# Supplementary material for: Adding the AMBER 14SB Force Field to the Stochastic Titration CpHMD Method
Source: J Chem Theory Comput. 2025 Jun 16;21(13):6292–304. doi: 10.1021/acs.jctc.5c00415 (PMC12818765; doi:10.1021/acs.jctc.5c00415)
Supplement: Supplementary file 1 [file ct5c00415_si_001.zip › code_availability/CpHMD-runs/HEWL/pH_12/final-HEWL.gro]

Protein in water
20017
    1LY1      N    1   1.312   5.524   1.976 -0.0979 -0.2775  0.0468
    1LY1     H1    2   1.380   5.571   2.035 -0.6885  1.1842 -0.3888
    1LY1     H2    3   1.347   5.480   1.892  1.1088  0.0831  0.3291
    1LY1     H3    4   1.250   5.603   1.961  1.6197  1.1725  0.1431
    1LY1     CA    5   1.244   5.422   2.058 -0.2143 -0.2179  0.3198
    1LY1     HA    6   1.194   5.353   1.991 -0.8555  0.3045  0.2552
    1LY1     CB    7   1.347   5.342   2.129 -0.2771  0.4167  0.0350
    1LY1    HB1    8   1.304   5.280   2.208  1.0676 -1.4479 -0.6513
    1LY1    HB2    9   1.416   5.420   2.162 -1.0491  0.5544  1.4235
    1LY1     CG   10   1.430   5.259   2.040 -0.0912  0.0039  0.4543
    1LY1    HG1   11   1.496   5.317   1.976  0.0906 -1.5564 -0.8495
    1LY1    HG2   12   1.375   5.180   1.989  1.1026  0.6583 -1.9845
    1LY1     CD   13   1.536   5.185   2.124 -0.6783  0.5875  0.0247
    1LY1    HD1   14   1.487   5.120   2.196 -1.1959 -0.5172 -1.2707
    1LY1    HD2   15   1.595   5.263   2.171  0.4565  0.3817 -0.9980
    1LY1     CE   16   1.625   5.093   2.029  0.1347  0.1899 -0.6069
    1LY1    HE1   17   1.667   5.144   1.942  0.2779  1.0739 -0.0331
    1LY1    HE2   18   1.558   5.015   1.992 -0.1713  0.4441 -0.5860
    1LY1     NZ   19   1.728   5.031   2.107  0.0277 -0.3068 -0.1396
    1LY1    HZ1   20   1.776   5.111   2.146 -0.7715 -1.1946  2.9897
    1LY1    HZ2   21   1.678   4.973   2.174 -1.6903  0.3518 -0.8090
    1LY1    HZ3   22   1.794   4.985   2.046 -0.0644  0.4446 -0.8053
    1LY1      C   23   1.136   5.480   2.152 -0.1923 -0.1716 -0.1041
    1LY1      O   24   1.156   5.579   2.217 -0.1205  0.2149 -0.4587
    2VAL      N   25   1.010   5.431   2.142 -0.4335  0.1586 -0.1363
    2VAL      H   26   0.992   5.362   2.070  2.0966  0.0508 -0.7343
    2VAL     CA   27   0.894   5.460   2.227  0.0793  0.5507 -0.3228
    2VAL     HA   28   0.886   5.566   2.249 -1.1426  0.3319  0.3563
    2VAL     CB   29   0.763   5.415   2.153 -0.6028  0.2067  0.0480
    2VAL     HB   30   0.784   5.323   2.097  1.1787  0.9385 -0.5727
    2VAL    CG1   31   0.642   5.380   2.237 -0.1441  0.1051 -0.4659
    2VAL   HG11   32   0.600   5.475   2.269  0.6497  1.3017 -2.7593
    2VAL   HG12   33   0.569   5.320   2.182  0.0976 -1.8867  1.2447
    2VAL   HG13   34   0.671   5.319   2.322 -0.5322 -1.9966 -1.7541
    2VAL    CG2   35   0.724   5.510   2.039 -0.2230 -0.3230  0.5477
    2VAL   HG21   36   0.675   5.449   1.964  0.6191 -0.1135 -0.1842
    2VAL   HG22   37   0.662   5.593   2.073 -2.2485 -0.5429 -2.2959
    2VAL   HG23   38   0.812   5.557   1.994  0.2608 -1.1468  0.6039
    2VAL      C   39   0.907   5.376   2.354  0.4118  0.3865  0.1438
    2VAL      O   40   0.918   5.251   2.345  0.2095 -0.3012  0.1115
    3PHE      N   41   0.896   5.438   2.466  0.5523 -0.2771 -0.1321
    3PHE      H   42   0.903   5.538   2.460 -0.4387 -0.0780  1.5167
    3PHE     CA   43   0.895   5.378   2.599  0.2978  0.1068 -0.2413
    3PHE     HA   44   0.902   5.270   2.593 -3.2132 -0.2113 -0.1978
    3PHE     CB   45   1.018   5.432   2.680 -0.5850  0.2378 -0.4168
    3PHE    HB1   46   0.993   5.408   2.784  1.0233 -1.2479 -0.3322
    3PHE    HB2   47   1.023   5.539   2.663  2.5450  0.2894  0.3262
    3PHE     CG   48   1.154   5.374   2.649 -0.3921 -0.3356 -0.4185
    3PHE    CD1   49   1.207   5.280   2.735  0.3024  0.4788  0.2638
    3PHE    HD1   50   1.149   5.249   2.821 -0.4112  0.0111 -0.3780
    3PHE    CE1   51   1.334   5.217   2.702  0.1318  0.4860 -0.0709
    3PHE    HE1   52   1.373   5.133   2.758  0.6721  1.3767  0.9219
    3PHE     CZ   53   1.401   5.259   2.589  0.3859  0.5608  0.4000
    3PHE     HZ   54   1.492   5.212   2.556 -1.0304 -0.2587 -2.7208
    3PHE    CE2   55   1.352   5.360   2.500  0.6822  0.1942  0.2386
    3PHE    HE2   56   1.391   5.386   2.402 -2.6856  0.2096 -1.2393
    3PHE    CD2   57   1.230   5.423   2.537  0.0768  0.1557 -0.5129
    3PHE    HD2   58   1.186   5.504   2.480 -2.1713 -0.3842  0.3912
    3PHE      C   59   0.759   5.395   2.673 -0.2042 -0.2669  0.0629
    3PHE      O   60   0.677   5.474   2.639  0.0123 -0.5608 -0.4670
    4GLY      N   61   0.733   5.307   2.771 -0.1807  0.9488 -0.1236
    4GLY      H   62   0.800   5.237   2.798 -0.5492  1.1165  1.3239
    4GLY     CA   63   0.630   5.330   2.873 -0.6726 -0.2603 -0.7404
    4GLY    HA1   64   0.623   5.235   2.926  1.4499  0.1364  0.3707
    4GLY    HA2   65   0.539   5.348   2.816 -1.7196  1.3927  1.3137
    4GLY      C   66   0.656   5.442   2.974  0.6031 -0.2299 -0.1833
    4GLY      O   67   0.772   5.454   3.014 -0.7066 -0.3931  0.7468
    5ARG      N   68   0.552   5.514   3.016  0.0253  0.1421  0.2465
    5ARG      H   69   0.462   5.483   2.981  1.1854 -2.0293 -1.0262
    5ARG     CA   70   0.557   5.633   3.106  0.5236 -0.5078 -0.2133
    5ARG     HA   71   0.619   5.713   3.065 -0.6862  1.4231  1.5112
    5ARG     CB   72   0.411   5.685   3.121 -0.4525  0.3075  0.5860
    5ARG    HB1   73   0.346   5.612   3.169 -1.3156  1.4387  1.1885
    5ARG    HB2   74   0.374   5.711   3.022  2.7341  1.1741 -0.5092
    5ARG     CG   75   0.391   5.803   3.220 -0.4492 -1.0229  0.4570
    5ARG    HG1   76   0.445   5.890   3.183 -2.0165 -0.3142 -0.2427
    5ARG    HG2   77   0.412   5.773   3.323  3.7061 -0.6577 -0.1352
    5ARG     CD   78   0.239   5.845   3.207  0.5026  0.9361  0.2267
    5ARG    HD1   79   0.206   5.828   3.104 -0.5379 -0.9670  0.8320
    5ARG    HD2   80   0.221   5.951   3.229  0.3798  0.7320  1.1559
    5ARG     NE   81   0.158   5.770   3.303  0.1085  0.4414 -0.6455
    5ARG     HE   82   0.204   5.700   3.360  3.8304  2.7253 -0.5611
    5ARG     CZ   83   0.029   5.800   3.339 -0.9108 -0.1134 -0.3799
    5ARG    NH1   84  -0.040   5.896   3.289 -0.6211  0.3712 -0.1799
    5ARG   HH11   85  -0.011   5.929   3.198  2.8085  0.1923  0.6819
    5ARG   HH12   86  -0.130   5.908   3.333 -0.4122 -2.8179  1.4600
    5ARG    NH2   87  -0.021   5.740   3.436  0.0069  0.1214 -0.2194
    5ARG   HH21   88   0.025   5.658   3.472  0.0213  0.3172  0.2086
    5ARG   HH22   89  -0.111   5.756   3.480  0.1280 -1.6166  0.7445
    5ARG      C   90   0.631   5.586   3.227 -0.5533  0.0503 -1.0499
    5ARG      O   91   0.725   5.653   3.270 -0.0822  0.0033  0.3709
    6CY3      N   92   0.591   5.476   3.289  0.1622 -0.2386  0.7239
    6CY3      H   93   0.498   5.443   3.266 -1.9240  1.7822  5.0127
    6CY3     CA   94   0.639   5.412   3.416  0.0053 -0.5303  0.0509
    6CY3     HA   95   0.633   5.499   3.483  1.2214  1.4101 -2.1952
    6CY3     CB   96   0.542   5.312   3.474 -0.1084  0.1435  0.5819
    6CY3    HB1   97   0.504   5.347   3.570 -0.8464 -2.9938  1.5316
    6CY3    HB2   98   0.602   5.225   3.500 -0.1366  0.0520  0.3377
    6CY3     SG   99   0.394   5.279   3.375 -0.3592 -0.1143  0.2295
    6CY3    HG1  100   0.332   5.384   3.320  0.1440 -0.3946 -0.8946
    6CY3    HG2  101   0.425   5.192   3.279 -0.4609  1.4132 -1.2427
    6CY3    HG3  102   0.312   5.197   3.441 -1.7771  1.1520  0.0952
    6CY3      C  103   0.794   5.384   3.422  1.2654 -0.0719 -0.3558
    6CY3      O  104   0.860   5.393   3.527  0.2534  0.5761 -0.3141
    7GL4      N  105   0.852   5.354   3.305 -0.1997  0.1028  0.0921
    7GL4      H  106   0.796   5.352   3.221 -0.4166 -1.0061  0.2517
    7GL4     CA  107   0.988   5.323   3.296  0.2820  0.4416  0.0912
    7GL4     HA  108   1.029   5.278   3.387  2.7343  2.3970  0.0569
    7GL4     CB  109   1.011   5.228   3.175 -0.3741  0.1764 -0.7092
    7GL4    HB1  110   0.976   5.282   3.087 -2.0092 -0.8327 -0.7219
    7GL4    HB2  111   0.948   5.140   3.189 -1.7251  1.0231 -1.2920
    7GL4     CG  112   1.150   5.185   3.137 -0.1060 -0.1538  0.2679
    7GL4    HG1  113   1.200   5.273   3.097  0.6726 -0.9381 -0.5581
    7GL4    HG2  114   1.129   5.115   3.056 -3.7453  0.8209  0.2143
    7GL4     CD  115   1.239   5.124   3.242 -0.3421 -0.7675 -0.1562
    7GL4    OE1  116   1.364   5.147   3.240 -0.1602 -0.4334  0.5846
    7GL4   HE11  117   1.413   5.074   3.202 -0.0063 -0.1962  0.3202
    7GL4   HE12  118   1.389   5.240   3.247  1.1184 -0.7920  0.9317
    7GL4    OE2  119   1.197   5.027   3.313 -0.3752 -0.5632 -0.2039
    7GL4   HE21  120   1.215   4.944   3.267  2.5180  0.3174 -0.8723
    7GL4   HE22  121   1.172   5.050   3.403  0.4803  1.4222 -0.4258
    7GL4      C  122   1.067   5.457   3.292  0.1877  0.5304  0.2556
    7GL4      O  123   1.180   5.461   3.351 -0.2578 -0.3939 -0.5953
    8LEU      N  124   1.010   5.558   3.213 -0.3482  0.4365 -0.0432
    8LEU      H  125   0.920   5.548   3.169 -0.9654 -0.3664  1.3382
    8LEU     CA  126   1.082   5.681   3.209 -0.5199  0.6059  0.0821
    8LEU     HA  127   1.186   5.661   3.184 -0.3786  0.1533  0.9789
    8LEU     CB  128   1.034   5.777   3.103 -0.6060  0.6860 -0.0717
    8LEU    HB1  129   0.926   5.787   3.116 -0.6889 -1.3744  1.3354
    8LEU    HB2  130   1.051   5.724   3.009  1.1568  0.1060  0.5439
    8LEU     CG  131   1.098   5.921   3.103 -0.1862 -0.3381  0.0128
    8LEU     HG  132   1.084   5.972   3.198 -0.2996  0.8024 -0.5979
    8LEU    CD1  133   1.249   5.915   3.079 -0.3885 -0.0894  1.0146
    8LEU   HD11  134   1.303   5.861   3.156 -0.7660  1.0920  2.1473
    8LEU   HD12  135   1.249   5.867   2.981 -3.4230  0.5066  0.6171
    8LEU   HD13  136   1.286   6.017   3.073  0.1116 -0.2979 -4.3005
    8LEU    CD2  137   1.020   6.002   2.999 -0.0142  0.4894 -0.3585
    8LEU   HD21  138   0.915   6.015   3.028 -0.0019 -1.2630  0.5919
    8LEU   HD22  139   1.060   6.104   2.995 -1.6270  1.1243 -1.6919
    8LEU   HD23  140   1.035   5.959   2.901  0.9300  2.4503 -1.1272
    8LEU      C  141   1.078   5.745   3.350  1.1145 -0.2757  0.1306
    8LEU      O  142   1.180   5.795   3.399 -0.1864  0.2039  0.2058
    9ALA      N  143   0.969   5.738   3.424 -0.5730 -0.2373  0.4841
    9ALA      H  144   0.886   5.693   3.386 -0.7943 -1.1140  1.9398
    9ALA     CA  145   0.952   5.789   3.558  0.3956 -0.9498  0.0173
    9ALA     HA  146   0.988   5.892   3.564 -0.3597 -0.7457  1.7834
    9ALA     CB  147   0.800   5.789   3.577  0.6631  0.0285 -0.5220
    9ALA    HB1  148   0.741   5.847   3.507 -1.6296 -1.7583 -0.2018
    9ALA    HB2  149   0.768   5.686   3.594 -0.3066  0.6254  1.6985
    9ALA    HB3  150   0.783   5.829   3.677 -0.6349 -2.6034  0.3984
    9ALA      C  151   1.031   5.711   3.668 -0.2514 -0.6356 -0.3980
    9ALA      O  152   1.087   5.780   3.751  0.5038 -0.1812  0.1832
   10ALA      N  153   1.057   5.581   3.650  0.2672 -0.1350 -0.5469
   10ALA      H  154   1.023   5.529   3.570  1.8079 -1.5022 -0.3858
   10ALA     CA  155   1.152   5.507   3.732  0.5709 -0.3720 -0.1159
   10ALA     HA  156   1.122   5.522   3.836  0.9570  1.0166 -0.1907
   10ALA     CB  157   1.129   5.362   3.704  0.4845  0.6750 -0.0938
   10ALA    HB1  158   1.031   5.317   3.725  0.6604  0.6650  0.7138
   10ALA    HB2  159   1.155   5.334   3.602  1.4844 -0.2070  0.3931
   10ALA    HB3  160   1.209   5.326   3.768  0.9167  1.3979 -0.2223
   10ALA      C  161   1.299   5.559   3.713 -0.3115  0.3518  0.0724
   10ALA      O  162   1.362   5.557   3.812  0.3646 -0.0970 -0.0927
   11ALA      N  163   1.341   5.600   3.594  0.0024 -0.0797  0.4650
   11ALA      H  164   1.272   5.591   3.520  1.3407 -0.7265 -0.7453
   11ALA     CA  165   1.468   5.662   3.562  0.0713  0.3501  0.3411
   11ALA     HA  166   1.554   5.610   3.604  0.7757  0.5539 -0.7971
   11ALA     CB  167   1.492   5.690   3.409  0.7671 -0.0478 -0.0103
   11ALA    HB1  168   1.496   5.595   3.356 -1.0179  0.3654 -0.9760
   11ALA    HB2  169   1.415   5.749   3.360  1.3854  0.1459 -0.7650
   11ALA    HB3  170   1.588   5.739   3.398 -0.0048  1.4341 -0.4315
   11ALA      C  171   1.476   5.796   3.641 -0.3368  1.2557  0.1255
   11ALA      O  172   1.578   5.815   3.704 -0.0022  0.0518 -0.1746
   12MET      N  173   1.370   5.874   3.626 -0.4207  0.0335 -0.2600
   12MET      H  174   1.288   5.838   3.579  0.0009 -0.4579 -0.6387
   12MET     CA  175   1.369   6.004   3.691 -0.0743 -0.3673  0.6448
   12MET     HA  176   1.457   6.053   3.650 -0.9384 -0.7031 -1.7650
   12MET     CB  177   1.244   6.081   3.644  0.5366 -0.4352 -0.0534
   12MET    HB1  178   1.234   6.168   3.708 -0.7254 -0.7265  0.1764
   12MET    HB2  179   1.150   6.032   3.670 -0.4621  0.9050 -1.0298
   12MET     CG  180   1.246   6.123   3.497 -0.3577 -0.7459  0.3908
   12MET    HG1  181   1.239   6.039   3.428  0.0446  0.7674 -1.5813
   12MET    HG2  182   1.340   6.177   3.485 -0.3553 -1.2661 -2.9627
   12MET     SD  183   1.110   6.232   3.462  0.0746 -0.2707  0.0273
   12MET     CE  184   0.961   6.122   3.436  0.5451  0.0195  0.4935
   12MET    HE1  185   0.885   6.187   3.391  1.6078  2.2217  1.6811
   12MET    HE2  186   0.981   6.033   3.378  0.3269 -0.7487  1.5706
   12MET    HE3  187   0.928   6.083   3.532  1.5001 -2.3629 -0.1018
   12MET      C  188   1.394   5.999   3.844 -0.9396  0.2069  0.6593
   12MET      O  189   1.484   6.066   3.900  0.4270  0.1616 -0.5266
   13LY1      N  190   1.316   5.918   3.920  0.1939 -0.2758 -0.7216
   13LY1      H  191   1.241   5.865   3.877 -0.6065  0.3096 -0.0728
   13LY1     CA  192   1.335   5.894   4.065  0.4644  0.3132 -0.0390
   13LY1     HA  193   1.336   5.992   4.112 -0.9810 -0.2509  1.2431
   13LY1     CB  194   1.222   5.810   4.117 -0.2663 -0.3384 -0.0032
   13LY1    HB1  195   1.205   5.732   4.043  1.1111 -0.7643  0.1079
   13LY1    HB2  196   1.130   5.868   4.128 -1.0623 -1.5368 -0.1721
   13LY1     CG  197   1.233   5.736   4.253  0.3023 -0.3419 -0.2978
   13LY1    HG1  198   1.301   5.652   4.264 -0.0517 -0.5028  0.7461
   13LY1    HG2  199   1.138   5.682   4.257  1.1520 -1.8599  0.0340
   13LY1     CD  200   1.263   5.819   4.381  0.1050 -0.2885 -0.6066
   13LY1    HD1  201   1.174   5.880   4.396 -0.9155 -1.9256  0.3529
   13LY1    HD2  202   1.351   5.884   4.376 -0.8414  1.0722 -0.0694
   13LY1     CE  203   1.276   5.733   4.512  0.7363  0.3632  0.9616
   13LY1    HE1  204   1.282   5.794   4.602  0.0721  0.2470  1.0889
   13LY1    HE2  205   1.357   5.660   4.510 -0.6642 -1.2342  0.4958
   13LY1     NZ  206   1.152   5.651   4.525  0.4900  0.4781  0.0742
   13LY1    HZ1  207   1.127   5.601   4.441  1.5601  3.3892 -2.1492
   13LY1    HZ2  208   1.152   5.591   4.606 -1.7601 -0.7871 -0.7685
   13LY1    HZ3  209   1.077   5.716   4.544  1.0988  1.1875  0.0856
   13LY1      C  210   1.470   5.838   4.100  0.3250 -0.1370 -0.1474
   13LY1      O  211   1.536   5.889   4.188 -0.2003  0.4809 -0.2973
   14ARG      N  212   1.517   5.738   4.021  0.2467 -1.2615  0.1251
   14ARG      H  213   1.452   5.708   3.950 -1.1680 -0.6142  1.0980
   14ARG     CA  214   1.643   5.665   4.043  0.9500 -0.3002  0.3168
   14ARG     HA  215   1.644   5.627   4.145 -0.4349 -2.8628 -0.5317
   14ARG     CB  216   1.656   5.540   3.949  0.4673  0.4363  0.1238
   14ARG    HB1  217   1.642   5.561   3.843  1.2500 -0.6948 -0.2135
   14ARG    HB2  218   1.581   5.462   3.965 -1.1574  1.9667  0.3909
   14ARG     CG  219   1.796   5.472   3.950 -0.2282  0.1190 -0.9580
   14ARG    HG1  220   1.836   5.475   4.051 -0.4214 -0.1561 -0.8703
   14ARG    HG2  221   1.866   5.530   3.890  0.3572 -0.2016 -0.6001
   14ARG     CD  222   1.794   5.330   3.888  0.4030  0.4175 -0.2582
   14ARG    HD1  223   1.722   5.263   3.937  2.6529 -1.2429  0.9510
   14ARG    HD2  224   1.890   5.283   3.909  0.5507  0.4956 -0.7456
   14ARG     NE  225   1.768   5.331   3.744  0.2030  0.4397  0.1166
   14ARG     HE  226   1.845   5.312   3.682 -1.3695 -2.5712 -1.1643
   14ARG     CZ  227   1.658   5.309   3.670  0.1152 -0.1824 -0.8202
   14ARG    NH1  228   1.536   5.292   3.721 -0.0577  0.4137  0.0241
   14ARG   HH11  229   1.537   5.287   3.822  2.0711 -0.8241  0.0108
   14ARG   HH12  230   1.458   5.275   3.659  0.9997  2.6892 -2.1002
   14ARG    NH2  231   1.671   5.328   3.544  0.0616  0.2747 -0.1611
   14ARG   HH21  232   1.763   5.335   3.503 -0.3771  0.4951 -1.1475
   14ARG   HH22  233   1.585   5.338   3.492 -0.0125 -0.1195 -0.1170
   14ARG      C  234   1.760   5.761   4.025  0.3795 -0.3305 -0.1113
   14ARG      O  235   1.830   5.774   4.123 -0.0710 -0.1067 -0.3830
   15HI1      N  236   1.764   5.839   3.920  0.0308 -0.0925 -0.1141
   15HI1      H  237   1.696   5.820   3.848 -1.1437  0.3796  0.8427
   15HI1     CA  238   1.873   5.933   3.896 -0.4167  0.0467  0.4884
   15HI1     HA  239   1.964   5.892   3.939 -0.1837 -1.6925 -1.5259
   15HI1     CB  240   1.909   5.939   3.744 -0.3297  0.5491  0.2966
   15HI1    HB1  241   1.997   6.003   3.746  1.5568 -1.7751 -1.7662
   15HI1    HB2  242   1.828   5.980   3.683  1.2654  2.8686 -0.4169
   15HI1     CG  243   1.960   5.805   3.689 -0.1169  0.1413 -0.0838
   15HI1    ND1  244   2.097   5.769   3.687  0.4604  0.6337 -0.2280
   15HI1    HD1  245   2.178   5.824   3.712  0.2721  1.9250 -2.2317
   15HI1    CE1  246   2.109   5.641   3.652  0.7905 -0.2834 -0.2791
   15HI1    HE1  247   2.201   5.584   3.650  0.2998 -1.1729  0.8896
   15HI1    NE2  248   1.982   5.591   3.638  0.3097 -0.5809  0.9253
   15HI1    HE2  249   1.971   5.497   3.604  0.1045  0.0920 -1.0008
   15HI1    CD2  250   1.889   5.697   3.647  0.7606  0.1668  0.6519
   15HI1    HD2  251   1.782   5.691   3.642  0.6578  1.9753  0.2369
   15HI1      C  252   1.858   6.065   3.968  0.0503 -0.1552 -0.5509
   15HI1      O  253   1.929   6.161   3.935  0.1806 -0.3208 -0.0153
   16GLY      N  254   1.775   6.071   4.077  0.2362  0.2350  0.0771
   16GLY      H  255   1.734   5.985   4.111 -1.4577  1.3381  0.9254
   16GLY     CA  256   1.753   6.179   4.169 -0.0700 -0.2493  0.1760
   16GLY    HA1  257   1.858   6.199   4.192 -0.3079 -0.5395  1.6047
   16GLY    HA2  258   1.694   6.145   4.254 -0.1818 -0.0366  0.1830
   16GLY      C  259   1.685   6.309   4.119 -0.6561  0.2378 -0.2472
   16GLY      O  260   1.693   6.411   4.182 -0.1900  0.4435  0.0290
   17LEU      N  261   1.623   6.313   4.006 -0.3832  0.1552 -0.2514
   17LEU      H  262   1.620   6.224   3.958 -1.2053 -0.2504  0.5488
   17LEU     CA  263   1.557   6.425   3.946  0.0596 -0.6950 -0.0159
   17LEU     HA  264   1.623   6.509   3.963  0.9322 -1.3094 -0.3233
   17LEU     CB  265   1.542   6.405   3.792  0.5815 -0.0364 -1.1238
   17LEU    HB1  266   1.481   6.317   3.773  0.0396  0.1687 -0.3782
   17LEU    HB2  267   1.639   6.375   3.753 -0.4251 -3.1806 -1.5114
   17LEU     CG  268   1.485   6.517   3.709 -0.5104  0.0833  0.5362
   17LEU     HG  269   1.392   6.559   3.748 -0.9251 -0.7421  0.4390
   17LEU    CD1  270   1.587   6.632   3.716 -0.1210  0.4100 -0.7161
   17LEU   HD11  271   1.558   6.703   3.638 -1.7078  1.2116  0.5482
   17LEU   HD12  272   1.579   6.681   3.813  0.4182 -1.2230  0.1847
   17LEU   HD13  273   1.686   6.593   3.692  0.3223 -0.4916  2.1970
   17LEU    CD2  274   1.455   6.483   3.564  0.6762 -0.4670  0.6213
   17LEU   HD21  275   1.369   6.415   3.566 -0.2553  0.6600  0.0248
   17LEU   HD22  276   1.425   6.567   3.501 -0.7964 -1.1309  0.3894
   17LEU   HD23  277   1.540   6.442   3.508 -1.3675 -2.6473 -1.1277
   17LEU      C  278   1.421   6.462   4.013 -0.0534  0.6921  0.2502
   17LEU      O  279   1.374   6.574   4.024 -0.5081  0.6419 -0.2868
   18AS4      N  280   1.350   6.354   4.058 -0.9547 -1.0611  0.4223
   18AS4      H  281   1.380   6.262   4.030 -2.1449 -1.3932  0.1560
   18AS4     CA  282   1.220   6.369   4.123  0.3428  0.4938  0.7409
   18AS4     HA  283   1.146   6.395   4.046 -0.4856  2.0769  2.0286
   18AS4     CB  284   1.177   6.229   4.166  0.3621 -0.3923 -0.0428
   18AS4    HB1  285   1.254   6.176   4.223  1.8704  0.8499 -0.8375
   18AS4    HB2  286   1.156   6.173   4.075  1.1386 -0.3493 -0.2567
   18AS4     CG  287   1.052   6.230   4.247  1.1738 -0.2250  0.1229
   18AS4    OD1  288   1.035   6.145   4.338 -0.0925 -0.4383  0.1832
   18AS4   HD11  289   1.084   6.172   4.415  0.8522 -0.7547 -0.2890
   18AS4   HD12  290   0.965   6.085   4.310 -0.6127  1.1620 -2.3376
   18AS4    OD2  291   0.964   6.315   4.225  0.1488  0.2924  0.0618
   18AS4   HD21  292   0.921   6.339   4.307  0.1298 -1.4656  0.5971
   18AS4   HD22  293   0.945   6.345   4.135  0.3433  1.2156  0.3144
   18AS4      C  294   1.213   6.476   4.228  0.4400 -1.0242 -0.9807
   18AS4      O  295   1.293   6.485   4.326 -0.3705  0.1262  0.4990
   19ASN      N  296   1.115   6.568   4.216 -0.1289 -0.3492 -0.3736
   19ASN      H  297   1.068   6.566   4.127  2.8385  2.4808 -2.2119
   19ASN     CA  298   1.088   6.693   4.295 -0.5146  0.0249  0.1170
   19ASN     HA  299   1.006   6.734   4.235 -2.8953 -2.9959  1.0321
   19ASN     CB  300   1.020   6.658   4.431 -0.8328 -0.3877  0.1832
   19ASN    HB1  301   1.103   6.626   4.494  0.0170  0.7355 -0.3278
   19ASN    HB2  302   0.957   6.570   4.413  1.7750 -2.0448 -1.4238
   19ASN     CG  303   0.939   6.770   4.485 -0.3126  0.2970  0.0356
   19ASN    OD1  304   0.858   6.837   4.421  0.0573 -0.0188 -0.3426
   19ASN    ND2  305   0.964   6.793   4.618  0.5877  0.0274  0.1984
   19ASN   HD21  306   1.040   6.743   4.662  0.8883  0.7698  0.5441
   19ASN   HD22  307   0.905   6.858   4.668 -0.5331 -0.2947 -0.6720
   19ASN      C  308   1.205   6.792   4.309 -0.6296  0.2760  0.3570
   19ASN      O  309   1.209   6.888   4.389 -0.5629 -0.1415 -0.3742
   20TY2      N  310   1.313   6.770   4.236 -0.5382 -0.3398  0.1421
   20TY2      H  311   1.314   6.693   4.170  0.0041 -1.3076  1.2452
   20TY2     CA  312   1.432   6.846   4.264 -0.2672 -0.0703 -0.3897
   20TY2     HA  313   1.445   6.832   4.371 -1.7639  1.8747  0.0921
   20TY2     CB  314   1.556   6.776   4.196 -0.6294  0.0103  0.3793
   20TY2    HB1  315   1.543   6.778   4.088 -0.1883 -2.5498  0.2232
   20TY2    HB2  316   1.556   6.671   4.226 -0.8902 -0.7109 -1.9539
   20TY2     CG  317   1.697   6.828   4.225  0.1311  0.2409 -0.6525
   20TY2    CD1  318   1.791   6.860   4.124 -0.1237 -0.6219 -0.3032
   20TY2    HD1  319   1.773   6.848   4.018 -0.5121 -3.9146  0.0573
   20TY2    CE1  320   1.919   6.903   4.166  0.5857  0.2691  0.4264
   20TY2    HE1  321   1.998   6.916   4.094  0.2111  3.5296  0.4757
   20TY2     CZ  322   1.944   6.920   4.301  0.4837  0.2394 -0.3300
   20TY2     OH  323   2.059   6.955   4.334 -0.2774  0.1061  0.1332
   20TY2    HH1  324   2.130   6.899   4.304 -1.2719 -1.1026 -0.0327
   20TY2    HH2  325   2.064   7.036   4.386  1.3776 -0.9014  1.6727
   20TY2    CE2  326   1.851   6.884   4.401 -0.1030 -0.1646 -0.3063
   20TY2    HE2  327   1.885   6.879   4.503 -0.1245  0.9776 -0.2353
   20TY2    CD2  328   1.732   6.834   4.358  0.2690 -0.3768 -0.6371
   20TY2    HD2  329   1.663   6.811   4.438 -0.5133  0.1134 -1.1530
   20TY2      C  330   1.424   7.000   4.237  0.8146 -0.6004  0.3096
   20TY2      O  331   1.376   7.048   4.132 -0.1647  0.1561 -0.1513
   21ARG      N  332   1.448   7.074   4.347 -0.4329 -0.0090  0.4462
   21ARG      H  333   1.480   7.032   4.432  0.6756 -1.0367 -0.4412
   21ARG     CA  334   1.434   7.222   4.342 -0.5364  0.1291  0.2153
   21ARG     HA  335   1.465   7.260   4.439 -0.2927  2.1149 -0.5794
   21ARG     CB  336   1.534   7.292   4.243  0.0867  0.3446 -0.4077
   21ARG    HB1  337   1.561   7.388   4.287 -0.8143  0.7318 -0.6800
   21ARG    HB2  338   1.488   7.313   4.147  3.0191  1.0250 -1.7931
   21ARG     CG  339   1.664   7.217   4.217  0.2106 -0.4330  0.2576
   21ARG    HG1  340   1.645   7.131   4.153  1.6204 -1.3517  1.0247
   21ARG    HG2  341   1.711   7.178   4.308 -0.1421 -0.0017  0.6299
   21ARG     CD  342   1.776   7.305   4.155  0.1018  0.3698  0.4846
   21ARG    HD1  343   1.792   7.392   4.218  0.9821 -0.0902  0.9069
   21ARG    HD2  344   1.746   7.323   4.052  1.4574 -1.7864 -0.3647
   21ARG     NE  345   1.904   7.231   4.166 -0.2634 -0.1668  0.1773
   21ARG     HE  346   1.898   7.132   4.149 -1.1586 -0.3642  1.4685
   21ARG     CZ  347   2.014   7.289   4.204  0.0664 -0.0492 -0.5464
   21ARG    NH1  348   2.038   7.413   4.197  0.2231 -0.2519  0.4191
   21ARG   HH11  349   1.961   7.478   4.189 -0.5516 -1.1701  0.2315
   21ARG   HH12  350   2.127   7.459   4.210 -0.4883  1.1454  0.5388
   21ARG    NH2  351   2.115   7.219   4.232 -0.4290  0.1045 -0.7065
   21ARG   HH21  352   2.111   7.122   4.261 -1.9952 -0.2261 -1.8825
   21ARG   HH22  353   2.194   7.274   4.263  0.8003 -2.2360  0.5670
   21ARG      C  354   1.288   7.271   4.326  0.1460 -0.3037 -0.1378
   21ARG      O  355   1.266   7.386   4.284 -0.0632  0.4712 -0.0186
   22GLY      N  356   1.198   7.188   4.365 -0.5574 -0.5892 -0.8873
   22GLY      H  357   1.229   7.093   4.383 -0.1561 -0.1130  1.2520
   22GLY     CA  358   1.057   7.223   4.375  0.5737  0.7513  0.6067
   22GLY    HA1  359   1.049   7.331   4.386 -1.6304  0.7500 -0.4626
   22GLY    HA2  360   1.013   7.171   4.460 -3.3097  0.5756 -1.2608
   22GLY      C  361   0.974   7.179   4.256 -0.2754  0.1284  0.2850
   22GLY      O  362   0.852   7.183   4.260  0.1617 -0.0033 -0.1420
   23TY2      N  363   1.039   7.136   4.146 -0.4567  0.2790 -0.1905
   23TY2      H  364   1.137   7.112   4.151 -0.1465  1.4821 -0.2900
   23TY2     CA  365   0.957   7.091   4.036 -0.3415  0.1414  0.3853
   23TY2     HA  366   0.869   7.154   4.033 -1.0639 -0.7273  2.0185
   23TY2     CB  367   1.035   7.118   3.905 -0.4346  0.2183 -0.8878
   23TY2    HB1  368   0.995   7.060   3.822  3.1287 -1.0787 -1.9176
   23TY2    HB2  369   1.136   7.076   3.912 -0.1106  0.8464 -1.6390
   23TY2     CG  370   1.054   7.260   3.888 -0.5689 -0.3309 -1.0136
   23TY2    CD1  371   1.159   7.323   3.956  0.3202  0.4590 -0.0998
   23TY2    HD1  372   1.232   7.267   4.014  2.4077  3.0458 -0.0510
   23TY2    CE1  373   1.173   7.465   3.951 -0.3520  0.0075  0.5012
   23TY2    HE1  374   1.256   7.517   3.996 -0.6773  0.8858  0.1151
   23TY2     CZ  375   1.077   7.532   3.873 -0.0645 -0.5711  0.0744
   23TY2     OH  376   1.076   7.659   3.878 -0.2743  0.2421 -0.0940
   23TY2    HH1  377   1.060   7.698   3.793 -1.2110 -0.5738 -0.3114
   23TY2    HH2  378   1.116   7.696   3.957 -0.3133 -0.0169  0.0488
   23TY2    CE2  379   0.970   7.475   3.814  0.2264 -0.2648  1.0470
   23TY2    HE2  380   0.899   7.530   3.754  1.3732 -1.6045 -1.6961
   23TY2    CD2  381   0.962   7.337   3.821  0.2950  0.2654  0.3463
   23TY2    HD2  382   0.876   7.291   3.773 -1.1409  0.3834  2.6641
   23TY2      C  383   0.917   6.945   4.046  0.7551 -0.2785  0.1654
   23TY2      O  384   1.001   6.859   4.027  0.3637 -0.7969  0.4846
   24SER      N  385   0.784   6.915   4.068  0.2599  0.1333  0.2218
   24SER      H  386   0.713   6.986   4.066 -0.9658 -1.0620 -0.7752
   24SER     CA  387   0.739   6.774   4.075 -0.4061 -0.7562 -0.8833
   24SER     HA  388   0.794   6.722   4.154 -0.1130 -0.2740 -0.7606
   24SER     CB  389   0.589   6.768   4.106 -0.1997 -0.4869 -1.0808
   24SER    HB1  390   0.563   6.828   4.193  2.6978  1.1044 -1.1997
   24SER    HB2  391   0.562   6.664   4.125 -0.5450 -0.1992  0.0345
   24SER     OG  392   0.507   6.803   3.999 -0.5553  0.7959  0.0220
   24SER     HG  393   0.425   6.753   4.001 -1.5680  2.4098  0.6855
   24SER      C  394   0.774   6.684   3.956  0.1130 -0.6013 -0.6246
   24SER      O  395   0.797   6.734   3.843  0.2409 -0.3259  0.2573
   25LEU      N  396   0.755   6.555   3.975  0.2430  0.0627  0.6319
   25LEU      H  397   0.746   6.519   4.069  0.3288 -1.4469  0.0994
   25LEU     CA  398   0.783   6.452   3.875  0.2271 -0.7526 -0.6025
   25LEU     HA  399   0.885   6.471   3.842  0.8905 -1.4933  0.9069
   25LEU     CB  400   0.770   6.308   3.941  0.0079 -0.2767  0.5784
   25LEU    HB1  401   0.669   6.299   3.981  0.3200  2.3100  2.1820
   25LEU    HB2  402   0.827   6.300   4.033 -2.4753 -0.3121  2.2081
   25LEU     CG  403   0.800   6.184   3.853 -0.3475  0.6966 -0.4186
   25LEU     HG  404   0.745   6.189   3.759 -0.0949  2.6295 -0.4875
   25LEU    CD1  405   0.951   6.184   3.822  0.1155 -0.0103 -0.1595
   25LEU   HD11  406   0.976   6.260   3.749  1.4063  2.2753  2.4777
   25LEU   HD12  407   1.008   6.195   3.914  0.4854  2.8182 -0.6442
   25LEU   HD13  408   0.986   6.089   3.781  0.5751 -0.3116  0.8793
   25LEU    CD2  409   0.763   6.052   3.936  0.0217 -0.6842  0.2253
   25LEU   HD21  410   0.655   6.046   3.951 -0.1291  1.3596  0.2831
   25LEU   HD22  411   0.787   5.961   3.882 -0.8769 -0.8006 -0.0051
   25LEU   HD23  412   0.803   6.062   4.037  0.4374 -1.6543  0.1660
   25LEU      C  413   0.692   6.462   3.750 -0.0023  0.4410  0.1413
   25LEU      O  414   0.734   6.437   3.638 -0.4076 -0.7153 -0.1880
   26GLY      N  415   0.572   6.504   3.773  0.1488 -0.4431 -0.2962
   26GLY      H  416   0.542   6.523   3.868 -3.1604  2.2972 -1.6642
   26GLY     CA  417   0.463   6.528   3.681  0.0875  0.1516  0.0850
   26GLY    HA1  418   0.368   6.536   3.734 -0.5783  0.1819 -1.0808
   26GLY    HA2  419   0.450   6.435   3.625 -1.5242  1.7842 -2.4835
   26GLY      C  420   0.485   6.642   3.579 -0.1012 -0.0319  0.3862
   26GLY      O  421   0.415   6.636   3.476 -0.8287  0.4262  0.4870
   27ASN      N  422   0.578   6.739   3.604  0.5342  0.0157  0.0249
   27ASN      H  423   0.626   6.740   3.693 -1.1722  1.7282  0.9898
   27ASN     CA  424   0.625   6.836   3.506  0.4933  0.0476  0.3331
   27ASN     HA  425   0.541   6.892   3.465  0.9250 -0.5131 -1.4094
   27ASN     CB  426   0.715   6.940   3.575 -0.5984  0.1314  0.0156
   27ASN    HB1  427   0.750   7.014   3.504 -0.3733  0.6418  0.6523
   27ASN    HB2  428   0.806   6.897   3.618 -0.3981  0.7995  0.2686
   27ASN     CG  429   0.637   7.020   3.673 -0.3505 -0.5465 -0.1045
   27ASN    OD1  430   0.554   7.100   3.639  0.5330  0.3769 -0.0721
   27ASN    ND2  431   0.669   7.006   3.800  0.6001  0.1775  0.2828
   27ASN   HD21  432   0.741   6.942   3.831  1.5027  1.0838  0.1206
   27ASN   HD22  433   0.595   7.026   3.866  0.9082 -0.5462  0.8652
   27ASN      C  434   0.689   6.768   3.387  0.6105  0.3106 -0.1723
   27ASN      O  435   0.654   6.789   3.267  0.5923 -0.5770 -0.0531
   28TRP      N  436   0.792   6.686   3.419  0.0786 -0.5155  0.3412
   28TRP      H  437   0.804   6.673   3.518 -1.3990  0.1071  0.6189
   28TRP     CA  438   0.876   6.598   3.331  0.4993  0.1652 -0.2485
   28TRP     HA  439   0.917   6.655   3.248  0.0311 -1.5743 -1.7223
   28TRP     CB  440   0.985   6.532   3.419  0.0320 -0.3504  0.5168
   28TRP    HB1  441   1.053   6.467   3.363  0.2164  0.0079  0.3181
   28TRP    HB2  442   0.933   6.481   3.500 -0.1239  2.7088  2.4958
   28TRP     CG  443   1.076   6.636   3.482 -0.2207 -0.0122 -0.3196
   28TRP    CD1  444   1.074   6.671   3.615  0.0198 -0.0703 -0.4336
   28TRP    HD1  445   0.998   6.645   3.687 -0.0428  1.5635  0.1452
   28TRP    NE1  446   1.166   6.770   3.632 -0.0476 -0.0373  0.1483
   28TRP    HE1  447   1.177   6.822   3.718  1.2654  0.4031 -0.2559
   28TRP    CE2  448   1.243   6.787   3.522  0.0874  0.7168 -0.2152
   28TRP    CZ2  449   1.362   6.855   3.492  1.0574 -0.0081 -0.0344
   28TRP    HZ2  450   1.390   6.933   3.562 -0.9757  1.1084 -0.3748
   28TRP    CH2  451   1.417   6.848   3.366  0.1708 -0.7108 -1.0048
   28TRP    HH2  452   1.503   6.913   3.356 -1.0527  1.2136  0.4439
   28TRP    CZ3  453   1.369   6.766   3.271 -0.8523  0.0485  0.8033
   28TRP    HZ3  454   1.408   6.772   3.171  2.6053 -0.6282  1.9856
   28TRP    CE3  455   1.260   6.687   3.296  0.5045 -0.2841  0.1620
   28TRP    HE3  456   1.232   6.619   3.217  2.1117  0.2510 -0.9199
   28TRP    CD2  457   1.185   6.702   3.422 -0.6669 -0.0551 -0.1377
   28TRP      C  458   0.795   6.491   3.263 -0.1326  0.9598  0.5050
   28TRP      O  459   0.811   6.464   3.144  0.1633 -0.1049  0.1945
   29VAL      N  460   0.702   6.420   3.336  0.2107 -0.3921 -0.3619
   29VAL      H  461   0.692   6.445   3.433  1.5559  1.5476 -0.6581
   29VAL     CA  462   0.607   6.320   3.275 -0.4020  0.7797 -0.5906
   29VAL     HA  463   0.655   6.243   3.216  1.3720 -0.0910  1.8056
   29VAL     CB  464   0.513   6.251   3.380 -0.2291  0.1521 -0.2327
   29VAL     HB  465   0.463   6.323   3.446  0.1994  1.5916 -1.4208
   29VAL    CG1  466   0.409   6.156   3.327 -0.1588 -0.1573  0.1700
   29VAL   HG11  467   0.453   6.083   3.259  1.1700  0.6804  0.0845
   29VAL   HG12  468   0.358   6.108   3.410 -0.9271  3.8412  2.2588
   29VAL   HG13  469   0.335   6.220   3.279  0.3802  0.8973  0.7144
   29VAL    CG2  470   0.599   6.162   3.473  0.1914 -0.7483  0.4451
   29VAL   HG21  471   0.649   6.098   3.399 -2.5264 -2.2432 -0.2284
   29VAL   HG22  472   0.669   6.220   3.533 -0.1225 -1.9283  2.0104
   29VAL   HG23  473   0.536   6.117   3.549  1.2036  0.0150  1.7792
   29VAL      C  474   0.512   6.383   3.172 -0.5611  0.5160  0.2142
   29VAL      O  475   0.483   6.328   3.063  0.2861 -0.7060 -0.4472
   30CY2      N  476   0.470   6.507   3.205  0.6099  0.6066 -0.6615
   30CY2      H  477   0.482   6.552   3.294  2.4660  0.5819 -0.8656
   30CY2     CA  478   0.388   6.589   3.115  0.4596  0.4609 -0.2082
   30CY2     HA  479   0.313   6.526   3.067  1.9228  0.0102 -2.0078
   30CY2     CB  480   0.316   6.699   3.199  0.0229 -0.7708  0.5479
   30CY2    HB1  481   0.388   6.771   3.237 -0.7517 -0.5335  1.5952
   30CY2    HB2  482   0.266   6.668   3.291 -0.5161 -0.1573  0.4664
   30CY2     SG  483   0.188   6.798   3.106 -0.4595  0.1061  0.0785
   30CY2    HG1  484   0.240   6.830   2.987 -2.1483  3.1633  0.0707
   30CY2    HG2  485   0.074   6.729   3.113 -0.0690 -0.4713  0.9183
   30CY2    HG3  486   0.166   6.907   3.179 -0.4786  1.6948 -2.2177
   30CY2      C  487   0.461   6.649   3.000  0.0896  0.1876 -0.2102
   30CY2      O  488   0.403   6.653   2.889  0.4912 -0.2441  0.1844
   31ALA      N  489   0.584   6.692   3.014 -0.4884 -0.1297  0.1570
   31ALA      H  490   0.618   6.717   3.106 -1.3455  0.2597  0.3802
   31ALA     CA  491   0.670   6.735   2.906 -0.2390  0.2001  0.7175
   31ALA     HA  492   0.617   6.815   2.854 -0.3636 -0.7809 -0.7070
   31ALA     CB  493   0.802   6.800   2.943  0.4284  0.5423 -0.1643
   31ALA    HB1  494   0.837   6.843   2.849  0.2885  0.0517 -0.4411
   31ALA    HB2  495   0.787   6.876   3.021  0.8598 -0.2939  0.7617
   31ALA    HB3  496   0.869   6.722   2.980  1.0918  1.5457  0.8365
   31ALA      C  497   0.682   6.621   2.794 -1.0149 -0.4274 -0.3129
   31ALA      O  498   0.648   6.642   2.679  0.3020 -0.3409 -0.1685
   32ALA      N  499   0.705   6.497   2.839 -0.4369  0.2357  0.0684
   32ALA      H  500   0.717   6.488   2.939 -0.5370  1.2046  0.1816
   32ALA     CA  501   0.728   6.377   2.755  0.1029  0.4613  0.3166
   32ALA     HA  502   0.802   6.404   2.680 -2.4317 -0.0160 -2.6013
   32ALA     CB  503   0.779   6.266   2.838 -0.1594  0.5451 -0.0323
   32ALA    HB1  504   0.716   6.253   2.927 -3.8766  0.4280 -2.4488
   32ALA    HB2  505   0.774   6.168   2.790 -0.4954 -0.4329  1.8669
   32ALA    HB3  506   0.882   6.282   2.869 -0.5677  0.0898  1.6964
   32ALA      C  507   0.596   6.332   2.683 -0.0808  0.1354  0.7689
   32ALA      O  508   0.593   6.302   2.563  0.2830  0.6883 -0.2085
   33LY1      N  509   0.483   6.335   2.755  0.4582  0.1598  0.2259
   33LY1      H  510   0.496   6.357   2.853 -2.5441  2.2993  0.2654
   33LY1     CA  511   0.346   6.299   2.715  0.4180 -0.5929  0.0343
   33LY1     HA  512   0.347   6.197   2.676 -3.4992 -1.2355  1.2175
   33LY1     CB  513   0.259   6.305   2.842 -0.1619  0.1116 -0.1083
   33LY1    HB1  514   0.255   6.409   2.873 -3.4098 -0.3343  1.3983
   33LY1    HB2  515   0.301   6.241   2.920 -0.4637 -1.0512 -0.8681
   33LY1     CG  516   0.112   6.259   2.830  0.4042  0.0665  0.2323
   33LY1    HG1  517   0.101   6.162   2.781  1.5958  0.6935 -1.3822
   33LY1    HG2  518   0.066   6.331   2.762 -2.2548 -0.5620  1.2277
   33LY1     CD  519   0.032   6.268   2.963 -0.4970  0.2137 -0.6034
   33LY1    HD1  520  -0.074   6.264   2.939 -0.2904 -0.7546 -1.4526
   33LY1    HD2  521   0.042   6.369   3.001 -1.3742  0.0681  0.0394
   33LY1     CE  522   0.070   6.173   3.077 -0.1890 -0.8549  0.4988
   33LY1    HE1  523   0.016   6.206   3.165 -2.2571 -0.9381 -0.6712
   33LY1    HE2  524   0.179   6.180   3.085 -0.0646 -0.4263 -1.0910
   33LY1     NZ  525   0.033   6.036   3.046 -0.4174  0.2947  0.3117
   33LY1    HZ1  526   0.046   6.016   2.948  2.7962  0.2702  0.6295
   33LY1    HZ2  527   0.083   5.977   3.111  0.8556  0.0127 -0.8700
   33LY1    HZ3  528  -0.064   6.028   3.071 -0.4504 -1.7278 -0.2986
   33LY1      C  529   0.287   6.379   2.601  0.8833 -0.3137  0.5903
   33LY1      O  530   0.193   6.326   2.542  0.1033  0.2004 -0.6508
   34PHE      N  531   0.344   6.497   2.566 -0.3076  0.1870  0.1783
   34PHE      H  532   0.421   6.528   2.624  0.0096  1.9977 -1.1129
   34PHE     CA  533   0.283   6.586   2.473 -0.7689  0.3415  0.4261
   34PHE     HA  534   0.197   6.543   2.421 -1.7684  1.9844  0.6569
   34PHE     CB  535   0.228   6.703   2.549  0.4364  0.3078  0.2982
   34PHE    HB1  536   0.204   6.785   2.481 -3.9258 -0.2617  0.8911
   34PHE    HB2  537   0.311   6.734   2.613  0.6474 -1.1679  0.7849
   34PHE     CG  538   0.098   6.677   2.617  0.2379  0.4620 -0.1400
   34PHE    CD1  539   0.089   6.694   2.755  0.4909 -0.2253  0.1255
   34PHE    HD1  540   0.181   6.706   2.810  0.2673  1.3484  0.2034
   34PHE    CE1  541  -0.035   6.682   2.820 -0.5460  0.0421  0.8924
   34PHE    HE1  542  -0.035   6.684   2.928 -1.0161  1.2979  0.8796
   34PHE     CZ  543  -0.149   6.647   2.744  0.8988  0.4362  0.4031
   34PHE     HZ  544  -0.244   6.636   2.793  1.1692  1.0136  1.0727
   34PHE    CE2  545  -0.139   6.627   2.606 -0.9290 -0.3287  0.0616
   34PHE    HE2  546  -0.223   6.599   2.544  0.0289 -2.7951 -0.2332
   34PHE    CD2  547  -0.012   6.650   2.537  0.3963 -0.4294  0.1681
   34PHE    HD2  548  -0.002   6.652   2.429  2.9396  1.2089  0.3336
   34PHE      C  549   0.393   6.643   2.376 -0.2062  0.9508 -0.5113
   34PHE      O  550   0.363   6.660   2.260 -0.0156  0.5443 -0.2200
   35GL4      N  551   0.523   6.645   2.417  0.7299 -0.2338  0.0880
   35GL4      H  552   0.553   6.618   2.510 -0.5193  1.1864  0.9485
   35GL4     CA  553   0.624   6.712   2.330  0.0651  0.6987  0.0845
   35GL4     HA  554   0.587   6.742   2.232  0.4909  0.5041 -0.1345
   35GL4     CB  555   0.672   6.849   2.381  0.4184 -0.9149 -0.0622
   35GL4    HB1  556   0.725   6.908   2.307  0.2514  0.9553  1.2194
   35GL4    HB2  557   0.750   6.838   2.456 -0.1150  0.0339  0.6694
   35GL4     CG  558   0.557   6.939   2.434  0.2639 -0.2839  0.5827
   35GL4    HG1  559   0.607   7.032   2.461 -0.1889  0.3044 -0.5394
   35GL4    HG2  560   0.520   6.900   2.529 -0.9249 -2.4920 -0.7262
   35GL4     CD  561   0.445   6.969   2.334  0.1362 -0.1398 -0.7792
   35GL4    OE1  562   0.332   7.005   2.374 -0.2310  0.6094 -0.6632
   35GL4   HE11  563   0.310   6.967   2.459  0.5315 -0.3818 -0.8877
   35GL4   HE12  564   0.290   7.069   2.316 -2.8764 -0.5435 -0.1413
   35GL4    OE2  565   0.464   6.962   2.213 -0.2821 -0.3922 -0.3020
   35GL4   HE21  566   0.556   6.979   2.189 -0.5048 -1.2317 -1.8614
   35GL4   HE22  567   0.396   6.930   2.154  2.2182  1.7625 -4.9317
   35GL4      C  568   0.744   6.620   2.296 -0.4412 -0.3837  0.7672
   35GL4      O  569   0.818   6.661   2.202 -0.5186 -0.0027 -0.0196
   36SER      N  570   0.752   6.495   2.340 -0.7614  0.4799 -0.5620
   36SER      H  571   0.699   6.466   2.421 -1.0533 -1.4886 -1.3965
   36SER     CA  572   0.847   6.392   2.281  0.4345 -0.1221  0.1034
   36SER     HA  573   0.881   6.414   2.180 -0.4542  0.1901 -0.1389
   36SER     CB  574   0.964   6.356   2.374 -0.1233 -0.0234  0.0776
   36SER    HB1  575   1.021   6.446   2.396  0.8208 -0.3412 -0.9256
   36SER    HB2  576   1.034   6.289   2.323  1.2001  0.8238  0.7221
   36SER     OG  577   0.909   6.295   2.495  0.0119  0.0812 -0.2145
   36SER     HG  578   0.983   6.296   2.556 -1.6106  2.0411  1.8567
   36SER      C  579   0.763   6.266   2.245  0.0572  0.2094  0.4579
   36SER      O  580   0.815   6.181   2.178 -0.9885  0.2334  0.1971
   37ASN      N  581   0.632   6.261   2.280  0.0798  0.0908 -0.2672
   37ASN      H  582   0.602   6.320   2.356 -0.8599 -0.7331  0.0279
   37ASN     CA  583   0.544   6.144   2.266  0.3040  0.4728 -0.5668
   37ASN     HA  584   0.461   6.160   2.335  0.8636  1.6956 -0.1437
   37ASN     CB  585   0.495   6.124   2.118 -0.2705 -0.6455 -0.3647
   37ASN    HB1  586   0.410   6.057   2.130 -1.3205  0.6379 -0.3693
   37ASN    HB2  587   0.574   6.078   2.059  0.0560 -0.7355  0.1399
   37ASN     CG  588   0.445   6.253   2.059  0.0296 -0.3785  0.2069
   37ASN    OD1  589   0.489   6.296   1.953  0.3565  0.4037  0.2098
   37ASN    ND2  590   0.327   6.293   2.091 -0.3755  0.3992  0.0908
   37ASN   HD21  591   0.272   6.243   2.159  1.3142 -2.6224 -0.5972
   37ASN   HD22  592   0.293   6.368   2.032  0.5496 -0.4202 -1.5545
   37ASN      C  593   0.610   6.017   2.325  1.0935  1.0742 -0.2316
   37ASN      O  594   0.599   5.906   2.267 -0.2269 -0.1168  0.1757
   38PHE      N  595   0.683   6.027   2.439 -0.2110 -0.2070  0.0493
   38PHE      H  596   0.690   6.112   2.492 -1.6416 -0.6784  1.0735
   38PHE     CA  597   0.758   5.919   2.500  0.5091 -0.5550  0.6785
   38PHE     HA  598   0.815   5.968   2.580 -0.9456 -1.9260  2.6519
   38PHE     CB  599   0.677   5.802   2.564  0.0814  0.0297 -0.3752
   38PHE    HB1  600   0.746   5.741   2.622  0.6449  0.2640 -0.7852
   38PHE    HB2  601   0.633   5.743   2.483 -1.8633  0.0193  0.6384
   38PHE     CG  602   0.575   5.857   2.666 -0.0660  0.1200  0.1877
   38PHE    CD1  603   0.616   5.893   2.797  0.5688 -0.3374  0.3784
   38PHE    HD1  604   0.721   5.885   2.819  1.3667 -0.5829 -2.9543
   38PHE    CE1  605   0.523   5.943   2.883 -0.1007  0.0705 -1.5569
   38PHE    HE1  606   0.553   5.975   2.982 -0.8841  0.3417 -1.3951
   38PHE     CZ  607   0.387   5.948   2.849 -0.4420 -0.0023  0.0897
   38PHE     HZ  608   0.328   6.000   2.923  0.2615 -1.4498  1.7386
   38PHE    CE2  609   0.348   5.916   2.721 -0.0152  0.1008 -0.0293
   38PHE    HE2  610   0.243   5.926   2.697 -0.5959 -0.4085  2.0279
   38PHE    CD2  611   0.437   5.865   2.631 -1.0391 -0.1168  0.3037
   38PHE    HD2  612   0.403   5.843   2.531  0.4462  0.5119 -0.3760
   38PHE      C  613   0.865   5.852   2.405  0.1104  0.2798  1.0624
   38PHE      O  614   0.906   5.741   2.432  0.3722  0.1651  0.0606
   39ASN      N  615   0.910   5.919   2.297 -0.4161  0.2184  0.4307
   39ASN      H  616   0.880   6.013   2.272  0.4119  0.9275  1.9778
   39ASN     CA  617   1.000   5.856   2.200  0.6456 -0.2795 -0.0788
   39ASN     HA  618   1.019   5.751   2.222  1.9221 -0.2478 -0.9075
   39ASN     CB  619   0.933   5.857   2.062 -0.2393  0.1763  0.4009
   39ASN    HB1  620   0.899   5.957   2.033 -1.9302 -0.2755  0.6959
   39ASN    HB2  621   0.847   5.789   2.065 -1.1361  1.2917  1.4605
   39ASN     CG  622   1.012   5.807   1.946  0.2823 -0.1074  0.5420
   39ASN    OD1  623   1.068   5.696   1.940 -0.2519 -0.1782  0.2351
   39ASN    ND2  624   1.014   5.891   1.845 -0.0510  0.8525 -0.0012
   39ASN   HD21  625   0.938   5.958   1.853 -0.2411  0.4714  1.7687
   39ASN   HD22  626   1.058   5.866   1.758  1.3164  1.6447  0.4405
   39ASN      C  627   1.132   5.932   2.200 -1.1742  0.6867  0.2923
   39ASN      O  628   1.133   6.054   2.210  0.5120 -0.2717 -0.4425
   40THR      N  629   1.241   5.853   2.189 -0.3445  0.8577  0.2994
   40THR      H  630   1.231   5.753   2.180  0.8257  0.7343  0.1759
   40THR     CA  631   1.377   5.906   2.205  0.3217  0.1097 -0.1212
   40THR     HA  632   1.374   5.971   2.292 -2.8171  1.1815 -0.9202
   40THR     CB  633   1.479   5.790   2.225 -0.5909  0.5824  0.0526
   40THR     HB  634   1.575   5.830   2.257 -0.4094 -0.2849  0.6282
   40THR    CG2  635   1.448   5.701   2.349  0.0581  0.1413  0.2004
   40THR   HG21  636   1.520   5.621   2.359  1.3493  1.4345  1.9691
   40THR   HG22  637   1.441   5.773   2.431 -0.8533  1.7866 -1.2409
   40THR   HG23  638   1.347   5.661   2.339  0.4251 -1.2107  1.5338
   40THR    OG1  639   1.492   5.708   2.110 -0.0071  0.1697  0.3205
   40THR    HG1  640   1.573   5.747   2.078  0.5097  0.1016  1.4867
   40THR      C  641   1.419   5.995   2.086  0.4931  0.2947  0.4979
   40THR      O  642   1.485   6.093   2.109  0.4373 -0.5983 -0.4018
   41GLN      N  643   1.365   5.971   1.964  0.7272 -0.0533  0.0547
   41GLN      H  644   1.297   5.897   1.957  1.6129 -0.9168  0.3018
   41GLN     CA  645   1.405   6.045   1.840 -0.0514  0.5807  0.2594
   41GLN     HA  646   1.512   6.059   1.860  0.9233 -2.7802 -1.6673
   41GLN     CB  647   1.384   5.960   1.715  0.5444 -0.6818 -0.3029
   41GLN    HB1  648   1.422   6.022   1.634 -0.4799 -1.1470 -1.1591
   41GLN    HB2  649   1.277   5.944   1.704  0.3218 -0.6788  1.5372
   41GLN     CG  650   1.459   5.827   1.722 -0.1710  0.0776 -0.0285
   41GLN    HG1  651   1.433   5.769   1.811 -0.0435  1.1378  0.7095
   41GLN    HG2  652   1.565   5.848   1.718 -0.3475  0.8860 -0.9222
   41GLN     CD  653   1.419   5.751   1.591 -0.4767 -0.6685 -0.2437
   41GLN    OE1  654   1.311   5.764   1.533 -0.0345  0.7590 -0.4284
   41GLN    NE2  655   1.507   5.667   1.539 -0.4429 -0.0103  0.2146
   41GLN   HE21  656   1.606   5.668   1.559 -0.2115  0.0737 -0.9073
   41GLN   HE22  657   1.477   5.588   1.485  0.1851 -0.4469  0.4806
   41GLN      C  658   1.346   6.183   1.830  0.1702 -0.3137 -0.3141
   41GLN      O  659   1.360   6.246   1.725 -0.7520 -0.0490 -0.3508
   42ALA      N  660   1.289   6.238   1.937 -0.2786  0.6703  0.6660
   42ALA      H  661   1.289   6.185   2.023 -0.7877 -0.0699  0.2193
   42ALA     CA  662   1.214   6.357   1.935  0.0495 -0.3026 -0.0473
   42ALA     HA  663   1.149   6.362   1.847 -2.6148 -1.3503  1.7273
   42ALA     CB  664   1.120   6.377   2.055  0.2341  0.4342  0.1129
   42ALA    HB1  665   1.019   6.346   2.030  0.7717  0.2399 -1.9909
   42ALA    HB2  666   1.169   6.337   2.144 -0.6407 -0.8965  0.0233
   42ALA    HB3  667   1.113   6.483   2.080 -0.4583  0.1888  1.0093
   42ALA      C  668   1.306   6.483   1.928 -0.3153  0.2971  0.4439
   42ALA      O  669   1.403   6.503   1.998 -0.3139  0.5636  0.0752
   43THR      N  670   1.259   6.575   1.846  0.2059 -0.0496 -0.0480
   43THR      H  671   1.172   6.567   1.795 -1.2831  0.2548  2.2957
   43THR     CA  672   1.326   6.706   1.836 -0.1419 -0.0121  0.3449
   43THR     HA  673   1.353   6.737   1.937  0.7581 -0.1740  0.1599
   43THR     CB  674   1.454   6.690   1.747  0.5664  0.5967 -0.1887
   43THR     HB  675   1.526   6.615   1.781 -0.3979 -0.8568 -1.2566
   43THR    CG2  676   1.411   6.645   1.606  0.1015  0.6837  0.8950
   43THR   HG21  677   1.504   6.643   1.550 -1.3300 -2.9299 -1.7982
   43THR   HG22  678   1.359   6.550   1.594 -0.7902  1.3059 -0.4733
   43THR   HG23  679   1.354   6.723   1.554 -2.1695 -1.5780 -0.2175
   43THR    OG1  680   1.517   6.813   1.721 -0.0182 -0.1631  0.2515
   43THR    HG1  681   1.538   6.845   1.809  0.3201 -0.2701  0.2139
   43THR      C  682   1.229   6.808   1.774  0.6899  0.3928  0.2201
   43THR      O  683   1.140   6.763   1.699 -0.3036  0.0699  0.0134
   44ASN      N  684   1.243   6.932   1.814 -0.3859 -0.3835 -0.1387
   44ASN      H  685   1.318   6.958   1.877 -0.3006  1.8332 -1.0700
   44ASN     CA  686   1.169   7.048   1.760  1.1955 -0.2269  0.1013
   44ASN     HA  687   1.149   7.024   1.656 -0.3104 -1.7447  0.6971
   44ASN     CB  688   1.031   7.055   1.827 -0.1263 -0.1291 -0.0629
   44ASN    HB1  689   1.034   7.135   1.901 -2.1762 -0.2344  0.1847
   44ASN    HB2  690   1.001   6.961   1.873 -0.2170  0.6614  1.5513
   44ASN     CG  691   0.920   7.097   1.736 -0.0979  0.2625 -0.1055
   44ASN    OD1  692   0.946   7.157   1.627 -0.0100  0.5742 -0.4703
   44ASN    ND2  693   0.795   7.084   1.786 -0.5701  0.4237  0.6327
   44ASN   HD21  694   0.774   7.047   1.877 -1.7505  0.1719  0.2783
   44ASN   HD22  695   0.724   7.089   1.714 -1.4795  1.2518  1.5662
   44ASN      C  696   1.247   7.185   1.765 -0.3082 -0.6512  0.3044
   44ASN      O  697   1.334   7.198   1.852  0.2826 -0.6150  0.2314
   45ARG      N  698   1.205   7.277   1.681 -0.2961 -0.7377  0.3861
   45ARG      H  699   1.118   7.271   1.630 -0.7724  0.6626  0.9803
   45ARG     CA  700   1.262   7.414   1.682  0.1136  0.0592  0.0200
   45ARG     HA  701   1.363   7.418   1.723  0.6948  3.7579 -1.4197
   45ARG     CB  702   1.277   7.461   1.529  0.3926 -0.3408  0.0735
   45ARG    HB1  703   1.306   7.565   1.520  0.7374 -0.4108  0.3369
   45ARG    HB2  704   1.182   7.442   1.480  1.3974 -2.6109 -1.1431
   45ARG     CG  705   1.383   7.373   1.456  0.1753 -0.0936  0.1856
   45ARG    HG1  706   1.369   7.383   1.348  1.6509 -0.4361 -0.0619
   45ARG    HG2  707   1.369   7.266   1.470 -0.6309 -0.4372 -2.6406
   45ARG     CD  708   1.525   7.404   1.491 -0.2072 -0.9936 -0.1270
   45ARG    HD1  709   1.599   7.332   1.456 -0.4378 -1.3049  0.0161
   45ARG    HD2  710   1.539   7.371   1.594  1.6832 -1.8278 -0.6138
   45ARG     NE  711   1.567   7.542   1.471  0.6937  0.5917  0.0291
   45ARG     HE  712   1.499   7.602   1.427  0.4092  0.7723  0.6906
   45ARG     CZ  713   1.690   7.585   1.467 -0.4018 -0.1956  0.3194
   45ARG    NH1  714   1.787   7.523   1.528 -0.2391  0.2122  0.3433
   45ARG   HH11  715   1.769   7.448   1.593  2.2774 -1.0291 -0.2818
   45ARG   HH12  716   1.880   7.560   1.518  0.4218 -1.2963  0.6380
   45ARG    NH2  717   1.723   7.697   1.412 -0.0452 -0.5017 -0.0638
   45ARG   HH21  718   1.654   7.755   1.365 -1.3842 -1.5517  0.5192
   45ARG   HH22  719   1.815   7.737   1.415 -1.2753  2.6745 -0.8059
   45ARG      C  720   1.188   7.522   1.757  0.0423  0.4184 -0.7322
   45ARG      O  721   1.071   7.521   1.791 -0.4593  0.1617  0.4249
   46ASN      N  722   1.267   7.630   1.775  0.2246  0.3814 -0.0081
   46ASN      H  723   1.362   7.604   1.754  0.3533  0.4669  0.4622
   46ASN     CA  724   1.244   7.756   1.851  0.2387 -0.0325  0.0887
   46ASN     HA  725   1.138   7.764   1.874 -0.0763 -2.6006 -0.1769
   46ASN     CB  726   1.322   7.754   1.981 -0.2884 -0.2655 -0.3501
   46ASN    HB1  727   1.293   7.835   2.047  3.4105  0.9847  0.0043
   46ASN    HB2  728   1.428   7.766   1.959 -0.4588 -0.1378 -1.1511
   46ASN     CG  729   1.289   7.626   2.064 -0.6672  0.1831 -0.3421
   46ASN    OD1  730   1.176   7.588   2.081  0.0928 -0.4494  0.3259
   46ASN    ND2  731   1.395   7.549   2.095 -0.0026 -0.3005 -0.7276
   46ASN   HD21  732   1.491   7.578   2.083  0.1960 -0.4210  0.5237
   46ASN   HD22  733   1.370   7.468   2.150 -1.4586  0.5723 -0.0563
   46ASN      C  734   1.278   7.875   1.769 -0.6042  0.2916 -0.4214
   46ASN      O  735   1.347   7.861   1.668  0.2555  0.6723 -0.5069
   47THR      N  736   1.231   7.994   1.815  0.2998 -0.3063 -0.6190
   47THR      H  737   1.163   7.997   1.890  1.5515  0.1950  0.5406
   47THR     CA  738   1.242   8.116   1.737  0.3429  0.5222  0.2064
   47THR     HA  739   1.238   8.083   1.633  1.3472 -0.9415  0.6003
   47THR     CB  740   1.118   8.204   1.766  0.1167  0.4535 -0.0592
   47THR     HB  741   1.104   8.201   1.874 -1.7387  0.8299 -0.2671
   47THR    CG2  742   1.112   8.342   1.704 -0.0970 -0.2808 -0.2254
   47THR   HG21  743   1.189   8.407   1.745  0.7609 -0.8064 -0.9694
   47THR   HG22  744   1.130   8.322   1.598  0.0587 -0.7849 -0.1043
   47THR   HG23  745   1.011   8.383   1.703  1.2209  3.3726  0.2490
   47THR    OG1  746   1.005   8.124   1.720 -0.0025 -0.2745  0.6996
   47THR    HG1  747   0.991   8.048   1.777 -2.3381 -0.3912  0.0629
   47THR      C  748   1.373   8.196   1.754 -0.1055 -0.3566  0.6425
   47THR      O  749   1.421   8.274   1.670  0.6621  0.2458  0.7218
   48AS4      N  750   1.448   8.163   1.856 -0.1716  0.6032 -0.5558
   48AS4      H  751   1.406   8.108   1.930 -1.3594  2.2527  0.0529
   48AS4     CA  752   1.585   8.203   1.887 -0.2170 -0.3340  0.0792
   48AS4     HA  753   1.594   8.310   1.873  0.6938 -0.2594  1.1001
   48AS4     CB  754   1.599   8.189   2.041  0.4220  0.3346 -0.0771
   48AS4    HB1  755   1.516   8.245   2.085 -0.4365 -0.4654 -0.6358
   48AS4    HB2  756   1.691   8.241   2.068 -0.8156  2.1276  0.9314
   48AS4     CG  757   1.603   8.044   2.088  0.4421  0.4814 -0.7808
   48AS4    OD1  758   1.660   8.016   2.197 -0.3958 -0.3151 -0.5342
   48AS4   HD11  759   1.751   7.998   2.172  0.6454  2.1781  1.0647
   48AS4   HD12  760   1.600   8.006   2.271 -1.6164 -0.0809 -1.4530
   48AS4    OD2  761   1.557   7.951   2.017  0.1829  0.1646 -0.1353
   48AS4   HD21  762   1.587   7.867   2.051 -0.5503  0.1707  0.5664
   48AS4   HD22  763   1.496   7.980   1.949  1.0847 -0.0920 -1.0739
   48AS4      C  764   1.691   8.132   1.807  0.0643  0.7754 -0.3354
   48AS4      O  765   1.813   8.156   1.807 -0.1874 -0.0915  0.2510
   49GLY      N  766   1.652   8.038   1.723 -0.0446  0.1147  0.1308
   49GLY      H  767   1.552   8.026   1.715  0.1971 -0.7522 -2.3902
   49GLY     CA  768   1.740   7.950   1.658 -0.6020  0.5911  1.4567
   49GLY    HA1  769   1.821   8.009   1.616 -0.2842 -1.9627 -1.9288
   49GLY    HA2  770   1.703   7.902   1.568  1.1393  1.8965 -0.0153
   49GLY      C  771   1.801   7.846   1.747  0.0423  0.1788 -0.1937
   49GLY      O  772   1.902   7.794   1.702 -0.4756  0.2823  0.1399
   50SER      N  773   1.737   7.809   1.858 -1.2940  0.3713 -0.4555
   50SER      H  774   1.649   7.851   1.885 -1.6943  0.0598 -1.2350
   50SER     CA  775   1.773   7.690   1.929  0.8433 -0.3509 -0.0915
   50SER     HA  776   1.879   7.673   1.906  0.7744  0.6006 -1.2108
   50SER     CB  777   1.766   7.713   2.081 -0.0426 -0.1808 -0.1190
   50SER    HB1  778   1.825   7.801   2.108  2.7197 -1.8985 -0.2246
   50SER    HB2  779   1.817   7.640   2.143  2.1938  1.4885  0.1252
   50SER     OG  780   1.632   7.722   2.127 -0.0204 -0.5318  0.1054
   50SER     HG  781   1.609   7.813   2.105 -0.4272 -0.7220 -0.2640
   50SER      C  782   1.691   7.568   1.895 -0.2071  0.9404 -0.0790
   50SER      O  783   1.593   7.565   1.819 -0.0138  0.7312  0.3011
   51THR      N  784   1.731   7.453   1.946  0.3376  0.6271  0.2097
   51THR      H  785   1.792   7.446   2.027  1.8100 -1.6811 -0.9835
   51THR     CA  786   1.667   7.324   1.910  0.2839  0.3332 -0.7695
   51THR     HA  787   1.572   7.334   1.857 -0.0339 -2.3057 -0.8303
   51THR     CB  788   1.764   7.245   1.817  0.4772 -0.8036  0.3178
   51THR     HB  789   1.852   7.225   1.877  0.2259  0.8255  1.2663
   51THR    CG2  790   1.694   7.120   1.759  0.4304  0.1371  0.4409
   51THR   HG21  791   1.758   7.063   1.691  1.3271  0.5548  0.9145
   51THR   HG22  792   1.682   7.051   1.843 -1.0903 -0.3076 -0.1058
   51THR   HG23  793   1.597   7.144   1.716  0.9892  2.9976  0.6167
   51THR    OG1  794   1.820   7.316   1.707 -0.2045  0.2506  0.4552
   51THR    HG1  795   1.915   7.318   1.724 -0.5573  0.2713  2.8470
   51THR      C  796   1.647   7.236   2.030 -0.9745 -0.5561  0.1734
   51THR      O  797   1.743   7.227   2.113  0.3433  0.3419 -0.4914
   52AS4      N  798   1.530   7.180   2.050 -0.1373  0.3566  0.7327
   52AS4      H  799   1.459   7.195   1.979 -1.8511 -3.3898  1.3910
   52AS4     CA  800   1.494   7.084   2.156  0.1017  0.3053  0.1876
   52AS4     HA  801   1.560   7.102   2.241  1.1638  1.8832 -0.9261
   52AS4     CB  802   1.345   7.095   2.205 -0.3074  0.6277  0.4743
   52AS4    HB1  803   1.337   7.022   2.285 -0.1842  2.8228  2.5876
   52AS4    HB2  804   1.279   7.072   2.121 -2.3569 -1.5915  2.5279
   52AS4     CG  805   1.326   7.236   2.259  0.1001 -0.3037  0.0227
   52AS4    OD1  806   1.421   7.320   2.278  0.5818  0.2362  0.3090
   52AS4   HD11  807   1.457   7.356   2.197 -1.6642 -0.3591 -1.0387
   52AS4   HD12  808   1.443   7.343   2.369  0.7481 -1.3388  0.6885
   52AS4    OD2  809   1.208   7.260   2.287  0.0375  0.3438  0.0625
   52AS4   HD21  810   1.188   7.271   2.381  1.9484 -1.5474  0.7557
   52AS4   HD22  811   1.154   7.255   2.208  0.1546  2.9108 -0.2622
   52AS4      C  812   1.519   6.945   2.110  0.3342  0.5115  0.1172
   52AS4      O  813   1.481   6.917   1.995 -0.2533  0.0331 -0.2049
   53TY1      N  814   1.576   6.856   2.195  0.4814 -0.5715  0.4026
   53TY1      H  815   1.610   6.889   2.284  1.4021  1.4670 -0.6453
   53TY1     CA  816   1.611   6.718   2.164  0.5647  0.4579 -0.0347
   53TY1     HA  817   1.571   6.690   2.067  0.9747 -1.9202  0.4205
   53TY1     CB  818   1.764   6.715   2.151  0.6344  0.3385 -0.2873
   53TY1    HB1  819   1.794   6.612   2.133  1.4003  0.2214  1.4104
   53TY1    HB2  820   1.806   6.749   2.246 -0.6206  0.5206  0.2183
   53TY1     CG  821   1.826   6.798   2.039  0.2642  0.7627  0.0663
   53TY1    CD1  822   1.814   6.762   1.903  0.1115  0.9804  0.0875
   53TY1    HD1  823   1.741   6.691   1.869 -1.5053  3.4214 -1.8077
   53TY1    CE1  824   1.885   6.834   1.803  0.2855  0.1608  0.1024
   53TY1    HE1  825   1.874   6.818   1.697 -0.0511  0.4819  0.0901
   53TY1     CZ  826   1.964   6.942   1.842 -0.1169  0.4767 -0.3062
   53TY1     OH  827   2.030   7.004   1.745  0.3427 -0.3958  0.4470
   53TY1    HH1  828   2.060   7.092   1.770 -2.1525  0.5779  0.2954
   53TY1    HH2  829   1.982   6.983   1.665  0.2542  2.3206 -0.3153
   53TY1    CE2  830   1.989   6.961   1.975 -0.5487  0.9250 -0.8326
   53TY1    HE2  831   2.057   7.040   2.003 -0.7996  0.8696 -0.0197
   53TY1    CD2  832   1.918   6.891   2.075 -0.1491 -0.1176  0.1781
   53TY1    HD2  833   1.934   6.915   2.179 -1.9558 -3.1194  1.2621
   53TY1      C  834   1.584   6.611   2.268  0.4692 -0.6427  0.1654
   53TY1      O  835   1.585   6.643   2.386  0.2673  0.0755 -0.5061
   54GLY      N  836   1.573   6.486   2.230 -0.2435 -0.5214 -0.8188
   54GLY      H  837   1.563   6.469   2.131  2.0372  0.1819 -1.2307
   54GLY     CA  838   1.554   6.366   2.313 -0.1545  0.0216  0.3410
   54GLY    HA1  839   1.624   6.374   2.397  0.7589  0.9789 -0.4715
   54GLY    HA2  840   1.582   6.275   2.262  0.1646 -1.0450  2.2981
   54GLY      C  841   1.418   6.345   2.380 -0.4917  0.3232 -0.8064
   54GLY      O  842   1.331   6.423   2.370 -0.7432  0.0957 -0.4928
   55ILE      N  843   1.407   6.244   2.463 -0.5614  0.4958 -0.7099
   55ILE      H  844   1.487   6.181   2.470 -2.6901 -2.2881  0.9656
   55ILE     CA  845   1.286   6.198   2.532  0.6409  0.0146 -0.8093
   55ILE     HA  846   1.211   6.204   2.453  0.0119  1.7046 -0.1413
   55ILE     CB  847   1.302   6.056   2.594 -0.1005  0.4596  0.2239
   55ILE     HB  848   1.348   5.996   2.515 -1.0615  2.3314 -1.8964
   55ILE    CG2  849   1.395   6.053   2.717 -0.5665 -0.2317  0.3015
   55ILE   HG21  850   1.345   6.069   2.813  0.2913  0.4547  0.6447
   55ILE   HG22  851   1.438   5.954   2.729  0.2167 -0.2994 -2.4611
   55ILE   HG23  852   1.468   6.132   2.700 -0.6858 -0.3414 -0.7788
   55ILE    CG1  853   1.160   6.010   2.624  0.9666 -0.6658 -0.1650
   55ILE   HG11  854   1.100   6.036   2.537  0.4635  1.2371  0.7070
   55ILE   HG12  855   1.125   6.060   2.714  0.9642  1.4003 -1.2635
   55ILE     CD  856   1.136   5.859   2.639 -0.3172  0.3825 -0.2344
   55ILE    HD1  857   1.039   5.816   2.665  0.5331 -2.2385 -1.1404
   55ILE    HD2  858   1.158   5.813   2.543 -0.2446 -0.2725  0.0971
   55ILE    HD3  859   1.206   5.822   2.714 -1.4966  0.5878  1.0083
   55ILE      C  860   1.242   6.309   2.635 -0.3834  0.3981  0.5584
   55ILE      O  861   1.124   6.320   2.669  0.2667 -0.1444 -0.3730
   56LEU      N  862   1.331   6.396   2.687 -0.1953  0.2248  0.4913
   56LEU      H  863   1.422   6.391   2.643 -0.4030 -2.4913  0.2289
   56LEU     CA  864   1.306   6.507   2.782 -0.3702  0.6591  0.2995
   56LEU     HA  865   1.205   6.494   2.821 -1.4411  1.0007 -2.2186
   56LEU     CB  866   1.394   6.490   2.905  0.4427 -0.2286  0.4646
   56LEU    HB1  867   1.406   6.582   2.961 -0.3487  0.8944 -1.1238
   56LEU    HB2  868   1.493   6.469   2.866  0.4337  0.5934 -0.0278
   56LEU     CG  869   1.369   6.369   2.997  0.7445 -0.1575 -0.4073
   56LEU     HG  870   1.405   6.286   2.936  3.0546 -0.4824  1.2547
   56LEU    CD1  871   1.469   6.373   3.111  0.1510 -0.0787 -0.1553
   56LEU   HD11  872   1.570   6.376   3.071  0.7091  3.5102  1.1221
   56LEU   HD12  873   1.440   6.450   3.183  0.8795  0.9570 -0.9252
   56LEU   HD13  874   1.463   6.275   3.158  0.7290 -0.8158 -1.5847
   56LEU    CD2  875   1.230   6.353   3.055  0.1808  0.0634  0.0378
   56LEU   HD21  876   1.225   6.278   3.134 -0.5512  2.4490  2.4004
   56LEU   HD22  877   1.196   6.453   3.083 -2.3778 -0.4212 -1.0548
   56LEU   HD23  878   1.154   6.328   2.981  0.9533 -0.8217 -0.4789
   56LEU      C  879   1.317   6.649   2.719  0.9245  0.7294 -0.1873
   56LEU      O  880   1.322   6.750   2.788 -0.6148  0.0946 -0.5099
   57GLN      N  881   1.309   6.655   2.587 -0.0114  0.1925  0.1061
   57GLN      H  882   1.297   6.569   2.536 -1.1639  1.3984 -1.7539
   57GLN     CA  883   1.306   6.778   2.507  0.3758 -0.1602  0.5987
   57GLN     HA  884   1.342   6.759   2.406  0.7266  1.7135  0.3351
   57GLN     CB  885   1.154   6.826   2.491  0.6314  0.0391 -0.2540
   57GLN    HB1  886   1.153   6.929   2.454  1.4652  0.8336  1.7460
   57GLN    HB2  887   1.097   6.814   2.583 -1.9298 -0.1750 -1.7887
   57GLN     CG  888   1.077   6.745   2.390 -0.1022 -0.2162  0.0771
   57GLN    HG1  889   0.978   6.784   2.367  0.3440 -0.6203 -2.8632
   57GLN    HG2  890   1.056   6.642   2.418  0.3461 -0.3573 -0.0876
   57GLN     CD  891   1.146   6.733   2.259  0.4019 -0.6249 -0.1276
   57GLN    OE1  892   1.139   6.820   2.175  0.5400  0.0239  0.4176
   57GLN    NE2  893   1.218   6.626   2.236 -0.5984 -0.1755 -0.0324
   57GLN   HE21  894   1.239   6.564   2.313 -0.5398  0.0017  0.0955
   57GLN   HE22  895   1.251   6.604   2.144 -1.3097  1.7066 -0.7853
   57GLN      C  896   1.404   6.882   2.555  0.2214  0.3821 -0.4015
   57GLN      O  897   1.376   6.997   2.565  0.4685  0.0518 -1.0690
   58ILE      N  898   1.529   6.840   2.583  0.7796  0.4460  0.1992
   58ILE      H  899   1.555   6.744   2.563  0.1071  0.7464 -2.5715
   58ILE     CA  900   1.640   6.925   2.639 -0.0698  0.6630 -0.5163
   58ILE     HA  901   1.594   6.980   2.721 -1.1670  0.3470 -0.8996
   58ILE     CB  902   1.748   6.816   2.690 -0.4444 -0.5246 -0.3282
   58ILE     HB  903   1.767   6.740   2.614  0.1443 -1.2206  0.5031
   58ILE    CG2  904   1.878   6.894   2.722 -0.2152 -0.3466  0.4455
   58ILE   HG21  905   1.854   6.982   2.782 -0.9991 -0.8083  0.8335
   58ILE   HG22  906   1.954   6.836   2.774 -0.4091  1.0244  2.3641
   58ILE   HG23  907   1.907   6.918   2.620 -4.2446 -0.0452 -0.8011
   58ILE    CG1  908   1.700   6.735   2.808 -0.7552 -0.5227  0.5735
   58ILE   HG11  909   1.612   6.681   2.771 -0.2443 -0.6520 -0.5086
   58ILE   HG12  910   1.669   6.796   2.893 -1.2059  0.4855 -0.2872
   58ILE     CD  911   1.789   6.627   2.860 -0.3254  0.5690 -0.5761
   58ILE    HD1  912   1.725   6.553   2.908 -2.6123  2.0088 -1.2250
   58ILE    HD2  913   1.835   6.577   2.775  1.9605  1.3660  0.1358
   58ILE    HD3  914   1.869   6.668   2.921  0.8207 -0.2760 -1.4855
   58ILE      C  915   1.691   7.018   2.529  0.6420  0.2818  0.4283
   58ILE      O  916   1.728   6.976   2.417  0.2037 -0.1867  0.4660
   59ASN      N  917   1.693   7.150   2.543  0.1260  0.0907  0.8451
   59ASN      H  918   1.637   7.183   2.620 -0.0763  1.8361  0.0126
   59ASN     CA  919   1.747   7.245   2.446  0.3612  0.9138 -0.2760
   59ASN     HA  920   1.710   7.217   2.347  1.0809  1.8259 -0.8176
   59ASN     CB  921   1.701   7.375   2.498  0.0397 -0.6985 -0.8720
   59ASN    HB1  922   1.750   7.402   2.592 -1.5912 -0.8521  0.0514
   59ASN    HB2  923   1.594   7.377   2.518  0.6857  0.2403  3.3246
   59ASN     CG  924   1.721   7.488   2.396 -0.3690 -0.3377 -0.2816
   59ASN    OD1  925   1.809   7.571   2.405  0.1417 -0.6092  0.6849
   59ASN    ND2  926   1.627   7.511   2.317  0.6998 -0.2600  0.0613
   59ASN   HD21  927   1.550   7.447   2.302  0.3765  0.2052 -0.3167
   59ASN   HD22  928   1.646   7.586   2.251  0.3252 -1.5091 -1.5293
   59ASN      C  929   1.898   7.242   2.427  0.6705  0.8857 -0.2091
   59ASN      O  930   1.976   7.205   2.517  0.0683  0.2536  0.3909
   60SER      N  931   1.938   7.287   2.306 -0.2476 -0.1425  0.2390
   60SER      H  932   1.867   7.291   2.235 -0.3296 -2.2936  0.1321
   60SER     CA  933   2.080   7.296   2.263  0.6194  0.5391 -0.0844
   60SER     HA  934   2.134   7.202   2.257  0.7348  0.6669 -1.4381
   60SER     CB  935   2.079   7.346   2.117  0.9843 -0.0765 -0.1497
   60SER    HB1  936   2.014   7.291   2.049 -0.7796  0.1193  1.2984
   60SER    HB2  937   2.185   7.346   2.094  1.1375  0.5500  0.5392
   60SER     OG  938   2.024   7.480   2.103  0.5221  0.1515 -0.6949
   60SER     HG  939   2.078   7.541   2.052  0.8647  1.9875  1.6653
   60SER      C  940   2.164   7.389   2.354  0.1970 -0.3632 -0.2820
   60SER      O  941   2.279   7.367   2.377 -0.1033  1.0112 -0.0547
   61ARG      N  942   2.106   7.501   2.401 -0.2795  0.4378  0.4684
   61ARG      H  943   2.005   7.508   2.395 -0.2931 -0.1274 -0.2061
   61ARG     CA  944   2.171   7.604   2.470 -0.8340 -0.4374 -0.0986
   61ARG     HA  945   2.233   7.655   2.396 -0.2369 -2.1126 -0.7926
   61ARG     CB  946   2.067   7.713   2.508  0.1288 -0.5651  0.1822
   61ARG    HB1  947   1.986   7.710   2.436  1.9937  1.8525 -2.1829
   61ARG    HB2  948   2.097   7.817   2.496 -2.7224  0.2291 -0.7840
   61ARG     CG  949   1.998   7.696   2.651 -0.4709 -0.3436 -0.1577
   61ARG    HG1  950   2.054   7.743   2.732  0.4858 -1.9613  0.1816
   61ARG    HG2  951   1.987   7.590   2.676  0.3273 -0.2151  0.8135
   61ARG     CD  952   1.858   7.760   2.665 -0.5684  0.4488 -0.4671
   61ARG    HD1  953   1.842   7.795   2.767 -0.3182  0.5484 -0.4609
   61ARG    HD2  954   1.780   7.692   2.631 -0.3515  0.6310 -1.3544
   61ARG     NE  955   1.853   7.886   2.587 -0.0331 -0.9607 -0.0304
   61ARG     HE  956   1.913   7.961   2.617  0.2599 -0.3891 -1.9161
   61ARG     CZ  957   1.799   7.914   2.474  0.6097 -0.9046 -0.0277
   61ARG    NH1  958   1.708   7.843   2.415 -0.5731 -0.2297 -0.9873
   61ARG   HH11  959   1.672   7.756   2.452 -2.2501 -1.3173 -4.6395
   61ARG   HH12  960   1.660   7.882   2.335 -0.0858  0.7205 -0.8253
   61ARG    NH2  961   1.818   8.033   2.422  0.1166  0.2464 -0.3244
   61ARG   HH21  962   1.882   8.103   2.456  0.0568 -0.5772  1.6218
   61ARG   HH22  963   1.768   8.052   2.336 -1.5216  0.5983  0.6650
   61ARG      C  964   2.244   7.559   2.589 -1.5404  0.4209 -0.4624
   61ARG      O  965   2.337   7.621   2.634 -0.5252  0.4344 -0.9087
   62TRP      N  966   2.214   7.441   2.649 -0.2955  0.3461 -0.5079
   62TRP      H  967   2.126   7.397   2.627 -0.9998  0.0585  2.5220
   62TRP     CA  968   2.281   7.387   2.760 -0.3394 -0.1374  0.2183
   62TRP     HA  969   2.299   7.469   2.829 -0.3795 -0.3279  0.4568
   62TRP     CB  970   2.182   7.290   2.825 -0.2555  0.8853 -0.7853
   62TRP    HB1  971   2.233   7.272   2.920  0.9786 -0.3380 -1.6311
   62TRP    HB2  972   2.184   7.195   2.771  2.1620 -0.2648  1.1425
   62TRP     CG  973   2.038   7.346   2.848  0.1618 -0.4155  0.0069
   62TRP    CD1  974   1.930   7.281   2.808 -0.1555 -0.0687  0.0974
   62TRP    HD1  975   1.931   7.187   2.753 -2.9173 -0.9506  1.3616
   62TRP    NE1  976   1.814   7.349   2.845 -0.3044 -0.0230  0.3417
   62TRP    HE1  977   1.723   7.306   2.840 -0.6045  0.7265 -2.0012
   62TRP    CE2  978   1.851   7.465   2.916 -0.5759 -0.1014 -0.3720
   62TRP    CZ2  979   1.776   7.572   2.966  0.5589 -0.6339 -0.2465
   62TRP    HZ2  980   1.668   7.579   2.955  0.5998 -1.1359 -0.9860
   62TRP    CH2  981   1.833   7.675   3.044  0.0176 -0.3091 -0.0196
   62TRP    HH2  982   1.770   7.748   3.094 -0.5215  0.5495 -1.8551
   62TRP    CZ3  983   1.972   7.677   3.057  0.6381  0.8900  0.2236
   62TRP    HZ3  984   2.012   7.749   3.127  3.1850  0.5384 -0.7592
   62TRP    CE3  985   2.046   7.576   3.001  0.2432  0.7631  0.2590
   62TRP    HE3  986   2.152   7.565   3.019  0.4047 -1.0112 -1.4801
   62TRP    CD2  987   1.994   7.468   2.922  0.7250  0.7233 -0.5958
   62TRP      C  988   2.414   7.324   2.720 -0.1602  0.2047 -0.9888
   62TRP      O  989   2.519   7.353   2.782 -0.0788 -0.1503  0.4684
   63TRP      N  990   2.422   7.272   2.599  1.0393  0.5694 -0.0646
   63TRP      H  991   2.346   7.275   2.533  1.8104 -2.4245 -1.2275
   63TRP     CA  992   2.531   7.179   2.569 -0.2760 -0.1411 -0.4360
   63TRP     HA  993   2.606   7.182   2.648  0.4669 -0.7600 -1.1033
   63TRP     CB  994   2.472   7.034   2.574  0.1238 -0.0799 -0.3834
   63TRP    HB1  995   2.564   6.976   2.563  0.6448  0.6675 -0.0220
   63TRP    HB2  996   2.394   7.022   2.499 -1.3310  1.9122  0.7191
   63TRP     CG  997   2.403   6.992   2.707 -0.4475 -0.3880  0.7418
   63TRP    CD1  998   2.278   6.947   2.715  0.4426 -0.3066 -0.3967
   63TRP    HD1  999   2.205   6.925   2.639  0.0285 -0.4420  0.0311
   63TRP    NE1 1000   2.257   6.926   2.850 -0.0475 -0.4820 -0.6321
   63TRP    HE1 1001   2.174   6.883   2.888  1.7355 -1.3956  2.6359
   63TRP    CE2 1002   2.369   6.943   2.929 -0.6047 -0.1211  0.3385
   63TRP    CZ2 1003   2.396   6.938   3.063  1.1470 -0.8049 -0.4569
   63TRP    HZ2 1004   2.312   6.916   3.127 -2.9822  1.7996 -4.3307
   63TRP    CH2 1005   2.519   6.973   3.111 -0.7625 -0.4841  0.0024
   63TRP    HH2 1006   2.540   6.978   3.217 -0.3579  0.7128 -0.1269
   63TRP    CZ3 1007   2.616   7.023   3.023 -0.0704 -0.1100 -1.0985
   63TRP    HZ3 1008   2.712   7.045   3.067  0.1647  2.2144 -2.5729
   63TRP    CE3 1009   2.592   7.021   2.883 -0.0583  0.6593 -0.3228
   63TRP    HE3 1010   2.666   7.042   2.807  1.0143 -1.1363  0.1735
   63TRP    CD2 1011   2.466   6.981   2.833 -0.1872 -0.5466 -0.3114
   63TRP      C 1012   2.613   7.205   2.446  0.4431 -0.1539 -0.1171
   63TRP      O 1013   2.732   7.179   2.455  0.6992 -0.0273 -0.3404
   64CY3      N 1014   2.559   7.253   2.331  0.1173 -0.1382 -0.3651
   64CY3      H 1015   2.458   7.251   2.326  0.1568 -1.8558 -1.2421
   64CY3     CA 1016   2.623   7.290   2.211  0.3416 -0.6664 -0.2394
   64CY3     HA 1017   2.698   7.215   2.186  0.9654  0.1556 -0.8940
   64CY3     CB 1018   2.520   7.293   2.103  0.7684 -0.5083  0.6909
   64CY3    HB1 1019   2.457   7.380   2.120 -1.7435 -2.7720  4.6182
   64CY3    HB2 1020   2.450   7.214   2.130  0.2995 -0.5092 -0.4587
   64CY3     SG 1021   2.575   7.294   1.935 -0.2845 -0.2779  0.1592
   64CY3    HG1 1022   2.660   7.194   1.911  0.6493  1.1647 -3.1361
   64CY3    HG2 1023   2.465   7.272   1.861  0.3705 -0.5223 -0.7667
   64CY3    HG3 1024   2.619   7.415   1.901 -1.5809 -0.0166 -0.6508
   64CY3      C 1025   2.694   7.420   2.224 -0.7644 -0.0372 -0.8930
   64CY3      O 1026   2.725   7.468   2.335  0.4163 -0.0455 -0.5561
   65ASN      N 1027   2.745   7.473   2.112  0.7021  0.1381  0.0446
   65ASN      H 1028   2.718   7.428   2.025  0.3819  3.1409 -1.5477
   65ASN     CA 1029   2.816   7.594   2.095  0.4558 -0.0685 -0.6268
   65ASN     HA 1030   2.770   7.664   2.165  0.0389  0.4518 -1.4105
   65ASN     CB 1031   2.967   7.582   2.125  0.3684 -0.4707  0.5404
   65ASN    HB1 1032   3.019   7.533   2.043 -0.4721 -0.5730  0.0567
   65ASN    HB2 1033   2.981   7.513   2.208  1.7559 -1.7129 -0.6479
   65ASN     CG 1034   3.042   7.716   2.137  0.0684 -0.0560 -0.0311
   65ASN    OD1 1035   3.021   7.805   2.055 -0.5136  0.0859  0.4498
   65ASN    ND2 1036   3.135   7.727   2.227 -0.0831 -0.8420  0.3965
   65ASN   HD21 1037   3.143   7.663   2.304  1.3910 -0.9830  0.1554
   65ASN   HD22 1038   3.188   7.812   2.220 -0.1494 -0.9445 -2.3653
   65ASN      C 1039   2.782   7.658   1.959  0.0995  0.5334 -0.6407
   65ASN      O 1040   2.779   7.592   1.852  0.3460  0.1615  0.0222
   66AS4      N 1041   2.752   7.790   1.958 -0.1572  0.7421 -0.3749
   66AS4      H 1042   2.776   7.832   2.047 -1.8752  1.7039 -0.3228
   66AS4     CA 1043   2.741   7.866   1.837  0.0911  0.0839  0.2118
   66AS4     HA 1044   2.806   7.820   1.763  0.4156  0.8267  0.0328
   66AS4     CB 1045   2.598   7.859   1.786 -0.3769 -0.6227 -0.0794
   66AS4    HB1 1046   2.567   7.757   1.763 -2.6036 -0.6475  2.4657
   66AS4    HB2 1047   2.583   7.919   1.697 -0.1241 -1.3704 -0.6440
   66AS4     CG 1048   2.493   7.914   1.882  0.4409 -0.0344  0.1764
   66AS4    OD1 1049   2.524   7.963   1.992  0.3079 -0.3007  0.0055
   66AS4   HD11 1050   2.616   7.986   2.008  0.6093 -1.2061 -0.3537
   66AS4   HD12 1051   2.447   7.976   2.047  0.0240 -0.1835 -0.4160
   66AS4    OD2 1052   2.372   7.905   1.851 -0.2824 -0.3750  0.6164
   66AS4   HD21 1053   2.337   7.991   1.828  2.6391  1.5295  2.5668
   66AS4   HD22 1054   2.336   7.818   1.866  0.2973 -0.7876 -0.2705
   66AS4      C 1055   2.792   8.013   1.838  0.2145 -0.4854  0.4939
   66AS4      O 1056   2.811   8.063   1.727 -0.4124  0.1759  0.1786
   67GLY      N 1057   2.805   8.084   1.949 -0.3076  0.1678 -0.3801
   67GLY      H 1058   2.781   8.027   2.029  0.1690  0.1438 -0.2529
   67GLY     CA 1059   2.809   8.227   1.963  0.0306 -0.0358 -0.7962
   67GLY    HA1 1060   2.893   8.261   1.902  0.6727  1.7794  0.9703
   67GLY    HA2 1061   2.827   8.254   2.067 -0.1116 -1.0941 -0.4864
   67GLY      C 1062   2.686   8.304   1.911 -0.0684 -0.3449  0.0314
   67GLY      O 1063   2.695   8.428   1.901 -0.5003 -0.1841 -0.3248
   68ARG      N 1064   2.574   8.233   1.879 -0.0835  0.1208  0.4008
   68ARG      H 1065   2.585   8.133   1.880  1.2710  0.2067 -1.2801
   68ARG     CA 1066   2.441   8.282   1.824 -1.0161  0.3420 -0.6601
   68ARG     HA 1067   2.454   8.388   1.800 -2.1307  0.2303 -1.8845
   68ARG     CB 1068   2.396   8.205   1.696  0.1517  0.0241  0.5218
   68ARG    HB1 1069   2.306   8.256   1.661  1.5042  0.9228 -1.8635
   68ARG    HB2 1070   2.364   8.103   1.718 -3.3713  0.9847  0.5237
   68ARG     CG 1071   2.496   8.225   1.577 -0.1643  0.0126 -0.6374
   68ARG    HG1 1072   2.578   8.154   1.592 -1.1257 -1.2477 -1.0783
   68ARG    HG2 1073   2.534   8.327   1.574  0.4193 -0.1170  1.1692
   68ARG     CD 1074   2.437   8.182   1.443 -0.4316  0.4771 -0.0335
   68ARG    HD1 1075   2.345   8.241   1.433 -1.0886 -0.3519  0.8979
   68ARG    HD2 1076   2.420   8.075   1.446 -1.9197  0.7063  0.5326
   68ARG     NE 1077   2.533   8.210   1.338  0.6257 -0.4087  0.2167
   68ARG     HE 1078   2.628   8.179   1.345  1.1693  0.9211 -0.7287
   68ARG     CZ 1079   2.523   8.289   1.235 -0.7214 -0.2931  0.6800
   68ARG    NH1 1080   2.415   8.360   1.210  0.4651  0.3030 -0.3619
   68ARG   HH11 1081   2.343   8.372   1.280  0.5320 -0.5033 -0.1485
   68ARG   HH12 1082   2.421   8.429   1.136  2.6050  1.0523  0.4382
   68ARG    NH2 1083   2.631   8.305   1.150 -0.2488 -0.2974 -0.5935
   68ARG   HH21 1084   2.696   8.228   1.161 -1.6237 -1.3900  0.1865
   68ARG   HH22 1085   2.619   8.354   1.063  1.7445  3.0033  0.8090
   68ARG      C 1086   2.325   8.269   1.927  0.3390 -0.7619 -0.5743
   68ARG      O 1087   2.255   8.368   1.946 -0.6297 -0.4438  0.4411
   69THR      N 1088   2.302   8.151   1.982 -0.2730 -0.3747 -0.2917
   69THR      H 1089   2.371   8.078   1.978  0.0959 -0.1728  1.4789
   69THR     CA 1090   2.181   8.137   2.067  0.1635 -0.1218 -0.0991
   69THR     HA 1091   2.103   8.176   2.002  2.2232  3.7938 -0.5474
   69THR     CB 1092   2.163   7.990   2.098 -0.4600  0.0566 -0.3158
   69THR     HB 1093   2.258   7.954   2.136  0.8348  1.2005 -2.2739
   69THR    CG2 1094   2.059   7.955   2.199  0.4101  0.0859 -0.1657
   69THR   HG21 1095   1.957   7.979   2.173 -0.1804 -1.3980  0.6647
   69THR   HG22 1096   2.070   7.849   2.223  0.9497 -0.0167 -0.8167
   69THR   HG23 1097   2.084   8.007   2.292  1.3227 -0.6148  0.0063
   69THR    OG1 1098   2.141   7.919   1.986  0.0533  0.2767  0.2081
   69THR    HG1 1099   2.231   7.922   1.951 -0.1731  0.1036 -0.4061
   69THR      C 1100   2.194   8.215   2.192  0.0868 -0.1578 -0.7618
   69THR      O 1101   2.298   8.200   2.259  0.1604  0.2502 -0.1488
   70PRO      N 1102   2.102   8.305   2.221 -0.4608 -0.2975 -0.0424
   70PRO     CD 1103   1.978   8.330   2.141 -0.3429  0.2088 -0.5945
   70PRO    HD1 1104   1.917   8.240   2.143 -0.6792  0.4265  1.4646
   70PRO    HD2 1105   2.014   8.366   2.045 -1.5566  1.1688 -0.7096
   70PRO     CG 1106   1.910   8.450   2.214  0.2030  0.2973  0.0835
   70PRO    HG1 1107   1.830   8.417   2.280 -0.2615  0.4696 -0.3832
   70PRO    HG2 1108   1.866   8.521   2.143  0.0838 -0.9141 -1.1071
   70PRO     CB 1109   2.019   8.512   2.295  0.0746  0.0978 -0.6482
   70PRO    HB1 1110   1.983   8.567   2.382  1.3216  0.3678 -0.2877
   70PRO    HB2 1111   2.068   8.587   2.233  0.7771  0.8740  0.7703
   70PRO     CA 1112   2.120   8.405   2.328 -0.3277  0.2108  0.2263
   70PRO     HA 1113   2.222   8.443   2.335  0.6373 -2.3989  1.9348
   70PRO      C 1114   2.101   8.330   2.462 -0.3059 -0.4141  0.6149
   70PRO      O 1115   2.003   8.258   2.480 -0.6542 -0.3832  0.2874
   71GLY      N 1116   2.208   8.331   2.544  0.1565 -0.4937  0.3040
   71GLY      H 1117   2.292   8.384   2.526  1.1807 -2.1658 -0.0932
   71GLY     CA 1118   2.193   8.262   2.672  0.0709  0.1355  0.0067
   71GLY    HA1 1119   2.090   8.268   2.707 -0.5337 -0.9603 -1.4988
   71GLY    HA2 1120   2.252   8.316   2.746 -0.7759  0.4079  0.4946
   71GLY      C 1121   2.244   8.122   2.661  0.5211  0.0332  0.9480
   71GLY      O 1122   2.227   8.050   2.756  0.0850 -0.2058 -0.6191
   72SER      N 1123   2.311   8.076   2.554  0.5790  0.3558 -0.0347
   72SER      H 1124   2.329   8.146   2.483  3.3933  0.7163  0.9170
   72SER     CA 1125   2.386   7.953   2.550 -0.4295  0.2641 -0.4693
   72SER     HA 1126   2.327   7.871   2.591 -0.8326  0.5988 -0.3665
   72SER     CB 1127   2.409   7.918   2.409  0.0277 -0.1355  0.7609
   72SER    HB1 1128   2.462   8.004   2.368 -1.1312 -0.4430 -1.5501
   72SER    HB2 1129   2.322   7.907   2.344  3.1296 -0.9867 -3.7878
   72SER     OG 1130   2.489   7.801   2.402  0.2203  0.1832  0.0468
   72SER     HG 1131   2.505   7.786   2.308 -0.1270 -1.3098  0.1945
   72SER      C 1132   2.514   7.955   2.636  0.6252  0.3436 -0.5268
   72SER      O 1133   2.596   8.049   2.631  0.1698 -0.7165  0.0451
   73ARG      N 1134   2.537   7.837   2.698  0.3256 -0.3347  0.1093
   73ARG      H 1135   2.471   7.762   2.685  1.3168 -1.0178 -1.4431
   73ARG     CA 1136   2.651   7.815   2.784  0.0433  0.4589 -0.4217
   73ARG     HA 1137   2.661   7.896   2.857 -1.8450  0.3725 -0.0181
   73ARG     CB 1138   2.648   7.685   2.861  0.4265 -0.0082  0.4285
   73ARG    HB1 1139   2.747   7.670   2.904 -0.5077  0.4773  2.9290
   73ARG    HB2 1140   2.628   7.603   2.792 -1.0333  0.5546  0.1656
   73ARG     CG 1141   2.547   7.675   2.976 -0.3900  0.6168  0.0406
   73ARG    HG1 1142   2.445   7.697   2.943 -0.6206 -1.2467 -0.5939
   73ARG    HG2 1143   2.581   7.752   3.045 -0.1051 -0.1876  0.8187
   73ARG     CD 1144   2.552   7.534   3.047 -0.2829 -0.5007  0.0963
   73ARG    HD1 1145   2.500   7.464   2.981 -0.4753 -0.5047  0.2501
   73ARG    HD2 1146   2.482   7.539   3.130  0.0703 -1.0696  0.4293
   73ARG     NE 1147   2.685   7.480   3.089  0.0581  0.0795 -0.0021
   73ARG     HE 1148   2.717   7.508   3.181 -2.3923 -1.2395  1.3701
   73ARG     CZ 1149   2.760   7.382   3.052  0.5361 -0.5268  0.3517
   73ARG    NH1 1150   2.719   7.310   2.951  0.6093 -0.1132 -0.5295
   73ARG   HH11 1151   2.630   7.334   2.909  0.4038  2.7735  1.2593
   73ARG   HH12 1152   2.786   7.236   2.933  0.0948 -0.1073 -2.8267
   73ARG    NH2 1153   2.866   7.350   3.118 -0.2229  0.1470  0.2807
   73ARG   HH21 1154   2.898   7.403   3.197 -4.3668  1.7058  1.1803
   73ARG   HH22 1155   2.912   7.264   3.090 -1.4337 -0.0839 -1.1481
   73ARG      C 1156   2.785   7.815   2.711 -0.9051 -0.0724  1.1422
   73ARG      O 1157   2.880   7.858   2.773 -0.6307  0.3124 -0.2597
   74ASN      N 1158   2.790   7.771   2.579 -0.7411  0.1662  0.2276
   74ASN      H 1159   2.708   7.732   2.535 -0.2381  1.5886 -2.1815
   74ASN     CA 1160   2.905   7.767   2.492 -0.1141  0.3397 -0.2980
   74ASN     HA 1161   2.875   7.703   2.409  2.1031  0.9817 -1.6862
   74ASN     CB 1162   2.930   7.910   2.431  0.1795  0.5392 -0.7274
   74ASN    HB1 1163   3.017   7.903   2.366 -0.2247 -1.4106 -1.1076
   74ASN    HB2 1164   2.948   7.984   2.509  0.5823 -1.0082  0.7268
   74ASN     CG 1165   2.828   7.959   2.333  0.3171  0.0801  0.1088
   74ASN    OD1 1166   2.806   7.904   2.223  0.3828  0.2353 -0.0672
   74ASN    ND2 1167   2.756   8.062   2.367 -0.3106  0.2910 -0.4215
   74ASN   HD21 1168   2.779   8.103   2.457 -0.0248 -2.4435  0.8317
   74ASN   HD22 1169   2.678   8.086   2.308 -0.6026  0.6322  0.0893
   74ASN      C 1170   3.030   7.697   2.555  0.1761  0.4955  0.1216
   74ASN      O 1171   3.144   7.733   2.523  0.5054  0.2755  0.1333
   75LEU      N 1172   3.002   7.610   2.653  0.2693  0.8331  0.7968
   75LEU      H 1173   2.906   7.583   2.669  0.1074  1.1341  0.3407
   75LEU     CA 1174   3.102   7.549   2.744 -0.5088 -0.1763 -0.2598
   75LEU     HA 1175   3.197   7.596   2.719 -0.5279 -0.4946 -0.9485
   75LEU     CB 1176   3.062   7.572   2.895  0.2018 -0.0744 -0.1393
   75LEU    HB1 1177   3.104   7.491   2.954 -0.9401  0.1867  1.0767
   75LEU    HB2 1178   2.955   7.559   2.909  0.1962  0.2636  0.1223
   75LEU     CG 1179   3.108   7.704   2.954  0.3594  0.3852 -0.5253
   75LEU     HG 1180   3.061   7.786   2.901 -0.8231 -1.6309 -2.8095
   75LEU    CD1 1181   3.072   7.710   3.102 -0.0568 -0.5218 -0.1150
   75LEU   HD11 1182   3.089   7.619   3.161 -0.9090 -0.0695  0.8503
   75LEU   HD12 1183   3.123   7.791   3.153 -1.7405  0.4265  0.1375
   75LEU   HD13 1184   2.964   7.724   3.100  0.1282  1.0140 -0.3373
   75LEU    CD2 1185   3.258   7.719   2.937 -0.2147  0.4579  0.3325
   75LEU   HD21 1186   3.310   7.628   2.965 -0.1779  0.5202  0.4702
   75LEU   HD22 1187   3.268   7.746   2.832  3.7495  0.5092  0.5966
   75LEU   HD23 1188   3.290   7.798   3.005 -0.3793  1.6810 -0.9675
   75LEU      C 1189   3.136   7.403   2.730 -0.2034  0.2230 -0.5223
   75LEU      O 1190   3.256   7.371   2.746 -0.3493 -0.6268 -0.2070
   76CY3      N 1191   3.044   7.316   2.710 -0.1076  0.4286  0.4981
   76CY3      H 1192   2.948   7.346   2.701 -0.2395  0.3979  1.6140
   76CY3     CA 1193   3.063   7.175   2.693 -0.1652 -0.0549  0.2298
   76CY3     HA 1194   3.160   7.143   2.730 -0.6116 -2.0401 -0.2364
   76CY3     CB 1195   2.957   7.107   2.772  1.0585  0.2065  0.2526
   76CY3    HB1 1196   2.968   7.000   2.758 -0.9093 -0.0165  0.0033
   76CY3    HB2 1197   2.857   7.123   2.731  1.9009 -1.6616 -2.8694
   76CY3     SG 1198   2.962   7.124   2.952 -0.0453  0.1934  0.1175
   76CY3    HG1 1199   2.898   7.021   3.009 -0.6976  0.6167  0.1596
   76CY3    HG2 1200   3.091   7.108   2.983 -0.0777  0.9372  0.6503
   76CY3    HG3 1201   2.907   7.235   3.001 -1.8375 -1.1333  1.2534
   76CY3      C 1202   3.062   7.133   2.542  0.3456  0.2402  0.5908
   76CY3      O 1203   3.119   7.030   2.512 -0.0470 -0.5452 -0.2798
   77ASN      N 1204   3.009   7.219   2.451 -0.0395 -0.1451  0.4218
   77ASN      H 1205   2.951   7.297   2.480 -2.4655 -0.9083 -1.9442
   77ASN     CA 1206   3.014   7.198   2.308  0.4378  0.1111  1.0238
   77ASN     HA 1207   2.954   7.275   2.259  0.4788 -0.5154 -0.0360
   77ASN     CB 1208   3.158   7.227   2.274 -0.2604 -0.4147  0.1898
   77ASN    HB1 1209   3.159   7.258   2.169 -0.8063  0.1812  0.3537
   77ASN    HB2 1210   3.233   7.149   2.286  2.1763  1.7605  0.0533
   77ASN     CG 1211   3.222   7.343   2.355  0.2219 -0.5445  0.2823
   77ASN    OD1 1212   3.169   7.454   2.362 -0.1164  1.0717  0.3567
   77ASN    ND2 1213   3.329   7.323   2.419 -0.1165 -0.3859  0.3888
   77ASN   HD21 1214   3.373   7.232   2.415  0.0947 -0.2396 -1.6459
   77ASN   HD22 1215   3.365   7.405   2.466  0.0112 -0.1990 -0.0375
   77ASN      C 1216   2.980   7.054   2.257  0.4363 -1.2481 -0.5584
   77ASN      O 1217   3.042   7.002   2.161 -0.5549  0.1750 -1.2242
   78ILE      N 1218   2.876   6.995   2.313  0.1597  0.4960  0.0351
   78ILE      H 1219   2.832   7.047   2.387 -0.9735  1.8187 -1.5187
   78ILE     CA 1220   2.817   6.860   2.273  0.2725  0.0486  0.1067
   78ILE     HA 1221   2.906   6.797   2.269 -0.8026 -1.5355  0.3540
   78ILE     CB 1222   2.726   6.801   2.385 -0.3561 -0.4593 -0.3004
   78ILE     HB 1223   2.637   6.864   2.374 -1.1367 -1.0037  2.3662
   78ILE    CG2 1224   2.684   6.657   2.360  0.8603  0.1778 -0.0114
   78ILE   HG21 1225   2.636   6.620   2.450  1.0619  2.2050  0.9901
   78ILE   HG22 1226   2.617   6.644   2.275 -2.3274  1.0486  2.1994
   78ILE   HG23 1227   2.775   6.598   2.345  2.0256  2.0911 -0.9232
   78ILE    CG1 1228   2.798   6.803   2.527  0.1157  0.1459  1.0190
   78ILE   HG11 1229   2.718   6.772   2.593  0.1878 -0.4161  0.8473
   78ILE   HG12 1230   2.822   6.907   2.548  1.5766 -0.1403  0.8871
   78ILE     CD 1231   2.930   6.719   2.553  0.0528 -0.4903 -0.1474
   78ILE    HD1 1232   2.996   6.751   2.472 -0.8168 -0.5699 -0.9017
   78ILE    HD2 1233   2.981   6.740   2.647 -0.7875 -0.4090  0.2965
   78ILE    HD3 1234   2.922   6.611   2.541 -1.2644 -0.4746  0.4782
   78ILE      C 1235   2.752   6.859   2.137 -0.2265  0.3681  0.3404
   78ILE      O 1236   2.670   6.943   2.116 -0.1139 -0.8773 -0.4978
   79PRO      N 1237   2.774   6.753   2.048  0.0147  0.1559 -0.1933
   79PRO     CD 1238   2.883   6.658   2.059  0.4892  0.5685 -0.0993
   79PRO    HD1 1239   2.888   6.602   2.152 -2.4227 -1.6399 -1.1007
   79PRO    HD2 1240   2.975   6.716   2.052  0.8665  0.5501  3.2304
   79PRO     CG 1241   2.860   6.567   1.934  0.0928  0.6653  0.3940
   79PRO    HG1 1242   2.786   6.491   1.960 -1.6395  2.2985  0.4532
   79PRO    HG2 1243   2.956   6.525   1.905  0.2540 -0.1695  2.0260
   79PRO     CB 1244   2.797   6.658   1.833  0.2188 -0.7667 -0.2541
   79PRO    HB1 1245   2.735   6.605   1.760 -2.7724  1.4611  0.4742
   79PRO    HB2 1246   2.872   6.721   1.783 -0.6813 -0.5878 -1.4279
   79PRO     CA 1247   2.707   6.750   1.919 -0.3835 -0.1846  0.1965
   79PRO     HA 1248   2.697   6.846   1.870 -2.8221 -0.6895 -0.4744
   79PRO      C 1249   2.564   6.694   1.927 -0.5021 -0.2588 -0.0627
   79PRO      O 1250   2.539   6.616   2.012 -0.3854 -0.4206  0.0631
   80CY3      N 1251   2.477   6.735   1.832 -0.3246  0.4519  0.2318
   80CY3      H 1252   2.500   6.811   1.770 -0.8766  0.9630  0.6407
   80CY3     CA 1253   2.340   6.687   1.849 -0.9427 -0.3039 -0.3112
   80CY3     HA 1254   2.314   6.732   1.945  0.9344  1.6378 -0.6227
   80CY3     CB 1255   2.274   6.767   1.741 -0.5790  0.1728  0.3909
   80CY3    HB1 1256   2.267   6.871   1.774 -0.6806  1.0406 -2.1154
   80CY3    HB2 1257   2.170   6.737   1.746 -0.5757  0.3781  3.3346
   80CY3     SG 1258   2.337   6.766   1.575  0.3428 -0.2405  0.2516
   80CY3    HG1 1259   2.244   6.803   1.486  0.7808 -1.4164 -0.7313
   80CY3    HG2 1260   2.434   6.857   1.557 -0.6757  0.1624 -4.6021
   80CY3    HG3 1261   2.369   6.638   1.554 -0.9501 -0.5762  0.2810
   80CY3      C 1262   2.309   6.533   1.849 -0.0482 -0.1001  0.6766
   80CY3      O 1263   2.212   6.493   1.912 -0.5707  0.0997 -0.3060
   81SER      N 1264   2.389   6.455   1.775 -0.2967  0.7715  0.2995
   81SER      H 1265   2.464   6.501   1.725  1.0756 -2.3427 -0.7353
   81SER     CA 1266   2.364   6.310   1.763  0.5588  0.1677 -0.5552
   81SER     HA 1267   2.260   6.294   1.736 -0.0932  2.3858  0.3848
   81SER     CB 1268   2.454   6.246   1.654 -0.0637  0.3940 -0.5667
   81SER    HB1 1269   2.412   6.147   1.637 -2.2382  0.9372  1.1622
   81SER    HB2 1270   2.558   6.243   1.688  0.2372  1.5723 -1.3083
   81SER     OG 1271   2.438   6.322   1.533 -0.2690  0.2686  0.4093
   81SER     HG 1272   2.479   6.408   1.545 -1.7075  1.1762 -0.7038
   81SER      C 1273   2.391   6.232   1.895 -0.5157 -0.1111 -0.2090
   81SER      O 1274   2.341   6.121   1.913  0.1829  0.7730 -0.4266
   82ALA      N 1275   2.461   6.303   1.991 -0.3147  0.2779 -0.1955
   82ALA      H 1276   2.494   6.394   1.964  2.0001  0.0621  1.5757
   82ALA     CA 1277   2.476   6.246   2.131 -0.1560 -0.3291 -0.1707
   82ALA     HA 1278   2.484   6.137   2.127 -1.8720 -0.4398 -1.3973
   82ALA     CB 1279   2.607   6.296   2.178 -0.3780 -0.0894 -0.5809
   82ALA    HB1 1280   2.638   6.390   2.130  0.6862 -0.9567 -1.6634
   82ALA    HB2 1281   2.613   6.312   2.286  1.0429 -0.9770 -0.4991
   82ALA    HB3 1282   2.696   6.236   2.158  0.7997  1.2501  0.3675
   82ALA      C 1283   2.349   6.281   2.222 -0.7135  0.8128  0.5768
   82ALA      O 1284   2.312   6.202   2.312  0.1576 -0.5279  0.1663
   83LEU      N 1285   2.287   6.395   2.191  0.1057 -0.1062  0.7412
   83LEU      H 1286   2.325   6.453   2.118  0.1296  0.0644  0.8892
   83LEU     CA 1287   2.163   6.446   2.257  0.3801  0.1004  0.4158
   83LEU     HA 1288   2.175   6.426   2.364 -3.0361 -0.0181  0.8834
   83LEU     CB 1289   2.152   6.599   2.241 -0.1038  0.7087 -0.1874
   83LEU    HB1 1290   2.079   6.634   2.314 -0.2404 -0.7765  0.4272
   83LEU    HB2 1291   2.103   6.621   2.146 -1.4044  0.3112  0.3630
   83LEU     CG 1292   2.282   6.677   2.262  0.2929 -0.6933  0.2337
   83LEU     HG 1293   2.340   6.656   2.172  0.7764 -1.1761  0.6529
   83LEU    CD1 1294   2.254   6.821   2.244  0.2467  0.3149  0.5292
   83LEU   HD11 1295   2.348   6.876   2.255  0.1396  0.6663 -0.2401
   83LEU   HD12 1296   2.223   6.840   2.142  0.3708  0.7096  0.5652
   83LEU   HD13 1297   2.176   6.847   2.316  0.4256 -1.5820  1.4710
   83LEU    CD2 1298   2.348   6.650   2.398 -0.1787 -0.2452  0.7346
   83LEU   HD21 1299   2.338   6.546   2.428 -1.1729  0.3229  2.5025
   83LEU   HD22 1300   2.443   6.704   2.404  0.3506 -1.0356 -0.1927
   83LEU   HD23 1301   2.287   6.696   2.475 -1.8939 -1.0153 -0.1123
   83LEU      C 1302   2.037   6.366   2.227 -0.1088  0.1380 -0.2801
   83LEU      O 1303   1.946   6.374   2.308  0.1657 -0.8054 -0.6733
   84LEU      N 1304   2.046   6.281   2.123 -0.2568  0.4724 -0.2345
   84LEU      H 1305   2.118   6.299   2.054 -0.6809 -0.9944 -1.0899
   84LEU     CA 1306   1.941   6.204   2.062  0.4140 -0.3458 -0.0156
   84LEU     HA 1307   1.844   6.226   2.107  1.2114  0.6982  1.2765
   84LEU     CB 1308   1.931   6.250   1.914 -0.0943 -0.4137  0.5571
   84LEU    HB1 1309   1.871   6.177   1.861  0.9054 -0.6774 -0.2527
   84LEU    HB2 1310   2.035   6.246   1.879 -0.5938 -1.1428 -0.9110
   84LEU     CG 1311   1.887   6.390   1.866 -0.4525 -0.5215 -0.1826
   84LEU     HG 1312   1.928   6.467   1.932 -1.2635  0.4084 -0.7380
   84LEU    CD1 1313   1.914   6.419   1.719  0.3048  0.3020 -0.8568
   84LEU   HD11 1314   1.869   6.517   1.699  2.9179  1.9403  0.6510
   84LEU   HD12 1315   2.019   6.444   1.703  0.2817  0.6423 -0.4921
   84LEU   HD13 1316   1.888   6.340   1.648  1.1192 -1.8496  1.1161
   84LEU    CD2 1317   1.742   6.394   1.890  0.0697 -0.3302 -0.0655
   84LEU   HD21 1318   1.704   6.492   1.861  0.2237  0.1512  1.3124
   84LEU   HD22 1319   1.687   6.322   1.828 -0.3196  1.2498 -1.6364
   84LEU   HD23 1320   1.714   6.389   1.995  1.2645 -0.3919  0.2687
   84LEU      C 1321   1.972   6.054   2.080  0.1420  0.4723 -0.1138
   84LEU      O 1322   1.907   5.977   2.014 -0.2641 -0.1430 -0.0873
   85SER      N 1323   2.070   6.010   2.160 -0.3225  0.8806 -0.3524
   85SER      H 1324   2.119   6.081   2.213 -0.6426 -1.4139  3.4343
   85SER     CA 1325   2.089   5.869   2.189  0.1846  0.8844 -0.2424
   85SER     HA 1326   2.101   5.807   2.100 -2.3054  1.4977 -1.0946
   85SER     CB 1327   2.203   5.849   2.295  0.6415  0.0933 -0.3991
   85SER    HB1 1328   2.178   5.904   2.386 -0.9131 -1.0803 -0.0694
   85SER    HB2 1329   2.296   5.888   2.254  0.3123  0.6159 -0.6590
   85SER     OG 1330   2.216   5.711   2.328 -0.7123  0.1973 -0.0625
   85SER     HG 1331   2.267   5.711   2.409 -2.5995 -0.6440  1.2038
   85SER      C 1332   1.962   5.801   2.252 -0.9263 -0.0018 -0.9068
   85SER      O 1333   1.886   5.874   2.321 -0.2078  0.1800  0.1741
   86SER      N 1334   1.933   5.673   2.231 -0.3381  0.0104 -0.0143
   86SER      H 1335   2.005   5.614   2.191  1.1979  2.8932 -1.8272
   86SER     CA 1336   1.811   5.606   2.271 -0.2652 -1.0808  0.1441
   86SER     HA 1337   1.728   5.677   2.261 -0.3588 -1.3845 -1.4237
   86SER     CB 1338   1.772   5.502   2.167 -0.2549  0.2185  0.4317
   86SER    HB1 1339   1.720   5.543   2.080  1.3046 -0.4405 -0.8396
   86SER    HB2 1340   1.687   5.449   2.211 -1.4531  1.4462 -0.2820
   86SER     OG 1341   1.876   5.409   2.126 -0.3687  0.4297 -0.3334
   86SER     HG 1342   1.914   5.437   2.042 -2.2515  2.6124 -0.5889
   86SER      C 1343   1.822   5.544   2.421  0.0422  0.4588  0.1859
   86SER      O 1344   1.734   5.464   2.461  0.1609 -0.8494  0.2926
   87AS4      N 1345   1.934   5.566   2.487 -0.0587 -0.2452  0.2123
   87AS4      H 1346   2.001   5.628   2.443  1.3390 -0.5180  1.8513
   87AS4     CA 1347   1.946   5.545   2.631  0.2536  0.0929 -0.1781
   87AS4     HA 1348   1.900   5.452   2.665  1.1780  0.2824  1.7188
   87AS4     CB 1349   2.093   5.548   2.675 -0.3155 -0.1960 -0.7368
   87AS4    HB1 1350   2.151   5.631   2.637  2.2406 -0.6441  1.8665
   87AS4    HB2 1351   2.142   5.455   2.644 -0.2766 -0.4890  0.1687
   87AS4     CG 1352   2.102   5.555   2.831  0.2115  0.5096  1.1171
   87AS4    OD1 1353   2.001   5.528   2.895  0.4298  0.5008 -0.0828
   87AS4   HD11 1354   2.014   5.470   2.970 -0.5623  0.8873  0.3995
   87AS4   HD12 1355   1.925   5.573   2.858  0.3260 -0.0434 -0.5543
   87AS4    OD2 1356   2.211   5.568   2.889 -0.3188  0.1991 -0.4609
   87AS4   HD21 1357   2.270   5.492   2.878 -0.7268 -0.4494  1.4371
   87AS4   HD22 1358   2.218   5.653   2.933  0.5651  0.1421 -0.4826
   87AS4      C 1359   1.855   5.657   2.691 -0.1321  0.2319  0.2063
   87AS4      O 1360   1.898   5.775   2.688 -0.5315 -0.4218  0.4534
   88ILE      N 1361   1.740   5.622   2.749 -0.7280  0.1801  0.1108
   88ILE      H 1362   1.716   5.525   2.737  1.8594 -0.1916 -3.9530
   88ILE     CA 1363   1.661   5.717   2.828 -0.2656  0.1759 -0.8900
   88ILE     HA 1364   1.651   5.805   2.764 -3.9156  0.3705 -0.2652
   88ILE     CB 1365   1.524   5.649   2.847 -0.2269 -0.1021  0.7821
   88ILE     HB 1366   1.458   5.726   2.888 -0.2566 -0.2215  0.9606
   88ILE    CG2 1367   1.457   5.606   2.715  0.5392 -0.5287  0.1975
   88ILE   HG21 1368   1.469   5.687   2.643  0.7947  0.7986  1.6620
   88ILE   HG22 1369   1.489   5.510   2.676 -1.1697 -0.7045 -0.8675
   88ILE   HG23 1370   1.352   5.577   2.725  0.5093 -1.5953 -2.4199
   88ILE    CG1 1371   1.515   5.534   2.954  0.6817  0.4397 -0.9168
   88ILE   HG11 1372   1.550   5.583   3.045  2.1856 -0.1595 -1.1420
   88ILE   HG12 1373   1.582   5.449   2.937 -0.4184 -0.2962 -1.6830
   88ILE     CD 1374   1.380   5.478   2.982  0.0139 -0.3194  0.3836
   88ILE    HD1 1375   1.370   5.446   3.086 -1.2933 -2.2205 -0.2656
   88ILE    HD2 1376   1.300   5.552   2.972 -0.1754 -0.3984  1.2019
   88ILE    HD3 1377   1.362   5.391   2.920  0.0792 -0.0475 -0.0200
   88ILE      C 1378   1.734   5.772   2.957 -0.5088  0.5644  0.3562
   88ILE      O 1379   1.701   5.881   2.998  0.7826 -0.3150 -0.3343
   89THR      N 1380   1.830   5.706   3.020 -0.3242 -0.3941 -0.3728
   89THR      H 1381   1.854   5.615   2.982  0.3782  0.0589 -1.0428
   89THR     CA 1382   1.892   5.745   3.150  0.0537  0.7884 -0.4307
   89THR     HA 1383   1.816   5.789   3.214 -0.6507 -1.6484  0.5352
   89THR     CB 1384   1.951   5.626   3.227  0.3857  0.0276 -0.2316
   89THR     HB 1385   2.004   5.661   3.316  1.6323 -0.8556 -0.5928
   89THR    CG2 1386   1.841   5.525   3.270 -1.1969 -0.0996 -0.2671
   89THR   HG21 1387   1.802   5.481   3.178 -0.1255 -0.3449 -0.6153
   89THR   HG22 1388   1.888   5.441   3.320 -1.0554 -0.2526 -0.6522
   89THR   HG23 1389   1.763   5.566   3.334 -1.6896 -0.6760 -0.4950
   89THR    OG1 1390   2.056   5.555   3.157  0.2846 -0.1095  0.0141
   89THR    HG1 1391   2.056   5.582   3.065 -1.2324  1.4122  0.4226
   89THR      C 1392   1.992   5.854   3.120  0.1687  0.1359  0.2139
   89THR      O 1393   2.009   5.939   3.207  0.4822 -0.7145 -0.2172
   90ALA      N 1394   2.059   5.860   3.001  0.4162 -0.2456 -0.2853
   90ALA      H 1395   2.052   5.787   2.932 -1.1832 -0.2839 -0.1175
   90ALA     CA 1396   2.145   5.974   2.965  0.4852  0.4194  0.0324
   90ALA     HA 1397   2.228   5.994   3.033  0.9784  2.5488 -1.1060
   90ALA     CB 1398   2.215   5.917   2.834  0.5669 -0.3340  0.3316
   90ALA    HB1 1399   2.299   5.982   2.808  0.2302 -0.4156 -1.0803
   90ALA    HB2 1400   2.251   5.814   2.843  0.3964 -0.3672  0.6592
   90ALA    HB3 1401   2.151   5.905   2.746  1.6529 -4.2358 -0.1430
   90ALA      C 1402   2.069   6.110   2.960  0.2715 -0.2522  0.8551
   90ALA      O 1403   2.104   6.203   3.027  0.2792  0.2674  0.3951
   91SER      N 1404   1.949   6.102   2.897  0.0399  0.3732  0.0941
   91SER      H 1405   1.918   6.016   2.854  1.1652  0.1167 -0.2532
   91SER     CA 1406   1.858   6.213   2.899 -0.2976 -0.9015  0.2868
   91SER     HA 1407   1.907   6.299   2.854 -2.6115  0.1727 -0.2741
   91SER     CB 1408   1.726   6.180   2.843  0.3235 -0.0041 -0.6540
   91SER    HB1 1409   1.660   6.266   2.840 -0.0641 -0.3106 -1.2154
   91SER    HB2 1410   1.676   6.104   2.903 -0.5727  0.7647 -0.4112
   91SER     OG 1411   1.747   6.144   2.707 -1.0783 -0.3842  0.4590
   91SER     HG 1412   1.781   6.223   2.664 -2.9321 -0.1415 -0.6490
   91SER      C 1413   1.827   6.258   3.042  0.9887  0.5623 -0.8338
   91SER      O 1414   1.831   6.376   3.078  0.0337 -0.1983 -0.2062
   92VAL      N 1415   1.810   6.170   3.143 -0.0014 -0.4265 -0.1727
   92VAL      H 1416   1.834   6.073   3.130 -1.2628 -0.7524 -0.2809
   92VAL     CA 1417   1.775   6.211   3.285  0.5657  0.5627  0.3622
   92VAL     HA 1418   1.690   6.279   3.293 -0.3447 -0.6431  1.5177
   92VAL     CB 1419   1.729   6.087   3.364  0.2088  0.5167  0.4228
   92VAL     HB 1420   1.810   6.015   3.362  1.2320  1.6423 -0.2100
   92VAL    CG1 1421   1.689   6.118   3.507  0.3695  0.2802 -0.3001
   92VAL   HG11 1422   1.612   6.196   3.507  0.2161  0.1305 -0.0528
   92VAL   HG12 1423   1.658   6.021   3.546  1.0746  0.3654  0.4992
   92VAL   HG13 1424   1.771   6.153   3.570 -0.9852  0.3778  1.5290
   92VAL    CG2 1425   1.597   6.045   3.294  0.2155  0.5135  0.0154
   92VAL   HG21 1426   1.518   6.120   3.302 -1.3149 -1.0955  0.8340
   92VAL   HG22 1427   1.611   6.038   3.187 -0.2911  1.3273 -0.1149
   92VAL   HG23 1428   1.576   5.943   3.327  1.6530 -0.1029 -0.9090
   92VAL      C 1429   1.890   6.284   3.357  0.3661  0.3604  0.4027
   92VAL      O 1430   1.873   6.387   3.420 -0.1279  0.6521 -0.2465
   93ASN      N 1431   2.015   6.241   3.325 -0.2798 -0.2997 -0.1218
   93ASN      H 1432   2.011   6.178   3.246 -1.4065 -1.0018  0.4597
   93ASN     CA 1433   2.140   6.288   3.377 -0.2561 -0.4762  0.4337
   93ASN     HA 1434   2.118   6.319   3.479 -1.2182 -0.8490  0.3577
   93ASN     CB 1435   2.241   6.168   3.365 -0.0810 -0.1219  0.3396
   93ASN    HB1 1436   2.345   6.201   3.367  0.5520 -1.9886  1.0415
   93ASN    HB2 1437   2.219   6.115   3.272  0.0117 -0.0277  0.2642
   93ASN     CG 1438   2.210   6.063   3.475 -0.1184  0.0625  0.2236
   93ASN    OD1 1439   2.253   6.082   3.585  0.1260 -0.2418 -0.2373
   93ASN    ND2 1440   2.147   5.947   3.442  0.2014  0.6111  0.0424
   93ASN   HD21 1441   2.109   5.937   3.349 -1.0812 -0.2763  0.6309
   93ASN   HD22 1442   2.134   5.889   3.524  0.0542 -0.1249 -0.4989
   93ASN      C 1443   2.181   6.419   3.315 -0.4404 -0.1801 -0.1948
   93ASN      O 1444   2.238   6.506   3.384  0.1404 -0.4273  0.2388
   94CY3      N 1445   2.153   6.446   3.184  0.0371  0.6565 -0.1672
   94CY3      H 1446   2.116   6.373   3.125  0.8545  0.0432  0.0497
   94CY3     CA 1447   2.174   6.571   3.120  0.6865 -0.2876 -0.0408
   94CY3     HA 1448   2.273   6.609   3.144  0.3378 -0.3437  1.6147
   94CY3     CB 1449   2.153   6.554   2.966 -0.1668  0.4957 -0.4955
   94CY3    HB1 1450   2.116   6.649   2.927  1.4660  1.2139 -0.3784
   94CY3    HB2 1451   2.080   6.476   2.946 -0.5093  1.3160 -2.8026
   94CY3     SG 1452   2.315   6.515   2.887 -0.0391  0.0620 -0.0604
   94CY3    HG1 1453   2.376   6.633   2.896 -1.2455  0.7994 -1.2255
   94CY3    HG2 1454   2.387   6.407   2.921  0.4265  0.6417  0.8134
   94CY3    HG3 1455   2.282   6.502   2.758 -1.5421 -0.3304  0.3482
   94CY3      C 1456   2.066   6.668   3.185 -0.8080  0.3756 -0.4179
   94CY3      O 1457   2.097   6.784   3.218 -1.0351  0.2568 -0.0976
   95ALA      N 1458   1.938   6.618   3.211 -0.3643 -0.4166  0.5415
   95ALA      H 1459   1.920   6.525   3.177  1.9073 -0.2888 -1.2273
   95ALA     CA 1460   1.837   6.704   3.270 -0.2007 -0.1599 -0.0306
   95ALA     HA 1461   1.846   6.801   3.221 -1.0808  0.8357  1.6571
   95ALA     CB 1462   1.701   6.650   3.240 -0.4661 -0.0282 -1.2421
   95ALA    HB1 1463   1.693   6.544   3.264  0.0374  0.3564  0.8161
   95ALA    HB2 1464   1.627   6.699   3.304 -0.1838  0.8854 -1.6063
   95ALA    HB3 1465   1.682   6.672   3.135 -2.8520  0.9922 -0.6599
   95ALA      C 1466   1.872   6.744   3.416  0.0255 -0.5196 -0.3419
   95ALA      O 1467   1.855   6.860   3.461 -0.7966  0.2467 -0.2636
   96LY0      N 1468   1.925   6.646   3.491  0.0120 -0.5590 -0.2529
   96LY0      H 1469   1.924   6.554   3.449  0.6779  0.7284 -3.3433
   96LY0     CA 1470   1.965   6.661   3.635 -0.1743 -0.2030 -0.0717
   96LY0     HA 1471   1.891   6.718   3.691  3.4622  3.8731  1.1298
   96LY0     CB 1472   1.995   6.519   3.686 -0.0762  0.3425 -0.5435
   96LY0    HB1 1473   2.056   6.467   3.611 -2.3936 -1.7731 -1.0782
   96LY0    HB2 1474   1.902   6.464   3.689  0.0538  0.1277 -0.4540
   96LY0     CG 1475   2.078   6.516   3.809  0.2037 -0.0059 -0.5283
   96LY0    HG1 1476   2.177   6.563   3.810 -0.8405  2.4520  2.1102
   96LY0    HG2 1477   2.082   6.408   3.827 -2.5123  0.0238  0.6836
   96LY0     CD 1478   1.997   6.576   3.921  0.4701  0.4945  0.3402
   96LY0    HD1 1479   1.891   6.566   3.897  0.5304  1.6964 -0.5422
   96LY0    HD2 1480   2.001   6.684   3.933  0.4110  0.3574  1.7157
   96LY0     CE 1481   2.033   6.514   4.048  0.0126  0.4681  0.1481
   96LY0    HE1 1482   2.135   6.543   4.073 -0.2445  3.4376 -1.8370
   96LY0    HE2 1483   2.021   6.405   4.050 -0.2568  0.4985  1.9784
   96LY0     NZ 1484   1.946   6.572   4.151  0.8655 -0.0295 -0.3159
   96LY0    HZ1 1485   1.974   6.549   4.245 -2.0471  2.8798  1.4944
   96LY0    HZ2 1486   1.940   6.673   4.150  1.9133  0.0669  0.8120
   96LY0    HZ3 1487   1.852   6.539   4.133  1.1981 -0.3837 -1.4772
   96LY0      C 1488   2.090   6.751   3.642  0.2767  0.5317  0.0506
   96LY0      O 1489   2.096   6.837   3.727  0.8472  0.3103  0.1661
   97LY2      N 1490   2.185   6.746   3.549 -0.4107  0.2141  0.8291
   97LY2      H 1491   2.190   6.667   3.487 -1.6722  1.0906 -0.4794
   97LY2     CA 1492   2.283   6.850   3.536 -1.1728  0.5531 -0.1466
   97LY2     HA 1493   2.330   6.859   3.634  0.1443 -3.1307 -0.3076
   97LY2     CB 1494   2.397   6.805   3.429 -0.1328 -0.6164  0.1643
   97LY2    HB1 1495   2.451   6.896   3.403  2.4282 -1.3186  2.4771
   97LY2    HB2 1496   2.347   6.776   3.337  3.7715  1.1091 -2.8163
   97LY2     CG 1497   2.497   6.699   3.470 -0.5634 -0.1239  0.1758
   97LY2    HG1 1498   2.446   6.605   3.491 -0.9761  0.2521  0.8860
   97LY2    HG2 1499   2.561   6.751   3.540  0.0909  2.0418 -1.9051
   97LY2     CD 1500   2.590   6.664   3.353  0.1393  0.1034  0.6907
   97LY2    HD1 1501   2.625   6.759   3.311 -2.2582  1.0256  0.6562
   97LY2    HD2 1502   2.531   6.619   3.273 -1.1884  0.1321  1.6314
   97LY2     CE 1503   2.697   6.566   3.410 -0.1685 -0.5491  0.5526
   97LY2    HE1 1504   2.646   6.483   3.460  3.1481 -1.2808  3.0363
   97LY2    HE2 1505   2.760   6.616   3.484 -0.3334 -0.5871  0.7205
   97LY2     NZ 1506   2.785   6.514   3.300  0.2814 -0.5226 -0.4655
   97LY2    HZ1 1507   2.825   6.595   3.255  1.0084 -2.5057 -3.6907
   97LY2    HZ2 1508   2.857   6.461   3.348  0.0669  0.0724  0.5531
   97LY2    HZ3 1509   2.744   6.451   3.232  1.4720  0.1486 -1.8492
   97LY2      C 1510   2.234   6.992   3.507  0.0167 -0.2240  0.0205
   97LY2      O 1511   2.269   7.080   3.590  1.0177 -0.1800  0.1180
   98ILE      N 1512   2.135   7.009   3.419 -0.2812 -0.4006 -0.0092
   98ILE      H 1513   2.096   6.928   3.374 -0.6674 -0.6331  0.7196
   98ILE     CA 1514   2.086   7.145   3.387 -0.1337  0.0347 -0.5909
   98ILE     HA 1515   2.167   7.210   3.355  0.1842  0.4311  0.9278
   98ILE     CB 1516   1.979   7.130   3.274  0.1113 -0.2435 -0.2128
   98ILE     HB 1517   1.915   7.044   3.294  0.0088 -0.3124 -0.8214
   98ILE    CG2 1518   1.891   7.254   3.248 -0.2751 -0.1785 -0.6260
   98ILE   HG21 1519   1.850   7.287   3.343  0.0178 -0.9718 -0.2083
   98ILE   HG22 1520   1.965   7.329   3.220 -0.3939  0.0037 -0.4524
   98ILE   HG23 1521   1.812   7.246   3.173 -0.2216  2.7559 -1.1058
   98ILE    CG1 1522   2.048   7.101   3.136 -0.2163 -0.0232  0.3784
   98ILE   HG11 1523   2.141   7.045   3.141 -0.0948 -0.0270 -1.2864
   98ILE   HG12 1524   2.090   7.193   3.097 -1.6737  0.4487 -0.1508
   98ILE     CD 1525   1.960   7.045   3.021  0.5186  0.0163  0.3697
   98ILE    HD1 1526   1.930   6.941   3.038  0.9840 -0.5071 -1.7040
   98ILE    HD2 1527   1.871   7.108   3.014  1.1114  0.8841  0.5251
   98ILE    HD3 1528   2.005   7.052   2.922 -0.8388  3.4973 -0.1346
   98ILE      C 1529   2.028   7.214   3.509  0.1342  0.5170 -0.2183
   98ILE      O 1530   2.064   7.327   3.539  0.9692 -0.1564 -0.7392
   99VAL      N 1531   1.937   7.142   3.575  0.2920 -0.1527 -0.6197
   99VAL      H 1532   1.916   7.050   3.537 -0.4057  0.1057 -0.8690
   99VAL     CA 1533   1.885   7.179   3.707  0.2927  0.2156  0.0462
   99VAL     HA 1534   1.831   7.273   3.699 -0.8850 -0.2962  1.6132
   99VAL     CB 1535   1.768   7.088   3.744 -0.0789  0.1514 -0.1308
   99VAL     HB 1536   1.806   6.986   3.742 -0.1717  0.1210 -0.3752
   99VAL    CG1 1537   1.716   7.102   3.884  0.9176  0.7895 -0.5938
   99VAL   HG11 1538   1.639   7.024   3.891  1.1365  0.5614 -0.7172
   99VAL   HG12 1539   1.797   7.091   3.955  0.5245  3.2734  0.3547
   99VAL   HG13 1540   1.659   7.194   3.900 -0.7683 -0.5317  1.7000
   99VAL    CG2 1541   1.661   7.087   3.634 -0.0456 -0.2325  0.3546
   99VAL   HG21 1542   1.573   7.025   3.652 -0.9535  1.0025  0.2796
   99VAL   HG22 1543   1.622   7.189   3.629  2.6549  1.0084  2.4184
   99VAL   HG23 1544   1.711   7.060   3.541  3.6447  1.3674  1.7017
   99VAL      C 1545   1.991   7.196   3.817 -0.0042 -0.1099  0.0051
   99VAL      O 1546   1.986   7.287   3.892 -0.2374 -0.3767  0.3027
  100SER      N 1547   2.097   7.115   3.813  0.2123 -0.1064  0.5624
  100SER      H 1548   2.096   7.038   3.748 -0.8845 -0.7042  1.2471
  100SER     CA 1549   2.210   7.126   3.907 -0.8315  0.0406  0.6987
  100SER     HA 1550   2.168   7.133   4.007 -2.9244  1.8028 -0.2147
  100SER     CB 1551   2.301   7.001   3.900 -0.5107 -0.2001  0.2347
  100SER    HB1 1552   2.388   7.023   3.961 -0.5698  2.3055 -0.4435
  100SER    HB2 1553   2.341   6.969   3.803  0.6833 -1.3666  1.0693
  100SER     OG 1554   2.232   6.895   3.965  0.3862 -0.0332  0.3879
  100SER     HG 1555   2.173   6.875   3.892 -2.0829 -0.8164  2.4566
  100SER      C 1556   2.291   7.259   3.883  0.1159  0.0261  0.0273
  100SER      O 1557   2.314   7.333   3.979  0.4640 -0.3728 -0.4173
  101AS4      N 1558   2.315   7.299   3.764  0.2010 -0.1334  1.0251
  101AS4      H 1559   2.281   7.248   3.683  0.2354  2.1301 -0.4968
  101AS4     CA 1560   2.384   7.423   3.727  0.2655  0.0129  0.1883
  101AS4     HA 1561   2.467   7.428   3.797  0.9840 -0.7546 -0.5786
  101AS4     CB 1562   2.430   7.427   3.579  0.0763  0.0263 -0.7587
  101AS4    HB1 1563   2.342   7.435   3.516 -1.6371 -1.3097  1.3104
  101AS4    HB2 1564   2.498   7.344   3.557 -0.1535  0.2968 -2.5823
  101AS4     CG 1565   2.525   7.549   3.556 -0.7010 -0.2504  0.3167
  101AS4    OD1 1566   2.531   7.610   3.444  0.2997 -0.1432 -0.7323
  101AS4   HD11 1567   2.615   7.581   3.409  0.6957 -1.9708  1.4879
  101AS4   HD12 1568   2.462   7.673   3.422  0.2995 -0.0334 -0.4326
  101AS4    OD2 1569   2.592   7.596   3.646 -0.6456 -0.0720  0.2404
  101AS4   HD21 1570   2.667   7.539   3.667 -0.1641 -0.6882 -2.7371
  101AS4   HD22 1571   2.564   7.685   3.668 -0.6944 -0.0352  0.0305
  101AS4      C 1572   2.305   7.547   3.757  0.4322 -0.0146 -0.7469
  101AS4      O 1573   2.352   7.663   3.739 -0.2474  1.3391 -0.0500
  102GLY      N 1574   2.180   7.529   3.809 -0.8901 -0.1271 -0.0972
  102GLY      H 1575   2.160   7.430   3.812  1.3118 -0.7142 -2.0071
  102GLY     CA 1576   2.103   7.637   3.872 -0.3670  0.3058  0.4382
  102GLY    HA1 1577   2.161   7.728   3.888 -2.7025  2.2845 -1.5248
  102GLY    HA2 1578   2.062   7.612   3.970  2.4423 -1.1100  1.3677
  102GLY      C 1579   1.978   7.666   3.788 -0.4048 -0.1913  1.4597
  102GLY      O 1580   1.963   7.781   3.753 -0.6692  0.0588 -0.3961
  103ASN      N 1581   1.890   7.563   3.758 -0.5263  0.2958  0.0300
  103ASN      H 1582   1.895   7.476   3.810 -0.9256  0.8837  1.0763
  103ASN     CA 1583   1.770   7.583   3.678 -0.0236  0.2809  0.1690
  103ASN     HA 1584   1.735   7.685   3.689 -2.3893 -0.5940  1.6505
  103ASN     CB 1585   1.803   7.556   3.528  0.3806  0.7067 -0.1349
  103ASN    HB1 1586   1.712   7.548   3.468 -0.1470  1.6509  0.5186
  103ASN    HB2 1587   1.842   7.454   3.519 -1.9352 -0.0800 -2.4860
  103ASN     CG 1588   1.902   7.654   3.470 -0.4692 -0.2881 -0.1180
  103ASN    OD1 1589   1.877   7.773   3.443  0.7843 -0.0166 -0.5214
  103ASN    ND2 1590   2.026   7.611   3.443  0.4580  0.0740  0.5547
  103ASN   HD21 1591   2.040   7.511   3.456  0.6338  0.2021  1.3818
  103ASN   HD22 1592   2.103   7.675   3.445 -0.7625  1.6361 -0.0465
  103ASN      C 1593   1.652   7.512   3.739  0.1883  0.1581 -0.0110
  103ASN      O 1594   1.655   7.452   3.847 -0.1849 -0.1874 -0.1549
  104GLY      N 1595   1.543   7.511   3.659 -0.5367  0.5879 -0.0482
  104GLY      H 1596   1.552   7.565   3.574  3.1591 -0.0067 -0.1967
  104GLY     CA 1597   1.417   7.446   3.692  1.0899  0.4742 -0.5115
  104GLY    HA1 1598   1.363   7.507   3.764 -0.7484 -0.3667 -1.1186
  104GLY    HA2 1599   1.430   7.349   3.741  1.6919  0.6968 -0.2199
  104GLY      C 1600   1.340   7.402   3.565  0.7975 -0.8494 -0.7401
  104GLY      O 1601   1.379   7.447   3.455 -0.0234  0.2864 -0.5223
  105MET      N 1602   1.234   7.324   3.584 -0.0367 -0.4160 -0.2449
  105MET      H 1603   1.211   7.296   3.678  1.2136 -1.6969 -0.2899
  105MET     CA 1604   1.147   7.284   3.466 -0.2888 -0.8578 -0.1663
  105MET     HA 1605   1.212   7.246   3.388 -0.9851 -0.0912 -1.1509
  105MET     CB 1606   1.059   7.172   3.515 -0.0768  0.7431  0.1989
  105MET    HB1 1607   0.955   7.201   3.524 -0.4219 -0.4795  0.2600
  105MET    HB2 1608   1.105   7.140   3.609  0.9281  1.5516  0.0016
  105MET     CG 1609   1.060   7.051   3.420  0.6190 -0.0323 -0.2260
  105MET    HG1 1610   1.008   6.968   3.469  0.1106  0.6258  0.3692
  105MET    HG2 1611   1.163   7.023   3.400  0.5694 -0.2987 -0.1093
  105MET     SD 1612   0.963   7.061   3.267  0.3766  0.4748  0.1712
  105MET     CE 1613   1.052   6.930   3.186  0.3478  0.3448 -0.2019
  105MET    HE1 1614   1.010   6.931   3.085  0.9065  0.5630 -0.4377
  105MET    HE2 1615   1.157   6.955   3.176  0.3466  0.1435 -0.7743
  105MET    HE3 1616   1.038   6.839   3.244 -1.1529  0.9506  0.4482
  105MET      C 1617   1.069   7.406   3.409  0.1602 -0.5630  0.3494
  105MET      O 1618   1.049   7.396   3.291  0.6663  0.6352  0.4415
  106ASN      N 1619   1.046   7.518   3.479 -0.1828  0.7479  0.0136
  106ASN      H 1620   1.064   7.511   3.578  0.8847  2.1444 -0.0476
  106ASN     CA 1621   1.015   7.647   3.425  0.6722 -0.3052  0.0186
  106ASN     HA 1622   0.907   7.655   3.411  0.4170 -0.0996  1.8561
  106ASN     CB 1623   1.036   7.754   3.532 -0.2653  0.8344  0.2917
  106ASN    HB1 1624   0.982   7.730   3.623 -2.1953  2.5269 -0.3261
  106ASN    HB2 1625   0.986   7.841   3.489 -2.3888 -0.8570 -0.8206
  106ASN     CG 1626   1.181   7.786   3.561  0.3074  0.2829 -0.6368
  106ASN    OD1 1627   1.253   7.840   3.489 -0.1324 -0.0781  0.5657
  106ASN    ND2 1628   1.222   7.756   3.679 -0.1574 -0.1625  0.2695
  106ASN   HD21 1629   1.158   7.721   3.749 -0.3473  0.4043  0.3830
  106ASN   HD22 1630   1.320   7.769   3.700 -0.1946  0.4956  0.0562
  106ASN      C 1631   1.083   7.682   3.287 -0.1365  0.3491 -0.2954
  106ASN      O 1632   1.024   7.745   3.203 -0.4869 -0.9591  0.1153
  107ALA      N 1633   1.213   7.647   3.268 -0.0193 -0.3245  0.6634
  107ALA      H 1634   1.253   7.590   3.341  0.5250 -1.9188 -0.8179
  107ALA     CA 1635   1.294   7.684   3.154 -0.4988 -0.0570  0.5975
  107ALA     HA 1636   1.263   7.787   3.134  0.1762 -0.1078 -0.7935
  107ALA     CB 1637   1.444   7.672   3.194  0.2305  0.0915  0.6221
  107ALA    HB1 1638   1.473   7.705   3.293  1.2055 -0.2212  0.4513
  107ALA    HB2 1639   1.462   7.568   3.220  2.7817 -0.2000 -1.8050
  107ALA    HB3 1640   1.515   7.704   3.117  0.2995 -0.8683  0.2738
  107ALA      C 1641   1.257   7.611   3.025 -0.3364  0.6374  0.1258
  107ALA      O 1642   1.317   7.643   2.919  0.4100 -0.3526 -0.6154
  108TRP      N 1643   1.171   7.514   3.032  0.6022  0.4512 -0.1829
  108TRP      H 1644   1.125   7.506   3.122 -0.0115  0.4630 -0.4931
  108TRP     CA 1645   1.126   7.424   2.919 -0.1153  0.3328 -0.6219
  108TRP     HA 1646   1.208   7.423   2.847 -1.3818  0.2028 -2.1332
  108TRP     CB 1647   1.094   7.282   2.955  0.7189 -0.1120 -0.0564
  108TRP    HB1 1648   1.025   7.247   2.877  1.1529  1.2904 -1.1139
  108TRP    HB2 1649   1.035   7.292   3.046  0.0123 -0.0766 -0.5092
  108TRP     CG 1650   1.207   7.181   2.963  0.2231  0.9457  0.3484
  108TRP    CD1 1651   1.223   7.086   2.865 -0.4087 -0.1860 -0.0038
  108TRP    HD1 1652   1.166   7.068   2.775 -0.9328  0.2040  0.2503
  108TRP    NE1 1653   1.332   7.001   2.896 -0.8577  0.2273 -0.4540
  108TRP    HE1 1654   1.352   6.922   2.837 -2.4944 -0.3917 -0.2296
  108TRP    CE2 1655   1.408   7.057   2.999  0.6269 -0.9042 -0.9559
  108TRP    CZ2 1656   1.535   7.028   3.053 -0.3269  0.6912  0.0388
  108TRP    HZ2 1657   1.593   6.946   3.014  0.2565  1.5796 -1.0106
  108TRP    CH2 1658   1.587   7.109   3.150 -0.3743  0.0258 -0.0506
  108TRP    HH2 1659   1.682   7.080   3.193  0.0044  0.2611 -0.7203
  108TRP    CZ3 1660   1.516   7.219   3.197 -0.0884 -0.6464  1.0497
  108TRP    HZ3 1661   1.566   7.287   3.264  0.2852  0.3368 -0.1816
  108TRP    CE3 1662   1.390   7.251   3.143  0.5096 -0.7679  0.2916
  108TRP    HE3 1663   1.335   7.337   3.178  2.1297  0.2818  0.3343
  108TRP    CD2 1664   1.326   7.173   3.045 -0.4626  0.2966 -0.7056
  108TRP      C 1665   1.011   7.486   2.836  0.0671 -0.6958 -0.0905
  108TRP      O 1666   0.905   7.519   2.888 -0.0218  0.2534  0.1120
  109VAL      N 1667   1.031   7.494   2.703  0.4480  0.1020  0.4853
  109VAL      H 1668   1.119   7.461   2.667  0.1766  0.0730 -0.1711
  109VAL     CA 1669   0.925   7.535   2.603  0.6976 -0.2117  0.0485
  109VAL     HA 1670   0.888   7.632   2.633  2.4093  1.1048 -1.7994
  109VAL     CB 1671   0.979   7.548   2.457  0.1689 -0.0874 -0.5698
  109VAL     HB 1672   1.034   7.457   2.431 -0.4616 -0.1678 -1.6681
  109VAL    CG1 1673   0.866   7.580   2.357 -0.0577 -0.1435 -0.6800
  109VAL   HG11 1674   0.803   7.492   2.348  0.6539 -0.5925 -1.3778
  109VAL   HG12 1675   0.798   7.659   2.388 -0.4717 -1.2113  1.3200
  109VAL   HG13 1676   0.907   7.604   2.259 -2.0840  2.4242 -1.0094
  109VAL    CG2 1677   1.069   7.667   2.458  0.1150  0.5700  0.0980
  109VAL   HG21 1678   1.016   7.754   2.497  0.7905  0.9735  0.1453
  109VAL   HG22 1679   1.160   7.647   2.515  0.7426 -1.7727 -1.5822
  109VAL   HG23 1680   1.097   7.687   2.355  2.1922  0.0210  0.5025
  109VAL      C 1681   0.804   7.451   2.616 -0.5631  0.5726  0.7573
  109VAL      O 1682   0.694   7.507   2.608  0.2600  0.1786 -0.5376
  110ALA      N 1683   0.817   7.319   2.639 -0.5609  0.2497  0.7937
  110ALA      H 1684   0.911   7.282   2.641 -0.9842 -1.1720 -1.8596
  110ALA     CA 1685   0.709   7.227   2.671  0.1025 -0.4304 -0.1472
  110ALA     HA 1686   0.629   7.231   2.597  1.0824  0.5356 -1.1975
  110ALA     CB 1687   0.765   7.086   2.695 -0.6085  0.5366  0.3083
  110ALA    HB1 1688   0.802   7.045   2.602  1.6842  1.9659  0.5124
  110ALA    HB2 1689   0.845   7.070   2.767 -0.5205  0.1335  0.1257
  110ALA    HB3 1690   0.682   7.019   2.717  1.1805 -2.7088 -1.9980
  110ALA      C 1691   0.639   7.276   2.798 -0.8347  0.0061 -0.1368
  110ALA      O 1692   0.517   7.285   2.798  0.2478  0.1099  0.4175
  111TRP      N 1693   0.707   7.309   2.910  0.2477  0.2574 -0.4507
  111TRP      H 1694   0.806   7.331   2.906  0.1595  0.4934 -2.7341
  111TRP     CA 1695   0.630   7.344   3.037  0.0605 -0.2717  0.5177
  111TRP     HA 1696   0.553   7.270   3.061 -2.7352  1.6690 -1.8353
  111TRP     CB 1697   0.741   7.364   3.142 -0.3818  0.4131 -0.0292
  111TRP    HB1 1698   0.807   7.443   3.105 -1.2184  0.1204 -2.3308
  111TRP    HB2 1699   0.788   7.266   3.136  1.7030  1.2956  0.7077
  111TRP     CG 1700   0.710   7.397   3.281 -0.0992  0.8229  0.1941
  111TRP    CD1 1701   0.704   7.308   3.389 -0.0580 -0.0631  0.4368
  111TRP    HD1 1702   0.730   7.204   3.383 -0.6440 -0.2262  0.6769
  111TRP    NE1 1703   0.657   7.366   3.506 -0.4793 -0.1554  0.1322
  111TRP    HE1 1704   0.629   7.325   3.594  2.0207  1.5389  1.8641
  111TRP    CE2 1705   0.641   7.500   3.476 -0.4983 -0.4139  0.0803
  111TRP    CZ2 1706   0.606   7.608   3.566 -0.3664  0.0855  0.0103
  111TRP    HZ2 1707   0.577   7.594   3.669  1.9415 -0.1312  0.6947
  111TRP    CH2 1708   0.600   7.737   3.508  0.6670 -0.5154 -0.3785
  111TRP    HH2 1709   0.571   7.820   3.571  2.9247 -2.8452  4.2315
  111TRP    CZ3 1710   0.641   7.765   3.374  0.0988  0.9490  0.0886
  111TRP    HZ3 1711   0.650   7.865   3.334  0.9741  0.3112 -1.3820
  111TRP    CE3 1712   0.668   7.653   3.289 -0.3096  0.8736 -0.5109
  111TRP    HE3 1713   0.703   7.671   3.188 -3.0775  1.8273 -1.3766
  111TRP    CD2 1714   0.678   7.520   3.339 -0.3009 -0.2795  0.1597
  111TRP      C 1715   0.556   7.475   3.035  0.1781 -0.2198 -0.0103
  111TRP      O 1716   0.445   7.479   3.090  0.4793  0.0116 -0.4063
  112ARG      N 1717   0.606   7.571   2.952  0.3190 -0.5285 -0.2884
  112ARG      H 1718   0.702   7.562   2.920  0.3244  1.8312 -1.0820
  112ARG     CA 1719   0.535   7.702   2.921 -0.0067  0.2401  0.0073
  112ARG     HA 1720   0.514   7.759   3.012  1.1066  1.0754 -0.2468
  112ARG     CB 1721   0.626   7.773   2.816  0.1951  0.0952 -0.7845
  112ARG    HB1 1722   0.571   7.854   2.768  0.2406  1.7015  1.7089
  112ARG    HB2 1723   0.675   7.705   2.747  0.0517 -0.5484 -0.2711
  112ARG     CG 1724   0.743   7.837   2.902 -0.1886  0.1634 -0.4335
  112ARG    HG1 1725   0.784   7.766   2.974  0.5571  1.0832  0.0715
  112ARG    HG2 1726   0.711   7.926   2.957  1.4149  0.0818  0.6862
  112ARG     CD 1727   0.864   7.873   2.810  0.3890  0.7720  0.7641
  112ARG    HD1 1728   0.890   7.779   2.762 -0.4249  0.8515  0.1531
  112ARG    HD2 1729   0.950   7.895   2.874  0.9243 -2.7176  1.4080
  112ARG     NE 1730   0.832   7.973   2.720  0.4095  0.7793  0.2608
  112ARG     HE 1731   0.738   7.980   2.685  0.8803  0.1887 -1.1779
  112ARG     CZ 1732   0.921   8.045   2.654 -0.1813 -0.5583  0.4227
  112ARG    NH1 1733   1.051   8.031   2.667 -0.0866  0.3435 -0.0627
  112ARG   HH11 1734   1.087   7.966   2.735  0.6575  0.5089 -0.2821
  112ARG   HH12 1735   1.111   8.073   2.598 -0.2587 -0.3137 -0.6248
  112ARG    NH2 1736   0.897   8.150   2.579  0.3961  0.1479  0.4382
  112ARG   HH21 1737   0.805   8.167   2.541  0.0881 -0.6485  0.7846
  112ARG   HH22 1738   0.975   8.196   2.536 -1.1438  1.7008 -0.8171
  112ARG      C 1739   0.397   7.671   2.860  0.1244  0.3201  0.3131
  112ARG      O 1740   0.302   7.743   2.884  0.0798 -0.0531 -0.2992
  113ASN      N 1741   0.388   7.567   2.783 -0.1609  0.4672 -0.2431
  113ASN      H 1742   0.474   7.523   2.754  0.3166  0.7659  0.6664
  113ASN     CA 1743   0.271   7.531   2.706  0.0776  0.3813  1.8393
  113ASN     HA 1744   0.218   7.623   2.682  2.1663  1.0778 -0.5716
  113ASN     CB 1745   0.312   7.481   2.564 -0.6089  0.1784  0.2606
  113ASN    HB1 1746   0.222   7.429   2.531 -1.9677  2.2538  0.5059
  113ASN    HB2 1747   0.390   7.407   2.577  0.9879  1.4743 -1.4827
  113ASN     CG 1748   0.351   7.588   2.461 -0.0472 -0.2145  1.1082
  113ASN    OD1 1749   0.265   7.662   2.410  0.2284  0.2987 -0.1038
  113ASN    ND2 1750   0.480   7.614   2.434  0.1012 -0.3998 -0.1166
  113ASN   HD21 1751   0.554   7.572   2.487  1.2407 -0.0796 -1.3815
  113ASN   HD22 1752   0.511   7.682   2.365  0.8392  0.8128  1.3495
  113ASN      C 1753   0.176   7.436   2.784  0.2392 -0.0527 -0.0416
  113ASN      O 1754   0.060   7.451   2.766  0.4183  0.4442 -0.2152
  114ARG      N 1755   0.228   7.343   2.853  0.1273 -0.0856 -0.8349
  114ARG      H 1756   0.327   7.351   2.871 -0.3954  3.4251  1.5766
  114ARG     CA 1757   0.163   7.226   2.910  0.2502  0.1687 -0.1136
  114ARG     HA 1758   0.058   7.226   2.879 -0.5312  0.9505  2.3346
  114ARG     CB 1759   0.226   7.097   2.858  0.2343 -0.4583 -0.1523
  114ARG    HB1 1760   0.172   7.012   2.900 -1.2055 -0.2562 -1.5206
  114ARG    HB2 1761   0.329   7.106   2.892  0.8949 -0.0077 -2.1445
  114ARG     CG 1762   0.228   7.068   2.708  0.5852  0.3601  0.4354
  114ARG    HG1 1763   0.276   6.971   2.691 -0.4797 -0.1032 -0.0384
  114ARG    HG2 1764   0.293   7.125   2.642  0.9778 -1.2960 -0.7027
  114ARG     CD 1765   0.091   7.074   2.641 -0.0971  0.1429  0.4399
  114ARG    HD1 1766   0.076   7.177   2.611  0.2516 -0.1936 -0.9285
  114ARG    HD2 1767   0.015   7.016   2.695  0.7088 -1.2325  0.1566
  114ARG     NE 1768   0.093   7.016   2.502 -0.1968  0.0960 -0.4294
  114ARG     HE 1769   0.188   7.003   2.469  0.9415  1.0290  2.2365
  114ARG     CZ 1770  -0.012   6.994   2.425  0.3038 -0.1319 -1.4098
  114ARG    NH1 1771  -0.134   7.006   2.459  0.2764  0.0623  0.2996
  114ARG   HH11 1772  -0.157   7.033   2.554 -2.5897  1.2541 -0.6325
  114ARG   HH12 1773  -0.216   6.999   2.400 -0.8225 -1.8440  1.9353
  114ARG    NH2 1774  -0.005   6.958   2.307 -0.3847  0.3735 -0.4218
  114ARG   HH21 1775   0.073   6.959   2.242 -0.7554 -1.9126 -0.9789
  114ARG   HH22 1776  -0.094   6.921   2.278 -0.5173 -1.7525  2.3316
  114ARG      C 1777   0.157   7.214   3.062  0.7466 -0.3556 -0.4743
  114ARG      O 1778   0.081   7.134   3.119 -0.1103 -0.2325  0.3810
  115CY1      N 1779   0.231   7.293   3.140 -0.7169 -0.1878 -0.3500
  115CY1      H 1780   0.292   7.361   3.095 -1.2328  1.0290  0.7390
  115CY1     CA 1781   0.249   7.280   3.288  0.2282 -0.0941 -0.8095
  115CY1     HA 1782   0.160   7.225   3.319 -0.0232  0.6815 -0.1045
  115CY1     CB 1783   0.377   7.212   3.325  0.1327  0.2028 -0.1907
  115CY1    HB1 1784   0.407   7.213   3.429  1.6825 -1.0548 -0.5850
  115CY1    HB2 1785   0.458   7.263   3.273  0.7941 -1.1643 -0.5633
  115CY1     SG 1786   0.389   7.050   3.246  0.2671 -0.5577  0.4531
  115CY1    HG1 1787   0.510   7.000   3.271 -0.1949 -0.3771  3.4025
  115CY1    HG2 1788   0.290   6.970   3.287 -1.9552  0.9155 -1.7444
  115CY1    HG3 1789   0.379   7.054   3.113  2.5232  0.3757  0.2717
  115CY1      C 1790   0.224   7.412   3.365  0.1762 -0.5847 -0.3915
  115CY1      O 1791   0.196   7.405   3.483 -0.2454 -0.8125  0.4137
  116LY1      N 1792   0.244   7.530   3.310  1.0616 -0.4908  0.4508
  116LY1      H 1793   0.288   7.543   3.221  0.4398  0.1054  0.2191
  116LY1     CA 1794   0.217   7.656   3.378  0.7827  0.3093  0.2245
  116LY1     HA 1795   0.284   7.665   3.463 -0.1647 -0.9023  1.1327
  116LY1     CB 1796   0.259   7.765   3.277 -0.0017  0.1121  0.1869
  116LY1    HB1 1797   0.185   7.764   3.197 -0.8601 -1.3941  0.9381
  116LY1    HB2 1798   0.356   7.751   3.230 -0.5114 -0.0456 -0.8443
  116LY1     CG 1799   0.254   7.904   3.336  0.0512  0.6887 -1.1203
  116LY1    HG1 1800   0.331   7.904   3.413 -1.6312 -2.3242  0.7332
  116LY1    HG2 1801   0.155   7.922   3.378 -0.7599  2.0963 -3.4486
  116LY1     CD 1802   0.280   8.023   3.242  0.6812 -0.0508  0.0087
  116LY1    HD1 1803   0.235   8.113   3.283 -2.4287 -1.6551  0.3794
  116LY1    HD2 1804   0.239   8.012   3.142 -2.1804 -0.4542  1.1301
  116LY1     CE 1805   0.429   8.041   3.230  0.3195 -0.4845 -0.1005
  116LY1    HE1 1806   0.478   7.959   3.178  1.3719  1.2098 -1.9044
  116LY1    HE2 1807   0.470   8.049   3.331  2.4234 -3.3109 -0.6137
  116LY1     NZ 1808   0.461   8.172   3.165 -0.0665 -0.2975 -0.0005
  116LY1    HZ1 1809   0.407   8.243   3.213 -0.4100 -0.8333  0.4170
  116LY1    HZ2 1810   0.557   8.184   3.138 -0.3651  0.8538 -0.6468
  116LY1    HZ3 1811   0.408   8.170   3.078  0.3083  2.3424 -0.3699
  116LY1      C 1812   0.081   7.669   3.436  0.2369  0.1066  0.0437
  116LY1      O 1813  -0.021   7.671   3.365  0.2456 -0.6741  0.3083
  117GLY      N 1814   0.074   7.678   3.566 -0.6414 -0.0501 -0.0319
  117GLY      H 1815   0.156   7.689   3.623 -0.3824 -2.4479  0.1763
  117GLY     CA 1816  -0.056   7.696   3.631  0.0659 -0.7983 -0.3445
  117GLY    HA1 1817  -0.104   7.785   3.590 -1.4455 -0.4125  2.0562
  117GLY    HA2 1818  -0.034   7.728   3.733  0.5404 -0.9479 -0.3954
  117GLY      C 1819  -0.169   7.589   3.623  0.3395 -0.0087 -0.7612
  117GLY      O 1820  -0.289   7.624   3.632  0.4297  0.1046  0.6288
  118THR      N 1821  -0.133   7.461   3.597 -0.2179  0.1616 -0.5390
  118THR      H 1822  -0.036   7.437   3.580 -0.4812 -1.7130  0.3856
  118THR     CA 1823  -0.228   7.345   3.595  0.5321 -0.1836 -0.2394
  118THR     HA 1824  -0.327   7.374   3.629 -0.5715 -0.0319 -3.2666
  118THR     CB 1825  -0.255   7.299   3.447  0.2753 -0.0067  0.3791
  118THR     HB 1826  -0.260   7.388   3.385 -0.2995 -1.4849 -1.7975
  118THR    CG2 1827  -0.141   7.212   3.393  0.4918  0.3998 -0.0721
  118THR   HG21 1828  -0.156   7.200   3.285 -0.1205  2.5797 -0.2836
  118THR   HG22 1829  -0.046   7.264   3.403  0.3586  0.8846 -1.1138
  118THR   HG23 1830  -0.147   7.118   3.447  1.0802  1.1147  1.2621
  118THR    OG1 1831  -0.383   7.235   3.425 -0.2724 -0.1622  0.0543
  118THR    HG1 1832  -0.443   7.305   3.450  0.2558 -0.2236  1.5511
  118THR      C 1833  -0.184   7.229   3.693  0.9909  0.0781  0.1986
  118THR      O 1834  -0.065   7.228   3.731 -0.3935  0.2153 -0.0609
  119AS4      N 1835  -0.267   7.131   3.720 -0.0242 -0.0435 -0.5375
  119AS4      H 1836  -0.359   7.132   3.679 -1.2096 -0.4405  1.9145
  119AS4     CA 1837  -0.245   7.033   3.825  0.5578 -0.3686 -0.4510
  119AS4     HA 1838  -0.195   7.082   3.908  0.2748 -0.1894 -0.3862
  119AS4     CB 1839  -0.386   7.003   3.881 -0.2859  0.0028  0.0341
  119AS4    HB1 1840  -0.452   6.946   3.815  1.1841 -1.3177 -0.3600
  119AS4    HB2 1841  -0.443   7.094   3.897 -2.9756 -1.7063  0.7963
  119AS4     CG 1842  -0.374   6.930   4.018  0.1964 -0.0207  0.1885
  119AS4    OD1 1843  -0.473   6.900   4.087 -0.5803 -0.3584 -0.0378
  119AS4   HD11 1844  -0.507   6.813   4.064 -0.3232 -0.6904  0.7861
  119AS4   HD12 1845  -0.503   6.979   4.133  1.1402 -0.5177  1.4656
  119AS4    OD2 1846  -0.262   6.905   4.062 -0.0552 -0.0331 -0.0599
  119AS4   HD21 1847  -0.199   6.977   4.070  1.8538 -1.7114  1.2446
  119AS4   HD22 1848  -0.258   6.815   4.096 -1.0057  0.3057  1.0036
  119AS4      C 1849  -0.174   6.912   3.776 -0.6513 -0.2675 -0.7983
  119AS4      O 1850  -0.231   6.807   3.750 -0.1044 -0.6646 -0.1522
  120VAL      N 1851  -0.043   6.929   3.751  0.1552  0.0014 -0.1032
  120VAL      H 1852  -0.004   7.019   3.774 -0.5850  0.4217 -0.4804
  120VAL     CA 1853   0.043   6.830   3.682 -0.0284  0.6298  0.3360
  120VAL     HA 1854  -0.002   6.811   3.585 -1.9248  0.4277  1.2028
  120VAL     CB 1855   0.183   6.885   3.651 -0.3426  0.5543 -0.4555
  120VAL     HB 1856   0.236   6.802   3.604  0.4595  0.0595  1.2645
  120VAL    CG1 1857   0.186   7.008   3.562 -0.3457 -0.5253  0.5580
  120VAL   HG11 1858   0.287   7.039   3.537 -0.1462 -2.4322 -1.1451
  120VAL   HG12 1859   0.142   6.991   3.464  1.2818  2.7364 -0.8969
  120VAL   HG13 1860   0.133   7.090   3.611 -0.1605 -1.1973  1.9339
  120VAL    CG2 1861   0.262   6.927   3.777 -0.1209 -0.0782 -0.6149
  120VAL   HG21 1862   0.366   6.934   3.746 -0.3096  0.8467 -1.0859
  120VAL   HG22 1863   0.238   7.031   3.801  1.9722  0.0742  1.1273
  120VAL   HG23 1864   0.244   6.862   3.862 -1.0479  3.2955  1.9696
  120VAL      C 1865   0.049   6.690   3.755 -0.5829  0.1933  1.0983
  120VAL      O 1866   0.087   6.593   3.693  0.5715  0.4344  0.6335
  121GLN      N 1867   0.013   6.675   3.881  0.4625 -0.7729 -0.1858
  121GLN      H 1868  -0.012   6.757   3.935  0.4092 -0.6975 -0.3246
  121GLN     CA 1869   0.012   6.552   3.959 -1.0025 -0.4562 -0.9564
  121GLN     HA 1870   0.103   6.498   3.932 -1.4137 -0.5373 -2.2798
  121GLN     CB 1871   0.025   6.578   4.108  0.4420  0.0071 -0.3567
  121GLN    HB1 1872   0.008   6.482   4.157  1.3145 -0.1041 -0.2631
  121GLN    HB2 1873  -0.053   6.648   4.139  2.1046  1.0304  1.7315
  121GLN     CG 1874   0.157   6.627   4.151 -0.0228  0.9115 -0.3864
  121GLN    HG1 1875   0.149   6.629   4.260  0.6498  2.4871 -0.3495
  121GLN    HG2 1876   0.160   6.727   4.109 -1.5255  1.0251 -0.2760
  121GLN     CD 1877   0.273   6.543   4.109  0.3352 -0.1105  0.0604
  121GLN    OE1 1878   0.349   6.582   4.028  0.3052  0.4406  0.4754
  121GLN    NE2 1879   0.298   6.431   4.174 -0.6092  0.2267 -0.8105
  121GLN   HE21 1880   0.235   6.398   4.245  1.1029  1.4355  1.3643
  121GLN   HE22 1881   0.375   6.372   4.145 -0.7107  0.2887 -1.2177
  121GLN      C 1882  -0.105   6.469   3.925  0.2644  0.2282 -0.2785
  121GLN      O 1883  -0.095   6.349   3.944  0.2731  0.0302  0.3293
  122ALA      N 1884  -0.211   6.522   3.862 -0.1995  0.0716  0.2160
  122ALA      H 1885  -0.213   6.620   3.839 -1.0858  0.1968  0.7508
  122ALA     CA 1886  -0.339   6.447   3.837  0.2071 -0.6748  0.0105
  122ALA     HA 1887  -0.391   6.428   3.931  1.1650  1.5657  1.0597
  122ALA     CB 1888  -0.426   6.550   3.761 -0.2847 -0.2110 -0.6546
  122ALA    HB1 1889  -0.524   6.508   3.740 -1.7247  2.3357  0.4708
  122ALA    HB2 1890  -0.429   6.641   3.821  2.8553 -1.9953  2.5888
  122ALA    HB3 1891  -0.378   6.568   3.664 -2.1396  0.4528 -1.4936
  122ALA      C 1892  -0.325   6.313   3.759 -0.7500 -0.6045  0.5561
  122ALA      O 1893  -0.394   6.218   3.785  0.0235  0.5158  0.2414
  123TRP      N 1894  -0.230   6.304   3.665  0.1854  0.5017  0.2251
  123TRP      H 1895  -0.163   6.377   3.644  0.4144  0.2298 -0.0118
  123TRP     CA 1896  -0.204   6.187   3.583  0.5146 -0.0735  0.6343
  123TRP     HA 1897  -0.301   6.153   3.547 -0.3635  0.1294  2.6447
  123TRP     CB 1898  -0.105   6.224   3.465  1.3182  0.5164 -0.9233
  123TRP    HB1 1899  -0.120   6.148   3.388 -1.2203 -1.6851  1.5170
  123TRP    HB2 1900  -0.004   6.212   3.504  1.3210  3.6153  0.3363
  123TRP     CG 1901  -0.116   6.355   3.397  0.0896  0.4086  1.2656
  123TRP    CD1 1902  -0.042   6.467   3.414 -0.7902 -0.6187 -0.5548
  123TRP    HD1 1903   0.033   6.468   3.492 -0.1383 -0.5451 -1.1773
  123TRP    NE1 1904  -0.083   6.573   3.345 -0.1274 -0.8621  0.1857
  123TRP    HE1 1905  -0.040   6.665   3.342 -3.3327  0.8609  1.2810
  123TRP    CE2 1906  -0.190   6.537   3.263  0.5333 -0.1529 -0.2543
  123TRP    CZ2 1907  -0.259   6.592   3.157 -0.6842  1.1278 -0.8343
  123TRP    HZ2 1908  -0.244   6.696   3.133 -0.1328  1.5032  0.9223
  123TRP    CH2 1909  -0.361   6.523   3.084  0.2732 -0.0299  0.2993
  123TRP    HH2 1910  -0.418   6.578   3.011 -1.3559 -0.0769  1.4741
  123TRP    CZ3 1911  -0.386   6.391   3.116  0.3917  0.3849  0.3596
  123TRP    HZ3 1912  -0.455   6.330   3.060 -1.6787  3.1431 -0.3041
  123TRP    CE3 1913  -0.304   6.325   3.217 -0.2359 -0.4299 -0.1150
  123TRP    HE3 1914  -0.312   6.218   3.229  0.2566 -0.6736 -1.7644
  123TRP    CD2 1915  -0.205   6.397   3.289  0.2321  0.6176  0.5900
  123TRP      C 1916  -0.150   6.064   3.660 -0.5364  0.1095 -0.1735
  123TRP      O 1917  -0.153   5.958   3.597 -0.7213 -0.6147 -0.4065
  124ILE      N 1918  -0.080   6.082   3.774  0.1927 -0.2187  0.4180
  124ILE      H 1919  -0.089   6.178   3.804 -0.3002 -0.1048 -0.0756
  124ILE     CA 1920   0.015   5.985   3.829 -0.0909  0.8572  0.5538
  124ILE     HA 1921  -0.008   5.892   3.777  0.6190  2.2017 -2.3818
  124ILE     CB 1922   0.161   6.019   3.795 -0.3779  0.6608 -0.4198
  124ILE     HB 1923   0.215   5.939   3.845  1.3026  2.2458  0.4261
  124ILE    CG2 1924   0.210   6.015   3.648  0.4940 -0.3472  0.4778
  124ILE   HG21 1925   0.169   6.092   3.583  1.2080 -0.2748  0.1026
  124ILE   HG22 1926   0.319   6.016   3.641  0.3570 -0.0910 -2.5358
  124ILE   HG23 1927   0.189   5.921   3.597 -0.5185  0.0712  0.1046
  124ILE    CG1 1928   0.205   6.153   3.854  0.5126 -0.4294 -0.8147
  124ILE   HG11 1929   0.311   6.139   3.874  0.3008  0.1343  0.8056
  124ILE   HG12 1930   0.155   6.175   3.948  0.9475  0.8777 -0.8690
  124ILE     CD 1931   0.190   6.272   3.758  0.2978  0.1868 -0.4490
  124ILE    HD1 1932   0.088   6.282   3.720  1.9128 -1.6383 -6.3009
  124ILE    HD2 1933   0.222   6.357   3.819  1.1293 -0.8977  0.6791
  124ILE    HD3 1934   0.265   6.263   3.680 -0.2508  2.8905 -1.4094
  124ILE      C 1935  -0.010   5.967   3.981 -0.3037 -0.5016 -0.1880
  124ILE      O 1936   0.030   5.865   4.034 -0.2449  0.0137  0.4771
  125ARG      N 1937  -0.074   6.061   4.053  0.2697  0.0386  0.3426
  125ARG      H 1938  -0.089   6.149   4.006  0.6244  0.0689  0.2841
  125ARG     CA 1939  -0.084   6.061   4.203 -0.4607  0.4447 -0.7812
  125ARG     HA 1940   0.014   6.043   4.246 -1.3166 -1.2008  0.6074
  125ARG     CB 1941  -0.137   6.197   4.250  0.2669 -0.1002  0.0669
  125ARG    HB1 1942  -0.070   6.279   4.225  0.4182 -0.4759 -0.7788
  125ARG    HB2 1943  -0.147   6.185   4.358 -0.5590  2.0030  0.2650
  125ARG     CG 1944  -0.272   6.242   4.194 -0.1131  0.5194 -0.0184
  125ARG    HG1 1945  -0.343   6.162   4.218 -0.2988  0.9312  0.8237
  125ARG    HG2 1946  -0.263   6.254   4.086  1.5845 -1.7169 -0.2224
  125ARG     CD 1947  -0.330   6.371   4.257 -0.4877  0.4769  0.4888
  125ARG    HD1 1948  -0.247   6.440   4.272  0.5909 -0.8403  0.7987
  125ARG    HD2 1949  -0.366   6.335   4.354  3.9505 -2.0000  1.4748
  125ARG     NE 1950  -0.437   6.439   4.186  0.6940  0.3663  0.0963
  125ARG     HE 1951  -0.518   6.385   4.162 -1.0387  2.4328  0.9846
  125ARG     CZ 1952  -0.451   6.571   4.166 -0.6082  0.2587  0.4641
  125ARG    NH1 1953  -0.364   6.658   4.209 -0.1828 -0.4974  0.0465
  125ARG   HH11 1954  -0.280   6.636   4.259  1.1838  0.5335 -1.6773
  125ARG   HH12 1955  -0.375   6.755   4.183  1.3409  0.0826  1.4227
  125ARG    NH2 1956  -0.546   6.620   4.097  0.2636  0.7929  0.1802
  125ARG   HH21 1957  -0.623   6.557   4.082  0.6003  0.4155  0.0394
  125ARG   HH22 1958  -0.543   6.710   4.051  3.7273  0.7633  0.0529
  125ARG      C 1959  -0.144   5.942   4.274 -0.4750 -0.3323 -0.3839
  125ARG      O 1960  -0.256   5.900   4.251  0.0207 -0.0434  0.2565
  126GLY      N 1961  -0.077   5.890   4.381 -0.5596 -0.4824  0.1806
  126GLY      H 1962   0.004   5.938   4.416 -0.3594  0.4304 -1.3999
  126GLY     CA 1963  -0.132   5.770   4.452  0.1413 -0.2958  0.2058
  126GLY    HA1 1964  -0.235   5.792   4.478 -0.0943  2.4185 -2.4559
  126GLY    HA2 1965  -0.070   5.748   4.539  0.3358 -0.3872  0.0465
  126GLY      C 1966  -0.123   5.646   4.359 -0.0554  0.7845  0.0699
  126GLY      O 1967  -0.023   5.631   4.289  0.1185 -0.2017 -0.0121
  127CY3      N 1968  -0.228   5.570   4.344  0.7429  0.7685  0.2058
  127CY3      H 1969  -0.309   5.583   4.402  0.3701  2.6516 -0.6942
  127CY3     CA 1970  -0.230   5.463   4.251  0.7782  0.2237  0.0523
  127CY3     HA 1971  -0.146   5.394   4.263  0.2299 -0.7017 -1.1680
  127CY3     CB 1972  -0.364   5.396   4.277  0.0224  0.3916 -0.2187
  127CY3    HB1 1973  -0.379   5.308   4.215 -1.3834 -1.6305  2.7360
  127CY3    HB2 1974  -0.438   5.470   4.247 -1.2078 -0.0658  1.4760
  127CY3     SG 1975  -0.406   5.346   4.445 -0.1508 -0.0507  0.2230
  127CY3    HG1 1976  -0.329   5.241   4.474 -1.2229 -0.7756  0.4769
  127CY3    HG2 1977  -0.382   5.450   4.526  0.0992 -0.1597  0.2883
  127CY3    HG3 1978  -0.536   5.322   4.457 -0.0089 -0.1545  1.6645
  127CY3      C 1979  -0.218   5.505   4.102  0.2255 -0.3775  0.7905
  127CY3      O 1980  -0.190   5.418   4.017 -0.4477  0.1934  1.0801
  128ARG      N 1981  -0.243   5.630   4.064  0.5602  0.0688  0.2065
  128ARG      H 1982  -0.262   5.701   4.132  0.1267 -1.3905  1.6664
  128ARG     CA 1983  -0.284   5.671   3.926  0.5889 -0.2118 -0.8742
  128ARG     HA 1984  -0.363   5.608   3.885  0.7840 -0.0419 -1.5191
  128ARG     CB 1985  -0.331   5.813   3.930  0.3761  0.0089 -0.0489
  128ARG    HB1 1986  -0.349   5.861   3.833  1.1837 -0.4054 -0.4197
  128ARG    HB2 1987  -0.260   5.880   3.980 -0.4281  0.1947  0.8691
  128ARG     CG 1988  -0.460   5.837   4.009 -0.2785 -0.2151 -0.0501
  128ARG    HG1 1989  -0.451   5.786   4.105 -0.4560  1.3237  0.8131
  128ARG    HG2 1990  -0.546   5.788   3.963  0.9097 -1.8206 -0.6500
  128ARG     CD 1991  -0.500   5.981   4.042  0.0361 -0.3179 -1.1259
  128ARG    HD1 1992  -0.407   6.038   4.052 -0.2864  0.0477 -0.1294
  128ARG    HD2 1993  -0.553   5.997   4.135  0.4637  0.2726 -0.9766
  128ARG     NE 1994  -0.583   6.042   3.940 -0.2063  0.0402 -0.6345
  128ARG     HE 1995  -0.532   6.108   3.884 -0.8578  1.2978  0.1894
  128ARG     CZ 1996  -0.705   6.015   3.896 -0.2009 -0.1509 -0.1043
  128ARG    NH1 1997  -0.778   5.927   3.960 -0.2949 -0.4006  0.4101
  128ARG   HH11 1998  -0.745   5.866   4.034  0.6296 -3.0307 -1.9835
  128ARG   HH12 1999  -0.872   5.927   3.924  0.6632  0.5417 -2.3583
  128ARG    NH2 2000  -0.761   6.087   3.807  0.0705 -0.9561  0.4396
  128ARG   HH21 2001  -0.698   6.137   3.746  0.9481 -2.5909 -0.0519
  128ARG   HH22 2002  -0.853   6.074   3.770  0.3822 -0.4904 -0.5431
  128ARG      C 2003  -0.173   5.658   3.816 -0.2077 -0.0391  0.1172
  128ARG      O 2004  -0.193   5.691   3.699  0.0596  0.0026 -0.1079
  129LEU      N 2005  -0.047   5.624   3.859 -0.1213  0.0587  0.3855
  129LEU      H 2006  -0.043   5.575   3.947 -0.6043 -0.9218 -0.1312
  129LEU     CA 2007   0.067   5.609   3.772 -0.4048  0.6591  0.3031
  129LEU     HA 2008   0.087   5.695   3.709  1.6691 -1.1988 -1.7573
  129LEU     CB 2009   0.189   5.613   3.870  0.3218 -0.8503  0.3950
  129LEU    HB1 2010   0.170   5.535   3.944 -1.1968 -2.0143 -1.1338
  129LEU    HB2 2011   0.187   5.708   3.923 -0.7576 -0.7891  0.2726
  129LEU     CG 2012   0.331   5.596   3.805 -0.1022  0.3029  0.7855
  129LEU     HG 2013   0.326   5.514   3.733 -2.7010 -1.9448  3.2828
  129LEU    CD1 2014   0.378   5.724   3.738  0.0183 -0.1905  0.0763
  129LEU   HD11 2015   0.470   5.696   3.686  0.2253 -2.1292  1.3380
  129LEU   HD12 2016   0.305   5.764   3.669 -2.7927 -2.8419  1.2722
  129LEU   HD13 2017   0.393   5.802   3.813 -0.1798 -0.2445  0.1741
  129LEU    CD2 2018   0.424   5.547   3.916 -0.0159  0.2620  0.0172
  129LEU   HD21 2019   0.520   5.522   3.871 -0.9935 -2.5818 -0.6820
  129LEU   HD22 2020   0.442   5.622   3.993 -1.0381  1.7562 -1.1438
  129LEU   HD23 2021   0.385   5.465   3.976  0.7070 -0.0087  0.1251
  129LEU      C 2022   0.075   5.493   3.664 -0.0608  0.6254 -0.5641
  129LEU    OC1 2023   0.067   5.380   3.712 -0.3554 -0.1613 -0.0485
  129LEU   HC11 2024  -0.013   5.352   3.757 -0.0237  1.8455  1.9652
  129LEU   HC12 2025   0.156   5.344   3.711  0.4422  1.7324 -0.1032
  129LEU    OC2 2026   0.069   5.517   3.543 -0.7601  0.5056 -0.2283
  129LEU   HC21 2027   0.006   5.588   3.525  0.4920  2.2405  1.7421
  129LEU   HC22 2028   0.150   5.491   3.500  1.3195  2.6952  2.0290
  130SOL     OW 2029   4.984   6.206   1.674 -0.2798 -0.3289 -0.2128
  130SOL    HW1 2030   5.029   6.215   1.758 -0.3196 -2.7603  0.1549
  130SOL    HW2 2031   4.891   6.198   1.697 -0.4035  0.0925 -0.5718
  131SOL     OW 2032   3.132   0.272   0.335 -0.4088 -0.2646 -0.0111
  131SOL    HW1 2033   3.197   0.203   0.343 -1.5496 -1.3315  0.2723
  131SOL    HW2 2034   3.097   0.283   0.423 -2.1792 -1.2864 -0.5517
  132SOL     OW 2035   1.775   4.010   0.485  0.8524  0.2275  0.1354
  132SOL    HW1 2036   1.833   4.085   0.499  1.6803 -0.3362 -0.1359
  132SOL    HW2 2037   1.824   3.935   0.520 -0.1265 -0.1367  0.7697
  133SOL     OW 2038   0.685   6.184   4.315 -0.4227 -0.1797  0.1324
  133SOL    HW1 2039   0.681   6.149   4.405 -0.7845  2.2617  1.1388
  133SOL    HW2 2040   0.779   6.189   4.296 -0.3534 -1.0861  0.1941
  134SOL     OW 2041   5.423   3.931   2.496  0.3005  0.0384  0.5743
  134SOL    HW1 2042   5.390   3.876   2.425  2.1008 -1.2122  0.6348
  134SOL    HW2 2043   5.354   3.929   2.562 -1.0380  0.5244 -0.7376
  135SOL     OW 2044   5.265   2.631   0.640  0.2153 -0.3544 -0.7138
  135SOL    HW1 2045   5.305   2.677   0.566  0.4615 -0.4078 -0.6154
  135SOL    HW2 2046   5.176   2.610   0.610  0.3215 -0.3999 -1.0030
  136SOL     OW 2047   4.402   0.637   0.069  0.5390 -0.1651 -0.2418
  136SOL    HW1 2048   4.379   0.599   0.154 -0.1598  2.7287  1.0077
  136SOL    HW2 2049   4.489   0.675   0.083 -0.1140  1.4539 -0.3322
  137SOL     OW 2050   5.411   2.980   4.649 -0.1453 -0.6216  0.0265
  137SOL    HW1 2051   5.499   2.992   4.685 -0.7381  3.4896  0.5873
  137SOL    HW2 2052   5.371   2.914   4.706  1.7474 -0.7423  1.3272
  138SOL     OW 2053   2.909   3.072   1.659  0.5450  0.0576  0.1195
  138SOL    HW1 2054   2.870   2.999   1.610 -0.7622  0.9026 -0.1347
  138SOL    HW2 2055   2.965   3.116   1.595  0.9771 -0.4390  0.1478
  139SOL     OW 2056   4.635   2.333   3.843 -0.5840  0.0240 -0.0882
  139SOL    HW1 2057   4.713   2.339   3.788 -1.8696  1.1555 -1.8623
  139SOL    HW2 2058   4.670   2.330   3.932  1.5072 -0.5154 -0.8626
  140SOL     OW 2059   1.245   2.114   1.898 -0.3591  0.0249 -0.1135
  140SOL    HW1 2060   1.177   2.122   1.964 -0.9958  1.2258 -0.8893
  140SOL    HW2 2061   1.198   2.103   1.816  0.3807  0.6704 -0.6335
  141SOL     OW 2062   5.213   1.944   2.244  0.3382  0.1071 -0.2461
  141SOL    HW1 2063   5.191   1.908   2.158 -1.0209  0.5939 -0.1376
  141SOL    HW2 2064   5.298   1.986   2.232  0.6207 -0.6678 -1.0902
  142SOL     OW 2065   5.443   4.559   2.254  0.2090  0.0151  0.0780
  142SOL    HW1 2066   5.421   4.547   2.347 -1.3200 -1.2155 -0.4103
  142SOL    HW2 2067   5.529   4.517   2.245  0.6883  0.7362  1.0561
  143SOL     OW 2068   3.911   4.503   0.218  0.3267  0.1881 -0.2914
  143SOL    HW1 2069   3.972   4.534   0.151 -1.0416  4.6541  0.2060
  143SOL    HW2 2070   3.945   4.538   0.300 -0.5617 -1.0813  0.6659
  144SOL     OW 2071   4.502   4.300   1.743  0.3155  0.2933  0.0483
  144SOL    HW1 2072   4.512   4.268   1.653  0.2902  1.4890 -0.3988
  144SOL    HW2 2073   4.416   4.268   1.770 -0.4554  1.3601 -0.9989
  145SOL     OW 2074   4.375   5.943   1.266  0.8601  0.1110  0.7983
  145SOL    HW1 2075   4.312   6.015   1.273  0.4028 -0.2725  0.7323
  145SOL    HW2 2076   4.409   5.931   1.354 -0.0066 -0.4178  1.0756
  146SOL     OW 2077   0.367   1.026   4.169 -0.1419  0.0749  0.3038
  146SOL    HW1 2078   0.333   1.035   4.258  0.5232 -0.3029  0.5993
  146SOL    HW2 2079   0.427   1.100   4.159 -0.2952  0.1773  0.1258
  147SOL     OW 2080   3.794   5.742   4.424 -0.6729 -0.4072 -0.1430
  147SOL    HW1 2081   3.866   5.744   4.362 -0.6502  1.0579 -0.1059
  147SOL    HW2 2082   3.743   5.820   4.405 -0.9927 -0.2252  1.2844
  148SOL     OW 2083   2.606   4.509   3.017  0.3253 -0.3488 -0.1654
  148SOL    HW1 2084   2.666   4.438   3.042 -1.2015 -1.9105 -0.7862
  148SOL    HW2 2085   2.641   4.541   2.934 -0.0469 -1.7378 -0.8981
  149SOL     OW 2086   4.240   4.991   2.979 -0.5532  0.3346  0.3576
  149SOL    HW1 2087   4.205   5.074   3.014 -0.8339  0.2044  0.3868
  149SOL    HW2 2088   4.188   4.923   3.022  0.8769  0.0490  1.7549
  150SOL     OW 2089   0.292   3.330   1.166  0.3904  0.0120  0.5721
  150SOL    HW1 2090   0.224   3.380   1.122  1.7215  0.2089 -1.3946
  150SOL    HW2 2091   0.338   3.393   1.220 -0.7425 -0.0564  1.6515
  151SOL     OW 2092   1.727   4.548   4.077 -0.2064 -0.0730 -0.1970
  151SOL    HW1 2093   1.650   4.492   4.086  1.2299 -2.2970 -0.9498
  151SOL    HW2 2094   1.788   4.517   4.144  0.0814  1.6349  0.3828
  152SOL     OW 2095   3.596   1.483   3.828  0.1480  0.0342  0.0489
  152SOL    HW1 2096   3.682   1.521   3.814 -1.0179  2.5175 -0.9034
  152SOL    HW2 2097   3.604   1.433   3.909  2.8487 -1.1163 -0.8197
  153SOL     OW 2098   0.540   4.397   1.251 -0.1885  0.3629 -0.0512
  153SOL    HW1 2099   0.519   4.452   1.175  1.2966  0.8714 -0.1137
  153SOL    HW2 2100   0.513   4.449   1.326 -2.1169 -0.3357 -0.1799
  154SOL     OW 2101   5.629   1.137   0.750 -0.5437  0.3471  0.1747
  154SOL    HW1 2102   5.641   1.111   0.842 -1.1307 -0.5848 -0.0068
  154SOL    HW2 2103   5.712   1.180   0.727  0.3668 -1.1032  0.5880
  155SOL     OW 2104   5.480   4.353   0.860  0.1787 -0.2270  0.1737
  155SOL    HW1 2105   5.485   4.268   0.905  2.2306  0.0478  0.5968
  155SOL    HW2 2106   5.568   4.366   0.825  0.1007  1.9830  0.6179
  156SOL     OW 2107   4.485   3.590   1.827 -0.2483  0.1008 -0.6226
  156SOL    HW1 2108   4.565   3.578   1.777 -1.1203 -1.2183 -1.7910
  156SOL    HW2 2109   4.429   3.518   1.800 -1.1739 -0.0542  1.5055
  157SOL     OW 2110   5.601   0.160   0.483 -0.1941  0.5560 -0.6141
  157SOL    HW1 2111   5.584   0.189   0.573  2.5389  0.7800 -0.0698
  157SOL    HW2 2112   5.696   0.146   0.481 -0.3070 -0.2451 -3.2592
  158SOL     OW 2113   3.023   2.080   4.555  0.0813 -0.3119  0.6240
  158SOL    HW1 2114   2.975   2.162   4.571 -0.2461 -0.2562 -0.5233
  158SOL    HW2 2115   3.110   2.096   4.590  0.7362  1.4039 -1.5737
  159SOL     OW 2116   4.473   5.117   2.474 -0.5835 -0.4106  0.0144
  159SOL    HW1 2117   4.512   5.046   2.525  0.2824  0.3134  0.3787
  159SOL    HW2 2118   4.413   5.073   2.414  0.5004 -1.5315 -0.2914
  160SOL     OW 2119   1.971   1.181   4.581  0.1547 -0.1703 -0.3979
  160SOL    HW1 2120   1.939   1.213   4.666  0.0866 -0.7430 -0.2019
  160SOL    HW2 2121   2.051   1.230   4.565 -0.9662  1.5241 -1.0386
  161SOL     OW 2122   4.679   4.019   3.858 -0.4415  0.1672  0.1578
  161SOL    HW1 2123   4.695   4.113   3.850 -1.5607  0.3124 -0.5740
  161SOL    HW2 2124   4.738   3.980   3.794  0.3495  0.3199  0.7733
  162SOL     OW 2125   3.539   4.591   0.534 -0.1901  0.5780  0.0344
  162SOL    HW1 2126   3.548   4.503   0.570  4.1597 -0.3575 -2.6373
  162SOL    HW2 2127   3.504   4.578   0.446  0.7120  1.3885 -0.4732
  163SOL     OW 2128   4.200   0.513   4.475  0.2148  0.2092  0.3296
  163SOL    HW1 2129   4.204   0.459   4.396 -0.7263  1.0464 -0.3095
  163SOL    HW2 2130   4.116   0.490   4.516  1.2804 -1.2220  1.8602
  164SOL     OW 2131   6.153   0.770   2.445  0.1831  0.5733  0.0354
  164SOL    HW1 2132   6.237   0.787   2.404  0.9412  0.2855  1.4057
  164SOL    HW2 2133   6.173   0.765   2.539 -1.6200  2.3577  0.5975
  165SOL     OW 2134   1.262   3.290   1.165  0.1804  0.0065  0.2846
  165SOL    HW1 2135   1.333   3.313   1.224 -0.0819  0.0647  0.5764
  165SOL    HW2 2136   1.266   3.194   1.159  0.2199  0.0022  0.3806
  166SOL     OW 2137   0.157   1.420   0.734  0.4821  0.0163 -0.4350
  166SOL    HW1 2138   0.110   1.380   0.661 -0.2542  1.2270 -0.6627
  166SOL    HW2 2139   0.235   1.459   0.694 -0.4581  1.6118 -0.8098
  167SOL     OW 2140   2.252   4.580   2.811  0.5381 -0.0022 -0.1454
  167SOL    HW1 2141   2.215   4.503   2.855 -2.0175  1.7120  0.9234
  167SOL    HW2 2142   2.206   4.583   2.727 -0.4939  1.1211  0.4273
  168SOL     OW 2143   5.331   5.235   2.559  0.4055  0.0491 -0.1384
  168SOL    HW1 2144   5.359   5.144   2.572 -1.6945 -0.6818 -0.2243
  168SOL    HW2 2145   5.404   5.277   2.514  1.7039 -1.4036  0.5151
  169SOL     OW 2146   4.228   5.615   3.242  0.0899 -0.2625 -0.1102
  169SOL    HW1 2147   4.282   5.570   3.178 -0.5116 -1.4128  0.1589
  169SOL    HW2 2148   4.248   5.572   3.325  2.1792  2.3452  0.8917
  170SOL     OW 2149   5.809   0.040   1.028  0.2952 -0.0970 -0.1140
  170SOL    HW1 2150   5.791  -0.045   1.069  1.6406 -0.3217  0.0552
  170SOL    HW2 2151   5.780   0.105   1.092 -0.0609 -0.4220  0.0612
  171SOL     OW 2152   0.517   2.323   3.526 -0.0699 -0.4083  0.1991
  171SOL    HW1 2153   0.588   2.372   3.568  0.2772  0.5974 -1.4586
  171SOL    HW2 2154   0.527   2.342   3.433 -2.7729  0.1314 -0.0667
  172SOL     OW 2155   6.470   3.280   1.833 -0.1282  0.5858  0.2058
  172SOL    HW1 2156   6.560   3.263   1.805 -0.0610  0.6569  0.3789
  172SOL    HW2 2157   6.419   3.276   1.752 -0.3565 -1.9647  0.3857
  173SOL     OW 2158   5.151   6.384   2.984  0.0944 -0.8968 -0.1877
  173SOL    HW1 2159   5.136   6.349   3.071 -1.6316  0.4969  0.1213
  173SOL    HW2 2160   5.222   6.447   2.995  0.1796 -1.0458  0.1164
  174SOL     OW 2161   6.432   0.250   1.499 -0.5372 -0.2324 -0.0974
  174SOL    HW1 2162   6.400   0.161   1.518  1.0487 -0.3351  2.6295
  174SOL    HW2 2163   6.489   0.239   1.423  0.3845 -1.7785  0.7622
  175SOL     OW 2164   6.071   0.684   0.844 -0.0911 -0.1346 -0.9321
  175SOL    HW1 2165   6.065   0.774   0.811  1.0693  0.1735 -0.3606
  175SOL    HW2 2166   6.151   0.649   0.804  0.5041 -0.2623  0.3466
  176SOL     OW 2167   5.532   0.609   1.943  0.5434 -0.0542 -0.1785
  176SOL    HW1 2168   5.538   0.617   1.848 -0.3471  0.0164 -0.2408
  176SOL    HW2 2169   5.497   0.694   1.972 -1.3456 -0.8234 -0.0357
  177SOL     OW 2170   0.185   4.802   0.155 -0.2157  0.0008 -0.0421
  177SOL    HW1 2171   0.115   4.740   0.135 -0.1702 -0.4480  1.0940
  177SOL    HW2 2172   0.219   4.773   0.240  0.3785  1.0809  0.1071
  178SOL     OW 2173   4.479   1.469   3.831 -0.2759  0.0251 -0.0635
  178SOL    HW1 2174   4.463   1.452   3.924  0.3239 -2.4905 -0.3527
  178SOL    HW2 2175   4.414   1.416   3.785 -0.1247  0.7055 -1.1039
  179SOL     OW 2176   0.273   3.345   2.915 -0.2257 -0.3076 -0.8086
  179SOL    HW1 2177   0.359   3.361   2.876  0.3245 -0.8536  0.1118
  179SOL    HW2 2178   0.258   3.251   2.902 -0.7707 -0.1729 -1.1409
  180SOL     OW 2179   5.703   3.851   1.384  0.3013  0.4654 -0.0566
  180SOL    HW1 2180   5.626   3.805   1.351  0.2162  0.6205 -0.0755
  180SOL    HW2 2181   5.775   3.790   1.370  0.1668  0.2776  0.0540
  181SOL     OW 2182   3.128   4.784   4.442  0.2572  0.2400  0.1604
  181SOL    HW1 2183   3.158   4.703   4.484  0.1697  0.1626  0.0776
  181SOL    HW2 2184   3.056   4.814   4.497  0.8070  0.6956  0.6363
  182SOL     OW 2185   1.395   0.409   0.887  0.1576 -0.0430  0.2146
  182SOL    HW1 2186   1.438   0.489   0.918 -0.5390  1.0546 -1.4719
  182SOL    HW2 2187   1.355   0.371   0.965 -1.1858  2.3555  0.7925
  183SOL     OW 2188   2.273   0.093   1.085  0.1080  0.0001 -0.3014
  183SOL    HW1 2189   2.352   0.078   1.034 -0.7866 -1.6132 -1.2761
  183SOL    HW2 2190   2.304   0.101   1.175  1.2997 -2.0184 -0.4741
  184SOL     OW 2191   1.000   0.756   0.262 -0.3259  0.5047  0.3812
  184SOL    HW1 2192   1.071   0.768   0.325 -1.1820  1.9253  1.1183
  184SOL    HW2 2193   1.001   0.835   0.208 -0.3878 -0.1452 -0.6121
  185SOL     OW 2194   2.825   1.247   4.575 -0.4572 -0.4843  0.6053
  185SOL    HW1 2195   2.763   1.239   4.647 -0.7514  0.5691  0.4852
  185SOL    HW2 2196   2.816   1.337   4.545  0.9264 -0.3940  0.3831
  186SOL     OW 2197   6.049   0.586   1.168  0.5909  0.4436 -0.1082
  186SOL    HW1 2198   6.018   0.498   1.147 -1.9238  1.3018 -0.3655
  186SOL    HW2 2199   6.099   0.613   1.091  1.2993 -0.7043 -0.0682
  187SOL     OW 2200   0.876   4.168   1.035 -0.1400  0.6286  0.1260
  187SOL    HW1 2201   0.817   4.144   1.106 -1.2695  2.1538 -0.2334
  187SOL    HW2 2202   0.857   4.105   0.966 -0.1720  0.1063  0.6069
  188SOL     OW 2203   1.491   4.102   0.248  0.0205 -0.5667 -0.9098
  188SOL    HW1 2204   1.505   4.169   0.315 -1.2325 -1.5479  0.3832
  188SOL    HW2 2205   1.513   4.020   0.291  0.2615 -1.1374 -2.0707
  189SOL     OW 2206   3.467   2.304   0.335 -0.2259  0.1801 -0.3734
  189SOL    HW1 2207   3.388   2.325   0.284  0.4998  1.2518 -1.1267
  189SOL    HW2 2208   3.522   2.382   0.324  0.4965 -0.1224  1.0045
  190SOL     OW 2209   2.505   5.545   1.372 -0.1238  0.4941 -0.3903
  190SOL    HW1 2210   2.584   5.594   1.395  0.8918 -1.2553  0.0207
  190SOL    HW2 2211   2.536   5.456   1.357 -2.0028 -0.1864 -0.4459
  191SOL     OW 2212   6.035   5.875   0.380 -0.4287 -0.8495 -0.3501
  191SOL    HW1 2213   6.043   5.844   0.290  1.3432 -1.1304 -0.1359
  191SOL    HW2 2214   5.945   5.905   0.388 -0.2821  0.3614 -2.5922
  192SOL     OW 2215   2.439   1.219   1.377 -0.3203 -0.5216  0.0239
  192SOL    HW1 2216   2.420   1.264   1.295  0.9253  0.2825  0.1652
  192SOL    HW2 2217   2.398   1.273   1.444 -0.0738 -0.3885  0.0661
  193SOL     OW 2218   5.114   4.068   1.829  0.5745  0.3675  0.6096
  193SOL    HW1 2219   5.125   4.155   1.789 -0.6357  0.2453 -0.0525
  193SOL    HW2 2220   5.172   4.012   1.778  0.7569  0.6447  0.5060
  194SOL     OW 2221   6.368   1.695   2.185 -0.0229  0.6126  0.7595
  194SOL    HW1 2222   6.444   1.665   2.134 -2.5550 -2.2395 -1.7263
  194SOL    HW2 2223   6.339   1.616   2.232 -3.1358  0.7154 -0.7569
  195SOL     OW 2224   6.172   3.454   2.617  0.1311 -0.0882  0.6397
  195SOL    HW1 2225   6.130   3.496   2.541  4.1242  0.2904 -1.6502
  195SOL    HW2 2226   6.209   3.527   2.666  2.6415 -0.4968 -0.4816
  196SOL     OW 2227   5.305   0.872   3.780  0.1758  0.2373  0.4668
  196SOL    HW1 2228   5.338   0.783   3.766  0.4492  0.3677  0.2831
  196SOL    HW2 2229   5.379   0.929   3.757 -1.0244  0.6693 -2.8530
  197SOL     OW 2230   5.227   3.986   0.461  0.2937 -0.1575  0.3364
  197SOL    HW1 2231   5.304   3.976   0.405  1.0912 -0.4977  1.4444
  197SOL    HW2 2232   5.225   4.079   0.483  0.5000 -0.1795  0.4514
  198SOL     OW 2233   2.199   2.888   1.676  0.3675  0.1945 -0.1771
  198SOL    HW1 2234   2.270   2.924   1.622  1.2137 -1.1576 -0.0218
  198SOL    HW2 2235   2.239   2.874   1.762  0.0172 -0.8601 -0.1710
  199SOL     OW 2236   5.007   0.820   0.242  0.5627  0.1076  0.2056
  199SOL    HW1 2237   5.063   0.746   0.265 -0.6690 -0.8005  0.3464
  199SOL    HW2 2238   4.952   0.788   0.170  1.6166  1.6453 -1.3929
  200SOL     OW 2239   3.995   5.569   2.890 -0.2775 -0.6578 -0.0208
  200SOL    HW1 2240   4.070   5.538   2.840  1.3604  1.5882  0.8925
  200SOL    HW2 2241   3.947   5.625   2.829  1.0425  1.0860  0.4510
  201SOL     OW 2242   2.200   2.207   4.354 -0.8287 -0.3301 -0.2745
  201SOL    HW1 2243   2.280   2.157   4.370  0.1746  1.3971  0.3295
  201SOL    HW2 2244   2.156   2.209   4.439 -0.3389  0.6374 -0.0212
  202SOL     OW 2245   1.072   3.860   0.298  0.1228  0.0516  0.2806
  202SOL    HW1 2246   1.139   3.812   0.249  0.2321 -0.5943  1.0433
  202SOL    HW2 2247   0.990   3.837   0.254  0.1729 -0.8557  0.6321
  203SOL     OW 2248   4.238   4.371   2.629 -0.3572 -0.4733 -0.5569
  203SOL    HW1 2249   4.202   4.438   2.687 -0.6800 -1.6745  0.7080
  203SOL    HW2 2250   4.213   4.398   2.541 -1.7765  0.2699  0.0494
  204SOL     OW 2251   6.125   6.269   1.544  0.4249  0.1733  0.2314
  204SOL    HW1 2252   6.202   6.211   1.547  0.5244  0.3460  2.7584
  204SOL    HW2 2253   6.162   6.357   1.553 -0.0219  0.2896  0.9756
  205SOL     OW 2254   5.621   5.573   0.747 -0.0243  0.2587 -0.0030
  205SOL    HW1 2255   5.646   5.567   0.839 -0.0960  0.7460  0.0493
  205SOL    HW2 2256   5.672   5.646   0.712  0.1587 -0.0571 -0.4010
  206SOL     OW 2257   0.824   5.303   4.256  0.1400 -0.1606 -0.2012
  206SOL    HW1 2258   0.834   5.389   4.298  2.3126 -0.5264  0.1610
  206SOL    HW2 2259   0.773   5.321   4.177 -0.9577  1.1443  0.7563
  207SOL     OW 2260   2.278   1.895   1.438  0.1976  0.1611  0.3082
  207SOL    HW1 2261   2.284   1.942   1.521  0.2184 -0.6290  0.7710
  207SOL    HW2 2262   2.195   1.924   1.400 -0.6027 -0.6413  1.3737
  208SOL     OW 2263   5.811   1.761   2.625  0.0742 -0.5113  0.0938
  208SOL    HW1 2264   5.827   1.811   2.705  0.1251 -0.0301 -0.2098
  208SOL    HW2 2265   5.881   1.695   2.623  2.4373  1.8116 -1.4274
  209SOL     OW 2266   4.299   2.547   3.174 -0.0384 -0.2780  0.1238
  209SOL    HW1 2267   4.213   2.549   3.217 -0.5342 -1.1635 -0.7973
  209SOL    HW2 2268   4.336   2.634   3.191 -0.9112 -0.0462  0.9287
  210SOL     OW 2269   1.705   3.291   0.487  0.5360 -0.4093 -0.2421
  210SOL    HW1 2270   1.726   3.213   0.436 -0.8026 -0.4382 -0.7761
  210SOL    HW2 2271   1.614   3.312   0.464  0.9903  1.5669 -0.4687
  211SOL     OW 2272   2.721   1.083   1.407  0.0470  0.5254 -0.2985
  211SOL    HW1 2273   2.692   1.060   1.495  1.3879  2.9929  0.8917
  211SOL    HW2 2274   2.649   1.135   1.371 -0.2511  0.0221 -0.4365
  212SOL     OW 2275   4.797   5.055   0.346  0.2538  0.2404 -0.4081
  212SOL    HW1 2276   4.880   5.063   0.299 -0.2518  3.2059 -0.9912
  212SOL    HW2 2277   4.756   5.141   0.337 -2.1237 -0.6075  1.3189
  213SOL     OW 2278   4.409   4.568   1.234 -0.5330 -0.3556 -0.4828
  213SOL    HW1 2279   4.402   4.472   1.232 -2.1056 -0.4865  3.1535
  213SOL    HW2 2280   4.499   4.585   1.259  0.7625 -0.5797 -4.3037
  214SOL     OW 2281   3.038   6.311   4.071 -0.4271  0.2919 -0.0997
  214SOL    HW1 2282   3.018   6.402   4.048 -2.1574  0.1246  0.6132
  214SOL    HW2 2283   2.992   6.297   4.154  1.2069 -0.7378  0.6678
  215SOL     OW 2284   3.177   5.375   3.414 -0.2510 -0.1623 -0.6914
  215SOL    HW1 2285   3.245   5.403   3.353  1.3042 -0.4499  0.8341
  215SOL    HW2 2286   3.188   5.280   3.419  0.3674 -0.0430  0.7931
  216SOL     OW 2287   3.637   0.435   2.551 -0.0810 -0.5573  0.1287
  216SOL    HW1 2288   3.581   0.470   2.621 -0.1871 -0.0409 -0.2109
  216SOL    HW2 2289   3.586   0.447   2.471 -0.2153 -1.6970  0.0181
  217SOL     OW 2290   4.995   5.619   3.095 -0.0359 -0.5788  0.3093
  217SOL    HW1 2291   4.931   5.609   3.024  0.4858 -1.7336 -0.0169
  217SOL    HW2 2292   4.950   5.673   3.160 -0.6477  0.2212 -0.7426
  218SOL     OW 2293   2.636   3.450   1.435  0.3780  0.5304 -0.2748
  218SOL    HW1 2294   2.688   3.454   1.515 -0.0928 -2.0132  0.2234
  218SOL    HW2 2295   2.568   3.517   1.448  1.6965  1.8114  0.3512
  219SOL     OW 2296   3.035   5.968   2.442 -0.4735  0.5703 -0.5948
  219SOL    HW1 2297   2.945   5.980   2.412 -0.6591  0.0133 -0.2701
  219SOL    HW2 2298   3.028   5.962   2.537  0.2065  3.2955 -0.2869
  220SOL     OW 2299   1.754   5.124   4.431  1.1581 -0.6006 -0.9727
  220SOL    HW1 2300   1.755   5.123   4.527 -0.7087 -1.4893 -0.9223
  220SOL    HW2 2301   1.801   5.044   4.406 -0.0047 -1.3796 -0.7341
  221SOL     OW 2302   0.739   3.597   3.428  0.0470 -0.1756 -0.2399
  221SOL    HW1 2303   0.813   3.541   3.454  0.4003 -0.9022 -2.5761
  221SOL    HW2 2304   0.662   3.543   3.446  0.1255  0.1012  1.0402
  222SOL     OW 2305   0.906   2.047   1.890 -0.6165 -0.0724 -0.6937
  222SOL    HW1 2306   0.915   2.109   1.818 -1.8309  2.2788  1.0551
  222SOL    HW2 2307   0.943   2.092   1.966 -1.9520 -1.2799  0.7595
  223SOL     OW 2308   1.336   2.812   3.413  0.0076 -0.4448  0.3702
  223SOL    HW1 2309   1.281   2.772   3.345  1.0691  1.2210 -1.6082
  223SOL    HW2 2310   1.426   2.794   3.384  0.4916  0.6968  1.0925
  224SOL     OW 2311   0.584   2.965   0.786  0.3419  0.2795 -0.0004
  224SOL    HW1 2312   0.489   2.974   0.774  0.1698  0.1705  1.1284
  224SOL    HW2 2313   0.614   3.053   0.808  0.5689  0.3820 -0.6871
  225SOL     OW 2314   5.159   4.683   1.790 -0.6342 -0.5658  0.4493
  225SOL    HW1 2315   5.214   4.744   1.741  0.3163 -0.0239  2.1240
  225SOL    HW2 2316   5.072   4.692   1.751 -0.5721  2.0022  0.7470
  226SOL     OW 2317   1.936   3.099   4.540 -0.7181  0.3959  0.3352
  226SOL    HW1 2318   1.988   3.019   4.554  0.2802  0.5272 -2.1159
  226SOL    HW2 2319   1.852   3.067   4.506 -0.1300  0.3229 -1.1637
  227SOL     OW 2320   0.475   3.909   0.211 -0.4284 -0.1683 -0.1362
  227SOL    HW1 2321   0.391   3.943   0.240  0.3718  0.0054  2.1052
  227SOL    HW2 2322   0.475   3.817   0.239  0.1113 -0.1925 -0.1987
  228SOL     OW 2323   2.687   5.585   1.797  0.5603 -0.6046  0.7334
  228SOL    HW1 2324   2.735   5.513   1.756 -0.5396 -0.8349 -0.2185
  228SOL    HW2 2325   2.649   5.547   1.876 -1.6300 -1.7109 -0.7355
  229SOL     OW 2326   0.402   4.183   2.293 -0.5632 -0.5990 -0.2308
  229SOL    HW1 2327   0.472   4.153   2.351 -1.0171 -2.0709 -0.3991
  229SOL    HW2 2328   0.430   4.157   2.206 -0.3968  0.6201 -0.5586
  230SOL     OW 2329   4.241   1.857   4.236 -0.1183 -0.1035 -0.3748
  230SOL    HW1 2330   4.180   1.897   4.174  2.1822  0.9923 -2.0919
  230SOL    HW2 2331   4.284   1.932   4.278  0.6054 -0.8173  0.1869
  231SOL     OW 2332   5.782   0.348   0.815 -0.0615 -0.8316  1.0717
  231SOL    HW1 2333   5.715   0.311   0.757 -0.9994  1.6715  0.4125
  231SOL    HW2 2334   5.734   0.379   0.891  0.2903  1.0050  0.5897
  232SOL     OW 2335   3.265   2.735   0.534  0.2731  0.4030 -0.4165
  232SOL    HW1 2336   3.339   2.763   0.588 -0.2873  1.2044 -0.0470
  232SOL    HW2 2337   3.265   2.639   0.542 -0.2434  0.5329  1.6172
  233SOL     OW 2338   3.583   2.053   3.061 -0.3325 -0.5907 -0.4760
  233SOL    HW1 2339   3.544   1.980   3.109  1.2881 -1.1450  0.0929
  233SOL    HW2 2340   3.574   2.128   3.120 -0.5989 -0.6842 -0.3956
  234SOL     OW 2341   3.636   2.234   3.843 -0.2568 -0.2140  0.1484
  234SOL    HW1 2342   3.604   2.172   3.778  1.5919 -1.2894  0.2135
  234SOL    HW2 2343   3.693   2.293   3.794  0.5678 -0.5801  0.6473
  235SOL     OW 2344   4.262   3.837   0.932  0.2063  0.4697 -0.3479
  235SOL    HW1 2345   4.279   3.743   0.941  2.3165  0.7328 -0.9966
  235SOL    HW2 2346   4.208   3.859   1.008  1.6065 -0.8447  1.1069
  236SOL     OW 2347   4.355   3.612   2.614  0.6607  0.7321  0.5448
  236SOL    HW1 2348   4.274   3.611   2.666  0.2068 -1.2136 -0.1425
  236SOL    HW2 2349   4.379   3.520   2.604  2.3936  1.2167 -0.1770
  237SOL     OW 2350   3.511   6.230   1.912  0.4023  0.2807 -0.2354
  237SOL    HW1 2351   3.454   6.247   1.988  0.2579  0.4361 -0.3781
  237SOL    HW2 2352   3.595   6.204   1.951  0.1347 -0.2810 -0.0245
  238SOL     OW 2353   4.079   3.699   0.523  0.2721  0.7716  0.4797
  238SOL    HW1 2354   4.109   3.790   0.513  1.6171  0.2412 -0.5617
  238SOL    HW2 2355   4.018   3.686   0.450  0.0360  0.8561  0.6622
  239SOL     OW 2356   4.197   4.600   0.413 -0.1480  0.3895  0.3002
  239SOL    HW1 2357   4.212   4.517   0.368 -0.8723  0.4462 -0.0671
  239SOL    HW2 2358   4.266   4.658   0.382  1.1783 -0.4503  1.5750
  240SOL     OW 2359   4.838   5.634   2.816  0.5982 -0.0857 -0.1762
  240SOL    HW1 2360   4.812   5.652   2.725  1.4607 -0.7241 -0.5657
  240SOL    HW2 2361   4.909   5.695   2.833  1.4220 -0.9420 -0.4434
  241SOL     OW 2362   1.984   2.242   1.765  0.0341  0.2718  0.6591
  241SOL    HW1 2363   2.062   2.258   1.713 -0.5636 -0.7776 -0.6190
  241SOL    HW2 2364   1.993   2.152   1.796 -2.0590 -1.0658 -2.1786
  242SOL     OW 2365   0.918   2.985   2.216 -0.1762  0.1164  0.0042
  242SOL    HW1 2366   0.842   2.951   2.262 -0.9794  2.0405  0.2022
  242SOL    HW2 2367   0.978   3.012   2.286  0.4016 -0.7364 -0.1460
  243SOL     OW 2368   3.023   2.351   4.598  0.0431  0.0485 -0.3632
  243SOL    HW1 2369   3.061   2.417   4.656  0.7098 -0.5927 -0.0601
  243SOL    HW2 2370   3.066   2.365   4.514 -0.6505  0.7320 -0.6222
  244SOL     OW 2371   2.052   4.117   3.947 -0.5770 -0.0251 -0.2325
  244SOL    HW1 2372   2.077   4.058   3.876 -0.5756  0.5556 -0.7227
  244SOL    HW2 2373   2.012   4.060   4.012 -0.9401 -0.5110 -0.8670
  245SOL     OW 2374   1.069   1.858   3.602 -0.4509 -0.3287  0.3394
  245SOL    HW1 2375   1.145   1.806   3.577  0.5823  0.5875  1.4063
  245SOL    HW2 2376   1.052   1.914   3.526 -0.8068 -1.3450 -0.3441
  246SOL     OW 2377   2.921   1.984   4.148 -0.3689 -1.0835  0.1967
  246SOL    HW1 2378   2.943   1.989   4.241 -1.6165  0.9168  0.4563
  246SOL    HW2 2379   2.972   1.911   4.115  2.2814 -0.1109  1.8479
  247SOL     OW 2380   5.730   0.637   2.274 -0.1487 -0.8474  0.7509
  247SOL    HW1 2381   5.734   0.545   2.250 -0.1689 -0.8869  0.8991
  247SOL    HW2 2382   5.751   0.684   2.193 -2.3971 -0.9185  0.0451
  248SOL     OW 2383   2.732   4.420   2.320 -0.1840 -0.2663  0.2740
  248SOL    HW1 2384   2.722   4.494   2.379  0.6695  0.7094 -0.7660
  248SOL    HW2 2385   2.798   4.365   2.363  0.0263  0.1560  0.5040
  249SOL     OW 2386   5.440   4.089   4.027 -0.6783  0.1052  0.2301
  249SOL    HW1 2387   5.421   4.162   3.968 -3.3977  3.9191  5.0335
  249SOL    HW2 2388   5.355   4.053   4.049  0.0916 -0.5497  2.3812
  250SOL     OW 2389   1.865   4.493   2.237 -0.4060 -0.0012 -0.6109
  250SOL    HW1 2390   1.802   4.509   2.307  1.2183 -1.3801  1.2621
  250SOL    HW2 2391   1.811   4.468   2.162 -2.1040 -1.5043  1.0118
  251SOL     OW 2392   4.731   1.495   0.849  0.0856  0.4000 -0.1048
  251SOL    HW1 2393   4.699   1.470   0.762 -0.3755  0.9190 -0.0913
  251SOL    HW2 2394   4.653   1.494   0.905  0.2102  0.9742  0.0906
  252SOL     OW 2395   2.833   4.325   0.756  0.0186 -0.0316 -0.2364
  252SOL    HW1 2396   2.789   4.379   0.820  1.4750  0.8710  0.0424
  252SOL    HW2 2397   2.766   4.305   0.691 -0.8088  1.2206  0.2113
  253SOL     OW 2398   4.592   3.247   0.659 -0.1335  0.6279 -0.3445
  253SOL    HW1 2399   4.614   3.255   0.751  1.2310 -0.5914 -0.5283
  253SOL    HW2 2400   4.586   3.337   0.627  1.7845  1.0453  0.3973
  254SOL     OW 2401   1.369   3.696   2.485  0.3155 -0.3262 -0.8039
  254SOL    HW1 2402   1.318   3.695   2.566  0.2888  2.3663 -0.6894
  254SOL    HW2 2403   1.367   3.606   2.454  0.5566 -1.5126  2.3074
  255SOL     OW 2404   3.371   3.675   0.277 -0.4930  0.7531  0.5860
  255SOL    HW1 2405   3.379   3.735   0.352  1.2074  1.1478  0.1307
  255SOL    HW2 2406   3.402   3.591   0.311 -0.3055  0.7878  0.5042
  256SOL     OW 2407   6.569   6.043   0.377  0.3154 -0.0222  0.2303
  256SOL    HW1 2408   6.635   6.094   0.328  1.2498  0.2268  1.6837
  256SOL    HW2 2409   6.573   5.956   0.338  1.4444  0.0150  0.2265
  257SOL     OW 2410   5.246   5.527   2.104 -0.8497  0.0176  0.0754
  257SOL    HW1 2411   5.242   5.515   2.199 -0.9989 -1.6564 -0.1106
  257SOL    HW2 2412   5.277   5.442   2.070 -0.0267  0.8344 -1.3158
  258SOL     OW 2413   0.862   2.098   4.251  0.4499  0.6491  0.5195
  258SOL    HW1 2414   0.865   2.174   4.309  0.1672  0.0415  1.3474
  258SOL    HW2 2415   0.942   2.106   4.198  0.1453  1.8122  0.1991
  259SOL     OW 2416   0.801   0.911   1.801 -0.1565  0.1137 -0.9588
  259SOL    HW1 2417   0.897   0.910   1.799 -0.1023  1.4471 -0.3645
  259SOL    HW2 2418   0.778   0.868   1.883  0.0068  0.9894 -0.4371
  260SOL     OW 2419   4.195   3.527   1.043 -0.3605  0.1310  0.6965
  260SOL    HW1 2420   4.219   3.508   1.134  0.0033  2.5675  1.1937
  260SOL    HW2 2421   4.279   3.528   0.997 -0.5953 -1.6869  0.1489
  261SOL     OW 2422   3.419   3.450   1.825  0.4156 -0.1745 -0.2547
  261SOL    HW1 2423   3.466   3.527   1.792 -1.2006  2.1153  2.4155
  261SOL    HW2 2424   3.465   3.425   1.905  0.6203 -1.7569 -0.8207
  262SOL     OW 2425   6.065   1.807   4.381 -0.0892  0.3091  0.1242
  262SOL    HW1 2426   6.094   1.857   4.305  1.1497 -0.1558  0.2702
  262SOL    HW2 2427   6.129   1.828   4.450 -1.5146  1.1703  1.2318
  263SOL     OW 2428   2.340   5.566   1.672  0.3649 -0.2756 -0.1998
  263SOL    HW1 2429   2.434   5.577   1.660  0.1936  0.9725 -0.5364
  263SOL    HW2 2430   2.303   5.576   1.584 -0.1443  0.0664  0.0450
  264SOL     OW 2431   6.113   1.990   3.580  0.4647  0.4588 -0.2953
  264SOL    HW1 2432   6.188   1.955   3.628  1.6443  2.5646 -0.5410
  264SOL    HW2 2433   6.094   1.923   3.514 -0.2238 -1.7908  2.0051
  265SOL     OW 2434   1.864   3.186   1.963  0.7755 -0.2101  0.1162
  265SOL    HW1 2435   1.882   3.130   1.888 -1.4040 -1.3493  0.3742
  265SOL    HW2 2436   1.798   3.139   2.014 -0.3749  2.0970  0.9240
  266SOL     OW 2437   3.907   5.816   3.242  0.2444 -0.0948 -0.6983
  266SOL    HW1 2438   3.931   5.725   3.256 -0.8399 -0.4728 -1.1856
  266SOL    HW2 2439   3.927   5.860   3.325  0.8944 -0.7379 -0.5094
  267SOL     OW 2440   1.294   0.547   0.637  0.4561 -0.6798  0.1103
  267SOL    HW1 2441   1.336   0.508   0.562  0.5053 -3.2909  1.3934
  267SOL    HW2 2442   1.338   0.508   0.713 -0.2466  1.0947  1.5134
  268SOL     OW 2443   4.520   0.816   4.267  0.3285  0.4313 -0.2756
  268SOL    HW1 2444   4.530   0.911   4.253  0.8323  0.1722 -1.9763
  268SOL    HW2 2445   4.466   0.809   4.345  0.0334  2.1328 -0.2771
  269SOL     OW 2446   0.109   2.829   0.983 -0.0684 -0.3256  0.5339
  269SOL    HW1 2447   0.205   2.834   0.982 -0.0679  0.1467 -1.3014
  269SOL    HW2 2448   0.090   2.737   0.995  0.5909 -0.3072  1.8409
  270SOL     OW 2449   4.500   3.951   2.305  0.2011  0.6638 -0.4956
  270SOL    HW1 2450   4.556   4.001   2.246  1.3420 -1.9089 -1.7973
  270SOL    HW2 2451   4.426   3.923   2.251  0.9831 -1.2721 -0.6476
  271SOL     OW 2452   3.501   1.864   3.291 -0.0768 -0.4385 -0.4955
  271SOL    HW1 2453   3.547   1.936   3.334 -3.1940  2.1805 -1.0942
  271SOL    HW2 2454   3.471   1.808   3.362  0.2767  0.2822  0.2331
  272SOL     OW 2455   2.046   3.468   3.305 -0.1501  0.2780 -0.4529
  272SOL    HW1 2456   2.081   3.403   3.244 -1.9512 -0.9310 -0.2789
  272SOL    HW2 2457   1.965   3.499   3.264 -0.6121  0.5558  0.6203
  273SOL     OW 2458   3.915   0.083   1.161  0.2893 -0.1829  0.2391
  273SOL    HW1 2459   3.956   0.162   1.196  0.7109  1.9423 -4.3089
  273SOL    HW2 2460   3.824   0.109   1.145  0.7568  0.1002 -2.6168
  274SOL     OW 2461   5.481   3.617   0.893  0.0066 -0.0789  0.1014
  274SOL    HW1 2462   5.456   3.671   0.817 -0.0954 -1.1362 -0.6376
  274SOL    HW2 2463   5.406   3.559   0.907 -0.7442  1.2727  2.1630
  275SOL     OW 2464   2.291   3.907   4.607 -0.4259 -0.1498 -0.4189
  275SOL    HW1 2465   2.382   3.906   4.637 -0.5195  1.1086 -0.0705
  275SOL    HW2 2466   2.291   3.963   4.529 -0.8754 -0.3193 -0.5501
  276SOL     OW 2467   5.094   6.201   1.961 -0.5108  0.0313  0.1901
  276SOL    HW1 2468   5.004   6.233   1.968 -0.7283 -0.8581  1.6686
  276SOL    HW2 2469   5.146   6.281   1.950 -1.2921  0.7422  1.3851
  277SOL     OW 2470   5.964   3.771   2.561  0.4715  0.1161 -0.3925
  277SOL    HW1 2471   5.902   3.832   2.521  0.2178 -0.3975 -0.7948
  277SOL    HW2 2472   5.918   3.739   2.639  0.6347  0.4963 -0.1413
  278SOL     OW 2473   6.437   4.115   3.364 -0.1695  0.1256  0.2644
  278SOL    HW1 2474   6.390   4.066   3.297  1.2936  1.5099 -1.9197
  278SOL    HW2 2475   6.369   4.148   3.422 -1.8267  1.0003 -2.0314
  279SOL     OW 2476   3.286   6.256   2.949  0.4178  0.3359  0.4698
  279SOL    HW1 2477   3.303   6.250   3.043 -0.5484 -0.5990  0.6060
  279SOL    HW2 2478   3.369   6.285   2.911  1.0559 -0.0571  1.5300
  280SOL     OW 2479   2.323   0.640   4.566  0.2415  0.2449 -0.1965
  280SOL    HW1 2480   2.231   0.614   4.565  0.2669  0.0491  0.9849
  280SOL    HW2 2481   2.367   0.572   4.515 -0.2575  0.3094 -0.7215
  281SOL     OW 2482   4.858   2.160   0.942  0.1240  0.4644 -0.1035
  281SOL    HW1 2483   4.859   2.254   0.955 -0.5693  0.3060  1.2401
  281SOL    HW2 2484   4.802   2.147   0.865  0.7468  1.1701 -0.6867
  282SOL     OW 2485   4.739   3.277   0.379  0.1175 -0.8141  0.5060
  282SOL    HW1 2486   4.697   3.357   0.410  2.1185  0.8113 -0.7015
  282SOL    HW2 2487   4.683   3.206   0.411 -3.4068  1.1069 -0.8513
  283SOL     OW 2488   0.997   5.146   3.905 -0.4619  0.3301 -0.1210
  283SOL    HW1 2489   1.034   5.229   3.935  1.8711 -0.9450  0.7918
  283SOL    HW2 2490   0.973   5.100   3.985  1.1481 -1.0688 -0.3659
  284SOL     OW 2491   0.892   5.508   1.093 -0.1904  0.3554 -0.0357
  284SOL    HW1 2492   0.907   5.526   1.001  1.8514 -0.3803  0.1091
  284SOL    HW2 2493   0.975   5.529   1.136 -0.5058 -1.0263  1.3583
  285SOL     OW 2494   1.216   4.256   4.138 -0.2580  0.3061 -1.1972
  285SOL    HW1 2495   1.161   4.292   4.207 -0.3982 -0.3192 -0.9745
  285SOL    HW2 2496   1.164   4.265   4.058 -0.8940 -0.7290 -0.9098
  286SOL     OW 2497   3.742   5.707   3.026 -0.3773  0.1268 -0.5426
  286SOL    HW1 2498   3.725   5.777   2.964  0.5849 -0.0586 -1.0276
  286SOL    HW2 2499   3.809   5.742   3.085 -0.5712 -0.0534 -0.2114
  287SOL     OW 2500   1.952   2.832   3.609 -0.3998  0.0861 -0.6997
  287SOL    HW1 2501   1.922   2.754   3.656  1.7022  0.5213  1.5457
  287SOL    HW2 2502   1.932   2.904   3.669  1.5877  0.7641 -0.8113
  288SOL     OW 2503   5.476   4.796   1.436 -0.2238 -0.7404  0.2514
  288SOL    HW1 2504   5.565   4.776   1.409 -0.1050 -0.3482  0.3495
  288SOL    HW2 2505   5.440   4.712   1.463  0.0461 -0.9351  0.0129
  289SOL     OW 2506   3.283   1.741   0.546 -0.0041 -0.2497  0.2031
  289SOL    HW1 2507   3.190   1.726   0.525 -0.3821  1.0499  0.8634
  289SOL    HW2 2508   3.325   1.750   0.461 -0.6665  0.1430 -0.0927
  290SOL     OW 2509   2.689   4.350   0.255  0.1121 -0.2861  0.5551
  290SOL    HW1 2510   2.725   4.439   0.250  2.2698 -1.1127  0.2142
  290SOL    HW2 2511   2.699   4.315   0.166 -1.4979 -0.6245  0.4739
  291SOL     OW 2512   0.888   1.355   1.902  0.1846 -0.4141 -0.4274
  291SOL    HW1 2513   0.796   1.381   1.904 -0.1605 -1.3795 -1.9947
  291SOL    HW2 2514   0.915   1.354   1.994 -1.3141  0.0261  0.0419
  292SOL     OW 2515   5.266   4.079   2.111 -0.7193  0.1491  0.1023
  292SOL    HW1 2516   5.247   4.147   2.176  0.9485  0.8136 -0.0446
  292SOL    HW2 2517   5.318   4.124   2.045 -0.6737 -0.9967 -0.6622
  293SOL     OW 2518   5.574   4.397   0.119  0.6072  0.1486  0.3048
  293SOL    HW1 2519   5.509   4.466   0.107  0.9477  0.0206 -3.4042
  293SOL    HW2 2520   5.656   4.444   0.135  0.8048  0.7204 -2.0051
  294SOL     OW 2521   3.252   5.336   2.789  0.1249 -0.0037  0.2316
  294SOL    HW1 2522   3.299   5.258   2.819  1.4981  0.3377 -0.9371
  294SOL    HW2 2523   3.160   5.312   2.795  0.5096 -1.5814  0.2714
  295SOL     OW 2524   2.555   1.875   3.023  1.2848  0.4787 -0.1100
  295SOL    HW1 2525   2.527   1.793   2.982 -0.4374  1.3906 -0.8652
  295SOL    HW2 2526   2.554   1.856   3.117 -4.9729  1.0134  0.3950
  296SOL     OW 2527   3.241   4.143   3.018 -0.3276 -0.0449 -0.2402
  296SOL    HW1 2528   3.315   4.099   3.060 -0.5378 -0.3077 -0.1438
  296SOL    HW2 2529   3.194   4.073   2.974 -0.5235  0.1233 -0.2967
  297SOL     OW 2530   2.687   6.162   4.183  0.1936  0.2373 -0.2526
  297SOL    HW1 2531   2.744   6.233   4.215  0.8559 -0.1817 -0.4723
  297SOL    HW2 2532   2.610   6.207   4.149  0.6774  0.8730 -0.5457
  298SOL     OW 2533   3.642   5.410   0.784 -0.1902 -0.5157 -0.3682
  298SOL    HW1 2534   3.711   5.377   0.726 -1.4200  0.0154 -2.2471
  298SOL    HW2 2535   3.687   5.467   0.846  1.3054 -1.8448 -0.1622
  299SOL     OW 2536   6.354   1.832   0.146  0.3499 -0.2052  0.1499
  299SOL    HW1 2537   6.299   1.845   0.069 -0.8129 -0.4639  0.9138
  299SOL    HW2 2538   6.310   1.881   0.215  1.9153  0.8499  0.4385
  300SOL     OW 2539   1.604   3.074   2.375  0.0700  0.6459  0.4776
  300SOL    HW1 2540   1.669   3.109   2.436  1.1531 -0.6030  0.0804
  300SOL    HW2 2541   1.599   3.139   2.305 -0.4843  1.6351  1.4022
  301SOL     OW 2542   0.044   0.943   0.730 -0.7029 -0.6519 -0.3685
  301SOL    HW1 2543   0.009   1.014   0.785 -0.6316 -0.1217 -0.9960
  301SOL    HW2 2544  -0.012   0.943   0.653 -0.2995 -0.8523 -0.6636
  302SOL     OW 2545   6.124   6.059   0.002  0.1784  0.0332  0.1076
  302SOL    HW1 2546   6.056   6.122  -0.024  0.1362 -0.1044 -0.1140
  302SOL    HW2 2547   6.202   6.113   0.016  0.1050  0.1527  0.0594
  303SOL     OW 2548   0.316   4.812   2.013  0.2344  0.2794 -0.3526
  303SOL    HW1 2549   0.316   4.719   2.038  2.1318  0.0056 -1.1700
  303SOL    HW2 2550   0.303   4.859   2.095  1.0432 -0.6938  0.3618
  304SOL     OW 2551   4.926   5.959   4.586 -0.7840  0.4844 -0.5262
  304SOL    HW1 2552   4.967   5.888   4.635  1.3648  0.4505 -2.2073
  304SOL    HW2 2553   4.834   5.933   4.577 -0.3776 -1.3079  0.2230
  305SOL     OW 2554   1.778   5.686   1.612  0.1496 -0.1749  0.7255
  305SOL    HW1 2555   1.791   5.670   1.705  2.4905  0.9277  0.6343
  305SOL    HW2 2556   1.820   5.612   1.569  0.9040  0.3580  0.5270
  306SOL     OW 2557   4.791   1.627   1.375 -0.1885  0.0779 -0.4685
  306SOL    HW1 2558   4.769   1.714   1.342  0.4980  1.7176  2.9785
  306SOL    HW2 2559   4.887   1.625   1.378 -0.2119 -0.3397  0.4952
  307SOL     OW 2560   2.009   4.297   0.905  0.7348  0.2261  0.0525
  307SOL    HW1 2561   2.065   4.345   0.966 -1.5336  1.1867  1.5144
  307SOL    HW2 2562   2.018   4.205   0.932  1.7612  0.3398  0.1140
  308SOL     OW 2563   6.246   2.615   0.783  0.3154  0.0364 -0.3708
  308SOL    HW1 2564   6.179   2.618   0.715 -0.2079 -1.8902 -0.0161
  308SOL    HW2 2565   6.328   2.602   0.736  0.0401 -0.5907 -0.6889
  309SOL     OW 2566   1.629   4.829   3.155 -0.5956 -0.2579 -0.1209
  309SOL    HW1 2567   1.680   4.749   3.168 -0.2485 -0.1409 -0.7415
  309SOL    HW2 2568   1.560   4.804   3.095  0.4386  0.2667 -1.5833
  310SOL     OW 2569   5.039   5.169   0.597  0.2125 -0.1241  0.4198
  310SOL    HW1 2570   5.048   5.074   0.595  2.0356  0.0226 -0.0823
  310SOL    HW2 2571   5.109   5.201   0.540 -1.4136  1.4787 -0.8003
  311SOL     OW 2572   0.772   2.275   2.907  0.6587  0.0943 -0.5448
  311SOL    HW1 2573   0.731   2.229   2.981  0.6119  0.6275 -0.2346
  311SOL    HW2 2574   0.757   2.217   2.832 -1.0506  0.4520 -0.5300
  312SOL     OW 2575   3.554   4.375   3.215  0.8311  0.0141 -0.1993
  312SOL    HW1 2576   3.642   4.380   3.178  0.3520  2.4537 -1.1831
  312SOL    HW2 2577   3.563   4.411   3.303  0.5539  2.2287 -1.0005
  313SOL     OW 2578   4.158   1.923   2.447 -0.1545  0.5607  0.4338
  313SOL    HW1 2579   4.154   1.927   2.351  0.0964  0.1125  0.4042
  313SOL    HW2 2580   4.130   1.835   2.469 -4.7137  1.8980  1.0672
  314SOL     OW 2581   5.663   4.953   4.434 -0.6610  0.2830  0.0203
  314SOL    HW1 2582   5.621   4.956   4.520  0.7022 -0.9519  0.7783
  314SOL    HW2 2583   5.756   4.963   4.452 -0.2732 -0.7908 -1.2205
  315SOL     OW 2584   3.845   0.602   2.622 -0.6115  0.1897  0.4875
  315SOL    HW1 2585   3.835   0.676   2.562 -1.4718 -0.8942 -0.7538
  315SOL    HW2 2586   3.783   0.537   2.591  2.1130 -2.2675 -0.3164
  316SOL     OW 2587   3.048   1.641   1.714 -0.5487  0.2416 -0.1350
  316SOL    HW1 2588   3.022   1.727   1.681 -1.4569 -0.1936 -0.5909
  316SOL    HW2 2589   2.966   1.594   1.724 -0.2018 -0.0503  1.6346
  317SOL     OW 2590   1.450   2.455   1.266  0.0378 -0.1881 -0.7932
  317SOL    HW1 2591   1.431   2.428   1.176  2.2182  0.5387 -1.5287
  317SOL    HW2 2592   1.544   2.446   1.275 -0.3041 -2.0109  2.0792
  318SOL     OW 2593   2.563   6.570   1.551 -0.0439 -0.3040  0.1538
  318SOL    HW1 2594   2.640   6.618   1.520  1.1099 -1.2343  1.4648
  318SOL    HW2 2595   2.492   6.634   1.545  1.3867  1.5855  1.6366
  319SOL     OW 2596   3.250   0.235   2.262 -0.5105 -0.2100 -0.2758
  319SOL    HW1 2597   3.329   0.247   2.210 -0.7964 -0.7990 -0.8531
  319SOL    HW2 2598   3.185   0.294   2.223 -0.4478  0.0503  0.0093
  320SOL     OW 2599   0.340   2.787   4.575 -0.7454 -0.3546  0.0159
  320SOL    HW1 2600   0.346   2.880   4.554 -1.0280 -0.1684  0.7567
  320SOL    HW2 2601   0.423   2.750   4.542 -0.5396  0.1919 -0.0845
  321SOL     OW 2602   5.314   0.210   1.429 -0.0125 -0.3911  0.0033
  321SOL    HW1 2603   5.319   0.134   1.372  0.2526 -1.3937  1.3130
  321SOL    HW2 2604   5.242   0.191   1.489 -0.6557  0.8924 -0.3160
  322SOL     OW 2605   4.440   3.519   1.217  0.3854  0.4161  0.0414
  322SOL    HW1 2606   4.441   3.423   1.213 -1.1892  0.3358  0.7318
  322SOL    HW2 2607   4.396   3.539   1.300 -1.6733  1.6948 -1.2629
  323SOL     OW 2608   5.330   3.391   0.897  0.3203 -0.7233 -0.2525
  323SOL    HW1 2609   5.421   3.396   0.867  0.3829 -0.4222 -0.0199
  323SOL    HW2 2610   5.312   3.297   0.904  0.3279 -0.7957 -1.1502
  324SOL     OW 2611   5.111   2.322   3.541  0.0577 -0.9206 -0.3128
  324SOL    HW1 2612   5.110   2.243   3.595 -1.4863  0.0317  1.1386
  324SOL    HW2 2613   5.152   2.389   3.596  1.2195 -0.6394 -1.4726
  325SOL     OW 2614   6.285   6.178   1.255  0.0749  0.5891 -0.4529
  325SOL    HW1 2615   6.347   6.167   1.327  1.0399  1.6109 -1.0945
  325SOL    HW2 2616   6.249   6.091   1.240 -0.7750  0.4797  1.7883
  326SOL     OW 2617   2.360   4.868   2.260  0.1843  0.5577  0.1718
  326SOL    HW1 2618   2.364   4.788   2.206  1.6668  0.2292  0.7268
  326SOL    HW2 2619   2.366   4.940   2.197  0.3039  0.2022 -0.2282
  327SOL     OW 2620   2.556   2.909   3.977  0.6270  0.5662  0.5621
  327SOL    HW1 2621   2.623   2.856   4.021 -0.1674 -1.0861 -0.1182
  327SOL    HW2 2622   2.587   2.918   3.887  0.7795  1.3168  0.6868
  328SOL     OW 2623   2.464   0.453   1.933  0.1956  0.2597 -0.4907
  328SOL    HW1 2624   2.507   0.410   2.007 -0.0745 -2.7591 -1.9270
  328SOL    HW2 2625   2.494   0.544   1.938  1.6076 -0.2327  2.2384
  329SOL     OW 2626   5.291   1.426   4.622 -0.2733  0.0442 -0.1725
  329SOL    HW1 2627   5.359   1.390   4.681  1.0463  1.2475 -0.8897
  329SOL    HW2 2628   5.244   1.489   4.677 -1.0435 -1.0098  0.4159
  330SOL     OW 2629   0.161   6.120   2.228  0.5199 -0.1659 -0.3286
  330SOL    HW1 2630   0.095   6.135   2.296  1.1442  0.6627  0.1201
  330SOL    HW2 2631   0.137   6.036   2.189  0.2784 -0.7687  1.0610
  331SOL     OW 2632   2.437   5.474   4.050 -0.1116 -0.2740 -0.5416
  331SOL    HW1 2633   2.532   5.480   4.054 -0.1539 -0.3299  0.8644
  331SOL    HW2 2634   2.411   5.545   3.991  0.7120  0.7590  0.3048
  332SOL     OW 2635   3.465   4.908   1.749 -0.2798 -0.5239 -0.0812
  332SOL    HW1 2636   3.421   4.959   1.682 -0.8361 -1.8267 -0.7572
  332SOL    HW2 2637   3.466   4.964   1.827  0.6591  1.1496 -1.2263
  333SOL     OW 2638   2.219   4.253   4.109 -0.1478 -0.2070 -0.3811
  333SOL    HW1 2639   2.299   4.254   4.056  0.1830  0.9415  0.1155
  333SOL    HW2 2640   2.153   4.217   4.050  0.9947 -2.5299 -0.3606
  334SOL     OW 2641   6.490   1.839   4.166  0.6598  0.6448 -0.0224
  334SOL    HW1 2642   6.523   1.824   4.254  0.5282  0.8694  0.0657
  334SOL    HW2 2643   6.568   1.840   4.110  0.9654  2.5801  0.3658
  335SOL     OW 2644   6.126   4.330   3.099 -0.4151  0.1339 -0.4041
  335SOL    HW1 2645   6.112   4.273   3.175 -1.1524  0.8569  0.0130
  335SOL    HW2 2646   6.221   4.333   3.089 -0.3502 -0.8991 -0.2311
  336SOL     OW 2647   0.312   5.000   0.954  0.0879 -0.3239 -0.1487
  336SOL    HW1 2648   0.350   4.986   1.041 -0.9540  2.1384  0.8287
  336SOL    HW2 2649   0.386   4.999   0.894  1.1505  0.2168  1.1153
  337SOL     OW 2650   2.889   1.679   2.763 -0.3909  0.1510  0.1606
  337SOL    HW1 2651   2.810   1.668   2.816  0.4499 -1.2246  1.1693
  337SOL    HW2 2652   2.855   1.705   2.677 -1.8993  0.3331  0.7689
  338SOL     OW 2653   5.448   3.850   3.788 -0.2798 -0.8786  0.5229
  338SOL    HW1 2654   5.471   3.766   3.827  0.2939 -0.9822 -0.0273
  338SOL    HW2 2655   5.530   3.882   3.749 -1.2124 -1.7211 -2.3665
  339SOL     OW 2656   5.613   1.932   1.538  0.4621 -0.6183  0.0446
  339SOL    HW1 2657   5.634   2.015   1.495 -0.0916  0.2570  1.3944
  339SOL    HW2 2658   5.684   1.873   1.512  0.9825  0.3355 -0.7772
  340SOL     OW 2659   0.156   3.211   1.742 -0.0570 -0.3581 -0.0925
  340SOL    HW1 2660   0.222   3.261   1.694 -0.4833 -1.5240 -1.9776
  340SOL    HW2 2661   0.154   3.126   1.699 -1.6186 -0.9121  0.9921
  341SOL     OW 2662   5.311   3.291   1.374  0.2111  0.5439  0.2757
  341SOL    HW1 2663   5.318   3.209   1.423  0.8175  0.9184  0.8418
  341SOL    HW2 2664   5.371   3.351   1.420  0.2852  1.1006 -0.5310
  342SOL     OW 2665   0.163   3.445   3.978 -0.3283 -0.0828 -0.3930
  342SOL    HW1 2666   0.216   3.420   3.903  0.1786  0.2422 -0.1489
  342SOL    HW2 2667   0.221   3.497   4.033 -0.3410 -1.2467  0.7878
  343SOL     OW 2668   5.577   1.753   4.218 -0.7479  0.0340 -0.2353
  343SOL    HW1 2669   5.496   1.800   4.239 -1.3803 -0.9111 -0.4892
  343SOL    HW2 2670   5.549   1.663   4.201  0.5628 -0.7529  1.4432
  344SOL     OW 2671   2.423   4.043   3.078  0.0116 -0.0483  0.0479
  344SOL    HW1 2672   2.411   4.129   3.037  0.0762  0.0886  0.3162
  344SOL    HW2 2673   2.517   4.026   3.069  0.2652  0.5908  1.3399
  345SOL     OW 2674   3.464   3.102   1.925  0.1966  0.1074 -0.0495
  345SOL    HW1 2675   3.499   3.165   1.988  1.0982 -0.7145  0.3056
  345SOL    HW2 2676   3.393   3.148   1.882 -0.5503  0.6578  1.6699
  346SOL     OW 2677   2.502   5.753   0.441 -0.4837 -0.3601 -0.1760
  346SOL    HW1 2678   2.554   5.829   0.469  1.2376 -1.2395 -0.8070
  346SOL    HW2 2679   2.559   5.708   0.379 -2.1397 -1.2747 -1.0810
  347SOL     OW 2680   3.748   2.461   3.679 -0.1944  0.1200 -0.8260
  347SOL    HW1 2681   3.793   2.494   3.601  0.3660  0.9777 -0.1592
  347SOL    HW2 2682   3.679   2.524   3.697  1.4870  1.5954  1.0194
  348SOL     OW 2683   3.453   4.002   3.412 -0.0587 -0.2240  0.6355
  348SOL    HW1 2684   3.421   3.913   3.402 -3.0301  0.4995  2.3184
  348SOL    HW2 2685   3.461   4.036   3.323  1.2108 -2.1145 -0.0293
  349SOL     OW 2686   1.645   5.273   0.151 -0.1578 -0.2159 -0.1434
  349SOL    HW1 2687   1.638   5.319   0.235  0.8946  0.6766 -0.5168
  349SOL    HW2 2688   1.638   5.342   0.085  1.4971 -0.5472 -0.7213
  350SOL     OW 2689   5.608   3.973   3.275  0.5905 -0.1584 -0.4341
  350SOL    HW1 2690   5.642   4.048   3.323  0.1898 -0.1674 -0.1361
  350SOL    HW2 2691   5.661   3.899   3.305  3.0726  0.4439 -2.9302
  351SOL     OW 2692   3.693   1.896   2.142 -0.2615 -0.4385  0.5527
  351SOL    HW1 2693   3.624   1.834   2.119 -1.8329  1.3812  0.0635
  351SOL    HW2 2694   3.656   1.947   2.215  1.0976 -0.2450  1.1440
  352SOL     OW 2695   0.841   4.676   2.970  0.1859  0.4162  0.3758
  352SOL    HW1 2696   0.791   4.755   2.991  1.9033  0.9916  2.6077
  352SOL    HW2 2697   0.917   4.679   3.028  1.3639 -1.8638 -0.9084
  353SOL     OW 2698   0.884   0.620   1.134 -0.2872 -0.5757 -0.0812
  353SOL    HW1 2699   0.863   0.713   1.133  0.3648 -0.3656  1.6706
  353SOL    HW2 2700   0.980   0.617   1.127 -0.3391 -1.1482 -0.6694
  354SOL     OW 2701   3.249   2.444   2.694  0.9997 -0.3430 -0.3975
  354SOL    HW1 2702   3.302   2.382   2.645 -1.5278 -2.9112 -0.1852
  354SOL    HW2 2703   3.159   2.412   2.684 -0.3567  2.6894  0.7101
  355SOL     OW 2704   3.194   4.518   3.927  0.3335 -0.4204 -0.5001
  355SOL    HW1 2705   3.137   4.592   3.904  0.1429 -0.6758 -0.8625
  355SOL    HW2 2706   3.273   4.531   3.874  0.0377 -0.8191 -1.0493
  356SOL     OW 2707   5.553   1.033   0.233 -0.4138  0.4967  0.3697
  356SOL    HW1 2708   5.594   1.016   0.318 -0.9686  3.2801  1.2706
  356SOL    HW2 2709   5.624   1.067   0.179 -0.4885  0.6703  0.3801
  357SOL     OW 2710   3.748   5.822   0.378 -0.4017  0.5354 -0.6660
  357SOL    HW1 2711   3.750   5.876   0.457 -1.9648 -2.2207  1.4316
  357SOL    HW2 2712   3.655   5.808   0.361 -0.0579 -0.9733 -1.4802
  358SOL     OW 2713   2.451   5.781   4.055  0.1535  0.3683  0.1417
  358SOL    HW1 2714   2.472   5.810   3.966  1.2296  0.3414  0.3709
  358SOL    HW2 2715   2.364   5.741   4.048 -0.0273  0.9005 -0.7754
  359SOL     OW 2716   2.905   3.869   3.020 -0.0764 -0.1774  0.1430
  359SOL    HW1 2717   2.912   3.794   3.080  1.2252 -2.4571 -2.5991
  359SOL    HW2 2718   2.986   3.867   2.969 -1.2254  1.4003 -1.9043
  360SOL     OW 2719   5.843   3.341   3.562  0.0118 -0.3824 -0.1128
  360SOL    HW1 2720   5.749   3.324   3.554 -0.1053 -0.1352  0.6759
  360SOL    HW2 2721   5.871   3.287   3.637  1.0806 -2.6857 -2.0149
  361SOL     OW 2722   0.246   2.286   3.654 -0.1794  0.2804  0.1121
  361SOL    HW1 2723   0.235   2.350   3.724 -0.5497  0.6249 -0.2521
  361SOL    HW2 2724   0.333   2.304   3.618 -0.4141  0.8115 -0.2073
  362SOL     OW 2725   5.222   5.857   3.669  0.6617 -0.0389  0.0269
  362SOL    HW1 2726   5.154   5.798   3.701 -0.2182  0.0383 -1.6244
  362SOL    HW2 2727   5.291   5.799   3.637  1.1261 -0.1158  1.0998
  363SOL     OW 2728   2.132   3.193   1.500  0.1233  0.0428  0.0429
  363SOL    HW1 2729   2.198   3.242   1.549 -0.0324  1.1513 -0.8332
  363SOL    HW2 2730   2.174   3.172   1.417 -0.0527 -0.7221  0.1441
  364SOL     OW 2731   2.190   4.327   3.558  0.5216  0.5120  0.3482
  364SOL    HW1 2732   2.096   4.333   3.542  0.3796 -1.3132  0.3741
  364SOL    HW2 2733   2.229   4.364   3.479 -0.1730  2.6435  0.9314
  365SOL     OW 2734   0.977   5.499   1.787  0.2489  0.2683 -0.1339
  365SOL    HW1 2735   0.896   5.531   1.747 -0.1528 -0.3775  0.1589
  365SOL    HW2 2736   1.004   5.569   1.846  0.4055  0.8800 -0.9070
  366SOL     OW 2737   5.587   0.924   2.543  0.0389  0.4096 -0.0451
  366SOL    HW1 2738   5.601   1.018   2.538 -0.9697  0.5164 -2.7642
  366SOL    HW2 2739   5.674   0.885   2.531  0.4748  0.9744  1.2070
  367SOL     OW 2740   5.379   3.898   3.483 -0.2640  0.1557  0.3989
  367SOL    HW1 2741   5.450   3.943   3.438 -0.4220  0.3554  0.3447
  367SOL    HW2 2742   5.388   3.806   3.458 -0.4170  0.2804 -0.1328
  368SOL     OW 2743   0.795   2.051   2.707 -0.3801 -0.4533  0.4504
  368SOL    HW1 2744   0.745   1.978   2.744  0.6105 -0.0014  2.8737
  368SOL    HW2 2745   0.885   2.019   2.705  0.2957  1.0519  2.8007
  369SOL     OW 2746   4.502   0.064   0.414  0.3203  0.4523  0.2824
  369SOL    HW1 2747   4.559   0.022   0.350  1.5025  0.9717  0.9787
  369SOL    HW2 2748   4.521   0.157   0.406  0.4491  0.5313  1.3494
  370SOL     OW 2749   1.479   1.972   1.831  0.0600 -0.2948 -0.1539
  370SOL    HW1 2750   1.442   1.907   1.772 -0.3621 -0.0478 -0.1634
  370SOL    HW2 2751   1.403   2.018   1.867  0.2496 -1.0401  1.2664
  371SOL     OW 2752   1.296   1.969   0.202  0.3686 -0.2080 -0.0384
  371SOL    HW1 2753   1.260   1.929   0.281  0.6913 -0.1909  0.1193
  371SOL    HW2 2754   1.285   1.903   0.133 -0.3346 -0.0485 -0.0884
  372SOL     OW 2755   0.767   2.068   0.793 -0.5247 -0.3845  0.2795
  372SOL    HW1 2756   0.804   2.156   0.801  1.0978 -0.8115 -1.8346
  372SOL    HW2 2757   0.772   2.048   0.700  0.9841 -3.4798  0.9191
  373SOL     OW 2758   5.652   6.135   4.245 -0.0163 -0.1915  0.0402
  373SOL    HW1 2759   5.568   6.168   4.278  0.5846  0.6697  0.7678
  373SOL    HW2 2760   5.628   6.076   4.173 -1.2097  0.6198 -0.2665
  374SOL     OW 2761   2.760   3.007   3.376  0.4519 -0.8450  0.4331
  374SOL    HW1 2762   2.673   2.970   3.393  0.0354 -0.0240  0.1106
  374SOL    HW2 2763   2.747   3.066   3.302  1.1570 -0.2482  0.7751
  375SOL     OW 2764   3.767   2.658   0.508 -0.0451 -0.3758  0.0860
  375SOL    HW1 2765   3.762   2.584   0.568  1.0630 -0.5877 -0.0721
  375SOL    HW2 2766   3.860   2.667   0.487 -0.4815 -1.0283 -2.4660
  376SOL     OW 2767   3.345   5.396   0.256 -0.2979 -0.6857 -0.2463
  376SOL    HW1 2768   3.269   5.347   0.288  0.1043 -0.3565  1.2874
  376SOL    HW2 2769   3.359   5.464   0.323  1.1276 -0.5164 -0.6969
  377SOL     OW 2770   5.166   3.356   1.863  0.2705 -0.6170 -0.3484
  377SOL    HW1 2771   5.190   3.382   1.774 -0.4484 -0.3997 -0.4827
  377SOL    HW2 2772   5.073   3.379   1.871 -0.0089 -1.7850  0.0256
  378SOL     OW 2773   5.053   4.858   2.989  0.0104 -0.5021  0.1450
  378SOL    HW1 2774   4.971   4.862   3.039 -0.5358 -1.1318 -0.6606
  378SOL    HW2 2775   5.043   4.926   2.922 -0.5390 -1.5756 -0.9061
  379SOL     OW 2776   2.574   4.039   0.660  0.2427  0.6041 -0.4744
  379SOL    HW1 2777   2.622   4.120   0.641 -1.4805  1.2927 -2.1833
  379SOL    HW2 2778   2.482   4.063   0.650 -0.3682 -1.2516  0.3420
  380SOL     OW 2779   5.129   4.639   0.151  0.1544  0.3140  0.1435
  380SOL    HW1 2780   5.042   4.659   0.115  0.2413 -0.5845 -0.6000
  380SOL    HW2 2781   5.185   4.709   0.119 -0.1249  0.4550 -0.0419
  381SOL     OW 2782   3.016   3.345   1.329 -0.7033  0.4562 -0.0348
  381SOL    HW1 2783   2.940   3.366   1.275 -0.8985 -1.8547 -0.7633
  381SOL    HW2 2784   3.028   3.251   1.317  0.2380  0.1550  2.7187
  382SOL     OW 2785   5.581   4.794   3.971 -0.4058  0.0876  0.1450
  382SOL    HW1 2786   5.558   4.793   4.064  1.1939  0.2663  0.5721
  382SOL    HW2 2787   5.502   4.763   3.927 -0.7459 -1.3295  1.6608
  383SOL     OW 2788   5.695   4.410   2.740 -0.2744  0.0634 -0.3842
  383SOL    HW1 2789   5.731   4.498   2.728 -1.7736  0.5557 -1.5941
  383SOL    HW2 2790   5.641   4.417   2.819 -0.8158  0.3839 -0.7776
  384SOL     OW 2791   3.670   0.729   3.800  0.0293 -0.5718  0.2439
  384SOL    HW1 2792   3.722   0.679   3.737  0.0051 -0.3909  0.0792
  384SOL    HW2 2793   3.713   0.713   3.884 -1.2377 -2.6162  0.5575
  385SOL     OW 2794   1.200   1.470   0.139 -0.4508 -0.0994 -0.2509
  385SOL    HW1 2795   1.276   1.519   0.170 -0.7638  0.2535 -0.0186
  385SOL    HW2 2796   1.164   1.524   0.068  0.3379 -0.9706 -1.3468
  386SOL     OW 2797   4.016   1.696   1.798 -0.2721 -0.3106  0.1227
  386SOL    HW1 2798   4.050   1.751   1.728 -0.2352  0.1162  0.4680
  386SOL    HW2 2799   3.987   1.758   1.865 -0.5385 -0.7031  0.3776
  387SOL     OW 2800   4.373   1.153   4.374 -0.7591  0.0877  0.1032
  387SOL    HW1 2801   4.351   1.232   4.423 -0.9323  1.3048 -1.8343
  387SOL    HW2 2802   4.296   1.097   4.382 -0.8074  0.2798  1.1165
  388SOL     OW 2803   4.809   1.877   4.527  0.3478  0.2890  0.4002
  388SOL    HW1 2804   4.889   1.839   4.563 -0.0420  1.0722  2.2170
  388SOL    HW2 2805   4.824   1.971   4.529 -0.9392  0.5034  1.6737
  389SOL     OW 2806   2.341   1.424   0.084 -0.3600 -0.3689  0.4000
  389SOL    HW1 2807   2.295   1.444   0.003  0.4207  1.4663  0.3553
  389SOL    HW2 2808   2.407   1.494   0.092 -0.5833 -0.3423  2.7309
  390SOL     OW 2809   0.772   0.386   2.062 -0.4042 -0.0782 -0.2405
  390SOL    HW1 2810   0.841   0.326   2.094 -2.0027 -1.6711  0.4128
  390SOL    HW2 2811   0.799   0.472   2.094  0.2421 -0.9800  1.8540
  391SOL     OW 2812   0.600   4.503   3.538  0.3648  0.2230  0.0277
  391SOL    HW1 2813   0.557   4.470   3.459  0.6627  0.9373 -0.4400
  391SOL    HW2 2814   0.590   4.432   3.602  0.9216 -0.7538 -0.9304
  392SOL     OW 2815   3.283   1.804   1.459  0.1593  0.3049 -0.1545
  392SOL    HW1 2816   3.224   1.850   1.518 -1.0361 -0.3472 -0.7861
  392SOL    HW2 2817   3.226   1.743   1.412  0.8920  1.3814 -2.5949
  393SOL     OW 2818   0.728   3.439   0.401 -0.6322 -0.1432 -0.0178
  393SOL    HW1 2819   0.775   3.408   0.324 -1.6005 -0.3075 -0.5604
  393SOL    HW2 2820   0.645   3.390   0.400 -0.6672 -0.1279  1.1128
  394SOL     OW 2821   5.530   6.080   1.998 -0.0380 -0.0201 -0.2784
  394SOL    HW1 2822   5.455   6.039   2.041  1.1720  0.2656  2.3540
  394SOL    HW2 2823   5.580   6.007   1.962 -0.7782 -0.3469 -0.6502
  395SOL     OW 2824   4.544   4.477   3.620  0.5502 -0.3108 -0.4512
  395SOL    HW1 2825   4.621   4.428   3.595  0.7225  0.2280 -0.9951
  395SOL    HW2 2826   4.577   4.563   3.646  0.4461 -0.9586  2.0972
  396SOL     OW 2827   1.463   4.570   2.278  0.0346  0.1135 -0.2319
  396SOL    HW1 2828   1.419   4.524   2.207 -1.7423  0.6029  0.4829
  396SOL    HW2 2829   1.517   4.636   2.235 -0.7972  0.2309 -1.1227
  397SOL     OW 2830   3.384   4.209   1.517 -0.0459  0.1145 -0.5220
  397SOL    HW1 2831   3.454   4.161   1.472 -1.0212 -1.8120 -0.1155
  397SOL    HW2 2832   3.336   4.141   1.565  0.0104  1.8724  2.1968
  398SOL     OW 2833   6.381   2.931   2.082 -0.5857 -0.0874 -0.4644
  398SOL    HW1 2834   6.289   2.919   2.059 -0.3900 -0.1094 -1.2759
  398SOL    HW2 2835   6.389   3.024   2.102 -0.7782 -0.0797 -0.4244
  399SOL     OW 2836   0.298   0.243   0.378  0.2288  1.0226 -0.2581
  399SOL    HW1 2837   0.364   0.312   0.386  0.9002  0.5829 -1.7501
  399SOL    HW2 2838   0.337   0.167   0.422  1.3982  0.3422 -2.3112
  400SOL     OW 2839   2.847   4.198   4.358  0.1267  0.3384  0.0086
  400SOL    HW1 2840   2.928   4.177   4.405  0.7388 -0.5023 -1.3494
  400SOL    HW2 2841   2.858   4.156   4.272 -1.2179  1.2735 -0.6528
  401SOL     OW 2842   0.645   5.353   0.624 -0.1861 -0.1579  0.1764
  401SOL    HW1 2843   0.675   5.348   0.714 -1.1678  0.2581  0.5452
  401SOL    HW2 2844   0.700   5.290   0.576 -0.3222 -1.1176  1.2455
  402SOL     OW 2845   5.304   1.511   2.926 -0.1652 -0.3458  0.2211
  402SOL    HW1 2846   5.280   1.597   2.892 -3.1064 -0.9681  0.4846
  402SOL    HW2 2847   5.261   1.448   2.867  2.7875 -1.7779 -0.6299
  403SOL     OW 2848   3.805   2.515   2.286  0.0091  0.4892 -0.6819
  403SOL    HW1 2849   3.728   2.468   2.257  1.1390 -2.1316  0.2841
  403SOL    HW2 2850   3.861   2.520   2.209 -0.7890  1.7520 -1.1976
  404SOL     OW 2851   5.994   0.478   3.415 -0.1742 -0.0533 -0.0496
  404SOL    HW1 2852   6.052   0.553   3.428 -1.1629  0.6817  0.3333
  404SOL    HW2 2853   5.920   0.513   3.365 -0.4897 -0.8531 -0.1599
  405SOL     OW 2854   1.942   2.584   2.184  0.2897 -0.0482 -0.3105
  405SOL    HW1 2855   2.020   2.623   2.224  0.5992 -1.4390  0.4995
  405SOL    HW2 2856   1.969   2.495   2.161 -1.4730 -1.0685  1.3250
  406SOL     OW 2857   2.742   2.971   0.465 -0.1705  0.4555 -0.3105
  406SOL    HW1 2858   2.754   2.901   0.529  1.3080  0.3942 -0.6145
  406SOL    HW2 2859   2.723   2.926   0.383 -2.3338  0.5419  0.0910
  407SOL     OW 2860   3.511   1.014   1.122  0.0412 -0.5664 -0.5030
  407SOL    HW1 2861   3.457   0.957   1.068  0.2500 -1.2963  0.0466
  407SOL    HW2 2862   3.505   1.100   1.080  2.7070 -1.6766 -3.5523
  408SOL     OW 2863   1.504   2.719   3.215 -0.1790 -0.8050  0.5374
  408SOL    HW1 2864   1.516   2.624   3.221 -0.2816 -0.8912 -0.4419
  408SOL    HW2 2865   1.591   2.753   3.195 -0.4055 -0.8599 -0.6515
  409SOL     OW 2866   2.705   2.078   2.905  0.6340  0.0809  0.0594
  409SOL    HW1 2867   2.783   2.064   2.959 -0.3599 -0.0408  1.5150
  409SOL    HW2 2868   2.654   1.997   2.916 -0.3719  0.7326  0.3108
  410SOL     OW 2869   4.252   3.204   2.753  0.1422 -0.1108 -0.4364
  410SOL    HW1 2870   4.210   3.205   2.666  1.0485 -1.4626 -0.9217
  410SOL    HW2 2871   4.313   3.278   2.751 -0.4642  0.3965 -0.6150
  411SOL     OW 2872   5.937   3.714   1.134 -0.5824  0.1989  0.1726
  411SOL    HW1 2873   5.856   3.680   1.170  0.4440 -0.4987  1.9417
  411SOL    HW2 2874   5.994   3.728   1.210  0.7037  1.3861 -0.9342
  412SOL     OW 2875   5.622   4.883   1.749  0.3664  0.1976 -0.2989
  412SOL    HW1 2876   5.658   4.867   1.836  0.9056 -0.7735 -0.6952
  412SOL    HW2 2877   5.570   4.805   1.730 -1.5585  1.3377  0.0378
  413SOL     OW 2878   5.718   4.016   3.996  0.2551  0.0163  0.3559
  413SOL    HW1 2879   5.724   4.018   3.900 -0.7280 -1.0303  0.2469
  413SOL    HW2 2880   5.630   4.048   4.014  0.2064 -0.4019  0.8661
  414SOL     OW 2881   4.893   1.877   4.009 -0.2805 -0.2197 -0.2141
  414SOL    HW1 2882   4.956   1.859   3.939 -1.1187  0.3821 -1.1561
  414SOL    HW2 2883   4.807   1.872   3.966 -0.7516  1.6388  0.3958
  415SOL     OW 2884   2.195   1.230   4.107  0.4679 -0.0735  0.2811
  415SOL    HW1 2885   2.273   1.280   4.082 -0.8219  1.2951 -1.2903
  415SOL    HW2 2886   2.228   1.142   4.127  2.5866  0.8680  1.2838
  416SOL     OW 2887   0.491   3.248   3.574 -0.1172 -0.1862 -0.1610
  416SOL    HW1 2888   0.398   3.237   3.553 -0.3180  1.1495 -0.0744
  416SOL    HW2 2889   0.526   3.301   3.501  0.2974  0.3098  0.3844
  417SOL     OW 2890   2.047   2.988   3.127 -0.0392 -0.4106  0.1912
  417SOL    HW1 2891   2.027   2.927   3.056  0.3448 -0.8401  0.4530
  417SOL    HW2 2892   2.133   2.962   3.158 -0.3406 -0.4272  1.0365
  418SOL     OW 2893   2.342   1.760   4.417 -0.3370 -0.1752  0.1232
  418SOL    HW1 2894   2.397   1.804   4.482  1.3799 -2.2882  0.2200
  418SOL    HW2 2895   2.387   1.677   4.400 -2.5484 -1.1899 -1.2309
  419SOL     OW 2896   6.447   3.666   0.391  0.0665  0.0255  0.1257
  419SOL    HW1 2897   6.371   3.723   0.395  0.1042  0.1263 -0.4499
  419SOL    HW2 2898   6.415   3.585   0.351  0.2777  0.1063 -0.2163
  420SOL     OW 2899   3.749   0.706   4.529  0.1327  0.2201  0.0634
  420SOL    HW1 2900   3.697   0.626   4.523  0.1457  0.2784 -0.8681
  420SOL    HW2 2901   3.692   0.768   4.575 -0.7258  0.3586 -1.1455
  421SOL     OW 2902   0.313   1.888   0.052  0.0856 -0.3568  0.3448
  421SOL    HW1 2903   0.227   1.891   0.093  0.2158 -2.9571  0.9880
  421SOL    HW2 2904   0.295   1.887  -0.042 -0.5648 -0.6200  0.4700
  422SOL     OW 2905   5.261   6.421   1.868 -0.0738  0.1021  0.4361
  422SOL    HW1 2906   5.318   6.347   1.848  0.5857  0.4559  0.9774
  422SOL    HW2 2907   5.237   6.457   1.782  0.4487 -0.1011  0.2034
  423SOL     OW 2908   4.754   5.491   1.357 -0.6261 -0.0527  0.1527
  423SOL    HW1 2909   4.826   5.428   1.364  0.3877  1.0208 -0.1852
  423SOL    HW2 2910   4.781   5.550   1.286 -1.5672  0.7132  0.4126
  424SOL     OW 2911   5.154   5.515   1.682 -0.2277 -0.1320  0.1313
  424SOL    HW1 2912   5.209   5.437   1.684 -0.5178 -0.3733 -0.8980
  424SOL    HW2 2913   5.064   5.482   1.680 -0.3701  0.2364  0.2339
  425SOL     OW 2914   6.152   3.497   0.031  0.6966 -0.2747  0.0251
  425SOL    HW1 2915   6.193   3.573  -0.008 -1.2871  0.3547 -0.9858
  425SOL    HW2 2916   6.060   3.504   0.006 -0.0635 -1.5924  2.1298
  426SOL     OW 2917   2.721   6.359   1.066 -0.1385 -0.3622 -0.0715
  426SOL    HW1 2918   2.689   6.324   1.149  3.5073 -0.8471  1.3051
  426SOL    HW2 2919   2.796   6.305   1.044 -0.6081  0.1389 -3.4670
  427SOL     OW 2920   2.866   1.781   3.788 -0.2936  0.1430 -0.1507
  427SOL    HW1 2921   2.907   1.795   3.702 -0.6987 -0.5422 -0.4662
  427SOL    HW2 2922   2.905   1.699   3.819 -0.0147  0.4835  0.4039
  428SOL     OW 2923   4.624   3.469   3.881  0.8403 -0.5310 -0.1329
  428SOL    HW1 2924   4.592   3.557   3.863  1.4217 -0.5239 -1.2101
  428SOL    HW2 2925   4.708   3.482   3.924  1.3033 -0.5431 -1.0079
  429SOL     OW 2926   1.272   2.835   0.400  0.4149  0.2301  0.1488
  429SOL    HW1 2927   1.336   2.902   0.425 -0.3746  1.3363 -0.7004
  429SOL    HW2 2928   1.299   2.808   0.312 -0.2903  0.6988 -0.2102
  430SOL     OW 2929   3.613   3.161   3.631  0.2784 -0.2810 -0.0416
  430SOL    HW1 2930   3.541   3.103   3.654  1.0974 -1.1623  0.3775
  430SOL    HW2 2931   3.601   3.179   3.537 -1.1921  0.6294  0.3001
  431SOL     OW 2932   1.137   3.214   1.402  0.1819  0.1760 -0.0213
  431SOL    HW1 2933   1.177   3.265   1.331 -1.6659  0.5548 -0.8426
  431SOL    HW2 2934   1.059   3.175   1.363 -0.7356  0.1732  1.7324
  432SOL     OW 2935   6.078   5.813   0.121  0.0038  0.0215  0.0754
  432SOL    HW1 2936   6.068   5.892   0.069  0.2983 -0.2882 -0.4527
  432SOL    HW2 2937   6.002   5.759   0.099  0.3633 -0.3045 -0.3814
  433SOL     OW 2938   2.374   6.293   0.048 -0.2378  0.2228  0.1628
  433SOL    HW1 2939   2.395   6.201   0.032  0.0707  0.1875  0.7408
  433SOL    HW2 2940   2.445   6.324   0.106  1.0174  1.4547 -1.8911
  434SOL     OW 2941   4.183   2.302   2.243  0.1011  0.1621 -0.6081
  434SOL    HW1 2942   4.142   2.335   2.163  1.4927 -0.8277 -1.7745
  434SOL    HW2 2943   4.181   2.206   2.233 -1.9701 -0.1589  1.7352
  435SOL     OW 2944   2.122   2.818   0.491 -1.0608 -0.5981  0.4914
  435SOL    HW1 2945   2.181   2.880   0.449 -2.2948 -0.4653 -1.1167
  435SOL    HW2 2946   2.178   2.745   0.515 -0.3601 -0.9407 -1.9267
  436SOL     OW 2947   4.702   2.670   0.118 -0.4273  0.1778  0.1627
  436SOL    HW1 2948   4.609   2.664   0.095 -0.2149 -1.1829 -0.4456
  436SOL    HW2 2949   4.745   2.698   0.038 -0.2837  0.5724  0.3763
  437SOL     OW 2950   1.902   4.193   0.679  0.4304  0.0936  0.7989
  437SOL    HW1 2951   1.942   4.238   0.753 -1.0925  2.6220  0.2042
  437SOL    HW2 2952   1.852   4.261   0.634 -2.8107 -2.3461  0.3272
  438SOL     OW 2953   4.912   3.305   4.488 -0.5591 -0.0376 -0.1691
  438SOL    HW1 2954   4.946   3.264   4.568 -0.6336 -0.8458 -0.5350
  438SOL    HW2 2955   4.974   3.375   4.468 -1.6192  1.5553  1.7246
  439SOL     OW 2956   0.108   1.841   1.506 -0.5203 -0.0740 -0.5022
  439SOL    HW1 2957   0.169   1.775   1.473 -0.3960  0.0989 -0.6182
  439SOL    HW2 2958   0.024   1.795   1.511 -0.1465 -0.6546  0.7899
  440SOL     OW 2959   0.700   3.071   0.012  0.0631  0.6623 -1.0645
  440SOL    HW1 2960   0.794   3.058  -0.003  0.8302  2.2518  1.5612
  440SOL    HW2 2961   0.689   3.166   0.013 -0.9116  0.6162  1.6692
  441SOL     OW 2962   3.242   2.131   0.798 -0.3415  0.4110  0.3046
  441SOL    HW1 2963   3.243   2.111   0.705 -0.1205 -0.4856  0.4900
  441SOL    HW2 2964   3.319   2.086   0.833 -1.8125 -1.4334  1.3428
  442SOL     OW 2965   4.505   0.324   2.073 -0.1960 -0.2138  0.1895
  442SOL    HW1 2966   4.453   0.250   2.102 -0.9907  0.3968  0.3707
  442SOL    HW2 2967   4.595   0.301   2.095 -0.2693 -1.6286 -0.8303
  443SOL     OW 2968   0.823   2.169   0.123 -0.0880 -0.0310 -0.6689
  443SOL    HW1 2969   0.755   2.234   0.104 -1.2570 -0.6954  0.9441
  443SOL    HW2 2970   0.905   2.218   0.119 -0.9078  1.5031  0.2661
  444SOL     OW 2971   3.139   5.081   0.033 -0.1849 -0.1266 -0.0455
  444SOL    HW1 2972   3.053   5.092   0.074 -0.3000  2.3004 -0.7830
  444SOL    HW2 2973   3.128   5.114  -0.056  1.7961  1.5677  0.2571
  445SOL     OW 2974   1.875   2.365   0.885 -0.1732  0.2686  0.3819
  445SOL    HW1 2975   1.957   2.319   0.865 -0.4429  0.1898 -0.5718
  445SOL    HW2 2976   1.869   2.433   0.818 -1.8546 -0.9673 -0.7867
  446SOL     OW 2977   4.159   4.188   0.018 -0.2408 -0.1883 -0.0464
  446SOL    HW1 2978   4.161   4.092   0.018 -1.5575 -0.2599 -2.0061
  446SOL    HW2 2979   4.068   4.210   0.037 -0.0716  0.6821 -0.2060
  447SOL     OW 2980   0.364   2.589   1.114  0.0163  0.2152  0.2556
  447SOL    HW1 2981   0.406   2.530   1.053 -0.0794  2.1976 -1.8445
  447SOL    HW2 2982   0.435   2.621   1.170  0.4936  0.0837 -0.2734
  448SOL     OW 2983   4.632   2.058   4.357  0.7861  0.3370 -0.3521
  448SOL    HW1 2984   4.694   2.017   4.418  1.0952 -0.3935 -1.1344
  448SOL    HW2 2985   4.647   2.152   4.366  0.2499  0.2975  1.2974
  449SOL     OW 2986   3.008   4.386   1.943  0.2676 -0.1536 -0.2681
  449SOL    HW1 2987   2.914   4.370   1.951  0.5739 -2.0825  0.0343
  449SOL    HW2 2988   3.023   4.465   1.993 -1.1396 -0.0128 -0.0106
  450SOL     OW 2989   1.511   1.738   2.935 -0.6190 -0.5768  0.3451
  450SOL    HW1 2990   1.441   1.792   2.971 -0.4646 -0.0927 -0.0613
  450SOL    HW2 2991   1.580   1.741   3.001 -0.6959 -0.4527  0.4214
  451SOL     OW 2992   1.479   1.971   4.234  0.4374  0.1237 -0.0075
  451SOL    HW1 2993   1.410   1.913   4.265 -1.4012  1.4117 -1.4797
  451SOL    HW2 2994   1.505   1.935   4.150 -0.5144  1.2179 -0.7979
  452SOL     OW 2995   3.951   2.646   0.783 -0.1662 -0.3245 -0.0626
  452SOL    HW1 2996   3.990   2.707   0.720  0.1586  0.8326  1.2092
  452SOL    HW2 2997   3.975   2.682   0.869 -0.1601 -2.1445  0.7280
  453SOL     OW 2998   5.612   1.244   3.634 -0.1953  0.2490  0.1311
  453SOL    HW1 2999   5.593   1.157   3.670  1.4369 -0.2171 -0.0197
  453SOL    HW2 3000   5.637   1.227   3.543  2.0354  0.5829  0.6233
  454SOL     OW 3001   2.444   3.994   2.733 -0.0075  0.2103  0.4055
  454SOL    HW1 3002   2.442   3.904   2.702  0.0606 -0.0527  1.1297
  454SOL    HW2 3003   2.535   4.022   2.721 -0.0632  0.2404  0.0361
  455SOL     OW 3004   5.165   5.396   2.839  0.3071  0.1723 -0.5356
  455SOL    HW1 3005   5.117   5.356   2.767  0.6060 -0.0056 -0.6342
  455SOL    HW2 3006   5.254   5.406   2.807  0.1931  1.0893 -0.5752
  456SOL     OW 3007   4.489   0.828   2.168 -0.5067  0.1838 -0.4503
  456SOL    HW1 3008   4.454   0.745   2.201  0.7195  0.4795  1.7530
  456SOL    HW2 3009   4.570   0.804   2.123 -0.4671  0.1192 -0.3444
  457SOL     OW 3010   1.769   4.028   2.831 -0.1532 -0.9085  0.2454
  457SOL    HW1 3011   1.749   3.937   2.854  0.3392 -1.2251 -0.5572
  457SOL    HW2 3012   1.689   4.075   2.851  0.4472 -1.0077  3.3306
  458SOL     OW 3013   4.229   2.590   4.155 -0.1488  0.4054 -0.6940
  458SOL    HW1 3014   4.181   2.509   4.139  0.7084  0.0297 -1.4630
  458SOL    HW2 3015   4.169   2.645   4.206 -1.0931 -0.3360 -0.9966
  459SOL     OW 3016   0.133   6.372   4.401  0.4415  0.2250 -0.6322
  459SOL    HW1 3017   0.057   6.382   4.458 -1.0721 -1.4711 -2.2312
  459SOL    HW2 3018   0.200   6.334   4.459 -1.2779 -2.1548 -0.0178
  460SOL     OW 3019   3.540   5.828   1.514 -0.2127 -0.8182  0.1418
  460SOL    HW1 3020   3.578   5.891   1.575 -2.2538 -0.2456  0.8966
  460SOL    HW2 3021   3.610   5.763   1.500  0.9643  0.0812  1.5509
  461SOL     OW 3022   6.432   2.496   2.553 -0.6682 -0.6835 -0.1073
  461SOL    HW1 3023   6.429   2.528   2.643 -0.4899 -0.1921 -0.2728
  461SOL    HW2 3024   6.385   2.562   2.503  1.9643  0.7534 -0.8726
  462SOL     OW 3025   6.094   0.450   0.479  0.1027 -0.7484 -0.3871
  462SOL    HW1 3026   6.019   0.432   0.536  0.9333  1.4512  1.5925
  462SOL    HW2 3027   6.164   0.473   0.540  2.0293 -1.4714 -2.2365
  463SOL     OW 3028   3.907   2.522   0.110 -0.2585 -0.3013 -0.1037
  463SOL    HW1 3029   3.985   2.548   0.160 -0.5989 -1.0531  0.8552
  463SOL    HW2 3030   3.838   2.580   0.143 -0.3136 -0.2755 -0.2665
  464SOL     OW 3031   0.283   3.200   0.279  0.4447  0.0622  0.6082
  464SOL    HW1 3032   0.237   3.231   0.357 -0.2272  1.0361 -0.1596
  464SOL    HW2 3033   0.257   3.108   0.272 -0.2379  0.2157  1.0092
  465SOL     OW 3034   4.947   5.768   1.032  0.0878 -0.5962 -0.3280
  465SOL    HW1 3035   4.981   5.769   1.121  0.5012  2.4384 -0.4288
  465SOL    HW2 3036   5.017   5.728   0.980  1.1479  0.4053  0.2876
  466SOL     OW 3037   2.046   4.756   1.662  0.5609  0.5279 -0.2729
  466SOL    HW1 3038   1.951   4.744   1.660  0.5913  0.1990 -2.5949
  466SOL    HW2 3039   2.075   4.703   1.737 -1.0038  0.0709  0.0467
  467SOL     OW 3040   4.974   0.275   0.129  0.5488  0.2136  0.1737
  467SOL    HW1 3041   4.880   0.260   0.138  0.5908  0.3799  0.9741
  467SOL    HW2 3042   5.006   0.200   0.080  0.0701 -0.0807  0.3071
  468SOL     OW 3043   1.233   1.977   1.221  0.0205 -0.2556 -0.0152
  468SOL    HW1 3044   1.154   2.012   1.179 -0.4223 -1.5480 -0.3201
  468SOL    HW2 3045   1.254   2.040   1.289 -0.7584  0.5701 -0.5153
  469SOL     OW 3046   6.241   1.589   1.811 -0.5379 -0.2200  0.2538
  469SOL    HW1 3047   6.187   1.605   1.888  0.8724 -0.8296  1.4232
  469SOL    HW2 3048   6.304   1.661   1.809  1.9773 -2.1636  2.0675
  470SOL     OW 3049   2.548   2.615   0.707  0.1983 -0.0198  0.1975
  470SOL    HW1 3050   2.522   2.670   0.781  2.6908  2.2004 -0.4158
  470SOL    HW2 3051   2.567   2.529   0.745 -2.1807 -0.0529  1.4687
  471SOL     OW 3052   2.785   3.339   3.370  0.5700  0.6024 -0.4561
  471SOL    HW1 3053   2.863   3.346   3.425  0.4549 -0.0704 -0.1935
  471SOL    HW2 3054   2.743   3.258   3.399  1.4140 -0.7170 -2.6793
  472SOL     OW 3055   1.494   3.502   3.938 -0.3413 -0.1246 -0.8017
  472SOL    HW1 3056   1.420   3.477   3.883  1.6497 -3.5629 -2.2291
  472SOL    HW2 3057   1.527   3.582   3.898 -1.2010 -0.4732 -2.3013
  473SOL     OW 3058   5.403   4.469   1.963 -0.0630  0.5186  0.3780
  473SOL    HW1 3059   5.433   4.517   2.040 -0.1223 -0.4742  1.0314
  473SOL    HW2 3060   5.317   4.505   1.944  0.5889  1.8526 -0.1791
  474SOL     OW 3061   0.443   0.661   1.132  0.7827  0.2939  0.4932
  474SOL    HW1 3062   0.379   0.645   1.201  0.4656 -1.7726 -0.1939
  474SOL    HW2 3063   0.519   0.609   1.158  1.2809  0.8098  0.0980
  475SOL     OW 3064   3.028   2.885   1.330  0.1454  0.2381  0.3298
  475SOL    HW1 3065   3.098   2.829   1.296 -0.2067  0.3492 -0.5949
  475SOL    HW2 3066   2.992   2.835   1.403  3.1126  1.4383  2.8598
  476SOL     OW 3067   5.579   1.475   2.630 -0.1919 -0.3535  0.5976
  476SOL    HW1 3068   5.660   1.465   2.581 -0.1193 -2.4263  1.0440
  476SOL    HW2 3069   5.595   1.549   2.688 -0.2180  2.0742 -2.2487
  477SOL     OW 3070   1.972   2.678   0.910 -0.1469 -0.1664 -0.8049
  477SOL    HW1 3071   1.906   2.695   0.978  0.4890  1.8741 -0.6391
  477SOL    HW2 3072   1.974   2.759   0.859  1.6877 -0.4773 -1.2693
  478SOL     OW 3073   1.316   0.910   0.068  0.0703 -0.3230 -0.1198
  478SOL    HW1 3074   1.243   0.959   0.105  0.1567  0.0088 -0.3855
  478SOL    HW2 3075   1.284   0.880  -0.017  0.2872 -0.0560 -0.2998
  479SOL     OW 3076   2.361   3.961   0.388  0.0896  0.4876 -0.1246
  479SOL    HW1 3077   2.314   3.886   0.423  0.9698 -0.3969 -0.7956
  479SOL    HW2 3078   2.300   4.034   0.397 -0.8671 -0.3472  0.3152
  480SOL     OW 3079   4.514   3.385   4.144 -0.3807  0.3928 -0.0201
  480SOL    HW1 3080   4.544   3.403   4.055  0.8027  2.0815  0.6569
  480SOL    HW2 3081   4.587   3.411   4.200  0.4180 -4.0265  1.4030
  481SOL     OW 3082   1.961   3.759   4.283  0.9648  0.0303 -0.8204
  481SOL    HW1 3083   1.990   3.804   4.363  2.7639 -1.5506 -0.5058
  481SOL    HW2 3084   1.870   3.735   4.302  1.1387  0.2881  0.4885
  482SOL     OW 3085   5.598   1.957   1.144  0.1577 -0.7187  0.0157
  482SOL    HW1 3086   5.518   1.949   1.091 -0.2248 -0.7943  0.5934
  482SOL    HW2 3087   5.608   1.871   1.184 -2.4301  0.5786  4.0765
  483SOL     OW 3088   4.038   4.813   3.711  0.3358 -0.3274  0.0026
  483SOL    HW1 3089   4.079   4.895   3.739 -1.5304  0.7636 -0.3196
  483SOL    HW2 3090   4.004   4.775   3.792  0.2299 -0.2200  0.0091
  484SOL     OW 3091   5.645   4.791   3.620  0.0312 -0.3823  0.1808
  484SOL    HW1 3092   5.619   4.883   3.623  1.2979  0.0268 -0.8570
  484SOL    HW2 3093   5.739   4.792   3.638 -0.0230 -1.5179  0.5882
  485SOL     OW 3094   5.017   4.534   0.597 -0.0267  0.3450  0.4347
  485SOL    HW1 3095   5.001   4.628   0.603 -0.9290  0.5944 -3.2871
  485SOL    HW2 3096   5.107   4.523   0.626 -0.4256  2.0057  2.5996
  486SOL     OW 3097   3.749   2.432   2.015  0.1389 -0.0091 -0.3052
  486SOL    HW1 3098   3.821   2.380   1.980  0.2197  0.5375 -0.9701
  486SOL    HW2 3099   3.695   2.369   2.063  1.9844 -0.1689  1.7596
  487SOL     OW 3100   6.005   3.307   0.597 -0.5738  0.0648  0.1762
  487SOL    HW1 3101   5.952   3.380   0.629 -0.2241  0.7147 -0.6657
  487SOL    HW2 3102   6.056   3.279   0.673 -0.5082  0.8915  0.4505
  488SOL     OW 3103   5.320   6.111   3.552 -0.0358  0.0432  0.0885
  488SOL    HW1 3104   5.254   6.116   3.621  0.3279 -1.2276  0.5555
  488SOL    HW2 3105   5.279   6.061   3.482 -0.5628  1.7146 -0.8368
  489SOL     OW 3106   6.388   5.028   2.592  0.0521 -0.1122  0.6422
  489SOL    HW1 3107   6.330   5.071   2.654 -1.6403  0.9320 -1.5314
  489SOL    HW2 3108   6.418   5.098   2.534 -0.7027 -1.3742 -1.3976
  490SOL     OW 3109   3.741   5.163   2.701 -0.4507 -0.4414  0.1982
  490SOL    HW1 3110   3.698   5.088   2.742  1.5691 -2.2097 -0.7101
  490SOL    HW2 3111   3.703   5.167   2.613  1.1454 -2.0345 -0.6227
  491SOL     OW 3112   3.340   4.762   3.443  0.2148 -0.2309 -0.8811
  491SOL    HW1 3113   3.323   4.669   3.453  1.8809 -0.4111  0.6892
  491SOL    HW2 3114   3.415   4.780   3.500 -0.4531  2.1877 -0.6231
  492SOL     OW 3115   1.272   1.555   4.006  0.6715 -0.1241  0.1103
  492SOL    HW1 3116   1.220   1.580   4.082  1.0000 -0.0690  0.3200
  492SOL    HW2 3117   1.254   1.462   3.994  0.1943 -0.0097 -0.0824
  493SOL     OW 3118   3.639   5.144   2.431 -0.1904 -0.1531 -0.0422
  493SOL    HW1 3119   3.638   5.208   2.361 -0.5152  0.1747  0.2598
  493SOL    HW2 3120   3.563   5.165   2.485 -1.3916 -1.9155 -0.9472
  494SOL     OW 3121   1.866   5.028   1.720  0.2060  0.0676  0.2564
  494SOL    HW1 3122   1.902   5.065   1.801 -0.0715 -0.9377  0.8647
  494SOL    HW2 3123   1.890   4.936   1.723  0.1850  0.0205 -0.8182
  495SOL     OW 3124   3.664   1.516   4.610 -0.2145 -0.4161  0.5826
  495SOL    HW1 3125   3.604   1.531   4.537  0.3735 -0.0631  0.1596
  495SOL    HW2 3126   3.616   1.546   4.687 -0.3573  0.4442  0.1704
  496SOL     OW 3127   4.576   6.110   2.983 -0.5190  0.5024  0.1776
  496SOL    HW1 3128   4.656   6.121   2.932  0.1256  0.9181  1.2547
  496SOL    HW2 3129   4.508   6.093   2.917  0.6179 -0.9021 -0.6875
  497SOL     OW 3130   3.371   5.143   3.130  1.1111 -0.1143  0.2903
  497SOL    HW1 3131   3.280   5.120   3.150  0.8228 -1.8671 -2.5242
  497SOL    HW2 3132   3.374   5.238   3.137 -1.5949  0.2339 -1.6908
  498SOL     OW 3133   4.797   6.037   4.055  0.1599 -0.1308  0.4939
  498SOL    HW1 3134   4.771   5.955   4.096 -0.9620  0.4229  0.9554
  498SOL    HW2 3135   4.721   6.062   4.002  1.5811 -0.8773 -2.0991
  499SOL     OW 3136   4.738   2.860   0.690  0.4792  0.0182 -1.1401
  499SOL    HW1 3137   4.742   2.927   0.622 -0.5462  0.7897 -0.4654
  499SOL    HW2 3138   4.829   2.849   0.718  0.8671 -0.0589 -2.3767
  500SOL     OW 3139   3.133   2.411   0.756  0.0799 -0.1431  0.1828
  500SOL    HW1 3140   3.193   2.403   0.682 -0.0021 -2.0450  0.2601
  500SOL    HW2 3141   3.180   2.372   0.829 -0.1601  0.9647  0.9513
  501SOL     OW 3142   1.719   6.001   0.757 -0.0026  0.5783 -0.2762
  501SOL    HW1 3143   1.738   6.082   0.709  1.9089  0.8180  0.7934
  501SOL    HW2 3144   1.759   5.932   0.704 -1.1990  0.3487 -0.9284
  502SOL     OW 3145   3.244   4.112   1.157 -0.0890 -0.1602 -0.2639
  502SOL    HW1 3146   3.316   4.119   1.094  0.1802  0.1869  0.0781
  502SOL    HW2 3147   3.182   4.179   1.129 -0.0613 -0.1395 -0.2761
  503SOL     OW 3148   5.980   4.256   3.959  0.1294  0.0811 -0.3534
  503SOL    HW1 3149   5.906   4.221   3.909 -0.0075  0.4187 -0.3913
  503SOL    HW2 3150   5.969   4.221   4.047  0.8775 -1.2666 -0.7760
  504SOL     OW 3151   4.974   3.653   2.156 -0.0789  0.1587  0.1358
  504SOL    HW1 3152   5.043   3.719   2.162 -1.9968  2.2817  0.2393
  504SOL    HW2 3153   4.943   3.659   2.066 -1.9222  1.2373  0.7922
  505SOL     OW 3154   3.522   3.788   1.242 -0.2761 -0.2122 -0.0787
  505SOL    HW1 3155   3.606   3.747   1.261  1.1306  1.7401 -1.6098
  505SOL    HW2 3156   3.523   3.870   1.293 -0.3864  0.7077 -1.4860
  506SOL     OW 3157   3.634   4.914   2.249  0.4667  0.0273 -0.4685
  506SOL    HW1 3158   3.708   4.940   2.194  1.3486 -1.5498 -0.0730
  506SOL    HW2 3159   3.624   4.986   2.312  0.3854  1.1591 -1.7170
  507SOL     OW 3160   0.379   2.916   1.038  1.1569  0.7480 -0.1458
  507SOL    HW1 3161   0.312   2.895   1.104  1.1912 -3.8088 -1.2267
  507SOL    HW2 3162   0.462   2.898   1.082  1.4143  1.7366 -0.2199
  508SOL     OW 3163   3.689   6.410   4.400 -0.2539  0.3739 -0.5148
  508SOL    HW1 3164   3.750   6.363   4.345 -0.5109 -1.7411  0.8922
  508SOL    HW2 3165   3.706   6.503   4.383  2.8053 -0.1490 -0.7122
  509SOL     OW 3166   4.347   1.632   4.394 -0.4218  0.5145 -0.0043
  509SOL    HW1 3167   4.442   1.617   4.391 -0.3298  0.9666  0.5302
  509SOL    HW2 3168   4.330   1.693   4.322 -0.0158  1.9076  1.0392
  510SOL     OW 3169   3.776   5.878   0.680  0.7401  0.1666 -0.8154
  510SOL    HW1 3170   3.814   5.829   0.753  0.8017 -2.7558 -2.6335
  510SOL    HW2 3171   3.712   5.936   0.721  2.2018  0.1353  1.7007
  511SOL     OW 3172   3.783   1.444   4.123 -0.3428 -0.1208  0.0150
  511SOL    HW1 3173   3.758   1.368   4.176  0.6015 -0.1834  0.3805
  511SOL    HW2 3174   3.782   1.517   4.184  0.8063 -0.2020  0.1557
  512SOL     OW 3175   5.538   4.848   2.998 -0.7003  0.8484 -0.4226
  512SOL    HW1 3176   5.488   4.865   2.918 -2.8301  0.9576  0.8765
  512SOL    HW2 3177   5.472   4.826   3.064  0.8576  1.9768  1.6418
  513SOL     OW 3178   4.242   0.042   2.761 -0.4232 -0.4490 -0.5190
  513SOL    HW1 3179   4.178   0.113   2.771  1.4488  1.1631  1.0072
  513SOL    HW2 3180   4.202  -0.018   2.698 -2.5806  1.4032 -1.0583
  514SOL     OW 3181   2.557   5.728   1.610 -0.2349 -0.4790  0.0992
  514SOL    HW1 3182   2.591   5.676   1.683 -1.1697 -0.1331  0.7997
  514SOL    HW2 3183   2.634   5.747   1.556  0.5286 -0.4895  1.1513
  515SOL     OW 3184   4.516   5.121   2.112 -0.2944  0.0106 -0.3041
  515SOL    HW1 3185   4.589   5.104   2.053 -0.5908  0.2100 -0.7323
  515SOL    HW2 3186   4.546   5.194   2.167 -1.5719  2.8436 -3.0694
  516SOL     OW 3187   6.100   0.129   1.063  0.2343  0.6801 -0.0466
  516SOL    HW1 3188   6.022   0.074   1.072  0.5208  0.0345 -1.3637
  516SOL    HW2 3189   6.103   0.153   0.971  1.4934  0.8601  0.0218
  517SOL     OW 3190   1.486   3.088   3.038  0.5773 -0.1152  0.3065
  517SOL    HW1 3191   1.570   3.055   3.008  0.3698  0.0772 -0.5376
  517SOL    HW2 3192   1.424   3.017   3.021  0.0479  0.7656 -1.9401
  518SOL     OW 3193   1.273   3.207   2.467  0.1731  0.0970 -0.3478
  518SOL    HW1 3194   1.320   3.163   2.396  0.6970  1.4039 -0.8400
  518SOL    HW2 3195   1.329   3.196   2.544 -0.1919 -0.9583 -0.2254
  519SOL     OW 3196   3.063   3.548   4.321 -0.2194 -0.1050  0.1505
  519SOL    HW1 3197   2.997   3.503   4.268 -1.7325  2.0416  0.0325
  519SOL    HW2 3198   3.071   3.635   4.280  1.3970  0.2980  1.2216
  520SOL     OW 3199   4.851   1.702   0.272 -0.5032  0.2485 -0.0773
  520SOL    HW1 3200   4.921   1.760   0.244 -0.6913  0.6210  0.2211
  520SOL    HW2 3201   4.894   1.617   0.283  0.2257  0.7907  1.5462
  521SOL     OW 3202   5.535   0.730   1.663 -0.1900  0.2362  0.6536
  521SOL    HW1 3203   5.489   0.649   1.642  2.6134 -1.5379  0.9145
  521SOL    HW2 3204   5.503   0.793   1.599 -0.5653 -1.8062 -1.2752
  522SOL     OW 3205   4.714   2.747   4.057  0.2817 -0.0412 -0.2211
  522SOL    HW1 3206   4.640   2.686   4.055 -0.4923  0.8354  0.3209
  522SOL    HW2 3207   4.675   2.831   4.032  0.9220  0.6123  0.9303
  523SOL     OW 3208   2.168   4.145   0.449  0.3476 -0.2970  0.7079
  523SOL    HW1 3209   2.114   4.117   0.375 -1.3239 -0.6602  2.0124
  523SOL    HW2 3210   2.154   4.239   0.454  0.5068 -0.2631  0.5335
  524SOL     OW 3211   2.805   5.956   2.323 -0.5928  0.8005 -0.3520
  524SOL    HW1 3212   2.756   5.948   2.241 -1.1480 -0.6050  0.0854
  524SOL    HW2 3213   2.743   5.930   2.391  1.0402 -2.3519  0.1213
  525SOL     OW 3214   3.551   1.404   2.367  0.2677  0.6442 -0.1461
  525SOL    HW1 3215   3.547   1.499   2.379  0.0904  0.6147  0.0291
  525SOL    HW2 3216   3.495   1.369   2.436 -2.8193  0.5686 -2.4996
  526SOL     OW 3217   5.405   1.885   2.784 -0.1134  0.3629 -0.2664
  526SOL    HW1 3218   5.429   1.947   2.853  2.8010  0.4211 -1.2101
  526SOL    HW2 3219   5.361   1.939   2.718  0.4078  1.0071 -0.0979
  527SOL     OW 3220   1.979   3.094   1.709 -0.3642  0.1487  0.4741
  527SOL    HW1 3221   2.000   3.154   1.637 -0.4914  0.2017  0.4803
  527SOL    HW2 3222   2.038   3.021   1.697  0.5659  0.7728  1.1110
  528SOL     OW 3223   3.228   2.649   1.928 -0.0888 -0.2583 -0.2096
  528SOL    HW1 3224   3.233   2.728   1.876 -0.2664  0.6046  1.0384
  528SOL    HW2 3225   3.242   2.578   1.866  1.6485  0.7999 -1.1056
  529SOL     OW 3226   4.650   5.277   0.275  0.5972 -0.2089  0.5774
  529SOL    HW1 3227   4.639   5.347   0.339  1.0814  0.2512  0.1606
  529SOL    HW2 3228   4.562   5.243   0.262  0.2583  0.7428  0.3122
  530SOL     OW 3229   6.324   2.948   1.346  0.2189  0.0528 -0.0140
  530SOL    HW1 3230   6.394   3.008   1.318  1.8834 -1.8295 -0.0787
  530SOL    HW2 3231   6.321   2.881   1.278 -0.1393 -1.0903  1.1040
  531SOL     OW 3232   2.964   4.673   1.312 -0.0926 -0.1287  0.0326
  531SOL    HW1 3233   2.886   4.626   1.341 -0.1875 -0.3716 -0.6148
  531SOL    HW2 3234   2.996   4.717   1.392 -2.0682  1.6977 -0.0774
  532SOL     OW 3235   0.788   3.454   0.913 -0.5327  0.1508 -0.3045
  532SOL    HW1 3236   0.705   3.500   0.926 -0.6858  0.0890 -1.0476
  532SOL    HW2 3237   0.779   3.410   0.829  0.5575  0.7989 -0.7851
  533SOL     OW 3238   5.741   0.196   4.256 -0.0340 -0.3971  0.1427
  533SOL    HW1 3239   5.648   0.215   4.271  0.4573  0.5146  2.5088
  533SOL    HW2 3240   5.770   0.265   4.197 -0.9999 -1.1501 -1.2649
  534SOL     OW 3241   1.087   6.578   1.256 -0.1235  0.0121 -0.6004
  534SOL    HW1 3242   1.063   6.584   1.163  0.0534 -0.6918 -0.6982
  534SOL    HW2 3243   1.134   6.660   1.273 -1.5731  0.9117 -0.6881
  535SOL     OW 3244   5.487   4.665   4.437 -0.1388  0.3860 -0.6797
  535SOL    HW1 3245   5.438   4.584   4.435  0.6307 -0.1204  0.3506
  535SOL    HW2 3246   5.578   4.639   4.419  0.1185  1.0081 -0.3306
  536SOL     OW 3247   1.668   4.186   1.799 -0.2933  0.4636 -0.1307
  536SOL    HW1 3248   1.646   4.279   1.786  0.3504  0.6230 -0.1207
  536SOL    HW2 3249   1.686   4.179   1.893  0.4166  0.5064 -0.2528
  537SOL     OW 3250   5.505   0.300   4.202 -0.1467  0.5041 -0.0043
  537SOL    HW1 3251   5.494   0.278   4.109 -0.3976 -0.2533  0.1987
  537SOL    HW2 3252   5.419   0.287   4.240  0.3931 -1.1834  0.7252
  538SOL     OW 3253   0.323   5.465   4.551  0.1955  0.4927 -0.1510
  538SOL    HW1 3254   0.334   5.394   4.488 -1.2184  0.9966 -1.0190
  538SOL    HW2 3255   0.411   5.502   4.561  0.1331  2.1275 -3.9642
  539SOL     OW 3256   1.530   4.564   1.332 -0.1552  0.3871  0.3196
  539SOL    HW1 3257   1.612   4.615   1.329 -0.9906  1.8408  1.1211
  539SOL    HW2 3258   1.555   4.480   1.369  1.2546  0.2217 -0.9066
  540SOL     OW 3259   4.359   1.850   2.037  0.7022  0.4174  0.2414
  540SOL    HW1 3260   4.446   1.819   2.063  0.6896 -0.7580 -0.9737
  540SOL    HW2 3261   4.327   1.782   1.977 -0.6421  1.3219 -0.1065
  541SOL     OW 3262   1.793   3.982   2.404 -0.2659 -0.3400  0.2518
  541SOL    HW1 3263   1.864   3.917   2.401 -0.4947 -0.5588 -1.4019
  541SOL    HW2 3264   1.715   3.933   2.376 -0.2449  0.8267 -2.0772
  542SOL     OW 3265   1.601   2.233   2.861 -0.7599 -0.2886  0.2925
  542SOL    HW1 3266   1.657   2.276   2.796 -0.6550  1.8579  1.7076
  542SOL    HW2 3267   1.614   2.139   2.844  1.9997  0.1270 -0.5137
  543SOL     OW 3268   3.951   2.543   3.879 -0.2978 -0.0455  0.3429
  543SOL    HW1 3269   3.899   2.498   3.812  0.7872  0.6541 -1.0118
  543SOL    HW2 3270   4.041   2.517   3.862 -0.1161 -1.0674  2.5319
  544SOL     OW 3271   6.193   2.788   2.711  0.3880  0.0016  0.0799
  544SOL    HW1 3272   6.266   2.726   2.711  0.0383 -0.4203  0.6666
  544SOL    HW2 3273   6.217   2.853   2.645 -0.5818 -2.3085 -2.7492
  545SOL     OW 3274   2.248   4.550   4.354  0.2881 -0.1393  0.3855
  545SOL    HW1 3275   2.321   4.524   4.298 -1.1988 -0.3581 -1.5578
  545SOL    HW2 3276   2.199   4.614   4.302 -0.3409  0.8050  2.0655
  546SOL     OW 3277   4.776   5.582   1.113 -0.0413 -0.5418 -0.2645
  546SOL    HW1 3278   4.759   5.530   1.035 -0.1916 -2.6186  1.0767
  546SOL    HW2 3279   4.861   5.623   1.096  0.4003 -1.7613 -1.1268
  547SOL     OW 3280   2.247   2.278   1.398 -0.2987  0.2258  0.1399
  547SOL    HW1 3281   2.160   2.250   1.425 -0.5362  2.1893  1.6982
  547SOL    HW2 3282   2.303   2.202   1.413 -1.4756 -0.5535  0.7231
  548SOL     OW 3283   0.371   4.988   2.806  0.1212 -0.1454 -0.0279
  548SOL    HW1 3284   0.349   5.062   2.863 -0.0639 -0.7216  0.6625
  548SOL    HW2 3285   0.465   4.978   2.816 -0.1054 -1.1744  1.3570
  549SOL     OW 3286   0.712   4.736   1.165  0.0473 -0.0535  0.4260
  549SOL    HW1 3287   0.749   4.816   1.130 -1.7351 -0.5432 -2.9921
  549SOL    HW2 3288   0.760   4.665   1.121 -0.4518 -0.7881  1.0320
  550SOL     OW 3289   6.361   1.638   3.223  0.4577 -0.2395 -0.0142
  550SOL    HW1 3290   6.389   1.633   3.314 -0.6240  0.5925  0.3844
  550SOL    HW2 3291   6.313   1.557   3.208 -0.2921  0.1047  0.4921
  551SOL     OW 3292   6.132   5.080   3.733  0.0482  0.3660  0.1290
  551SOL    HW1 3293   6.065   5.147   3.727 -0.4501  0.0577  1.5926
  551SOL    HW2 3294   6.102   5.010   3.675 -1.8419 -0.4802  1.9839
  552SOL     OW 3295   3.721   0.191   0.806  0.4811  0.3110 -0.6518
  552SOL    HW1 3296   3.688   0.173   0.894  2.3773 -1.1789 -0.1671
  552SOL    HW2 3297   3.644   0.186   0.750 -0.4413 -0.9522  0.6453
  553SOL     OW 3298   5.298   5.269   1.300  0.2615 -0.3534  0.2751
  553SOL    HW1 3299   5.374   5.219   1.330 -0.6921 -3.2630 -1.7354
  553SOL    HW2 3300   5.223   5.212   1.317 -0.9325  0.4622 -1.8929
  554SOL     OW 3301   0.372   3.572   2.464 -0.1623 -0.1027  0.0200
  554SOL    HW1 3302   0.443   3.575   2.399 -0.7144  0.5577 -0.5779
  554SOL    HW2 3303   0.292   3.564   2.411 -0.5339 -0.9377  0.6862
  555SOL     OW 3304   5.699   3.910   3.721  0.0894  0.0417  0.3729
  555SOL    HW1 3305   5.750   3.946   3.649  0.3575 -0.2501  0.4143
  555SOL    HW2 3306   5.721   3.817   3.723  0.4448  0.1338  1.1250
  556SOL     OW 3307   2.079   6.431   2.690  0.2283  0.1249  0.0353
  556SOL    HW1 3308   2.143   6.466   2.753  0.0998  2.7220 -1.1407
  556SOL    HW2 3309   2.133   6.389   2.623  0.7898  2.0705 -0.8148
  557SOL     OW 3310   2.088   5.125   4.374  0.4288  0.2397  0.2248
  557SOL    HW1 3311   2.018   5.062   4.355  1.1877 -1.7581  3.4169
  557SOL    HW2 3312   2.156   5.106   4.309 -0.8185  0.3315 -1.1580
  558SOL     OW 3313   5.033   4.894   1.535 -0.4917  0.2253  0.8096
  558SOL    HW1 3314   4.980   4.944   1.597 -0.5928 -0.9915  1.7490
  558SOL    HW2 3315   5.114   4.875   1.582  0.1343  0.7037 -0.0433
  559SOL     OW 3316   5.643   0.371   1.074 -0.2800 -0.6587 -0.8230
  559SOL    HW1 3317   5.656   0.352   1.167  0.5141 -0.1667 -0.8299
  559SOL    HW2 3318   5.618   0.464   1.072  0.8519 -0.3520 -1.1832
  560SOL     OW 3319   1.984   3.351   4.530  0.3813 -0.1049 -0.0437
  560SOL    HW1 3320   1.998   3.258   4.510 -0.1763 -0.4220  0.9697
  560SOL    HW2 3321   1.997   3.396   4.447  1.0592 -1.0507 -0.4649
  561SOL     OW 3322   0.064   6.348   0.152 -0.1145  0.2851 -0.7564
  561SOL    HW1 3323   0.063   6.444   0.148  1.5788  0.3079 -1.1774
  561SOL    HW2 3324   0.031   6.321   0.066 -1.7617  0.4448 -0.2136
  562SOL     OW 3325   6.053   4.974   0.415  0.2527 -0.5741 -0.0933
  562SOL    HW1 3326   6.122   5.002   0.474 -0.5250  0.1370  0.5046
  562SOL    HW2 3327   5.972   4.989   0.463 -0.4264  0.2722 -1.4346
  563SOL     OW 3328   4.637   1.857   3.928  0.5869  0.8759 -0.0567
  563SOL    HW1 3329   4.647   1.785   3.864  1.7945  0.6311  0.3863
  563SOL    HW2 3330   4.569   1.826   3.988  1.9051 -0.4544  0.8252
  564SOL     OW 3331   1.310   1.357   0.389 -0.4096 -0.0637  0.4769
  564SOL    HW1 3332   1.324   1.448   0.364  0.8952 -0.7021 -1.2374
  564SOL    HW2 3333   1.221   1.357   0.427 -1.2485  1.5500 -1.3223
  565SOL     OW 3334   0.343   4.209   1.257  0.3598  0.1228 -0.1141
  565SOL    HW1 3335   0.315   4.179   1.171 -0.6552 -0.0418  0.2652
  565SOL    HW2 3336   0.399   4.285   1.239 -1.3662  1.2823 -0.8641
  566SOL     OW 3337   4.623   2.386   0.967 -0.0932  0.4298  0.6265
  566SOL    HW1 3338   4.551   2.449   0.956 -1.9173 -1.5743  0.3518
  566SOL    HW2 3339   4.588   2.304   0.933  3.0779 -0.2317 -1.3992
  567SOL     OW 3340   0.768   2.828   0.934  0.3863  0.0108  0.1994
  567SOL    HW1 3341   0.707   2.894   0.902  0.1336 -0.6331 -0.6518
  567SOL    HW2 3342   0.767   2.759   0.868  1.3404 -0.4329  0.6273
  568SOL     OW 3343   5.914   5.715   1.513  0.1875 -0.2780  0.2000
  568SOL    HW1 3344   5.970   5.703   1.590  2.5575 -1.5781 -1.5688
  568SOL    HW2 3345   5.927   5.806   1.487  0.3616 -0.1830  0.6193
  569SOL     OW 3346   3.433   3.818   0.487 -0.3535  0.0370 -0.0407
  569SOL    HW1 3347   3.381   3.885   0.531 -1.6147 -1.0142  0.1270
  569SOL    HW2 3348   3.447   3.751   0.554 -1.4391 -1.1208 -0.9442
  570SOL     OW 3349   4.224   5.469   2.034  0.2106 -0.6784  0.0135
  570SOL    HW1 3350   4.221   5.390   2.087  0.2002 -0.5534  0.2020
  570SOL    HW2 3351   4.244   5.439   1.946  0.7426 -0.8386  0.1879
  571SOL     OW 3352   4.679   2.490   1.489 -0.4014  0.3023  0.2114
  571SOL    HW1 3353   4.648   2.431   1.558  1.2039  1.1718  1.7593
  571SOL    HW2 3354   4.722   2.433   1.426  0.3766 -0.3082  1.2549
  572SOL     OW 3355   0.075   1.462   1.276  0.4007  0.5577  0.1920
  572SOL    HW1 3356   0.125   1.420   1.206  0.6963 -0.2090  0.8552
  572SOL    HW2 3357   0.136   1.524   1.316  0.7261 -0.1480  0.7949
  573SOL     OW 3358   6.561   3.367   3.298 -0.1910  0.5302  0.5126
  573SOL    HW1 3359   6.531   3.355   3.208 -0.2584  0.5457  0.5332
  573SOL    HW2 3360   6.555   3.280   3.338 -0.1358  0.5179  0.4947
  574SOL     OW 3361   5.240   4.316   2.242 -0.0693 -0.0011 -0.0895
  574SOL    HW1 3362   5.159   4.305   2.292 -0.9916  0.5146 -1.4007
  574SOL    HW2 3363   5.257   4.411   2.244  1.0320 -0.1969  0.9391
  575SOL     OW 3364   6.284   5.533   1.432 -0.0610  0.3309  0.0836
  575SOL    HW1 3365   6.349   5.590   1.390 -0.5691  0.8680  0.0150
  575SOL    HW2 3366   6.331   5.493   1.505  0.0421  1.6304  0.7647
  576SOL     OW 3367   6.537   5.712   0.253  0.0859 -0.1799  0.1455
  576SOL    HW1 3368   6.455   5.756   0.233  1.1088  1.9554  0.4431
  576SOL    HW2 3369   6.583   5.708   0.169  0.3760  0.1547  0.2859
  577SOL     OW 3370   4.138   3.704   0.211 -0.3632 -0.0580  0.0724
  577SOL    HW1 3371   4.147   3.764   0.285  0.8356  0.1688 -0.2298
  577SOL    HW2 3372   4.068   3.741   0.157 -0.8752  0.0638  0.8135
  578SOL     OW 3373   2.380   2.346   3.739 -0.1044 -0.0989 -0.1666
  578SOL    HW1 3374   2.405   2.254   3.731 -0.6315 -0.2566 -0.0847
  578SOL    HW2 3375   2.397   2.368   3.831 -3.2599 -1.1646  0.8227
  579SOL     OW 3376   4.571   2.738   3.159  0.1552  0.3234 -0.0752
  579SOL    HW1 3377   4.573   2.794   3.237  1.2897 -0.1063  0.2272
  579SOL    HW2 3378   4.618   2.659   3.186 -0.4659 -0.3200 -0.8401
  580SOL     OW 3379   0.235   3.597   3.593 -0.4678 -0.7084  0.7884
  580SOL    HW1 3380   0.163   3.535   3.582  0.7463 -1.7594 -2.4341
  580SOL    HW2 3381   0.195   3.683   3.576 -1.6767 -0.7326  3.0273
  581SOL     OW 3382   5.869   0.321   4.478 -0.5146 -0.7758 -0.1915
  581SOL    HW1 3383   5.810   0.396   4.477  0.3076 -0.1108 -1.9149
  581SOL    HW2 3384   5.860   0.282   4.391  1.4893 -0.7014 -0.4841
  582SOL     OW 3385   4.284   4.675   1.851 -0.3008  0.0804 -0.4458
  582SOL    HW1 3386   4.308   4.690   1.760 -1.2487 -0.6052 -0.8176
  582SOL    HW2 3387   4.310   4.755   1.896 -0.2789  0.6208 -1.4002
  583SOL     OW 3388   1.659   1.582   0.548 -0.3701 -0.2894  0.5079
  583SOL    HW1 3389   1.623   1.564   0.635 -3.0262  0.2783 -0.3683
  583SOL    HW2 3390   1.631   1.507   0.495  0.3361 -0.1385 -0.0868
  584SOL     OW 3391   3.349   4.402   0.954 -0.0347 -0.1432 -0.9669
  584SOL    HW1 3392   3.312   4.490   0.946 -1.5328 -0.2156  3.0243
  584SOL    HW2 3393   3.324   4.358   0.873 -2.7189  1.9409 -1.4149
  585SOL     OW 3394   1.839   3.667   0.164  0.4923 -1.0635 -0.4136
  585SOL    HW1 3395   1.870   3.670   0.073  1.3673 -1.1581 -0.1255
  585SOL    HW2 3396   1.849   3.575   0.189  2.3556 -0.6659  0.4724
  586SOL     OW 3397   2.683   3.330   3.925  0.1977  0.0262  0.3513
  586SOL    HW1 3398   2.749   3.394   3.952  0.0375 -0.3380  1.6816
  586SOL    HW2 3399   2.600   3.367   3.956  0.0738 -0.6633  0.8689
  587SOL     OW 3400   5.947   1.305   1.606  0.0150 -0.4789  0.2856
  587SOL    HW1 3401   5.901   1.299   1.689 -0.9508 -1.2876 -0.2790
  587SOL    HW2 3402   6.035   1.334   1.629 -0.3576 -0.2973  1.5388
  588SOL     OW 3403   4.342   1.397   1.141  0.3592  0.3809 -0.5869
  588SOL    HW1 3404   4.328   1.420   1.050  0.4364  2.0105 -0.2127
  588SOL    HW2 3405   4.424   1.348   1.141 -0.1282 -0.4713 -1.4954
  589SOL     OW 3406   3.542   4.784   3.616 -0.8969  0.1866  0.7375
  589SOL    HW1 3407   3.611   4.722   3.637 -2.5942 -1.7287  1.0382
  589SOL    HW2 3408   3.584   4.870   3.618  1.7123 -0.9726 -0.3827
  590SOL     OW 3409   1.715   5.309   4.240 -0.2127  0.1938 -0.2171
  590SOL    HW1 3410   1.620   5.312   4.227 -0.3094  0.4517  0.4837
  590SOL    HW2 3411   1.727   5.242   4.308  0.0702  0.4178 -0.0450
  591SOL     OW 3412   0.376   2.043   2.383 -0.4767 -0.3910 -0.4650
  591SOL    HW1 3413   0.336   2.120   2.342  0.4722  0.7228  0.6333
  591SOL    HW2 3414   0.302   1.996   2.423 -1.0432  0.0134 -1.0067
  592SOL     OW 3415   3.799   3.507   2.269 -0.2574  0.2353 -0.3406
  592SOL    HW1 3416   3.724   3.548   2.312  1.6213  2.1592  1.3734
  592SOL    HW2 3417   3.801   3.418   2.302 -1.5366  0.2829 -0.1036
  593SOL     OW 3418   6.479   3.083   3.352  0.7031  0.0032  0.6590
  593SOL    HW1 3419   6.420   3.059   3.280  0.2828  0.4953  0.8345
  593SOL    HW2 3420   6.433   3.056   3.431  1.1615 -0.5270  0.7515
  594SOL     OW 3421   0.485   4.001   3.604 -0.3641 -0.7547  0.4542
  594SOL    HW1 3422   0.496   3.967   3.515 -1.2606  1.6945 -0.6978
  594SOL    HW2 3423   0.574   4.006   3.640  0.0039 -1.8145 -0.2745
  595SOL     OW 3424   5.020   5.057   0.226 -0.2911 -0.4270 -0.6187
  595SOL    HW1 3425   5.050   5.115   0.155 -1.1176 -0.5821 -1.1013
  595SOL    HW2 3426   5.086   4.988   0.229  1.0463  0.8263  0.3648
  596SOL     OW 3427   4.094   4.350   0.662  0.1090  0.2350 -0.3214
  596SOL    HW1 3428   4.034   4.415   0.625  0.8508 -0.2978 -2.6304
  596SOL    HW2 3429   4.143   4.318   0.586  1.4890 -1.2221  1.1317
  597SOL     OW 3430   4.253   4.304   0.958 -0.4187 -0.1610  0.2530
  597SOL    HW1 3431   4.196   4.263   0.893 -2.2700 -0.4114  1.9617
  597SOL    HW2 3432   4.259   4.396   0.931  0.7262 -0.6975 -1.5024
  598SOL     OW 3433   3.494   2.186   3.291  0.5520 -0.3500  0.3724
  598SOL    HW1 3434   3.549   2.133   3.349 -0.5721 -1.0043  0.8682
  598SOL    HW2 3435   3.431   2.228   3.349  0.9593  0.9767 -0.1063
  599SOL     OW 3436   2.613   2.096   1.190  0.2547 -0.3996  0.1969
  599SOL    HW1 3437   2.527   2.070   1.158  0.0767 -0.1414  0.4626
  599SOL    HW2 3438   2.601   2.112   1.283  0.2681  0.9715 -0.0140
  600SOL     OW 3439   1.958   2.549   4.149  0.3045 -0.1291  0.7127
  600SOL    HW1 3440   1.985   2.596   4.070 -1.1154 -0.2084  0.1435
  600SOL    HW2 3441   1.949   2.617   4.216  1.2101 -0.0196  0.7323
  601SOL     OW 3442   6.457   2.555   1.294  0.4421  0.1932 -0.0486
  601SOL    HW1 3443   6.417   2.633   1.256  0.9897  0.3345 -0.3469
  601SOL    HW2 3444   6.545   2.552   1.255  0.3047 -0.7610 -0.3158
  602SOL     OW 3445   0.568   2.551   0.467 -0.0925  0.1650  0.6251
  602SOL    HW1 3446   0.503   2.490   0.434 -0.7081  0.7238  0.7782
  602SOL    HW2 3447   0.518   2.629   0.492  0.4541  0.1155  2.0143
  603SOL     OW 3448   4.424   6.251   0.224 -0.4176  0.3761 -0.1835
  603SOL    HW1 3449   4.429   6.162   0.258 -1.0622  0.0990 -0.7885
  603SOL    HW2 3450   4.420   6.306   0.302  2.4715  0.0860  0.2525
  604SOL     OW 3451   5.149   3.837   4.432 -0.2437 -0.0985  0.3219
  604SOL    HW1 3452   5.188   3.920   4.406 -0.2515  0.2524  1.3974
  604SOL    HW2 3453   5.203   3.805   4.504  0.1792 -1.3812 -0.5206
  605SOL     OW 3454   3.494   0.790   2.153 -0.0974 -0.3197 -0.0882
  605SOL    HW1 3455   3.436   0.862   2.129  1.7555  0.9453 -1.0070
  605SOL    HW2 3456   3.461   0.715   2.104  0.3615  0.9068 -2.4157
  606SOL     OW 3457   4.242   2.904   0.788 -0.4725 -0.1802  0.3952
  606SOL    HW1 3458   4.298   2.922   0.862 -3.0759  2.3043  1.9682
  606SOL    HW2 3459   4.301   2.899   0.713  2.0752 -1.1221  2.3319
  607SOL     OW 3460   1.291   4.035   3.790  0.6063 -0.3598  0.0038
  607SOL    HW1 3461   1.385   4.029   3.810  0.5408  0.7632  0.7077
  607SOL    HW2 3462   1.258   3.945   3.801  1.3417 -0.5136  1.0536
  608SOL     OW 3463   5.260   4.856   0.059 -0.6581 -0.4824 -0.8246
  608SOL    HW1 3464   5.206   4.899  -0.007 -1.6217  1.6140  1.1994
  608SOL    HW2 3465   5.321   4.924   0.088 -1.2508 -0.8359  1.4674
  609SOL     OW 3466   3.167   3.970   1.577  0.0127  0.5201  0.0363
  609SOL    HW1 3467   3.252   3.968   1.620  0.1792  2.0798 -0.1663
  609SOL    HW2 3468   3.109   3.921   1.636  1.0602 -0.7120  0.0851
  610SOL     OW 3469   3.801   3.600   2.995 -0.0543 -0.5808  0.0056
  610SOL    HW1 3470   3.842   3.627   3.077  2.1063  0.2779 -1.2663
  610SOL    HW2 3471   3.778   3.508   3.009 -0.7811 -0.1706  1.9054
  611SOL     OW 3472   1.045   2.957   4.631  0.0009  0.9939  0.2219
  611SOL    HW1 3473   1.114   2.997   4.577 -0.9596  2.7693  0.2524
  611SOL    HW2 3474   1.089   2.936   4.714  1.4093 -1.4543 -1.0123
  612SOL     OW 3475   1.452   2.718   1.456  0.3919  0.6766 -0.9045
  612SOL    HW1 3476   1.505   2.653   1.503  0.4134  0.8674 -0.6663
  612SOL    HW2 3477   1.505   2.797   1.457  0.0306  0.9184 -0.5130
  613SOL     OW 3478   1.682   3.772   4.348  0.0915  0.3850  0.0501
  613SOL    HW1 3479   1.649   3.842   4.405  0.2968  1.1215 -0.7257
  613SOL    HW2 3480   1.603   3.735   4.308  0.1121  1.3950 -0.9381
  614SOL     OW 3481   1.626   1.675   3.198  0.6153  0.5409  0.2272
  614SOL    HW1 3482   1.575   1.705   3.273  0.3968  1.3271 -0.2259
  614SOL    HW2 3483   1.586   1.591   3.175 -0.0933  0.8625  0.2512
  615SOL     OW 3484   4.519   4.993   0.366 -0.2272 -0.2979 -0.1132
  615SOL    HW1 3485   4.613   5.008   0.369 -0.0720 -0.8706 -1.4910
  615SOL    HW2 3486   4.487   5.022   0.451  1.2634 -0.5946  0.5698
  616SOL     OW 3487   0.039   5.119   4.647 -0.0376  0.1189 -0.2368
  616SOL    HW1 3488   0.008   5.137   4.559 -1.7411  0.9390  0.4725
  616SOL    HW2 3489   0.037   5.204   4.692  0.5786 -0.3132  0.6537
  617SOL     OW 3490   2.314   2.463   1.977  0.2336 -0.2029 -0.5635
  617SOL    HW1 3491   2.285   2.406   2.048 -0.8207 -1.5157 -1.9770
  617SOL    HW2 3492   2.267   2.545   1.992 -0.8447 -0.8332 -0.3432
  618SOL     OW 3493   0.762   4.758   2.020  0.3149 -0.5092 -0.1633
  618SOL    HW1 3494   0.733   4.805   2.098  1.7518 -1.4584  1.0212
  618SOL    HW2 3495   0.825   4.817   1.979 -0.3029 -0.0841 -0.5119
  619SOL     OW 3496   0.421   1.424   0.209 -0.0172  0.3999  0.1973
  619SOL    HW1 3497   0.476   1.497   0.236 -0.9334  0.7274  1.2541
  619SOL    HW2 3498   0.334   1.462   0.197 -0.2607 -0.3078 -0.3403
  620SOL     OW 3499   4.478   5.537   1.733 -0.0023 -0.1926  0.0780
  620SOL    HW1 3500   4.540   5.608   1.748 -0.3182  0.4386 -1.4609
  620SOL    HW2 3501   4.517   5.485   1.663 -0.7412 -0.3435 -0.2372
  621SOL     OW 3502   3.060   1.174   0.878 -0.1476 -0.4111 -0.0863
  621SOL    HW1 3503   3.029   1.188   0.967 -1.0302 -0.0381 -0.4425
  621SOL    HW2 3504   2.984   1.191   0.823 -0.0137 -2.0332 -0.8337
  622SOL     OW 3505   2.784   0.119   3.104 -0.6992 -0.2950  0.1065
  622SOL    HW1 3506   2.692   0.104   3.125 -0.4386 -1.9349  0.2290
  622SOL    HW2 3507   2.795   0.079   3.018 -0.1452  0.1215 -0.0208
  623SOL     OW 3508   5.585   0.362   1.756 -0.2237  0.2449  0.7412
  623SOL    HW1 3509   5.622   0.384   1.670  1.2401  0.1588  1.3376
  623SOL    HW2 3510   5.498   0.402   1.755 -0.9837 -1.2489 -1.4681
  624SOL     OW 3511   5.627   5.086   2.751  0.2250 -0.4354  0.2100
  624SOL    HW1 3512   5.581   5.153   2.802  0.3957 -1.1441  1.3345
  624SOL    HW2 3513   5.716   5.085   2.787  0.6678 -0.1952 -0.8535
  625SOL     OW 3514   0.036   4.062   1.421  0.6461  0.0073  0.0761
  625SOL    HW1 3515   0.057   4.124   1.351  0.4523 -1.0157 -0.9329
  625SOL    HW2 3516  -0.014   3.993   1.377 -0.0935 -0.3201  1.3749
  626SOL     OW 3517   4.996   3.675   1.660 -0.1153  0.1586  0.0210
  626SOL    HW1 3518   5.035   3.594   1.629 -0.5731  0.5701 -1.7383
  626SOL    HW2 3519   4.907   3.674   1.624 -1.4634 -0.2907  3.0908
  627SOL     OW 3520   5.782   0.093   0.160  0.2592 -0.7273  0.2946
  627SOL    HW1 3521   5.797  -0.000   0.172  0.0649 -1.1091 -1.9070
  627SOL    HW2 3522   5.696   0.109   0.199  1.2960 -0.9072  2.8091
  628SOL     OW 3523   3.847   2.128   3.978 -0.5461  0.1307  0.0685
  628SOL    HW1 3524   3.770   2.154   3.928 -0.9324 -0.5351  0.2885
  628SOL    HW2 3525   3.921   2.148   3.922 -0.9094  0.3872 -0.3216
  629SOL     OW 3526   3.636   1.604   1.942 -0.0320  0.6372  0.0722
  629SOL    HW1 3527   3.680   1.637   2.020 -0.2378  0.5682  0.2161
  629SOL    HW2 3528   3.707   1.589   1.879  0.1531  0.4811  0.3197
  630SOL     OW 3529   0.352   1.504   1.740  0.1365 -0.1919  0.2164
  630SOL    HW1 3530   0.435   1.538   1.708  0.2066  0.3289  0.9308
  630SOL    HW2 3531   0.367   1.410   1.752  1.9021  0.3918  4.0210
  631SOL     OW 3532   5.181   4.134   0.137  0.3509  0.0587  0.3468
  631SOL    HW1 3533   5.231   4.068   0.184  2.8565  0.9305 -0.9363
  631SOL    HW2 3534   5.183   4.212   0.193  0.5940  0.1505  0.2109
  632SOL     OW 3535   1.456   5.399   4.195 -0.3216 -0.1119 -0.5817
  632SOL    HW1 3536   1.468   5.371   4.105 -1.2392 -3.0298  0.0819
  632SOL    HW2 3537   1.363   5.383   4.213 -0.5785  2.1291  0.3822
  633SOL     OW 3538   4.132   4.973   4.634 -0.1278  0.0675  0.0712
  633SOL    HW1 3539   4.044   4.980   4.672  0.3640 -0.6126  1.4106
  633SOL    HW2 3540   4.118   4.931   4.549 -0.9446 -1.9541  1.1317
  634SOL     OW 3541   0.055   0.040   1.021 -0.0964 -0.0208 -0.5176
  634SOL    HW1 3542   0.092  -0.048   1.012  0.3812  0.1183  0.0049
  634SOL    HW2 3543   0.059   0.077   0.933  1.7591  0.2721 -0.3598
  635SOL     OW 3544   0.504   1.820   2.289  0.4352  0.5641 -0.2963
  635SOL    HW1 3545   0.485   1.831   2.196 -0.3280 -0.4839 -0.2879
  635SOL    HW2 3546   0.464   1.895   2.332  1.4918  1.4808 -0.8840
  636SOL     OW 3547   0.533   6.335   1.544  0.1550 -0.3000  0.1593
  636SOL    HW1 3548   0.599   6.331   1.614  1.8626 -1.0274 -1.3945
  636SOL    HW2 3549   0.584   6.344   1.464 -1.7015 -0.2962 -1.0834
  637SOL     OW 3550   2.303   3.843   1.665 -0.0851 -0.1625 -0.2345
  637SOL    HW1 3551   2.222   3.807   1.629 -0.0560  1.5908 -2.2566
  637SOL    HW2 3552   2.286   3.937   1.673  0.7356 -0.1327  2.3271
  638SOL     OW 3553   5.695   5.437   0.301 -0.0935 -0.4592 -0.6490
  638SOL    HW1 3554   5.664   5.350   0.325 -1.3152 -0.3722 -1.8263
  638SOL    HW2 3555   5.786   5.423   0.272  0.5968 -0.9183  1.5715
  639SOL     OW 3556   3.634   0.013   2.810 -0.6894 -0.1333  0.2759
  639SOL    HW1 3557   3.674   0.020   2.724 -0.4073 -0.1115  0.4044
  639SOL    HW2 3558   3.557   0.069   2.807 -0.4019  0.2608  0.1949
  640SOL     OW 3559   6.068   2.755   4.285 -0.4983  0.7927  0.1777
  640SOL    HW1 3560   6.094   2.753   4.377 -0.6349 -0.7055  0.2056
  640SOL    HW2 3561   5.993   2.696   4.280 -0.3690  0.7080 -0.9262
  641SOL     OW 3562   5.222   5.255   1.651  0.4779  0.0274  0.5490
  641SOL    HW1 3563   5.168   5.193   1.699 -0.5832 -0.3740 -1.0704
  641SOL    HW2 3564   5.309   5.217   1.651 -0.3219 -1.9879 -1.1697
  642SOL     OW 3565   5.544   6.412   0.162  0.1664  0.3217  0.0325
  642SOL    HW1 3566   5.603   6.409   0.238 -0.6168  1.1285  0.7053
  642SOL    HW2 3567   5.506   6.500   0.166 -1.1976 -0.2270 -0.2849
  643SOL     OW 3568   2.589   6.192   1.258  0.2718  0.6095  0.0862
  643SOL    HW1 3569   2.516   6.138   1.289 -2.0856  1.5701 -3.2383
  643SOL    HW2 3570   2.631   6.138   1.191  0.9399  1.0679  0.1340
  644SOL     OW 3571   0.243   0.613   1.352  0.3973 -0.3644 -0.0555
  644SOL    HW1 3572   0.233   0.617   1.447  1.2332 -1.7678  0.1225
  644SOL    HW2 3573   0.155   0.624   1.317  0.2951  2.1556  0.7607
  645SOL     OW 3574   0.384   4.593   2.783 -0.5134  0.0987  0.2010
  645SOL    HW1 3575   0.304   4.644   2.791 -0.7679 -0.0379 -1.2463
  645SOL    HW2 3576   0.375   4.546   2.700  0.3810 -1.1300  0.7611
  646SOL     OW 3577   4.563   4.986   4.132  0.0534  0.3177  0.0859
  646SOL    HW1 3578   4.635   4.933   4.099  0.7146  0.9823  0.4361
  646SOL    HW2 3579   4.587   5.076   4.110  0.0647  0.6901  1.5242
  647SOL     OW 3580   2.896   5.909   0.782  0.1449  0.3418 -0.2711
  647SOL    HW1 3581   2.963   5.867   0.834 -0.7493 -0.4140  0.3020
  647SOL    HW2 3582   2.934   5.994   0.758  1.1954  0.0305  0.2352
  648SOL     OW 3583   4.781   0.376   1.463  0.1971 -0.6889  0.6058
  648SOL    HW1 3584   4.799   0.377   1.557  1.3383  3.1811  0.5011
  648SOL    HW2 3585   4.864   0.348   1.423  0.8159  0.9448  0.6909
  649SOL     OW 3586   2.271   3.617   0.091 -0.3817  0.5636  0.1039
  649SOL    HW1 3587   2.347   3.649   0.043 -0.7617  1.5120  0.1063
  649SOL    HW2 3588   2.306   3.580   0.172  0.1529  0.0835 -0.3391
  650SOL     OW 3589   5.542   6.531   4.147  0.2672 -0.3134  0.0868
  650SOL    HW1 3590   5.542   6.559   4.239  0.2634  1.4760 -0.4066
  650SOL    HW2 3591   5.451   6.536   4.120  0.0782 -2.0637  0.2888
  651SOL     OW 3592   5.613   2.946   2.546  0.6344 -0.1466 -0.6620
  651SOL    HW1 3593   5.625   2.982   2.634  1.3880 -0.2342 -0.7185
  651SOL    HW2 3594   5.579   2.858   2.561  1.3039 -0.3753 -0.4268
  652SOL     OW 3595   2.646   4.404   3.270  0.5352 -0.1753 -0.3181
  652SOL    HW1 3596   2.610   4.481   3.226 -0.2417  0.0915  0.7595
  652SOL    HW2 3597   2.727   4.385   3.222  0.4425  0.9540 -0.9592
  653SOL     OW 3598   5.503   6.451   0.678  0.5531 -0.2473  1.1748
  653SOL    HW1 3599   5.571   6.481   0.738  2.1130 -1.2822  0.0261
  653SOL    HW2 3600   5.546   6.452   0.592 -0.7286 -1.4206  0.4824
  654SOL     OW 3601   1.183   5.347   4.347 -0.0508  0.2303 -0.0710
  654SOL    HW1 3602   1.209   5.281   4.283 -0.6991  2.0862 -2.4049
  654SOL    HW2 3603   1.261   5.361   4.400  0.4905 -1.4468 -0.3683
  655SOL     OW 3604   6.279   3.675   2.716  0.0824 -0.3687  0.0551
  655SOL    HW1 3605   6.215   3.746   2.714 -1.7144 -1.8330  1.7255
  655SOL    HW2 3606   6.348   3.706   2.774  0.1333  0.6039 -0.4961
  656SOL     OW 3607   4.076   0.606   2.053 -0.1846  0.0045  0.1688
  656SOL    HW1 3608   4.119   0.686   2.021 -0.5748 -0.2579 -1.0494
  656SOL    HW2 3609   4.125   0.535   2.011 -1.3803 -0.3164 -0.7193
  657SOL     OW 3610   4.359   4.821   1.617  0.2298 -0.1687 -0.1805
  657SOL    HW1 3611   4.405   4.806   1.535  1.0327 -1.1916  0.4202
  657SOL    HW2 3612   4.373   4.914   1.636 -1.3626  0.4938 -1.9769
  658SOL     OW 3613   5.349   2.476   1.070  0.1265 -0.2829  0.4494
  658SOL    HW1 3614   5.370   2.551   1.015 -0.4800  0.6462  1.4513
  658SOL    HW2 3615   5.332   2.405   1.008  2.6134 -0.1628 -0.4933
  659SOL     OW 3616   0.450   3.073   2.701  0.4068 -0.2924  0.2940
  659SOL    HW1 3617   0.442   3.167   2.683  1.4118 -0.0810  0.8693
  659SOL    HW2 3618   0.457   3.033   2.615  0.2222  0.1817  0.0520
  660SOL     OW 3619   4.424   0.867   3.532 -0.1920 -0.4172 -0.4268
  660SOL    HW1 3620   4.340   0.871   3.578 -0.3641 -1.2759 -0.6583
  660SOL    HW2 3621   4.488   0.850   3.600 -0.4107 -1.3996 -0.4590
  661SOL     OW 3622   0.547   2.642   1.730  0.3005 -1.0315 -0.4930
  661SOL    HW1 3623   0.564   2.628   1.637 -1.5643  1.0002 -1.2109
  661SOL    HW2 3624   0.463   2.598   1.745  1.1399 -2.3730  0.5846
  662SOL     OW 3625   5.835   0.821   2.469 -0.6458 -0.0282 -0.5641
  662SOL    HW1 3626   5.911   0.835   2.412  0.1260 -0.7070  0.2683
  662SOL    HW2 3627   5.781   0.757   2.422 -0.1023 -0.4500 -0.6214
  663SOL     OW 3628   5.650   2.430   0.439 -0.8311 -0.0223  0.1584
  663SOL    HW1 3629   5.687   2.438   0.351  0.8157 -1.1439  0.6978
  663SOL    HW2 3630   5.600   2.349   0.437  0.0739 -0.5991  0.5270
  664SOL     OW 3631   0.691   5.585   1.256 -0.1559 -0.4495  0.1064
  664SOL    HW1 3632   0.749   5.587   1.179  0.1719  0.9886  0.3602
  664SOL    HW2 3633   0.628   5.656   1.241  0.3602  0.3499  1.4716
  665SOL     OW 3634   2.140   2.706   1.977  0.1052 -0.2665  0.6974
  665SOL    HW1 3635   2.208   2.740   1.920  0.1278 -1.3632  0.0406
  665SOL    HW2 3636   2.174   2.720   2.066 -1.0061  3.7686  0.6809
  666SOL     OW 3637   2.198   0.488   0.786 -0.2578 -0.0248  0.4789
  666SOL    HW1 3638   2.291   0.481   0.805 -0.0461  0.1579 -0.4467
  666SOL    HW2 3639   2.156   0.429   0.849  0.2061  2.0458  2.8842
  667SOL     OW 3640   0.204   3.793   4.041 -0.4584 -0.8283  0.1233
  667SOL    HW1 3641   0.167   3.881   4.042 -0.3551 -0.7471 -1.2764
  667SOL    HW2 3642   0.269   3.795   3.970  1.4577 -1.2919  1.7568
  668SOL     OW 3643   0.494   1.920   3.472 -0.8148 -0.0436 -0.4309
  668SOL    HW1 3644   0.574   1.973   3.476  0.0316 -1.1890 -1.3180
  668SOL    HW2 3645   0.453   1.933   3.557  1.1442 -0.6319  0.6883
  669SOL     OW 3646   0.913   2.971   3.365  0.2990  0.1376  0.0346
  669SOL    HW1 3647   0.870   3.021   3.434  2.4483  0.1081  1.4957
  669SOL    HW2 3648   0.949   2.894   3.410  1.0416 -0.3072 -1.2660
  670SOL     OW 3649   1.945   2.328   3.820  0.1568 -0.0731  0.2987
  670SOL    HW1 3650   1.902   2.297   3.899 -2.2015  0.2212 -0.7796
  670SOL    HW2 3651   1.990   2.251   3.785  0.6353 -0.3684  1.5344
  671SOL     OW 3652   0.693   5.597   0.525 -0.5587 -0.2640 -0.1299
  671SOL    HW1 3653   0.665   5.522   0.578 -0.4266 -2.4235 -2.8450
  671SOL    HW2 3654   0.780   5.572   0.493  0.3624  1.9876  0.4263
  672SOL     OW 3655   6.167   5.666   0.547  0.4187 -0.3245  0.3508
  672SOL    HW1 3656   6.131   5.734   0.490 -2.5219  0.2245  2.6257
  672SOL    HW2 3657   6.093   5.609   0.567  1.7029 -1.4607  2.2136
  673SOL     OW 3658   2.532   4.924   3.369  0.5649 -0.6131 -0.3343
  673SOL    HW1 3659   2.446   4.936   3.410  0.7045 -2.0695  0.4433
  673SOL    HW2 3660   2.521   4.848   3.312  0.8847  0.2725 -1.6293
  674SOL     OW 3661   6.161   1.576   3.641  0.4030  0.1623 -0.1723
  674SOL    HW1 3662   6.157   1.541   3.730  0.1454 -2.4796 -1.1577
  674SOL    HW2 3663   6.220   1.652   3.649 -1.4214  1.4894  2.6333
  675SOL     OW 3664   0.837   3.549   2.195 -0.1407 -0.0061 -0.2269
  675SOL    HW1 3665   0.851   3.639   2.224  0.0067  0.0609 -0.5035
  675SOL    HW2 3666   0.749   3.527   2.226  0.1692 -0.0749  0.6246
  676SOL     OW 3667   6.039   4.100   0.164 -0.8823 -0.0303 -0.0317
  676SOL    HW1 3668   6.076   4.145   0.089  0.3645 -1.6817 -0.4507
  676SOL    HW2 3669   5.971   4.043   0.127  0.4874 -1.6860 -0.1237
  677SOL     OW 3670   6.090   0.271   3.099 -0.1823  0.1833  0.3502
  677SOL    HW1 3671   6.028   0.231   3.160  0.7166 -1.5028  0.2187
  677SOL    HW2 3672   6.053   0.253   3.013 -0.2611  0.5033  0.3156
  678SOL     OW 3673   2.432   6.198   4.353 -0.2122  0.0822  0.5275
  678SOL    HW1 3674   2.491   6.273   4.354 -1.2963  1.0081 -1.1576
  678SOL    HW2 3675   2.490   6.122   4.347  0.8419  0.9419 -0.7070
  679SOL     OW 3676   4.648   5.699   2.080  0.2083 -0.3082 -0.1275
  679SOL    HW1 3677   4.576   5.702   2.143  1.4915  0.9089  1.3643
  679SOL    HW2 3678   4.681   5.788   2.078 -0.4990 -0.0113 -3.4766
  680SOL     OW 3679   5.364   5.852   3.051 -0.1285  0.3613  0.6767
  680SOL    HW1 3680   5.308   5.883   2.979  0.4202  1.0671  0.5373
  680SOL    HW2 3681   5.433   5.917   3.056 -1.3182  1.5599  3.3023
  681SOL     OW 3682   6.046   3.867   3.646 -0.0910 -0.4477 -0.1113
  681SOL    HW1 3683   6.108   3.796   3.628  0.7492  0.4552 -0.9276
  681SOL    HW2 3684   5.970   3.847   3.591 -0.0948 -1.0068  0.0924
  682SOL     OW 3685   2.739   4.346   2.004  0.0687 -0.0971 -0.0879
  682SOL    HW1 3686   2.757   4.253   2.016 -1.1725 -0.2428  0.8889
  682SOL    HW2 3687   2.651   4.359   2.041 -1.6250  0.6712 -3.8507
  683SOL     OW 3688   3.662   5.291   2.165  0.5509  0.2816 -0.2491
  683SOL    HW1 3689   3.711   5.209   2.155  1.2796  0.6466  0.2493
  683SOL    HW2 3690   3.689   5.344   2.090 -0.8449 -0.3639 -1.2630
  684SOL     OW 3691   6.191   0.523   4.251 -0.1473  0.0058 -0.2525
  684SOL    HW1 3692   6.271   0.494   4.295 -0.6226 -0.4784  0.2979
  684SOL    HW2 3693   6.169   0.452   4.191 -0.4742 -0.1039 -0.0020
  685SOL     OW 3694   3.400   3.930   1.697  0.7996 -0.2228  0.1132
  685SOL    HW1 3695   3.475   3.903   1.644  1.5932 -0.9266  1.5417
  685SOL    HW2 3696   3.436   3.949   1.784 -0.5594  0.1893  0.6273
  686SOL     OW 3697   2.860   6.363   3.075  0.5390  0.3563  0.2142
  686SOL    HW1 3698   2.853   6.413   3.156 -1.2705 -0.6869  0.7609
  686SOL    HW2 3699   2.816   6.280   3.094  1.6445 -0.6293 -1.3040
  687SOL     OW 3700   4.101   3.489   3.833  0.0108  0.0087  0.1982
  687SOL    HW1 3701   4.031   3.429   3.805 -0.2652  0.2182  0.4262
  687SOL    HW2 3702   4.158   3.497   3.757 -0.6967  0.5212 -0.2905
  688SOL     OW 3703   5.333   3.307   4.060 -0.2301 -0.3519 -0.5796
  688SOL    HW1 3704   5.381   3.225   4.047 -1.4911 -0.8895 -2.2177
  688SOL    HW2 3705   5.390   3.359   4.117  0.1104 -2.7842  1.5417
  689SOL     OW 3706   1.812   2.878   4.075  0.0110 -0.0685  0.4318
  689SOL    HW1 3707   1.896   2.906   4.038 -1.1881  0.9879 -1.6087
  689SOL    HW2 3708   1.746   2.911   4.015 -2.0105  0.3837  2.7328
  690SOL     OW 3709   2.374   0.699   3.164 -0.2215 -0.3716  0.2390
  690SOL    HW1 3710   2.444   0.661   3.111 -0.3759  0.1453 -0.3493
  690SOL    HW2 3711   2.391   0.668   3.253  0.2319 -0.9827 -0.0535
  691SOL     OW 3712   0.124   5.626   0.434  0.2942 -0.0616  0.1799
  691SOL    HW1 3713   0.198   5.599   0.380  0.0730 -0.4723  0.0786
  691SOL    HW2 3714   0.058   5.656   0.371  0.5232  0.6858  0.2897
  692SOL     OW 3715   1.973   1.593   0.089  0.7826 -0.2106 -0.1174
  692SOL    HW1 3716   2.006   1.646   0.016  1.2258 -1.4231 -0.8327
  692SOL    HW2 3717   1.971   1.504   0.055 -1.9512 -0.4307  0.3404
  693SOL     OW 3718   2.468   3.970   2.099 -0.5037  0.2442 -0.4127
  693SOL    HW1 3719   2.394   4.024   2.124 -0.2467 -0.0726  1.1261
  693SOL    HW2 3720   2.432   3.882   2.089 -0.3323  0.0724  0.4270
  694SOL     OW 3721   4.372   4.339   2.123 -0.9396  0.0786 -0.0950
  694SOL    HW1 3722   4.430   4.397   2.074 -0.0995 -0.5816  0.0948
  694SOL    HW2 3723   4.388   4.362   2.215 -0.5454 -0.4917 -0.0156
  695SOL     OW 3724   4.811   4.361   0.024 -0.3444 -0.0040  0.5432
  695SOL    HW1 3725   4.821   4.385  -0.068  0.1021 -1.3695  0.2064
  695SOL    HW2 3726   4.880   4.409   0.070 -0.1762  0.2096  0.0687
  696SOL     OW 3727   4.225   5.770   2.045  0.3845 -0.1440 -0.1395
  696SOL    HW1 3728   4.270   5.808   1.970  0.4117  1.5458  0.7011
  696SOL    HW2 3729   4.287   5.707   2.081  0.9044  0.0238 -0.7327
  697SOL     OW 3730   0.118   2.308   1.727 -0.1168 -0.0279  0.1254
  697SOL    HW1 3731   0.116   2.345   1.815 -1.1387 -1.2081  0.6303
  697SOL    HW2 3732   0.209   2.314   1.700  0.6778 -1.5986  2.1549
  698SOL     OW 3733   4.376   1.561   3.506  0.3921 -0.1700  0.2870
  698SOL    HW1 3734   4.368   1.467   3.492 -1.8393  0.0230  0.0159
  698SOL    HW2 3735   4.332   1.601   3.431  0.3647  1.0663  0.9316
  699SOL     OW 3736   5.120   0.174   4.023 -0.0086 -0.1142 -0.1358
  699SOL    HW1 3737   5.130   0.205   4.113  2.5921  0.9523 -0.7082
  699SOL    HW2 3738   5.070   0.242   3.979  1.7422  1.1200 -0.2903
  700SOL     OW 3739   3.557   2.036   2.326  0.4787  0.5361 -0.0246
  700SOL    HW1 3740   3.561   2.062   2.418 -0.1668  0.3035  0.0790
  700SOL    HW2 3741   3.476   1.986   2.319 -0.5969  2.3032 -1.1428
  701SOL     OW 3742   0.179   2.668   4.388  0.2637 -0.1620 -0.0525
  701SOL    HW1 3743   0.265   2.641   4.354 -0.1248 -3.1780  1.0191
  701SOL    HW2 3744   0.198   2.703   4.475  0.4086 -1.3693  0.4243
  702SOL     OW 3745   4.404   2.773   1.303 -0.2020 -0.2275  0.1714
  702SOL    HW1 3746   4.363   2.709   1.361 -1.3985  0.2334 -0.1399
  702SOL    HW2 3747   4.482   2.729   1.270 -0.5371 -1.2027  0.6420
  703SOL     OW 3748   6.022   0.660   1.924 -0.0292  0.2182  0.0201
  703SOL    HW1 3749   6.029   0.651   1.829  0.3319  1.5189 -0.0927
  703SOL    HW2 3750   6.060   0.579   1.958  1.1413  0.3330 -0.9231
  704SOL     OW 3751   4.521   4.575   0.434 -0.2730 -0.4278 -0.5916
  704SOL    HW1 3752   4.602   4.554   0.387  0.4913  0.3793  0.3173
  704SOL    HW2 3753   4.504   4.666   0.412  0.4764  0.1848  1.1601
  705SOL     OW 3754   3.310   3.938   4.550  1.2211  0.2095  0.5110
  705SOL    HW1 3755   3.354   3.954   4.466 -0.1207  0.3008 -0.2178
  705SOL    HW2 3756   3.290   3.845   4.549 -4.0899  0.9650 -2.1891
  706SOL     OW 3757   3.088   4.395   4.178  0.6629  0.2066  0.2706
  706SOL    HW1 3758   3.092   4.417   4.085 -0.6529 -1.4980 -0.2539
  706SOL    HW2 3759   3.017   4.449   4.212  1.8992  1.6930  0.5968
  707SOL     OW 3760   3.041   1.759   0.393 -0.8304  0.6957 -0.0121
  707SOL    HW1 3761   3.087   1.713   0.323 -0.0046  1.5556 -0.0517
  707SOL    HW2 3762   2.962   1.793   0.351 -0.4722  0.9752 -0.4760
  708SOL     OW 3763   5.856   4.044   2.120  0.1796  0.0694  0.4084
  708SOL    HW1 3764   5.866   4.031   2.214  0.2289  1.1145  0.5575
  708SOL    HW2 3765   5.776   4.095   2.111 -1.2972 -2.2133 -0.3133
  709SOL     OW 3766   5.138   0.401   3.247  0.1666  0.2300 -0.0883
  709SOL    HW1 3767   5.061   0.425   3.195 -1.8043  0.1902  2.6454
  709SOL    HW2 3768   5.187   0.482   3.256 -0.3616  0.6091 -0.5832
  710SOL     OW 3769   1.968   5.280   0.995  0.3665 -0.7926  0.4283
  710SOL    HW1 3770   1.983   5.260   1.087  0.0716 -2.8579  0.0623
  710SOL    HW2 3771   1.934   5.369   0.996  2.0146 -0.0912  2.1567
  711SOL     OW 3772   1.206   1.843   0.443 -0.2163  0.5663  0.5987
  711SOL    HW1 3773   1.178   1.927   0.478 -1.0007 -0.1812  1.8520
  711SOL    HW2 3774   1.147   1.779   0.483  1.7747 -0.8386  1.4992
  712SOL     OW 3775   1.865   3.798   3.090  0.0770 -0.1205  0.0355
  712SOL    HW1 3776   1.785   3.819   3.042 -0.0904 -1.0028 -0.0956
  712SOL    HW2 3777   1.932   3.787   3.022  0.1855  0.1158  0.1066
  713SOL     OW 3778   1.959   2.065   0.065 -0.5304 -0.0679  0.1583
  713SOL    HW1 3779   2.052   2.057   0.043 -0.8361 -1.1668 -0.8031
  713SOL    HW2 3780   1.921   2.112  -0.009 -0.5275  1.6401  1.1854
  714SOL     OW 3781   6.009   0.077   4.460  0.4040  0.1709 -0.7247
  714SOL    HW1 3782   5.968   0.162   4.468  0.5851  0.1961  0.0074
  714SOL    HW2 3783   5.945   0.023   4.412  0.0300  0.5397 -0.6418
  715SOL     OW 3784   4.888   1.183   3.558  0.1847  0.4548 -0.3236
  715SOL    HW1 3785   4.867   1.233   3.637  1.0400 -0.3791  0.4588
  715SOL    HW2 3786   4.965   1.228   3.521  0.5522  0.1068  0.0161
  716SOL     OW 3787   6.407   6.025   1.819  0.1828 -0.0205 -0.7152
  716SOL    HW1 3788   6.490   5.998   1.859 -0.1620 -1.6010 -1.0144
  716SOL    HW2 3789   6.384   6.106   1.865  1.5628  0.1014 -0.1880
  717SOL     OW 3790   0.943   3.858   0.558  0.0543 -0.2030  0.4470
  717SOL    HW1 3791   0.995   3.903   0.491  0.7460  0.0555  1.1418
  717SOL    HW2 3792   0.970   3.766   0.552 -0.6037 -0.3561 -0.2792
  718SOL     OW 3793   4.184   0.121   2.440 -0.3814 -0.1642  0.9981
  718SOL    HW1 3794   4.258   0.061   2.449 -2.2789 -2.4644  2.0930
  718SOL    HW2 3795   4.112   0.079   2.487 -1.9167  2.8824  1.6264
  719SOL     OW 3796   0.711   3.710   4.420  0.5793  0.0997  0.4813
  719SOL    HW1 3797   0.677   3.792   4.456 -0.3854  0.7149 -1.6574
  719SOL    HW2 3798   0.651   3.688   4.349  0.8541 -2.4637  0.9355
  720SOL     OW 3799   4.957   5.847   2.230  0.3252  0.4827  0.0176
  720SOL    HW1 3800   4.991   5.843   2.319 -0.7491  0.9425  0.4661
  720SOL    HW2 3801   5.033   5.831   2.174  0.8864 -0.4452  1.0259
  721SOL     OW 3802   0.864   0.168   1.044  0.0546  0.2563 -0.5631
  721SOL    HW1 3803   0.776   0.173   1.082  0.2332  1.5644 -0.2596
  721SOL    HW2 3804   0.860   0.094   0.983 -1.2495  0.2835 -0.5381
  722SOL     OW 3805   5.911   6.133   1.975  0.1345  0.2982  0.5485
  722SOL    HW1 3806   5.981   6.170   2.029  0.2188 -1.3681  1.6593
  722SOL    HW2 3807   5.945   6.137   1.886  0.8859  1.1365  0.8532
  723SOL     OW 3808   2.861   2.226   1.948  0.1997  0.2162  0.2050
  723SOL    HW1 3809   2.769   2.213   1.924  1.2478 -1.8782 -3.6111
  723SOL    HW2 3810   2.876   2.169   2.023 -1.7546  1.3229  1.5035
  724SOL     OW 3811   4.744   5.234   0.668 -0.2984 -0.0327 -0.2813
  724SOL    HW1 3812   4.742   5.195   0.755  0.3479 -0.1601 -0.3147
  724SOL    HW2 3813   4.822   5.195   0.627 -0.4788  0.1868 -0.8354
  725SOL     OW 3814   1.111   6.024   0.450 -0.5598  0.2538  0.5890
  725SOL    HW1 3815   1.174   6.097   0.444  0.7581 -0.9044 -0.4225
  725SOL    HW2 3816   1.105   6.005   0.543  2.2235 -0.8962  0.6301
  726SOL     OW 3817   4.318   3.521   3.316  0.7412 -0.0040  0.1195
  726SOL    HW1 3818   4.333   3.583   3.388 -0.7581 -0.0993  0.5545
  726SOL    HW2 3819   4.304   3.437   3.359 -2.7194  0.3732  0.0015
  727SOL     OW 3820   0.500   6.110   1.230  0.0490 -0.2652 -0.0141
  727SOL    HW1 3821   0.434   6.110   1.299 -2.5151 -0.8899 -2.2769
  727SOL    HW2 3822   0.552   6.188   1.246 -0.8931 -0.0312  2.1970
  728SOL     OW 3823   3.983   5.562   3.167  0.7200  0.4702  0.6364
  728SOL    HW1 3824   4.063   5.614   3.172  2.0028 -1.0854 -1.6266
  728SOL    HW2 3825   3.961   5.562   3.074 -1.8564  0.6983  1.1752
  729SOL     OW 3826   0.412   3.189   1.593 -0.4992  0.2860 -0.2279
  729SOL    HW1 3827   0.380   3.173   1.504  0.5286 -1.0805 -0.3800
  729SOL    HW2 3828   0.446   3.104   1.622  0.8776  1.1417  0.7767
  730SOL     OW 3829   1.731   4.609   3.234 -0.2259  0.2793  0.2535
  730SOL    HW1 3830   1.826   4.619   3.241 -0.1473 -0.8862  1.0309
  730SOL    HW2 3831   1.718   4.518   3.209 -1.1726  0.1472  1.1670
  731SOL     OW 3832   2.030   5.827   0.919  0.1892 -0.0250 -0.5136
  731SOL    HW1 3833   1.994   5.911   0.891  1.6360  0.2896 -1.5895
  731SOL    HW2 3834   2.003   5.765   0.851 -1.9880 -0.7742  0.9428
  732SOL     OW 3835   3.561   6.158   0.583 -0.4341  0.4400  0.4409
  732SOL    HW1 3836   3.508   6.200   0.515  0.0529  0.9347  0.3620
  732SOL    HW2 3837   3.609   6.229   0.624 -1.0424  0.2064  1.6147
  733SOL     OW 3838   1.348   4.129   2.131 -0.1169  0.1697  0.3968
  733SOL    HW1 3839   1.279   4.094   2.075  1.2600 -2.3110  0.0673
  733SOL    HW2 3840   1.318   4.111   2.220 -0.4744  0.3306  0.3116
  734SOL     OW 3841   1.185   3.348   3.370 -0.0719  0.3304  0.7608
  734SOL    HW1 3842   1.253   3.291   3.407 -0.3598  0.1523  1.0166
  734SOL    HW2 3843   1.154   3.302   3.292 -1.2134 -0.4998  1.6771
  735SOL     OW 3844   5.558   5.339   2.871  0.2538 -0.0227 -0.0257
  735SOL    HW1 3845   5.526   5.391   2.797  1.5211  1.1953  0.2440
  735SOL    HW2 3846   5.519   5.381   2.948 -2.4215 -2.2785  0.0069
  736SOL     OW 3847   3.139   3.880   2.921 -0.7053  0.3470  0.8125
  736SOL    HW1 3848   3.175   3.831   2.995  0.5604  1.0387  0.6744
  736SOL    HW2 3849   3.212   3.890   2.860 -2.1641 -1.8617 -1.4751
  737SOL     OW 3850   2.145   2.269   2.426 -0.3880 -0.4069 -0.1273
  737SOL    HW1 3851   2.156   2.360   2.455  0.6273 -0.7002  0.4217
  737SOL    HW2 3852   2.059   2.244   2.460 -0.5070  0.2118  0.0507
  738SOL     OW 3853   0.926   2.765   1.166 -0.3268 -0.4678 -0.1490
  738SOL    HW1 3854   0.948   2.857   1.178  1.5433 -0.9959  0.9996
  738SOL    HW2 3855   0.896   2.758   1.076  0.2957  1.1084 -0.4989
  739SOL     OW 3856   0.414   2.012   3.781 -0.0604 -0.0680 -0.8463
  739SOL    HW1 3857   0.353   1.939   3.783  0.3332 -0.4051 -0.8835
  739SOL    HW2 3858   0.360   2.090   3.798 -0.5628 -0.3090 -1.3295
  740SOL     OW 3859   4.203   2.712   1.532  0.2928 -0.0813 -0.3931
  740SOL    HW1 3860   4.181   2.735   1.441 -0.9306 -0.9622 -0.3443
  740SOL    HW2 3861   4.166   2.784   1.583  0.3777  0.0700 -0.5407
  741SOL     OW 3862   4.587   6.531   3.802 -0.0499  0.1831 -0.5066
  741SOL    HW1 3863   4.555   6.492   3.721  1.9678 -1.3516 -0.6501
  741SOL    HW2 3864   4.682   6.537   3.789  0.2353  0.5615  1.4706
  742SOL     OW 3865   0.650   4.966   2.795  0.9533 -0.3874 -0.1929
  742SOL    HW1 3866   0.741   4.974   2.765  0.9137 -0.7451 -0.4110
  742SOL    HW2 3867   0.656   4.966   2.890  1.3045 -1.6726 -0.1998
  743SOL     OW 3868   4.463   0.571   1.434 -0.3046 -0.0323  0.6499
  743SOL    HW1 3869   4.537   0.609   1.480  0.8305 -1.3162 -0.0461
  743SOL    HW2 3870   4.498   0.543   1.350 -2.2341  1.9172 -0.9138
  744SOL     OW 3871   3.106   3.373   4.598  0.3305  0.1286 -0.0528
  744SOL    HW1 3872   3.045   3.420   4.655  0.1932  0.0984 -0.1733
  744SOL    HW2 3873   3.091   3.411   4.511 -2.1893 -2.3874 -0.8573
  745SOL     OW 3874   1.055   4.029   0.044 -0.2674 -0.2135 -0.7025
  745SOL    HW1 3875   1.122   4.088   0.077  0.2682 -0.7097 -0.8982
  745SOL    HW2 3876   1.038   3.968   0.116 -0.6257  0.0080 -0.5957
  746SOL     OW 3877   0.507   4.898   4.382 -0.0947 -0.4820 -0.3376
  746SOL    HW1 3878   0.424   4.893   4.430  0.2068  1.6773  0.5168
  746SOL    HW2 3879   0.564   4.835   4.425 -0.3894  0.1464  1.0279
  747SOL     OW 3880   4.949   4.183   2.010 -0.5433 -0.1678  0.0797
  747SOL    HW1 3881   4.871   4.178   1.955 -0.6190  2.1195 -0.1244
  747SOL    HW2 3882   5.003   4.109   1.983 -1.2402  0.0392 -2.0550
  748SOL     OW 3883   4.736   2.705   3.596  0.2336  0.2833  0.2876
  748SOL    HW1 3884   4.794   2.729   3.524  0.1271 -0.0946  0.0752
  748SOL    HW2 3885   4.721   2.611   3.585  2.2567 -0.3385  2.2957
  749SOL     OW 3886   5.619   2.939   0.493  0.6396  0.1128 -0.2400
  749SOL    HW1 3887   5.685   2.963   0.428  0.4683  0.9487 -0.1184
  749SOL    HW2 3888   5.642   2.991   0.571  0.5421 -0.4908  0.1969
  750SOL     OW 3889   2.119   1.169   1.170 -0.3563  0.5486 -0.0568
  750SOL    HW1 3890   2.194   1.223   1.146 -1.1994  1.2183 -1.2713
  750SOL    HW2 3891   2.151   1.079   1.162  0.6279  0.8352  0.5289
  751SOL     OW 3892   3.942   5.054   2.486 -0.0775 -0.4284 -0.1601
  751SOL    HW1 3893   4.005   5.036   2.557 -0.0716 -2.3600 -0.6003
  751SOL    HW2 3894   3.894   4.972   2.475 -0.9275  0.2192 -1.5749
  752SOL     OW 3895   5.848   5.902   2.163  0.3554  0.2153 -0.7723
  752SOL    HW1 3896   5.850   5.965   2.091 -0.8424  0.4491 -0.6289
  752SOL    HW2 3897   5.880   5.951   2.239 -1.3417  0.9449 -0.4792
  753SOL     OW 3898   3.790   1.981   1.333 -0.3948 -0.3691 -0.5577
  753SOL    HW1 3899   3.726   1.910   1.331 -0.2592 -0.4780 -1.4810
  753SOL    HW2 3900   3.872   1.939   1.357 -0.3009 -0.5441 -1.1685
  754SOL     OW 3901   6.306   0.917   2.057  0.4173 -0.3624 -0.4552
  754SOL    HW1 3902   6.365   0.931   1.982  0.5304 -0.1796 -0.3327
  754SOL    HW2 3903   6.221   0.952   2.027  0.4835 -0.2117 -0.4693
  755SOL     OW 3904   4.281   3.226   4.161  0.1802  0.3504 -0.0865
  755SOL    HW1 3905   4.351   3.271   4.207 -1.9075  1.2320  2.4192
  755SOL    HW2 3906   4.228   3.186   4.230 -0.8189 -1.8521 -1.9746
  756SOL     OW 3907   2.240   3.344   2.567  0.8878 -0.9103  0.4056
  756SOL    HW1 3908   2.216   3.412   2.631  0.7077 -0.1393 -0.4560
  756SOL    HW2 3909   2.323   3.375   2.530 -0.3027  0.0659 -1.6232
  757SOL     OW 3910   1.717   2.117   1.847  0.5941  0.2414 -0.2209
  757SOL    HW1 3911   1.642   2.058   1.843  1.2927 -0.6325 -0.8236
  757SOL    HW2 3912   1.754   2.116   1.759  1.7911 -0.0033  0.2600
  758SOL     OW 3913   1.876   3.177   1.393 -0.4830  0.1529  0.6835
  758SOL    HW1 3914   1.971   3.180   1.401 -0.4419  0.7814  0.0440
  758SOL    HW2 3915   1.847   3.260   1.430 -0.7679  0.0516  0.6864
  759SOL     OW 3916   4.710   0.058   3.557  0.1148 -0.0786 -0.0658
  759SOL    HW1 3917   4.761   0.117   3.501 -0.7456  1.2722  0.5154
  759SOL    HW2 3918   4.732   0.084   3.646 -0.4645 -0.4721  0.2016
  760SOL     OW 3919   6.482   2.981   1.623  0.7638 -0.0068  0.1201
  760SOL    HW1 3920   6.573   2.966   1.649  1.0355  0.5702 -0.4637
  760SOL    HW2 3921   6.485   3.060   1.570  0.1314 -0.7712 -1.1062
  761SOL     OW 3922   6.403   0.498   2.998  0.1929  0.4693  0.3870
  761SOL    HW1 3923   6.495   0.473   3.006  1.0077  3.0504  0.2152
  761SOL    HW2 3924   6.358   0.445   3.063  1.6090 -1.5281 -0.1355
  762SOL     OW 3925   3.660   4.746   2.463 -0.3601 -0.2760 -0.5606
  762SOL    HW1 3926   3.753   4.735   2.442  0.3039  2.1934  0.7770
  762SOL    HW2 3927   3.622   4.784   2.384 -0.4152 -1.7817 -1.3092
  763SOL     OW 3928   3.682   5.524   3.294 -0.3882 -0.3416  0.0056
  763SOL    HW1 3929   3.766   5.525   3.248 -1.3781 -1.3086 -1.9486
  763SOL    HW2 3930   3.706   5.529   3.387  1.8735 -1.4496 -0.4392
  764SOL     OW 3931   5.370   3.968   0.234  0.1556 -0.5064 -0.0089
  764SOL    HW1 3932   5.440   4.033   0.238 -0.2950 -0.0039 -0.1893
  764SOL    HW2 3933   5.372   3.937   0.143  1.5964 -2.1319  0.5272
  765SOL     OW 3934   5.609   1.676   2.807  0.2657 -0.0457 -0.4524
  765SOL    HW1 3935   5.531   1.727   2.788  0.0594 -0.9249 -2.1231
  765SOL    HW2 3936   5.682   1.737   2.792 -0.0481  0.9267  1.6032
  766SOL     OW 3937   5.471   5.695   0.550 -0.7886  0.8448 -0.1606
  766SOL    HW1 3938   5.402   5.630   0.537  0.0311  0.1291 -1.2435
  766SOL    HW2 3939   5.513   5.670   0.632  0.1019 -0.6276 -1.0017
  767SOL     OW 3940   4.205   5.214   2.222 -0.0510 -0.1357 -0.7717
  767SOL    HW1 3941   4.193   5.287   2.282 -0.5517 -0.1529 -0.8504
  767SOL    HW2 3942   4.229   5.140   2.278 -0.4441 -0.1335 -0.5985
  768SOL     OW 3943   5.153   3.619   3.947  0.1817 -0.1398 -0.6714
  768SOL    HW1 3944   5.090   3.579   3.888  0.6734  1.5191 -2.4506
  768SOL    HW2 3945   5.238   3.587   3.916  0.3576 -0.4612  0.1369
  769SOL     OW 3946   4.838   4.340   4.137 -0.1727 -0.2988  0.2667
  769SOL    HW1 3947   4.850   4.328   4.232 -0.1038  1.5455  0.5444
  769SOL    HW2 3948   4.744   4.352   4.127 -0.0733  0.5725  0.2766
  770SOL     OW 3949   4.692   1.879   1.218  0.7238 -0.1299 -0.3087
  770SOL    HW1 3950   4.774   1.917   1.185  0.9137  1.7502  2.0157
  770SOL    HW2 3951   4.661   1.943   1.281 -1.0843 -2.1471  0.9602
  771SOL     OW 3952   1.105   4.669   1.071 -0.5738 -0.4754 -0.6473
  771SOL    HW1 3953   1.110   4.579   1.039 -0.3440 -0.9706  0.7464
  771SOL    HW2 3954   1.081   4.720   0.993 -2.6479 -1.9748 -1.0809
  772SOL     OW 3955   5.973   4.692   1.285 -0.1832  0.0172 -0.3772
  772SOL    HW1 3956   6.032   4.667   1.356 -1.1625  0.8642  0.7882
  772SOL    HW2 3957   6.006   4.776   1.254 -0.5751  0.3477  0.0758
  773SOL     OW 3958   3.917   1.375   2.881  0.2859  0.0555  0.0006
  773SOL    HW1 3959   3.839   1.429   2.875  0.5608  0.3484 -1.5085
  773SOL    HW2 3960   3.898   1.312   2.951 -1.1753  0.2930 -0.1485
  774SOL     OW 3961   4.651   1.169   0.963 -0.0151 -0.0861 -0.2737
  774SOL    HW1 3962   4.646   1.097   1.025 -1.9529  0.9935  0.9317
  774SOL    HW2 3963   4.580   1.153   0.901  1.5717 -0.8739 -2.0110
  775SOL     OW 3964   1.646   0.763   1.202  0.4962  0.2898  0.6195
  775SOL    HW1 3965   1.596   0.691   1.162  0.0981  0.8387  0.1135
  775SOL    HW2 3966   1.729   0.724   1.227 -0.0525 -0.5693  1.1682
  776SOL     OW 3967   1.347   1.810   2.286 -0.5856  0.3380 -0.0362
  776SOL    HW1 3968   1.440   1.791   2.296 -0.4891  0.6924 -0.2509
  776SOL    HW2 3969   1.321   1.760   2.208 -0.2620  1.2959 -0.7807
  777SOL     OW 3970   5.342   1.485   1.837 -0.0726 -0.1491  0.4286
  777SOL    HW1 3971   5.345   1.575   1.870  0.8044  0.9784 -2.4151
  777SOL    HW2 3972   5.249   1.470   1.819 -0.0677  0.7848 -0.4635
  778SOL     OW 3973   3.494   1.815   0.712  0.5482  0.4681  0.2689
  778SOL    HW1 3974   3.507   1.872   0.636 -0.5895  0.9144  0.3990
  778SOL    HW2 3975   3.419   1.760   0.689  0.7581 -0.0225  0.7157
  779SOL     OW 3976   5.115   4.877   2.366 -0.1239 -0.0178  0.1886
  779SOL    HW1 3977   5.206   4.899   2.346  0.5355 -1.0071  1.8949
  779SOL    HW2 3978   5.093   4.808   2.304  0.9712 -1.1307  0.9798
  780SOL     OW 3979   1.668   1.509   4.014 -0.2449 -0.4195  0.2247
  780SOL    HW1 3980   1.682   1.589   4.063  0.0216 -0.1110 -0.3448
  780SOL    HW2 3981   1.723   1.518   3.936  1.4541 -2.0459  1.1452
  781SOL     OW 3982   2.102   2.211   2.796  0.1404  0.5949  0.1460
  781SOL    HW1 3983   2.098   2.162   2.878  2.2402 -1.5030 -0.8947
  781SOL    HW2 3984   2.078   2.148   2.728  3.8321  0.5421 -1.3355
  782SOL     OW 3985   5.794   3.231   0.228  0.1647 -0.0128 -0.6013
  782SOL    HW1 3986   5.792   3.287   0.150 -1.4501 -0.3909 -0.8716
  782SOL    HW2 3987   5.702   3.212   0.246  0.4137  0.7472  1.9099
  783SOL     OW 3988   5.627   1.207   3.381 -0.7918  0.2291 -0.5094
  783SOL    HW1 3989   5.695   1.197   3.314 -0.9333  0.8910 -0.7592
  783SOL    HW2 3990   5.547   1.224   3.332 -0.8246  1.1229 -0.1815
  784SOL     OW 3991   2.218   0.031   0.317 -0.9593  0.3887 -0.0527
  784SOL    HW1 3992   2.225   0.032   0.412 -0.3791 -0.5131 -0.0701
  784SOL    HW2 3993   2.133  -0.010   0.300  0.4014 -2.8340  0.1049
  785SOL     OW 3994   2.194   3.796   2.021  0.4108 -0.6265 -0.0825
  785SOL    HW1 3995   2.127   3.750   1.971  1.2773  0.2820 -2.2179
  785SOL    HW2 3996   2.263   3.730   2.035  1.5860 -0.1911 -3.0026
  786SOL     OW 3997   3.778   5.407   0.527  0.1335 -0.2779 -0.1246
  786SOL    HW1 3998   3.873   5.401   0.537  0.0671 -1.1949  0.0370
  786SOL    HW2 3999   3.765   5.476   0.462  0.9552 -0.8294 -0.9053
  787SOL     OW 4000   2.405   6.270   2.764  0.5393  0.4486 -0.3520
  787SOL    HW1 4001   2.341   6.245   2.697 -0.4783 -2.4079  1.4860
  787SOL    HW2 4002   2.369   6.350   2.803 -0.2345  0.6502 -1.4409
  788SOL     OW 4003   1.480   3.374   0.370  0.3358 -0.3556  0.5588
  788SOL    HW1 4004   1.489   3.459   0.412  1.1118 -0.3766  0.4530
  788SOL    HW2 4005   1.489   3.392   0.276 -1.2387 -0.3297  0.3939
  789SOL     OW 4006   0.729   1.606   3.073 -0.3810  0.4968 -0.0608
  789SOL    HW1 4007   0.782   1.539   3.117 -0.9364 -0.0436 -0.1978
  789SOL    HW2 4008   0.640   1.587   3.101 -0.8614 -0.3480 -1.9960
  790SOL     OW 4009   2.512   3.150   2.224 -0.1209  0.3141  0.1305
  790SOL    HW1 4010   2.477   3.086   2.287  0.3564 -0.0457  0.0308
  790SOL    HW2 4011   2.470   3.127   2.141  0.2717 -0.0548  0.0323
  791SOL     OW 4012   2.761   2.450   2.473 -0.2248 -0.2783 -0.8582
  791SOL    HW1 4013   2.780   2.382   2.407 -0.3644 -0.8229 -0.3441
  791SOL    HW2 4014   2.685   2.416   2.521 -0.0594  0.0658 -0.3482
  792SOL     OW 4015   1.408   5.316   4.534  0.4713  0.5808  0.4190
  792SOL    HW1 4016   1.366   5.287   4.615  1.6275  0.1860  0.9030
  792SOL    HW2 4017   1.478   5.376   4.564  2.6667 -1.6114 -0.0184
  793SOL     OW 4018   5.960   4.898   3.274 -0.2385  0.3949  0.1868
  793SOL    HW1 4019   5.872   4.866   3.298  0.8370 -1.0449  2.6017
  793SOL    HW2 4020   5.990   4.836   3.207 -1.0096  0.8636 -0.6141
  794SOL     OW 4021   4.848   4.837   3.766  0.5075  0.6061 -0.0985
  794SOL    HW1 4022   4.858   4.884   3.683 -1.2814 -0.9800 -1.2943
  794SOL    HW2 4023   4.902   4.758   3.755  0.4467  0.4999  0.3408
  795SOL     OW 4024   5.873   5.107   2.848  0.3577 -0.8077 -0.0609
  795SOL    HW1 4025   5.855   5.017   2.877 -0.8607 -2.0040 -4.0002
  795SOL    HW2 4026   5.915   5.097   2.763 -0.1439  2.3850 -0.7965
  796SOL     OW 4027   5.492   0.099   0.978  0.1072 -0.1797 -0.4806
  796SOL    HW1 4028   5.502   0.023   1.035  0.1202  0.6095  0.6160
  796SOL    HW2 4029   5.571   0.151   0.993  0.5641 -0.3976 -1.9541
  797SOL     OW 4030   3.362   6.219   0.095  0.0851  0.2209  0.5564
  797SOL    HW1 4031   3.267   6.218   0.084 -0.4366 -0.1061  3.9960
  797SOL    HW2 4032   3.382   6.138   0.140  1.9458  0.5552  0.4190
  798SOL     OW 4033   1.764   4.662   1.269  0.2080 -0.2466  0.1328
  798SOL    HW1 4034   1.771   4.751   1.233  0.9223  0.3171  1.5646
  798SOL    HW2 4035   1.849   4.622   1.252  0.3091 -0.2168  0.5466
  799SOL     OW 4036   3.381   5.552   2.109 -0.0167 -0.2732  0.0785
  799SOL    HW1 4037   3.421   5.486   2.052  1.2567  0.3208  0.2408
  799SOL    HW2 4038   3.350   5.620   2.049 -1.6590 -1.1349 -0.1187
  800SOL     OW 4039   6.389   2.221   0.326  0.3816 -0.3640 -0.1718
  800SOL    HW1 4040   6.324   2.151   0.335 -1.0881  1.0115  0.3849
  800SOL    HW2 4041   6.391   2.239   0.232  0.7445 -1.1082 -0.3170
  801SOL     OW 4042   4.124   2.701   2.781  0.1903  0.2085  0.1144
  801SOL    HW1 4043   4.092   2.667   2.698  0.0044 -0.7012  0.5442
  801SOL    HW2 4044   4.150   2.623   2.831 -0.9596  0.6255  1.4373
  802SOL     OW 4045   6.376   3.165   2.295 -0.0325 -0.4059  0.3166
  802SOL    HW1 4046   6.314   3.199   2.231 -0.3270 -2.7280 -0.7390
  802SOL    HW2 4047   6.323   3.115   2.357  0.5848 -1.0317  0.3636
  803SOL     OW 4048   0.743   0.846   1.138 -0.2041 -0.5593 -0.4568
  803SOL    HW1 4049   0.816   0.904   1.158 -0.7669  0.6810 -1.8170
  803SOL    HW2 4050   0.689   0.846   1.217  0.8286 -0.8578  0.2748
  804SOL     OW 4051   3.723   6.135   4.114 -0.2655  0.6197  0.1433
  804SOL    HW1 4052   3.787   6.200   4.143  1.7203 -0.5234 -1.4356
  804SOL    HW2 4053   3.704   6.083   4.193  3.1765 -0.9243  0.1334
  805SOL     OW 4054   1.194   5.016   0.607 -0.1973  1.1100 -0.0850
  805SOL    HW1 4055   1.273   4.970   0.636 -1.1763  0.0650  1.0797
  805SOL    HW2 4056   1.205   5.106   0.640  0.9923  1.3032 -0.9393
  806SOL     OW 4057   4.384   5.667   4.017  0.1264  0.2388 -0.0242
  806SOL    HW1 4058   4.364   5.758   3.995 -1.1847  0.1971  0.8504
  806SOL    HW2 4059   4.334   5.651   4.098 -2.3889 -2.2133 -1.8589
  807SOL     OW 4060   6.070   2.735   3.068 -0.3920  0.0267 -0.1006
  807SOL    HW1 4061   6.119   2.660   3.036 -2.0083 -1.0772 -0.1034
  807SOL    HW2 4062   6.116   2.762   3.148 -0.4383 -1.6900  0.5324
  808SOL     OW 4063   1.140   1.656   3.165  0.6619 -1.0151  0.7563
  808SOL    HW1 4064   1.178   1.741   3.188 -0.5260 -0.8592  2.2557
  808SOL    HW2 4065   1.114   1.618   3.248 -2.7179 -0.9653 -0.1412
  809SOL     OW 4066   5.439   1.353   3.914  0.3936 -0.0166  0.3035
  809SOL    HW1 4067   5.348   1.357   3.885  0.9383  0.1275 -1.5259
  809SOL    HW2 4068   5.489   1.382   3.838  1.9977 -0.4164  1.1698
  810SOL     OW 4069   6.454   1.977   1.170 -0.3812  0.7785  0.5033
  810SOL    HW1 4070   6.474   2.002   1.080  0.1006  1.0797  0.6909
  810SOL    HW2 4071   6.494   1.891   1.181  1.5603  1.6979  1.1125
  811SOL     OW 4072   5.159   2.244   1.117 -0.3870  0.5305  0.1400
  811SOL    HW1 4073   5.174   2.279   1.205 -2.6978 -0.5452  1.0678
  811SOL    HW2 4074   5.095   2.304   1.078 -2.4287 -1.0933  0.7897
  812SOL     OW 4075   2.354   1.520   4.096 -0.4531  0.4003 -0.1721
  812SOL    HW1 4076   2.425   1.456   4.094 -0.9609 -0.1956  0.1881
  812SOL    HW2 4077   2.378   1.585   4.030 -0.8053 -1.1253 -1.9012
  813SOL     OW 4078   1.362   4.958   3.882 -0.0812  0.0606  0.1328
  813SOL    HW1 4079   1.365   4.907   3.801 -0.7403 -3.4217  2.1183
  813SOL    HW2 4080   1.270   4.957   3.908  0.2488  0.3978  1.3601
  814SOL     OW 4081   3.056   1.140   1.797  0.1762 -0.3872 -0.4386
  814SOL    HW1 4082   3.151   1.135   1.798  0.1648 -0.7688 -0.9326
  814SOL    HW2 4083   3.033   1.180   1.881  0.6596 -2.2884  0.6398
  815SOL     OW 4084   0.582   4.359   4.571 -0.2922 -0.6759  0.0529
  815SOL    HW1 4085   0.496   4.330   4.602 -0.7139  0.9341  0.4776
  815SOL    HW2 4086   0.644   4.298   4.611 -1.1282 -0.9980  0.8873
  816SOL     OW 4087   6.215   0.150   1.789 -0.4505 -0.0006 -0.0684
  816SOL    HW1 4088   6.236   0.239   1.817 -0.9668  0.3758 -0.8288
  816SOL    HW2 4089   6.130   0.132   1.830  0.4520 -0.8297  1.5224
  817SOL     OW 4090   3.876   5.345   2.468 -0.1358 -0.1926  0.3460
  817SOL    HW1 4091   3.857   5.251   2.460  0.1241 -0.5404  2.8581
  817SOL    HW2 4092   3.798   5.388   2.433 -0.6130 -1.3616 -0.0929
  818SOL     OW 4093   4.590   5.522   0.385 -0.1913  0.1478  0.1329
  818SOL    HW1 4094   4.516   5.538   0.327 -1.6705  0.3111  1.9901
  818SOL    HW2 4095   4.556   5.537   0.473  1.3836 -2.1291  1.2311
  819SOL     OW 4096   1.578   1.590   2.591  0.0547  0.0976  0.4539
  819SOL    HW1 4097   1.557   1.519   2.652 -1.1985 -1.2747 -1.4533
  819SOL    HW2 4098   1.500   1.600   2.538  1.2095  0.9651 -1.1740
  820SOL     OW 4099   0.346   4.923   3.395 -0.3047 -0.2539  0.5446
  820SOL    HW1 4100   0.365   4.848   3.452  2.4619  0.0714  0.1826
  820SOL    HW2 4101   0.339   4.997   3.455 -0.0509 -0.3249  0.6610
  821SOL     OW 4102   4.643   0.510   2.420  0.2141  0.3166 -0.1524
  821SOL    HW1 4103   4.605   0.422   2.415  2.8916 -0.9264 -0.6919
  821SOL    HW2 4104   4.615   0.544   2.505 -0.0792 -1.4639  0.5013
  822SOL     OW 4105   2.836   2.718   3.399  0.4918 -0.0598 -0.0829
  822SOL    HW1 4106   2.744   2.708   3.377  0.0650  1.1266  1.0427
  822SOL    HW2 4107   2.851   2.812   3.398  1.2449 -0.1353  1.3805
  823SOL     OW 4108   5.809   2.310   2.961  0.0232  0.2343 -0.2681
  823SOL    HW1 4109   5.769   2.387   3.001 -0.0786  1.9051 -3.2755
  823SOL    HW2 4110   5.734   2.258   2.930  0.1005  0.4089 -0.7599
  824SOL     OW 4111   4.154   2.092   1.311 -0.0183  0.1754 -0.7317
  824SOL    HW1 4112   4.134   2.000   1.295  3.9710 -0.7517 -1.3589
  824SOL    HW2 4113   4.173   2.128   1.224  0.5284  1.0048 -0.2849
  825SOL     OW 4114   6.111   3.590   1.611 -0.0601 -0.4080  0.4603
  825SOL    HW1 4115   6.150   3.546   1.687  0.6199 -0.2094  0.2349
  825SOL    HW2 4116   6.182   3.644   1.576 -0.5716  0.0241  0.0865
  826SOL     OW 4117   5.815   1.093   1.313 -0.1536  0.0593 -0.2264
  826SOL    HW1 4118   5.869   1.028   1.358 -0.0313  0.2678 -0.0704
  826SOL    HW2 4119   5.866   1.174   1.318 -0.3643  0.1968 -0.3070
  827SOL     OW 4120   6.213   4.041   1.843  0.0203 -0.3704  0.7315
  827SOL    HW1 4121   6.165   4.103   1.898 -0.0920  2.0827 -1.8479
  827SOL    HW2 4122   6.145   3.988   1.801 -0.1973  0.3590  0.1353
  828SOL     OW 4123   4.965   2.792   3.488  0.1863 -0.1413 -0.3539
  828SOL    HW1 4124   4.931   2.881   3.494  0.9647  0.0754  1.4966
  828SOL    HW2 4125   5.059   2.802   3.503  0.1867 -1.3303  0.5320
  829SOL     OW 4126   3.363   1.178   1.732  0.3023 -0.5711  0.4417
  829SOL    HW1 4127   3.347   1.088   1.761 -1.8329 -0.9799 -1.7172
  829SOL    HW2 4128   3.454   1.177   1.701  1.2859 -1.1516  3.0513
  830SOL     OW 4129   2.628   4.076   2.323 -0.0058  0.6125  0.9763
  830SOL    HW1 4130   2.599   4.052   2.235  1.7508 -0.0688  0.5333
  830SOL    HW2 4131   2.564   4.140   2.353 -1.0357  0.3276 -0.5151
  831SOL     OW 4132   4.896   0.584   0.567  0.4334  0.1975 -0.3837
  831SOL    HW1 4133   4.934   0.530   0.497  0.7986  0.5911 -0.4939
  831SOL    HW2 4134   4.925   0.673   0.547 -0.4088  0.4865 -0.3724
  832SOL     OW 4135   3.614   6.017   3.869  0.0760  0.2309  0.2806
  832SOL    HW1 4136   3.650   6.071   3.939  2.6709  0.1347 -0.8624
  832SOL    HW2 4137   3.601   6.078   3.796 -0.8576  0.0016  0.2448
  833SOL     OW 4138   4.638   2.701   2.065 -0.3444  0.1437 -0.5402
  833SOL    HW1 4139   4.686   2.673   2.143 -0.9251  0.3090 -0.1142
  833SOL    HW2 4140   4.553   2.658   2.071 -0.7914  0.9933 -0.5168
  834SOL     OW 4141   0.012   4.980   4.357  0.2300  0.4361 -0.2360
  834SOL    HW1 4142   0.057   5.011   4.279  0.0532 -0.2695 -0.6289
  834SOL    HW2 4143  -0.077   5.016   4.350 -0.5236 -1.5146 -1.5929
  835SOL     OW 4144   4.804   6.508   0.470  0.0975 -0.6482 -0.1946
  835SOL    HW1 4145   4.745   6.517   0.394 -1.6049 -0.2224  1.1065
  835SOL    HW2 4146   4.865   6.440   0.444  0.3651  0.3348 -2.4254
  836SOL     OW 4147   0.143   4.697   0.630 -0.4417 -0.1976  0.1329
  836SOL    HW1 4148   0.224   4.699   0.681 -0.7678  1.1341  0.6380
  836SOL    HW2 4149   0.172   4.700   0.539  0.1576 -2.8848  0.1557
  837SOL     OW 4150   5.631   5.536   1.026  0.7540 -0.2325  0.2797
  837SOL    HW1 4151   5.718   5.569   1.050  0.8396 -0.4971  0.3348
  837SOL    HW2 4152   5.609   5.473   1.095  0.0926  0.5439  0.8090
  838SOL     OW 4153   5.355   5.140   3.042  0.1828  0.3616 -0.0427
  838SOL    HW1 4154   5.330   5.080   2.971 -0.5878  0.8726 -0.2219
  838SOL    HW2 4155   5.451   5.142   3.039  0.1887 -0.2440 -0.5482
  839SOL     OW 4156   4.750   3.439   2.137  0.2531 -0.0724 -0.0775
  839SOL    HW1 4157   4.721   3.519   2.180 -0.0338 -1.0532  1.6178
  839SOL    HW2 4158   4.801   3.393   2.203  2.6824 -0.1140 -1.8461
  840SOL     OW 4159   3.752   5.568   2.106  0.1944 -0.5992  0.0583
  840SOL    HW1 4160   3.843   5.572   2.134  0.1227 -4.7238  1.4558
  840SOL    HW2 4161   3.757   5.559   2.010  1.4429 -2.8644  0.2783
  841SOL     OW 4162   2.451   5.132   2.713 -0.1145  0.4203 -0.2509
  841SOL    HW1 4163   2.518   5.128   2.645 -1.2178  0.7090 -1.4146
  841SOL    HW2 4164   2.395   5.056   2.696  0.7445 -0.6797  1.6435
  842SOL     OW 4165   1.424   2.623   0.808  0.5579  0.0579 -0.2167
  842SOL    HW1 4166   1.390   2.702   0.850 -0.1692  0.4429 -1.4737
  842SOL    HW2 4167   1.390   2.551   0.860 -0.6538  0.5109 -0.3545
  843SOL     OW 4168   4.618   3.361   2.966  0.5614  0.1673 -0.2557
  843SOL    HW1 4169   4.692   3.300   2.965 -0.1719 -0.8176  1.5691
  843SOL    HW2 4170   4.641   3.428   2.902  2.8147 -0.3656 -0.0694
  844SOL     OW 4171   5.011   5.375   0.809  0.2291  0.0289  0.3149
  844SOL    HW1 4172   5.004   5.300   0.867 -1.8611 -1.2452 -1.4463
  844SOL    HW2 4173   5.038   5.339   0.725 -0.7496  1.2105 -0.5547
  845SOL     OW 4174   5.574   3.518   2.204 -0.4137  0.3269  0.0021
  845SOL    HW1 4175   5.543   3.436   2.164 -0.9847  0.3351  0.4052
  845SOL    HW2 4176   5.493   3.563   2.231 -0.1175  1.1691 -0.4928
  846SOL     OW 4177   1.309   3.164   0.217  0.3387  0.5214 -0.2462
  846SOL    HW1 4178   1.219   3.182   0.243  0.0217  0.4094 -1.2249
  846SOL    HW2 4179   1.361   3.226   0.268 -0.3188  0.8139  0.0867
  847SOL     OW 4180   5.764   5.359   4.565  0.4741  0.8722 -0.0802
  847SOL    HW1 4181   5.850   5.329   4.595  0.0892 -0.4414 -0.2441
  847SOL    HW2 4182   5.754   5.321   4.477 -0.8017 -0.0895  0.4457
  848SOL     OW 4183   2.849   4.889   4.442 -0.4873 -0.3026  0.2808
  848SOL    HW1 4184   2.755   4.880   4.428 -0.5961  1.9693 -0.8796
  848SOL    HW2 4185   2.882   4.925   4.360  1.4992 -1.4826  0.5072
  849SOL     OW 4186   4.279   4.011   1.800 -0.0456  0.4631  0.0500
  849SOL    HW1 4187   4.283   4.057   1.884 -0.2725 -1.7794  1.3728
  849SOL    HW2 4188   4.356   3.954   1.800  0.0757  0.5796 -1.3896
  850SOL     OW 4189   0.378   0.531   2.004 -0.1545  0.4560 -0.0845
  850SOL    HW1 4190   0.284   0.520   2.020  0.0411 -1.3973 -0.0514
  850SOL    HW2 4191   0.421   0.480   2.073  0.8391 -0.1951 -1.1500
  851SOL     OW 4192   4.003   1.282   4.291 -0.1577  0.0549  0.2469
  851SOL    HW1 4193   4.069   1.228   4.336 -0.6339 -1.4700 -0.8186
  851SOL    HW2 4194   4.051   1.361   4.265  1.5269 -1.3293 -1.1502
  852SOL     OW 4195   5.354   1.756   1.917  0.4195  0.5202  0.6714
  852SOL    HW1 4196   5.280   1.798   1.960  0.0902  1.0652 -0.3884
  852SOL    HW2 4197   5.422   1.823   1.916  0.1773  0.7678 -0.2838
  853SOL     OW 4198   6.124   4.612   1.489  0.0277 -0.1237 -0.1838
  853SOL    HW1 4199   6.054   4.625   1.554  0.6760 -1.8279  0.9144
  853SOL    HW2 4200   6.205   4.618   1.540  0.6462  0.3160 -1.1847
  854SOL     OW 4201   6.280   4.344   2.141 -0.4819  0.5428 -0.3475
  854SOL    HW1 4202   6.207   4.312   2.087 -0.1731  0.0194 -0.4605
  854SOL    HW2 4203   6.341   4.382   2.078  0.9437 -2.0664 -0.6764
  855SOL     OW 4204   5.785   2.061   3.083  0.4288 -0.0738 -0.1702
  855SOL    HW1 4205   5.810   2.147   3.116 -0.5706 -0.3613  1.5136
  855SOL    HW2 4206   5.818   2.000   3.149 -2.2042 -0.6422  0.7373
  856SOL     OW 4207   1.152   3.688   2.702  0.1777 -0.1881  0.4971
  856SOL    HW1 4208   1.061   3.685   2.671  0.4864 -1.8372 -0.3482
  856SOL    HW2 4209   1.148   3.649   2.790 -0.1261  1.0750  1.0677
  857SOL     OW 4210   3.035   3.932   1.825  0.1036  0.3329  0.0751
  857SOL    HW1 4211   2.995   3.886   1.899 -1.0580  0.4658 -0.4502
  857SOL    HW2 4212   3.079   4.007   1.865 -0.6357  0.4861  0.6376
  858SOL     OW 4213   1.189   0.221   1.340  0.0918 -0.1324  0.7911
  858SOL    HW1 4214   1.284   0.222   1.353  0.3162  1.5812 -0.6043
  858SOL    HW2 4215   1.159   0.305   1.373 -0.8379 -0.3298  0.4889
  859SOL     OW 4216   1.926   0.849   0.967  0.4995  0.3564  0.5981
  859SOL    HW1 4217   1.893   0.858   0.878  0.4674  0.3814  0.6124
  859SOL    HW2 4218   2.021   0.841   0.957  0.6174  1.4773  0.6213
  860SOL     OW 4219   2.021   4.059   0.251  0.5273 -0.1660  0.5087
  860SOL    HW1 4220   1.973   4.106   0.182 -0.2944  1.5510  2.1451
  860SOL    HW2 4221   2.050   3.978   0.210 -2.1349 -0.3925 -1.1410
  861SOL     OW 4222   1.111   2.765   2.135 -0.2495 -0.6837  0.3378
  861SOL    HW1 4223   1.130   2.690   2.192 -1.8535 -1.8829 -0.6280
  861SOL    HW2 4224   1.056   2.823   2.188 -0.4195 -1.0219  0.5316
  862SOL     OW 4225   2.068   4.687   2.992 -0.0047 -0.3150 -0.2108
  862SOL    HW1 4226   2.089   4.780   2.988 -0.8191 -0.0840  0.6054
  862SOL    HW2 4227   2.127   4.647   2.927 -1.9247  1.1697 -3.0987
  863SOL     OW 4228   3.337   1.271   0.518  0.5645  0.2310 -0.1102
  863SOL    HW1 4229   3.326   1.213   0.594  0.1079  0.7555  0.2311
  863SOL    HW2 4230   3.397   1.339   0.548 -1.4023  1.7631  0.5802
  864SOL     OW 4231   5.045   6.240   2.758 -0.4467 -0.0579  0.0097
  864SOL    HW1 4232   5.118   6.228   2.697 -0.9912 -2.3604 -0.2885
  864SOL    HW2 4233   5.082   6.292   2.830  0.8065  0.8329 -1.2208
  865SOL     OW 4234   1.335   1.194   1.085 -0.0203 -0.4018  0.4902
  865SOL    HW1 4235   1.366   1.116   1.131  0.8706 -0.2336  0.2024
  865SOL    HW2 4236   1.356   1.266   1.144  2.2051 -0.0585 -0.6005
  866SOL     OW 4237   6.188   4.011   0.704  0.8257  0.2373 -0.0651
  866SOL    HW1 4238   6.181   3.929   0.754  1.7952  0.8457  1.1533
  866SOL    HW2 4239   6.099   4.030   0.676  0.3776 -0.5838  0.7308
  867SOL     OW 4240   4.872   4.168   0.499 -0.7252 -0.6180  0.2780
  867SOL    HW1 4241   4.848   4.086   0.455 -1.0380 -0.1810 -0.3847
  867SOL    HW2 4242   4.796   4.188   0.555 -1.1753 -0.1643 -0.4723
  868SOL     OW 4243   2.823   3.397   0.876 -0.4816 -0.0719 -0.1035
  868SOL    HW1 4244   2.846   3.490   0.882 -0.3025 -0.1327  0.2132
  868SOL    HW2 4245   2.752   3.394   0.812 -1.2027  0.4107  0.6408
  869SOL     OW 4246   6.452   1.282   2.763 -0.2972  0.5171  0.5411
  869SOL    HW1 4247   6.480   1.371   2.741  0.3133  1.0095  3.0097
  869SOL    HW2 4248   6.372   1.294   2.815 -0.9080 -0.4692 -0.1389
  870SOL     OW 4249   4.439   5.261   1.345  0.7852 -0.4478  0.2780
  870SOL    HW1 4250   4.479   5.182   1.381  1.5455 -0.1695  0.0656
  870SOL    HW2 4251   4.459   5.330   1.410  1.8649 -0.0178 -0.4819
  871SOL     OW 4252   2.060   5.833   0.228 -0.3242 -0.3065 -0.2361
  871SOL    HW1 4253   2.148   5.823   0.191 -0.1448 -1.2961  0.4134
  871SOL    HW2 4254   2.028   5.914   0.191  0.8080 -0.0067 -0.6163
  872SOL     OW 4255   5.397   3.463   4.474 -0.8347  0.0012 -0.0447
  872SOL    HW1 4256   5.423   3.382   4.518 -1.7535 -0.3814 -0.1947
  872SOL    HW2 4257   5.305   3.450   4.452 -1.2918  1.4889  0.8345
  873SOL     OW 4258   5.641   2.490   1.645  0.0057 -0.1146  0.6293
  873SOL    HW1 4259   5.632   2.511   1.738 -1.6022  1.3227  0.1981
  873SOL    HW2 4260   5.721   2.535   1.618 -0.0311  0.2498  1.1048
  874SOL     OW 4261   6.396   0.727   4.160  0.7883 -0.1264  0.6002
  874SOL    HW1 4262   6.321   0.669   4.170 -0.5845  1.5165  0.2167
  874SOL    HW2 4263   6.378   0.800   4.218  1.8164  0.5970  0.0431
  875SOL     OW 4264   6.387   5.292   1.124  0.4260  0.2598  0.0787
  875SOL    HW1 4265   6.430   5.260   1.045 -1.5468  1.9883 -1.8528
  875SOL    HW2 4266   6.456   5.338   1.172  1.4504  0.1427 -1.2195
  876SOL     OW 4267   3.276   6.080   1.705 -0.0575 -0.3711 -0.0588
  876SOL    HW1 4268   3.247   6.140   1.636  2.1628  0.1349 -0.6546
  876SOL    HW2 4269   3.237   6.114   1.785 -1.5539 -0.1413 -0.8467
  877SOL     OW 4270   3.295   3.400   4.021  0.4668 -0.0751 -0.1943
  877SOL    HW1 4271   3.280   3.378   4.113 -1.5637 -1.0958 -0.6932
  877SOL    HW2 4272   3.377   3.449   4.020  0.4432  0.1044  2.1677
  878SOL     OW 4273   1.582   3.600   2.124 -0.2519 -0.4272  0.1502
  878SOL    HW1 4274   1.552   3.688   2.102 -0.2389 -0.2750  0.7274
  878SOL    HW2 4275   1.519   3.542   2.080 -0.5158 -0.1259  0.1232
  879SOL     OW 4276   0.071   1.686   2.481  0.4823 -0.1505 -0.1700
  879SOL    HW1 4277   0.022   1.612   2.447  0.9667 -1.0899  1.0647
  879SOL    HW2 4278   0.158   1.677   2.443 -0.1655  1.3975 -2.1967
  880SOL     OW 4279   5.142   4.013   4.053 -0.3719 -0.0769  0.0570
  880SOL    HW1 4280   5.107   4.099   4.030 -0.4454 -0.0535  0.2562
  880SOL    HW2 4281   5.149   3.967   3.969  3.6463  1.5359 -0.7416
  881SOL     OW 4282   2.876   3.448   0.227 -0.1140 -0.4932 -0.0209
  881SOL    HW1 4283   2.944   3.515   0.223  0.6204 -1.0991  1.3175
  881SOL    HW2 4284   2.888   3.408   0.313 -1.7585 -1.0643 -0.0197
  882SOL     OW 4285   3.026   2.102   3.593  0.5268 -0.0187  0.0547
  882SOL    HW1 4286   3.010   2.013   3.563 -0.1401 -0.3495  1.3573
  882SOL    HW2 4287   3.071   2.093   3.677 -0.6370  0.8332  0.8081
  883SOL     OW 4288   4.650   6.497   0.268  0.3235 -0.3213 -0.1192
  883SOL    HW1 4289   4.654   6.403   0.246  0.8185 -0.0358 -1.3139
  883SOL    HW2 4290   4.646   6.541   0.184  2.5340  0.8526  0.3349
  884SOL     OW 4291   5.016   5.667   0.566  0.2868 -0.1790  0.4911
  884SOL    HW1 4292   4.972   5.633   0.488 -2.1463 -0.7082  1.9855
  884SOL    HW2 4293   4.977   5.753   0.580  1.1783  0.1918  0.7914
  885SOL     OW 4294   1.869   3.748   1.656 -0.0710  0.0245  0.2053
  885SOL    HW1 4295   1.930   3.726   1.586  0.8248 -1.2053  1.3100
  885SOL    HW2 4296   1.814   3.817   1.620  1.2836  0.4153 -1.1926
  886SOL     OW 4297   2.986   3.179   0.912  0.6714  0.1307  0.0666
  886SOL    HW1 4298   2.984   3.143   1.001 -0.3644  1.0968  0.4641
  886SOL    HW2 4299   2.915   3.244   0.911 -0.9227 -1.4701 -2.1604
  887SOL     OW 4300   0.840   6.151   0.027  0.4444  0.1792 -0.1203
  887SOL    HW1 4301   0.750   6.125   0.043 -0.1018  0.1675 -2.7888
  887SOL    HW2 4302   0.850   6.234   0.074 -0.6702 -0.2277  0.8890
  888SOL     OW 4303   4.291   0.316   4.284 -0.1520  0.4288 -0.6581
  888SOL    HW1 4304   4.348   0.362   4.223 -0.2899  0.2302 -0.9425
  888SOL    HW2 4305   4.345   0.245   4.319  0.6457  1.8756  1.1756
  889SOL     OW 4306   6.477   2.607   0.614 -0.2530  0.3429 -0.0042
  889SOL    HW1 4307   6.413   2.618   0.544  0.5602 -3.2992 -1.5901
  889SOL    HW2 4308   6.510   2.518   0.602 -0.3122 -0.7484  5.2770
  890SOL     OW 4309   2.095   0.278   1.478 -0.2808 -0.0585  0.2995
  890SOL    HW1 4310   2.159   0.220   1.519 -0.2409 -0.7014 -0.6440
  890SOL    HW2 4311   2.145   0.355   1.452  0.3260 -0.9240 -1.2271
  891SOL     OW 4312   6.193   3.242   2.123  0.3581  0.9623  0.2198
  891SOL    HW1 4313   6.100   3.229   2.141  0.0838  0.6031 -1.2776
  891SOL    HW2 4314   6.195   3.289   2.039  1.5143 -1.5547 -1.2789
  892SOL     OW 4315   0.181   2.666   4.024  0.7445  0.3408  0.5434
  892SOL    HW1 4316   0.202   2.748   4.068 -0.6205  0.0719  1.7767
  892SOL    HW2 4317   0.092   2.645   4.054  0.7633 -1.1698 -0.3748
  893SOL     OW 4318   2.419   4.477   3.432  0.0794 -0.4250  0.2392
  893SOL    HW1 4319   2.365   4.509   3.360  1.1695  1.0525  0.0248
  893SOL    HW2 4320   2.481   4.417   3.390  1.9645  1.8694 -0.4966
  894SOL     OW 4321   4.517   5.374   4.354  0.1557  0.3051 -0.1675
  894SOL    HW1 4322   4.543   5.415   4.437 -0.9621  1.3326 -0.3003
  894SOL    HW2 4323   4.467   5.297   4.380 -0.2096  0.6361  0.1352
  895SOL     OW 4324   3.294   6.023   2.726  0.1956 -0.9594 -0.6175
  895SOL    HW1 4325   3.308   6.101   2.780  1.6355 -2.1171  0.7716
  895SOL    HW2 4326   3.209   5.989   2.754 -1.3605  1.0483 -2.5453
  896SOL     OW 4327   0.404   3.241   2.188 -0.6879 -0.2509  0.2244
  896SOL    HW1 4328   0.388   3.241   2.093 -3.0704  2.3448  0.5116
  896SOL    HW2 4329   0.321   3.215   2.226 -0.3829  0.7266  1.6297
  897SOL     OW 4330   5.671   4.398   2.281  0.3647  0.4375  0.7234
  897SOL    HW1 4331   5.754   4.389   2.327 -0.3617  0.2231  2.0497
  897SOL    HW2 4332   5.615   4.329   2.318 -0.3695  0.4880 -0.2372
  898SOL     OW 4333   3.615   1.246   2.776 -0.4164 -0.1625 -0.0306
  898SOL    HW1 4334   3.590   1.318   2.834 -1.6147  0.6155 -1.4291
  898SOL    HW2 4335   3.616   1.169   2.832  2.4564  1.0859  1.8984
  899SOL     OW 4336   0.248   4.507   4.487  0.7199 -0.0808  0.5582
  899SOL    HW1 4337   0.270   4.550   4.404  0.3831  0.1401  0.5827
  899SOL    HW2 4338   0.246   4.578   4.551  1.7117 -0.3480  0.9089
  900SOL     OW 4339   5.868   3.057   0.445 -0.0881  0.2697  0.5114
  900SOL    HW1 4340   5.854   3.114   0.369 -0.6319  0.4859  0.7680
  900SOL    HW2 4341   5.907   3.115   0.511 -0.0099  0.1824  0.5429
  901SOL     OW 4342   5.939   1.573   4.261  0.3435 -0.0043 -0.0682
  901SOL    HW1 4343   5.946   1.662   4.295 -1.2293  0.2805 -0.4170
  901SOL    HW2 4344   5.993   1.521   4.320 -0.9594  0.7415  1.8930
  902SOL     OW 4345   2.787   6.189   1.476  0.0059  0.1567 -0.2770
  902SOL    HW1 4346   2.805   6.276   1.510 -1.0160  0.4220 -0.3795
  902SOL    HW2 4347   2.727   6.204   1.403 -0.2652 -0.6369 -0.2277
  903SOL     OW 4348   2.873   4.120   2.217 -0.2491  0.1356 -0.7409
  903SOL    HW1 4349   2.799   4.060   2.229  0.3951 -0.8597 -1.6472
  903SOL    HW2 4350   2.870   4.177   2.294 -1.7020 -0.1594 -0.5529
  904SOL     OW 4351   0.144   4.622   3.416  0.2254  0.1122  0.1887
  904SOL    HW1 4352   0.111   4.686   3.480 -1.3196  1.5048 -1.8798
  904SOL    HW2 4353   0.085   4.548   3.424  1.0595 -0.4541  1.4862
  905SOL     OW 4354   2.931   4.850   0.619  0.5447 -0.0345 -0.4467
  905SOL    HW1 4355   3.017   4.891   0.621  1.3050 -1.6031  0.7492
  905SOL    HW2 4356   2.941   4.774   0.562  0.3273 -0.9286  0.6667
  906SOL     OW 4357   4.167   5.003   0.410 -0.4315 -0.2480 -0.0036
  906SOL    HW1 4358   4.179   4.929   0.351  1.3412 -0.9137  1.1175
  906SOL    HW2 4359   4.123   5.069   0.356 -1.8192 -1.9644 -1.1185
  907SOL     OW 4360   1.776   2.360   0.533 -0.0895 -0.1301  0.4848
  907SOL    HW1 4361   1.821   2.406   0.604  2.0536 -1.6986  0.2483
  907SOL    HW2 4362   1.800   2.268   0.545  1.3941 -0.3319 -2.9167
  908SOL     OW 4363   6.017   4.494   1.066 -0.1162 -0.1210  0.0363
  908SOL    HW1 4364   6.051   4.469   1.152 -3.6939 -1.1395  1.3198
  908SOL    HW2 4365   5.949   4.559   1.084  1.0104  1.9059 -2.3499
  909SOL     OW 4366   4.277   3.516   0.341 -0.6261 -0.2174  0.3459
  909SOL    HW1 4367   4.248   3.586   0.282 -0.5037 -0.4790 -0.0267
  909SOL    HW2 4368   4.311   3.448   0.283  2.1132  0.6579  0.7893
  910SOL     OW 4369   0.286   5.917   1.282 -0.3836  0.7466  0.2874
  910SOL    HW1 4370   0.208   5.950   1.239 -0.0418  1.4554  0.1926
  910SOL    HW2 4371   0.358   5.967   1.244  0.1693 -0.1731  0.0796
  911SOL     OW 4372   6.553   2.671   3.311  0.0835  0.2150  0.6086
  911SOL    HW1 4373   6.612   2.719   3.252 -0.6879  0.9164  0.3730
  911SOL    HW2 4374   6.608   2.607   3.354  0.3416 -1.9239 -2.5401
  912SOL     OW 4375   1.062   3.330   3.983  0.3123  0.2360  0.4665
  912SOL    HW1 4376   1.095   3.316   4.071  1.8659  2.8463  0.4114
  912SOL    HW2 4377   1.010   3.410   3.989  0.0740  0.2145 -0.8935
  913SOL     OW 4378   2.323   2.768   4.084 -0.1485 -0.3096  0.4047
  913SOL    HW1 4379   2.235   2.804   4.071 -0.2722 -0.7796 -0.1195
  913SOL    HW2 4380   2.382   2.841   4.067 -0.4133 -0.1886 -0.0159
  914SOL     OW 4381   2.561   5.563   0.623 -0.3720 -0.2401  0.1938
  914SOL    HW1 4382   2.563   5.608   0.707  2.2286  1.1768 -0.5245
  914SOL    HW2 4383   2.535   5.630   0.560 -1.2085 -1.0074 -0.3050
  915SOL     OW 4384   1.227   1.868   4.246  0.0814 -0.0456  0.0828
  915SOL    HW1 4385   1.201   1.861   4.338  0.2878 -0.3310  0.1230
  915SOL    HW2 4386   1.168   1.808   4.200 -0.1072  0.1946  0.0108
  916SOL     OW 4387   2.511   3.166   0.950 -0.8073 -0.0189  0.9202
  916SOL    HW1 4388   2.545   3.244   0.906 -1.0931 -0.2293  0.3091
  916SOL    HW2 4389   2.528   3.095   0.888  0.5151 -0.6381  1.9684
  917SOL     OW 4390   6.047   3.898   4.286  0.0053 -0.1899  0.7341
  917SOL    HW1 4391   6.073   3.908   4.194  0.6866 -2.9432  0.5308
  917SOL    HW2 4392   5.955   3.873   4.283 -0.6680  2.0373  1.0116
  918SOL     OW 4393   0.833   6.441   0.931 -0.1893  0.5985  0.5500
  918SOL    HW1 4394   0.925   6.454   0.952 -0.0896 -0.9036  1.1259
  918SOL    HW2 4395   0.830   6.447   0.835  0.7681 -0.7234  0.4047
  919SOL     OW 4396   3.920   0.351   1.249  0.2564  0.2968 -0.1233
  919SOL    HW1 4397   3.831   0.386   1.258 -0.1201 -0.6732  0.0333
  919SOL    HW2 4398   3.958   0.403   1.178 -0.2719  1.0227  0.1012
  920SOL     OW 4399   2.222   3.232   0.949  0.0450  0.1858  0.2992
  920SOL    HW1 4400   2.195   3.173   0.879 -1.4147  1.4607 -0.2679
  920SOL    HW2 4401   2.311   3.258   0.926 -0.4813  0.7319 -1.2112
  921SOL     OW 4402   0.568   2.937   0.226 -0.1444 -0.7576 -0.1051
  921SOL    HW1 4403   0.626   2.920   0.300  1.0988  1.3515 -0.5199
  921SOL    HW2 4404   0.611   3.007   0.177 -2.4295  0.0168 -1.1563
  922SOL     OW 4405   3.464   5.779   2.997 -0.0700 -0.0144 -0.0689
  922SOL    HW1 4406   3.535   5.722   3.028 -0.6960 -1.1468 -0.6693
  922SOL    HW2 4407   3.388   5.754   3.050 -0.4087  0.0899 -0.5028
  923SOL     OW 4408   4.894   6.010   3.073  0.1439 -0.4107 -0.1553
  923SOL    HW1 4409   4.870   6.026   2.982  2.5005 -3.0802 -1.4155
  923SOL    HW2 4410   4.982   6.046   3.081 -0.1783  0.1265  1.2162
  924SOL     OW 4411   0.992   3.728   4.350 -0.2929  0.3869 -0.5505
  924SOL    HW1 4412   0.902   3.703   4.329 -0.1466 -0.4583 -0.2283
  924SOL    HW2 4413   1.041   3.713   4.269 -0.3474  0.3656 -0.5791
  925SOL     OW 4414   5.760   1.329   4.520  0.0086 -0.0880 -0.0905
  925SOL    HW1 4415   5.773   1.315   4.426  1.6925 -1.4274  0.2846
  925SOL    HW2 4416   5.809   1.258   4.561  0.3681  1.2101  1.8393
  926SOL     OW 4417   2.587   2.036   0.289 -0.9316 -0.1343  0.3668
  926SOL    HW1 4418   2.605   2.077   0.205  0.1538  2.5632  1.7806
  926SOL    HW2 4419   2.671   2.035   0.335 -1.7443 -0.2193  1.9513
  927SOL     OW 4420   5.368   2.778   2.799  0.5503  0.0667  0.4578
  927SOL    HW1 4421   5.326   2.857   2.833  0.8514  0.9659 -1.1968
  927SOL    HW2 4422   5.354   2.713   2.868 -3.0321  0.4482  0.2887
  928SOL     OW 4423   0.078   0.587   2.061 -0.0552 -0.0068 -0.2974
  928SOL    HW1 4424  -0.016   0.600   2.062  0.0875  1.0600  0.4908
  928SOL    HW2 4425   0.110   0.641   1.989  0.6259  5.3082  3.4305
  929SOL     OW 4426   1.392   3.660   0.432  0.0105 -0.0240  0.1366
  929SOL    HW1 4427   1.341   3.640   0.511 -3.3676  2.3991 -1.1935
  929SOL    HW2 4428   1.473   3.700   0.465 -0.8746  0.0556  2.3831
  930SOL     OW 4429   2.172   3.271   0.308  0.1886  0.2551 -0.3060
  930SOL    HW1 4430   2.184   3.363   0.335 -1.2248  0.0813  1.0971
  930SOL    HW2 4431   2.134   3.277   0.221 -0.6494  1.0489  0.0929
  931SOL     OW 4432   5.123   1.880   2.001  0.1608  0.4595 -0.1759
  931SOL    HW1 4433   5.034   1.915   2.005  0.4312  1.1038  0.3557
  931SOL    HW2 4434   5.133   1.852   1.910 -0.1434  1.5918 -0.5851
  932SOL     OW 4435   5.095   3.611   0.845  0.4352  0.1297 -0.9139
  932SOL    HW1 4436   5.067   3.528   0.883  0.9033  0.9960  1.4971
  932SOL    HW2 4437   5.182   3.593   0.809  0.4563 -0.4740 -0.5611
  933SOL     OW 4438   3.777   6.195   0.245 -0.0589  0.2107 -0.0366
  933SOL    HW1 4439   3.784   6.224   0.336 -0.8022  0.5120 -0.0731
  933SOL    HW2 4440   3.691   6.154   0.239 -0.4735  1.1492 -0.8638
  934SOL     OW 4441   5.568   6.114   3.724  0.0219  0.0703 -0.7356
  934SOL    HW1 4442   5.545   6.183   3.786  2.4390  1.7234 -1.5324
  934SOL    HW2 4443   5.493   6.109   3.665 -1.7702 -0.6321  1.4487
  935SOL     OW 4444   2.045   4.321   2.784 -0.9348  0.0630  0.0539
  935SOL    HW1 4445   2.096   4.253   2.740  0.4192  0.6344  0.6921
  935SOL    HW2 4446   1.999   4.366   2.713  1.0954  0.8749 -0.7976
  936SOL     OW 4447   6.042   3.559   2.397  0.5157  0.7443 -0.1945
  936SOL    HW1 4448   6.020   3.641   2.442  0.0166  0.7193 -0.3876
  936SOL    HW2 4449   5.972   3.548   2.332  1.6355  1.1967 -1.5232
  937SOL     OW 4450   2.147   6.474   4.535 -0.1142  0.1669  0.3633
  937SOL    HW1 4451   2.087   6.446   4.466 -0.6428 -0.2107  0.9671
  937SOL    HW2 4452   2.138   6.570   4.537 -0.2922  0.1580  0.0930
  938SOL     OW 4453   0.711   3.919   1.695 -0.4172  0.3348  0.0477
  938SOL    HW1 4454   0.770   3.945   1.765  0.3997 -0.4024 -0.3397
  938SOL    HW2 4455   0.727   3.825   1.684  0.9210  0.7750 -2.4267
  939SOL     OW 4456   4.147   4.502   2.308  0.0379 -0.7126 -0.5814
  939SOL    HW1 4457   4.133   4.407   2.306  0.5840 -0.7877 -1.0186
  939SOL    HW2 4458   4.242   4.512   2.309  0.0042 -0.1917  0.8929
  940SOL     OW 4459   6.242   6.237   0.913 -0.2532 -0.2374 -0.1014
  940SOL    HW1 4460   6.288   6.286   0.845 -0.8128  2.3573  1.2647
  940SOL    HW2 4461   6.313   6.198   0.965  0.2075 -0.9636 -1.2431
  941SOL     OW 4462   6.327   4.557   1.681  0.0153 -0.2056  0.7886
  941SOL    HW1 4463   6.288   4.470   1.674 -0.5269  0.1353 -1.2675
  941SOL    HW2 4464   6.421   4.542   1.673 -0.0886 -0.6184  0.2293
  942SOL     OW 4465   4.631   0.981   0.713  0.3427 -0.9191 -0.3892
  942SOL    HW1 4466   4.626   1.035   0.635 -0.4907 -0.2998  0.0864
  942SOL    HW2 4467   4.546   0.991   0.756  0.5804 -1.6989  0.3033
  943SOL     OW 4468   0.669   0.456   4.644  0.5788  0.5654  0.5912
  943SOL    HW1 4469   0.666   0.450   4.549 -0.0378  1.3405  0.5503
  943SOL    HW2 4470   0.578   0.443   4.672  0.1629  3.3636  0.8366
  944SOL     OW 4471   1.043   0.168   0.058 -0.3736 -0.0027  0.0247
  944SOL    HW1 4472   1.020   0.209   0.141 -1.7083 -0.9518  0.1737
  944SOL    HW2 4473   1.016   0.076   0.069 -1.5759  0.0784 -1.7935
  945SOL     OW 4474   2.557   3.604   2.933  0.5641 -0.1357  0.0053
  945SOL    HW1 4475   2.539   3.616   3.026  0.6091  0.0828 -0.0142
  945SOL    HW2 4476   2.470   3.600   2.892  0.5419 -0.3358  0.0670
  946SOL     OW 4477   5.455   5.664   3.650 -0.4712 -0.3122 -0.5828
  946SOL    HW1 4478   5.396   5.659   3.575 -0.1829  1.8939 -1.0473
  946SOL    HW2 4479   5.451   5.578   3.690 -4.0304 -0.2972 -0.5832
  947SOL     OW 4480   3.971   2.932   0.360  0.6821 -0.0318 -0.2567
  947SOL    HW1 4481   3.901   2.984   0.400  1.2642 -0.1196  0.8874
  947SOL    HW2 4482   4.042   2.995   0.346  0.3956  0.0624 -1.4413
  948SOL     OW 4483   3.576   4.655   2.073 -0.5073  0.0539 -0.2409
  948SOL    HW1 4484   3.514   4.609   2.130 -3.5631  0.9093 -2.5777
  948SOL    HW2 4485   3.588   4.740   2.115  2.4792 -1.4134  2.3069
  949SOL     OW 4486   5.835   4.950   1.563 -0.8325  0.4444  0.1540
  949SOL    HW1 4487   5.879   5.030   1.593  2.1453 -1.2918  0.7309
  949SOL    HW2 4488   5.774   4.929   1.634 -1.4273  1.9644  0.1439
  950SOL     OW 4489   2.388   3.295   1.478 -0.1853 -0.2982  0.2302
  950SOL    HW1 4490   2.443   3.257   1.411  1.2025  0.4512  0.9003
  950SOL    HW2 4491   2.448   3.341   1.536 -1.5722  1.1134  0.6338
  951SOL     OW 4492   6.028   5.844   1.096  0.5629  0.0085  0.2830
  951SOL    HW1 4493   5.945   5.842   1.049  0.6635  1.3213  0.0063
  951SOL    HW2 4494   6.022   5.921   1.153  2.0559  0.8917 -0.6793
  952SOL     OW 4495   4.580   2.344   1.684 -0.1408  0.7022 -0.1398
  952SOL    HW1 4496   4.493   2.322   1.651 -1.1472  0.6741  2.3797
  952SOL    HW2 4497   4.569   2.428   1.727  0.6993 -0.0035  1.5259
  953SOL     OW 4498   0.407   0.398   1.774 -0.1101  0.9333 -0.1160
  953SOL    HW1 4499   0.394   0.466   1.840  2.5791  2.2722 -0.8585
  953SOL    HW2 4500   0.452   0.328   1.820  0.8670  1.4431 -0.2857
  954SOL     OW 4501   1.910   1.713   0.756  0.7512  0.6637  0.2225
  954SOL    HW1 4502   1.861   1.656   0.696  0.5829 -1.3477  2.1085
  954SOL    HW2 4503   1.856   1.791   0.764 -0.0673  0.2482 -0.9235
  955SOL     OW 4504   4.508   6.335   3.590 -0.0514 -0.0332 -0.1683
  955SOL    HW1 4505   4.420   6.365   3.613  0.0863 -0.3568  0.8205
  955SOL    HW2 4506   4.500   6.308   3.498 -0.6835  1.0414 -0.4507
  956SOL     OW 4507   3.163   2.515   2.160 -0.1326  0.1557  0.2727
  956SOL    HW1 4508   3.209   2.548   2.083 -0.2456  4.6301  1.7992
  956SOL    HW2 4509   3.230   2.509   2.228 -0.3848 -1.8667  0.4132
  957SOL     OW 4510   6.031   1.127   0.966 -0.2343  0.2435 -0.0351
  957SOL    HW1 4511   6.026   1.043   1.011 -0.1456 -0.1507 -0.7316
  957SOL    HW2 4512   5.960   1.123   0.901 -0.7661  1.0535  0.4853
  958SOL     OW 4513   4.634   5.789   1.751 -0.0063 -0.9180 -0.4231
  958SOL    HW1 4514   4.701   5.754   1.810  1.2453  1.0750 -0.6148
  958SOL    HW2 4515   4.681   5.818   1.674 -0.8577  1.7740 -0.0161
  959SOL     OW 4516   3.319   6.045   0.314  0.1723  0.2712 -0.1047
  959SOL    HW1 4517   3.260   5.973   0.289  0.6377  0.5422 -2.1069
  959SOL    HW2 4518   3.261   6.109   0.355 -0.5597 -0.4049 -0.0457
  960SOL     OW 4519   3.269   1.445   1.592 -0.3755  0.4869 -0.3051
  960SOL    HW1 4520   3.223   1.522   1.624  0.2644  0.6589  0.2133
  960SOL    HW2 4521   3.248   1.376   1.655 -1.0660  0.1826 -0.8459
  961SOL     OW 4522   3.201   3.608   1.974  0.3063  0.3631  0.3736
  961SOL    HW1 4523   3.192   3.514   1.986 -0.1266 -0.1905 -3.1927
  961SOL    HW2 4524   3.294   3.626   1.992  0.0427 -0.3247  2.7943
  962SOL     OW 4525   3.662   5.489   2.381  0.3034  0.0056  0.4048
  962SOL    HW1 4526   3.645   5.507   2.288  0.4141 -1.0249  0.1728
  962SOL    HW2 4527   3.575   5.493   2.422  0.4150  1.8978  0.5439
  963SOL     OW 4528   4.314   5.895   3.230  0.3827  0.6279 -0.3006
  963SOL    HW1 4529   4.245   5.960   3.221  0.3724  0.5442 -0.9350
  963SOL    HW2 4530   4.270   5.811   3.219  0.6536  0.5946 -1.2676
  964SOL     OW 4531   5.472   1.318   1.993 -0.4590  0.2174 -0.1936
  964SOL    HW1 4532   5.430   1.379   1.932 -0.6987 -0.5425 -0.8114
  964SOL    HW2 4533   5.510   1.374   2.060  0.3020  1.1198 -1.3324
  965SOL     OW 4534   5.348   6.375   1.325  0.2157 -0.6885  0.5372
  965SOL    HW1 4535   5.342   6.326   1.244  0.3854 -0.5296  0.4268
  965SOL    HW2 4536   5.275   6.437   1.321  0.8031 -0.0026  0.0410
  966SOL     OW 4537   5.461   4.373   1.411  0.1006 -0.0002 -0.1547
  966SOL    HW1 4538   5.497   4.284   1.418 -1.1265 -0.4983  0.0387
  966SOL    HW2 4539   5.446   4.385   1.318  0.3581  0.0417 -0.1914
  967SOL     OW 4540   5.866   2.739   2.334 -0.1300 -0.0957 -0.0828
  967SOL    HW1 4541   5.784   2.709   2.296 -0.0975 -2.0997  1.2713
  967SOL    HW2 4542   5.850   2.739   2.429  0.3051  3.0953  0.1127
  968SOL     OW 4543   0.559   3.421   2.858 -0.0374 -0.3463 -0.6033
  968SOL    HW1 4544   0.618   3.346   2.861 -0.6265 -0.7986 -0.0348
  968SOL    HW2 4545   0.530   3.432   2.948  1.2189  1.5333 -0.3747
  969SOL     OW 4546   2.884   4.952   1.025  0.3233 -0.3988  0.2743
  969SOL    HW1 4547   2.929   4.868   1.037  1.0615  0.0950  1.1713
  969SOL    HW2 4548   2.872   4.959   0.931 -0.3265 -1.7962  0.2202
  970SOL     OW 4549   2.070   5.674   1.174  0.2409  0.3937  0.0549
  970SOL    HW1 4550   2.032   5.727   1.104 -0.2511 -1.0413 -0.7915
  970SOL    HW2 4551   2.010   5.600   1.184  1.6932 -0.8094  0.1727
  971SOL     OW 4552   0.612   1.635   1.956 -0.1015 -0.1812  0.3276
  971SOL    HW1 4553   0.537   1.645   2.014  0.4579 -1.6708  1.3628
  971SOL    HW2 4554   0.615   1.541   1.936 -0.0555  0.2155 -1.8527
  972SOL     OW 4555   0.302   3.980   2.774  0.3456 -0.1785  0.0830
  972SOL    HW1 4556   0.345   3.897   2.752 -0.2020  0.0747 -2.2119
  972SOL    HW2 4557   0.209   3.957   2.782  0.3005  0.0759  0.2923
  973SOL     OW 4558   5.001   2.151   2.298  0.2006 -0.4446 -0.2404
  973SOL    HW1 4559   5.057   2.074   2.298  0.4166 -0.2997 -0.8894
  973SOL    HW2 4560   5.030   2.203   2.373  1.5796  0.0697 -1.0903
  974SOL     OW 4561   0.020   0.217   1.281 -0.1197 -0.9791  0.5745
  974SOL    HW1 4562   0.023   0.166   1.200  0.9258 -3.4216  2.0695
  974SOL    HW2 4563   0.112   0.237   1.300 -0.2644 -1.3359  1.6928
  975SOL     OW 4564   1.271   2.573   0.504  0.1667  0.5351  0.0617
  975SOL    HW1 4565   1.365   2.570   0.522  0.0102 -0.3522  0.8011
  975SOL    HW2 4566   1.254   2.664   0.480  1.2760  0.6299 -0.4600
  976SOL     OW 4567   0.281   3.528   4.319  0.0615  0.4054  0.2006
  976SOL    HW1 4568   0.307   3.534   4.411  1.2328 -0.4652 -0.0451
  976SOL    HW2 4569   0.224   3.604   4.305  1.8422  1.9978  1.0204
  977SOL     OW 4570   4.108   6.261   4.054 -0.2122  0.3639  0.3942
  977SOL    HW1 4571   4.183   6.232   4.106  0.6019  0.1352 -0.8660
  977SOL    HW2 4572   4.147   6.305   3.979 -1.3839  1.9860  0.6786
  978SOL     OW 4573   4.794   1.400   1.520  0.2481  0.3694  0.1042
  978SOL    HW1 4574   4.790   1.462   1.447  2.5402  0.3721 -0.0724
  978SOL    HW2 4575   4.866   1.430   1.575 -1.6623  0.6162  2.6929
  979SOL     OW 4576   6.345   4.687   3.646 -0.1893  0.4542 -0.1338
  979SOL    HW1 4577   6.336   4.611   3.589 -2.2752  1.0974 -0.7207
  979SOL    HW2 4578   6.316   4.761   3.593  3.1423  1.9698 -0.0794
  980SOL     OW 4579   2.183   1.247   0.242  0.1678 -0.3921  0.4184
  980SOL    HW1 4580   2.224   1.326   0.205 -1.5174  0.9335  1.2453
  980SOL    HW2 4581   2.229   1.233   0.325  0.3098 -0.1359  0.3826
  981SOL     OW 4582   0.833   5.731   4.553  0.3520  0.1615 -0.1227
  981SOL    HW1 4583   0.847   5.815   4.509  0.2423 -0.3660 -1.1888
  981SOL    HW2 4584   0.891   5.734   4.629 -0.3573  1.5928  0.4005
  982SOL     OW 4585   1.080   2.263   2.639  0.0423 -0.1550 -0.7047
  982SOL    HW1 4586   1.072   2.341   2.694  1.8160 -1.0278  0.9002
  982SOL    HW2 4587   0.991   2.242   2.613 -0.7018  1.0623  0.7655
  983SOL     OW 4588   0.935   2.309   1.810  0.0070 -0.1126  0.3650
  983SOL    HW1 4589   0.944   2.335   1.901  0.4256  0.5992  0.1310
  983SOL    HW2 4590   0.945   2.391   1.760 -1.0881 -0.3440 -0.2786
  984SOL     OW 4591   1.760   1.430   0.275 -0.0706 -0.2223 -0.7146
  984SOL    HW1 4592   1.686   1.377   0.304  0.2097 -0.8309 -1.0838
  984SOL    HW2 4593   1.733   1.466   0.191 -0.8099  1.3887  0.1821
  985SOL     OW 4594   5.796   5.535   2.618  0.3375  0.2131 -0.1419
  985SOL    HW1 4595   5.821   5.513   2.708 -0.2579  2.1574  0.5531
  985SOL    HW2 4596   5.780   5.629   2.620  0.2042  0.2810 -2.2824
  986SOL     OW 4597   6.409   1.881   0.767  0.3447  0.2594 -0.2354
  986SOL    HW1 4598   6.332   1.839   0.728 -0.0364  0.0249  0.7491
  986SOL    HW2 4599   6.395   1.975   0.750  0.5767  0.1129 -1.3299
  987SOL     OW 4600   0.159   5.534   2.598  0.1000  0.0074  0.6411
  987SOL    HW1 4601   0.231   5.597   2.591 -1.4537  1.7718 -0.2853
  987SOL    HW2 4602   0.152   5.494   2.511  0.8929 -1.3124  1.1463
  988SOL     OW 4603   1.886   1.561   3.372 -0.0088  0.1386 -0.1561
  988SOL    HW1 4604   1.915   1.631   3.430 -0.1929  0.6894 -0.7319
  988SOL    HW2 4605   1.825   1.602   3.311 -3.4642 -1.2388  2.0312
  989SOL     OW 4606   4.489   1.232   2.166  0.5248  0.3984 -0.4221
  989SOL    HW1 4607   4.396   1.216   2.178  0.4523 -0.2115 -1.6587
  989SOL    HW2 4608   4.532   1.175   2.230  0.0876 -0.6554 -1.0418
  990SOL     OW 4609   0.044   4.315   3.500 -0.1557  0.5497  0.5647
  990SOL    HW1 4610  -0.017   4.276   3.438  0.2605  0.8094 -0.0264
  990SOL    HW2 4611   0.124   4.263   3.491 -0.5014 -0.2419  1.8553
  991SOL     OW 4612   3.293   3.317   2.710 -0.0299  0.1726  0.8239
  991SOL    HW1 4613   3.214   3.329   2.658 -0.3826  0.2484  1.3664
  991SOL    HW2 4614   3.348   3.259   2.657 -0.0153  0.9155 -0.0016
  992SOL     OW 4615   0.464   2.506   4.297 -0.6858 -0.1422  0.4124
  992SOL    HW1 4616   0.525   2.536   4.365  1.5969 -1.0654 -1.1208
  992SOL    HW2 4617   0.401   2.451   4.344  0.7498 -0.6484  1.8211
  993SOL     OW 4618   3.443   2.261   4.309  0.2787 -0.0795 -0.8482
  993SOL    HW1 4619   3.522   2.251   4.361 -0.0913 -0.1048 -0.2813
  993SOL    HW2 4620   3.413   2.350   4.327 -0.1014 -0.2420 -0.6552
  994SOL     OW 4621   5.881   3.305   2.063 -0.1175  0.0534  0.7010
  994SOL    HW1 4622   5.879   3.326   1.970 -0.4478 -2.1002  0.1721
  994SOL    HW2 4623   5.789   3.285   2.085  0.3168 -2.0386  0.8002
  995SOL     OW 4624   0.371   3.208   1.915 -0.1087  0.1368 -0.3950
  995SOL    HW1 4625   0.286   3.244   1.891 -0.9839 -1.0855  0.7162
  995SOL    HW2 4626   0.370   3.119   1.879 -0.9592 -1.3104  2.8426
  996SOL     OW 4627   3.112   0.418   1.895  0.2724  0.0909 -0.0331
  996SOL    HW1 4628   3.120   0.513   1.895  0.6947  0.0670  0.8595
  996SOL    HW2 4629   3.080   0.397   1.983  0.9692 -0.6473  0.0596
  997SOL     OW 4630   1.538   1.677   4.441 -0.3731  0.4587  0.6643
  997SOL    HW1 4631   1.478   1.608   4.468 -0.3787  0.3836  0.4663
  997SOL    HW2 4632   1.500   1.758   4.476 -0.8488  0.4746  0.1402
  998SOL     OW 4633   6.312   5.399   3.577 -0.6199  0.0900  0.0953
  998SOL    HW1 4634   6.354   5.332   3.631  0.8614  0.5589 -0.4034
  998SOL    HW2 4635   6.366   5.403   3.498 -1.3499  1.0652 -0.3797
  999SOL     OW 4636   5.670   4.362   0.457  0.8562 -0.8417  0.3895
  999SOL    HW1 4637   5.703   4.452   0.457 -2.0244  0.3355  0.9551
  999SOL    HW2 4638   5.736   4.312   0.410  3.2105  1.2861  1.1990
 1000SOL     OW 4639   1.420   4.913   4.425  0.7900 -0.0083 -0.3133
 1000SOL    HW1 4640   1.499   4.890   4.474  1.5435 -0.2491 -1.5792
 1000SOL    HW2 4641   1.403   4.836   4.370  0.2020  0.3911 -0.7038
 1001SOL     OW 4642   6.029   2.652   1.886 -0.2883 -0.3851  0.1016
 1001SOL    HW1 4643   5.961   2.678   1.949 -1.1357 -1.4084 -0.3410
 1001SOL    HW2 4644   5.998   2.687   1.802 -1.6415 -2.9125 -0.5763
 1002SOL     OW 4645   5.947   6.107   4.511  0.6687 -0.1306 -0.5218
 1002SOL    HW1 4646   5.868   6.055   4.497  0.3497  0.0900  0.3649
 1002SOL    HW2 4647   6.019   6.044   4.510  0.5048 -0.3217 -1.4248
 1003SOL     OW 4648   3.590   5.316   1.218 -0.4222  0.4095  0.3313
 1003SOL    HW1 4649   3.624   5.273   1.140 -2.1055  0.1808 -0.3238
 1003SOL    HW2 4650   3.571   5.244   1.278  1.0434  0.5970  1.0533
 1004SOL     OW 4651   1.265   3.684   0.196 -0.2034 -0.7055  0.2560
 1004SOL    HW1 4652   1.323   3.748   0.155 -1.2638  0.3307  0.3450
 1004SOL    HW2 4653   1.307   3.664   0.280  1.7359 -2.4890 -1.0301
 1005SOL     OW 4654   3.605   1.051   3.009 -0.3201 -0.6206  0.2609
 1005SOL    HW1 4655   3.582   1.073   3.100 -2.2593  0.6664 -0.4636
 1005SOL    HW2 4656   3.550   0.976   2.988 -0.9920 -0.0066 -0.2587
 1006SOL     OW 4657   0.703   4.624   3.990  0.1443  0.1419 -0.3044
 1006SOL    HW1 4658   0.711   4.545   3.937 -0.1130 -0.1404  0.0738
 1006SOL    HW2 4659   0.791   4.662   3.991  0.7675 -1.2717  1.2631
 1007SOL     OW 4660   0.047   5.056   2.914 -0.4669 -0.2680  0.3297
 1007SOL    HW1 4661   0.050   5.003   2.835 -1.4435 -0.1862  0.2240
 1007SOL    HW2 4662   0.095   5.005   2.980 -1.2803 -1.2146  0.1981
 1008SOL     OW 4663   1.790   6.541   0.506 -0.1130 -0.6067 -0.4429
 1008SOL    HW1 4664   1.744   6.598   0.443  2.2220 -0.1131 -1.8624
 1008SOL    HW2 4665   1.801   6.596   0.583  1.0113  0.4963 -1.3404
 1009SOL     OW 4666   4.095   0.349   3.291 -0.7535  0.8684  0.0213
 1009SOL    HW1 4667   4.058   0.436   3.307  0.5578  1.4831 -0.1604
 1009SOL    HW2 4668   4.178   0.350   3.338 -0.8757 -0.4100  0.2770
 1010SOL     OW 4669   6.096   2.784   0.159  0.2050 -0.0233 -0.2876
 1010SOL    HW1 4670   6.176   2.732   0.155  0.9388  1.1151 -1.2111
 1010SOL    HW2 4671   6.067   2.791   0.068  1.1050  2.5521 -0.4637
 1011SOL     OW 4672   1.158   2.557   1.886  0.3933  0.4202  0.1440
 1011SOL    HW1 4673   1.240   2.510   1.873  0.0086 -0.2919  0.2423
 1011SOL    HW2 4674   1.106   2.500   1.943  0.4611  1.6061  1.4583
 1012SOL     OW 4675   5.904   3.142   3.352  0.3617  0.1716 -0.3050
 1012SOL    HW1 4676   5.915   3.063   3.299  1.7827  0.1035  0.0498
 1012SOL    HW2 4677   5.819   3.130   3.395  0.3809 -0.9873 -0.5460
 1013SOL     OW 4678   1.150   5.451   1.583  0.3951  0.7650 -0.1150
 1013SOL    HW1 4679   1.227   5.414   1.627  0.7957  0.5750 -0.9590
 1013SOL    HW2 4680   1.095   5.483   1.655  0.5539 -0.4436  0.5770
 1014SOL     OW 4681   2.564   5.562   3.460  0.3541 -0.6071  0.1492
 1014SOL    HW1 4682   2.509   5.623   3.509  0.7306  0.2721 -0.4908
 1014SOL    HW2 4683   2.623   5.619   3.410  1.3040 -1.5129  0.2143
 1015SOL     OW 4684   6.516   2.600   4.158 -0.3514  0.0918 -0.4270
 1015SOL    HW1 4685   6.449   2.663   4.132 -0.9560 -0.0706  0.6785
 1015SOL    HW2 4686   6.490   2.572   4.246  0.9907 -0.2228 -0.1078
 1016SOL     OW 4687   2.549   4.129   0.041  0.2218 -0.3146 -0.0150
 1016SOL    HW1 4688   2.597   4.058   0.084  0.8238 -0.4038 -0.8191
 1016SOL    HW2 4689   2.477   4.086  -0.004 -0.1220 -0.2760  0.4931
 1017SOL     OW 4690   3.538   2.664   3.225  0.2055  0.2555  0.5213
 1017SOL    HW1 4691   3.603   2.605   3.264  0.8473 -0.1710 -1.1302
 1017SOL    HW2 4692   3.454   2.625   3.247  0.5677 -0.3075  0.9446
 1018SOL     OW 4693   2.831   5.743   3.514  0.1677 -0.7047 -0.3890
 1018SOL    HW1 4694   2.872   5.659   3.493 -0.4033 -1.0194 -0.2853
 1018SOL    HW2 4695   2.830   5.746   3.610  0.6864 -0.3226 -0.3901
 1019SOL     OW 4696   6.186   4.980   0.953  0.6174 -0.0846  0.4962
 1019SOL    HW1 4697   6.275   4.961   0.925  0.5353  0.2605 -0.0136
 1019SOL    HW2 4698   6.133   4.966   0.875  0.4851  1.6299  0.2389
 1020SOL     OW 4699   0.694   3.835   3.791 -0.3547  0.1919 -0.1710
 1020SOL    HW1 4700   0.759   3.774   3.755 -0.3356 -0.3949  0.8019
 1020SOL    HW2 4701   0.621   3.779   3.818 -1.3067  0.8551 -1.3054
 1021SOL     OW 4702   3.408   2.008   4.231  0.3187  0.1212  0.3930
 1021SOL    HW1 4703   3.404   2.091   4.278 -0.4650 -1.1297  2.7015
 1021SOL    HW2 4704   3.499   2.002   4.202  0.2772  1.9662 -0.2775
 1022SOL     OW 4705   4.719   0.102   3.035 -0.0704  0.1737 -0.0249
 1022SOL    HW1 4706   4.633   0.141   3.049  0.6249  2.2312 -0.9827
 1022SOL    HW2 4707   4.745   0.071   3.122 -0.7057  1.9122  0.8489
 1023SOL     OW 4708   5.546   3.280   4.606 -0.0655 -0.2145  0.1089
 1023SOL    HW1 4709   5.608   3.322   4.666  1.4914 -0.3825 -1.3135
 1023SOL    HW2 4710   5.540   3.189   4.638 -0.4030  0.0578  0.8555
 1024SOL     OW 4711   0.958   2.936   4.355  0.2455 -0.6535 -0.0138
 1024SOL    HW1 4712   0.986   2.935   4.447  1.9884 -1.8432 -0.5087
 1024SOL    HW2 4713   0.870   2.899   4.356  0.2396 -0.6437  1.1655
 1025SOL     OW 4714   5.897   4.857   0.763 -0.3450 -0.5292  0.0508
 1025SOL    HW1 4715   5.984   4.819   0.775  0.0438  0.4565  0.4694
 1025SOL    HW2 4716   5.866   4.874   0.852 -1.3121 -1.5728 -0.0494
 1026SOL     OW 4717   4.103   4.680   1.506  0.1537 -0.0948 -0.0132
 1026SOL    HW1 4718   4.125   4.600   1.460 -0.0290 -0.7512  0.9989
 1026SOL    HW2 4719   4.187   4.715   1.536  0.2524  0.2160 -0.6415
 1027SOL     OW 4720   6.365   0.507   4.621  0.2722 -0.0479 -0.1735
 1027SOL    HW1 4721   6.357   0.466   4.535  0.4958  2.1054 -1.2693
 1027SOL    HW2 4722   6.458   0.526   4.631 -0.0913  2.2487 -0.7360
 1028SOL     OW 4723   4.807   3.547   1.319 -0.3807  0.8892 -0.9915
 1028SOL    HW1 4724   4.797   3.485   1.390 -0.2944  3.1789  1.1484
 1028SOL    HW2 4725   4.785   3.497   1.240 -4.4750 -0.7770  0.9218
 1029SOL     OW 4726   1.228   5.338   0.393 -0.3092  0.3842  0.6266
 1029SOL    HW1 4727   1.313   5.337   0.349 -0.5744 -0.9849  0.0735
 1029SOL    HW2 4728   1.197   5.247   0.386 -3.0080  1.3495 -1.5517
 1030SOL     OW 4729   3.999   6.380   1.206 -0.3932 -0.0549  0.0182
 1030SOL    HW1 4730   4.030   6.409   1.120 -3.3748  0.7515 -0.8888
 1030SOL    HW2 4731   3.948   6.454   1.240 -1.3299 -1.2664  1.3856
 1031SOL     OW 4732   3.622   0.678   0.996 -0.4186 -0.3430  0.1642
 1031SOL    HW1 4733   3.545   0.725   0.963 -0.8807 -1.1709  0.0236
 1031SOL    HW2 4734   3.628   0.704   1.088  0.4797  1.4566 -0.3646
 1032SOL     OW 4735   4.238   4.116   2.052 -0.0638 -0.5698 -0.2084
 1032SOL    HW1 4736   4.251   4.039   2.108  0.2730  0.0624  0.5982
 1032SOL    HW2 4737   4.284   4.187   2.097 -1.5675  0.4460 -0.2005
 1033SOL     OW 4738   0.535   3.172   4.211 -0.6576 -0.2443 -0.0375
 1033SOL    HW1 4739   0.446   3.207   4.219  0.7173  3.4810  1.1798
 1033SOL    HW2 4740   0.585   3.217   4.280  2.2233 -2.0680 -0.7580
 1034SOL     OW 4741   2.551   1.020   0.694 -0.3724  0.0073  0.3493
 1034SOL    HW1 4742   2.612   1.049   0.762  0.0243  0.6262 -0.2523
 1034SOL    HW2 4743   2.475   1.077   0.706  0.0533  0.7305 -0.2718
 1035SOL     OW 4744   5.310   4.938   2.856 -0.6238 -0.2495  0.1806
 1035SOL    HW1 4745   5.273   4.869   2.911 -1.1012  1.1952  1.7823
 1035SOL    HW2 4746   5.241   4.957   2.793  0.0416 -2.1312 -1.1844
 1036SOL     OW 4747   2.674   0.623   0.262 -0.9386  0.4061 -0.4489
 1036SOL    HW1 4748   2.737   0.567   0.217  0.4824  0.6493  1.1611
 1036SOL    HW2 4749   2.666   0.701   0.207 -1.4985 -0.5412 -1.7454
 1037SOL     OW 4750   6.416   3.315   3.711 -0.1144 -0.6106 -0.0084
 1037SOL    HW1 4751   6.363   3.259   3.655 -0.7174 -0.4562  0.4030
 1037SOL    HW2 4752   6.354   3.374   3.753  0.1634 -1.4766  1.7077
 1038SOL     OW 4753   1.230   5.186   1.182 -0.0842  0.2694 -0.1644
 1038SOL    HW1 4754   1.222   5.140   1.099 -0.4279 -0.4842  0.2798
 1038SOL    HW2 4755   1.265   5.272   1.158  2.5357 -0.8883 -0.8210
 1039SOL     OW 4756   0.244   4.852   4.449 -0.0703 -0.4818 -0.2640
 1039SOL    HW1 4757   0.251   4.878   4.541 -0.5785  0.2972 -0.4348
 1039SOL    HW2 4758   0.165   4.896   4.418 -0.9332 -2.1906 -0.6098
 1040SOL     OW 4759   6.439   6.293   0.348  0.6862 -0.6016  0.1046
 1040SOL    HW1 4760   6.509   6.325   0.291  1.0448 -0.3953  0.6573
 1040SOL    HW2 4761   6.485   6.250   0.420  0.2438 -0.5522  0.4190
 1041SOL     OW 4762   5.653   2.338   4.113  0.3317  0.6365  0.1404
 1041SOL    HW1 4763   5.713   2.329   4.186 -0.5610  0.6995  0.9000
 1041SOL    HW2 4764   5.691   2.285   4.043 -0.0135 -1.3730  1.4176
 1042SOL     OW 4765   2.344   2.486   4.059  0.1281 -0.3374 -0.0505
 1042SOL    HW1 4766   2.358   2.577   4.086  3.9011 -0.8764  0.4226
 1042SOL    HW2 4767   2.321   2.440   4.140 -1.1816  0.0403 -0.1845
 1043SOL     OW 4768   2.304   3.903   1.082  0.2336 -0.2075  0.5505
 1043SOL    HW1 4769   2.315   3.855   1.164  1.7956  0.9460  1.0526
 1043SOL    HW2 4770   2.393   3.927   1.056 -0.3974  1.1780 -0.4232
 1044SOL     OW 4771   5.369   2.184   3.677  0.4565 -0.2628  0.5913
 1044SOL    HW1 4772   5.352   2.221   3.763 -0.5412 -0.3429  0.4414
 1044SOL    HW2 4773   5.287   2.138   3.654 -0.1267  1.5831 -1.3326
 1045SOL     OW 4774   3.764   1.362   3.494  0.7705  0.2863 -0.1117
 1045SOL    HW1 4775   3.728   1.451   3.500  1.7256  0.7672 -1.1795
 1045SOL    HW2 4776   3.733   1.329   3.410  0.2207 -0.4963  0.3890
 1046SOL     OW 4777   5.257   2.637   4.603  0.3606 -0.1445  0.1935
 1046SOL    HW1 4778   5.243   2.602   4.515 -0.3704 -0.5581  0.4674
 1046SOL    HW2 4779   5.217   2.724   4.602 -0.0275 -0.3211  0.2405
 1047SOL     OW 4780   1.385   5.485   0.224 -0.1279 -0.3637 -0.4270
 1047SOL    HW1 4781   1.347   5.550   0.283  0.5726 -0.0728 -0.2955
 1047SOL    HW2 4782   1.406   5.534   0.144 -0.6867 -0.6712 -0.7676
 1048SOL     OW 4783   5.363   4.316   3.906 -0.1942 -0.1328 -0.1879
 1048SOL    HW1 4784   5.441   4.372   3.912  0.1196 -0.5995  0.2120
 1048SOL    HW2 4785   5.290   4.378   3.904  0.1504  0.3010  0.1892
 1049SOL     OW 4786   1.651   0.462   1.103  0.1082  0.2463 -0.2700
 1049SOL    HW1 4787   1.581   0.409   1.142  0.6997  0.4692  1.1728
 1049SOL    HW2 4788   1.724   0.401   1.091 -0.2380  0.0537 -1.6135
 1050SOL     OW 4789   1.285   4.569   3.711 -0.1147 -0.0964 -0.6627
 1050SOL    HW1 4790   1.373   4.537   3.690 -0.4195 -0.3731 -1.5231
 1050SOL    HW2 4791   1.229   4.491   3.707 -0.7661  0.4130 -2.2523
 1051SOL     OW 4792   4.010   5.919   3.494 -0.2149 -0.1007  0.8349
 1051SOL    HW1 4793   4.092   5.966   3.510  1.3994 -2.9127  1.7855
 1051SOL    HW2 4794   3.950   5.952   3.560  0.7454  0.8097  1.2833
 1052SOL     OW 4795   4.981   0.198   1.327  0.7973  0.7840 -0.4279
 1052SOL    HW1 4796   5.039   0.146   1.383 -0.7456  0.1409  0.6562
 1052SOL    HW2 4797   5.040   0.252   1.275  2.3966 -0.6370 -0.1860
 1053SOL     OW 4798   4.772   4.828   2.254 -0.0857 -0.2260 -0.0397
 1053SOL    HW1 4799   4.738   4.862   2.337 -1.6736  0.2283 -0.8407
 1053SOL    HW2 4800   4.728   4.744   2.243 -1.0958  0.4156 -1.1442
 1054SOL     OW 4801   1.876   5.165   3.226  0.3643  0.2520 -0.0487
 1054SOL    HW1 4802   1.896   5.230   3.158 -0.9615 -1.0754 -1.7925
 1054SOL    HW2 4803   1.787   5.137   3.207  0.0994 -0.5141  2.0188
 1055SOL     OW 4804   2.674   2.744   3.155 -0.2896  0.0670 -0.7719
 1055SOL    HW1 4805   2.767   2.721   3.159 -0.6490 -1.4995 -0.8572
 1055SOL    HW2 4806   2.629   2.661   3.145 -1.7408  0.7716 -0.3928
 1056SOL     OW 4807   5.841   3.945   4.535  1.0625  0.2929 -0.4423
 1056SOL    HW1 4808   5.919   3.892   4.556  1.3626  0.4712 -1.0875
 1056SOL    HW2 4809   5.783   3.884   4.490  0.5221 -0.0241  0.6480
 1057SOL     OW 4810   5.413   3.543   3.879 -0.2914 -0.0484 -0.3698
 1057SOL    HW1 4811   5.421   3.478   3.949 -0.5454 -1.4743 -1.6101
 1057SOL    HW2 4812   5.503   3.572   3.863 -0.1490 -0.2585  0.0309
 1058SOL     OW 4813   4.033   2.250   1.532  0.2713  1.1768 -0.3473
 1058SOL    HW1 4814   4.083   2.258   1.451  0.9865  4.6187  0.2635
 1058SOL    HW2 4815   3.998   2.338   1.547 -0.8584  0.3592  2.4467
 1059SOL     OW 4816   0.660   3.341   4.374  0.6954  0.0598  0.3684
 1059SOL    HW1 4817   0.752   3.328   4.401  1.0942  0.1601 -0.8811
 1059SOL    HW2 4818   0.662   3.420   4.320 -0.2983  0.5870  1.0814
 1060SOL     OW 4819   6.523   4.146   4.509 -0.1404  0.0019 -0.0545
 1060SOL    HW1 4820   6.619   4.148   4.502  0.0098 -0.5890  1.4924
 1060SOL    HW2 4821   6.494   4.221   4.457  1.1760  0.4186 -0.2300
 1061SOL     OW 4822   4.723   4.656   0.972 -0.2129  0.2969 -0.0238
 1061SOL    HW1 4823   4.755   4.600   0.901  0.8153  1.8292 -0.8300
 1061SOL    HW2 4824   4.633   4.677   0.947 -0.5081 -0.7250  0.1369
 1062SOL     OW 4825   6.530   4.749   4.522 -0.0953 -0.2819  0.0026
 1062SOL    HW1 4826   6.453   4.701   4.493 -1.6161  0.9848  1.7489
 1062SOL    HW2 4827   6.537   4.822   4.461 -0.0612 -0.5840 -0.3592
 1063SOL     OW 4828   3.929   4.705   2.421  0.0595  0.0138 -0.8997
 1063SOL    HW1 4829   3.932   4.640   2.351  0.5545 -0.3510 -0.5475
 1063SOL    HW2 4830   4.018   4.740   2.425 -0.1403  0.5353 -0.9171
 1064SOL     OW 4831   3.010   3.114   3.839  0.0138  0.0276 -0.2474
 1064SOL    HW1 4832   3.021   3.032   3.792  1.3212  0.1147 -0.1452
 1064SOL    HW2 4833   3.011   3.090   3.931  0.1236  0.1305 -0.2214
 1065SOL     OW 4834   0.599   2.404   1.080 -0.0358 -0.2330 -0.2869
 1065SOL    HW1 4835   0.559   2.320   1.099  0.2823 -0.4784 -0.6999
 1065SOL    HW2 4836   0.658   2.420   1.154 -1.1866  0.3283  0.5365
 1066SOL     OW 4837   2.137   4.784   1.363 -0.7302 -0.0629 -0.3653
 1066SOL    HW1 4838   2.222   4.826   1.378  0.0589 -1.9725  0.9535
 1066SOL    HW2 4839   2.107   4.758   1.450 -2.0339 -0.5848 -0.9442
 1067SOL     OW 4840   3.607   5.658   0.603  0.4781 -0.5391 -0.2051
 1067SOL    HW1 4841   3.633   5.590   0.664  1.9687  1.4654  1.5653
 1067SOL    HW2 4842   3.644   5.739   0.640 -2.6510  1.5467 -1.1815
 1068SOL     OW 4843   0.412   4.355   1.935  0.1455  0.0585  0.2275
 1068SOL    HW1 4844   0.481   4.394   1.989 -1.0808  0.5629  1.4830
 1068SOL    HW2 4845   0.456   4.284   1.887  2.4581  2.8556 -2.1675
 1069SOL     OW 4846   3.829   6.407   2.143  0.7498 -0.1348  0.9063
 1069SOL    HW1 4847   3.870   6.445   2.065 -3.1025  2.2371 -0.2231
 1069SOL    HW2 4848   3.801   6.320   2.115  0.2774  0.3162 -0.0834
 1070SOL     OW 4849   4.830   0.267   3.420 -0.4572  0.1463  0.6446
 1070SOL    HW1 4850   4.798   0.307   3.339 -1.1440 -1.4277  0.1085
 1070SOL    HW2 4851   4.789   0.317   3.490 -2.0466 -0.1917 -0.0150
 1071SOL     OW 4852   2.692   5.924   2.087 -0.0940  0.0451  0.3634
 1071SOL    HW1 4853   2.736   5.922   2.002  1.3051 -0.7493  1.0805
 1071SOL    HW2 4854   2.599   5.914   2.065  0.2418 -0.2370 -1.0729
 1072SOL     OW 4855   5.331   4.063   3.210 -0.1356  0.2679  0.5171
 1072SOL    HW1 4856   5.358   4.084   3.121  0.0433  1.6036  0.8659
 1072SOL    HW2 4857   5.413   4.050   3.258 -0.2031  0.4857  0.6958
 1073SOL     OW 4858   4.766   1.102   2.249  0.1986  0.1974 -0.4509
 1073SOL    HW1 4859   4.838   1.110   2.186  0.8804  1.8826  0.4864
 1073SOL    HW2 4860   4.788   1.163   2.319 -1.2986 -0.5281  0.7103
 1074SOL     OW 4861   5.035   1.869   0.100 -0.0907  0.3026 -0.4552
 1074SOL    HW1 4862   5.116   1.871   0.152  0.3207  0.2141 -1.0863
 1074SOL    HW2 4863   5.010   1.961   0.092  0.0814  0.3493 -0.4669
 1075SOL     OW 4864   5.377   2.844   1.214  0.0422  0.8364  0.2240
 1075SOL    HW1 4865   5.388   2.761   1.166  0.0623  0.8207  0.2559
 1075SOL    HW2 4866   5.334   2.819   1.295  0.9122  0.7204  0.6624
 1076SOL     OW 4867   2.237   1.738   0.028  0.6425  0.1130 -0.8995
 1076SOL    HW1 4868   2.174   1.804   0.001 -1.1202 -0.9863  0.3479
 1076SOL    HW2 4869   2.269   1.768   0.113  1.4031  0.3776 -1.2678
 1077SOL     OW 4870   3.519   5.924   3.454  1.0625 -0.5431 -0.3313
 1077SOL    HW1 4871   3.481   5.836   3.454  1.2573 -0.6450 -1.2363
 1077SOL    HW2 4872   3.443   5.982   3.455  0.9374 -0.7147  0.5570
 1078SOL     OW 4873   2.834   2.883   2.222  0.3625  0.1785  0.7996
 1078SOL    HW1 4874   2.777   2.830   2.277  0.5336 -1.1151 -0.2075
 1078SOL    HW2 4875   2.908   2.826   2.202  1.1462  1.2144  0.6328
 1079SOL     OW 4876   0.360   4.663   0.776  0.1475 -0.8780 -0.1802
 1079SOL    HW1 4877   0.429   4.603   0.751  1.0546  0.6874 -1.6335
 1079SOL    HW2 4878   0.349   4.650   0.870  2.0689 -1.5254 -0.0096
 1080SOL     OW 4879   6.482   0.358   1.944 -0.2214  0.2300 -0.1810
 1080SOL    HW1 4880   6.442   0.425   2.000 -0.5644  0.1720 -0.3504
 1080SOL    HW2 4881   6.489   0.281   2.001  0.1276  0.3933 -0.0005
 1081SOL     OW 4882   5.531   2.697   2.605 -0.8048  0.2736 -0.2668
 1081SOL    HW1 4883   5.482   2.731   2.680  2.1975  0.4078  1.8344
 1081SOL    HW2 4884   5.541   2.603   2.624 -0.0420  0.3042 -0.4828
 1082SOL     OW 4885   4.437   6.139   2.650 -0.8198 -0.0141 -0.1270
 1082SOL    HW1 4886   4.386   6.061   2.672  0.0365 -0.1227  1.6448
 1082SOL    HW2 4887   4.410   6.204   2.715 -0.7245  0.8248 -0.9051
 1083SOL     OW 4888   5.758   1.842   3.616 -0.2534  0.0141  0.1602
 1083SOL    HW1 4889   5.663   1.842   3.609 -0.3822 -2.4790  0.7589
 1083SOL    HW2 4890   5.777   1.895   3.694 -1.0692  1.0899 -0.3490
 1084SOL     OW 4891   3.126   1.670   2.488  0.6756 -0.0979 -0.1090
 1084SOL    HW1 4892   3.032   1.689   2.484  0.8305  0.5357 -1.3256
 1084SOL    HW2 4893   3.132   1.593   2.544 -0.8733 -1.9565 -2.2905
 1085SOL     OW 4894   1.614   1.786   1.266 -0.2013 -0.3614 -0.0674
 1085SOL    HW1 4895   1.666   1.709   1.243  1.3500  1.2925 -2.5784
 1085SOL    HW2 4896   1.540   1.784   1.206 -0.5061 -0.2222  0.2972
 1086SOL     OW 4897   4.530   1.034   2.386  0.7591  0.3173 -0.3715
 1086SOL    HW1 4898   4.617   1.024   2.346  2.3859 -1.5226  3.2067
 1086SOL    HW2 4899   4.478   0.963   2.348  0.7993  1.2458 -2.3135
 1087SOL     OW 4900   2.608   2.105   1.897  0.0539  0.0252  0.0006
 1087SOL    HW1 4901   2.514   2.109   1.914  0.2645  0.9217  1.0742
 1087SOL    HW2 4902   2.631   2.013   1.914 -0.5796 -0.1490 -0.0413
 1088SOL     OW 4903   4.386   0.629   2.531  0.5051 -0.6792  0.1645
 1088SOL    HW1 4904   4.299   0.659   2.507  1.3065  1.3323 -0.4063
 1088SOL    HW2 4905   4.379   0.607   2.623 -0.6959 -0.9473  0.0294
 1089SOL     OW 4906   2.129   2.073   0.315 -0.6169  0.1071  0.0751
 1089SOL    HW1 4907   2.170   2.153   0.283 -0.7911  0.3972  0.5627
 1089SOL    HW2 4908   2.058   2.055   0.253 -1.0415  0.7396  0.3645
 1090SOL     OW 4909   5.232   6.561   2.399 -0.2485  0.5682 -0.0550
 1090SOL    HW1 4910   5.138   6.552   2.414 -0.2337  1.7910  0.9273
 1090SOL    HW2 4911   5.238   6.604   2.313 -0.7073  2.4598  0.7921
 1091SOL     OW 4912   2.533   1.741   2.726 -0.7135 -0.3871  0.3041
 1091SOL    HW1 4913   2.535   1.654   2.685  0.8628 -1.4467  2.4369
 1091SOL    HW2 4914   2.576   1.728   2.810  2.3390  3.1082 -0.4985
 1092SOL     OW 4915   3.255   3.730   3.717  0.3339 -0.1274  0.3512
 1092SOL    HW1 4916   3.271   3.772   3.802 -0.6029  1.2831 -0.1227
 1092SOL    HW2 4917   3.186   3.666   3.733 -0.5253  0.8101  0.5001
 1093SOL     OW 4918   4.122   4.139   4.251 -0.4954 -0.0297 -0.6585
 1093SOL    HW1 4919   4.189   4.081   4.287 -1.5916 -0.9540 -0.0308
 1093SOL    HW2 4920   4.166   4.224   4.242  0.3321 -0.1883  1.2533
 1094SOL     OW 4921   0.640   1.364   3.805  0.3194 -0.1909 -0.3166
 1094SOL    HW1 4922   0.719   1.321   3.772  0.1361 -0.1394 -0.8339
 1094SOL    HW2 4923   0.634   1.337   3.897 -0.4507 -2.2709 -0.9204
 1095SOL     OW 4924   3.324   2.396   0.984 -0.1903 -0.2589  0.3643
 1095SOL    HW1 4925   3.403   2.343   0.968  0.5603  0.3829  1.7654
 1095SOL    HW2 4926   3.357   2.485   0.993 -1.2284  0.1875 -0.1363
 1096SOL     OW 4927   4.862   6.232   1.234  0.2351  0.0117 -0.0779
 1096SOL    HW1 4928   4.876   6.316   1.278  5.5577 -1.7298  2.4781
 1096SOL    HW2 4929   4.917   6.237   1.155 -0.6571 -0.5578 -0.7505
 1097SOL     OW 4930   0.059   3.661   0.165 -0.3985  0.5175 -0.6031
 1097SOL    HW1 4931   0.012   3.709   0.233  0.6179 -0.1281  0.6061
 1097SOL    HW2 4932   0.012   3.578   0.157 -0.0844  0.2926 -0.1428
 1098SOL     OW 4933   3.680   2.600   4.060 -0.2119 -0.1996 -0.2223
 1098SOL    HW1 4934   3.747   2.641   4.006 -0.6025  1.5466  0.5329
 1098SOL    HW2 4935   3.599   2.644   4.035 -0.4207  0.5787  1.6555
 1099SOL     OW 4936   4.224   3.306   0.664  0.1842 -0.1104  0.0748
 1099SOL    HW1 4937   4.298   3.280   0.609 -0.5992 -1.1422 -0.5288
 1099SOL    HW2 4938   4.251   3.282   0.753  0.8305  0.1339 -0.0458
 1100SOL     OW 4939   5.950   4.047   0.573 -0.1845  0.3284  0.1360
 1100SOL    HW1 4940   5.937   4.098   0.493  2.7247 -1.4832 -1.7088
 1100SOL    HW2 4941   5.866   4.003   0.587 -0.1855 -1.2172 -3.4807
 1101SOL     OW 4942   0.335   3.710   2.170  1.0874  0.0465 -0.5212
 1101SOL    HW1 4943   0.266   3.654   2.207  1.2874  1.8239  2.9452
 1101SOL    HW2 4944   0.289   3.787   2.138  1.3534  1.3965  2.1239
 1102SOL     OW 4945   4.585   0.843   3.765 -0.3246  0.4639  0.0924
 1102SOL    HW1 4946   4.674   0.850   3.730  0.2181  0.2750  1.3661
 1102SOL    HW2 4947   4.586   0.901   3.841 -0.8726 -0.5900  0.9190
 1103SOL     OW 4948   2.276   4.948   2.558 -0.2771 -0.7928 -0.1940
 1103SOL    HW1 4949   2.185   4.978   2.557  0.1883  0.7317  0.2779
 1103SOL    HW2 4950   2.295   4.925   2.467 -0.5055  0.9300 -0.7055
 1104SOL     OW 4951   3.412   4.655   1.768 -0.2654  0.2733 -0.7285
 1104SOL    HW1 4952   3.383   4.646   1.859 -2.7569 -0.0955 -1.4630
 1104SOL    HW2 4953   3.425   4.749   1.755 -1.1097  0.4552 -0.3093
 1105SOL     OW 4954   5.112   2.275   3.884 -0.4635 -0.3014 -0.0189
 1105SOL    HW1 4955   5.064   2.345   3.838  0.5478 -1.0172 -2.3249
 1105SOL    HW2 4956   5.043   2.224   3.927 -1.3436  1.2589  0.5082
 1106SOL     OW 4957   0.243   2.371   2.644 -0.1969  0.1239 -0.1062
 1106SOL    HW1 4958   0.307   2.442   2.652 -0.9882  1.0166 -1.3765
 1106SOL    HW2 4959   0.269   2.324   2.564 -1.9698  1.4518 -1.5545
 1107SOL     OW 4960   1.705   0.182   0.403  0.2711 -0.5982 -0.1393
 1107SOL    HW1 4961   1.785   0.230   0.422  0.8331 -1.8131  0.6695
 1107SOL    HW2 4962   1.636   0.230   0.449  0.7539 -0.3321  0.3130
 1108SOL     OW 4963   4.388   3.708   3.501 -0.1469 -0.1797 -0.5296
 1108SOL    HW1 4964   4.375   3.767   3.575 -1.4712 -0.1936 -0.7366
 1108SOL    HW2 4965   4.475   3.669   3.517  0.4186  1.2371 -0.0009
 1109SOL     OW 4966   3.589   0.564   1.765 -0.0538 -0.1217  0.3277
 1109SOL    HW1 4967   3.655   0.597   1.703 -0.0875 -0.8200 -0.0978
 1109SOL    HW2 4968   3.513   0.543   1.710  0.0180 -1.0174  0.5521
 1110SOL     OW 4969   0.291   2.931   3.896 -0.1684  0.4854  0.4352
 1110SOL    HW1 4970   0.234   2.963   3.967 -0.4821 -0.4128  0.5986
 1110SOL    HW2 4971   0.230   2.901   3.828  0.1150  2.1112 -0.6118
 1111SOL     OW 4972   3.515   5.100   0.904 -0.7661  0.4979  0.4638
 1111SOL    HW1 4973   3.578   5.168   0.927 -1.5635  1.4452 -0.0394
 1111SOL    HW2 4974   3.453   5.144   0.845 -0.1850 -1.1704 -1.5234
 1112SOL     OW 4975   3.106   3.785   0.427  0.1530  0.2170 -0.0595
 1112SOL    HW1 4976   3.145   3.871   0.409  0.4612 -0.2409 -1.7876
 1112SOL    HW2 4977   3.062   3.762   0.345 -1.3171 -0.5621  0.9239
 1113SOL     OW 4978   0.845   4.666   2.369 -0.4866 -0.3334 -0.1195
 1113SOL    HW1 4979   0.786   4.715   2.311 -0.8557 -0.5173  0.1022
 1113SOL    HW2 4980   0.793   4.647   2.447  0.2138  0.5394  0.5972
 1114SOL     OW 4981   5.452   5.525   2.681  0.1888 -0.0658 -0.2149
 1114SOL    HW1 4982   5.526   5.554   2.628  0.5629  0.5503  0.6291
 1114SOL    HW2 4983   5.406   5.606   2.704  0.6532 -0.1982  1.3002
 1115SOL     OW 4984   2.904   2.594   2.943 -0.3250  0.3180 -0.2016
 1115SOL    HW1 4985   2.945   2.576   2.858  0.4026  2.2817 -0.3412
 1115SOL    HW2 4986   2.937   2.681   2.967  1.6164 -1.1866  3.3625
 1116SOL     OW 4987   2.905   5.855   1.081  0.1039 -0.0409 -0.4281
 1116SOL    HW1 4988   2.980   5.868   1.139 -0.1092 -1.2182  0.1209
 1116SOL    HW2 4989   2.916   5.766   1.047 -1.2328 -0.3683 -0.0602
 1117SOL     OW 4990   1.809   6.221   1.108  0.6404  0.5363 -0.0194
 1117SOL    HW1 4991   1.803   6.315   1.094  0.3597  0.6383  0.7278
 1117SOL    HW2 4992   1.791   6.209   1.202  2.2908 -0.1002  0.2521
 1118SOL     OW 4993   2.677   3.677   2.408  0.5048 -0.1434 -0.0790
 1118SOL    HW1 4994   2.709   3.620   2.478  0.2543  0.1506  0.2735
 1118SOL    HW2 4995   2.624   3.743   2.452 -0.2443 -0.3715 -0.6167
 1119SOL     OW 4996   1.739   2.692   2.866  0.1544 -0.4796  0.0498
 1119SOL    HW1 4997   1.745   2.621   2.930  1.1565  0.3297  0.8762
 1119SOL    HW2 4998   1.646   2.693   2.841 -0.2347 -0.8923  1.3846
 1120SOL     OW 4999   3.952   3.467   0.951 -0.4478  0.1582  0.6891
 1120SOL    HW1 5000   3.930   3.497   0.863 -1.3649  0.5000  1.0230
 1120SOL    HW2 5001   4.037   3.508   0.969 -1.0011  1.4192  0.5766
 1121SOL     OW 5002   2.590   0.788   1.208 -0.4519  0.0610  0.3638
 1121SOL    HW1 5003   2.526   0.729   1.249  1.0037 -1.7014  0.2022
 1121SOL    HW2 5004   2.668   0.782   1.264 -0.3904  2.2298  0.5973
 1122SOL     OW 5005   4.285   2.589   3.864  0.5439  0.0879  0.1218
 1122SOL    HW1 5006   4.241   2.624   3.941  1.1569 -0.0360  0.5381
 1122SOL    HW2 5007   4.354   2.652   3.845 -0.1108  0.5380 -0.8265
 1123SOL     OW 5008   5.058   6.021   4.154 -0.0534  0.5580 -0.4174
 1123SOL    HW1 5009   4.965   6.030   4.136 -0.3429 -1.9479 -0.6496
 1123SOL    HW2 5010   5.089   5.957   4.089  1.6489  0.7159  0.1666
 1124SOL     OW 5011   2.023   2.128   1.448  0.3067 -0.4103 -0.4855
 1124SOL    HW1 5012   1.944   2.107   1.497 -0.4654  1.2812 -0.9362
 1124SOL    HW2 5013   2.026   2.063   1.378 -1.3365  0.1776 -1.1472
 1125SOL     OW 5014   5.416   0.905   2.009 -0.0492 -0.0049 -0.1597
 1125SOL    HW1 5015   5.350   0.969   1.984 -0.4163 -0.2159  0.2583
 1125SOL    HW2 5016   5.494   0.957   2.028 -0.3164  0.3064  0.0853
 1126SOL     OW 5017   0.664   2.188   1.596  0.0903 -0.0351  0.0984
 1126SOL    HW1 5018   0.716   2.155   1.523  0.1132 -0.2211  0.1980
 1126SOL    HW2 5019   0.678   2.283   1.595 -1.0149  0.1389 -0.9960
 1127SOL     OW 5020   0.562   1.175   0.159 -0.4200 -0.0905  0.1183
 1127SOL    HW1 5021   0.530   1.265   0.147  0.0290  0.0355 -0.1814
 1127SOL    HW2 5022   0.498   1.120   0.114 -1.2192 -0.0122  1.1239
 1128SOL     OW 5023   3.361   6.543   0.757 -0.4076  0.2248 -0.6984
 1128SOL    HW1 5024   3.352   6.618   0.817 -0.2095  0.6056 -1.1341
 1128SOL    HW2 5025   3.423   6.574   0.691  1.2537 -1.0280  0.2083
 1129SOL     OW 5026   2.884   2.990   4.383 -0.2619  0.3523  0.0290
 1129SOL    HW1 5027   2.933   3.068   4.408  0.6990 -0.2618  0.1511
 1129SOL    HW2 5028   2.796   3.005   4.415  0.7875 -0.2180  3.5977
 1130SOL     OW 5029   0.853   2.209   1.281 -0.0533 -0.0618  0.2251
 1130SOL    HW1 5030   0.904   2.290   1.273 -0.7150  0.3553  0.2304
 1130SOL    HW2 5031   0.912   2.141   1.247  1.3159  0.0831  2.1544
 1131SOL     OW 5032   6.420   4.472   1.944  0.4426  0.0656  0.0865
 1131SOL    HW1 5033   6.468   4.396   1.911 -0.5811 -0.5264 -0.0836
 1131SOL    HW2 5034   6.411   4.530   1.869  0.0158 -0.2893 -0.1417
 1132SOL     OW 5035   4.079   2.269   3.790 -0.1285  0.3590 -0.0983
 1132SOL    HW1 5036   4.064   2.253   3.697  1.7134 -1.2506 -0.1834
 1132SOL    HW2 5037   4.168   2.307   3.794  0.4751 -1.0840  1.0747
 1133SOL     OW 5038   3.095   3.626   0.181  0.2434 -0.0723 -0.7606
 1133SOL    HW1 5039   3.188   3.612   0.196  0.2089  1.2685  0.9348
 1133SOL    HW2 5040   3.091   3.693   0.112  0.6273  1.8467  1.0045
 1134SOL     OW 5041   5.491   5.116   4.053  0.4026 -0.1537 -0.1172
 1134SOL    HW1 5042   5.485   5.021   4.066  0.5750 -0.2149 -0.4871
 1134SOL    HW2 5043   5.578   5.130   4.016  0.2427  0.1148 -0.3902
 1135SOL     OW 5044   1.219   3.144   1.659 -0.2147 -0.1885 -0.3178
 1135SOL    HW1 5045   1.172   3.164   1.578 -0.5817  0.4311  0.0459
 1135SOL    HW2 5046   1.160   3.086   1.706 -0.0470 -0.4618 -0.4401
 1136SOL     OW 5047   4.634   2.328   4.345  0.3141 -0.1313  0.2839
 1136SOL    HW1 5048   4.609   2.317   4.253 -0.1861 -0.9742  0.5195
 1136SOL    HW2 5049   4.719   2.372   4.341  0.5181 -0.5907 -0.5978
 1137SOL     OW 5050   0.855   3.857   0.145 -0.2970 -0.1091 -0.8560
 1137SOL    HW1 5051   0.790   3.847   0.214 -2.1368  0.2727 -2.4414
 1137SOL    HW2 5052   0.821   3.927   0.090  1.1566 -0.3202 -2.0958
 1138SOL     OW 5053   1.553   2.436   3.274  0.0173 -0.1751 -0.0782
 1138SOL    HW1 5054   1.609   2.373   3.228 -0.7310  0.7607 -2.4541
 1138SOL    HW2 5055   1.513   2.386   3.345  3.4675 -0.9781  1.5040
 1139SOL     OW 5056   5.421   2.361   4.237 -0.1515  0.2165  0.4250
 1139SOL    HW1 5057   5.508   2.370   4.200 -0.3327  0.8397  0.1381
 1139SOL    HW2 5058   5.422   2.275   4.281  0.0278 -0.5905 -1.0923
 1140SOL     OW 5059   4.088   1.634   2.563 -0.0369 -0.1940 -0.0057
 1140SOL    HW1 5060   4.140   1.646   2.642  3.3393 -2.1107 -1.7408
 1140SOL    HW2 5061   4.073   1.540   2.557  0.2068 -0.1512 -1.8798
 1141SOL     OW 5062   2.533   2.589   3.887 -0.0290 -0.9007  0.2831
 1141SOL    HW1 5063   2.495   2.669   3.852 -0.7120 -1.7707 -1.0341
 1141SOL    HW2 5064   2.459   2.540   3.923  0.0365 -1.8632 -0.8134
 1142SOL     OW 5065   2.400   0.661   1.374 -0.0488  0.1388  0.7167
 1142SOL    HW1 5066   2.331   0.632   1.434  0.8077 -0.8396  1.2520
 1142SOL    HW2 5067   2.425   0.747   1.408  0.9241 -0.7067  2.2511
 1143SOL     OW 5068   1.113   1.192   4.202  0.1496 -0.6039 -0.0009
 1143SOL    HW1 5069   1.194   1.143   4.220 -0.3575 -2.1119 -1.5557
 1143SOL    HW2 5070   1.049   1.124   4.183 -2.1656  0.3836  3.3703
 1144SOL     OW 5071   2.960   1.171   1.131  0.6455  0.3795  0.1396
 1144SOL    HW1 5072   2.993   1.086   1.159  1.7270  0.7953  0.1746
 1144SOL    HW2 5073   2.869   1.173   1.160  0.6070 -0.7679  0.1175
 1145SOL     OW 5074   3.800   2.093   1.085 -0.1735 -0.5366  0.3838
 1145SOL    HW1 5075   3.856   2.030   1.040  0.8004 -0.8435  1.9507
 1145SOL    HW2 5076   3.791   2.058   1.174 -2.3608 -0.1665  0.3573
 1146SOL     OW 5077   0.081   3.110   4.490 -0.5806 -0.2533 -0.0999
 1146SOL    HW1 5078   0.028   3.063   4.555 -0.7008 -0.0435 -0.0471
 1146SOL    HW2 5079   0.072   3.058   4.410 -1.5563  0.2363 -0.3243
 1147SOL     OW 5080   2.694   3.558   3.232 -0.0318 -0.6771  0.2235
 1147SOL    HW1 5081   2.783   3.590   3.218  0.4707  0.0991  4.1398
 1147SOL    HW2 5082   2.707   3.469   3.266 -0.8346 -0.9373 -0.1421
 1148SOL     OW 5083   4.166   3.805   3.354  0.0367  0.1921  0.0496
 1148SOL    HW1 5084   4.241   3.781   3.408  0.4576  0.2299 -0.5020
 1148SOL    HW2 5085   4.160   3.900   3.362 -0.2357  0.1387  0.4588
 1149SOL     OW 5086   5.548   0.681   0.474  0.4342 -0.4841  0.2751
 1149SOL    HW1 5087   5.629   0.645   0.509  0.2002 -0.8394  0.4692
 1149SOL    HW2 5088   5.535   0.635   0.391  0.8484  0.1611 -0.1487
 1150SOL     OW 5089   2.790   2.336   3.270  0.1776 -0.2470 -0.5125
 1150SOL    HW1 5090   2.861   2.400   3.278 -0.8221  0.8037  0.3243
 1150SOL    HW2 5091   2.815   2.265   3.329  0.5659  0.0861 -0.2716
 1151SOL     OW 5092   0.305   1.134   4.422 -0.0816 -0.0432 -0.7008
 1151SOL    HW1 5093   0.399   1.129   4.440  0.3396  0.5364 -2.5136
 1151SOL    HW2 5094   0.283   1.226   4.439 -0.3568 -0.1947 -0.2064
 1152SOL     OW 5095   1.107   2.757   3.247 -0.5195 -0.1711  0.7327
 1152SOL    HW1 5096   1.069   2.676   3.215  1.5718 -0.5102 -1.1508
 1152SOL    HW2 5097   1.039   2.823   3.233 -0.6549 -0.8148 -2.0680
 1153SOL     OW 5098   3.679   4.384   0.671 -0.0870 -0.1107  0.0628
 1153SOL    HW1 5099   3.719   4.455   0.721  0.4909  1.0370 -1.9115
 1153SOL    HW2 5100   3.742   4.366   0.600 -1.3080 -0.9545 -0.8515
 1154SOL     OW 5101   5.636   0.533   3.905  0.2701 -0.6079  0.0009
 1154SOL    HW1 5102   5.631   0.439   3.887  1.2287 -0.7776  0.5631
 1154SOL    HW2 5103   5.666   0.539   3.996 -2.1057  0.2487  0.7962
 1155SOL     OW 5104   3.015   5.020   2.364  0.3575  0.0858 -0.3922
 1155SOL    HW1 5105   3.070   5.051   2.292 -2.4588 -1.4560 -3.4226
 1155SOL    HW2 5106   2.935   5.072   2.358 -1.0437 -1.9449 -0.1698
 1156SOL     OW 5107   6.362   3.828   3.281 -0.2186 -0.1312  0.6552
 1156SOL    HW1 5108   6.333   3.753   3.229 -1.0446 -0.5002  1.6172
 1156SOL    HW2 5109   6.373   3.899   3.218 -1.4565 -0.4946  0.0140
 1157SOL     OW 5110   4.109   0.257   1.845  0.1640  0.3451 -0.2989
 1157SOL    HW1 5111   4.157   0.223   1.769  0.3021 -1.6753  0.6149
 1157SOL    HW2 5112   4.173   0.311   1.891  1.9991 -2.8582  1.2819
 1158SOL     OW 5113   1.731   0.797   0.538  0.7092 -0.0991  0.1374
 1158SOL    HW1 5114   1.686   0.766   0.617  0.2006 -0.1818 -0.1803
 1158SOL    HW2 5115   1.706   0.734   0.470  0.1330  0.6672 -0.3811
 1159SOL     OW 5116   0.940   6.295   0.286  0.2440 -0.3918 -0.1049
 1159SOL    HW1 5117   0.917   6.202   0.290 -1.0335 -0.0720  0.3782
 1159SOL    HW2 5118   0.963   6.318   0.376  1.0818 -0.3443 -0.3166
 1160SOL     OW 5119   4.449   0.843   1.640  0.1474 -0.2037 -0.0236
 1160SOL    HW1 5120   4.385   0.893   1.590  2.0938  1.5506 -0.9188
 1160SOL    HW2 5121   4.473   0.901   1.713  0.2625 -1.0953  0.6603
 1161SOL     OW 5122   5.379   2.883   4.375 -0.5681 -0.1601 -0.0477
 1161SOL    HW1 5123   5.312   2.899   4.309  1.2343  1.3700 -1.6254
 1161SOL    HW2 5124   5.356   2.941   4.447  0.0006  1.7803 -1.3412
 1162SOL     OW 5125   3.223   4.921   0.634  0.0483  1.0917  0.7533
 1162SOL    HW1 5126   3.295   4.866   0.666 -0.6125 -0.2559 -0.0292
 1162SOL    HW2 5127   3.257   5.011   0.642  1.3281  0.5659  1.5964
 1163SOL     OW 5128   6.036   2.645   3.525  0.1003  0.3681 -0.2529
 1163SOL    HW1 5129   5.975   2.714   3.552  0.7244  0.8975 -0.1750
 1163SOL    HW2 5130   6.116   2.691   3.502 -0.0532 -0.1607 -1.9909
 1164SOL     OW 5131   2.999   0.005   4.034 -0.1333  0.0383 -0.1308
 1164SOL    HW1 5132   2.965   0.080   3.987 -0.3167 -0.6476 -1.1263
 1164SOL    HW2 5133   3.081   0.036   4.074 -0.3242  0.8134 -0.3345
 1165SOL     OW 5134   4.040   5.681   1.871  0.3816 -0.2393 -0.3394
 1165SOL    HW1 5135   4.085   5.624   1.808  0.2768  0.4720 -1.0654
 1165SOL    HW2 5136   4.093   5.675   1.951 -0.1574 -2.1361 -0.0497
 1166SOL     OW 5137   3.821   3.796   4.279 -0.0396 -0.5128 -0.2142
 1166SOL    HW1 5138   3.773   3.826   4.356 -1.0102 -1.7254 -0.3110
 1166SOL    HW2 5139   3.795   3.857   4.210 -0.1711 -0.1961  0.1086
 1167SOL     OW 5140   0.434   1.210   0.536 -0.4000 -0.2313 -0.0465
 1167SOL    HW1 5141   0.362   1.147   0.532 -1.2936  0.8580 -2.7888
 1167SOL    HW2 5142   0.392   1.295   0.547  0.4460  0.3745 -1.2473
 1168SOL     OW 5143   3.880   6.532   2.913  0.1597 -0.0308  0.3682
 1168SOL    HW1 5144   3.909   6.474   2.842  2.2954  1.0789  0.2523
 1168SOL    HW2 5145   3.784   6.530   2.907  0.1518 -3.0047 -0.0134
 1169SOL     OW 5146   4.862   4.682   1.907 -0.3060 -0.6884 -0.2325
 1169SOL    HW1 5147   4.804   4.701   1.833 -2.4194  0.0383  1.4992
 1169SOL    HW2 5148   4.900   4.766   1.931  0.7837 -1.0075 -0.7680
 1170SOL     OW 5149   4.645   3.913   0.033 -0.0126 -0.2064  0.3821
 1170SOL    HW1 5150   4.572   3.855   0.015 -0.6443  0.5317  0.5318
 1170SOL    HW2 5151   4.606   4.000   0.041  0.8575  0.1768  0.6158
 1171SOL     OW 5152   5.086   2.692   1.648  0.3493 -0.5488  0.2348
 1171SOL    HW1 5153   5.075   2.597   1.639  1.4352 -0.7959  1.2404
 1171SOL    HW2 5154   5.007   2.720   1.695 -0.2018 -0.8667 -0.4779
 1172SOL     OW 5155   3.410   5.784   2.722  0.1925 -0.6149 -0.2777
 1172SOL    HW1 5156   3.434   5.779   2.815 -0.2219  0.5412 -0.0865
 1172SOL    HW2 5157   3.354   5.862   2.716 -0.1846 -0.9549 -1.4160
 1173SOL     OW 5158   3.185   1.036   3.864 -0.3183 -0.4859 -0.1815
 1173SOL    HW1 5159   3.268   1.001   3.830  1.2765  0.7864  2.1753
 1173SOL    HW2 5160   3.197   1.040   3.959 -3.7416 -1.8115  0.4449
 1174SOL     OW 5161   0.565   2.708   3.160 -0.2432 -0.6858 -0.1680
 1174SOL    HW1 5162   0.539   2.646   3.092 -0.6381 -1.5910  0.7879
 1174SOL    HW2 5163   0.627   2.766   3.116 -0.5246 -1.2210 -1.3129
 1175SOL     OW 5164   2.261   0.910   1.131  0.5499  0.2228  0.4297
 1175SOL    HW1 5165   2.256   0.843   1.063  1.9351 -0.1120  0.6380
 1175SOL    HW2 5166   2.345   0.895   1.174 -0.1893  0.5748  2.0720
 1176SOL     OW 5167   0.488   5.197   1.684 -0.1429  0.3345  0.5707
 1176SOL    HW1 5168   0.480   5.166   1.774 -0.9935  1.3101  0.8504
 1176SOL    HW2 5169   0.556   5.142   1.645  1.0138  0.6010  2.1203
 1177SOL     OW 5170   0.363   3.956   1.416  0.4334  0.3426  0.0893
 1177SOL    HW1 5171   0.288   3.896   1.419 -0.3455  1.3227  1.4601
 1177SOL    HW2 5172   0.332   4.028   1.361  0.4660  0.6047  0.4099
 1178SOL     OW 5173   5.445   3.492   0.298 -0.0965 -0.4316  0.3033
 1178SOL    HW1 5174   5.458   3.440   0.377  0.6511 -1.2987 -0.3703
 1178SOL    HW2 5175   5.351   3.489   0.283 -0.4843  1.0910  2.0336
 1179SOL     OW 5176   5.908   2.274   1.360  0.0674  0.2776  0.5173
 1179SOL    HW1 5177   5.983   2.256   1.302 -0.5769  0.2141 -0.3203
 1179SOL    HW2 5178   5.834   2.232   1.316 -0.4360  0.2113  1.4133
 1180SOL     OW 5179   5.177   2.243   2.118  0.3473  0.0989  0.3207
 1180SOL    HW1 5180   5.189   2.331   2.154  1.0848  0.4569 -0.7501
 1180SOL    HW2 5181   5.101   2.209   2.164  0.1985  1.2042  0.9400
 1181SOL     OW 5182   4.289   1.301   3.439  0.3153  0.6550  0.0470
 1181SOL    HW1 5183   4.294   1.248   3.519  1.3207  0.3544 -0.2013
 1181SOL    HW2 5184   4.200   1.287   3.407 -0.2763  1.1600  1.3544
 1182SOL     OW 5185   3.367   0.884   3.304  0.7240  0.3857 -0.1632
 1182SOL    HW1 5186   3.348   0.871   3.211  0.4475  0.2703 -0.0915
 1182SOL    HW2 5187   3.297   0.942   3.335 -2.7973 -4.1107  1.3377
 1183SOL     OW 5188   5.350   4.183   3.671 -0.1025  0.0009 -0.0215
 1183SOL    HW1 5189   5.349   4.092   3.701  3.1871  0.3319  1.5086
 1183SOL    HW2 5190   5.355   4.234   3.752 -0.5208  1.4932 -0.9122
 1184SOL     OW 5191   0.912   1.315   2.195 -0.3536  0.0796 -0.0542
 1184SOL    HW1 5192   0.882   1.229   2.164 -0.1208 -0.5180  1.2849
 1184SOL    HW2 5193   0.845   1.343   2.257  0.1917  0.2754  0.4594
 1185SOL     OW 5194   5.452   1.292   0.589 -0.4510 -0.1367  0.2767
 1185SOL    HW1 5195   5.473   1.385   0.596 -1.6549  0.1249  0.5239
 1185SOL    HW2 5196   5.534   1.248   0.614  0.5349  0.8312 -1.1048
 1186SOL     OW 5197   2.373   3.324   0.573 -0.6480 -0.3764  0.5572
 1186SOL    HW1 5198   2.388   3.230   0.584 -1.8990 -0.7010 -0.3026
 1186SOL    HW2 5199   2.375   3.337   0.478  1.1640  0.7888  0.6907
 1187SOL     OW 5200   4.884   4.953   2.027 -0.1784  0.1422  0.2395
 1187SOL    HW1 5201   4.880   4.912   2.114  3.0545 -0.3985  0.2319
 1187SOL    HW2 5202   4.906   5.044   2.044  0.2451  0.0852  0.0150
 1188SOL     OW 5203   0.741   3.185   2.804 -0.1970 -0.4533 -0.0999
 1188SOL    HW1 5204   0.692   3.103   2.794  0.9662 -1.2340  0.3771
 1188SOL    HW2 5205   0.785   3.197   2.720 -0.6603 -0.1010 -0.2996
 1189SOL     OW 5206   6.202   2.911   3.246 -0.0890  0.2561 -0.2463
 1189SOL    HW1 5207   6.263   2.921   3.174 -1.1957  0.5012 -1.1782
 1189SOL    HW2 5208   6.145   2.987   3.241 -0.3223  0.1658  0.7575
 1190SOL     OW 5209   6.208   3.520   1.866  0.5599 -0.1571 -0.1220
 1190SOL    HW1 5210   6.169   3.547   1.949  0.3355 -2.6787  0.6809
 1190SOL    HW2 5211   6.300   3.504   1.887 -0.0947 -4.0177  0.6604
 1191SOL     OW 5212   3.435   4.785   0.699  0.7609 -0.4391  0.5648
 1191SOL    HW1 5213   3.523   4.823   0.703  0.2873  1.6321 -3.1921
 1191SOL    HW2 5214   3.444   4.711   0.639 -0.0081 -0.0907 -0.0028
 1192SOL     OW 5215   0.567   0.772   3.793 -0.2419 -0.2170  0.6208
 1192SOL    HW1 5216   0.567   0.676   3.798 -0.2758 -0.2141  0.6805
 1192SOL    HW2 5217   0.476   0.795   3.779 -0.3426 -0.1588  1.3550
 1193SOL     OW 5218   0.631   2.064   1.863 -0.4613  0.1504 -0.3362
 1193SOL    HW1 5219   0.723   2.055   1.887 -0.5773 -1.1762 -0.3152
 1193SOL    HW2 5220   0.632   2.118   1.784  0.3140  0.3641 -0.1837
 1194SOL     OW 5221   4.886   1.184   2.905  0.5532  0.3038  0.8630
 1194SOL    HW1 5222   4.792   1.202   2.896  0.6503  2.2097  2.8774
 1194SOL    HW2 5223   4.920   1.193   2.816 -1.0977 -0.1137  0.1389
 1195SOL     OW 5224   1.698   1.414   2.949 -0.3656  0.1467 -0.0299
 1195SOL    HW1 5225   1.680   1.391   3.040 -0.7562  2.1106  0.4302
 1195SOL    HW2 5226   1.612   1.425   2.909 -0.2093 -1.2829 -0.8289
 1196SOL     OW 5227   1.315   5.439   1.134  0.0217 -0.3759 -0.3915
 1196SOL    HW1 5228   1.262   5.509   1.172  2.8733  1.2633  0.8870
 1196SOL    HW2 5229   1.359   5.480   1.060  0.3325 -1.3454 -0.7517
 1197SOL     OW 5230   4.352   2.631   2.331 -0.7152  0.6927 -0.1575
 1197SOL    HW1 5231   4.339   2.571   2.404 -0.4861  0.7964 -0.0292
 1197SOL    HW2 5232   4.377   2.575   2.258  1.7730  0.7861  0.5261
 1198SOL     OW 5233   1.233   2.717   4.164  0.2530  0.1027 -0.4230
 1198SOL    HW1 5234   1.273   2.695   4.248  0.9648  0.5392 -0.6305
 1198SOL    HW2 5235   1.304   2.705   4.101 -1.0300 -3.3682 -1.4794
 1199SOL     OW 5236   5.912   1.968   0.395  0.2302 -0.1564 -0.3253
 1199SOL    HW1 5237   5.822   1.980   0.426 -0.4893 -1.7633 -1.6450
 1199SOL    HW2 5238   5.934   1.878   0.418  1.3331  0.0499 -0.4872
 1200SOL     OW 5239   6.174   2.600   2.108  0.1497 -0.2447 -0.0060
 1200SOL    HW1 5240   6.096   2.574   2.156  0.2714 -1.6585 -0.5473
 1200SOL    HW2 5241   6.143   2.616   2.019  0.4659 -0.7701 -0.2114
 1201SOL     OW 5242   1.493   3.240   2.192 -0.1119 -0.2853 -0.2450
 1201SOL    HW1 5243   1.406   3.281   2.184  0.4299  1.0892  0.4990
 1201SOL    HW2 5244   1.502   3.187   2.114 -0.3252  2.1369 -2.0368
 1202SOL     OW 5245   2.119   5.250   1.805 -0.0848  0.0962  0.3488
 1202SOL    HW1 5246   2.135   5.168   1.759 -0.3420  1.0177 -1.5096
 1202SOL    HW2 5247   2.181   5.250   1.878  2.6607 -0.0835 -1.8228
 1203SOL     OW 5248   3.866   2.872   2.104  0.4019  0.4809 -0.1491
 1203SOL    HW1 5249   3.895   2.831   2.186  1.1815 -0.6418 -0.9602
 1203SOL    HW2 5250   3.787   2.822   2.080  1.0138 -0.1773 -0.8299
 1204SOL     OW 5251   6.043   2.493   0.286 -0.7883 -0.3191  0.5408
 1204SOL    HW1 5252   6.000   2.577   0.303 -1.1694 -0.3541 -0.1887
 1204SOL    HW2 5253   5.999   2.431   0.343  0.3731  0.1973  2.0579
 1205SOL     OW 5254   4.020   0.754   3.302  0.6266 -0.1260 -0.2448
 1205SOL    HW1 5255   4.098   0.726   3.350  0.8270 -0.6722 -0.8750
 1205SOL    HW2 5256   4.045   0.749   3.210  0.1268  0.5513 -0.4241
 1206SOL     OW 5257   3.279   0.438   0.834  0.6476  0.3179 -0.6155
 1206SOL    HW1 5258   3.252   0.490   0.910  0.5858  1.9735 -1.7329
 1206SOL    HW2 5259   3.238   0.482   0.759  0.3825 -1.5118 -1.5931
 1207SOL     OW 5260   4.128   5.132   3.550 -0.7625  0.1826  0.0421
 1207SOL    HW1 5261   4.078   5.208   3.520  0.6302  0.7692 -0.8835
 1207SOL    HW2 5262   4.159   5.157   3.637 -0.2315  0.7251 -0.2963
 1208SOL     OW 5263   4.153   1.013   4.355  0.4372 -0.1619  0.1554
 1208SOL    HW1 5264   4.176   0.928   4.391  1.4989 -0.8164 -1.9119
 1208SOL    HW2 5265   4.067   1.000   4.314  1.5527 -0.9161 -2.0814
 1209SOL     OW 5266   4.856   1.056   4.407  0.0261 -0.3257 -0.3713
 1209SOL    HW1 5267   4.840   1.105   4.326 -1.1541 -1.8319 -1.1139
 1209SOL    HW2 5268   4.857   1.123   4.476 -1.3477  0.7702 -1.3547
 1210SOL     OW 5269   1.791   1.800   2.682 -0.3837  0.1971  0.9117
 1210SOL    HW1 5270   1.744   1.717   2.688 -2.0482  1.0251  0.0200
 1210SOL    HW2 5271   1.879   1.775   2.653 -1.1547 -1.1852 -0.4176
 1211SOL     OW 5272   3.480   1.451   1.327 -0.3623 -0.5370  0.1439
 1211SOL    HW1 5273   3.530   1.523   1.364 -1.7577 -0.2467  1.5938
 1211SOL    HW2 5274   3.417   1.428   1.396 -0.8577 -2.2242 -0.8104
 1212SOL     OW 5275   2.958   4.563   2.163  0.0580 -0.4010  0.4347
 1212SOL    HW1 5276   2.890   4.495   2.159  0.6681 -0.9799 -1.5591
 1212SOL    HW2 5277   2.930   4.622   2.233 -1.5944 -1.5546  0.7979
 1213SOL     OW 5278   4.819   2.088   3.636 -0.7924  0.1051 -0.0824
 1213SOL    HW1 5279   4.739   2.035   3.640 -1.4322  0.8433 -2.0355
 1213SOL    HW2 5280   4.834   2.102   3.542  1.1758  0.6751  0.2835
 1214SOL     OW 5281   2.261   3.402   1.791 -0.0257 -0.0420  0.1351
 1214SOL    HW1 5282   2.272   3.469   1.857 -0.3697  2.2056 -1.9414
 1214SOL    HW2 5283   2.349   3.371   1.772  0.2561  0.6723  0.2785
 1215SOL     OW 5284   2.444   1.257   3.384 -0.2412 -0.6503  0.0668
 1215SOL    HW1 5285   2.386   1.283   3.456 -0.5354  0.4318 -0.5406
 1215SOL    HW2 5286   2.476   1.170   3.409  0.2379  0.0037  1.8641
 1216SOL     OW 5287   2.800   0.827   3.591 -0.2334  0.0699  0.0608
 1216SOL    HW1 5288   2.753   0.909   3.603  0.1407  0.3030 -0.0275
 1216SOL    HW2 5289   2.819   0.824   3.497 -1.5686 -0.8619 -0.2092
 1217SOL     OW 5290   4.612   3.612   2.829 -0.4587 -0.4585  0.5896
 1217SOL    HW1 5291   4.583   3.633   2.740 -0.4259 -2.2343  0.1286
 1217SOL    HW2 5292   4.542   3.645   2.885 -1.4666 -1.1067 -0.2443
 1218SOL     OW 5293   5.672   2.981   4.428  0.3896  0.0335 -0.3407
 1218SOL    HW1 5294   5.678   2.985   4.524  0.6790  2.3993 -0.4041
 1218SOL    HW2 5295   5.582   2.955   4.411  0.0482  0.5541  0.5824
 1219SOL     OW 5296   6.337   2.319   1.335 -0.0295  0.5894 -0.0630
 1219SOL    HW1 5297   6.272   2.302   1.402  0.3707 -0.4432  0.0917
 1219SOL    HW2 5298   6.349   2.414   1.335 -1.6640  0.8138 -0.2403
 1220SOL     OW 5299   2.670   5.065   3.128 -0.3053  0.4544  0.5976
 1220SOL    HW1 5300   2.683   5.000   3.059  0.7215  1.3988 -0.1550
 1220SOL    HW2 5301   2.609   5.025   3.189  0.9410 -1.5510  0.6175
 1221SOL     OW 5302   5.102   3.463   2.565 -0.0464 -0.2702  0.0791
 1221SOL    HW1 5303   5.056   3.413   2.633  0.8409 -0.6570  0.4158
 1221SOL    HW2 5304   5.032   3.502   2.513 -0.7533 -0.6849  0.6865
 1222SOL     OW 5305   1.279   3.541   1.567 -0.1199  0.2038  0.5974
 1222SOL    HW1 5306   1.187   3.524   1.547 -0.1690 -0.6560  1.4590
 1222SOL    HW2 5307   1.311   3.594   1.494 -0.8805 -0.8070 -0.5066
 1223SOL     OW 5308   3.787   6.174   4.545 -0.2392 -0.0869  0.1141
 1223SOL    HW1 5309   3.759   6.266   4.545 -4.0317 -1.0331  1.4613
 1223SOL    HW2 5310   3.837   6.164   4.626  0.7218  0.8685 -0.3398
 1224SOL     OW 5311   3.564   4.536   4.537  0.2454  0.0310  0.5782
 1224SOL    HW1 5312   3.587   4.469   4.601  1.4364  0.3753  0.5220
 1224SOL    HW2 5313   3.647   4.577   4.513 -0.5673  2.4433  1.5992
 1225SOL     OW 5314   5.305   2.405   0.057  0.6198  0.5591 -0.2200
 1225SOL    HW1 5315   5.230   2.429   0.111  0.0584  1.8816 -1.5264
 1225SOL    HW2 5316   5.346   2.333   0.104 -1.0598  0.2673  0.8793
 1226SOL     OW 5317   6.430   3.652   1.043  0.2401  0.7099  0.1350
 1226SOL    HW1 5318   6.434   3.683   0.952  0.7588 -3.3802 -1.4780
 1226SOL    HW2 5319   6.520   3.622   1.061 -0.2561 -0.1341  1.3058
 1227SOL     OW 5320   6.011   1.050   1.506 -1.0160  0.2102 -0.4176
 1227SOL    HW1 5321   5.986   1.142   1.519 -2.5225  0.2860 -3.0422
 1227SOL    HW2 5322   5.955   1.001   1.567  0.0253  1.0007  1.2387
 1228SOL     OW 5323   6.185   4.023   2.879  0.2333  0.1671 -0.5513
 1228SOL    HW1 5324   6.166   4.116   2.870 -0.8360 -0.1093 -1.3743
 1228SOL    HW2 5325   6.158   3.985   2.796 -0.5166 -1.0645  0.2291
 1229SOL     OW 5326   0.315   2.949   0.725 -0.7792  0.4920  0.2533
 1229SOL    HW1 5327   0.283   2.860   0.713 -1.5014  0.6945  0.6276
 1229SOL    HW2 5328   0.237   3.005   0.716 -0.6881  0.9340  1.8686
 1230SOL     OW 5329   0.834   2.321   4.396 -0.4474  0.4191 -0.7592
 1230SOL    HW1 5330   0.763   2.320   4.460  0.3523 -0.2250  0.1559
 1230SOL    HW2 5331   0.878   2.404   4.410 -0.2856  0.2877 -0.4761
 1231SOL     OW 5332   3.076   4.801   1.539 -0.4156  0.1780 -0.2219
 1231SOL    HW1 5333   3.076   4.766   1.628 -0.2384 -0.6454 -0.5418
 1231SOL    HW2 5334   3.116   4.888   1.547  0.7325 -0.3801  0.3083
 1232SOL     OW 5335   5.868   5.689   3.739 -0.0248 -0.1593 -0.9045
 1232SOL    HW1 5336   5.802   5.720   3.676 -0.0910 -0.0681 -0.7912
 1232SOL    HW2 5337   5.937   5.651   3.685 -0.7119 -1.3428 -0.9953
 1233SOL     OW 5338   2.748   3.801   0.865  0.0923 -0.1271  0.1376
 1233SOL    HW1 5339   2.799   3.829   0.789 -0.5062 -0.3719 -0.3624
 1233SOL    HW2 5340   2.809   3.747   0.916  0.1840 -0.8836 -0.7389
 1234SOL     OW 5341   3.580   1.362   1.623  0.2925 -0.4771  0.4573
 1234SOL    HW1 5342   3.485   1.373   1.614  0.3091 -0.2120  0.5870
 1234SOL    HW2 5343   3.617   1.441   1.584  0.5314 -1.3282 -1.1159
 1235SOL     OW 5344   1.417   3.991   3.492  0.6752 -0.2031 -0.5112
 1235SOL    HW1 5345   1.323   3.987   3.474  0.6547 -1.6290 -0.1967
 1235SOL    HW2 5346   1.428   4.070   3.545 -0.5775 -0.7880  0.6769
 1236SOL     OW 5347   1.563   2.998   4.238  0.4558 -0.3914  0.3491
 1236SOL    HW1 5348   1.483   3.005   4.185  0.4426 -0.5490  0.3483
 1236SOL    HW2 5349   1.601   2.914   4.213  1.1210  0.1056 -0.3318
 1237SOL     OW 5350   2.962   3.534   1.875 -0.5467 -0.0360 -0.0778
 1237SOL    HW1 5351   2.905   3.537   1.952  0.1506  0.2563  0.4280
 1237SOL    HW2 5352   3.037   3.589   1.897  0.5417 -1.4072 -0.2534
 1238SOL     OW 5353   5.157   1.860   3.916 -0.2927  0.4210  0.2787
 1238SOL    HW1 5354   5.239   1.831   3.956 -0.7995  0.8652  1.7139
 1238SOL    HW2 5355   5.145   1.802   3.840  0.8075 -0.3338  0.6608
 1239SOL     OW 5356   4.528   1.450   0.655 -0.0341 -0.4333 -0.1028
 1239SOL    HW1 5357   4.510   1.357   0.642 -1.9973 -0.5097  2.3833
 1239SOL    HW2 5358   4.482   1.493   0.582  0.5010 -1.3523 -1.0080
 1240SOL     OW 5359   5.812   1.569   1.261 -0.2745 -0.0730  0.3380
 1240SOL    HW1 5360   5.816   1.625   1.338  1.5924  1.8012 -1.0363
 1240SOL    HW2 5361   5.829   1.481   1.295 -1.6540  0.3491  2.3199
 1241SOL     OW 5362   3.308   3.359   4.292  0.2312 -0.0787  0.9429
 1241SOL    HW1 5363   3.403   3.369   4.296  0.1313  1.1590  0.5072
 1241SOL    HW2 5364   3.273   3.446   4.312 -0.7506  0.0416 -1.0077
 1242SOL     OW 5365   0.989   2.747   1.453 -0.2566 -0.1372  0.4950
 1242SOL    HW1 5366   0.969   2.716   1.365 -1.0386 -1.0770  0.9928
 1242SOL    HW2 5367   0.904   2.770   1.491 -0.0844 -1.1052  1.5024
 1243SOL     OW 5368   1.476   1.419   3.458 -0.2760 -0.5674  0.0057
 1243SOL    HW1 5369   1.418   1.345   3.478 -1.7631  0.6792  0.4336
 1243SOL    HW2 5370   1.463   1.481   3.530  0.7705  0.2434 -0.4642
 1244SOL     OW 5371   5.254   1.482   3.248 -0.1750 -0.4436  0.0670
 1244SOL    HW1 5372   5.191   1.426   3.204 -0.3755 -0.1032 -0.0820
 1244SOL    HW2 5373   5.338   1.460   3.207 -0.0967 -1.2946  0.6496
 1245SOL     OW 5374   4.433   3.155   0.467 -0.8766  0.3263  0.7528
 1245SOL    HW1 5375   4.472   3.074   0.436 -1.4323  0.2222  0.3247
 1245SOL    HW2 5376   4.485   3.179   0.544 -0.7089 -0.4251  0.8726
 1246SOL     OW 5377   4.848   3.347   1.518  0.2479  0.0534 -0.1006
 1246SOL    HW1 5378   4.848   3.295   1.438  1.0139 -0.2232  0.0681
 1246SOL    HW2 5379   4.931   3.325   1.561  0.5288  1.3095  0.0406
 1247SOL     OW 5380   0.340   4.315   3.163  0.1062  0.1836 -0.0363
 1247SOL    HW1 5381   0.326   4.406   3.190 -1.6701 -0.2559  0.6155
 1247SOL    HW2 5382   0.329   4.317   3.068 -0.7815  0.5292  0.0599
 1248SOL     OW 5383   0.180   2.744   3.133  0.2113  0.1578 -0.5721
 1248SOL    HW1 5384   0.274   2.751   3.118  0.2978 -0.4802 -0.3688
 1248SOL    HW2 5385   0.145   2.829   3.107  0.9021  0.5679 -0.1751
 1249SOL     OW 5386   3.670   4.091   2.119  0.1936 -0.2968 -0.1901
 1249SOL    HW1 5387   3.582   4.060   2.138 -0.3145  0.0720 -1.8170
 1249SOL    HW2 5388   3.658   4.167   2.062  1.5667 -0.8022 -1.2194
 1250SOL     OW 5389   0.885   3.111   1.598 -0.5152  0.0150  0.1762
 1250SOL    HW1 5390   0.857   3.098   1.507 -0.6434 -1.1204  0.3590
 1250SOL    HW2 5391   0.834   3.186   1.628 -1.1022 -0.1259 -0.4341
 1251SOL     OW 5392   1.895   4.201   2.999 -0.2999 -0.1590 -0.4283
 1251SOL    HW1 5393   1.946   4.251   2.935  0.6374  0.1178  0.5083
 1251SOL    HW2 5394   1.860   4.127   2.949 -0.1712  0.4271 -1.4194
 1252SOL     OW 5395   5.744   4.333   0.733 -0.2127 -0.1599  0.9711
 1252SOL    HW1 5396   5.693   4.282   0.671  0.4348 -1.3514  1.3836
 1252SOL    HW2 5397   5.756   4.418   0.691 -1.4520 -0.2861  0.3368
 1253SOL     OW 5398   0.865   3.604   4.620 -0.4713  0.1792 -0.0901
 1253SOL    HW1 5399   0.817   3.653   4.554  0.2658  0.6666 -0.2811
 1253SOL    HW2 5400   0.798   3.568   4.677 -1.2021 -1.2102 -1.7310
 1254SOL     OW 5401   6.116   5.358   1.937  0.0353 -0.2375  0.5326
 1254SOL    HW1 5402   6.195   5.331   1.890 -0.5295 -0.4638 -0.3038
 1254SOL    HW2 5403   6.148   5.412   2.009  1.0054 -0.9896  0.6769
 1255SOL     OW 5404   3.666   1.912   4.511 -0.1008 -0.3536  0.3615
 1255SOL    HW1 5405   3.611   1.931   4.587  0.1376 -0.4410  0.5527
 1255SOL    HW2 5406   3.614   1.851   4.459 -0.3106 -0.2065  0.3960
 1256SOL     OW 5407   1.155   4.949   4.467 -0.3274  0.4262  0.1024
 1256SOL    HW1 5408   1.250   4.946   4.457 -0.3679 -1.6744 -0.1282
 1256SOL    HW2 5409   1.122   4.960   4.378 -0.3222  1.1473  0.1817
 1257SOL     OW 5410   5.125   6.095   1.460  0.5341 -0.3929  0.3526
 1257SOL    HW1 5411   5.150   6.170   1.406  2.3791  0.0979  1.7948
 1257SOL    HW2 5412   5.055   6.128   1.517  1.1360  0.1498  0.7798
 1258SOL     OW 5413   2.507   3.403   0.792  0.2036  0.5340  0.4959
 1258SOL    HW1 5414   2.443   3.464   0.830  0.6731  0.9601  0.6098
 1258SOL    HW2 5415   2.471   3.382   0.706  0.0593  1.0076  0.4375
 1259SOL     OW 5416   6.357   2.274   1.820 -0.1814  1.0099  0.4926
 1259SOL    HW1 5417   6.434   2.329   1.829  1.5239 -1.1689  0.0730
 1259SOL    HW2 5418   6.345   2.233   1.906  0.6194 -0.4415 -0.0489
 1260SOL     OW 5419   1.153   6.390   0.008  0.2194  0.2383 -0.4489
 1260SOL    HW1 5420   1.079   6.450   0.022 -0.4276 -0.4680 -0.7473
 1260SOL    HW2 5421   1.116   6.319  -0.044  0.7753 -0.8080  0.5588
 1261SOL     OW 5422   2.611   4.877   2.932  0.1381  0.2171 -0.0329
 1261SOL    HW1 5423   2.647   4.808   2.876 -1.5549 -0.7395 -0.0101
 1261SOL    HW2 5424   2.527   4.899   2.892 -0.5764  0.3425  1.4728
 1262SOL     OW 5425   3.536   2.635   3.715 -0.1068 -0.1124  0.7022
 1262SOL    HW1 5426   3.584   2.716   3.695 -1.0836  0.0600 -1.0959
 1262SOL    HW2 5427   3.494   2.653   3.799  0.7786  0.7325  0.9842
 1263SOL     OW 5428   5.658   5.243   3.441 -0.2787 -0.5618 -0.4034
 1263SOL    HW1 5429   5.711   5.195   3.378  0.2601 -1.5734  0.7846
 1263SOL    HW2 5430   5.721   5.299   3.488 -0.8249  0.9839 -1.4410
 1264SOL     OW 5431   3.932   2.019   4.421 -0.5973  0.0381  0.1005
 1264SOL    HW1 5432   3.977   1.942   4.456  1.0573  0.9416  0.0851
 1264SOL    HW2 5433   3.842   1.990   4.406 -0.0012 -1.9141 -0.0081
 1265SOL     OW 5434   6.221   2.326   0.581 -0.0884  0.3585 -0.2452
 1265SOL    HW1 5435   6.133   2.294   0.559  0.8047 -1.8109 -0.9107
 1265SOL    HW2 5436   6.231   2.405   0.528 -2.2524  1.6747  1.1648
 1266SOL     OW 5437   3.391   3.165   0.567  0.0439  0.1849  0.0475
 1266SOL    HW1 5438   3.322   3.229   0.587  0.5261  1.0014 -0.8115
 1266SOL    HW2 5439   3.397   3.111   0.646 -0.5764  1.0250  0.6907
 1267SOL     OW 5440   0.976   1.067   1.464 -0.2097  0.3142 -0.2089
 1267SOL    HW1 5441   0.965   0.972   1.474  3.8346 -0.2745  0.1762
 1267SOL    HW2 5442   0.940   1.104   1.545  2.1049 -1.3763  1.7250
 1268SOL     OW 5443   6.052   0.418   0.859  0.6570  0.3135 -0.3212
 1268SOL    HW1 5444   5.964   0.382   0.848 -0.5375  3.4342 -2.7857
 1268SOL    HW2 5445   6.039   0.513   0.854  4.3786  0.8948 -3.1763
 1269SOL     OW 5446   0.734   5.912   0.343  0.2351 -0.2355 -0.3223
 1269SOL    HW1 5447   0.654   5.860   0.354 -0.1821  0.2723 -0.8681
 1269SOL    HW2 5448   0.803   5.847   0.329 -0.7614 -0.6881 -4.2713
 1270SOL     OW 5449   6.176   4.783   4.088  0.3587  0.7056 -0.1131
 1270SOL    HW1 5450   6.171   4.790   3.993 -0.3323  0.2719 -0.1177
 1270SOL    HW2 5451   6.241   4.714   4.104  0.7945  1.0774 -0.2529
 1271SOL     OW 5452   6.515   2.140   2.240 -0.1097 -0.5126 -0.1473
 1271SOL    HW1 5453   6.534   2.210   2.302 -0.0556 -0.3852 -0.3082
 1271SOL    HW2 5454   6.570   2.159   2.164  1.7074 -2.0210  0.7089
 1272SOL     OW 5455   1.412   6.072   0.661  0.3605 -0.0821  0.3512
 1272SOL    HW1 5456   1.491   6.112   0.699  1.1502 -1.3675  0.1282
 1272SOL    HW2 5457   1.383   6.135   0.595  2.9761 -0.8564 -1.7059
 1273SOL     OW 5458   3.656   1.633   2.839  0.3309  0.3244  0.4433
 1273SOL    HW1 5459   3.591   1.631   2.769 -0.6537  0.2944  1.3390
 1273SOL    HW2 5460   3.694   1.721   2.833  0.8283  0.0599 -0.6145
 1274SOL     OW 5461   5.613   0.236   3.946  0.8314  0.2416 -0.6260
 1274SOL    HW1 5462   5.521   0.222   3.923  0.5225  3.9774 -2.3268
 1274SOL    HW2 5463   5.662   0.190   3.877  0.1612  0.2031 -1.0901
 1275SOL     OW 5464   2.977   1.262   3.388 -0.6390 -0.4459 -0.5102
 1275SOL    HW1 5465   3.021   1.177   3.389 -0.4515 -0.3476 -0.5054
 1275SOL    HW2 5466   2.899   1.248   3.442 -0.1142 -0.3548  0.2887
 1276SOL     OW 5467   0.408   2.209   0.824  0.3337 -0.3234  0.5398
 1276SOL    HW1 5468   0.481   2.269   0.836  0.6547 -0.9488  1.8780
 1276SOL    HW2 5469   0.395   2.205   0.729  0.0535  2.1350  0.4315
 1277SOL     OW 5470   4.047   2.614   2.523  0.5344 -0.5140 -0.0964
 1277SOL    HW1 5471   3.993   2.674   2.471  1.6005  1.1368  0.6412
 1277SOL    HW2 5472   4.121   2.593   2.466  0.7437 -0.2118  0.0631
 1278SOL     OW 5473   0.153   3.797   1.532  0.0006  0.6339 -0.3458
 1278SOL    HW1 5474   0.066   3.775   1.566  0.4388 -1.2291 -0.3133
 1278SOL    HW2 5475   0.193   3.849   1.601 -0.3794 -0.1848  0.5212
 1279SOL     OW 5476   0.764   1.639   4.409  0.2501 -0.0776 -0.9295
 1279SOL    HW1 5477   0.796   1.621   4.321 -0.7556  0.2681 -1.3783
 1279SOL    HW2 5478   0.737   1.731   4.407 -0.7606 -0.3468 -0.5865
 1280SOL     OW 5479   2.794   1.572   1.471 -0.6648 -0.1139 -0.4203
 1280SOL    HW1 5480   2.781   1.511   1.544  0.3423 -1.3987 -1.2634
 1280SOL    HW2 5481   2.884   1.603   1.481 -0.9906  0.8209 -0.3184
 1281SOL     OW 5482   4.819   5.760   0.107 -0.5693 -0.6277  0.3605
 1281SOL    HW1 5483   4.843   5.704   0.181 -1.7609 -1.9918 -0.2340
 1281SOL    HW2 5484   4.737   5.801   0.133  0.9934  2.1517  1.4073
 1282SOL     OW 5485   3.386   4.469   1.559 -0.2380  0.3635 -0.0635
 1282SOL    HW1 5486   3.378   4.376   1.578  0.8062  0.1398 -0.6362
 1282SOL    HW2 5487   3.383   4.511   1.645 -0.4149 -0.2233  0.2218
 1283SOL     OW 5488   1.606   1.720   2.338  0.0754 -0.1579 -0.7158
 1283SOL    HW1 5489   1.646   1.685   2.419  1.9664  1.4658 -0.8703
 1283SOL    HW2 5490   1.613   1.647   2.276 -0.8825 -1.2396  0.3773
 1284SOL     OW 5491   1.331   1.487   2.228 -0.1350  0.1071  0.2474
 1284SOL    HW1 5492   1.410   1.434   2.222 -0.5422 -0.4506 -0.3062
 1284SOL    HW2 5493   1.274   1.452   2.160 -1.0099  0.2531  0.8957
 1285SOL     OW 5494   1.932   2.489   4.618  0.5614  0.4241 -0.0141
 1285SOL    HW1 5495   2.027   2.477   4.616  0.4952 -0.1606  0.1356
 1285SOL    HW2 5496   1.899   2.430   4.551  0.1105 -1.4724  1.7931
 1286SOL     OW 5497   1.636   6.048   2.477  0.5269  0.5202 -0.0220
 1286SOL    HW1 5498   1.686   6.065   2.557  0.2463  0.5952  0.1400
 1286SOL    HW2 5499   1.700   6.054   2.406  0.7787  0.4426  0.1988
 1287SOL     OW 5500   3.258   2.804   0.864 -0.1325  0.0449  0.3235
 1287SOL    HW1 5501   3.173   2.766   0.887 -0.0289 -0.1345  0.4054
 1287SOL    HW2 5502   3.317   2.730   0.858  0.1408  0.2251  0.7956
 1288SOL     OW 5503   0.556   3.871   1.206  0.7867  0.0951 -0.3453
 1288SOL    HW1 5504   0.595   3.952   1.172 -0.2683  0.9063  0.3012
 1288SOL    HW2 5505   0.519   3.896   1.290  0.6605 -1.1394 -0.0218
 1289SOL     OW 5506   6.358   6.170   0.096 -0.6062 -0.2381  0.1675
 1289SOL    HW1 5507   6.348   6.196   0.187  1.8848 -2.1649  1.1023
 1289SOL    HW2 5508   6.355   6.252   0.047 -0.2382  1.0244  2.1474
 1290SOL     OW 5509   4.529   5.014   4.465 -0.4076 -0.2907 -0.0381
 1290SOL    HW1 5510   4.621   5.007   4.438 -0.3196  0.4949  0.0220
 1290SOL    HW2 5511   4.494   4.926   4.455  0.2977 -0.5532 -0.2708
 1291SOL     OW 5512   6.104   3.270   3.503  0.1765 -0.2271  0.4752
 1291SOL    HW1 5513   6.038   3.222   3.453  0.8182 -0.2342 -0.3821
 1291SOL    HW2 5514   6.058   3.346   3.538 -0.0450  0.3631 -1.0245
 1292SOL     OW 5515   1.002   1.674   0.643  0.5880  0.1379  0.1633
 1292SOL    HW1 5516   1.013   1.581   0.627  0.0134  0.3886 -1.8927
 1292SOL    HW2 5517   0.921   1.680   0.694  0.3668 -0.4483 -0.1083
 1293SOL     OW 5518   6.573   1.719   0.909 -0.0878  0.2038 -0.3441
 1293SOL    HW1 5519   6.533   1.780   0.848  2.0078  2.2982  0.2460
 1293SOL    HW2 5520   6.517   1.722   0.987 -1.1173 -0.2342 -1.0476
 1294SOL     OW 5521   3.680   2.131   0.283 -0.2541 -0.5932  0.9887
 1294SOL    HW1 5522   3.770   2.159   0.265  0.3167 -1.6307  2.1040
 1294SOL    HW2 5523   3.629   2.211   0.281  0.9042  0.1819  1.5451
 1295SOL     OW 5524   0.480   5.020   1.403 -0.1156 -0.6584 -0.3024
 1295SOL    HW1 5525   0.411   5.076   1.438 -0.6944 -2.3532  1.4348
 1295SOL    HW2 5526   0.434   4.950   1.356  0.4012 -1.5948  0.5414
 1296SOL     OW 5527   2.577   0.247   4.601 -0.3122 -0.4148 -0.5153
 1296SOL    HW1 5528   2.556   0.205   4.517 -1.4387  0.0869 -0.5076
 1296SOL    HW2 5529   2.508   0.218   4.660 -0.1927  0.1621 -0.0792
 1297SOL     OW 5530   1.281   4.358   1.829  0.0349 -0.3765 -0.0021
 1297SOL    HW1 5531   1.256   4.330   1.741  0.6777 -0.7081 -0.0837
 1297SOL    HW2 5532   1.198   4.371   1.875 -0.2849 -1.6521 -0.2013
 1298SOL     OW 5533   5.819   4.353   1.875 -0.2766 -0.1964  0.1869
 1298SOL    HW1 5534   5.744   4.310   1.915 -0.1419  0.3705  1.0662
 1298SOL    HW2 5535   5.855   4.409   1.944  1.1851 -0.7461 -0.0719
 1299SOL     OW 5536   0.858   0.897   0.687  0.1474  0.1193 -0.0765
 1299SOL    HW1 5537   0.793   0.866   0.751  0.3114 -1.5555 -0.6683
 1299SOL    HW2 5538   0.809   0.953   0.628 -0.2923  0.6062  0.7326
 1300SOL     OW 5539   4.692   5.828   4.566  0.2887  0.6104 -0.2506
 1300SOL    HW1 5540   4.714   5.797   4.654  1.1314  1.0079 -0.3067
 1300SOL    HW2 5541   4.677   5.749   4.515  1.2611  0.3184 -0.1085
 1301SOL     OW 5542   1.048   3.047   1.120  0.0112  0.5844  0.1301
 1301SOL    HW1 5543   1.010   3.127   1.084  1.8824  2.2082  1.5619
 1301SOL    HW2 5544   1.127   3.033   1.069 -0.1210 -0.1818  0.1275
 1302SOL     OW 5545   6.436   1.806   1.787 -0.7578 -0.4692 -0.6372
 1302SOL    HW1 5546   6.456   1.898   1.769 -1.5983 -0.0916  0.2860
 1302SOL    HW2 5547   6.472   1.759   1.712  2.0766  0.3098  0.1175
 1303SOL     OW 5548   2.948   2.714   1.531 -0.0381 -0.7037  0.1007
 1303SOL    HW1 5549   2.858   2.746   1.525 -0.1521 -0.4387  2.1940
 1303SOL    HW2 5550   2.940   2.631   1.577  0.8698  0.0454  1.6944
 1304SOL     OW 5551   4.148   2.351   4.064 -0.0222  0.2633 -0.4582
 1304SOL    HW1 5552   4.133   2.271   4.114  0.5374  1.5501  1.9273
 1304SOL    HW2 5553   4.212   2.327   3.998 -0.2536 -1.3728 -0.1264
 1305SOL     OW 5554   1.718   2.029   1.234 -0.0517  0.0309 -0.4289
 1305SOL    HW1 5555   1.771   2.040   1.314  0.0936 -0.3842 -0.4662
 1305SOL    HW2 5556   1.689   1.939   1.237  0.0087 -0.0059 -0.8822
 1306SOL     OW 5557   3.438   4.405   0.140 -0.1674 -0.4822 -0.4162
 1306SOL    HW1 5558   3.421   4.451   0.058  2.1771  1.7982  0.2655
 1306SOL    HW2 5559   3.415   4.468   0.209  3.4026 -0.0489  0.5494
 1307SOL     OW 5560   4.987   4.158   3.768  0.1285 -0.3207 -0.0791
 1307SOL    HW1 5561   5.032   4.170   3.685 -1.0862  1.0477 -0.5645
 1307SOL    HW2 5562   4.960   4.066   3.768  1.3151 -0.6868 -0.5665
 1308SOL     OW 5563   4.019   1.258   0.604  0.4139  0.4206 -0.2612
 1308SOL    HW1 5564   4.037   1.164   0.605  0.4525  0.4280 -0.2833
 1308SOL    HW2 5565   4.073   1.292   0.533  1.1866  0.6218  0.4104
 1309SOL     OW 5566   1.331   2.864   3.009 -0.1161  0.2951 -0.6575
 1309SOL    HW1 5567   1.368   2.808   2.940  3.6697  0.9054  0.6525
 1309SOL    HW2 5568   1.336   2.810   3.088  1.4818  1.5953  0.1958
 1310SOL     OW 5569   5.530   3.141   2.984  0.6406 -0.5870 -0.6876
 1310SOL    HW1 5570   5.526   3.212   2.920 -0.3147 -0.6070 -0.6642
 1310SOL    HW2 5571   5.442   3.102   2.981  1.1309 -1.7186 -0.6513
 1311SOL     OW 5572   5.696   0.757   3.792  0.8248 -0.3283 -0.4914
 1311SOL    HW1 5573   5.677   0.683   3.850  2.6904  0.4773  1.2529
 1311SOL    HW2 5574   5.732   0.716   3.713 -0.0319 -1.3679 -0.3624
 1312SOL     OW 5575   2.078   0.504   4.576  0.0335 -0.0778 -0.0583
 1312SOL    HW1 5576   2.094   0.438   4.508  0.3861 -2.8101  2.4769
 1312SOL    HW2 5577   1.990   0.536   4.557  0.4370 -0.0823 -2.2568
 1313SOL     OW 5578   5.462   3.268   0.447 -0.2776 -0.7309 -0.3308
 1313SOL    HW1 5579   5.367   3.266   0.456 -0.2775 -1.0492 -0.4019
 1313SOL    HW2 5580   5.487   3.177   0.432  0.1971 -0.8868  1.2807
 1314SOL     OW 5581   2.124   6.037   1.499  0.0222 -0.1009 -0.3083
 1314SOL    HW1 5582   2.058   6.030   1.568 -0.8610  0.5642 -1.0617
 1314SOL    HW2 5583   2.201   5.992   1.535 -0.2827  0.5437  1.2536
 1315SOL     OW 5584   3.533   4.039   1.338  0.1952  0.0563  0.3528
 1315SOL    HW1 5585   3.605   4.100   1.321  0.8841 -1.0963 -1.0659
 1315SOL    HW2 5586   3.459   4.076   1.289 -0.5186  1.7187  2.5128
 1316SOL     OW 5587   4.617   2.211   3.393  0.1932 -0.2357 -0.2141
 1316SOL    HW1 5588   4.560   2.221   3.317 -0.2914 -0.9714  0.0418
 1316SOL    HW2 5589   4.686   2.152   3.364  1.0915  0.9825 -0.6539
 1317SOL     OW 5590   1.566   0.801   0.773 -0.5176 -0.4881 -0.4600
 1317SOL    HW1 5591   1.608   0.874   0.817  1.4980 -1.8179 -0.0783
 1317SOL    HW2 5592   1.494   0.841   0.724  0.7061  1.7911 -0.5229
 1318SOL     OW 5593   1.787   4.109   3.657  0.3474 -0.2303  0.2409
 1318SOL    HW1 5594   1.823   4.024   3.630 -0.9927 -0.2774 -1.5798
 1318SOL    HW2 5595   1.842   4.174   3.614  1.0544 -0.1512  1.2201
 1319SOL     OW 5596   3.871   1.867   0.054 -0.4897  0.3477 -0.2139
 1319SOL    HW1 5597   3.958   1.899   0.079 -0.0739 -1.1909  0.4947
 1319SOL    HW2 5598   3.860   1.894  -0.037  0.2849  1.4620  0.0065
 1320SOL     OW 5599   3.210   1.901   4.383  0.0684  0.0646 -0.1416
 1320SOL    HW1 5600   3.195   1.980   4.435 -2.6153  0.1426 -0.9246
 1320SOL    HW2 5601   3.242   1.934   4.299 -1.1140  0.3423 -0.4916
 1321SOL     OW 5602   4.505   0.990   1.865 -0.1636 -0.4130 -0.3660
 1321SOL    HW1 5603   4.522   0.924   1.932  0.7751  0.2060  0.0200
 1321SOL    HW2 5604   4.481   1.069   1.913 -0.3713 -0.2137 -0.7891
 1322SOL     OW 5605   0.433   2.553   2.714  0.1754  0.6513  0.4421
 1322SOL    HW1 5606   0.450   2.505   2.795 -2.2289  1.1962  1.3445
 1322SOL    HW2 5607   0.514   2.602   2.698  1.8855 -1.9262  0.6824
 1323SOL     OW 5608   0.573   2.961   4.433  0.1875  0.7735  0.3267
 1323SOL    HW1 5609   0.643   3.017   4.399 -0.3142  1.4165  0.3278
 1323SOL    HW2 5610   0.503   3.022   4.457 -1.2858  0.0259 -1.7701
 1324SOL     OW 5611   4.988   4.514   3.529 -0.0625  0.0189 -0.0146
 1324SOL    HW1 5612   5.009   4.521   3.623 -1.0032  1.2229  0.1279
 1324SOL    HW2 5613   5.067   4.543   3.485  0.4481 -0.7168  0.3920
 1325SOL     OW 5614   2.472   1.454   0.368  0.4444  0.3410  0.3833
 1325SOL    HW1 5615   2.473   1.519   0.298 -0.6187  1.0633  1.0059
 1325SOL    HW2 5616   2.460   1.506   0.448 -0.1989 -0.5951  0.9116
 1326SOL     OW 5617   4.785   2.454   3.071  0.4492 -0.0473  0.4277
 1326SOL    HW1 5618   4.866   2.405   3.055 -0.7860 -1.5626 -1.7820
 1326SOL    HW2 5619   4.744   2.460   2.985 -1.8895  0.5024  1.5136
 1327SOL     OW 5620   3.891   3.411   1.779 -0.1869 -0.1941 -0.8268
 1327SOL    HW1 5621   3.822   3.360   1.737 -1.5069  0.2859  0.7076
 1327SOL    HW2 5622   3.868   3.502   1.762 -0.3530 -0.0142  0.3364
 1328SOL     OW 5623   1.495   5.200   1.483 -0.4755 -0.4775 -0.0030
 1328SOL    HW1 5624   1.558   5.135   1.513 -1.7895 -1.9091 -0.2252
 1328SOL    HW2 5625   1.419   5.149   1.456 -1.5642  1.1660 -0.1791
 1329SOL     OW 5626   5.124   1.721   3.235  0.2625  0.1586  0.3641
 1329SOL    HW1 5627   5.170   1.637   3.243  1.6973  1.0100  1.5540
 1329SOL    HW2 5628   5.046   1.711   3.289  1.2013  0.0721  1.7469
 1330SOL     OW 5629   0.042   2.163   3.151 -0.0675 -0.4067 -0.3160
 1330SOL    HW1 5630  -0.041   2.159   3.197 -1.1530 -2.6695 -2.2756
 1330SOL    HW2 5631   0.099   2.103   3.200  0.0850  0.2459  0.3345
 1331SOL     OW 5632   0.768   2.602   0.693  0.3162  0.0438 -0.2721
 1331SOL    HW1 5633   0.700   2.622   0.630  0.9996 -0.2692 -1.1305
 1331SOL    HW2 5634   0.847   2.590   0.641  0.2848 -3.4163  0.2539
 1332SOL     OW 5635   0.557   3.308   4.001 -0.1458 -0.4852  0.1977
 1332SOL    HW1 5636   0.540   3.258   4.081 -1.7302 -0.3445 -0.0139
 1332SOL    HW2 5637   0.506   3.263   3.933  0.0323  0.2243 -0.4188
 1333SOL     OW 5638   3.363   5.360   0.890  0.2949  0.1486 -0.2817
 1333SOL    HW1 5639   3.334   5.342   0.979 -0.4905 -2.3437 -0.9492
 1333SOL    HW2 5640   3.437   5.420   0.900  1.2141 -1.2542  2.1647
 1334SOL     OW 5641   1.920   2.889   2.027  0.4486 -0.0760 -1.0064
 1334SOL    HW1 5642   1.986   2.921   2.089  0.0775  0.1601 -0.7317
 1334SOL    HW2 5643   1.956   2.807   1.994 -0.1401 -1.1460  0.8615
 1335SOL     OW 5644   4.544   6.098   3.893  0.1972  0.1384  0.0409
 1335SOL    HW1 5645   4.475   6.157   3.925 -0.9055 -1.0776 -0.0067
 1335SOL    HW2 5646   4.506   6.060   3.813 -1.5950 -4.8171  2.8497
 1336SOL     OW 5647   4.251   5.646   4.242  0.3643  0.1100  0.0363
 1336SOL    HW1 5648   4.163   5.682   4.239 -0.2436 -1.3513 -1.2689
 1336SOL    HW2 5649   4.254   5.596   4.324  0.3042  0.8757  0.5167
 1337SOL     OW 5650   3.428   1.669   1.770 -0.6064  0.5437 -0.0095
 1337SOL    HW1 5651   3.513   1.630   1.791 -2.2293 -3.1523  0.5501
 1337SOL    HW2 5652   3.448   1.734   1.702  2.8350  1.3477  1.5310
 1338SOL     OW 5653   5.855   5.156   3.257  0.0696 -0.7672 -0.4366
 1338SOL    HW1 5654   5.917   5.223   3.228 -2.0565  0.6928 -1.8068
 1338SOL    HW2 5655   5.907   5.075   3.258  2.4756  0.6832  0.4071
 1339SOL     OW 5656   2.957   6.578   4.383  0.2925 -0.1564  0.0730
 1339SOL    HW1 5657   2.922   6.607   4.467  0.8698  1.8320 -0.3210
 1339SOL    HW2 5658   3.051   6.597   4.388  0.3063  0.1518 -1.0601
 1340SOL     OW 5659   1.008   3.477   1.553 -0.4748  0.5940 -0.0567
 1340SOL    HW1 5660   0.984   3.391   1.588 -0.4382 -0.3568 -2.2095
 1340SOL    HW2 5661   0.942   3.537   1.589 -0.7917 -0.3925  1.0876
 1341SOL     OW 5662   5.439   5.647   4.238 -0.0133 -0.2611 -0.0350
 1341SOL    HW1 5663   5.482   5.657   4.323 -1.3745 -1.1910  0.8095
 1341SOL    HW2 5664   5.415   5.737   4.213 -0.7276 -0.0929  1.1934
 1342SOL     OW 5665   3.285   0.420   4.161 -0.5108 -0.0325  0.2630
 1342SOL    HW1 5666   3.315   0.504   4.127 -1.4671  0.3263  0.2725
 1342SOL    HW2 5667   3.205   0.402   4.112  1.0248 -2.2463 -1.6429
 1343SOL     OW 5668   2.479   4.545   3.884 -0.0311 -0.5048 -0.0283
 1343SOL    HW1 5669   2.494   4.561   3.791 -0.9886  0.4045 -0.0463
 1343SOL    HW2 5670   2.488   4.631   3.926  0.7405 -0.9591  0.7805
 1344SOL     OW 5671   2.219   3.037   3.889  0.3722 -0.0419  0.1971
 1344SOL    HW1 5672   2.216   3.043   3.794 -1.9337 -0.8962  0.1565
 1344SOL    HW2 5673   2.283   3.103   3.915  0.3398  0.8915 -1.8852
 1345SOL     OW 5674   2.435   2.436   4.360  0.8853 -0.1525 -0.2135
 1345SOL    HW1 5675   2.491   2.400   4.291  0.4652 -0.7416 -0.2594
 1345SOL    HW2 5676   2.495   2.482   4.418  1.4140 -0.7023 -0.3101
 1346SOL     OW 5677   2.606   2.243   1.672  0.1058 -0.2410  0.1003
 1346SOL    HW1 5678   2.634   2.188   1.745 -1.4027 -0.0633  0.8491
 1346SOL    HW2 5679   2.596   2.330   1.710  0.8736  0.2199 -0.7066
 1347SOL     OW 5680   4.528   1.444   2.353 -0.1247  0.4949 -0.4077
 1347SOL    HW1 5681   4.511   1.400   2.270  1.0261 -1.9562  0.5669
 1347SOL    HW2 5682   4.623   1.459   2.354 -0.0142 -0.0978  0.6820
 1348SOL     OW 5683   0.679   4.967   3.575 -0.7766  0.4409  0.0786
 1348SOL    HW1 5684   0.757   5.023   3.571  2.4768 -3.3244  2.7856
 1348SOL    HW2 5685   0.685   4.913   3.496 -0.3643 -0.0447  0.4282
 1349SOL     OW 5686   6.147   3.075   1.496  0.4989 -0.5890  0.0733
 1349SOL    HW1 5687   6.145   3.036   1.409 -0.1879 -1.2998  0.3972
 1349SOL    HW2 5688   6.234   3.114   1.503  0.3215  0.0901 -1.1885
 1350SOL     OW 5689   3.934   3.150   1.274 -0.1105  0.4934 -0.1445
 1350SOL    HW1 5690   3.973   3.202   1.345  0.5899  1.9126 -1.5083
 1350SOL    HW2 5691   3.878   3.211   1.227 -1.7362 -0.8045  0.0216
 1351SOL     OW 5692   5.431   6.071   1.580  0.0464 -0.1800 -0.0588
 1351SOL    HW1 5693   5.358   6.050   1.521 -0.1803 -0.9454  0.4789
 1351SOL    HW2 5694   5.507   6.031   1.537  0.3720  1.5135 -1.1603
 1352SOL     OW 5695   4.804   4.549   2.573  0.6511  0.0428 -0.5312
 1352SOL    HW1 5696   4.764   4.532   2.488  0.4158  0.3832 -0.4912
 1352SOL    HW2 5697   4.748   4.615   2.613  1.0789  0.3002 -0.3454
 1353SOL     OW 5698   3.588   3.365   4.328 -0.2668 -0.4181  0.0519
 1353SOL    HW1 5699   3.625   3.437   4.379 -1.3989  0.7345 -0.6874
 1353SOL    HW2 5700   3.640   3.364   4.247 -0.2996 -0.3667  0.0300
 1354SOL     OW 5701   1.233   3.081   0.925  0.0809  0.2152 -0.0048
 1354SOL    HW1 5702   1.311   3.081   0.870  0.2241 -0.9418  0.1694
 1354SOL    HW2 5703   1.175   3.147   0.885  0.9150  0.6930 -0.4530
 1355SOL     OW 5704   2.074   5.068   0.849  0.4761  0.7360  0.2733
 1355SOL    HW1 5705   2.014   5.141   0.864 -0.9075 -0.3059  0.0091
 1355SOL    HW2 5706   2.057   5.007   0.920 -0.7298 -0.7890 -1.2378
 1356SOL     OW 5707   5.145   0.352   4.237  0.2971  0.3383 -0.1301
 1356SOL    HW1 5708   5.064   0.367   4.286  0.1193  0.9537 -0.6017
 1356SOL    HW2 5709   5.174   0.440   4.211  2.6145  0.4459  2.3705
 1357SOL     OW 5710   6.212   6.567   4.612  0.0379  1.1479 -0.3907
 1357SOL    HW1 5711   6.141   6.598   4.555 -1.1624  0.5216  0.7173
 1357SOL    HW2 5712   6.212   6.628   4.685  0.6472  1.1365 -0.3797
 1358SOL     OW 5713   1.040   0.470   1.395 -0.4079  0.3781 -0.8844
 1358SOL    HW1 5714   0.974   0.487   1.327  0.1211  0.8303 -1.2975
 1358SOL    HW2 5715   1.010   0.523   1.469  0.3281  1.8963 -1.6095
 1359SOL     OW 5716   6.220   4.578   0.842 -0.0008 -0.1654 -0.5873
 1359SOL    HW1 5717   6.303   4.531   0.845 -0.1326 -0.3498  0.3296
 1359SOL    HW2 5718   6.178   4.559   0.925 -2.0335 -1.9809 -1.9313
 1360SOL     OW 5719   6.393   3.872   3.809 -0.0896  0.1377 -0.3783
 1360SOL    HW1 5720   6.420   3.962   3.792  2.1934 -0.1945  1.0158
 1360SOL    HW2 5721   6.413   3.825   3.728  0.9495  0.4587 -0.3192
 1361SOL     OW 5722   4.364   0.106   2.143 -0.0366  0.1530  0.5597
 1361SOL    HW1 5723   4.333   0.059   2.066 -0.6939  0.2411  0.7647
 1361SOL    HW2 5724   4.347   0.047   2.216 -0.4374  0.5113  0.7626
 1362SOL     OW 5725   3.515   1.601   4.404  0.2618  0.3284  0.0714
 1362SOL    HW1 5726   3.441   1.653   4.434  1.2715  2.0642 -0.3206
 1362SOL    HW2 5727   3.485   1.561   4.322 -1.2974 -1.6209  1.4925
 1363SOL     OW 5728   3.195   0.077   0.059  0.6146 -0.1067 -0.2965
 1363SOL    HW1 5729   3.243   0.019   0.117  1.6036 -0.8066 -1.7400
 1363SOL    HW2 5730   3.262   0.111  -0.001 -0.0038  2.2248  0.2441
 1364SOL     OW 5731   5.847   1.201   3.197  0.3770  0.1653 -0.3750
 1364SOL    HW1 5732   5.837   1.192   3.103  0.4572 -1.8678 -0.2298
 1364SOL    HW2 5733   5.901   1.126   3.223  1.1840  1.2336  1.1629
 1365SOL     OW 5734   6.116   1.677   2.029 -1.4661  0.0743  0.0161
 1365SOL    HW1 5735   6.182   1.691   2.096  0.4077 -0.7357 -1.5489
 1365SOL    HW2 5736   6.099   1.765   1.994  1.3773  0.0410 -1.7926
 1366SOL     OW 5737   5.603   5.087   3.135 -0.1217 -0.4283  0.3462
 1366SOL    HW1 5738   5.691   5.118   3.156  0.4379 -1.8119  0.1398
 1366SOL    HW2 5739   5.617   5.009   3.081 -1.4894 -0.0260 -0.6423
 1367SOL     OW 5740   2.187   1.060   1.950 -0.3616 -0.2515 -0.8599
 1367SOL    HW1 5741   2.263   1.005   1.933  0.6325  0.9193 -0.3387
 1367SOL    HW2 5742   2.223   1.146   1.971 -1.6829 -0.2441  1.8482
 1368SOL     OW 5743   1.143   2.021   4.588 -0.3599 -0.4147  0.0509
 1368SOL    HW1 5744   1.073   2.030   4.652  0.2935  1.1479  0.6002
 1368SOL    HW2 5745   1.189   2.106   4.590  0.3266 -0.6907 -1.7135
 1369SOL     OW 5746   3.936   1.480   0.748  0.6127  0.7391  0.1915
 1369SOL    HW1 5747   3.927   1.543   0.677  0.1345  0.0358 -0.3867
 1369SOL    HW2 5748   3.980   1.405   0.707  0.1769  0.2593  0.5989
 1370SOL     OW 5749   5.645   4.524   3.778  0.6678 -0.4465  0.0143
 1370SOL    HW1 5750   5.716   4.583   3.804  0.0172  0.4041 -0.1088
 1370SOL    HW2 5751   5.589   4.578   3.722  0.8659 -1.6026 -1.3484
 1371SOL     OW 5752   1.846   4.448   1.457  0.4519 -0.2490  0.1673
 1371SOL    HW1 5753   1.822   4.536   1.427  0.4321 -0.0661  0.7018
 1371SOL    HW2 5754   1.767   4.416   1.502  0.3855 -0.6297 -0.2162
 1372SOL     OW 5755   0.005   2.314   2.441 -0.1136 -0.5922  0.4272
 1372SOL    HW1 5756   0.028   2.259   2.516  0.2627 -1.5891 -0.3893
 1372SOL    HW2 5757  -0.051   2.382   2.478  0.4010 -0.8117  1.6803
 1373SOL     OW 5758   0.070   1.017   2.238  0.6724 -0.2027  0.0473
 1373SOL    HW1 5759   0.055   0.927   2.268  2.2695 -0.7836 -0.7939
 1373SOL    HW2 5760   0.143   1.048   2.291  0.7331  0.2603 -0.3035
 1374SOL     OW 5761   2.859   3.045   2.022 -0.7438  0.7955 -0.2107
 1374SOL    HW1 5762   2.844   2.982   2.092  1.0099  1.2815  0.6702
 1374SOL    HW2 5763   2.946   3.024   1.990 -1.2602  1.0121 -1.8181
 1375SOL     OW 5764   6.227   5.954   2.519  0.1658 -0.1889 -0.2256
 1375SOL    HW1 5765   6.235   5.878   2.462 -0.9084 -1.0272  0.6961
 1375SOL    HW2 5766   6.143   5.994   2.494  0.1508 -0.0060  0.1108
 1376SOL     OW 5767   4.084   3.705   4.323 -0.5034 -0.2282 -0.5425
 1376SOL    HW1 5768   4.008   3.751   4.288 -1.2646 -1.7088 -0.9198
 1376SOL    HW2 5769   4.112   3.648   4.252  0.7370  0.0217 -0.2731
 1377SOL     OW 5770   1.427   2.442   1.906  0.5193 -0.4949 -0.1532
 1377SOL    HW1 5771   1.504   2.395   1.938 -0.0253 -0.2855  1.5827
 1377SOL    HW2 5772   1.429   2.432   1.811  1.6086 -2.1487  0.0267
 1378SOL     OW 5773   4.922   0.846   4.211 -0.0133 -0.1927 -0.3019
 1378SOL    HW1 5774   5.002   0.897   4.197 -2.1602  3.4341 -0.5540
 1378SOL    HW2 5775   4.864   0.905   4.260 -1.9951 -3.2961  1.4255
 1379SOL     OW 5776   4.283   0.812   1.304 -0.0411  0.0807 -0.0750
 1379SOL    HW1 5777   4.277   0.862   1.385 -0.3883 -1.3859  0.8387
 1379SOL    HW2 5778   4.334   0.735   1.327 -0.6255 -0.6374 -1.1002
 1380SOL     OW 5779   0.582   2.147   4.196 -0.0790 -0.0236 -0.4997
 1380SOL    HW1 5780   0.599   2.165   4.289  0.5771 -0.2434 -0.5788
 1380SOL    HW2 5781   0.667   2.156   4.153 -0.2871 -0.4254 -1.0037
 1381SOL     OW 5782   6.085   6.036   2.885 -0.2398  0.0466  0.2277
 1381SOL    HW1 5783   6.065   5.982   2.962 -0.2402  2.1568  1.7739
 1381SOL    HW2 5784   6.157   6.092   2.913  0.2050  0.4217 -1.5557
 1382SOL     OW 5785   3.655   3.208   3.344 -0.1067  0.1544  0.1296
 1382SOL    HW1 5786   3.566   3.189   3.373  0.9533 -0.5067  3.2383
 1382SOL    HW2 5787   3.698   3.123   3.340  0.9216  0.6359  0.6085
 1383SOL     OW 5788   2.851   2.870   0.797 -0.0052 -0.5690  0.6267
 1383SOL    HW1 5789   2.908   2.928   0.746 -0.5079  0.2622  0.9873
 1383SOL    HW2 5790   2.911   2.823   0.855  0.5083 -1.1010 -0.3155
 1384SOL     OW 5791   0.599   3.338   2.480 -0.1986  0.4659  0.1904
 1384SOL    HW1 5792   0.569   3.386   2.402 -0.0180  0.0358 -0.1444
 1384SOL    HW2 5793   0.521   3.329   2.534 -0.2499  1.0873  0.2336
 1385SOL     OW 5794   4.959   1.605   2.512 -0.1943  0.2616  0.0475
 1385SOL    HW1 5795   4.897   1.651   2.455 -1.5567 -0.9312  0.5060
 1385SOL    HW2 5796   4.950   1.647   2.597  0.9705  1.2580 -0.2920
[truncated: 981,341 more chars]
