# Supplementary material for: Adding the AMBER 14SB Force Field to the Stochastic Titration CpHMD Method
Source: J Chem Theory Comput. 2025 Jun 16;21(13):6292–304. doi: 10.1021/acs.jctc.5c00415 (PMC12818765; doi:10.1021/acs.jctc.5c00415)
Supplement: Supplementary file 1 [file ct5c00415_si_001.zip › code_availability/CpHMD-runs/HEWL/pH_3/final-HEWL.gro]

Protein in water
19993
    1LY3      N    1   1.654   1.685   1.850  0.7886  1.0907  0.5937
    1LY3     H1    2   1.680   1.717   1.942 -1.0636 -0.4066  1.7246
    1LY3     H2    3   1.554   1.692   1.835  0.9298  1.5497 -0.1853
    1LY3     H3    4   1.678   1.587   1.840 -0.7073  0.7663 -0.1046
    1LY3     CA    5   1.729   1.762   1.747  0.2210  0.0660 -0.1080
    1LY3     HA    6   1.704   1.866   1.765  2.0716  0.5749 -0.2281
    1LY3     CB    7   1.888   1.754   1.743  0.2326 -0.3128 -0.2610
    1LY3    HB1    8   1.908   1.650   1.718  0.0846 -0.6890  1.1092
    1LY3    HB2    9   1.930   1.778   1.840  1.0367  0.4339 -0.7722
    1LY3     CG   10   1.950   1.846   1.636  0.1064 -0.2760  0.0632
    1LY3    HG1   11   1.918   1.949   1.645 -2.1298 -1.0359  1.8409
    1LY3    HG2   12   1.936   1.813   1.533  0.1247 -1.0567  0.3028
    1LY3     CD   13   2.101   1.846   1.665  0.2097  0.9065 -0.0928
    1LY3    HD1   14   2.140   1.744   1.660  0.6384  0.9412  1.9034
    1LY3    HD2   15   2.111   1.872   1.770  1.8732 -5.0945  1.6695
    1LY3     CE   16   2.192   1.928   1.574 -0.5868  0.4461  0.3793
    1LY3    HE1   17   2.166   1.930   1.468 -0.6782  1.1111  0.4125
    1LY3    HE2   18   2.288   1.878   1.571 -1.3587 -1.1211  0.5551
    1LY3     NZ   19   2.210   2.063   1.628 -0.0942  0.0272 -0.1633
    1LY3    HZ1   20   2.251   2.052   1.720 -0.3186 -2.4742 -0.2851
    1LY3    HZ2   21   2.265   2.120   1.566  0.7462  1.1517  1.5329
    1LY3    HZ3   22   2.122   2.109   1.642 -0.5823 -0.4540 -1.5284
    1LY3      C   23   1.664   1.724   1.610 -1.2716 -1.0601 -0.0928
    1LY3      O   24   1.654   1.610   1.585 -0.1076  0.5412 -0.3613
    2VAL      N   25   1.636   1.825   1.531  0.1348 -0.5528  0.4535
    2VAL      H   26   1.635   1.922   1.559 -0.8620 -0.6824  0.9226
    2VAL     CA   27   1.618   1.798   1.388 -0.3971 -0.0889  1.3363
    2VAL     HA   28   1.606   1.691   1.371 -1.9754  0.5118 -2.3604
    2VAL     CB   29   1.477   1.842   1.345 -0.0327 -0.5518  0.5356
    2VAL     HB   30   1.472   1.949   1.367 -0.5346 -0.5061  0.2151
    2VAL    CG1   31   1.462   1.820   1.196  0.0979  0.2145 -0.1668
    2VAL   HG11   32   1.502   1.907   1.142  2.0326 -0.2614  0.4205
    2VAL   HG12   33   1.513   1.729   1.163  0.1259  0.8207 -1.9384
    2VAL   HG13   34   1.359   1.793   1.173  0.8704 -2.4902 -0.8315
    2VAL    CG2   35   1.360   1.780   1.434 -1.3598 -0.1504  0.3022
    2VAL   HG21   36   1.260   1.795   1.395 -1.5203 -0.3026  0.6480
    2VAL   HG22   37   1.384   1.673   1.440 -1.3495 -0.0760  2.0738
    2VAL   HG23   38   1.375   1.818   1.535  0.8138  0.3707 -0.1518
    2VAL      C   39   1.733   1.856   1.301 -0.2455 -0.8361 -0.1092
    2VAL      O   40   1.753   1.970   1.293 -0.4370  0.0909  0.9172
    3PHE      N   41   1.807   1.768   1.243  0.0991 -0.0594  0.5872
    3PHE      H   42   1.775   1.672   1.250 -0.7357  0.2095  0.5905
    3PHE     CA   43   1.914   1.801   1.148 -0.5458 -0.2025 -0.2067
    3PHE     HA   44   1.965   1.892   1.182  0.5111 -1.9387  3.3709
    3PHE     CB   45   2.005   1.671   1.142  0.1936 -0.0486 -0.9302
    3PHE    HB1   46   2.067   1.670   1.053  1.1737  1.4805 -0.3106
    3PHE    HB2   47   1.939   1.584   1.143 -1.2377  0.9238  1.7235
    3PHE     CG   48   2.097   1.641   1.263  0.3361 -0.7529  0.7143
    3PHE    CD1   49   2.055   1.558   1.366 -0.0358  0.0005 -0.2745
    3PHE    HD1   50   1.962   1.503   1.359 -0.8676  1.1512  1.0725
    3PHE    CE1   51   2.153   1.519   1.460  0.5150  0.3936 -0.4822
    3PHE    HE1   52   2.127   1.435   1.523 -2.0673 -0.2750 -2.2869
    3PHE     CZ   53   2.277   1.586   1.470  0.0083 -0.1863  0.0441
    3PHE     HZ   54   2.346   1.562   1.549 -0.2127  0.6314  0.4888
    3PHE    CE2   55   2.316   1.676   1.366 -0.2637  0.0987 -0.1960
    3PHE    HE2   56   2.410   1.729   1.370 -0.5908  0.8351 -1.6651
    3PHE    CD2   57   2.225   1.705   1.262  0.0227  0.0044 -0.2280
    3PHE    HD2   58   2.261   1.772   1.184 -1.6697  0.5741 -0.5684
    3PHE      C   59   1.851   1.840   1.015 -0.3492  0.7098  0.0865
    3PHE      O   60   1.729   1.863   1.009  0.1682  0.2255  0.3330
    4GLY      N   61   1.932   1.854   0.909 -0.0446 -0.2514 -0.4881
    4GLY      H   62   2.031   1.839   0.921 -0.2509 -0.3382  1.5030
    4GLY     CA   63   1.892   1.860   0.765 -0.2975  0.0510  0.5709
    4GLY    HA1   64   1.890   1.965   0.736 -0.7969 -0.2203 -0.4185
    4GLY    HA2   65   1.796   1.816   0.740  0.2225 -0.4192 -0.7073
    4GLY      C   66   1.997   1.796   0.673  0.0805 -0.7058  0.3831
    4GLY      O   67   2.100   1.742   0.718  0.2439 -0.3986 -0.2691
    5ARG      N   68   1.980   1.790   0.542 -0.0383  0.5456  0.5392
    5ARG      H   69   1.889   1.827   0.517 -0.1911 -1.1434 -1.8489
    5ARG     CA   70   2.040   1.702   0.441  0.7430 -0.1352 -0.1544
    5ARG     HA   71   2.011   1.603   0.476  0.3913 -0.0143 -0.0960
    5ARG     CB   72   1.983   1.712   0.303  0.1548  0.1512  0.0699
    5ARG    HB1   73   2.033   1.789   0.244 -0.0532  0.1834 -0.0639
    5ARG    HB2   74   1.874   1.716   0.308  0.0723 -1.9886  1.1892
    5ARG     CG   75   2.022   1.583   0.218  0.3808  0.3963  0.6411
    5ARG    HG1   76   1.980   1.493   0.262  1.7314  0.1012  1.3691
    5ARG    HG2   77   2.130   1.570   0.214  0.1733 -1.6145  0.4681
    5ARG     CD   78   1.981   1.584   0.068  0.0775 -0.0348  0.2739
    5ARG    HD1   79   1.896   1.651   0.056  0.2807 -0.1324 -2.3385
    5ARG    HD2   80   1.945   1.483   0.045  1.1548 -0.8704  2.0788
    5ARG     NE   81   2.092   1.623  -0.023  0.2351  0.1720  0.5266
    5ARG     HE   82   2.177   1.662   0.016  0.2214  0.1985  0.5297
    5ARG     CZ   83   2.098   1.578  -0.148 -0.5669  0.1560 -1.1922
    5ARG    NH1   84   1.995   1.541  -0.217  0.5860  0.0646  0.1725
    5ARG   HH11   85   1.897   1.561  -0.200 -0.0945 -0.4963 -2.5895
    5ARG   HH12   86   2.010   1.520  -0.314  1.7834  0.2982  0.2899
    5ARG    NH2   87   2.202   1.573  -0.215  0.3354  0.4165  0.0632
    5ARG   HH21   88   2.285   1.626  -0.194  0.4645  1.1381 -2.0178
    5ARG   HH22   89   2.202   1.527  -0.305  1.2763  2.0821 -0.8433
    5ARG      C   90   2.192   1.717   0.442  0.1396  0.3505  0.4002
    5ARG      O   91   2.258   1.616   0.468 -0.4556  0.2325  0.3785
    6CY2      N   92   2.240   1.840   0.416 -0.2336  0.0918 -0.5249
    6CY2      H   93   2.176   1.917   0.401  0.4695  0.9359  0.6090
    6CY2     CA   94   2.382   1.864   0.395  0.1739 -0.3328  0.4901
    6CY2     HA   95   2.422   1.789   0.327 -0.5126  1.0542 -1.5356
    6CY2     CB   96   2.404   2.001   0.328 -0.4800  0.7705  0.1947
    6CY2    HB1   97   2.368   2.088   0.382  0.3071  0.6484  0.9333
    6CY2    HB2   98   2.368   2.007   0.225  1.4096  1.8117 -0.4611
    6CY2     SG   99   2.576   2.050   0.295 -0.0995  0.2069  0.2938
    6CY2    HG1  100   2.672   2.000   0.373  0.4910  1.5458  0.4448
    6CY2    HG2  101   2.610   1.999   0.176  1.5034 -0.3050  0.9460
    6CY2    HG3  102   2.591   2.182   0.286  0.7671  0.3694  3.2177
    6CY2      C  103   2.462   1.848   0.527  0.0413 -0.8917  0.5210
    6CY2      O  104   2.572   1.801   0.526  0.0346 -0.7402  0.0833
    7GL0      N  105   2.403   1.899   0.638  0.2956  0.3011 -0.1426
    7GL0      H  106   2.312   1.942   0.630  1.0278  2.1868  0.9937
    7GL0     CA  107   2.458   1.901   0.772  0.3274  0.5713 -0.2425
    7GL0     HA  108   2.557   1.946   0.781 -0.0966  1.5632 -0.3020
    7GL0     CB  109   2.357   1.981   0.856 -0.4831 -0.2490  0.2958
    7GL0    HB1  110   2.261   1.930   0.848 -1.3629  1.5024 -0.8191
    7GL0    HB2  111   2.349   2.077   0.805 -0.1000 -0.2521  0.2216
    7GL0     CG  112   2.411   1.997   1.002  0.1841 -0.4172  0.5548
    7GL0    HG1  113   2.493   2.069   0.999 -1.0715  1.0213 -2.2017
    7GL0    HG2  114   2.429   1.898   1.044  2.0942 -0.6002 -0.6050
    7GL0     CD  115   2.305   2.070   1.085 -0.5398  0.1913  0.0792
    7GL0    OE1  116   2.341   2.079   1.217 -0.3054  0.3328 -0.3759
    7GL0   HE11  117   2.283   2.148   1.250 -0.1044  0.2619  0.1519
    7GL0   HE12  118   2.434   2.059   1.227 -0.1919 -0.0429 -1.9876
    7GL0    OE2  119   2.192   2.104   1.049 -0.4662  0.1348 -0.2583
    7GL0   HE21  120   2.129   2.117   1.120 -0.5612 -1.7369  0.0509
    7GL0   HE22  121   2.187   2.085   0.954 -1.6472 -0.4165 -0.1020
    7GL0      C  122   2.474   1.758   0.828 -0.4758 -0.5579  1.4419
    7GL0      O  123   2.577   1.721   0.879  0.8126 -0.1186  0.2509
    8LEU      N  124   2.371   1.679   0.814  0.2065 -0.1555 -0.0144
    8LEU      H  125   2.283   1.702   0.770 -0.9283 -0.5433  1.9280
    8LEU     CA  126   2.374   1.539   0.871  0.2720  0.2212 -0.1790
    8LEU     HA  127   2.415   1.534   0.972 -1.8036 -1.9087  0.6399
    8LEU     CB  128   2.231   1.475   0.862 -0.1036  0.1106  0.1297
    8LEU    HB1  129   2.206   1.469   0.756 -1.2225 -0.5367  0.4227
    8LEU    HB2  130   2.166   1.540   0.921 -0.4541 -0.2323  0.1181
    8LEU     CG  131   2.229   1.334   0.926  0.4087  0.0236  0.1468
    8LEU     HG  132   2.310   1.265   0.905  0.1108 -0.7083  1.2861
    8LEU    CD1  133   2.223   1.344   1.074  0.4109 -0.3650 -0.6655
    8LEU   HD11  134   2.144   1.410   1.111  2.4122  1.6398  0.3323
    8LEU   HD12  135   2.221   1.244   1.116 -0.5258  0.3621  1.1305
    8LEU   HD13  136   2.309   1.402   1.108 -0.1165  0.2513 -0.3561
    8LEU    CD2  137   2.095   1.271   0.878 -0.5359 -0.5357  0.4228
    8LEU   HD21  138   2.012   1.308   0.939 -0.4202 -0.5714  0.6041
    8LEU   HD22  139   2.086   1.278   0.770  2.0446 -4.1027 -0.2407
    8LEU   HD23  140   2.102   1.165   0.903 -0.4093 -1.1123 -1.9066
    8LEU      C  141   2.473   1.459   0.778 -0.2338  0.2839 -0.2995
    8LEU      O  142   2.545   1.376   0.834 -0.0515 -0.2069 -0.0549
    9ALA      N  143   2.488   1.488   0.649  0.2353 -0.6183 -0.1925
    9ALA      H  144   2.420   1.548   0.605 -0.6309 -0.1085  1.7219
    9ALA     CA  145   2.589   1.415   0.572  0.1418  0.1392 -0.2380
    9ALA     HA  146   2.568   1.308   0.576 -1.6054  0.4161 -1.0874
    9ALA     CB  147   2.576   1.462   0.430  0.0088 -0.4321 -0.1674
    9ALA    HB1  148   2.478   1.430   0.394 -1.2458  0.4804  2.2040
    9ALA    HB2  149   2.577   1.570   0.423 -0.8771 -0.5281 -3.7489
    9ALA    HB3  150   2.657   1.424   0.368 -1.5017 -1.6519 -1.4826
    9ALA      C  151   2.729   1.441   0.624  0.9688 -0.1571  0.0989
    9ALA      O  152   2.806   1.351   0.647  0.5242  0.1672 -0.0761
   10ALA      N  153   2.760   1.568   0.655  0.2875  0.2941  0.3584
   10ALA      H  154   2.696   1.637   0.620  2.2078  2.2028  0.4287
   10ALA     CA  155   2.885   1.610   0.720  0.7472  0.6835  0.6785
   10ALA     HA  156   2.974   1.576   0.668  0.1846 -0.2109  0.2942
   10ALA     CB  157   2.891   1.768   0.712  0.0017  0.7008  0.7154
   10ALA    HB1  158   2.807   1.806   0.770 -0.7648  1.7752 -1.0142
   10ALA    HB2  159   2.986   1.801   0.753 -0.8077  1.3307  2.1689
   10ALA    HB3  160   2.878   1.785   0.605  0.2989 -1.7404  0.2376
   10ALA      C  161   2.894   1.552   0.866  0.2312 -0.3771 -0.1233
   10ALA      O  162   2.993   1.488   0.899 -0.3056 -0.5307 -0.1575
   11ALA      N  163   2.787   1.544   0.944  0.1122  0.6620 -0.7922
   11ALA      H  164   2.696   1.570   0.908 -1.1690 -2.6146 -0.3259
   11ALA     CA  165   2.798   1.495   1.077 -0.0732 -0.3569 -0.3222
   11ALA     HA  166   2.865   1.564   1.127 -0.2873  0.4853 -1.1716
   11ALA     CB  167   2.667   1.514   1.152 -0.0439  0.5093 -0.2534
   11ALA    HB1  168   2.590   1.464   1.093 -0.4554  0.2703  0.4781
   11ALA    HB2  169   2.670   1.476   1.254  0.4952  1.1803 -0.0121
   11ALA    HB3  170   2.654   1.622   1.159  1.8028  0.7672 -0.2950
   11ALA      C  171   2.847   1.349   1.086 -0.2866 -0.0347  0.2080
   11ALA      O  172   2.941   1.319   1.158 -0.3008  0.6913  0.3002
   12MET      N  173   2.794   1.267   0.998  0.5391  0.2236 -0.2011
   12MET      H  174   2.717   1.304   0.944 -0.2138  0.4946  1.0148
   12MET     CA  175   2.845   1.132   0.967 -0.5526 -0.1419 -0.5304
   12MET     HA  176   2.846   1.072   1.058 -4.0104 -1.1967 -1.0436
   12MET     CB  177   2.743   1.056   0.870  0.2266  0.8095 -0.2505
   12MET    HB1  178   2.788   0.958   0.855  1.4092  0.8275  2.5419
   12MET    HB2  179   2.727   1.113   0.778  2.0410  0.7121 -0.6637
   12MET     CG  180   2.604   1.041   0.942  0.4731  0.2188 -0.1387
   12MET    HG1  181   2.566   1.142   0.951  1.7116  0.7817 -0.9034
   12MET    HG2  182   2.615   0.991   1.039  0.0287  0.6520  0.1401
   12MET     SD  183   2.480   0.955   0.845  0.0831  0.2184 -0.3289
   12MET     CE  184   2.423   1.085   0.735 -0.2439  0.4240 -0.0188
   12MET    HE1  185   2.328   1.127   0.766 -0.8266  0.7727 -2.1290
   12MET    HE2  186   2.499   1.164   0.734 -2.6299  3.0388  3.2730
   12MET    HE3  187   2.403   1.045   0.636  0.2915  0.5921 -0.2021
   12MET      C  188   2.981   1.118   0.893  0.3873  0.4994 -0.8137
   12MET      O  189   3.060   1.034   0.942 -0.0027  0.7453 -0.0576
   13LY3      N  190   3.013   1.204   0.794 -0.7060  0.0445  0.5142
   13LY3      H  191   2.942   1.265   0.756 -1.0548  0.0974  1.2262
   13LY3     CA  192   3.150   1.226   0.745  0.3237 -0.9282 -0.0776
   13LY3     HA  193   3.181   1.133   0.696  0.0157 -1.1404  0.1210
   13LY3     CB  194   3.146   1.341   0.639 -0.2926 -0.1558 -0.3042
   13LY3    HB1  195   3.116   1.438   0.677  1.9300  0.8317 -0.8748
   13LY3    HB2  196   3.067   1.315   0.568 -0.7216 -1.0308  0.4726
   13LY3     CG  197   3.278   1.361   0.560  0.2493  0.1449  0.8675
   13LY3    HG1  198   3.322   1.265   0.531 -0.8073 -0.3141  0.7372
   13LY3    HG2  199   3.348   1.401   0.633  2.1734 -3.5503  1.3017
   13LY3     CD  200   3.270   1.445   0.434 -0.5069 -0.0485  0.2140
   13LY3    HD1  201   3.229   1.542   0.459  2.1723  1.4007 -0.6459
   13LY3    HD2  202   3.204   1.396   0.363 -0.6459 -0.3785  0.5706
   13LY3     CE  203   3.400   1.470   0.354 -0.7954  0.9942 -0.2813
   13LY3    HE1  204   3.466   1.528   0.418 -0.8465 -1.8017  2.5708
   13LY3    HE2  205   3.377   1.529   0.266 -0.9584  1.1584 -0.1284
   13LY3     NZ  206   3.475   1.350   0.311  0.2041  0.0567 -0.3726
   13LY3    HZ1  207   3.411   1.288   0.263 -2.0873  1.3551  0.8433
   13LY3    HZ2  208   3.550   1.375   0.248  1.3287  2.0116  1.6262
   13LY3    HZ3  209   3.519   1.307   0.391  0.6446  1.5835  0.2274
   13LY3      C  210   3.256   1.258   0.850 -0.4054  0.0104 -0.7318
   13LY3      O  211   3.363   1.199   0.851 -0.3211  0.3625  0.1973
   14ARG      N  212   3.238   1.348   0.942  0.2162 -0.6030 -0.0705
   14ARG      H  213   3.158   1.410   0.934  0.3583 -0.4447 -0.2921
   14ARG     CA  214   3.324   1.384   1.053 -0.0028  0.0595  0.5008
   14ARG     HA  215   3.423   1.392   1.009 -0.3661 -1.7201 -0.7394
   14ARG     CB  216   3.284   1.518   1.118 -0.3863  0.8256 -0.3948
   14ARG    HB1  217   3.298   1.513   1.226 -0.0939 -2.2348 -0.4942
   14ARG    HB2  218   3.177   1.536   1.108 -0.8809 -0.7346  1.5005
   14ARG     CG  219   3.379   1.634   1.071 -0.1433  0.6164  0.1201
   14ARG    HG1  220   3.479   1.619   1.110 -0.6051  0.1746  1.1900
   14ARG    HG2  221   3.355   1.724   1.127  0.5283 -0.5956  2.4749
   14ARG     CD  222   3.382   1.666   0.918 -0.4588  0.1474 -0.0788
   14ARG    HD1  223   3.404   1.773   0.918 -0.8868  0.2373  0.3146
   14ARG    HD2  224   3.285   1.649   0.873  0.4440  0.3774 -2.2362
   14ARG     NE  225   3.488   1.588   0.851 -0.0906 -0.2289  0.3681
   14ARG     HE  226   3.532   1.515   0.905 -1.4527 -0.8568  0.6593
   14ARG     CZ  227   3.521   1.601   0.723 -0.2390  0.0543  0.1554
   14ARG    NH1  228   3.458   1.682   0.643  0.0768  0.6435  0.2143
   14ARG   HH11  229   3.401   1.755   0.683 -0.2352  0.5306 -0.0195
   14ARG   HH12  230   3.477   1.682   0.543  1.7632  1.1540  0.5150
   14ARG    NH2  231   3.620   1.530   0.676 -0.4149 -0.0178  0.4772
   14ARG   HH21  232   3.676   1.474   0.738  1.1470  0.8587 -0.0722
   14ARG   HH22  233   3.651   1.539   0.580 -2.4683 -1.1486 -0.3578
   14ARG      C  234   3.333   1.274   1.165 -0.4508  0.0442  1.5119
   14ARG      O  235   3.422   1.283   1.250  0.6509  0.1412  0.2197
   15HI2      N  236   3.251   1.168   1.158 -0.1901  0.0106  0.8809
   15HI2      H  237   3.168   1.182   1.102  0.0769  1.7016  0.8506
   15HI2     CA  238   3.262   1.037   1.223 -0.2125  0.0183 -0.1472
   15HI2     HA  239   3.333   1.043   1.306  0.7035  2.2566 -1.0166
   15HI2     CB  240   3.127   0.995   1.282  0.8221 -0.0401  0.4509
   15HI2    HB1  241   3.129   0.888   1.304  1.3912  0.0155  0.6803
   15HI2    HB2  242   3.043   1.018   1.217 -0.3252  1.2228  2.2766
   15HI2     CG  243   3.104   1.064   1.418  0.0376  0.9629 -0.3693
   15HI2    ND1  244   3.191   1.067   1.529 -1.1203  0.0622 -0.4031
   15HI2    HD1  245   3.280   1.022   1.545  0.6392  3.8210  1.4408
   15HI2    CE1  246   3.144   1.155   1.619  0.0706 -0.5729  0.0421
   15HI2    HE1  247   3.175   1.179   1.720  0.3329  1.3442 -0.4508
   15HI2    NE2  248   3.034   1.204   1.565  0.6508 -0.7614 -0.2158
   15HI2    HE2  249   2.967   1.268   1.607 -1.4571 -1.7688 -1.8473
   15HI2    CD2  250   3.007   1.151   1.443 -0.2095 -0.3598  0.2714
   15HI2    HD2  251   2.940   1.188   1.367  1.3255  2.1253  0.0176
   15HI2      C  252   3.322   0.926   1.130 -0.0587 -0.1448 -0.4338
   15HI2      O  253   3.325   0.810   1.164  0.0151 -0.4689 -0.4812
   16GLY      N  254   3.360   0.955   1.009  0.1363  0.2106 -0.2075
   16GLY      H  255   3.344   1.050   0.979  1.0311 -0.4134 -2.9647
   16GLY     CA  256   3.435   0.867   0.905  0.5634 -0.0693 -0.1108
   16GLY    HA1  257   3.499   0.800   0.962  2.3698  1.9753  0.3698
   16GLY    HA2  258   3.500   0.934   0.848  0.8311 -1.6993 -1.8232
   16GLY      C  259   3.338   0.782   0.822  1.0935 -0.1435 -0.2733
   16GLY      O  260   3.375   0.668   0.785  0.1484  0.1686  0.3501
   17LEU      N  261   3.208   0.816   0.793 -0.4693  0.1007 -0.2392
   17LEU      H  262   3.167   0.901   0.829 -0.9724  1.3599 -3.4627
   17LEU     CA  263   3.124   0.725   0.718 -0.0656  0.2182 -0.0873
   17LEU     HA  264   3.155   0.628   0.756  1.7238  1.0998  0.8268
   17LEU     CB  265   2.983   0.744   0.776  0.4879 -0.1041  0.1273
   17LEU    HB1  266   2.957   0.842   0.737 -0.3294 -0.2439  0.2910
   17LEU    HB2  267   2.992   0.761   0.883 -0.2050 -0.4374  0.2494
   17LEU     CG  268   2.868   0.642   0.744  0.5556 -0.4401  0.7527
   17LEU     HG  269   2.855   0.640   0.636 -1.8076  0.0028  0.9739
   17LEU    CD1  270   2.888   0.499   0.794 -0.0123  1.7923  0.0622
   17LEU   HD11  271   2.801   0.437   0.775  2.3331 -1.1488 -1.9460
   17LEU   HD12  272   2.957   0.445   0.730  0.4059  2.1550  0.2004
   17LEU   HD13  273   2.932   0.500   0.894 -3.0470 -1.3541  1.6602
   17LEU    CD2  274   2.732   0.685   0.807  0.0106 -0.3648  0.2808
   17LEU   HD21  275   2.666   0.600   0.788 -0.6325  0.6151 -2.3150
   17LEU   HD22  276   2.746   0.708   0.912 -0.1889 -1.5696  0.5872
   17LEU   HD23  277   2.689   0.766   0.749 -1.9732  0.3604  2.6077
   17LEU      C  278   3.128   0.732   0.563  0.3042 -0.0346 -0.0772
   17LEU      O  279   3.082   0.647   0.491  0.2666 -0.7353 -0.6138
   18AS4      N  280   3.202   0.827   0.512 -0.4881 -0.1628  0.4580
   18AS4      H  281   3.234   0.899   0.576  0.9047 -0.4004  0.0660
   18AS4     CA  282   3.188   0.865   0.376  0.2380 -1.4748 -0.2841
   18AS4     HA  283   3.080   0.866   0.358  0.2880 -0.2819 -0.6151
   18AS4     CB  284   3.252   1.005   0.353  0.6153 -0.0287 -0.1273
   18AS4    HB1  285   3.359   0.994   0.373  0.3743  0.0087  1.2587
   18AS4    HB2  286   3.207   1.073   0.425  2.1065  2.3732 -1.3286
   18AS4     CG  287   3.214   1.059   0.214  0.8568  0.4873 -0.3137
   18AS4    OD1  288   3.156   0.987   0.130 -0.0366  0.3635  0.0602
   18AS4   HD11  289   3.095   1.032   0.070  0.3851 -1.6493 -2.0004
   18AS4   HD12  290   3.188   0.897   0.137  0.6959  0.6055 -0.0959
   18AS4    OD2  291   3.250   1.177   0.188 -0.6153  0.8004 -0.4426
   18AS4   HD21  292   3.173   1.234   0.195 -1.1021  0.1100  0.0707
   18AS4   HD22  293   3.324   1.184   0.128 -0.0028 -0.8041  0.0597
   18AS4      C  294   3.253   0.766   0.284  0.3198  0.3168 -0.2350
   18AS4      O  295   3.376   0.759   0.276 -0.2436  0.0480 -0.0588
   19ASN      N  296   3.177   0.668   0.227 -0.0955  0.5719 -0.2223
   19ASN      H  297   3.076   0.671   0.237 -0.0289  1.2831  0.3652
   19ASN     CA  298   3.234   0.560   0.145 -0.4499 -0.2628 -0.5599
   19ASN     HA  299   3.149   0.497   0.116 -1.5714  1.5132 -1.2945
   19ASN     CB  300   3.295   0.616   0.019 -0.4675 -0.0755  0.2185
   19ASN    HB1  301   3.388   0.663   0.051 -1.0530 -1.0944  3.8612
   19ASN    HB2  302   3.225   0.690  -0.020  0.6966  0.0015 -1.8963
   19ASN     CG  303   3.313   0.514  -0.101 -0.6991  0.0908  0.5142
   19ASN    OD1  304   3.223   0.438  -0.135 -0.7273 -0.5578  0.1838
   19ASN    ND2  305   3.437   0.494  -0.139 -0.3865  0.4434  0.6616
   19ASN   HD21  306   3.509   0.552  -0.097 -2.0429  2.0106  1.4845
   19ASN   HD22  307   3.463   0.416  -0.198 -0.3467 -1.2282  2.7998
   19ASN      C  308   3.330   0.464   0.219  0.1297  0.2189 -0.4139
   19ASN      O  309   3.427   0.409   0.172  0.2604 -0.6557 -0.3912
   20TY1      N  310   3.297   0.445   0.347  1.1722  0.8141  0.2926
   20TY1      H  311   3.224   0.497   0.393 -0.0535 -0.0886 -0.5719
   20TY1     CA  312   3.352   0.334   0.424  0.4573  0.3622 -0.2252
   20TY1     HA  313   3.458   0.354   0.437  0.6308 -0.7370  0.1240
   20TY1     CB  314   3.281   0.325   0.565  0.1317 -0.7897 -0.5154
   20TY1    HB1  315   3.172   0.327   0.556 -0.0345  4.0783 -0.3400
   20TY1    HB2  316   3.305   0.406   0.634  0.4923 -1.6994  0.4482
   20TY1     CG  317   3.320   0.204   0.648  0.3482 -0.1882 -0.0341
   20TY1    CD1  318   3.451   0.192   0.692 -0.4380 -0.8422  0.5792
   20TY1    HD1  319   3.528   0.260   0.659 -0.3443 -1.8810 -1.5339
   20TY1    CE1  320   3.487   0.093   0.779  0.1460 -0.2399  0.7436
   20TY1    HE1  321   3.588   0.093   0.818 -0.5527  1.1119  2.6929
   20TY1     CZ  322   3.396  -0.006   0.816  0.3211 -1.0446  0.5736
   20TY1     OH  323   3.426  -0.094   0.914 -0.2269 -0.6306 -0.2978
   20TY1    HH1  324   3.367  -0.168   0.928  0.2291 -0.6018  2.0875
   20TY1    HH2  325   3.495  -0.055   0.968  0.8304  0.9504 -2.5931
   20TY1    CE2  326   3.261   0.005   0.771  0.4012  0.1456  0.0623
   20TY1    HE2  327   3.183  -0.055   0.815  0.7795 -0.6263 -0.3019
   20TY1    CD2  328   3.224   0.106   0.683 -0.2081 -0.6526 -0.3790
   20TY1    HD2  329   3.120   0.116   0.656  0.1959  0.8428 -1.5323
   20TY1      C  330   3.340   0.196   0.352 -0.0354 -0.2583 -0.2896
   20TY1      O  331   3.234   0.144   0.311 -0.1549 -0.4771  0.5117
   21ARG      N  332   3.456   0.129   0.322  0.5090 -0.3334 -0.0113
   21ARG      H  333   3.538   0.168   0.367  1.3267  0.0056 -1.7092
   21ARG     CA  334   3.467   0.004   0.248 -0.1704 -0.1077 -0.0624
   21ARG     HA  335   3.570  -0.017   0.218 -0.1238 -1.4652  0.9739
   21ARG     CB  336   3.425  -0.114   0.339  0.7515  0.6213  0.5660
   21ARG    HB1  337   3.442  -0.201   0.275 -0.6360  1.2764 -0.7783
   21ARG    HB2  338   3.319  -0.103   0.363  0.5490  1.3942 -0.5637
   21ARG     CG  339   3.501  -0.134   0.470 -0.0616  0.0974 -0.3190
   21ARG    HG1  340   3.517  -0.038   0.519  1.3084  0.0724 -0.6742
   21ARG    HG2  341   3.597  -0.180   0.445 -1.0162 -1.6736 -0.9215
   21ARG     CD  342   3.440  -0.247   0.560 -0.4021  0.0481 -0.7390
   21ARG    HD1  343   3.441  -0.338   0.501 -1.3617 -1.1869  1.0338
   21ARG    HD2  344   3.334  -0.223   0.572 -0.7273 -0.0613 -3.0837
   21ARG     NE  345   3.518  -0.249   0.690  0.5656  0.1529  0.0306
   21ARG     HE  346   3.574  -0.168   0.714 -0.6074  1.4474 -1.4426
   21ARG     CZ  347   3.548  -0.366   0.741  0.3865 -0.0317  0.0401
   21ARG    NH1  348   3.489  -0.480   0.709 -0.2855  0.2969 -0.1437
   21ARG   HH11  349   3.417  -0.482   0.639  0.6981 -2.6972 -1.2077
   21ARG   HH12  350   3.514  -0.564   0.760  1.9549  1.7069  1.2710
   21ARG    NH2  351   3.645  -0.353   0.829 -0.8041  0.2405 -0.0786
   21ARG   HH21  352   3.685  -0.262   0.846  0.4977 -0.3206 -0.0288
   21ARG   HH22  353   3.681  -0.432   0.881 -2.3846  0.0418  0.8021
   21ARG      C  354   3.408   0.008   0.104 -0.0397 -0.1344 -0.1579
   21ARG      O  355   3.384  -0.101   0.051  0.3374 -0.0891 -0.1599
   22GLY      N  356   3.393   0.127   0.047 -0.5681 -0.5719  0.2367
   22GLY      H  357   3.425   0.206   0.101  3.2805 -1.4872 -0.3681
   22GLY     CA  358   3.329   0.132  -0.087  0.5761 -0.9142  0.6031
   22GLY    HA1  359   3.367   0.043  -0.137  1.0569 -2.5382  3.6295
   22GLY    HA2  360   3.364   0.221  -0.141  1.1607 -1.9223 -0.7335
   22GLY      C  361   3.172   0.136  -0.082 -0.9756 -0.0969 -0.3020
   22GLY      O  362   3.111   0.115  -0.182  0.1128  0.3512  0.2050
   23TY0      N  363   3.106   0.162   0.032 -0.1992  0.7458 -0.0496
   23TY0      H  364   3.157   0.186   0.115 -0.6961  0.3328  0.3864
   23TY0     CA  365   2.961   0.165   0.053 -0.6055  0.0425 -0.1685
   23TY0     HA  366   2.914   0.143  -0.043  1.0524 -0.8775 -0.8074
   23TY0     CB  367   2.906   0.070   0.164  0.3349  0.7518  0.5279
   23TY0    HB1  368   2.949   0.106   0.257  1.0620 -1.3097  1.0390
   23TY0    HB2  369   2.939  -0.030   0.135  1.2314  1.0067  0.6397
   23TY0     CG  370   2.753   0.060   0.168  0.4433 -0.4742  0.1546
   23TY0    CD1  371   2.682   0.139   0.261  0.3245 -0.7196 -0.0656
   23TY0    HD1  372   2.728   0.211   0.327  1.1987 -0.3470 -1.0543
   23TY0    CE1  373   2.540   0.130   0.264 -0.0921 -0.4632  0.0958
   23TY0    HE1  374   2.483   0.182   0.340 -0.4693  0.3131 -0.7083
   23TY0     CZ  375   2.471   0.059   0.166 -0.0732  0.2487  0.6417
   23TY0     OH  376   2.340   0.081   0.146 -0.1288 -0.3869 -0.9630
   23TY0    HH1  377   2.304   0.026   0.076 -0.2907 -1.2046 -0.2614
   23TY0    HH2  378   2.303   0.126   0.222 -1.6792 -0.6658 -1.5164
   23TY0    CE2  379   2.548  -0.003   0.057  0.7555 -0.0028 -0.3391
   23TY0    HE2  380   2.505  -0.047  -0.031  2.3518  0.3391 -1.3303
   23TY0    CD2  381   2.690  -0.010   0.067  0.3401 -0.2285 -0.4987
   23TY0    HD2  382   2.749  -0.054  -0.012  2.4859  1.8394 -0.1659
   23TY0      C  383   2.914   0.311   0.079 -0.2658  0.5597  1.0603
   23TY0      O  384   2.978   0.378   0.161  0.0459 -0.2922 -0.2748
   24SER      N  385   2.810   0.369   0.010 -0.5296  0.0664 -0.0375
   24SER      H  386   2.772   0.323  -0.071 -3.8669  1.4941  0.5479
   24SER     CA  387   2.803   0.518  -0.001  0.1574  0.0480  0.0823
   24SER     HA  388   2.901   0.562  -0.019  0.0653  0.8596  1.4796
   24SER     CB  389   2.711   0.545  -0.127  0.2071 -0.2693 -0.2327
   24SER    HB1  390   2.611   0.504  -0.111  1.1561 -2.7984 -0.3493
   24SER    HB2  391   2.754   0.507  -0.219 -0.9284  0.3703 -1.0460
   24SER     OG  392   2.699   0.682  -0.137 -0.5050 -0.1422 -0.3499
   24SER     HG  393   2.770   0.721  -0.189 -2.5688  4.1578 -0.3021
   24SER      C  394   2.740   0.582   0.127 -0.3705 -1.1491  0.5780
   24SER      O  395   2.647   0.537   0.190 -0.3424 -0.1534 -0.0179
   25LEU      N  396   2.794   0.703   0.157  0.3510 -0.2879 -0.2411
   25LEU      H  397   2.862   0.726   0.086 -0.5888 -0.0671 -1.1034
   25LEU     CA  398   2.739   0.803   0.249 -0.0971  0.3447  0.1941
   25LEU     HA  399   2.746   0.765   0.351  0.5202  2.4708  0.9945
   25LEU     CB  400   2.819   0.930   0.237  0.7164  0.7691 -0.4096
   25LEU    HB1  401   2.825   0.955   0.131  1.1723 -1.4751 -0.9619
   25LEU    HB2  402   2.922   0.909   0.267  0.0919  1.3790  2.5153
   25LEU     CG  403   2.770   1.060   0.310 -0.2337 -0.5516 -0.2403
   25LEU     HG  404   2.670   1.090   0.277  0.1982 -0.5795 -1.6664
   25LEU    CD1  405   2.764   1.030   0.456 -0.3934 -0.0043  0.2590
   25LEU   HD11  406   2.865   1.008   0.491 -0.0221  0.8726 -0.2434
   25LEU   HD12  407   2.718   1.110   0.514  0.1547  1.5104 -1.3218
   25LEU   HD13  408   2.697   0.945   0.472 -3.7150  2.5616  1.1098
   25LEU    CD2  409   2.871   1.174   0.275 -0.1028 -0.0264  0.3802
   25LEU   HD21  410   2.973   1.144   0.301  0.7614  1.0544 -1.5314
   25LEU   HD22  411   2.865   1.191   0.168 -0.8309 -0.6201  0.3186
   25LEU   HD23  412   2.844   1.275   0.307  1.0476  0.5824 -0.4907
   25LEU      C  413   2.592   0.833   0.214  0.2554 -0.6422 -0.1217
   25LEU      O  414   2.505   0.850   0.302 -0.2374  0.1150  0.0739
   26GLY      N  415   2.562   0.841   0.084 -0.4564  0.8406  0.1556
   26GLY      H  416   2.633   0.820   0.016 -2.2780 -0.6850 -1.4099
   26GLY     CA  417   2.433   0.890   0.036  1.0537  0.3803  0.5450
   26GLY    HA1  418   2.434   0.881  -0.073  2.1046 -1.2545  0.6610
   26GLY    HA2  419   2.419   0.989   0.079 -0.5014  0.1082  0.7202
   26GLY      C  420   2.319   0.816   0.093  0.5859 -0.1033  0.4666
   26GLY      O  421   2.219   0.879   0.141 -0.3080 -0.6059  0.1881
   27ASN      N  422   2.330   0.682   0.103  0.1766 -0.7268  0.2343
   27ASN      H  423   2.409   0.640   0.056 -0.0438  0.0445 -0.8625
   27ASN     CA  424   2.222   0.593   0.153 -0.0480 -0.7033  0.6215
   27ASN     HA  425   2.146   0.585   0.076  1.8231  0.5800 -1.4740
   27ASN     CB  426   2.283   0.452   0.179 -0.2032  0.1282  0.6913
   27ASN    HB1  427   2.216   0.391   0.238  0.6947 -0.4890  1.0919
   27ASN    HB2  428   2.365   0.460   0.251  0.8531 -1.1329 -0.3244
   27ASN     CG  429   2.331   0.373   0.056 -0.2421 -0.1587  0.1600
   27ASN    OD1  430   2.251   0.335  -0.030  0.0901 -0.0337  0.1906
   27ASN    ND2  431   2.460   0.358   0.042 -0.5831 -0.1161  0.0286
   27ASN   HD21  432   2.520   0.394   0.115  0.7273  0.7151 -1.3687
   27ASN   HD22  433   2.493   0.318  -0.045 -3.5958 -0.2552 -1.1579
   27ASN      C  434   2.158   0.629   0.281  0.2115 -0.3778 -0.6401
   27ASN      O  435   2.035   0.642   0.301 -0.7197  0.3009  0.2374
   28TRP      N  436   2.244   0.656   0.384 -0.4942  0.3615 -0.1772
   28TRP      H  437   2.343   0.643   0.365 -0.7592 -1.3688 -0.4802
   28TRP     CA  438   2.209   0.699   0.520  0.1468 -0.0535  0.6535
   28TRP     HA  439   2.146   0.624   0.567 -2.0558  1.5198  0.3216
   28TRP     CB  440   2.339   0.715   0.601  0.6013 -0.0031  0.7897
   28TRP    HB1  441   2.312   0.743   0.703  4.5041  0.6793  1.7763
   28TRP    HB2  442   2.394   0.807   0.583 -0.7041  0.9472  1.4879
   28TRP     CG  443   2.439   0.604   0.592  0.3068 -0.8130 -0.0019
   28TRP    CD1  444   2.554   0.616   0.521 -0.1379 -0.7994 -0.8592
   28TRP    HD1  445   2.588   0.709   0.478  1.2457 -0.5184  0.7302
   28TRP    NE1  446   2.626   0.496   0.525 -0.9614 -0.7492 -0.0254
   28TRP    HE1  447   2.725   0.498   0.505 -0.8115  0.7439  0.7895
   28TRP    CE2  448   2.563   0.401   0.596 -0.5350 -0.0328 -0.5006
   28TRP    CZ2  449   2.594   0.272   0.628 -0.0785 -0.1427  0.5802
   28TRP    HZ2  450   2.688   0.228   0.596  0.5421  0.7779  1.0906
   28TRP    CH2  451   2.512   0.194   0.710  0.3131 -0.7276 -0.7501
   28TRP    HH2  452   2.546   0.097   0.743  1.3293 -0.9979 -2.4521
   28TRP    CZ3  453   2.391   0.252   0.757  0.4586 -0.2429 -0.4368
   28TRP    HZ3  454   2.318   0.201   0.818  0.6541  1.0945  0.9539
   28TRP    CE3  455   2.359   0.386   0.723 -0.0130 -0.1366  0.7712
   28TRP    HE3  456   2.267   0.424   0.766 -0.0897 -1.0978  1.5083
   28TRP    CD2  457   2.440   0.464   0.637 -0.5490 -0.0213 -0.3500
   28TRP      C  458   2.126   0.828   0.511 -0.1304 -0.0256 -0.4905
   28TRP      O  459   2.031   0.843   0.585  0.3636  0.2478  0.2325
   29VAL      N  460   2.170   0.921   0.428 -0.4102  0.1422 -0.2441
   29VAL      H  461   2.265   0.904   0.398 -0.5196 -1.6763  0.3297
   29VAL     CA  462   2.109   1.047   0.398  0.2239  0.9917  0.1437
   29VAL     HA  463   2.095   1.095   0.495 -0.5703 -0.0967  0.5926
   29VAL     CB  464   2.189   1.149   0.322 -0.4795  0.0261  0.0838
   29VAL     HB  465   2.198   1.120   0.217 -1.0595 -0.1051  0.0636
   29VAL    CG1  466   2.117   1.284   0.317  0.0772  0.2419 -0.0272
   29VAL   HG11  467   2.184   1.352   0.265  0.2336  0.5572  0.5776
   29VAL   HG12  468   2.024   1.282   0.260  1.0465  1.7405 -1.7350
   29VAL   HG13  469   2.104   1.329   0.416 -0.2218 -0.3016  0.1900
   29VAL    CG2  470   2.323   1.171   0.384 -0.5397 -0.3458 -0.2456
   29VAL   HG21  471   2.387   1.240   0.330 -2.6706  1.0855 -1.0519
   29VAL   HG22  472   2.303   1.222   0.479  1.3351 -0.2639  0.1359
   29VAL   HG23  473   2.368   1.075   0.410 -1.7128 -0.5400  1.2352
   29VAL      C  474   1.970   1.031   0.333  0.0739 -0.3429 -0.0337
   29VAL      O  475   1.878   1.091   0.382 -0.1001  0.2223  0.3145
   30CY0      N  476   1.954   0.946   0.231 -0.1447  0.1388  0.8139
   30CY0      H  477   2.040   0.909   0.193  1.7824  1.6340  3.3908
   30CY0     CA  478   1.819   0.894   0.180 -0.4501 -1.0382  0.1989
   30CY0     HA  479   1.770   0.973   0.123  1.6603 -1.7711 -2.8770
   30CY0     CB  480   1.838   0.781   0.084  0.0318  0.3293 -0.2389
   30CY0    HB1  481   1.747   0.745   0.037  0.8976 -0.2305 -1.5498
   30CY0    HB2  482   1.868   0.695   0.144 -1.6634 -0.1179 -0.0003
   30CY0     SG  483   1.963   0.806  -0.029 -0.0933 -0.3731  0.0889
   30CY0    HG1  484   1.948   0.926  -0.087 -0.3214 -0.9061 -0.9733
   30CY0    HG2  485   2.085   0.798   0.025 -0.3397 -0.1753  0.6910
   30CY0    HG3  486   1.961   0.708  -0.119  0.7261 -1.7780  1.5632
   30CY0      C  487   1.726   0.849   0.296  0.1284 -1.0352  0.3009
   30CY0      O  488   1.612   0.891   0.306  0.1650 -0.6040  0.2135
   31ALA      N  489   1.775   0.760   0.386  0.1252  0.2129  1.0118
   31ALA      H  490   1.870   0.730   0.369 -0.6973 -1.5381 -0.8638
   31ALA     CA  491   1.707   0.698   0.506 -0.1607 -0.0979  0.5705
   31ALA     HA  492   1.621   0.645   0.465 -1.1253  2.4577 -1.0083
   31ALA     CB  493   1.796   0.587   0.569 -0.5509 -0.2842  0.6762
   31ALA    HB1  494   1.746   0.565   0.664  0.4270 -1.8034  0.8765
   31ALA    HB2  495   1.795   0.496   0.509 -0.2460  0.2263 -0.1199
   31ALA    HB3  496   1.901   0.616   0.579 -0.3197  0.1572 -2.2770
   31ALA      C  497   1.656   0.811   0.605  0.4263  0.2594 -0.0353
   31ALA      O  498   1.537   0.823   0.640  0.3347 -0.3890 -0.6744
   32ALA      N  499   1.747   0.899   0.647  0.5161 -0.2716 -0.2546
   32ALA      H  500   1.847   0.889   0.634  0.5900  1.9752 -2.0698
   32ALA     CA  501   1.704   1.012   0.733 -0.4598 -0.2185 -0.6288
   32ALA     HA  502   1.641   0.975   0.813  0.0685  0.2988  0.0382
   32ALA     CB  503   1.835   1.076   0.789  0.1927  0.0836  0.0365
   32ALA    HB1  504   1.899   0.992   0.815  0.1262 -1.1196 -3.2643
   32ALA    HB2  505   1.880   1.144   0.716 -1.1911  2.7155  1.4546
   32ALA    HB3  506   1.812   1.127   0.883  1.0719 -0.8648  0.7907
   32ALA      C  507   1.620   1.116   0.673  0.0019  0.0005  0.5454
   32ALA      O  508   1.529   1.171   0.734 -0.6410 -0.1962  0.6715
   33LY3      N  509   1.632   1.148   0.541 -0.4487  0.0977 -0.7924
   33LY3      H  510   1.705   1.110   0.484  0.4138 -0.9463  0.9441
   33LY3     CA  511   1.528   1.238   0.478  0.2782  0.0887 -0.2259
   33LY3     HA  512   1.535   1.325   0.543 -1.1845 -0.4190  0.6643
   33LY3     CB  513   1.566   1.261   0.326 -0.4776  0.6971 -0.5880
   33LY3    HB1  514   1.563   1.165   0.274 -1.2313  0.6967 -0.5568
   33LY3    HB2  515   1.667   1.299   0.312 -0.4720  1.7007  1.6698
   33LY3     CG  516   1.469   1.362   0.269  0.4845  0.1698 -0.0017
   33LY3    HG1  517   1.456   1.449   0.334 -0.1500 -1.1535  1.7107
   33LY3    HG2  518   1.371   1.316   0.263  1.6099 -2.2643 -1.1640
   33LY3     CD  519   1.490   1.431   0.131 -0.5289  0.5727  0.1231
   33LY3    HD1  520   1.517   1.355   0.058  0.9733 -0.3176  1.5528
   33LY3    HD2  521   1.568   1.505   0.148  0.7026 -0.7215  0.2667
   33LY3     CE  522   1.369   1.506   0.081  0.1719  0.1492 -0.1155
   33LY3    HE1  523   1.289   1.434   0.061  1.1300 -0.8682 -0.4138
   33LY3    HE2  524   1.389   1.556  -0.014  1.2524  0.0754  0.0679
   33LY3     NZ  525   1.319   1.600   0.179  0.7128 -0.3909 -0.3322
   33LY3    HZ1  526   1.252   1.664   0.139  1.5533  2.6075  2.5827
   33LY3    HZ2  527   1.259   1.554   0.247 -1.3542 -0.9454 -2.4064
   33LY3    HZ3  528   1.391   1.660   0.217  1.1269 -0.5765 -0.8124
   33LY3      C  529   1.386   1.183   0.496  0.0727 -0.4014 -0.6271
   33LY3      O  530   1.303   1.264   0.538 -0.2155 -0.3680 -0.0806
   34PHE      N  531   1.359   1.056   0.454 -1.2167  0.7956 -0.1011
   34PHE      H  532   1.440   0.998   0.437 -1.0278  1.3122 -0.9834
   34PHE     CA  533   1.233   0.996   0.429 -0.0960 -0.0093  0.3681
   34PHE     HA  534   1.164   1.079   0.419  1.2998  1.1616  0.0295
   34PHE     CB  535   1.228   0.914   0.302 -0.4682 -0.1902  0.3426
   34PHE    HB1  536   1.138   0.854   0.289 -0.2856  0.1083 -3.3889
   34PHE    HB2  537   1.321   0.859   0.304  0.7143  1.7160  1.4999
   34PHE     CG  538   1.243   0.996   0.172 -0.0031  0.0289  0.0859
   34PHE    CD1  539   1.361   0.986   0.092  0.5538 -0.6433 -0.5122
   34PHE    HD1  540   1.434   0.907   0.107 -1.3498 -2.7017 -1.4484
   34PHE    CE1  541   1.353   1.043  -0.036  0.1020  0.0697  0.0244
   34PHE    HE1  542   1.433   1.026  -0.105  0.1490 -1.6088  0.4278
   34PHE     CZ  543   1.253   1.129  -0.077 -0.4073  0.6170 -0.4148
   34PHE     HZ  544   1.266   1.169  -0.177  0.0767  1.3672 -0.0652
   34PHE    CE2  545   1.142   1.152   0.008  0.2905  0.4924 -0.6602
   34PHE    HE2  546   1.061   1.220  -0.014 -0.9575 -1.2153 -1.5207
   34PHE    CD2  547   1.135   1.081   0.130 -0.0367 -0.6858 -0.7318
   34PHE    HD2  548   1.057   1.097   0.203  0.0237 -1.5235 -0.4743
   34PHE      C  549   1.175   0.906   0.545  0.2704 -0.5649 -0.5552
   34PHE      O  550   1.056   0.908   0.574 -0.7112 -0.0802 -0.3296
   35GL1      N  551   1.262   0.837   0.620 -0.2582 -0.0129  0.1085
   35GL1      H  552   1.360   0.854   0.600 -0.3597  0.0230 -0.3626
   35GL1     CA  553   1.220   0.748   0.731 -0.3523 -0.0026 -0.0620
   35GL1     HA  554   1.112   0.737   0.727 -0.3242 -1.2806  1.5656
   35GL1     CB  555   1.273   0.604   0.725 -0.1553 -0.1011  0.4975
   35GL1    HB1  556   1.298   0.559   0.821 -2.6869 -2.4771  0.1627
   35GL1    HB2  557   1.364   0.599   0.666 -1.1396 -2.7895 -0.9614
   35GL1     CG  558   1.171   0.516   0.653 -0.0912  0.2105 -0.7296
   35GL1    HG1  559   1.138   0.571   0.564  3.2100  0.8294 -1.7259
   35GL1    HG2  560   1.084   0.501   0.717 -0.5198 -1.2668 -1.6057
   35GL1     CD  561   1.224   0.376   0.602 -0.2879 -0.7599 -0.6091
   35GL1    OE1  562   1.224   0.337   0.487  0.3159  0.3079  0.4016
   35GL1   HE11  563   1.247   0.245   0.476 -2.3665 -0.4357  0.1765
   35GL1   HE12  564   1.188   0.405   0.429 -1.6229  0.3254  1.5237
   35GL1    OE2  565   1.280   0.308   0.700 -0.0026 -0.3242 -0.6385
   35GL1   HE21  566   1.263   0.352   0.783 -0.1029 -0.8714 -0.3622
   35GL1   HE22  567   1.321   0.224   0.678  0.0978 -0.8338  1.3554
   35GL1      C  568   1.232   0.815   0.872 -0.7355 -0.6821 -0.2956
   35GL1      O  569   1.169   0.765   0.965 -0.1553 -0.2593 -0.1068
   36SER      N  570   1.300   0.929   0.887 -0.1587 -0.8937 -0.0692
   36SER      H  571   1.361   0.956   0.811  3.2002 -2.4420  1.8278
   36SER     CA  572   1.308   1.002   1.012 -0.3983 -0.1751  0.1246
   36SER     HA  573   1.242   0.964   1.090 -1.5351  1.4990  0.0370
   36SER     CB  574   1.445   0.981   1.081 -0.5053 -0.6111  0.0899
   36SER    HB1  575   1.474   0.876   1.080  0.4960 -0.3912  1.9578
   36SER    HB2  576   1.439   1.018   1.183  1.6719  0.2604 -0.0404
   36SER     OG  577   1.548   1.060   1.023  0.3923 -0.0185 -0.0164
   36SER     HG  578   1.631   1.011   1.020  0.9515  0.9362 -1.3033
   36SER      C  579   1.276   1.151   1.014 -0.5050  0.5625 -0.0820
   36SER      O  580   1.261   1.205   1.125 -0.1298 -0.3349  0.6888
   37ASN      N  581   1.256   1.215   0.897 -0.4013 -0.1521 -0.0391
   37ASN      H  582   1.261   1.159   0.814 -1.5677 -0.0906 -0.1603
   37ASN     CA  583   1.257   1.357   0.876 -0.0733 -0.5948  0.3906
   37ASN     HA  584   1.281   1.373   0.771 -0.2597  0.5983  0.5231
   37ASN     CB  585   1.114   1.405   0.893 -1.0109 -0.9410 -0.4205
   37ASN    HB1  586   1.106   1.514   0.891 -0.4547 -0.8339  1.4057
   37ASN    HB2  587   1.068   1.356   0.978  1.2198  2.0380  2.7835
   37ASN     CG  588   1.028   1.366   0.776 -0.7369 -0.9358 -0.0921
   37ASN    OD1  589   0.962   1.264   0.785  0.5267 -0.9876 -0.4992
   37ASN    ND2  590   1.022   1.443   0.670 -0.1077  0.5534 -0.4050
   37ASN   HD21  591   1.079   1.526   0.661  0.0037  0.4529 -0.6276
   37ASN   HD22  592   0.966   1.415   0.591  0.3617 -1.6459 -0.0211
   37ASN      C  593   1.370   1.432   0.949  0.2835  0.4551 -0.7254
   37ASN      O  594   1.348   1.539   1.000  0.0772  0.0151 -0.0481
   38PHE      N  595   1.483   1.363   0.969  0.0363 -0.0182 -0.3515
   38PHE      H  596   1.495   1.282   0.910 -1.2839  0.8139 -1.8748
   38PHE     CA  597   1.602   1.400   1.044  0.3161 -0.0484 -0.6477
   38PHE     HA  598   1.675   1.319   1.038  1.0033  0.3591  1.4374
   38PHE     CB  599   1.675   1.519   0.972 -0.1949  0.5321  0.3726
   38PHE    HB1  600   1.770   1.542   1.021  0.6712 -0.9754 -0.5333
   38PHE    HB2  601   1.619   1.612   0.987 -0.9376  0.0903  0.3890
   38PHE     CG  602   1.685   1.513   0.820  0.8500 -0.1936  0.2750
   38PHE    CD1  603   1.770   1.426   0.762 -0.7350  0.6995  0.5345
   38PHE    HD1  604   1.815   1.348   0.822 -0.7739 -0.6109 -1.0602
   38PHE    CE1  605   1.795   1.425   0.621 -0.1864  1.2484 -0.5789
   38PHE    HE1  606   1.861   1.349   0.582 -2.1250 -2.4021  2.5296
   38PHE     CZ  607   1.720   1.514   0.542 -0.6212 -0.2270  0.0898
   38PHE     HZ  608   1.731   1.516   0.435 -3.1465 -0.9977 -0.2445
   38PHE    CE2  609   1.623   1.598   0.595 -0.1589 -0.1568  0.1829
   38PHE    HE2  610   1.558   1.659   0.535  1.0844  2.1309  1.0648
   38PHE    CD2  611   1.609   1.596   0.737  0.2624  0.0301 -0.0520
   38PHE    HD2  612   1.538   1.665   0.780  0.7017  0.9732 -0.7963
   38PHE      C  613   1.591   1.418   1.201  0.1861  1.0486 -0.4673
   38PHE      O  614   1.680   1.475   1.262  0.9124 -0.1468 -0.0534
   39ASN      N  615   1.474   1.377   1.259 -0.2155  0.5414  0.0598
   39ASN      H  616   1.407   1.328   1.202  1.0335 -1.4265  0.1842
   39ASN     CA  617   1.463   1.378   1.408  0.5403 -0.1750  0.4208
   39ASN     HA  618   1.503   1.470   1.449  0.8398 -0.9289  1.9102
   39ASN     CB  619   1.312   1.362   1.439  0.4995  0.4688  0.3916
   39ASN    HB1  620   1.278   1.265   1.402  1.3331 -0.1842  1.2788
   39ASN    HB2  621   1.256   1.437   1.384  0.3186 -1.4106 -2.1547
   39ASN     CG  622   1.268   1.371   1.585 -0.6112 -0.2732 -0.1809
   39ASN    OD1  623   1.344   1.399   1.677  0.4333  0.3303  0.2285
   39ASN    ND2  624   1.145   1.339   1.617  0.3490  0.1133 -0.7349
   39ASN   HD21  625   1.080   1.293   1.555  0.5616 -2.3367  0.6965
   39ASN   HD22  626   1.119   1.339   1.715 -0.0953  1.2944 -0.8351
   39ASN      C  627   1.546   1.270   1.473  0.0280  0.3786  0.0333
   39ASN      O  628   1.549   1.158   1.434  0.2443 -0.2164  0.3701
   40THR      N  629   1.624   1.303   1.573 -0.1224 -0.1186 -0.1217
   40THR      H  630   1.636   1.396   1.610 -1.0424 -0.4579  1.1211
   40THR     CA  631   1.703   1.213   1.651  0.4885  0.7300  0.2762
   40THR     HA  632   1.763   1.145   1.590 -1.5170 -0.2261 -0.7625
   40THR     CB  633   1.806   1.287   1.747 -0.0585  0.5539  0.1354
   40THR     HB  634   1.852   1.224   1.822  1.0411 -1.3229 -1.9960
   40THR    CG2  635   1.917   1.340   1.655 -0.6261 -0.1219 -0.2879
   40THR   HG21  636   2.004   1.381   1.706 -1.4956 -0.9520  1.9559
   40THR   HG22  637   1.957   1.260   1.592 -0.3905 -1.0631  1.0336
   40THR   HG23  638   1.881   1.417   1.587  1.4315  0.9578 -0.2505
   40THR    OG1  639   1.744   1.397   1.794 -0.7445 -0.3278  0.1450
   40THR    HG1  640   1.688   1.370   1.867 -1.4202 -0.3941 -0.3901
   40THR      C  641   1.621   1.123   1.737  0.3527 -0.6868  0.4268
   40THR      O  642   1.663   1.012   1.766  0.0081  0.1204  0.2686
   41GLN      N  643   1.505   1.167   1.779  0.6286  0.0819 -0.7765
   41GLN      H  644   1.473   1.261   1.763  0.5895  0.1112 -0.5304
   41GLN     CA  645   1.426   1.085   1.877 -0.1375 -0.1197  0.2782
   41GLN     HA  646   1.487   1.012   1.930  1.1624 -0.1358 -1.1401
   41GLN     CB  647   1.370   1.165   1.993 -0.7709 -0.7301  0.4392
   41GLN    HB1  648   1.297   1.103   2.046  0.2266 -3.0242 -0.7505
   41GLN    HB2  649   1.331   1.255   1.947 -0.2932 -0.4819  0.5179
   41GLN     CG  650   1.471   1.208   2.101 -0.3453 -0.2965  0.0944
   41GLN    HG1  651   1.520   1.119   2.139  0.5021 -0.1602 -0.6380
   41GLN    HG2  652   1.420   1.260   2.181 -1.0474  0.4847 -0.8289
   41GLN     CD  653   1.581   1.298   2.051 -0.8633  0.0661  0.6454
   41GLN    OE1  654   1.553   1.404   1.992  0.2135 -0.4626  0.0952
   41GLN    NE2  655   1.707   1.271   2.069 -0.5328  0.1844  0.4883
   41GLN   HE21  656   1.745   1.185   2.105  0.0668  1.0191  1.9321
   41GLN   HE22  657   1.761   1.355   2.054 -2.0628  1.0124 -0.7485
   41GLN      C  658   1.317   1.009   1.796 -0.1611 -0.2227  0.3914
   41GLN      O  659   1.203   0.979   1.840  0.2005 -0.3688  0.5851
   42ALA      N  660   1.344   0.985   1.668  0.0276 -0.4515  0.3408
   42ALA      H  661   1.426   1.032   1.635  0.2881 -1.4838 -0.5404
   42ALA     CA  662   1.261   0.910   1.574  0.1617 -0.4327  0.6213
   42ALA     HA  663   1.165   0.960   1.578 -1.2403 -3.0347  1.4704
   42ALA     CB  664   1.327   0.927   1.438 -0.1190  0.0204 -0.5981
   42ALA    HB1  665   1.293   0.849   1.370  0.7642 -1.2516  0.3652
   42ALA    HB2  666   1.294   1.024   1.402  1.9998  0.9592 -0.1738
   42ALA    HB3  667   1.436   0.926   1.442 -0.1351  0.3676  0.1722
   42ALA      C  668   1.240   0.767   1.616 -0.0385 -0.0582 -0.7421
   42ALA      O  669   1.337   0.698   1.642 -0.4232  0.2883 -0.2797
   43THR      N  670   1.119   0.714   1.623 -0.1472  0.6147 -0.0961
   43THR      H  671   1.039   0.776   1.629 -0.7527 -0.2660  1.2211
   43THR     CA  672   1.095   0.568   1.639  0.2379 -0.9327 -0.3363
   43THR     HA  673   1.175   0.521   1.583 -0.1851 -0.9249 -0.9600
   43THR     CB  674   1.099   0.526   1.788 -0.4221 -0.4060 -0.0011
   43THR     HB  675   1.200   0.531   1.827 -0.6228 -1.1957  0.6544
   43THR    CG2  676   1.006   0.615   1.877 -0.5543 -0.3686  0.1195
   43THR   HG21  677   1.046   0.716   1.878 -0.7169 -0.2953  1.3656
   43THR   HG22  678   0.904   0.605   1.840 -0.0346 -0.6780 -1.2582
   43THR   HG23  679   1.029   0.582   1.979  4.4308 -1.3775 -1.0833
   43THR    OG1  680   1.056   0.385   1.796  0.0390 -0.7638 -0.3807
   43THR    HG1  681   1.140   0.340   1.791  0.7040  0.3675  0.1251
   43THR      C  682   0.966   0.523   1.576  0.1937 -0.0936  0.5467
   43THR      O  683   0.870   0.598   1.573 -0.1862  0.2790  0.0453
   44ASN      N  684   0.969   0.408   1.519 -0.1032 -0.1630 -0.1579
   44ASN      H  685   1.050   0.349   1.530  1.2477  0.4926 -4.4910
   44ASN     CA  686   0.850   0.349   1.452  0.8351  0.0875  0.0090
   44ASN     HA  687   0.754   0.391   1.480 -0.4249 -0.5627 -2.9351
   44ASN     CB  688   0.849   0.376   1.304  0.2260 -0.2225 -0.3662
   44ASN    HB1  689   0.768   0.319   1.258  2.5444 -2.8003 -1.5256
   44ASN    HB2  690   0.942   0.350   1.255  0.2303 -0.5114 -0.2123
   44ASN     CG  691   0.831   0.523   1.284  0.2469 -0.5482 -0.8015
   44ASN    OD1  692   0.724   0.573   1.283 -0.4957  0.8375  0.0387
   44ASN    ND2  693   0.938   0.591   1.265  0.5395 -0.4050  0.3991
   44ASN   HD21  694   1.026   0.542   1.267  0.8170  0.0369  2.7619
   44ASN   HD22  695   0.937   0.687   1.234 -0.0235 -0.1897  1.0503
   44ASN      C  696   0.846   0.199   1.480  0.2739  0.4277  0.4801
   44ASN      O  697   0.944   0.124   1.466  0.1149 -0.0952 -0.9074
   45ARG      N  698   0.729   0.139   1.506 -0.4531  0.2793  0.2334
   45ARG      H  699   0.649   0.200   1.511 -0.5210  0.2050  0.0539
   45ARG     CA  700   0.705  -0.011   1.506 -0.1282 -0.6882  0.2347
   45ARG     HA  701   0.785  -0.046   1.570  0.4272  1.8045  1.0430
   45ARG     CB  702   0.573  -0.062   1.562  0.0215  0.6032 -0.2832
   45ARG    HB1  703   0.585  -0.170   1.569  0.3033  0.4117 -2.9572
   45ARG    HB2  704   0.492  -0.028   1.497 -1.3330 -0.3327  0.8507
   45ARG     CG  705   0.533  -0.016   1.708  0.0070  0.1537 -0.1391
   45ARG    HG1  706   0.444  -0.070   1.740 -0.6835  1.8930  1.0722
   45ARG    HG2  707   0.502   0.089   1.711 -0.9146 -0.1257  1.6694
   45ARG     CD  708   0.648  -0.042   1.811  0.7191 -0.2564 -0.3318
   45ARG    HD1  709   0.724   0.034   1.793  0.7170 -0.0844  0.3887
   45ARG    HD2  710   0.686  -0.140   1.779  1.7372  1.2317 -4.2693
   45ARG     NE  711   0.605  -0.036   1.951  0.2686 -0.4642 -0.0514
   45ARG     HE  712   0.506  -0.036   1.971  0.2334  0.8078 -0.1315
   45ARG     CZ  713   0.668   0.000   2.058  0.0390  0.7353 -0.0075
   45ARG    NH1  714   0.798  -0.006   2.066  0.5845  0.8068  0.2726
   45ARG   HH11  715   0.847  -0.044   1.986 -0.4541  1.9636 -0.9705
   45ARG   HH12  716   0.852   0.016   2.149  0.5061 -0.6225  0.7234
   45ARG    NH2  717   0.609   0.021   2.172 -0.0359 -0.1364 -0.8175
   45ARG   HH21  718   0.509   0.026   2.178  0.0729  1.3236  0.5092
   45ARG   HH22  719   0.666   0.054   2.248  0.6565  0.2759 -1.4944
   45ARG      C  720   0.725  -0.072   1.362  0.0935  0.6507  0.4373
   45ARG      O  721   0.696  -0.007   1.262 -0.0233 -0.2829 -0.0418
   46ASN      N  722   0.766  -0.201   1.357  0.2723  0.2646 -0.6073
   46ASN      H  723   0.804  -0.239   1.442  0.8273  1.2350 -0.4044
   46ASN     CA  724   0.734  -0.284   1.244  0.3732 -0.4367 -0.6529
   46ASN     HA  725   0.673  -0.229   1.172 -2.3470 -0.1570  1.6685
   46ASN     CB  726   0.867  -0.323   1.184  0.0649  0.3049 -0.0347
   46ASN    HB1  727   0.920  -0.395   1.247 -2.6645 -0.4105  1.6184
   46ASN    HB2  728   0.937  -0.240   1.176  2.2805 -1.3447  0.9818
   46ASN     CG  729   0.859  -0.383   1.050 -0.1861 -0.6054  1.1801
   46ASN    OD1  730   0.796  -0.487   1.022  0.2625  0.3758 -0.1145
   46ASN    ND2  731   0.941  -0.339   0.951 -0.8711  0.2006 -0.9238
   46ASN   HD21  732   0.991  -0.253   0.968 -0.2945 -0.2023 -0.5298
   46ASN   HD22  733   0.935  -0.386   0.862 -0.9166 -1.6141  0.0033
   46ASN      C  734   0.638  -0.403   1.277  0.2082 -0.2700  0.3744
   46ASN      O  735   0.631  -0.442   1.389  0.4272  0.6688  0.1733
   47THR      N  736   0.562  -0.445   1.177 -0.1742  0.5303  0.3520
   47THR      H  737   0.575  -0.404   1.085 -1.6589  1.8730  0.7051
   47THR     CA  738   0.459  -0.546   1.198 -0.4350 -0.3366  0.5988
   47THR     HA  739   0.406  -0.525   1.291 -0.1494  1.1127  0.4646
   47THR     CB  740   0.345  -0.546   1.092  0.3054 -0.1274  0.1959
   47THR     HB  741   0.288  -0.633   1.122  1.3629 -1.1996 -0.8211
   47THR    CG2  742   0.258  -0.425   1.082  0.0219 -0.1873  0.5657
   47THR   HG21  743   0.223  -0.399   1.182 -2.7813  0.3351 -0.4613
   47THR   HG22  744   0.316  -0.342   1.042  1.2899 -0.8324  1.0053
   47THR   HG23  745   0.169  -0.441   1.021 -0.0747  0.4658  0.5329
   47THR    OG1  746   0.384  -0.579   0.955 -0.2081 -0.5332  0.1133
   47THR    HG1  747   0.429  -0.663   0.952  1.2729  0.2456 -0.9866
   47THR      C  748   0.517  -0.687   1.218  0.4106  0.9172 -0.1406
   47THR      O  749   0.445  -0.776   1.258  0.5896  0.5729 -0.2621
   48AS4      N  750   0.649  -0.709   1.202  0.7137  0.0761 -0.1863
   48AS4      H  751   0.705  -0.630   1.172  0.4238  0.0584 -0.7872
   48AS4     CA  752   0.717  -0.834   1.233 -0.4169 -0.7391  0.4024
   48AS4     HA  753   0.645  -0.912   1.210 -2.0529  0.4024  1.3986
   48AS4     CB  754   0.845  -0.843   1.140  0.2681 -0.5787 -0.0134
   48AS4    HB1  755   0.821  -0.849   1.034 -1.6430 -3.2415  0.4595
   48AS4    HB2  756   0.896  -0.938   1.158  0.4065 -0.4533  0.2532
   48AS4     CG  757   0.940  -0.724   1.166  0.1006  0.6311  0.8597
   48AS4    OD1  758   0.932  -0.645   1.266  0.7368 -0.2548 -0.5456
   48AS4   HD11  759   0.949  -0.691   1.349 -0.1722  0.5014  0.0768
   48AS4   HD12  760   0.934  -0.550   1.251  3.4834  0.1009  1.1907
   48AS4    OD2  761   1.034  -0.715   1.084  0.0769  0.2280 -0.1230
   48AS4   HD21  762   1.034  -0.790   1.023 -3.2847  1.3993 -1.8180
   48AS4   HD22  763   1.076  -0.629   1.092 -0.1878  0.2275  1.6765
   48AS4      C  764   0.765  -0.843   1.383  0.0388  0.2302 -0.1182
   48AS4      O  765   0.842  -0.933   1.419 -0.1731  0.3731 -0.1543
   49GLY      N  766   0.719  -0.754   1.470  0.1732  0.2388 -0.2886
   49GLY      H  767   0.665  -0.683   1.422  1.1725  0.1523 -1.6086
   49GLY     CA  768   0.743  -0.760   1.615  0.0403  0.2521  0.3607
   49GLY    HA1  769   0.768  -0.858   1.653  0.5837  0.1964 -0.1186
   49GLY    HA2  770   0.654  -0.725   1.668 -0.5614  1.0487 -1.0905
   49GLY      C  771   0.864  -0.679   1.654  0.0298 -0.0109 -0.2732
   49GLY      O  772   0.883  -0.670   1.773  0.0193 -0.4859 -0.1048
   50SER      N  773   0.937  -0.601   1.568 -0.6783 -0.5001  0.0807
   50SER      H  774   0.906  -0.591   1.472  1.9847  1.4084 -0.6721
   50SER     CA  775   1.059  -0.518   1.588  0.3943  0.6223  0.8816
   50SER     HA  776   1.097  -0.540   1.687  0.0313  1.0321  1.1127
   50SER     CB  777   1.160  -0.558   1.481  0.1932 -0.3044 -0.5892
   50SER    HB1  778   1.161  -0.667   1.480  2.9071 -0.4506 -4.4926
   50SER    HB2  779   1.262  -0.521   1.497  0.0655  1.3766 -3.0887
   50SER     OG  780   1.125  -0.519   1.352 -0.0337 -0.4884 -0.1566
   50SER     HG  781   1.054  -0.572   1.313 -1.4730  0.5485  0.9221
   50SER      C  782   1.023  -0.371   1.581 -0.3320 -0.1387 -0.0180
   50SER      O  783   0.922  -0.322   1.536  0.1857 -0.5036 -0.1036
   51THR      N  784   1.119  -0.286   1.624 -0.1265  0.4347  0.2010
   51THR      H  785   1.212  -0.318   1.647  0.4404  0.1264 -2.2542
   51THR     CA  786   1.104  -0.135   1.628  0.7625  0.1737  0.2579
   51THR     HA  787   1.024  -0.100   1.563  1.6577 -0.2440 -1.0896
   51THR     CB  788   1.073  -0.083   1.769  0.0496  0.5269 -0.9241
   51THR     HB  789   1.138  -0.135   1.840  0.9654 -1.5101 -3.1318
   51THR    CG2  790   1.081   0.072   1.783  0.1983 -0.2824 -0.3823
   51THR   HG21  791   1.178   0.119   1.768  0.6780 -1.1991 -0.1968
   51THR   HG22  792   1.014   0.126   1.716 -0.3938 -1.5085 -0.8105
   51THR   HG23  793   1.047   0.097   1.883  1.1135 -2.5918  0.5863
   51THR    OG1  794   0.944  -0.120   1.808 -0.0119  0.8785 -0.2819
   51THR    HG1  795   0.962  -0.206   1.848 -1.9536  1.7051  2.7914
   51THR      C  796   1.231  -0.070   1.572 -0.4739 -0.8031  0.4568
   51THR      O  797   1.344  -0.116   1.584 -0.4880 -0.1788  0.0557
   52AS2      N  798   1.214   0.046   1.499 -0.1369  0.7686 -0.1938
   52AS2      H  799   1.120   0.081   1.506 -1.6829 -3.0550  0.8445
   52AS2     CA  800   1.324   0.121   1.442  0.2174 -0.0123  0.0092
   52AS2     HA  801   1.415   0.063   1.430  0.7147  0.7797 -0.1478
   52AS2     CB  802   1.274   0.187   1.309 -0.0061  0.4846 -0.2829
   52AS2    HB1  803   1.350   0.252   1.267 -2.0430  2.9799 -0.3352
   52AS2    HB2  804   1.185   0.242   1.339  0.1894  0.0550  1.1487
   52AS2     CG  805   1.232   0.072   1.209 -0.1005 -0.2755  0.3842
   52AS2    OD1  806   1.329  -0.018   1.179  0.0285 -0.1405  0.4858
   52AS2   HD11  807   1.410  -0.018   1.231 -1.2634 -1.5316  2.6460
   52AS2   HD12  808   1.295  -0.079   1.113  0.5040  1.9228 -1.8381
   52AS2    OD2  809   1.131   0.062   1.144  0.5230 -0.0332 -0.3944
   52AS2   HD21  810   1.057   0.112   1.181 -0.1467 -1.8250  0.8082
   52AS2   HD22  811   1.135  -0.002   1.073 -1.1199  1.2924 -1.7911
   52AS2      C  812   1.348   0.240   1.539 -0.3468  0.7684  0.7560
   52AS2      O  813   1.255   0.292   1.603  0.2584  0.0293 -0.1444
   53TY0      N  814   1.473   0.289   1.541  0.4774 -0.0938  0.2868
   53TY0      H  815   1.537   0.240   1.480 -1.8093 -2.3166 -0.5177
   53TY0     CA  816   1.523   0.376   1.646  0.1069  0.4423  0.5245
   53TY0     HA  817   1.442   0.440   1.680 -0.6324  1.4680 -2.8289
   53TY0     CB  818   1.588   0.301   1.761  0.1116 -0.2044 -1.0479
   53TY0    HB1  819   1.628   0.381   1.823 -1.3517 -0.1981 -0.0410
   53TY0    HB2  820   1.670   0.237   1.730 -0.4880 -1.0650 -0.9129
   53TY0     CG  821   1.497   0.214   1.845  0.3290 -0.2316 -0.1541
   53TY0    CD1  822   1.450   0.260   1.970 -0.0556 -0.2054  0.2603
   53TY0    HD1  823   1.479   0.358   2.006  1.1816 -0.5061  0.1391
   53TY0    CE1  824   1.367   0.184   2.054  0.0042  0.0845  0.7105
   53TY0    HE1  825   1.312   0.232   2.133 -0.8338  0.2614  0.0355
   53TY0     CZ  826   1.323   0.056   1.998  0.2512  0.7805 -0.0864
   53TY0     OH  827   1.232  -0.017   2.061  0.1932 -0.0230 -0.3870
   53TY0    HH1  828   1.222   0.014   2.151 -1.6167  0.6017 -0.7607
   53TY0    HH2  829   1.176  -0.071   2.006 -1.3621  2.6227 -1.6160
   53TY0    CE2  830   1.378   0.007   1.878  0.1383  0.6763 -0.4890
   53TY0    HE2  831   1.358  -0.094   1.845 -0.2659  0.7488 -0.4628
   53TY0    CD2  832   1.463   0.084   1.800 -0.0568 -0.5954 -0.1243
   53TY0    HD2  833   1.506   0.040   1.711  0.8254 -0.3276  0.1609
   53TY0      C  834   1.629   0.474   1.593  0.2572 -0.2538 -0.1207
   53TY0      O  835   1.712   0.433   1.519  0.2992  0.2183  0.1362
   54GLY      N  836   1.611   0.599   1.636 -0.6212 -0.1982  0.3772
   54GLY      H  837   1.517   0.612   1.671 -1.2746  0.0271 -1.3516
   54GLY     CA  838   1.697   0.715   1.607 -0.5674 -0.2541  0.3126
   54GLY    HA1  839   1.800   0.685   1.626 -1.1012 -1.6074  1.1953
   54GLY    HA2  840   1.675   0.799   1.673  1.8182  0.6056  0.1239
   54GLY      C  841   1.688   0.763   1.456 -0.1574 -0.4947 -1.0556
   54GLY      O  842   1.613   0.726   1.370  0.6186 -0.1191 -0.3185
   55ILE      N  843   1.776   0.859   1.432  0.2037  0.5923  0.7290
   55ILE      H  844   1.837   0.891   1.506  0.3986 -0.5044  1.0633
   55ILE     CA  845   1.777   0.937   1.309  0.0921 -0.4647  0.0532
   55ILE     HA  846   1.684   0.993   1.300  0.5250  0.3288  0.3906
   55ILE     CB  847   1.883   1.046   1.321 -0.8377 -0.0270 -0.1799
   55ILE     HB  848   1.855   1.110   1.405 -1.2960 -0.7562  0.2333
   55ILE    CG2  849   2.025   0.981   1.343  0.3828 -0.5000 -0.1594
   55ILE   HG21  850   2.053   0.901   1.275 -0.0817 -0.4604 -0.4024
   55ILE   HG22  851   2.098   1.059   1.319 -1.9912  0.9335 -3.4925
   55ILE   HG23  852   2.034   0.935   1.441  1.2053 -1.2471 -0.5703
   55ILE    CG1  853   1.884   1.137   1.199  0.6778  0.3897  0.3110
   55ILE   HG11  854   1.787   1.148   1.151 -0.7832 -0.2837  2.9296
   55ILE   HG12  855   1.937   1.078   1.123 -3.1145 -2.3503 -0.5101
   55ILE     CD  856   1.940   1.275   1.229 -0.2023  0.3581 -1.3664
   55ILE    HD1  857   1.922   1.351   1.153 -0.9735  1.8946  0.2758
   55ILE    HD2  858   1.885   1.309   1.316  0.1243 -0.1666 -0.9519
   55ILE    HD3  859   2.047   1.271   1.247 -0.0690  2.1011 -1.5300
   55ILE      C  860   1.794   0.851   1.182 -0.5875  0.3416  0.2369
   55ILE      O  861   1.743   0.883   1.074  0.2710 -0.4737 -0.3783
   56LEU      N  862   1.864   0.737   1.187 -0.1353  0.0267 -0.2668
   56LEU      H  863   1.919   0.720   1.270  0.7117 -0.6476 -0.9448
   56LEU     CA  864   1.881   0.649   1.069  0.3020 -0.0038 -0.3816
   56LEU     HA  865   1.859   0.711   0.982 -0.4955 -0.2642 -0.3679
   56LEU     CB  866   2.017   0.586   1.057 -1.4662 -0.5155  0.2808
   56LEU    HB1  867   2.037   0.514   0.977 -1.4451 -0.0442 -0.1419
   56LEU    HB2  868   2.025   0.520   1.144  0.0570 -1.9630 -0.8919
   56LEU     CG  869   2.143   0.672   1.052 -0.2207 -0.5485  0.5310
   56LEU     HG  870   2.154   0.712   1.152  1.0403 -2.8254  1.3832
   56LEU    CD1  871   2.267   0.590   1.028  0.4518 -0.1204 -0.1367
   56LEU   HD11  872   2.356   0.651   1.014 -1.5334  2.6225 -1.6060
   56LEU   HD12  873   2.292   0.538   1.121 -1.7454 -1.1216 -0.0555
   56LEU   HD13  874   2.257   0.523   0.943 -1.9575 -0.5452  0.4153
   56LEU    CD2  875   2.139   0.775   0.942 -0.0675 -0.1886  0.7015
   56LEU   HD21  876   2.135   0.727   0.845  0.4533 -0.2691  0.7201
   56LEU   HD22  877   2.056   0.847   0.944  0.6693  0.9083 -2.3397
   56LEU   HD23  878   2.231   0.833   0.940  0.1020 -0.4326  1.2275
   56LEU      C  879   1.769   0.537   1.063 -0.0344  0.2787  0.1148
   56LEU      O  880   1.768   0.464   0.965  0.5990  0.3227  0.3969
   57GLN      N  881   1.686   0.527   1.170 -0.6867  0.0741 -0.3045
   57GLN      H  882   1.699   0.599   1.240  0.4240  1.6793 -2.0576
   57GLN     CA  883   1.584   0.421   1.180 -0.5007 -0.2366  0.3854
   57GLN     HA  884   1.538   0.425   1.278 -0.8000 -1.6624  0.3230
   57GLN     CB  885   1.471   0.457   1.080  0.3148  0.6689 -0.3179
   57GLN    HB1  886   1.406   0.372   1.062 -0.5745  1.0093  1.1970
   57GLN    HB2  887   1.522   0.488   0.988  3.8364 -0.4991  1.0792
   57GLN     CG  888   1.385   0.578   1.130 -0.0907 -0.1401  0.1379
   57GLN    HG1  889   1.327   0.616   1.047 -0.9916 -2.1029 -0.1852
   57GLN    HG2  890   1.455   0.657   1.158 -0.7825  0.5949 -0.1803
   57GLN     CD  891   1.298   0.547   1.245 -0.4819 -0.3152 -0.5119
   57GLN    OE1  892   1.190   0.490   1.242 -0.9560  0.2585  0.1625
   57GLN    NE2  893   1.348   0.568   1.364  0.4144 -0.2214  1.0904
   57GLN   HE21  894   1.440   0.610   1.365  0.7004 -0.8101  2.9726
   57GLN   HE22  895   1.289   0.550   1.444  0.7634 -0.7219  1.2392
   57GLN      C  896   1.641   0.274   1.195 -0.5904 -0.4994  0.8715
   57GLN      O  897   1.573   0.177   1.154  0.0528 -0.9721  0.2910
   58ILE      N  898   1.750   0.255   1.266  0.5712 -0.1267 -0.7039
   58ILE      H  899   1.783   0.335   1.318  0.1505 -1.0467  1.0488
   58ILE     CA  900   1.818   0.126   1.289 -0.9160 -0.0161 -0.2576
   58ILE     HA  901   1.825   0.082   1.190 -2.2265  1.3958 -1.0088
   58ILE     CB  902   1.964   0.150   1.323  0.1529  0.6055 -0.3799
   58ILE     HB  903   1.952   0.218   1.408 -0.2746  0.4830 -0.3445
   58ILE    CG2  904   2.040   0.026   1.381  0.5887  0.1984  0.1246
   58ILE   HG21  905   2.073  -0.047   1.307 -0.1686 -1.6591  1.5346
   58ILE   HG22  906   2.133   0.048   1.434  0.0699 -0.4009  1.3054
   58ILE   HG23  907   1.972  -0.029   1.445  0.8746 -0.8117 -0.4251
   58ILE    CG1  908   2.050   0.222   1.220  0.1129 -0.1708 -0.8714
   58ILE   HG11  909   1.997   0.299   1.165  1.4054  2.3155  1.1083
   58ILE   HG12  910   2.082   0.150   1.145  0.4137 -1.1516  0.1571
   58ILE     CD  911   2.171   0.284   1.280 -0.2473  0.1093 -0.0761
   58ILE    HD1  912   2.247   0.217   1.320 -0.5849  0.3822  1.0769
   58ILE    HD2  913   2.212   0.337   1.195 -0.8374  1.5227  0.4819
   58ILE    HD3  914   2.150   0.349   1.366 -2.0574 -1.0893  0.4468
   58ILE      C  915   1.737   0.026   1.371  0.3630 -0.4748  0.1503
   58ILE      O  916   1.671   0.061   1.470  0.5346  0.3749 -0.6015
   59ASN      N  917   1.733  -0.098   1.337 -0.0207 -0.1182 -0.3926
   59ASN      H  918   1.793  -0.136   1.266 -0.8979 -3.0076  0.2711
   59ASN     CA  919   1.616  -0.189   1.374  0.5739 -0.5972 -0.1252
   59ASN     HA  920   1.537  -0.127   1.416 -0.0021 -0.9975 -0.6034
   59ASN     CB  921   1.562  -0.264   1.254  0.2306 -0.0398 -0.3776
   59ASN    HB1  922   1.631  -0.340   1.216 -0.7428 -1.1055 -0.0715
   59ASN    HB2  923   1.538  -0.190   1.177 -1.3171  1.4799  1.4647
   59ASN     CG  924   1.431  -0.333   1.284 -0.0895 -0.0094 -0.6179
   59ASN    OD1  925   1.433  -0.451   1.290  0.6833 -0.1979 -0.0554
   59ASN    ND2  926   1.325  -0.270   1.315 -0.2859 -0.3539 -0.3666
   59ASN   HD21  927   1.329  -0.170   1.310 -2.7885 -0.1778 -0.1101
   59ASN   HD22  928   1.238  -0.312   1.345  0.2732 -0.1831  1.6086
   59ASN      C  929   1.655  -0.288   1.484 -0.4259 -0.0514  0.2736
   59ASN      O  930   1.757  -0.354   1.485 -0.3720  0.1372 -0.0642
   60SER      N  931   1.565  -0.300   1.578 -0.1103 -0.1166 -0.2035
   60SER      H  932   1.489  -0.234   1.570  1.7113  1.9341 -2.2288
   60SER     CA  933   1.573  -0.392   1.695  0.1899  0.3732 -0.2433
   60SER     HA  934   1.675  -0.381   1.731  0.5400 -2.3373 -0.1834
   60SER     CB  935   1.476  -0.352   1.805 -0.1513  0.2971 -0.0170
   60SER    HB1  936   1.492  -0.250   1.839 -1.3923 -0.0491  1.7851
   60SER    HB2  937   1.510  -0.408   1.893  0.2113 -0.5589 -0.6882
   60SER     OG  938   1.339  -0.377   1.775  0.4451 -0.5479 -0.1000
   60SER     HG  939   1.297  -0.375   1.862  0.2409  2.9229 -0.1335
   60SER      C  940   1.550  -0.545   1.671  0.0847 -0.6390  0.2774
   60SER      O  941   1.558  -0.629   1.761  0.4878 -0.3029  0.0654
   61ARG      N  942   1.517  -0.585   1.547  0.4923  0.1802 -0.6056
   61ARG      H  943   1.496  -0.511   1.482 -2.7727 -0.9077 -0.9660
   61ARG     CA  944   1.514  -0.719   1.502  0.5038  0.7811 -0.0528
   61ARG     HA  945   1.452  -0.778   1.570  0.8727  1.2260  0.6861
   61ARG     CB  946   1.439  -0.733   1.368  0.8250  0.2208  0.4184
   61ARG    HB1  947   1.504  -0.696   1.289  0.5189  2.3727  1.0996
   61ARG    HB2  948   1.339  -0.690   1.373  0.5355 -0.2050 -1.3400
   61ARG     CG  949   1.398  -0.875   1.326 -0.3211  1.0792 -0.2512
   61ARG    HG1  950   1.358  -0.923   1.416  1.1665 -1.6666 -0.9500
   61ARG    HG2  951   1.481  -0.940   1.302 -0.8453  0.1864  0.2997
   61ARG     CD  952   1.289  -0.880   1.214  0.6360 -0.4049 -0.3507
   61ARG    HD1  953   1.325  -0.829   1.125  1.8750 -2.7455 -1.2709
   61ARG    HD2  954   1.191  -0.844   1.246 -0.1289 -1.0029 -1.9078
   61ARG     NE  955   1.271  -1.014   1.156 -0.2846 -0.4972 -0.1430
   61ARG     HE  956   1.300  -1.096   1.208  0.3357 -0.8510 -1.0388
   61ARG     CZ  957   1.197  -1.040   1.054  0.2403  0.1934 -0.4270
   61ARG    NH1  958   1.128  -0.951   0.988 -0.3976 -0.3799 -0.7541
   61ARG   HH11  959   1.122  -0.855   1.019 -0.6999 -0.5257 -0.3543
   61ARG   HH12  960   1.066  -0.978   0.913 -0.1089  1.5248 -1.7655
   61ARG    NH2  961   1.193  -1.164   1.013  0.1212  0.1620 -0.7293
   61ARG   HH21  962   1.261  -1.229   1.048  1.6220  0.9983 -1.9573
   61ARG   HH22  963   1.142  -1.183   0.928 -2.1419  0.7662  0.4073
   61ARG      C  964   1.654  -0.791   1.488  0.6953 -0.2533 -0.1359
   61ARG      O  965   1.666  -0.913   1.499  0.1613 -0.4015  0.7906
   62TRP      N  966   1.763  -0.713   1.459  0.3741  0.2284 -0.2084
   62TRP      H  967   1.741  -0.614   1.449 -0.2068  0.1453  0.2096
   62TRP     CA  968   1.902  -0.752   1.431  0.1107 -0.2260  0.5930
   62TRP     HA  969   1.900  -0.852   1.473 -0.4015 -0.0947  0.8917
   62TRP     CB  970   1.926  -0.751   1.278 -0.1141  0.5518  0.0234
   62TRP    HB1  971   2.023  -0.798   1.261 -1.1016 -1.5936 -0.0736
   62TRP    HB2  972   1.937  -0.649   1.243 -1.2982  0.1647 -1.6167
   62TRP     CG  973   1.827  -0.819   1.186 -1.0440  0.6228 -0.2797
   62TRP    CD1  974   1.729  -0.751   1.123  0.7626  0.6865  0.2018
   62TRP    HD1  975   1.716  -0.644   1.131  0.1219  0.5393  1.3306
   62TRP    NE1  976   1.646  -0.846   1.065  0.4182  0.3286  0.4623
   62TRP    HE1  977   1.568  -0.820   1.006 -0.7672  0.4471  2.0236
   62TRP    CE2  978   1.686  -0.978   1.082 -0.8335 -0.6615 -0.3923
   62TRP    CZ2  979   1.638  -1.104   1.045 -0.4144  0.1441  0.1000
   62TRP    HZ2  980   1.550  -1.112   0.983 -0.2503  2.1774 -0.4748
   62TRP    CH2  981   1.695  -1.220   1.102 -0.5582  0.6384  0.5705
   62TRP    HH2  982   1.648  -1.317   1.105 -0.8512  0.7936  1.4960
   62TRP    CZ3  983   1.818  -1.209   1.173 -0.6036 -0.3355  0.3777
   62TRP    HZ3  984   1.873  -1.299   1.193  0.3862  0.2590  0.4066
   62TRP    CE3  985   1.872  -1.076   1.201  0.1271 -0.3817  0.0827
   62TRP    HE3  986   1.966  -1.061   1.253  0.0366  2.2138 -0.3758
   62TRP    CD2  987   1.807  -0.963   1.160  0.2779 -0.3667  0.3001
   62TRP      C  988   2.016  -0.676   1.506  0.3148  0.7330  0.1550
   62TRP      O  989   2.111  -0.737   1.546  0.5567 -0.0459 -0.4619
   63TRP      N  990   2.010  -0.543   1.514 -0.5629 -0.3455 -0.0609
   63TRP      H  991   1.937  -0.497   1.462  0.8391  1.4873 -0.4881
   63TRP     CA  992   2.135  -0.465   1.541 -0.1760 -0.2022  0.4932
   63TRP     HA  993   2.223  -0.523   1.512 -0.6861 -0.1162 -1.3285
   63TRP     CB  994   2.142  -0.356   1.432 -0.0939  0.7437 -0.1100
   63TRP    HB1  995   2.244  -0.315   1.432  0.6642 -1.0494 -0.7630
   63TRP    HB2  996   2.064  -0.281   1.442  0.6283  1.4558  0.3481
   63TRP     CG  997   2.115  -0.401   1.295  0.0969 -1.1244  0.6234
   63TRP    CD1  998   2.005  -0.372   1.222  1.0686 -0.1792  0.6064
   63TRP    HD1  999   1.925  -0.303   1.246 -0.5252 -0.1173 -3.9268
   63TRP    NE1 1000   2.013  -0.440   1.097  0.3348 -0.1468 -0.4097
   63TRP    HE1 1001   1.953  -0.438   1.016  0.4055  1.1443 -0.4485
   63TRP    CE2 1002   2.133  -0.502   1.085  0.0771 -0.0632  0.3340
   63TRP    CZ2 1003   2.185  -0.572   0.977 -0.4194  0.2867  1.2455
   63TRP    HZ2 1004   2.126  -0.588   0.888 -0.4228 -0.7529  1.4285
   63TRP    CH2 1005   2.310  -0.628   0.986 -0.4687 -0.0395  0.8629
   63TRP    HH2 1006   2.358  -0.671   0.900  0.6400  0.7517  1.0545
   63TRP    CZ3 1007   2.385  -0.611   1.101 -0.3682  0.7014 -0.0324
   63TRP    HZ3 1008   2.489  -0.640   1.099 -0.2507  1.1056  0.0925
   63TRP    CE3 1009   2.330  -0.546   1.211  0.0144 -0.2760 -0.3254
   63TRP    HE3 1010   2.385  -0.540   1.303 -0.5364 -2.1025  0.1707
   63TRP    CD2 1011   2.198  -0.489   1.209 -0.6052 -0.3589 -0.5225
   63TRP      C 1012   2.165  -0.423   1.685  0.8549  0.2005  0.5382
   63TRP      O 1013   2.265  -0.445   1.750 -0.7726  0.6201  0.2731
   64CY0      N 1014   2.057  -0.366   1.750  0.2303  1.1448  0.5106
   64CY0      H 1015   1.973  -0.352   1.696 -0.3334 -1.9405  0.4314
   64CY0     CA 1016   2.050  -0.316   1.890  0.1075 -0.5223 -0.0139
   64CY0     HA 1017   2.150  -0.325   1.934  0.9236  2.0230 -1.1599
   64CY0     CB 1018   2.007  -0.169   1.884  0.3879  0.4961  0.3650
   64CY0    HB1 1019   2.082  -0.115   1.827  0.8710 -0.2116  0.3146
   64CY0    HB2 1020   2.013  -0.121   1.982  3.6986  0.9735  0.0415
   64CY0     SG 1021   1.835  -0.135   1.826  0.2159  0.0946 -0.3465
   64CY0    HG1 1022   1.750  -0.196   1.909 -0.7525  0.6554 -0.8978
   64CY0    HG2 1023   1.806  -0.005   1.829  0.0407  0.0996 -1.5411
   64CY0    HG3 1024   1.831  -0.169   1.696  2.0348  1.0393 -0.6849
   64CY0      C 1025   1.960  -0.407   1.977 -0.4358  0.5794  0.3498
   64CY0      O 1026   1.887  -0.494   1.931  0.1398  0.1195 -0.2327
   65ASN      N 1027   1.955  -0.385   2.107 -0.0130 -0.0636  0.0495
   65ASN      H 1028   2.037  -0.339   2.145  0.7744 -0.9980 -0.4655
   65ASN     CA 1029   1.869  -0.441   2.205 -0.0549  0.5464  0.0251
   65ASN     HA 1030   1.811  -0.523   2.161 -1.4495  1.7675 -0.5189
   65ASN     CB 1031   1.959  -0.491   2.322 -0.4606  0.9638  0.0855
   65ASN    HB1 1032   2.009  -0.409   2.375 -0.8198  2.3924 -1.6981
   65ASN    HB2 1033   2.035  -0.554   2.276 -0.6815  1.1038 -0.4808
   65ASN     CG 1034   1.889  -0.581   2.428 -0.3355  0.1678 -0.5562
   65ASN    OD1 1035   1.777  -0.626   2.430 -0.0818 -0.7638 -0.1874
   65ASN    ND2 1036   1.949  -0.590   2.539 -0.1187  0.1374  0.1867
   65ASN   HD21 1037   2.041  -0.554   2.560  0.3187 -0.1181 -1.2116
   65ASN   HD22 1038   1.897  -0.640   2.609 -1.5332 -0.5976 -1.3301
   65ASN      C 1039   1.766  -0.349   2.264  0.2104 -1.0291 -0.3546
   65ASN      O 1040   1.790  -0.232   2.295  0.2845 -0.0348 -0.1576
   66AS4      N 1041   1.643  -0.396   2.290  0.5113 -0.6256  1.2080
   66AS4      H 1042   1.625  -0.485   2.245 -0.5525  0.5091 -0.7888
   66AS4     CA 1043   1.523  -0.326   2.346  0.2013  0.6848  0.1582
   66AS4     HA 1044   1.552  -0.229   2.387  2.4010  0.6722 -1.2223
   66AS4     CB 1045   1.434  -0.295   2.221 -0.0663  0.3255  0.2075
   66AS4    HB1 1046   1.487  -0.243   2.142  0.9137  0.7318  1.1073
   66AS4    HB2 1047   1.369  -0.212   2.251  0.8158  0.6392  1.3042
   66AS4     CG 1048   1.353  -0.409   2.162  0.1975 -0.3025 -0.2911
   66AS4    OD1 1049   1.299  -0.385   2.052  0.4131 -0.1999  0.3650
   66AS4   HD11 1050   1.216  -0.430   2.038 -0.0851  0.7160  0.3358
   66AS4   HD12 1051   1.364  -0.352   1.990  2.9355 -4.7741  0.1173
   66AS4    OD2 1052   1.356  -0.527   2.215 -0.1071 -0.6620 -0.1673
   66AS4   HD21 1053   1.275  -0.550   2.260  0.8866 -1.9146  1.0672
   66AS4   HD22 1054   1.431  -0.576   2.181 -0.2344  0.7500 -2.7137
   66AS4      C 1055   1.449  -0.400   2.458 -0.1364  0.1089 -1.4623
   66AS4      O 1056   1.360  -0.343   2.515  0.7257  0.5587 -0.4212
   67GLY      N 1057   1.486  -0.524   2.493 -0.0044  0.2664  0.0818
   67GLY      H 1058   1.573  -0.545   2.445  0.3601  0.0368  0.8149
   67GLY     CA 1059   1.420  -0.621   2.583  0.5002  0.3059 -0.3950
   67GLY    HA1 1060   1.402  -0.561   2.673  4.0370  0.8789  0.0640
   67GLY    HA2 1061   1.494  -0.698   2.600  2.7668  2.6960  1.5150
   67GLY      C 1062   1.290  -0.686   2.549  0.6955 -0.0216 -0.8546
   67GLY      O 1063   1.240  -0.777   2.620 -0.2897 -0.3818 -0.1253
   68ARG      N 1064   1.232  -0.657   2.436 -0.6453  0.1080  0.3360
   68ARG      H 1065   1.286  -0.606   2.367 -1.3262 -0.1607 -0.4086
   68ARG     CA 1066   1.087  -0.677   2.413  0.1816  0.1371 -0.2198
   68ARG     HA 1067   1.048  -0.759   2.473 -1.2204  0.5201 -0.5743
   68ARG     CB 1068   0.998  -0.558   2.456 -0.1354 -0.0804 -0.0991
   68ARG    HB1 1069   1.015  -0.532   2.560  1.4639  0.1780 -0.3981
   68ARG    HB2 1070   0.895  -0.594   2.456 -0.1515 -0.1063  1.6471
   68ARG     CG 1071   1.020  -0.430   2.364 -0.9277 -0.7620 -0.4797
   68ARG    HG1 1072   1.026  -0.461   2.260  0.3397  1.9702 -1.3287
   68ARG    HG2 1073   1.127  -0.408   2.373 -0.3218 -2.2929 -3.0237
   68ARG     CD 1074   0.926  -0.315   2.387  0.1311 -0.1905 -0.1024
   68ARG    HD1 1075   0.946  -0.236   2.314 -1.2541 -0.9104 -1.3005
   68ARG    HD2 1076   0.928  -0.266   2.484 -0.0065 -2.1194  0.9132
   68ARG     NE 1077   0.785  -0.360   2.355 -1.2487  0.4149 -0.2807
   68ARG     HE 1078   0.729  -0.383   2.435  2.7214  0.6214  2.8812
   68ARG     CZ 1079   0.729  -0.344   2.239 -0.0104 -0.1137  0.2344
   68ARG    NH1 1080   0.797  -0.333   2.128  0.1987 -0.6877  0.3814
   68ARG   HH11 1081   0.895  -0.308   2.125 -0.0713  0.4071 -0.2223
   68ARG   HH12 1082   0.737  -0.333   2.046 -0.1624 -0.7377  0.6397
   68ARG    NH2 1083   0.603  -0.350   2.226  0.0869  0.3733  0.4826
   68ARG   HH21 1084   0.545  -0.344   2.308 -1.2179  0.8981 -0.4483
   68ARG   HH22 1085   0.559  -0.347   2.135  1.1730 -2.5682 -0.2626
   68ARG      C 1086   1.055  -0.743   2.275 -0.0272 -1.1299 -0.3982
   68ARG      O 1087   0.953  -0.808   2.270 -0.1370  0.1792  0.4634
   69THR      N 1088   1.144  -0.720   2.178  0.5024  0.4040 -0.0122
   69THR      H 1089   1.215  -0.649   2.191  0.3203  0.3990  1.0757
   69THR     CA 1090   1.126  -0.779   2.045  0.4758  0.3701  0.1474
   69THR     HA 1091   1.022  -0.764   2.017  0.8357 -0.2990 -1.7311
   69THR     CB 1092   1.214  -0.706   1.936  0.3090  0.8615 -0.8445
   69THR     HB 1093   1.318  -0.705   1.970  1.4728 -3.3269 -3.3939
   69THR    CG2 1094   1.218  -0.761   1.793 -0.2092 -0.0153 -0.7392
   69THR   HG21 1095   1.133  -0.824   1.769  1.4706 -3.6521  1.9604
   69THR   HG22 1096   1.248  -0.682   1.724 -2.3698 -0.2360 -2.0235
   69THR   HG23 1097   1.302  -0.830   1.786  1.9370  2.4507 -1.0893
   69THR    OG1 1098   1.169  -0.578   1.939  0.2791  0.0112  0.3354
   69THR    HG1 1099   1.225  -0.528   1.998  1.6511 -1.6957  0.5410
   69THR      C 1100   1.164  -0.925   2.039  0.9729 -0.1140  0.0585
   69THR      O 1101   1.277  -0.960   2.081  0.3998  0.6613 -0.2985
   70PRO      N 1102   1.069  -1.013   1.995  0.2118 -0.2904  0.1598
   70PRO     CD 1103   0.928  -0.981   1.968 -0.1145 -0.1023 -0.9886
   70PRO    HD1 1104   0.921  -0.889   1.909 -1.6498  0.7080  0.3704
   70PRO    HD2 1105   0.869  -0.961   2.057  0.4445 -0.8341 -0.4418
   70PRO     CG 1106   0.869  -1.098   1.891 -0.1246  0.4184  0.1501
   70PRO    HG1 1107   0.891  -1.085   1.785  2.0419  0.9035  0.5973
   70PRO    HG2 1108   0.762  -1.103   1.910 -0.3252  0.3938 -0.9178
   70PRO     CB 1109   0.959  -1.218   1.930  0.4593 -0.6921  0.2357
   70PRO    HB1 1110   0.978  -1.283   1.845 -0.4306 -0.6577  0.0048
   70PRO    HB2 1111   0.904  -1.278   2.002 -0.7149  0.3975  0.2763
   70PRO     CA 1112   1.088  -1.156   1.973 -0.0322 -0.4687 -0.5789
   70PRO     HA 1113   1.131  -1.211   2.056 -0.4542  0.4637  0.2739
   70PRO      C 1114   1.189  -1.163   1.856 -0.2532  0.0594 -0.3773
   70PRO      O 1115   1.181  -1.089   1.757  0.4736 -0.1500  0.0249
   71GLY      N 1116   1.274  -1.265   1.855  0.0232  0.3036 -0.3057
   71GLY      H 1117   1.264  -1.339   1.924  2.7179  0.9948  0.9409
   71GLY     CA 1118   1.379  -1.290   1.759 -0.3013 -0.1774  0.6474
   71GLY    HA1 1119   1.341  -1.298   1.657 -0.3726  2.2772  0.4236
   71GLY    HA2 1120   1.427  -1.385   1.780 -0.1963 -0.1635  0.4658
   71GLY      C 1121   1.498  -1.183   1.763  0.0884 -0.3544  0.5049
   71GLY      O 1122   1.589  -1.199   1.685 -0.2394  0.4858  0.2611
   72SER      N 1123   1.500  -1.083   1.854 -0.0509 -0.2656  0.5136
   72SER      H 1124   1.432  -1.084   1.929  0.8790 -2.3600  1.4217
   72SER     CA 1125   1.616  -0.987   1.865 -0.8784  0.4098 -0.6525
   72SER     HA 1126   1.616  -0.919   1.780  0.8571  0.8992 -0.2882
   72SER     CB 1127   1.585  -0.902   1.994  0.0504  0.6727  0.2835
   72SER    HB1 1128   1.565  -0.968   2.078 -0.7333 -0.7588 -0.9620
   72SER    HB2 1129   1.496  -0.844   1.972 -0.1974  0.9881  2.0392
   72SER     OG 1130   1.687  -0.801   2.015 -0.3063  0.3489  0.0141
   72SER     HG 1131   1.647  -0.751   2.086 -0.4457 -1.0137  0.9545
   72SER      C 1132   1.759  -1.051   1.882 -0.4837  0.1668  0.7764
   72SER      O 1133   1.775  -1.149   1.957  0.4211  0.1906 -0.3073
   73ARG      N 1134   1.854  -1.007   1.803 -0.1462 -0.0943 -0.2496
   73ARG      H 1135   1.823  -0.924   1.755 -1.1789  0.2796  1.0074
   73ARG     CA 1136   1.995  -1.057   1.798 -0.6248  0.2561  1.0100
   73ARG     HA 1137   1.994  -1.146   1.861 -2.8931  0.8556  1.9673
   73ARG     CB 1138   2.026  -1.080   1.654  0.4264 -0.0328 -0.9865
   73ARG    HB1 1139   2.122  -1.132   1.652  0.9355  0.5696  2.2105
   73ARG    HB2 1140   2.019  -0.982   1.608 -0.3614  0.4752  0.1643
   73ARG     CG 1141   1.927  -1.166   1.576  0.6585  0.6741 -0.2971
   73ARG    HG1 1142   1.951  -1.166   1.470 -1.0876 -1.5774 -0.7490
   73ARG    HG2 1143   1.829  -1.120   1.582  0.9159  1.0695  1.2174
   73ARG     CD 1144   1.928  -1.312   1.632 -0.0277 -0.3728 -0.7224
   73ARG    HD1 1145   1.926  -1.305   1.741  1.4243  2.6572 -0.7535
   73ARG    HD2 1146   2.016  -1.371   1.605  0.7648  0.0056  0.9074
   73ARG     NE 1147   1.802  -1.373   1.587  0.0266  0.4536  0.1550
   73ARG     HE 1148   1.721  -1.316   1.607 -0.7044 -0.4952 -0.0333
   73ARG     CZ 1149   1.786  -1.481   1.511 -0.0153  0.0590 -0.0643
   73ARG    NH1 1150   1.887  -1.552   1.467 -0.0066  0.2456 -0.4535
   73ARG   HH11 1151   1.979  -1.522   1.494  0.3382  0.1634 -1.4826
   73ARG   HH12 1152   1.874  -1.630   1.404 -0.2735 -0.7532  0.7861
   73ARG    NH2 1153   1.663  -1.515   1.474 -0.4379  0.2927 -0.6262
   73ARG   HH21 1154   1.580  -1.458   1.487 -1.4548 -1.3186  0.3434
   73ARG   HH22 1155   1.650  -1.595   1.413  0.3989  0.2612 -0.7724
   73ARG      C 1156   2.094  -0.958   1.868  0.3427  0.3506  0.0886
   73ARG      O 1157   2.194  -1.002   1.931  0.3880 -0.2757 -0.7010
   74ASN      N 1158   2.078  -0.825   1.852 -0.0957  0.0295  0.7043
   74ASN      H 1159   1.992  -0.787   1.816  0.3554  2.0121  1.5912
   74ASN     CA 1160   2.180  -0.730   1.904 -0.0069 -0.5817  0.5205
   74ASN     HA 1161   2.146  -0.635   1.863 -1.0210  0.0172  2.5821
   74ASN     CB 1162   2.173  -0.715   2.059  0.3624  0.0206  0.0545
   74ASN    HB1 1163   2.214  -0.802   2.110  0.7696  0.7571  1.0293
   74ASN    HB2 1164   2.068  -0.703   2.086 -0.3418 -0.2069 -2.3433
   74ASN     CG 1165   2.248  -0.594   2.113  0.2598 -0.5565 -0.5201
   74ASN    OD1 1166   2.285  -0.500   2.049 -0.2490  0.3371 -0.3021
   74ASN    ND2 1167   2.282  -0.592   2.237  0.2448  0.4753 -0.0907
   74ASN   HD21 1168   2.233  -0.648   2.304  1.1536 -1.7106 -1.1678
   74ASN   HD22 1169   2.334  -0.509   2.263  1.8336 -0.3895 -0.3723
   74ASN      C 1170   2.322  -0.744   1.852  0.2649  0.8237  0.0642
   74ASN      O 1171   2.414  -0.729   1.921 -0.2100 -0.6403 -0.4382
   75LEU      N 1172   2.340  -0.775   1.723  0.4878  0.7851  0.5947
   75LEU      H 1173   2.261  -0.755   1.664  0.9797  1.2585  0.0906
   75LEU     CA 1174   2.464  -0.815   1.647  0.1729 -0.4075  0.3844
   75LEU     HA 1175   2.521  -0.902   1.680  2.1706 -0.0322 -1.8328
   75LEU     CB 1176   2.419  -0.853   1.504  0.1296 -0.3695 -0.0947
   75LEU    HB1 1177   2.367  -0.769   1.459  0.7746 -0.4531 -1.0168
   75LEU    HB2 1178   2.344  -0.932   1.513 -0.7543  0.0157 -2.9496
   75LEU     CG 1179   2.519  -0.896   1.399  0.1097 -0.3365 -0.4219
   75LEU     HG 1180   2.581  -0.811   1.369 -1.3760  1.3603  1.0753
   75LEU    CD1 1181   2.606  -1.013   1.445  0.4769 -0.7620  0.4454
   75LEU   HD11 1182   2.549  -1.093   1.492 -1.6722  1.3161  1.6086
   75LEU   HD12 1183   2.675  -1.049   1.370  0.1435 -1.8099  0.6305
   75LEU   HD13 1184   2.681  -0.980   1.518  0.5397 -1.0153  0.4946
   75LEU    CD2 1185   2.455  -0.946   1.272  0.6303 -0.7986  1.0104
   75LEU   HD21 1186   2.390  -0.865   1.239  0.2750 -1.6979 -0.5830
   75LEU   HD22 1187   2.531  -0.962   1.195  1.9581 -0.6795  2.2577
   75LEU   HD23 1188   2.405  -1.041   1.284 -1.8543  0.3723  0.5330
   75LEU      C 1189   2.569  -0.696   1.646 -0.3383 -0.4119  0.3085
   75LEU      O 1190   2.690  -0.720   1.637  0.1210  0.3709  0.6521
   76CY1      N 1191   2.529  -0.571   1.677  0.6096 -0.0974 -0.0771
   76CY1      H 1192   2.429  -0.561   1.683  0.6948 -0.1789  2.5907
   76CY1     CA 1193   2.608  -0.447   1.674 -0.2495  0.4363 -0.3365
   76CY1     HA 1194   2.697  -0.464   1.613 -0.8831 -2.1760 -0.6575
   76CY1     CB 1195   2.540  -0.332   1.603 -0.4707 -0.9280  0.2088
   76CY1    HB1 1196   2.622  -0.260   1.606 -0.5035 -0.9109  1.0724
   76CY1    HB2 1197   2.448  -0.305   1.654 -2.7580 -2.5760 -2.7187
   76CY1     SG 1198   2.514  -0.383   1.436 -0.2667 -0.4236 -0.2208
   76CY1    HG1 1199   2.414  -0.471   1.433  0.3757 -1.2049  0.5775
   76CY1    HG2 1200   2.477  -0.288   1.349 -2.8568 -0.0218  1.2381
   76CY1    HG3 1201   2.620  -0.455   1.396 -1.7642 -3.2532  0.6423
   76CY1      C 1202   2.656  -0.406   1.817 -0.9862 -0.9835  0.1678
   76CY1      O 1203   2.731  -0.308   1.834  0.0912  0.6383  0.7622
   77ASN      N 1204   2.616  -0.487   1.915 -0.1098 -0.4358 -0.4579
   77ASN      H 1205   2.545  -0.549   1.882 -0.6865  0.1207 -0.2851
   77ASN     CA 1206   2.640  -0.464   2.058  0.1921  0.0439 -0.0361
   77ASN     HA 1207   2.569  -0.530   2.108  0.2783  0.3657  0.5082
   77ASN     CB 1208   2.778  -0.516   2.085  0.1194  0.0395  0.7006
   77ASN    HB1 1209   2.850  -0.445   2.044 -1.5585  0.7049 -1.2668
   77ASN    HB2 1210   2.792  -0.609   2.031  0.8177  2.2315 -3.2401
   77ASN     CG 1211   2.814  -0.542   2.227 -0.1867 -0.1614  0.8432
   77ASN    OD1 1212   2.730  -0.525   2.315  0.0219  0.5048  0.4039
   77ASN    ND2 1213   2.940  -0.571   2.257 -0.4368  0.2498  0.3431
   77ASN   HD21 1214   3.012  -0.593   2.189 -0.7175 -2.3289  0.7705
   77ASN   HD22 1215   2.955  -0.584   2.356 -0.2126 -2.5793  0.0205
   77ASN      C 1216   2.608  -0.328   2.113  0.8621 -0.1001  0.8712
   77ASN      O 1217   2.697  -0.251   2.143  0.5397  0.0136 -0.4025
   78ILE      N 1218   2.482  -0.293   2.112 -0.1465 -0.4892  0.3754
   78ILE      H 1219   2.422  -0.362   2.069 -0.0401 -0.2407 -0.1787
   78ILE     CA 1220   2.429  -0.154   2.138  0.7346 -0.1314 -0.2238
   78ILE     HA 1221   2.496  -0.114   2.214 -0.4998 -1.9291  1.9358
   78ILE     CB 1222   2.445  -0.062   2.011 -0.6458  0.1120  0.0108
   78ILE     HB 1223   2.553  -0.048   2.007 -0.6951  0.2462 -1.1375
   78ILE    CG2 1224   2.407  -0.124   1.878  0.0290 -0.7276  0.3022
   78ILE   HG21 1225   2.433  -0.050   1.803  0.2131  0.2340  1.2866
   78ILE   HG22 1226   2.449  -0.223   1.860  3.1445  0.7375 -1.3657
   78ILE   HG23 1227   2.299  -0.133   1.872  0.1205 -1.3836 -0.5142
   78ILE    CG1 1228   2.368   0.072   2.019 -0.3130 -0.3940 -0.8725
   78ILE   HG11 1229   2.367   0.105   2.123  0.7846 -1.0969 -0.6178
   78ILE   HG12 1230   2.263   0.077   1.991 -0.2896  2.3488 -0.7846
   78ILE     CD 1231   2.428   0.182   1.933 -0.1711  0.0273  0.3203
   78ILE    HD1 1232   2.535   0.183   1.957 -0.1362  0.4277  0.1669
   78ILE    HD2 1233   2.413   0.163   1.827 -0.1562  2.2409 -0.1294
   78ILE    HD3 1234   2.388   0.279   1.961  0.8807  0.8363 -0.8621
   78ILE      C 1235   2.286  -0.151   2.208  0.2220 -0.4978  0.4652
   78ILE      O 1236   2.195  -0.207   2.143  0.7396  0.0650 -0.2114
   79PRO      N 1237   2.258  -0.080   2.323 -0.5879 -0.1178  0.0129
   79PRO     CD 1238   2.359  -0.007   2.399 -0.2748 -0.0747 -0.1646
   79PRO    HD1 1239   2.413   0.061   2.333 -1.5681  1.0389 -0.1286
   79PRO    HD2 1240   2.428  -0.077   2.444 -1.6281 -1.2402  0.1700
   79PRO     CG 1241   2.285   0.072   2.511 -0.2343  0.4823 -0.0313
   79PRO    HG1 1242   2.275   0.178   2.486  0.1709  0.8001  1.1075
   79PRO    HG2 1243   2.341   0.058   2.603  1.4915  0.3239 -1.0482
   79PRO     CB 1244   2.145   0.009   2.516  0.0853 -0.0490  0.5834
   79PRO    HB1 1245   2.062   0.072   2.548 -2.1069 -2.0716 -0.7673
   79PRO    HB2 1246   2.137  -0.075   2.585  0.9098 -0.2681  0.4280
   79PRO     CA 1247   2.127  -0.045   2.371 -0.0612  0.1082  0.2348
   79PRO     HA 1248   2.056  -0.127   2.375  0.9675 -0.9438 -1.8716
   79PRO      C 1249   2.062   0.061   2.285 -0.0061 -0.3971  0.2568
   79PRO      O 1250   2.120   0.163   2.243  0.1091 -0.0352  0.1971
   80CY0      N 1251   1.932   0.031   2.247 -0.1093 -0.0278 -0.2152
   80CY0      H 1252   1.889  -0.047   2.294  0.2133  0.2788  0.6130
   80CY0     CA 1253   1.858   0.108   2.144  0.2556 -0.4260  0.3723
   80CY0     HA 1254   1.919   0.100   2.055  2.0051 -0.2643  1.5093
   80CY0     CB 1255   1.718   0.034   2.116  0.2187 -0.7569 -0.3398
   80CY0    HB1 1256   1.733  -0.065   2.073  0.8330 -0.9196  0.2327
   80CY0    HB2 1257   1.659   0.096   2.049  0.1857  0.5085  0.8237
   80CY0     SG 1258   1.613   0.025   2.266 -0.5487 -0.0792 -0.1663
   80CY0    HG1 1259   1.658  -0.060   2.359  0.9158  0.4238 -0.3883
   80CY0    HG2 1260   1.605   0.144   2.325  1.0905 -1.4158  2.9822
   80CY0    HG3 1261   1.491  -0.019   2.233 -1.2021 -0.1695  2.1809
   80CY0      C 1262   1.838   0.260   2.179 -0.2883  0.3033  0.8905
   80CY0      O 1263   1.836   0.340   2.088 -0.5231 -0.4887  0.1246
   81SER      N 1264   1.833   0.304   2.304  0.2454  0.4243 -0.2943
   81SER      H 1265   1.852   0.233   2.374 -0.3128 -0.2000 -0.7703
   81SER     CA 1266   1.826   0.442   2.359  0.1059  1.4204 -0.3295
   81SER     HA 1267   1.738   0.487   2.314 -1.3216  0.0412  0.9473
   81SER     CB 1268   1.825   0.421   2.512  0.3005  0.5486  0.1216
   81SER    HB1 1269   1.730   0.380   2.548  0.5974 -1.3083 -1.0578
   81SER    HB2 1270   1.850   0.513   2.564 -0.5149  0.4961  0.6249
   81SER     OG 1271   1.933   0.328   2.554  0.0439 -0.4794 -0.4604
   81SER     HG 1272   1.946   0.338   2.648 -1.3910 -0.6685 -0.2147
   81SER      C 1273   1.946   0.527   2.321  0.1857 -0.5960 -0.2400
   81SER      O 1274   1.937   0.647   2.298 -0.3851  0.1188 -0.6786
   82ALA      N 1275   2.066   0.470   2.292 -0.3673 -0.0830  0.1169
   82ALA      H 1276   2.072   0.369   2.301  0.5373 -0.0689 -0.1749
   82ALA     CA 1277   2.181   0.534   2.228  0.8526  0.5307 -0.2774
   82ALA     HA 1278   2.210   0.629   2.273  3.8075  0.0652 -0.9786
   82ALA     CB 1279   2.305   0.450   2.249  0.0357 -0.1240 -0.4567
   82ALA    HB1 1280   2.388   0.498   2.197  1.8605 -0.3602  2.0858
   82ALA    HB2 1281   2.330   0.439   2.354 -1.3511  0.3542 -0.0513
   82ALA    HB3 1282   2.299   0.354   2.198  1.9575  0.1424 -1.2637
   82ALA      C 1283   2.169   0.570   2.081 -0.3051 -0.8747 -0.3567
   82ALA      O 1284   2.246   0.656   2.034 -0.1400  0.7783  0.4387
   83LEU      N 1285   2.074   0.515   2.006 -0.2113 -0.4017  0.0256
   83LEU      H 1286   2.017   0.445   2.053 -0.5436  0.5510  1.0822
   83LEU     CA 1287   2.029   0.560   1.875 -0.0303  0.4982  0.5647
   83LEU     HA 1288   2.117   0.588   1.816 -1.4801  1.1431 -1.4220
   83LEU     CB 1289   1.950   0.443   1.802 -0.3121 -0.2063  0.5916
   83LEU    HB1 1290   1.924   0.482   1.704  1.5777  4.2945  1.6477
   83LEU    HB2 1291   1.854   0.429   1.853 -0.8905  3.1810  0.6360
   83LEU     CG 1292   2.027   0.312   1.781  0.2683  0.0890  0.7798
   83LEU     HG 1293   2.071   0.275   1.874  3.4446  1.5797  0.0121
   83LEU    CD1 1294   1.938   0.203   1.725 -0.0924 -0.1685  0.1230
   83LEU   HD11 1295   1.851   0.174   1.785 -1.0410 -0.4729 -1.3484
   83LEU   HD12 1296   1.902   0.238   1.628  1.4871  0.6688 -0.1994
   83LEU   HD13 1297   2.005   0.119   1.709  0.8760  0.6864 -0.4353
   83LEU    CD2 1298   2.160   0.331   1.694 -0.3194 -0.3055  0.6538
   83LEU   HD21 1299   2.144   0.393   1.606 -0.9328 -1.6151 -0.1809
   83LEU   HD22 1300   2.225   0.399   1.749 -2.4312  0.5952  2.1716
   83LEU   HD23 1301   2.207   0.234   1.676 -0.1768  0.1147 -1.5577
   83LEU      C 1302   1.938   0.676   1.875  0.2069  1.0215 -0.7475
   83LEU      O 1303   1.940   0.768   1.798  0.2685  0.4844 -0.2782
   84LEU      N 1304   1.850   0.674   1.980  0.6836  0.1952 -0.7794
   84LEU      H 1305   1.848   0.603   2.051 -0.0229  1.2007  0.2414
   84LEU     CA 1306   1.767   0.794   2.009 -0.2157 -0.5033 -0.5675
   84LEU     HA 1307   1.732   0.843   1.918  0.9513  2.4712  0.4555
   84LEU     CB 1308   1.655   0.751   2.111  0.4249 -0.2657  0.7533
   84LEU    HB1 1309   1.598   0.835   2.151 -0.4830 -0.2834 -0.4403
   84LEU    HB2 1310   1.712   0.701   2.189  2.8872  0.5199 -0.3993
   84LEU     CG 1311   1.556   0.648   2.053  0.4714  0.0624 -0.2339
   84LEU     HG 1312   1.608   0.566   2.003  0.6706 -0.4309  0.7662
   84LEU    CD1 1313   1.477   0.589   2.173  0.4041  0.8198 -0.5637
   84LEU   HD11 1314   1.543   0.535   2.241  1.6624  0.9514 -1.6507
   84LEU   HD12 1315   1.423   0.662   2.233 -0.9468  0.6847 -1.5600
   84LEU   HD13 1316   1.398   0.522   2.138  2.0548 -1.8881  0.5606
   84LEU    CD2 1317   1.454   0.722   1.956  0.0131  0.5512 -0.6550
   84LEU   HD21 1318   1.411   0.816   1.992 -1.1922  0.5191 -1.8927
   84LEU   HD22 1319   1.513   0.745   1.867  0.6698  1.1278 -0.0847
   84LEU   HD23 1320   1.367   0.662   1.929 -0.0299  0.1042  0.4220
   84LEU      C 1321   1.848   0.910   2.072  0.2174 -0.6420  0.5645
   84LEU      O 1322   1.784   1.007   2.113 -0.5672  0.4610  0.1148
   85SER      N 1323   1.983   0.907   2.091  0.0626  0.5550  0.5389
   85SER      H 1324   2.031   0.820   2.072 -1.7775 -0.2017 -1.0442
   85SER     CA 1325   2.064   1.020   2.154  0.3445  0.2632  0.1151
   85SER     HA 1326   2.007   1.049   2.242 -0.1169 -0.3074  0.0122
   85SER     CB 1327   2.197   0.960   2.202  0.5872  0.7467 -0.2703
   85SER    HB1 1328   2.250   0.915   2.118 -2.8002 -0.9712 -1.6837
   85SER    HB2 1329   2.178   0.893   2.285  2.8542 -1.7500 -1.6187
   85SER     OG 1330   2.281   1.060   2.242  0.2420 -0.1578  0.4605
   85SER     HG 1331   2.371   1.034   2.261  1.2080  1.6185 -1.3085
   85SER      C 1332   2.069   1.131   2.045 -0.6459 -0.0378  0.0185
   85SER      O 1333   2.078   1.111   1.926  0.2863  0.0676 -0.2088
   86SER      N 1334   2.076   1.259   2.089  0.2687 -0.2776  0.0670
   86SER      H 1335   2.076   1.270   2.189 -2.1276  1.4042 -0.0449
   86SER     CA 1336   2.092   1.374   2.002  0.2140  0.4572 -0.4012
   86SER     HA 1337   2.032   1.375   1.911  0.7309  2.3237 -0.7837
   86SER     CB 1338   2.043   1.504   2.069  0.1800  0.1387  0.2859
   86SER    HB1 1339   2.024   1.584   1.997  0.8237  1.9554  2.0403
   86SER    HB2 1340   2.102   1.545   2.151 -0.2678  0.2943  0.5365
   86SER     OG 1341   1.916   1.486   2.138  0.0743 -0.1047 -0.1121
   86SER     HG 1342   1.912   1.559   2.200 -1.7073 -0.4116  0.2057
   86SER      C 1343   2.240   1.388   1.954  0.1135 -0.2976  0.1476
   86SER      O 1344   2.265   1.464   1.860  0.2859 -0.7218  0.2596
   87AS0      N 1345   2.332   1.308   2.009 -0.4032 -0.0834  0.0438
   87AS0      H 1346   2.294   1.240   2.073 -6.1133  0.7752 -1.8788
   87AS0     CA 1347   2.465   1.282   1.956 -0.9677 -0.3820 -0.4314
   87AS0     HA 1348   2.507   1.368   1.903 -0.2498  1.1137  2.3653
   87AS0     CB 1349   2.565   1.257   2.068  0.2936  1.0208  0.7375
   87AS0    HB1 1350   2.537   1.168   2.125 -2.1504  0.6589 -0.8527
   87AS0    HB2 1351   2.562   1.348   2.127 -1.8868  1.1934  0.4627
   87AS0     CG 1352   2.702   1.228   2.009 -0.1128  0.3961 -0.6912
   87AS0    OD1 1353   2.802   1.191   2.098 -0.0954  0.3016  0.0332
   87AS0   HD11 1354   2.772   1.180   2.189  0.4770  2.1259  0.4862
   87AS0   HD12 1355   2.885   1.180   2.051  0.1319  1.8070  0.0484
   87AS0    OD2 1356   2.740   1.237   1.892 -0.0015  0.1306 -0.2610
   87AS0   HD21 1357   2.827   1.200   1.875  0.4690  1.7545 -1.7324
   87AS0   HD22 1358   2.681   1.286   1.833  0.1100 -0.3786 -0.8047
   87AS0      C 1359   2.469   1.163   1.860 -0.2042  0.5770  0.1463
   87AS0      O 1360   2.438   1.054   1.908 -0.2309  0.5173 -0.2774
   88ILE      N 1361   2.511   1.176   1.733  0.0825  0.1891  0.3703
   88ILE      H 1362   2.529   1.269   1.701  0.8858  0.1187  0.6081
   88ILE     CA 1363   2.517   1.062   1.643 -0.4877  0.4976 -0.2986
   88ILE     HA 1364   2.442   0.991   1.677  0.4136 -0.6476 -0.6045
   88ILE     CB 1365   2.469   1.094   1.496  0.7264  0.2837  0.4155
   88ILE     HB 1366   2.441   1.007   1.438  0.3590  1.2342 -0.8943
   88ILE    CG2 1367   2.336   1.179   1.502 -0.4303  0.0175  0.3493
   88ILE   HG21 1368   2.289   1.185   1.403  1.7397  0.2289 -0.7357
   88ILE   HG22 1369   2.269   1.139   1.578 -3.5600  2.0770 -1.0940
   88ILE   HG23 1370   2.363   1.277   1.540  0.0490 -0.4663  1.2784
   88ILE    CG1 1371   2.580   1.159   1.413 -0.4475 -0.1819  0.1859
   88ILE   HG11 1372   2.672   1.101   1.421  0.0072  0.5884  0.7720
   88ILE   HG12 1373   2.606   1.261   1.443 -1.0365 -0.2224  0.8644
   88ILE     CD 1374   2.546   1.166   1.261 -0.1956  0.3302  0.3141
   88ILE    HD1 1375   2.491   1.253   1.222 -0.3265 -0.1400 -0.5763
   88ILE    HD2 1376   2.644   1.179   1.217  0.2195 -1.1849  0.7608
   88ILE    HD3 1377   2.508   1.070   1.225 -0.1081  0.5554 -0.3941
   88ILE      C 1378   2.634   0.960   1.645  0.2554  0.5209  0.0938
   88ILE      O 1379   2.633   0.862   1.571 -0.3918 -0.4557 -0.1008
   89THR      N 1380   2.732   0.979   1.734 -0.7118 -0.2640  0.0635
   89THR      H 1381   2.719   1.063   1.788  0.2242 -0.1213  0.0840
   89THR     CA 1382   2.862   0.907   1.734  0.1212 -0.1966 -0.2502
   89THR     HA 1383   2.915   0.934   1.643  0.7327 -0.8448 -0.0873
   89THR     CB 1384   2.942   0.952   1.853 -0.3348 -0.1162 -0.1416
   89THR     HB 1385   2.890   0.931   1.947 -0.2166  2.5800  0.5855
   89THR    CG2 1386   3.075   0.874   1.863 -0.4083 -0.3715  0.5505
   89THR   HG21 1387   3.124   0.837   1.773 -0.5679  1.5576 -0.3704
   89THR   HG22 1388   3.152   0.937   1.909 -0.9770  2.3460 -1.8983
   89THR   HG23 1389   3.057   0.789   1.929  0.4388 -1.8153 -0.9937
   89THR    OG1 1390   2.980   1.084   1.839  0.1081 -0.0471 -0.1006
   89THR    HG1 1391   2.905   1.143   1.854  0.0194  0.1681 -1.2483
   89THR      C 1392   2.843   0.757   1.737  0.6226  0.2020  0.2855
   89THR      O 1393   2.902   0.673   1.656  0.2806 -0.0168 -0.0225
   90ALA      N 1394   2.746   0.706   1.815  0.5096  0.4020 -0.2587
   90ALA      H 1395   2.690   0.768   1.872 -0.2132  0.0682 -0.5811
   90ALA     CA 1396   2.714   0.563   1.833  0.3509 -0.1882 -0.6779
   90ALA     HA 1397   2.808   0.510   1.851  2.4214  2.9829 -1.3189
   90ALA     CB 1398   2.635   0.554   1.961 -0.9415  0.4243  0.2270
   90ALA    HB1 1399   2.533   0.593   1.952 -0.9654 -0.1026 -3.9181
   90ALA    HB2 1400   2.629   0.449   1.990 -1.1590  0.0625 -1.0460
   90ALA    HB3 1401   2.688   0.596   2.046 -0.3842  0.9024 -0.3488
   90ALA      C 1402   2.643   0.500   1.716  0.9459 -0.2511  0.0668
   90ALA      O 1403   2.670   0.386   1.676 -0.4940  0.8747 -0.2792
   91SER      N 1404   2.545   0.578   1.659  0.6636 -0.2904  0.2803
   91SER      H 1405   2.520   0.672   1.686 -0.5121 -0.2511 -0.8327
   91SER     CA 1406   2.471   0.543   1.533  0.9070 -0.1893  0.0190
   91SER     HA 1407   2.413   0.451   1.538  0.6895 -0.0834 -0.4927
   91SER     CB 1408   2.372   0.660   1.511  0.0677 -0.0973  0.8941
   91SER    HB1 1409   2.316   0.653   1.418  0.5364 -0.5272  0.6414
   91SER    HB2 1410   2.432   0.751   1.510 -0.6359  0.3999  1.4833
   91SER     OG 1411   2.276   0.685   1.612  0.2063 -0.3544  0.2153
   91SER     HG 1412   2.305   0.730   1.691  1.2515  0.3590 -0.5398
   91SER      C 1413   2.570   0.529   1.414  0.2430  0.2440 -0.0172
   91SER      O 1414   2.557   0.428   1.347  0.1516  0.1620  0.4582
   92VAL      N 1415   2.656   0.620   1.385  0.5894  0.1390  0.8418
   92VAL      H 1416   2.654   0.708   1.433 -1.3694  1.1092 -0.8836
   92VAL     CA 1417   2.769   0.603   1.286  0.1187  0.6269 -0.1374
   92VAL     HA 1418   2.725   0.591   1.186  0.6487  2.5991 -0.6460
   92VAL     CB 1419   2.852   0.732   1.275 -0.1967  0.7282 -0.7435
   92VAL     HB 1420   2.912   0.735   1.366 -1.1160 -1.3076 -0.0339
   92VAL    CG1 1421   2.946   0.725   1.157 -0.1294 -0.4600  0.1773
   92VAL   HG11 1422   3.033   0.663   1.176 -0.0291 -1.0015 -1.8000
   92VAL   HG12 1423   2.903   0.688   1.064 -1.5344 -1.2653  1.1083
   92VAL   HG13 1424   2.986   0.825   1.138 -2.4800  1.1354  2.8372
   92VAL    CG2 1425   2.760   0.854   1.259 -0.4661  0.0811  0.8452
   92VAL   HG21 1426   2.720   0.872   1.159 -0.4873  0.6437  0.9498
   92VAL   HG22 1427   2.681   0.861   1.334  0.0968  2.6738  1.3043
   92VAL   HG23 1428   2.825   0.941   1.273  0.1549 -0.0672 -0.8723
   92VAL      C 1429   2.852   0.477   1.306 -0.3600 -0.0555  0.0153
   92VAL      O 1430   2.885   0.410   1.206  0.2979 -0.4809 -0.9090
   93ASN      N 1431   2.894   0.439   1.431  0.0274  0.0395 -0.5675
   93ASN      H 1432   2.860   0.495   1.508 -1.2107  0.7018 -1.5525
   93ASN     CA 1433   2.968   0.318   1.466  0.2607 -0.5699  0.0380
   93ASN     HA 1434   3.060   0.320   1.408  0.4382 -0.6151  0.3193
   93ASN     CB 1435   3.001   0.327   1.618 -0.1141 -0.6694  0.3402
   93ASN    HB1 1436   2.910   0.343   1.675 -1.0521  1.0264 -1.5162
   93ASN    HB2 1437   3.071   0.409   1.629  1.0392 -1.5225 -0.3468
   93ASN     CG 1438   3.075   0.206   1.675  0.4357  0.0347 -0.1071
   93ASN    OD1 1439   3.035   0.140   1.768 -0.2803 -0.2532 -0.0769
   93ASN    ND2 1440   3.197   0.180   1.619  0.2917 -0.1826 -0.3323
   93ASN   HD21 1441   3.241   0.258   1.573  2.0037  0.7772  2.6409
   93ASN   HD22 1442   3.247   0.103   1.662 -0.5098 -1.0269 -0.8743
   93ASN      C 1443   2.880   0.189   1.436 -0.1424 -0.2344 -0.4497
   93ASN      O 1444   2.935   0.095   1.382  0.6492  0.8885  0.2397
   94CY2      N 1445   2.751   0.189   1.468  0.0141 -0.7491  0.0914
   94CY2      H 1446   2.707   0.273   1.503 -2.7129 -1.9707 -0.1399
   94CY2     CA 1447   2.657   0.087   1.429 -0.3060 -0.3465  0.0984
   94CY2     HA 1448   2.693  -0.012   1.456 -0.0980 -0.6539 -1.2245
   94CY2     CB 1449   2.526   0.113   1.511 -0.1992  0.9154  0.9301
   94CY2    HB1 1450   2.476   0.195   1.461 -2.0628  1.3919  3.3817
   94CY2    HB2 1451   2.540   0.143   1.615 -0.1224 -1.3088  1.6232
   94CY2     SG 1452   2.423  -0.038   1.494  0.1048 -0.1686  0.7727
   94CY2    HG1 1453   2.303  -0.022   1.552 -0.5893  3.4385 -1.3730
   94CY2    HG2 1454   2.371  -0.064   1.374 -0.6067  0.7542  0.8607
   94CY2    HG3 1455   2.476  -0.152   1.539  1.6358  0.0731 -0.3647
   94CY2      C 1456   2.638   0.087   1.278  0.2455 -0.0424 -0.4412
   94CY2      O 1457   2.621  -0.021   1.227 -0.7029 -0.3372  0.1375
   95ALA      N 1458   2.644   0.196   1.204  0.4382 -0.2672  0.4484
   95ALA      H 1459   2.635   0.286   1.248 -0.0705 -0.0493 -0.0972
   95ALA     CA 1460   2.626   0.193   1.057  0.1206  0.0305 -0.1901
   95ALA     HA 1461   2.532   0.139   1.041 -0.0685 -0.2183  1.5884
   95ALA     CB 1462   2.612   0.333   1.011 -0.7668 -0.7363  0.8569
   95ALA    HB1 1463   2.510   0.367   1.025 -0.5439  0.3886 -0.1129
   95ALA    HB2 1464   2.676   0.405   1.061  0.0772  0.4239 -1.6963
   95ALA    HB3 1465   2.623   0.334   0.902 -2.5917  0.0099  0.6394
   95ALA      C 1466   2.740   0.124   0.983  0.6030  0.5413 -0.2005
   95ALA      O 1467   2.724   0.031   0.897 -0.2594  0.0695  0.0610
   96LY3      N 1468   2.861   0.152   1.033 -0.5238 -0.0308  0.3733
   96LY3      H 1469   2.874   0.219   1.108 -0.3287 -0.0094  0.3206
   96LY3     CA 1470   2.984   0.081   0.995 -0.0835  0.0463  0.1988
   96LY3     HA 1471   2.996   0.080   0.887 -1.1037 -1.0318  0.0687
   96LY3     CB 1472   3.102   0.146   1.067  0.3145  0.5685  0.0586
   96LY3    HB1 1473   3.186   0.078   1.084 -0.3031 -0.6701 -1.5293
   96LY3    HB2 1474   3.064   0.168   1.166 -0.0707 -1.1661  0.3421
   96LY3     CG 1475   3.148   0.275   0.999  0.2552 -0.3924 -0.2680
   96LY3    HG1 1476   3.083   0.354   1.037  1.1392 -0.3106  1.1680
   96LY3    HG2 1477   3.148   0.266   0.890 -1.9334 -1.9152 -0.2060
   96LY3     CD 1478   3.294   0.307   1.046 -1.1250  0.3476  0.6138
   96LY3    HD1 1479   3.367   0.240   1.001 -0.3702  1.0454  0.7711
   96LY3    HD2 1480   3.308   0.305   1.154 -0.3631  2.0198  0.5925
   96LY3     CE 1481   3.352   0.451   1.015 -0.0625 -0.4302 -0.3439
   96LY3    HE1 1482   3.278   0.527   1.042  0.8313  0.0603  0.8559
   96LY3    HE2 1483   3.354   0.457   0.906  0.0734 -1.4414 -0.4053
   96LY3     NZ 1484   3.486   0.475   1.078 -0.4292  0.0415 -0.0237
   96LY3    HZ1 1485   3.554   0.406   1.049  1.7416  2.0105  0.1120
   96LY3    HZ2 1486   3.527   0.555   1.031 -0.4003 -0.9541 -1.8015
   96LY3    HZ3 1487   3.496   0.492   1.177  0.6786 -1.2470  0.1158
   96LY3      C 1488   2.971  -0.067   1.046 -0.6286 -0.4627  0.0468
   96LY3      O 1489   3.033  -0.152   0.978 -0.8643 -0.0886  0.6666
   97LY3      N 1490   2.896  -0.103   1.156  0.0735  0.1998 -0.2235
   97LY3      H 1491   2.855  -0.029   1.211 -0.4303  0.7153 -1.2814
   97LY3     CA 1492   2.872  -0.238   1.190  0.2187 -0.1783 -0.4913
   97LY3     HA 1493   2.966  -0.290   1.175  1.2181  1.6365 -0.8127
   97LY3     CB 1494   2.842  -0.262   1.338 -0.5161 -0.3155  0.4553
   97LY3    HB1 1495   2.813  -0.367   1.346 -0.3553 -0.4506 -0.6719
   97LY3    HB2 1496   2.759  -0.201   1.375 -2.5138 -0.2667 -3.6028
   97LY3     CG 1497   2.976  -0.253   1.411  0.0052  0.8254  0.1771
   97LY3    HG1 1498   3.018  -0.161   1.370 -2.5417  1.1429 -2.0061
   97LY3    HG2 1499   3.041  -0.331   1.372 -1.0560  1.2469 -2.7193
   97LY3     CD 1500   2.963  -0.247   1.562  0.0079 -0.1313  0.3613
   97LY3    HD1 1501   2.963  -0.346   1.608 -0.6202 -0.0233  0.6112
   97LY3    HD2 1502   2.864  -0.204   1.581 -1.0331 -1.8942 -0.7771
   97LY3     CE 1503   3.066  -0.157   1.620  0.5154 -0.0141 -0.1951
   97LY3    HE1 1504   3.032  -0.060   1.582 -1.2248 -1.1629 -1.7987
   97LY3    HE2 1505   3.161  -0.190   1.578  0.2682  0.8001 -1.4785
   97LY3     NZ 1506   3.053  -0.150   1.768  0.2503  0.7438 -0.3485
   97LY3    HZ1 1507   3.119  -0.203   1.823 -1.2998  0.0015  0.8445
   97LY3    HZ2 1508   3.070  -0.058   1.806  0.4585  0.4245  0.3457
   97LY3    HZ3 1509   2.958  -0.164   1.798  0.6652 -1.1066  0.2281
   97LY3      C 1510   2.784  -0.320   1.090  0.3416  0.0805 -0.2630
   97LY3      O 1511   2.824  -0.432   1.058  0.1042 -0.6803  0.1575
   98ILE      N 1512   2.673  -0.262   1.044  0.5689 -0.0826 -0.3427
   98ILE      H 1513   2.663  -0.164   1.067  0.0907  0.0709 -1.1771
   98ILE     CA 1514   2.592  -0.318   0.928 -0.5905 -0.7032 -0.3912
   98ILE     HA 1515   2.552  -0.413   0.964  0.6044 -1.0370  0.1042
   98ILE     CB 1516   2.474  -0.216   0.890  0.2676 -0.4758  1.1893
   98ILE     HB 1517   2.510  -0.113   0.889 -1.2493  0.0976 -0.4903
   98ILE    CG2 1518   2.418  -0.243   0.750 -0.4008  0.3108 -0.4445
   98ILE   HG21 1519   2.500  -0.224   0.681  1.8901  0.9965  2.2555
   98ILE   HG22 1520   2.377  -0.343   0.738 -2.2174  1.1374 -1.3548
   98ILE   HG23 1521   2.337  -0.178   0.720 -1.9735 -1.5437 -0.3767
   98ILE    CG1 1522   2.375  -0.212   1.009 -0.3675  0.0487  0.5510
   98ILE   HG11 1523   2.433  -0.198   1.101  1.9152 -0.4998 -0.7377
   98ILE   HG12 1524   2.338  -0.314   1.000  0.6301 -0.3473  0.8011
   98ILE     CD 1525   2.255  -0.118   0.993  0.3639  0.1196 -0.0340
   98ILE    HD1 1526   2.300  -0.018   0.995  0.6155 -0.0056  0.6219
   98ILE    HD2 1527   2.197  -0.146   0.905  1.2041 -0.0888 -0.5362
   98ILE    HD3 1528   2.189  -0.134   1.078  0.0184 -3.5608 -0.8342
   98ILE      C 1529   2.684  -0.342   0.809 -0.7839 -0.3249 -0.3715
   98ILE      O 1530   2.688  -0.446   0.753  0.7427 -0.2402 -0.3936
   99VAL      N 1531   2.767  -0.241   0.768 -0.0498 -0.0140 -0.4288
   99VAL      H 1532   2.735  -0.149   0.795  1.1606  0.6072 -1.0138
   99VAL     CA 1533   2.859  -0.256   0.653 -0.7020  0.7859 -0.5598
   99VAL     HA 1534   2.809  -0.285   0.561 -0.9220  1.8309 -0.7841
   99VAL     CB 1535   2.919  -0.115   0.619 -0.3486 -0.3603 -0.0855
   99VAL     HB 1536   2.942  -0.072   0.717  1.7191  0.5688 -0.9164
   99VAL    CG1 1537   3.049  -0.117   0.524  1.2397 -0.4430 -0.3661
   99VAL   HG11 1538   3.075  -0.018   0.488  1.0806 -0.3521 -0.2321
   99VAL   HG12 1539   3.123  -0.172   0.583 -0.8158 -1.7375  1.1207
   99VAL   HG13 1540   3.017  -0.165   0.432 -1.3113  2.1877 -0.9677
   99VAL    CG2 1541   2.807  -0.033   0.553 -0.2952  0.5405 -0.0544
   99VAL   HG21 1542   2.763  -0.073   0.462 -3.4170  2.8456  0.2528
   99VAL   HG22 1543   2.730  -0.035   0.630  1.9120 -1.2930  2.2731
   99VAL   HG23 1544   2.842   0.069   0.534  1.7747 -0.0706  0.2100
   99VAL      C 1545   2.964  -0.361   0.668 -0.3714  0.0845 -0.0760
   99VAL      O 1546   2.989  -0.427   0.574  0.2159  1.1435  0.8320
  100SER      N 1547   3.027  -0.373   0.783 -0.3430  0.2415 -0.2452
  100SER      H 1548   3.011  -0.299   0.851  0.8676  0.9447 -0.6905
  100SER     CA 1549   3.129  -0.482   0.819  0.4653 -0.6150  0.0070
  100SER     HA 1550   3.201  -0.486   0.738  1.0364 -0.5096  0.4973
  100SER     CB 1551   3.202  -0.455   0.953 -0.2214 -0.5514  0.3674
  100SER    HB1 1552   3.274  -0.536   0.966  0.1792 -0.4691 -1.1542
  100SER    HB2 1553   3.127  -0.459   1.032 -2.0410 -3.8332 -1.2901
  100SER     OG 1554   3.276  -0.337   0.962  0.2219 -0.3298 -0.2144
  100SER     HG 1555   3.224  -0.257   0.950 -1.6703 -1.7148 -2.2582
  100SER      C 1556   3.066  -0.620   0.845 -0.0910  0.0665 -0.6036
  100SER      O 1557   3.123  -0.727   0.808 -0.5488  0.5026 -0.0579
  101AS1      N 1558   2.942  -0.624   0.895 -0.1065  0.4309 -0.0780
  101AS1      H 1559   2.896  -0.548   0.942 -1.1333  0.0681 -0.4512
  101AS1     CA 1560   2.853  -0.747   0.885  0.1212 -0.7465 -0.1381
  101AS1     HA 1561   2.907  -0.839   0.905  1.4802 -0.0199 -0.3219
  101AS1     CB 1562   2.747  -0.735   0.979 -0.0355 -0.7515 -0.4095
  101AS1    HB1 1563   2.676  -0.816   0.965  0.7139 -1.5237  0.1133
  101AS1    HB2 1564   2.703  -0.636   0.971  1.0518 -0.1955  0.2886
  101AS1     CG 1565   2.789  -0.735   1.126  0.0812  0.3134 -0.1110
  101AS1    OD1 1566   2.746  -0.653   1.209 -0.1282 -0.2448 -0.0724
  101AS1   HD11 1567   2.757  -0.683   1.299 -0.6720 -0.8658 -0.2004
  101AS1   HD12 1568   2.667  -0.613   1.173 -0.4949 -1.4346 -0.6413
  101AS1    OD2 1569   2.879  -0.835   1.157 -0.0335  0.3576 -0.3144
  101AS1   HD21 1570   2.894  -0.831   1.252 -0.8919 -2.6180  0.0406
  101AS1   HD22 1571   2.894  -0.903   1.090 -3.2106 -1.0786  0.2520
  101AS1      C 1572   2.800  -0.763   0.739  0.0432 -1.2326 -0.1562
  101AS1      O 1573   2.715  -0.844   0.709 -0.1048  0.1140 -0.3036
  102GLY      N 1574   2.855  -0.687   0.641  0.3029 -0.7774  0.3997
  102GLY      H 1575   2.908  -0.606   0.669  1.6370 -2.0920  1.8090
  102GLY     CA 1576   2.852  -0.722   0.501 -0.6158 -0.4207  0.0899
  102GLY    HA1 1577   2.872  -0.829   0.485  0.2190 -0.6152  2.1252
  102GLY    HA2 1578   2.924  -0.662   0.445 -1.2886 -0.6808 -1.0947
  102GLY      C 1579   2.725  -0.676   0.426 -0.4848 -0.0756 -1.2442
  102GLY      O 1580   2.694  -0.737   0.324 -0.6918  0.3503 -0.9009
  103ASN      N 1581   2.650  -0.587   0.491 -0.4271 -0.3639  0.6958
  103ASN      H 1582   2.693  -0.530   0.562 -0.8030 -0.1895  0.7851
  103ASN     CA 1583   2.509  -0.552   0.457  0.6064  0.1871 -0.3522
  103ASN     HA 1584   2.481  -0.598   0.362  0.0821 -1.2561  0.4618
  103ASN     CB 1585   2.421  -0.598   0.575 -0.2305 -0.5291  0.5384
  103ASN    HB1 1586   2.316  -0.573   0.557 -0.5143 -1.9865  0.0189
  103ASN    HB2 1587   2.456  -0.558   0.670 -1.2402 -1.0821  1.1540
  103ASN     CG 1588   2.412  -0.749   0.603  0.6614 -0.2712  0.3290
  103ASN    OD1 1589   2.348  -0.792   0.696 -0.3565 -0.3017 -0.4816
  103ASN    ND2 1590   2.473  -0.834   0.520 -0.4087 -0.0274 -0.4654
  103ASN   HD21 1591   2.514  -0.800   0.434 -1.8333  1.5050 -0.5844
  103ASN   HD22 1592   2.464  -0.934   0.534  2.1085 -0.3158 -0.5582
  103ASN      C 1593   2.493  -0.400   0.432  0.9338  0.6138  0.4369
  103ASN      O 1594   2.591  -0.329   0.438 -0.4334  0.3059 -0.4237
  104GLY      N 1595   2.367  -0.355   0.417  1.0306  0.0255 -0.3707
  104GLY      H 1596   2.292  -0.420   0.400  1.3068 -0.3802 -0.0486
  104GLY     CA 1597   2.346  -0.214   0.378  0.6226  0.2649  0.1226
  104GLY    HA1 1598   2.366  -0.200   0.271  1.5259  2.0923  0.4975
  104GLY    HA2 1599   2.416  -0.151   0.433 -0.8307 -0.0726  2.4631
  104GLY      C 1600   2.197  -0.181   0.403 -0.3489 -0.4114  0.3815
  104GLY      O 1601   2.137  -0.227   0.498  0.2854  0.4161  0.8109
  105MET      N 1602   2.149  -0.076   0.342 -0.0597 -0.7823  0.0795
  105MET      H 1603   2.211  -0.041   0.271  0.7410 -1.0907  0.6073
  105MET     CA 1604   2.020  -0.013   0.359 -0.6127 -0.1967 -0.3445
  105MET     HA 1605   1.996   0.004   0.464  0.8208 -1.5140  0.2318
  105MET     CB 1606   2.027   0.130   0.294  0.1801 -0.0935 -0.1004
  105MET    HB1 1607   1.999   0.132   0.189  1.0901  0.6268 -0.3457
  105MET    HB2 1608   2.127   0.166   0.319 -0.2350 -0.0017  1.5485
  105MET     CG 1609   1.930   0.228   0.367 -0.4862 -0.7528  0.8804
  105MET    HG1 1610   1.848   0.180   0.421 -0.1572 -0.7122  1.4244
  105MET    HG2 1611   1.894   0.295   0.289 -0.3227  0.0322  1.4663
  105MET     SD 1612   2.023   0.323   0.491  0.1078 -0.1287  0.0576
  105MET     CE 1613   2.091   0.200   0.605 -0.0471 -0.4020  0.3156
  105MET    HE1 1614   2.120   0.254   0.694 -2.0384  1.6623 -0.1931
  105MET    HE2 1615   2.006   0.137   0.629  0.0651 -0.1518  1.3895
  105MET    HE3 1616   2.183   0.162   0.560  2.0007  3.0714  1.1573
  105MET      C 1617   1.896  -0.088   0.301  0.2885 -0.1967 -0.2390
  105MET      O 1618   1.785  -0.036   0.309 -0.0290  0.8376  0.3692
  106ASN      N 1619   1.910  -0.204   0.239  0.2246 -0.0551 -0.2822
  106ASN      H 1620   1.999  -0.251   0.247 -0.0760 -1.1199 -2.4946
  106ASN     CA 1621   1.810  -0.284   0.166  0.0667  0.0808  0.2976
  106ASN     HA 1622   1.779  -0.240   0.071 -0.5018 -1.0548 -0.0573
  106ASN     CB 1623   1.872  -0.422   0.103  0.1869  0.3748  0.6142
  106ASN    HB1 1624   1.953  -0.394   0.035  0.1626 -1.1489 -0.0655
  106ASN    HB2 1625   1.800  -0.474   0.040  0.6319  1.9514 -1.3115
  106ASN     CG 1626   1.916  -0.517   0.214  0.2804  0.8341  0.8554
  106ASN    OD1 1627   1.933  -0.486   0.328  0.2709  0.5176 -0.2504
  106ASN    ND2 1628   1.898  -0.650   0.194 -0.9446 -0.1874 -0.3193
  106ASN   HD21 1629   1.850  -0.686   0.112 -0.6586 -2.2356  0.3336
  106ASN   HD22 1630   1.895  -0.703   0.280  0.6728 -0.1252 -0.2025
  106ASN      C 1631   1.680  -0.313   0.246 -1.3021  0.2190  0.1922
  106ASN      O 1632   1.580  -0.329   0.185  0.1262  0.5734 -0.2634
  107ALA      N 1633   1.682  -0.318   0.376  0.2997  0.1670 -1.2972
  107ALA      H 1634   1.772  -0.326   0.422 -0.8523 -0.0442  1.0578
  107ALA     CA 1635   1.565  -0.319   0.476 -0.4738 -0.2168  0.2139
  107ALA     HA 1636   1.501  -0.397   0.434  1.0616 -0.6708 -1.4354
  107ALA     CB 1637   1.627  -0.351   0.614 -0.2603  0.1293  0.1382
  107ALA    HB1 1638   1.683  -0.269   0.659  1.3250 -0.8580  0.0204
  107ALA    HB2 1639   1.552  -0.386   0.686  1.4473 -1.3505  1.2802
  107ALA    HB3 1640   1.701  -0.430   0.611 -1.3109 -0.8864  0.2988
  107ALA      C 1641   1.479  -0.192   0.474  0.4088  0.5936 -0.0693
  107ALA      O 1642   1.365  -0.190   0.522  0.5222  0.3644 -0.0616
  108TRP      N 1643   1.519  -0.083   0.418 -0.7245  0.0228  0.1309
  108TRP      H 1644   1.609  -0.078   0.372 -0.2946  0.0421  0.9617
  108TRP     CA 1645   1.450   0.043   0.425 -0.6327 -0.2574 -0.6185
  108TRP     HA 1646   1.384   0.039   0.512 -1.8589  1.2086 -1.4270
  108TRP     CB 1647   1.545   0.162   0.442 -0.0298  0.5583  0.1844
  108TRP    HB1 1648   1.497   0.255   0.413 -1.3282 -0.6751 -1.8957
  108TRP    HB2 1649   1.622   0.150   0.366  1.9123  1.4601  1.9269
  108TRP     CG 1650   1.612   0.180   0.578 -0.5652  0.7736  0.1467
  108TRP    CD1 1651   1.599   0.290   0.658 -0.2332  0.5726 -0.4459
  108TRP    HD1 1652   1.533   0.374   0.641  0.8152  1.2527 -1.2465
  108TRP    NE1 1653   1.689   0.282   0.762  0.1525 -0.4801 -0.3029
  108TRP    HE1 1654   1.719   0.361   0.818  0.6236 -1.0809  0.3008
  108TRP    CE2 1655   1.760   0.172   0.767  0.8034 -0.0045 -0.1096
  108TRP    CZ2 1656   1.861   0.129   0.846  0.0488 -0.3051 -0.5527
  108TRP    HZ2 1657   1.881   0.201   0.925 -1.4849 -0.5818  0.1404
  108TRP    CH2 1658   1.926   0.005   0.824  0.1039  0.3606  0.3453
  108TRP    HH2 1659   2.015  -0.030   0.874  1.8349  2.5160 -1.0253
  108TRP    CZ3 1660   1.881  -0.076   0.715 -0.3448  0.8314  0.0842
  108TRP    HZ3 1661   1.928  -0.171   0.695 -1.8906 -0.2678  1.4019
  108TRP    CE3 1662   1.775  -0.029   0.624 -0.3884  0.0172  0.2873
  108TRP    HE3 1663   1.741  -0.086   0.539  0.6723 -1.6093  0.9085
  108TRP    CD2 1664   1.714   0.095   0.649  0.1989 -0.5243 -0.1301
  108TRP      C 1665   1.365   0.069   0.304  0.0268  0.2095  0.1616
  108TRP      O 1666   1.411   0.099   0.199  0.1459 -0.4458 -0.4461
  109VAL      N 1667   1.235   0.062   0.316  0.1495 -0.4004 -0.3497
  109VAL      H 1668   1.201   0.047   0.410  2.5396  2.6666  1.1897
  109VAL     CA 1669   1.137   0.066   0.203  0.2364 -0.0630 -0.7404
  109VAL     HA 1670   1.158  -0.023   0.143  1.5294 -0.8724  0.8342
  109VAL     CB 1671   0.998   0.043   0.268 -0.0418 -0.1980 -0.0318
  109VAL     HB 1672   0.988   0.096   0.363  2.1439  0.4925 -0.1393
  109VAL    CG1 1673   0.876   0.078   0.187  0.1481  0.1855  0.2239
  109VAL   HG11 1674   0.868   0.019   0.096 -2.2337 -1.4243  1.3679
  109VAL   HG12 1675   0.789   0.057   0.249 -0.8128  4.6197  0.7273
  109VAL   HG13 1676   0.882   0.186   0.169 -0.5110  0.4026  1.1976
  109VAL    CG2 1677   0.984  -0.099   0.317 -0.4966 -0.1611 -0.3952
  109VAL   HG21 1678   1.077  -0.116   0.372  1.4428  2.9678 -2.3401
  109VAL   HG22 1679   0.899  -0.109   0.383 -0.9287  1.1491 -0.7272
  109VAL   HG23 1680   0.967  -0.168   0.234  0.0267 -0.8881  0.0903
  109VAL      C 1681   1.149   0.201   0.124 -0.2083 -0.0016  0.3384
  109VAL      O 1682   1.125   0.197   0.006  0.1801 -0.1843  0.3790
  110ALA      N 1683   1.194   0.306   0.191  0.1671 -0.4508  0.8562
  110ALA      H 1684   1.228   0.297   0.285  1.3561  0.5872  0.5524
  110ALA     CA 1685   1.230   0.431   0.123 -0.4078  0.0868  0.1132
  110ALA     HA 1686   1.151   0.474   0.062 -0.2729  1.6257  0.9957
  110ALA     CB 1687   1.264   0.539   0.224 -0.6928  0.0448 -0.0468
  110ALA    HB1 1688   1.349   0.505   0.284  1.0421  1.8788 -1.3457
  110ALA    HB2 1689   1.290   0.632   0.174  2.0265 -0.1515  0.8272
  110ALA    HB3 1690   1.183   0.553   0.294 -0.7615 -0.2367 -0.0656
  110ALA      C 1691   1.346   0.413   0.028  0.1986  0.5916  0.9529
  110ALA      O 1692   1.340   0.446  -0.092  0.6372  0.5344  0.1618
  111TRP      N 1693   1.459   0.362   0.075 -0.2126  0.4298  0.5049
  111TRP      H 1694   1.458   0.355   0.176 -2.5080  2.7196  0.7405
  111TRP     CA 1695   1.567   0.295  -0.003  0.2222  0.1719 -0.1039
  111TRP     HA 1696   1.618   0.372  -0.061  2.3656 -1.5734 -0.6684
  111TRP     CB 1697   1.679   0.243   0.082 -0.1148  0.8245 -0.0220
  111TRP    HB1 1698   1.644   0.152   0.130  0.0533 -0.2347 -1.8305
  111TRP    HB2 1699   1.699   0.316   0.160 -3.1218 -0.5251  2.2169
  111TRP     CG 1700   1.800   0.205   0.009  0.4343 -0.5025  0.2675
  111TRP    CD1 1701   1.913   0.280  -0.003 -0.2215  0.6177  0.1027
  111TRP    HD1 1702   1.920   0.379   0.039 -0.7947  0.7970 -0.2183
  111TRP    NE1 1703   2.015   0.204  -0.065 -0.1316 -0.3759 -0.3023
  111TRP    HE1 1704   2.112   0.230  -0.061 -0.2944  0.0680  1.1922
  111TRP    CE2 1705   1.965   0.092  -0.124 -0.0080 -0.4085 -0.2657
  111TRP    CZ2 1706   2.015  -0.004  -0.213 -0.0584  0.3285  0.1775
  111TRP    HZ2 1707   2.116   0.007  -0.249 -0.5123  0.1983 -1.1709
  111TRP    CH2 1708   1.945  -0.122  -0.230  0.4493  0.0868 -0.1554
  111TRP    HH2 1709   1.986  -0.198  -0.295 -0.8032 -1.7409  1.0651
  111TRP    CZ3 1710   1.818  -0.139  -0.173  0.6309 -0.9620  0.4097
  111TRP    HZ3 1711   1.758  -0.222  -0.208 -1.3483  1.0466 -1.2846
  111TRP    CE3 1712   1.761  -0.034  -0.097 -0.4204  0.0107  0.4300
  111TRP    HE3 1713   1.661  -0.041  -0.056 -1.0828  1.4306 -0.8324
  111TRP    CD2 1714   1.832   0.085  -0.070 -1.0943 -1.2022 -0.1853
  111TRP      C 1715   1.521   0.198  -0.114 -0.1504  0.4505  0.2342
  111TRP      O 1716   1.568   0.214  -0.224 -0.2268  0.1240  0.4043
  112ARG      N 1717   1.442   0.092  -0.086  0.0415  0.0288 -0.0675
  112ARG      H 1718   1.392   0.091   0.001 -0.8507 -0.1638 -0.5692
  112ARG     CA 1719   1.399   0.005  -0.199  0.0141 -0.1117  0.1108
  112ARG     HA 1720   1.489  -0.039  -0.240  0.3496 -0.4244  1.1410
  112ARG     CB 1721   1.303  -0.106  -0.141  0.1719  0.6165 -0.0099
  112ARG    HB1 1722   1.266  -0.173  -0.219 -0.1301 -1.8514  2.1285
  112ARG    HB2 1723   1.220  -0.064  -0.084  0.8480  0.1803  1.3337
  112ARG     CG 1724   1.383  -0.201  -0.042 -0.3231 -0.3864 -0.0336
  112ARG    HG1 1725   1.417  -0.144   0.044  0.9826 -1.6995  0.3669
  112ARG    HG2 1726   1.462  -0.255  -0.095  0.4658 -0.1070  0.8316
  112ARG     CD 1727   1.281  -0.296   0.023 -0.6707  0.5021 -0.4138
  112ARG    HD1 1728   1.197  -0.240   0.065 -0.4738  2.1376 -2.0836
  112ARG    HD2 1729   1.340  -0.350   0.097  0.5500  0.7236 -1.2009
  112ARG     NE 1730   1.225  -0.384  -0.080 -0.0613  0.7829  0.1928
  112ARG     HE 1731   1.252  -0.377  -0.177  1.8275  1.2539  0.7014
  112ARG     CZ 1732   1.117  -0.453  -0.064  0.3921 -0.1872 -0.4810
  112ARG    NH1 1733   1.060  -0.462   0.051 -0.3499 -0.1653  0.1960
  112ARG   HH11 1734   1.084  -0.403   0.129 -1.0028 -0.1269  0.3731
  112ARG   HH12 1735   0.964  -0.494   0.058 -0.9508  1.7527  1.4857
  112ARG    NH2 1736   1.056  -0.527  -0.152  0.5748  0.1128 -0.7667
  112ARG   HH21 1737   1.082  -0.526  -0.249  2.1566 -2.0421 -0.4317
  112ARG   HH22 1738   0.973  -0.577  -0.122  0.4838  1.4574  1.4368
  112ARG      C 1739   1.323   0.078  -0.314  0.1174 -0.1691 -0.2427
  112ARG      O 1740   1.361   0.063  -0.430 -0.1230  0.0253  0.3904
  113ASN      N 1741   1.224   0.153  -0.278  0.1246 -0.2222 -0.0773
  113ASN      H 1742   1.213   0.147  -0.178 -0.6271 -1.2859 -0.2076
  113ASN     CA 1743   1.134   0.226  -0.366  0.5654 -0.3833  0.5410
  113ASN     HA 1744   1.104   0.152  -0.439 -0.4987  0.4896  0.0622
  113ASN     CB 1745   1.015   0.275  -0.281 -0.7534  0.3863  0.6084
  113ASN    HB1 1746   0.953   0.340  -0.343  0.1968  0.3170 -0.4599
  113ASN    HB2 1747   1.060   0.334  -0.202  1.2272 -0.3329  0.0729
  113ASN     CG 1748   0.932   0.166  -0.217 -0.5248  0.9081 -0.3951
  113ASN    OD1 1749   0.952   0.048  -0.242  1.0861 -0.1557  0.0284
  113ASN    ND2 1750   0.840   0.195  -0.129 -0.8249 -0.0882  0.4187
  113ASN   HD21 1751   0.830   0.289  -0.094  0.3894  0.1837  0.1125
  113ASN   HD22 1752   0.780   0.119  -0.100  0.2679 -0.6376  1.3272
  113ASN      C 1753   1.198   0.349  -0.432 -0.5218  0.7233  0.1317
  113ASN      O 1754   1.169   0.373  -0.551  0.5587  0.5692 -0.2660
  114ARG      N 1755   1.296   0.416  -0.373 -0.1425  0.4423  0.1395
  114ARG      H 1756   1.298   0.403  -0.273 -2.7239 -3.3939 -0.0799
  114ARG     CA 1757   1.356   0.538  -0.439  0.7564  0.0450 -0.0939
  114ARG     HA 1758   1.313   0.560  -0.536  1.6399 -1.0814 -0.7621
  114ARG     CB 1759   1.337   0.662  -0.351 -1.1682  0.4319 -0.3308
  114ARG    HB1 1760   1.396   0.746  -0.389  0.6683 -0.1160  1.1685
  114ARG    HB2 1761   1.381   0.637  -0.255 -0.1287 -0.9254 -1.1104
  114ARG     CG 1762   1.186   0.708  -0.339 -0.4538  0.7980  0.1655
  114ARG    HG1 1763   1.126   0.633  -0.287 -2.2896  0.3948 -2.3680
  114ARG    HG2 1764   1.149   0.715  -0.441 -1.8830  0.9156  0.6596
  114ARG     CD 1765   1.191   0.838  -0.261  0.2926  0.3087 -0.7031
  114ARG    HD1 1766   1.257   0.900  -0.322  2.2180 -1.0893 -0.1359
  114ARG    HD2 1767   1.244   0.823  -0.167 -1.5734  0.9297  0.4883
  114ARG     NE 1768   1.051   0.894  -0.242 -0.0737  0.3875  0.1679
  114ARG     HE 1769   0.994   0.836  -0.181  1.0974  0.9441  1.8754
  114ARG     CZ 1770   1.000   1.001  -0.310  0.6360 -0.0068  0.0518
  114ARG    NH1 1771   1.077   1.062  -0.389 -0.5347  0.3299  0.2491
  114ARG   HH11 1772   1.175   1.038  -0.393 -0.2017  1.6579  0.1269
  114ARG   HH12 1773   1.047   1.151  -0.426  1.2371  0.4508 -1.0337
  114ARG    NH2 1774   0.872   1.036  -0.297 -0.2209  0.6207 -0.5704
  114ARG   HH21 1775   0.813   0.975  -0.243  0.6179 -0.5197 -0.9019
  114ARG   HH22 1776   0.834   1.128  -0.314 -0.5803  0.1135 -2.7780
  114ARG      C 1777   1.506   0.523  -0.473  0.4957  0.2006 -0.5349
  114ARG      O 1778   1.554   0.581  -0.573 -0.0109 -0.1613  0.0887
  115CY2      N 1779   1.582   0.445  -0.396 -0.0546  0.3743 -0.1300
  115CY2      H 1780   1.538   0.392  -0.323 -1.7906  2.5530  0.5379
  115CY2     CA 1781   1.736   0.462  -0.399  0.4152 -0.3519  0.0313
  115CY2     HA 1782   1.759   0.547  -0.462  2.7717 -1.5103 -0.7644
  115CY2     CB 1783   1.781   0.494  -0.257  0.5141 -0.0385 -0.9623
  115CY2    HB1 1784   1.885   0.528  -0.261  0.3924  1.1519  2.4154
  115CY2    HB2 1785   1.788   0.400  -0.201  1.5682 -0.1013 -1.1705
  115CY2     SG 1786   1.659   0.609  -0.176  0.1114  0.0189  0.0033
  115CY2    HG1 1787   1.534   0.561  -0.180 -0.4147  0.9046  3.1392
  115CY2    HG2 1788   1.689   0.639  -0.049  0.7351  0.4789 -0.2491
  115CY2    HG3 1789   1.664   0.727  -0.238  1.4112 -0.6742 -1.2667
  115CY2      C 1790   1.805   0.340  -0.460 -0.2384  0.4864  0.1532
  115CY2      O 1791   1.927   0.337  -0.486  0.3221  0.8665  0.3207
  116LY3      N 1792   1.739   0.224  -0.470 -0.1288  0.4946 -0.5517
  116LY3      H 1793   1.640   0.218  -0.450  0.0309 -1.1050 -0.1099
  116LY3     CA 1794   1.796   0.098  -0.524 -0.9287  0.2986 -0.1950
  116LY3     HA 1795   1.890   0.076  -0.473  0.1357  2.4049 -1.1508
  116LY3     CB 1796   1.699  -0.008  -0.494 -0.4518  0.4005 -0.1155
  116LY3    HB1 1797   1.602   0.015  -0.536 -1.4014 -0.5022  1.4779
  116LY3    HB2 1798   1.691  -0.009  -0.385 -0.1216  1.3750 -0.0695
  116LY3     CG 1799   1.753  -0.147  -0.541 -0.4317 -0.0653 -0.1098
  116LY3    HG1 1800   1.851  -0.153  -0.493 -0.0205 -0.1699 -0.9416
  116LY3    HG2 1801   1.771  -0.143  -0.648  2.1682 -1.8014  0.1901
  116LY3     CD 1802   1.662  -0.252  -0.502 -0.8596  0.4493 -0.0058
  116LY3    HD1 1803   1.569  -0.249  -0.559 -0.6097  0.0520 -0.4400
  116LY3    HD2 1804   1.650  -0.244  -0.394 -0.1865 -0.6542  0.1650
  116LY3     CE 1805   1.731  -0.390  -0.538  0.5988 -0.2701  0.5522
  116LY3    HE1 1806   1.836  -0.381  -0.510  0.4205  0.3817  1.0236
  116LY3    HE2 1807   1.717  -0.394  -0.646  1.1576  0.2323  0.4515
  116LY3     NZ 1808   1.675  -0.502  -0.463 -0.0474 -0.3067  0.8282
  116LY3    HZ1 1809   1.675  -0.586  -0.519  2.0920 -0.0792  0.3879
  116LY3    HZ2 1810   1.741  -0.520  -0.389 -0.3774  0.0905  1.2245
  116LY3    HZ3 1811   1.584  -0.481  -0.425  0.2810  3.0883  0.0494
  116LY3      C 1812   1.842   0.117  -0.667  0.5851  0.2543 -0.0945
  116LY3      O 1813   1.955   0.079  -0.695  0.0107  0.6008  0.4336
  117GLY      N 1814   1.752   0.156  -0.757  0.5112 -0.1995 -0.4559
  117GLY      H 1815   1.660   0.174  -0.719  0.7986 -2.1040  1.3524
  117GLY     CA 1816   1.774   0.149  -0.902 -0.6078 -0.2312  0.3184
  117GLY    HA1 1817   1.677   0.166  -0.949 -0.7260 -1.1973  0.1786
  117GLY    HA2 1818   1.805   0.048  -0.927 -1.9165 -0.1947 -1.7296
  117GLY      C 1819   1.866   0.255  -0.959  0.5870 -0.0111  0.3699
  117GLY      O 1820   1.878   0.275  -1.082  0.0263  0.5720  1.1493
  118THR      N 1821   1.921   0.346  -0.880  0.5007  0.1378  0.3698
  118THR      H 1822   1.904   0.330  -0.781 -1.1525  1.1586  0.2951
  118THR     CA 1823   1.985   0.476  -0.918  0.2957 -0.2021 -0.5563
  118THR     HA 1824   2.005   0.485  -1.025  1.4067  0.2875 -0.3200
  118THR     CB 1825   1.887   0.584  -0.880 -0.0992  0.8621 -0.5567
  118THR     HB 1826   1.792   0.556  -0.927  0.6890  0.4959 -1.9905
  118THR    CG2 1827   1.866   0.612  -0.735  0.0238 -1.0076  0.2658
  118THR   HG21 1828   1.960   0.649  -0.693  0.6884 -1.0622 -1.1159
  118THR   HG22 1829   1.788   0.687  -0.721  1.1900  0.3468 -0.2179
  118THR   HG23 1830   1.850   0.519  -0.681 -0.4233 -0.3362  1.3179
  118THR    OG1 1831   1.930   0.699  -0.953 -0.0278 -0.0633  0.0303
  118THR    HG1 1832   1.854   0.750  -0.982  0.4363  0.1118 -0.9227
  118THR      C 1833   2.122   0.499  -0.849  0.3086  0.6805  0.0268
  118THR      O 1834   2.160   0.431  -0.751  0.1149 -0.5383  0.5875
  119AS1      N 1835   2.198   0.591  -0.901  0.0397 -0.0172  0.2866
  119AS1      H 1836   2.163   0.640  -0.982 -0.5624 -1.5254 -0.3974
  119AS1     CA 1837   2.332   0.628  -0.849 -0.1455 -0.5565  0.0913
  119AS1     HA 1838   2.386   0.542  -0.812  0.4399  0.6068  2.0807
  119AS1     CB 1839   2.407   0.698  -0.962  0.2710  0.3577 -0.2243
  119AS1    HB1 1840   2.354   0.792  -0.978 -0.6531  0.2135  1.6564
  119AS1    HB2 1841   2.402   0.630  -1.047 -0.2029 -0.0491  0.1192
  119AS1     CG 1842   2.552   0.727  -0.949  0.3653  0.2651 -0.6427
  119AS1    OD1 1843   2.606   0.742  -0.838 -0.3634  0.1984  0.8363
  119AS1   HD11 1844   2.550   0.769  -0.766  1.3500  3.0283  1.2520
  119AS1   HD12 1845   2.700   0.720  -0.842 -0.6643 -1.1045  0.3999
  119AS1    OD2 1846   2.621   0.754  -1.061  0.3169  0.8220  0.2502
  119AS1   HD21 1847   2.560   0.772  -1.133 -0.3565  0.6790  0.7707
  119AS1   HD22 1848   2.711   0.781  -1.040 -0.3566  3.1390  0.4342
  119AS1      C 1849   2.326   0.719  -0.726 -0.1779  0.1957  0.4374
  119AS1      O 1850   2.307   0.841  -0.736 -0.4140 -0.3127  0.0309
  120VAL      N 1851   2.339   0.653  -0.610  0.0529  0.2848 -0.0328
  120VAL      H 1852   2.354   0.553  -0.620  2.4980  0.3555  1.9242
  120VAL     CA 1853   2.331   0.707  -0.474  0.3555  0.2180  0.6893
  120VAL     HA 1854   2.240   0.766  -0.461 -0.4086 -0.5741 -0.8351
  120VAL     CB 1855   2.322   0.595  -0.371  0.7648 -0.2974 -0.1278
  120VAL     HB 1856   2.401   0.524  -0.398 -0.0753 -2.3068  2.2672
  120VAL    CG1 1857   2.354   0.647  -0.227  0.0959 -0.1809  0.0711
  120VAL   HG11 1858   2.376   0.564  -0.160  1.5088 -0.6652 -0.9257
  120VAL   HG12 1859   2.442   0.711  -0.225 -0.1401  0.1801 -0.5407
  120VAL   HG13 1860   2.268   0.703  -0.192  0.1398  0.5862 -0.9723
  120VAL    CG2 1861   2.181   0.528  -0.365  0.0677  0.4590 -0.0177
  120VAL   HG21 1862   2.105   0.600  -0.334 -1.2062  0.6476 -3.1417
  120VAL   HG22 1863   2.161   0.489  -0.465 -1.3371  0.5232  0.2104
  120VAL   HG23 1864   2.186   0.445  -0.294  0.3278 -0.2125 -0.7950
  120VAL      C 1865   2.450   0.803  -0.451  0.3340  0.7065  0.4043
  120VAL      O 1866   2.431   0.908  -0.389 -0.2826 -0.1064  0.0244
  121GLN      N 1867   2.566   0.776  -0.511 -0.8356  0.8774  0.4664
  121GLN      H 1868   2.573   0.686  -0.557 -1.9803  1.0163 -0.0018
  121GLN     CA 1869   2.686   0.860  -0.497 -0.5307 -0.2491  0.4384
  121GLN     HA 1870   2.703   0.888  -0.393  2.3444 -1.9235  0.5287
  121GLN     CB 1871   2.806   0.769  -0.528  0.5930  0.2802  0.5975
  121GLN    HB1 1872   2.794   0.737  -0.631 -1.7609  1.8325  0.3139
  121GLN    HB2 1873   2.790   0.680  -0.468 -0.6573  0.4648  0.5791
  121GLN     CG 1874   2.940   0.836  -0.500  0.1139 -0.7547 -0.2668
  121GLN    HG1 1875   2.949   0.916  -0.574  1.6029 -0.1297  0.5610
  121GLN    HG2 1876   3.019   0.766  -0.527 -0.7864 -0.7750 -3.2466
  121GLN     CD 1877   2.949   0.882  -0.353  0.1626 -0.0174  0.3966
  121GLN    OE1 1878   2.890   0.829  -0.259  0.5282 -0.3117 -0.1094
  121GLN    NE2 1879   3.035   0.980  -0.330  0.0590 -0.0439 -0.8604
  121GLN   HE21 1880   3.083   1.029  -0.405  2.3043 -0.6651  0.0879
  121GLN   HE22 1881   3.035   1.028  -0.241 -0.3967  0.1781 -0.9747
  121GLN      C 1882   2.676   0.997  -0.580  1.0336 -0.6115  0.6726
  121GLN      O 1883   2.690   1.108  -0.526  0.2845 -0.4080 -0.6197
  122ALA      N 1884   2.636   0.984  -0.707  0.2836 -0.3481 -0.5141
  122ALA      H 1885   2.607   0.890  -0.731  0.7185  0.4144 -4.9288
  122ALA     CA 1886   2.590   1.095  -0.789  0.0115  0.0996  0.5044
  122ALA     HA 1887   2.674   1.163  -0.799  0.3128  0.3991  4.0144
  122ALA     CB 1888   2.554   1.044  -0.923 -0.5655 -0.5762  0.6017
  122ALA    HB1 1889   2.640   0.988  -0.961 -0.2154  0.4127 -0.0954
  122ALA    HB2 1890   2.457   0.994  -0.921 -0.3520 -1.3096 -2.3324
  122ALA    HB3 1891   2.543   1.131  -0.988  1.0312 -1.0965 -0.4221
  122ALA      C 1892   2.473   1.190  -0.744 -1.0333 -0.4490 -0.6162
  122ALA      O 1893   2.475   1.307  -0.777  0.0568  0.4192 -0.7727
  123TRP      N 1894   2.388   1.140  -0.656  0.0223  0.1483  0.1490
  123TRP      H 1895   2.392   1.046  -0.620 -2.4543  0.5127  1.6282
  123TRP     CA 1896   2.287   1.222  -0.587  0.2908 -0.1377  0.5219
  123TRP     HA 1897   2.250   1.300  -0.653 -1.4993 -0.8305  0.6610
  123TRP     CB 1898   2.178   1.125  -0.552  0.2082 -0.1320 -0.4140
  123TRP    HB1 1899   2.222   1.041  -0.500  1.8555 -0.2257 -1.8566
  123TRP    HB2 1900   2.130   1.088  -0.643 -2.3003  0.2709  0.6404
  123TRP     CG 1901   2.064   1.179  -0.467  0.2179  0.7924 -0.0713
  123TRP    CD1 1902   1.963   1.254  -0.514 -0.3122 -0.2644 -0.0678
  123TRP    HD1 1903   1.959   1.283  -0.619  0.8415  0.1199 -0.0230
  123TRP    NE1 1904   1.868   1.282  -0.414  0.1897  0.4936  1.1822
  123TRP    HE1 1905   1.788   1.342  -0.427 -1.3086 -1.0376  2.6812
  123TRP    CE2 1906   1.911   1.228  -0.295  0.2345 -0.3218  0.2612
  123TRP    CZ2 1907   1.854   1.229  -0.168 -0.4352 -0.6043 -0.0002
  123TRP    HZ2 1908   1.768   1.292  -0.149 -0.3300 -0.7538  1.0355
  123TRP    CH2 1909   1.926   1.168  -0.063 -0.5321 -0.5856  0.2198
  123TRP    HH2 1910   1.884   1.178   0.036  1.6880 -1.1741  1.2819
  123TRP    CZ3 1911   2.052   1.113  -0.084  0.1751 -0.0151  1.0153
  123TRP    HZ3 1912   2.116   1.070  -0.009 -0.2227 -2.4113  0.0771
  123TRP    CE3 1913   2.104   1.113  -0.216  0.3167  0.3184  0.0243
  123TRP    HE3 1914   2.199   1.067  -0.240 -0.0917  0.2229 -1.5319
  123TRP    CD2 1915   2.033   1.163  -0.321 -0.5257 -0.2546  0.2252
  123TRP      C 1916   2.326   1.294  -0.462  0.3812 -0.6179 -0.6080
  123TRP      O 1917   2.269   1.400  -0.434  0.2281  0.3189 -0.5631
  124ILE      N 1918   2.415   1.238  -0.382  0.3380 -0.1169  0.9071
  124ILE      H 1919   2.456   1.148  -0.402 -2.7589 -1.2265 -1.4521
  124ILE     CA 1920   2.456   1.305  -0.260  0.2330  0.6021  0.2722
  124ILE     HA 1921   2.362   1.348  -0.226 -1.1432 -2.4689  0.7238
  124ILE     CB 1922   2.486   1.198  -0.149 -0.6486 -0.3856  0.3142
  124ILE     HB 1923   2.408   1.121  -0.141 -0.4747 -0.6651 -0.5716
  124ILE    CG2 1924   2.618   1.124  -0.166 -0.2956 -0.7896 -0.0245
  124ILE   HG21 1925   2.616   1.071  -0.261 -0.2452  0.0160 -0.4905
  124ILE   HG22 1926   2.709   1.184  -0.173 -0.0415 -1.2656 -1.0424
  124ILE   HG23 1927   2.630   1.050  -0.087  2.7043 -1.4314 -0.9370
  124ILE    CG1 1928   2.499   1.272  -0.010  0.0057 -0.0389 -0.3032
  124ILE   HG11 1929   2.586   1.336   0.001 -0.1870 -0.0551  1.7749
  124ILE   HG12 1930   2.505   1.201   0.073 -1.5985  3.1311  2.7830
  124ILE     CD 1931   2.384   1.359   0.044  0.0006 -0.1422  0.1737
  124ILE    HD1 1932   2.386   1.449  -0.017  2.0307  0.0956  0.5162
  124ILE    HD2 1933   2.287   1.308   0.043  0.1403 -0.4655  1.2533
  124ILE    HD3 1934   2.401   1.386   0.148  0.3684  0.1733  0.0311
  124ILE      C 1935   2.565   1.414  -0.274  0.1455 -0.3256  0.1032
  124ILE      O 1936   2.565   1.504  -0.192  0.0998  0.1014  0.0090
  125ARG      N 1937   2.655   1.398  -0.379  0.8208 -0.2064 -0.1444
  125ARG      H 1938   2.649   1.315  -0.436  1.2030  0.7632 -1.6585
  125ARG     CA 1939   2.769   1.482  -0.403 -0.2258 -0.4683  0.0957
  125ARG     HA 1940   2.815   1.500  -0.306 -2.1847 -3.1079  1.6797
  125ARG     CB 1941   2.870   1.412  -0.492  0.5433 -0.1631  0.2234
  125ARG    HB1 1942   2.902   1.327  -0.432 -1.2997  0.6523  2.5143
  125ARG    HB2 1943   2.957   1.478  -0.503  0.7101 -0.3355  0.4943
  125ARG     CG 1944   2.823   1.371  -0.632  0.0556 -0.3805  0.1914
  125ARG    HG1 1945   2.811   1.459  -0.695 -0.6952 -1.1393 -0.7752
  125ARG    HG2 1946   2.726   1.322  -0.632  0.0725 -0.5981 -2.5822
  125ARG     CD 1947   2.928   1.276  -0.691 -0.1121  0.2283  0.3452
  125ARG    HD1 1948   2.929   1.195  -0.618 -1.2405 -0.2239 -0.1061
  125ARG    HD2 1949   3.026   1.321  -0.683 -0.4465  0.7007  2.0696
  125ARG     NE 1950   2.897   1.247  -0.832  0.1422 -1.1748 -0.2748
  125ARG     HE 1951   2.863   1.323  -0.888  1.3825 -0.9320 -0.7230
  125ARG     CZ 1952   2.949   1.152  -0.904  0.5808 -1.1274  0.5300
  125ARG    NH1 1953   3.002   1.044  -0.849 -0.0871  0.1703 -0.1365
  125ARG   HH11 1954   3.031   1.050  -0.753  0.3607 -1.6892 -0.1121
  125ARG   HH12 1955   3.038   0.968  -0.905 -0.5903 -1.0835  1.1868
  125ARG    NH2 1956   2.940   1.146  -1.034  0.3827 -0.2535 -0.1324
  125ARG   HH21 1957   2.884   1.210  -1.088  1.1692  0.8328  0.2980
  125ARG   HH22 1958   2.984   1.068  -1.081  0.6728  0.1866 -0.6070
  125ARG      C 1959   2.737   1.617  -0.472  0.3763 -0.5569 -0.3607
  125ARG      O 1960   2.638   1.634  -0.538 -0.4541 -0.1163  0.4867
  126GLY      N 1961   2.812   1.723  -0.444 -0.0518 -0.2686  1.1397
  126GLY      H 1962   2.890   1.722  -0.380  0.7394  0.2146  0.2158
  126GLY     CA 1963   2.785   1.858  -0.506  0.7576  0.2840 -0.3069
  126GLY    HA1 1964   2.850   1.925  -0.449  0.0136  0.2364  0.6206
  126GLY    HA2 1965   2.686   1.882  -0.468  0.0488  0.3489 -2.1043
  126GLY      C 1966   2.810   1.869  -0.656 -0.7177  0.1044  0.1966
  126GLY      O 1967   2.845   1.771  -0.718  0.0775 -0.1303  0.1939
  127CY1      N 1968   2.801   1.987  -0.708 -0.3249  0.4382 -0.6783
  127CY1      H 1969   2.782   2.056  -0.636  0.4316 -2.0876  2.1301
  127CY1     CA 1970   2.818   2.022  -0.850 -0.3351  0.2997 -0.1984
  127CY1     HA 1971   2.882   1.949  -0.900 -1.1043 -0.1705 -0.5184
  127CY1     CB 1972   2.688   2.008  -0.916 -0.3945 -0.3775  0.4077
  127CY1    HB1 1973   2.637   2.101  -0.892 -0.6454 -0.1355 -0.9872
  127CY1    HB2 1974   2.628   1.937  -0.858  1.2479 -0.1295  2.5300
  127CY1     SG 1975   2.683   1.985  -1.095  0.2545  0.1702  0.4958
  127CY1    HG1 1976   2.785   2.058  -1.143  0.6512  0.4905  1.7847
  127CY1    HG2 1977   2.692   1.856  -1.130 -0.9045  0.3876 -0.6712
  127CY1    HG3 1978   2.564   2.021  -1.144 -0.4152 -1.8552  0.5340
  127CY1      C 1979   2.876   2.166  -0.878  1.0022  0.0672  0.1061
  127CY1      O 1980   2.859   2.250  -0.792 -0.5388 -0.3498  0.5402
  128ARG      N 1981   2.933   2.188  -1.001  0.0829  0.1104  0.3109
  128ARG      H 1982   2.945   2.110  -1.064 -0.4466  0.0873  0.2344
  128ARG     CA 1983   2.980   2.326  -1.046  0.2562 -0.2165  0.3046
  128ARG     HA 1984   3.034   2.371  -0.963  0.5314 -1.1624  0.6509
  128ARG     CB 1985   3.076   2.320  -1.163  0.2853  0.2142 -0.4915
  128ARG    HB1 1986   3.032   2.249  -1.234 -1.7038  0.0829  0.7917
  128ARG    HB2 1987   3.162   2.265  -1.124 -0.6485 -0.9574  0.0155
  128ARG     CG 1988   3.112   2.460  -1.223 -0.1471  0.8262  0.1030
  128ARG    HG1 1989   3.123   2.535  -1.145  4.6498  1.5282 -0.9811
  128ARG    HG2 1990   3.026   2.489  -1.284 -0.7083 -0.4572  0.2373
  128ARG     CD 1991   3.241   2.462  -1.302 -0.9320  0.3731  0.0011
  128ARG    HD1 1992   3.333   2.437  -1.250  0.3464  0.7717 -1.9786
  128ARG    HD2 1993   3.258   2.563  -1.340 -1.1710 -0.7726 -3.4718
  128ARG     NE 1994   3.228   2.368  -1.416  0.1110 -0.0621 -0.1267
  128ARG     HE 1995   3.175   2.408  -1.493 -0.3257 -1.0231 -0.3290
  128ARG     CZ 1996   3.306   2.263  -1.433  0.6946  0.1989  0.8396
  128ARG    NH1 1997   3.398   2.216  -1.355 -0.1228  0.0169  0.5235
  128ARG   HH11 1998   3.411   2.250  -1.260 -2.0468 -0.6206  1.0575
  128ARG   HH12 1999   3.436   2.125  -1.379  4.2484  1.6214  0.4486
  128ARG    NH2 2000   3.293   2.205  -1.547  1.1168  0.5076 -0.1115
  128ARG   HH21 2001   3.224   2.239  -1.612  1.3598 -0.9386 -1.1876
  128ARG   HH22 2002   3.346   2.120  -1.556 -0.0259 -0.1333 -1.1161
  128ARG      C 2003   2.862   2.416  -1.076  0.1758  0.5200  0.3213
  128ARG      O 2004   2.767   2.379  -1.143  0.1781  0.1655  0.2356
  129LEU      N 2005   2.865   2.536  -1.019  0.2674 -0.2931  0.2273
  129LEU      H 2006   2.924   2.548  -0.938 -0.5642  1.6679  0.6035
  129LEU     CA 2007   2.768   2.645  -1.040 -0.3574  0.3833  0.0033
  129LEU     HA 2008   2.666   2.610  -1.025 -0.1579  0.0576  0.6818
  129LEU     CB 2009   2.811   2.748  -0.932 -0.3289 -0.6385  0.5156
  129LEU    HB1 2010   2.918   2.762  -0.918  0.1996 -3.7757  0.2170
  129LEU    HB2 2011   2.788   2.703  -0.836  2.2472  0.1041  1.5599
  129LEU     CG 2012   2.731   2.875  -0.941 -0.1897  0.6061  0.4400
  129LEU     HG 2013   2.724   2.910  -1.044  2.7456  2.3628  0.7115
  129LEU    CD1 2014   2.597   2.842  -0.884  0.3714 -0.6689  0.1410
  129LEU   HD11 2015   2.526   2.921  -0.910  1.8229 -0.3232 -3.2899
  129LEU   HD12 2016   2.553   2.752  -0.926  0.5670 -0.4632 -0.5103
  129LEU   HD13 2017   2.605   2.834  -0.775 -0.5101 -1.0543  0.1867
  129LEU    CD2 2018   2.788   2.989  -0.868  0.3785  0.0692 -0.2666
  129LEU   HD21 2019   2.856   3.053  -0.925  0.3627  1.9054  1.6507
  129LEU   HD22 2020   2.703   3.052  -0.843 -2.0949 -2.6720 -1.1781
  129LEU   HD23 2021   2.832   2.947  -0.777  0.1985 -0.0372 -0.2293
  129LEU      C 2022   2.765   2.690  -1.183 -0.1287  0.2004  0.0875
  129LEU    OC1 2023   2.883   2.729  -1.232 -0.1792 -0.0108  0.1683
  129LEU   HC11 2024   2.865   2.769  -1.318 -1.9607 -0.4075  0.3220
  129LEU   HC12 2025   2.953   2.723  -1.167 -0.8126 -2.3398  0.7154
  129LEU    OC2 2026   2.664   2.715  -1.248 -0.1312  0.3443  0.3366
  129LEU   HC21 2027   2.580   2.698  -1.204  0.2722  0.4461  1.1794
  129LEU   HC22 2028   2.691   2.751  -1.333 -0.0643 -0.0233  0.2019
  130SOL     OW 2029   1.256   4.263   2.602  0.1760  0.3524  0.3962
  130SOL    HW1 2030   1.283   4.322   2.531  1.7458 -1.2175 -0.3914
  130SOL    HW2 2031   1.329   4.266   2.664  0.5652 -1.1568  0.0516
  131SOL     OW 2032   2.074   4.714   0.806  0.8694 -0.9384  0.5057
  131SOL    HW1 2033   2.070   4.808   0.787  0.1588 -1.1859 -0.6556
  131SOL    HW2 2034   2.097   4.709   0.899  3.0365  0.3586  0.1079
  132SOL     OW 2035   0.092   6.468   4.254 -0.3975 -0.3078 -0.5831
  132SOL    HW1 2036   0.030   6.540   4.244  0.7123  0.6448 -0.6899
  132SOL    HW2 2037   0.097   6.429   4.166 -0.0653  0.2675 -0.8233
  133SOL     OW 2038   3.143   3.349   4.090  0.0326 -0.3669 -0.1869
  133SOL    HW1 2039   3.192   3.290   4.033  0.3769  0.6841 -1.0040
  133SOL    HW2 2040   3.177   3.436   4.069  0.1434  0.0604  1.5986
  134SOL     OW 2041   5.314   6.374   4.477  0.1968  0.2344  0.6681
  134SOL    HW1 2042   5.344   6.283   4.475  0.3279  0.2758  0.7633
  134SOL    HW2 2043   5.359   6.414   4.551 -1.1566 -0.0596  1.6917
  135SOL     OW 2044   1.421   4.294   3.815 -0.9148 -0.6296  0.1607
  135SOL    HW1 2045   1.405   4.283   3.721  2.7312  0.0269 -0.6871
  135SOL    HW2 2046   1.413   4.389   3.829  0.8531 -0.4190 -0.0694
  136SOL     OW 2047   3.563   6.300   2.698  0.2088 -0.7037 -0.0385
  136SOL    HW1 2048   3.655   6.285   2.719  0.5239  0.4181 -0.5667
  136SOL    HW2 2049   3.534   6.367   2.760 -0.5558 -1.7545  0.7943
  137SOL     OW 2050   4.608   4.349   4.129 -0.3144  0.2013 -0.2669
  137SOL    HW1 2051   4.600   4.279   4.065 -0.1839  0.6214 -0.7534
  137SOL    HW2 2052   4.702   4.368   4.132 -0.2352 -0.2672  0.5479
  138SOL     OW 2053   3.521   6.102   3.610  0.1085 -0.0751  0.5448
  138SOL    HW1 2054   3.505   6.184   3.563  0.5341 -0.3100 -0.0201
  138SOL    HW2 2055   3.544   6.129   3.699  1.0408  0.4578  0.1517
  139SOL     OW 2056   1.224   2.685   3.367 -0.2465 -0.4562  0.5770
  139SOL    HW1 2057   1.180   2.731   3.438  1.0772 -0.5635  1.4916
  139SOL    HW2 2058   1.225   2.593   3.394  0.8368 -0.4072  0.7576
  140SOL     OW 2059   3.190   4.716   2.701 -0.3938 -0.4497 -0.4127
  140SOL    HW1 2060   3.236   4.664   2.635  0.7190  1.1555 -0.9529
  140SOL    HW2 2061   3.132   4.774   2.651  0.2855  0.6193  0.0081
  141SOL     OW 2062   6.320   4.790   1.652 -0.2131  0.0232  0.1397
  141SOL    HW1 2063   6.302   4.787   1.746 -1.0584 -2.9176 -0.0124
  141SOL    HW2 2064   6.403   4.743   1.641 -0.3810 -0.1171 -0.6369
  142SOL     OW 2065   3.897   1.978   4.150  0.5965 -0.0719  0.1756
  142SOL    HW1 2066   3.889   1.892   4.109 -1.3046 -0.8473  1.9731
  142SOL    HW2 2067   3.984   2.009   4.125  2.0065 -3.2217  0.7344
  143SOL     OW 2068   3.071   4.083   1.834  0.3643  0.0548 -0.0581
  143SOL    HW1 2069   3.043   4.142   1.904 -2.7750  0.1474 -1.2439
  143SOL    HW2 2070   3.153   4.121   1.802  1.3304  0.5996  2.7626
  144SOL     OW 2071   3.540   2.591   1.099  0.0894 -0.7731  0.0124
  144SOL    HW1 2072   3.471   2.540   1.057 -0.4098 -1.4417  1.5747
  144SOL    HW2 2073   3.538   2.675   1.054 -0.7977 -1.2598 -0.8997
  145SOL     OW 2074   3.996   2.307   4.425  0.3994  0.3879  0.1103
  145SOL    HW1 2075   3.915   2.260   4.409  0.7827 -0.8830  1.6742
  145SOL    HW2 2076   4.057   2.271   4.360 -0.1033  0.9300 -0.6826
  146SOL     OW 2077   2.477   5.794   2.309 -0.2647 -0.1682  0.0596
  146SOL    HW1 2078   2.392   5.819   2.273  0.2241  0.1512 -0.8975
  146SOL    HW2 2079   2.510   5.727   2.249  0.0429 -0.4828  0.5747
  147SOL     OW 2080   5.415   6.052   1.355  0.4189 -0.8740  0.5905
  147SOL    HW1 2081   5.404   6.060   1.260 -2.4098 -1.3143  0.7948
  147SOL    HW2 2082   5.484   5.986   1.365  0.7845 -0.8051 -1.1562
  148SOL     OW 2083   5.855   6.242   3.305  1.0191  0.1602  0.5025
  148SOL    HW1 2084   5.854   6.151   3.335 -1.1252  0.6100  1.9557
  148SOL    HW2 2085   5.769   6.255   3.265  0.7321  1.9515  1.6335
  149SOL     OW 2086   1.107   3.212   4.248  0.3082  0.3011 -0.0594
  149SOL    HW1 2087   1.181   3.158   4.275 -0.2165 -1.5978 -2.0863
  149SOL    HW2 2088   1.031   3.154   4.256 -0.2907  0.6723 -2.2437
  150SOL     OW 2089   0.437   1.794   3.068 -0.0671  0.7144  0.5417
  150SOL    HW1 2090   0.423   1.744   2.987  1.8632  1.4912 -0.3419
  150SOL    HW2 2091   0.444   1.885   3.038  0.8518  0.9941  1.5549
  151SOL     OW 2092   4.069   5.763   2.368  0.1167  0.1004 -0.3526
  151SOL    HW1 2093   4.121   5.706   2.311 -0.8664 -0.8383 -0.3473
  151SOL    HW2 2094   3.987   5.775   2.320 -0.1713  0.4784  0.2260
  152SOL     OW 2095   5.120   0.560   3.187 -0.4932 -0.1192 -0.2756
  152SOL    HW1 2096   5.161   0.475   3.201 -1.2432 -0.2437  1.3847
  152SOL    HW2 2097   5.030   0.539   3.162 -0.5486  0.1818 -0.3340
  153SOL     OW 2098   6.292   2.216   2.692 -0.0790 -0.0184  0.3412
  153SOL    HW1 2099   6.209   2.262   2.709  0.2115 -0.0342  1.9270
  153SOL    HW2 2100   6.350   2.244   2.763  0.1074 -2.8091  1.4305
  154SOL     OW 2101   5.863   2.528   2.331  0.1499  0.1773  0.0477
  154SOL    HW1 2102   5.812   2.473   2.271  0.5644 -0.1950  0.0322
  154SOL    HW2 2103   5.829   2.617   2.316 -0.7856 -0.1224  0.3533
  155SOL     OW 2104   5.226   0.052   2.554 -0.1687 -0.3918  0.1581
  155SOL    HW1 2105   5.216   0.043   2.459  0.6683  2.1793 -0.2655
  155SOL    HW2 2106   5.317   0.026   2.572  0.3628  1.1391 -0.1373
  156SOL     OW 2107   5.804   4.201   0.511  0.2227  0.1969 -0.6559
  156SOL    HW1 2108   5.801   4.228   0.603 -0.2484 -0.8896 -0.3378
  156SOL    HW2 2109   5.855   4.269   0.468 -0.2202  1.1496  0.2624
  157SOL     OW 2110   4.663   0.294   0.857 -0.3025 -0.1638  0.4313
  157SOL    HW1 2111   4.678   0.388   0.873 -1.3779 -0.0981  1.1571
  157SOL    HW2 2112   4.590   0.292   0.795  0.2587 -0.5192 -0.2269
  158SOL     OW 2113   0.536   0.722   3.528  0.4678  0.5907 -0.3442
  158SOL    HW1 2114   0.574   0.639   3.555 -0.7215  0.6896  1.9087
  158SOL    HW2 2115   0.598   0.788   3.560 -0.2783  0.6560  1.0438
  159SOL     OW 2116   0.456   0.127   2.796 -0.7317  0.5423 -0.5127
  159SOL    HW1 2117   0.481   0.053   2.741 -0.7379 -0.1545  0.4004
  159SOL    HW2 2118   0.362   0.136   2.783 -0.8090  0.0899 -0.2716
  160SOL     OW 2119   3.771   5.844   1.178 -0.1805 -0.0049  0.1149
  160SOL    HW1 2120   3.862   5.844   1.149  0.2050 -0.1503  1.2933
  160SOL    HW2 2121   3.760   5.926   1.226  0.0732 -1.0831  2.1339
  161SOL     OW 2122   1.478   4.674   3.460  0.6467  0.0278 -0.3173
  161SOL    HW1 2123   1.498   4.668   3.554  1.1955  1.0525 -0.3543
  161SOL    HW2 2124   1.558   4.643   3.417  0.6067  0.1161 -0.4530
  162SOL     OW 2125   1.014   2.965   0.244 -0.0231  0.7576 -0.6962
  162SOL    HW1 2126   1.107   2.966   0.222  0.1710  1.1383  0.0815
  162SOL    HW2 2127   0.969   2.984   0.162  0.6181  1.2840 -0.9343
  163SOL     OW 2128   0.076   3.699   4.120  0.0033  0.2671 -0.2728
  163SOL    HW1 2129   0.026   3.642   4.178 -0.0542  0.0248 -0.5576
  163SOL    HW2 2130   0.105   3.771   4.176 -2.6350  1.6617 -0.5615
  164SOL     OW 2131   3.997   6.402   1.677  0.1225  0.0060 -0.4989
  164SOL    HW1 2132   3.922   6.346   1.699 -0.3541  0.5899 -0.6037
  164SOL    HW2 2133   4.027   6.369   1.592  0.6647 -0.9212  0.0400
  165SOL     OW 2134   4.026   4.005   0.478 -0.1891 -0.0504 -0.8555
  165SOL    HW1 2135   3.971   3.974   0.406 -2.8080  0.0147  0.9742
  165SOL    HW2 2136   4.059   3.925   0.519 -0.2410 -0.1528 -1.0113
  166SOL     OW 2137   5.854   2.494   1.409  0.9086  0.2495  0.0831
  166SOL    HW1 2138   5.928   2.520   1.465 -0.1904  1.2902  1.1034
  166SOL    HW2 2139   5.873   2.535   1.325  2.2834 -0.8411 -0.1813
  167SOL     OW 2140   3.501   0.116   3.714 -0.1690  0.3859 -0.6457
  167SOL    HW1 2141   3.465   0.034   3.748  1.0651  0.7025  1.5915
  167SOL    HW2 2142   3.564   0.088   3.647  0.7659 -0.5922  0.5842
  168SOL     OW 2143   5.506   5.362   3.811  0.7560  0.4097  0.4102
  168SOL    HW1 2144   5.477   5.303   3.741 -0.0732  0.5547  0.6174
  168SOL    HW2 2145   5.430   5.369   3.869  1.7450 -0.4622  1.8574
  169SOL     OW 2146   5.777   3.418   0.783  0.3000 -0.5042 -0.1206
  169SOL    HW1 2147   5.687   3.388   0.779  0.5751 -1.2689 -0.7818
  169SOL    HW2 2148   5.778   3.481   0.855 -0.5527 -1.1883  0.5085
  170SOL     OW 2149   4.604   0.017   0.494 -0.5080  0.2222  0.2622
  170SOL    HW1 2150   4.571  -0.001   0.582  2.2782 -1.0078  1.1595
  170SOL    HW2 2151   4.658   0.095   0.504  0.3781 -0.3222 -0.1935
  171SOL     OW 2152   1.308   2.662   0.163 -0.1283  0.0796 -0.0812
  171SOL    HW1 2153   1.350   2.617   0.089 -0.1707  0.0529 -0.0892
  171SOL    HW2 2154   1.381   2.693   0.217 -0.1024 -0.2483  0.0734
  172SOL     OW 2155   1.061   5.668   0.485 -0.2647 -0.3354  0.1776
  172SOL    HW1 2156   1.071   5.583   0.441 -2.0643  0.0452 -1.0497
  172SOL    HW2 2157   1.113   5.728   0.433  1.6224 -0.7551  1.4703
  173SOL     OW 2158   2.206   5.625   1.101 -0.0078  0.3004  0.1895
  173SOL    HW1 2159   2.256   5.691   1.148  2.0224  2.1349 -4.0372
  173SOL    HW2 2160   2.210   5.547   1.157  0.1711  2.7595  3.9475
  174SOL     OW 2161   1.389   3.376   4.243  0.0835  0.5709  0.7847
  174SOL    HW1 2162   1.391   3.283   4.220 -2.6006  0.6951 -0.2611
  174SOL    HW2 2163   1.377   3.376   4.338  0.0168 -0.1456  0.7875
  175SOL     OW 2164   5.316   3.914   3.173  0.5562 -0.3267 -0.2337
  175SOL    HW1 2165   5.309   3.874   3.086  1.2887 -1.7355  0.3280
  175SOL    HW2 2166   5.236   3.966   3.181  0.1941 -0.6402 -1.5079
  176SOL     OW 2167   6.107   3.523   0.574  0.6790  0.6414  0.1612
  176SOL    HW1 2168   6.146   3.537   0.660  1.3804  0.3224 -0.0964
  176SOL    HW2 2169   6.182   3.521   0.514  0.5280 -2.3407 -0.0733
  177SOL     OW 2170   4.015   4.495   2.238  0.5221 -0.5517  0.5023
  177SOL    HW1 2171   3.986   4.411   2.273 -0.9133 -0.8309 -1.1836
  177SOL    HW2 2172   4.063   4.473   2.158 -0.6245  0.2251 -0.4411
  178SOL     OW 2173   2.464   1.672   2.967  0.2747 -0.1770 -0.6076
  178SOL    HW1 2174   2.460   1.767   2.966 -0.4582 -0.2007 -0.3770
  178SOL    HW2 2175   2.516   1.651   3.044  0.4778  0.0355 -0.6856
  179SOL     OW 2176   0.480   2.578   1.798  0.0227  0.1415 -0.1168
  179SOL    HW1 2177   0.557   2.560   1.852  0.0367  0.6033  0.0232
  179SOL    HW2 2178   0.410   2.524   1.836  0.1328  0.1629  0.1163
  180SOL     OW 2179   2.422   5.364   3.542 -0.0745  0.2224  0.0455
  180SOL    HW1 2180   2.416   5.398   3.453  0.8577  2.0398  0.6234
  180SOL    HW2 2181   2.343   5.395   3.585  0.6535  1.5707  0.4991
  181SOL     OW 2182   1.028   5.026   3.575 -0.5848  0.2325 -0.7021
  181SOL    HW1 2183   1.032   4.930   3.573  3.8458  0.1603  0.3083
  181SOL    HW2 2184   1.021   5.047   3.669  3.4317  0.6542 -0.3304
  182SOL     OW 2185   1.405   6.273   4.178  0.9773  0.2135  0.0024
  182SOL    HW1 2186   1.434   6.361   4.152  1.1718 -0.2489 -1.4150
  182SOL    HW2 2187   1.317   6.265   4.141  1.6125 -0.7998 -1.3730
  183SOL     OW 2188   4.265   4.796   3.718  0.2075 -0.7084 -0.3074
  183SOL    HW1 2189   4.206   4.803   3.643  0.8530 -0.7270 -0.8325
  183SOL    HW2 2190   4.335   4.739   3.687  0.8056 -0.2045  0.0940
  184SOL     OW 2191   4.364   1.319   3.341 -0.2235  0.0050  0.1205
  184SOL    HW1 2192   4.270   1.315   3.325 -0.3138 -0.2603  0.6870
  184SOL    HW2 2193   4.375   1.285   3.430  0.4468 -0.3491 -0.0836
  185SOL     OW 2194   4.765   5.825   4.595 -0.3851 -1.1907  0.2596
  185SOL    HW1 2195   4.854   5.792   4.584  0.9451  1.7665  1.3005
  185SOL    HW2 2196   4.752   5.883   4.519 -0.4822  0.1973  1.3020
  186SOL     OW 2197   5.021   4.222   2.847  0.1226 -0.2999  0.4239
  186SOL    HW1 2198   5.007   4.309   2.810 -0.9729 -0.4328  0.4888
  186SOL    HW2 2199   4.933   4.185   2.855  0.5961 -1.6130 -0.0906
  187SOL     OW 2200   4.002   1.934   3.399  0.7098 -0.1205  0.5319
  187SOL    HW1 2201   4.042   1.924   3.485  2.0021  0.3713  0.0067
  187SOL    HW2 2202   4.075   1.945   3.339 -0.1577 -0.7268 -0.6836
  188SOL     OW 2203   4.900   1.476   3.198 -0.4199  0.4732 -0.2095
  188SOL    HW1 2204   4.916   1.516   3.113  1.5011 -0.4394 -0.3223
  188SOL    HW2 2205   4.962   1.519   3.257 -1.2197  0.5665  0.5801
  189SOL     OW 2206   4.826   1.371   2.624 -0.1517  0.5828 -0.3897
  189SOL    HW1 2207   4.816   1.444   2.562  0.8770 -0.4650 -1.8540
  189SOL    HW2 2208   4.906   1.392   2.672 -0.6027  1.0736  0.1750
  190SOL     OW 2209   4.267   4.738   3.967  0.4874  0.5749  0.1676
  190SOL    HW1 2210   4.247   4.771   3.879  2.6285  0.7028 -0.3078
  190SOL    HW2 2211   4.336   4.674   3.954 -0.9263 -1.3435  1.5233
  191SOL     OW 2212   0.764   4.742   1.764 -0.0040 -0.1340 -0.5813
  191SOL    HW1 2213   0.786   4.754   1.672  1.5550  0.2297 -0.1839
  191SOL    HW2 2214   0.781   4.649   1.781  2.1303  0.3043 -0.0829
  192SOL     OW 2215   1.850   0.129   2.981 -0.8462  1.1277 -0.6380
  192SOL    HW1 2216   1.757   0.152   2.985 -0.8491  1.0260  0.1778
  192SOL    HW2 2217   1.852   0.043   2.939 -1.3388  0.1319  1.2450
  193SOL     OW 2218   1.635   3.187   2.767 -0.5089  0.5953  0.3427
  193SOL    HW1 2219   1.701   3.168   2.834 -0.6712 -1.4641 -0.0136
  193SOL    HW2 2220   1.663   3.271   2.729  1.3371  0.2748  0.8736
  194SOL     OW 2221   6.167   6.382   3.019  0.1006 -0.5580 -0.1657
  194SOL    HW1 2222   6.084   6.422   2.992 -0.3898 -1.4710 -0.0441
  194SOL    HW2 2223   6.224   6.456   3.039 -0.7032  0.0795 -0.1904
  195SOL     OW 2224   1.844   1.609   2.589 -0.1689  0.2015  0.0625
  195SOL    HW1 2225   1.936   1.602   2.616 -0.7367  0.4239  2.2521
  195SOL    HW2 2226   1.825   1.526   2.546  1.4023  0.6929 -1.7582
  196SOL     OW 2227   4.569   6.500   0.768 -0.3510 -0.1928 -0.1935
  196SOL    HW1 2228   4.498   6.473   0.827 -0.0378 -0.4356  0.0787
  196SOL    HW2 2229   4.621   6.420   0.755 -0.8944 -0.3646 -1.4795
  197SOL     OW 2230   0.810   5.186   0.317  0.0534 -0.3307 -0.2765
  197SOL    HW1 2231   0.783   5.152   0.402  0.3786 -2.4083 -0.9507
  197SOL    HW2 2232   0.905   5.181   0.317  0.3306  2.7256  0.3814
  198SOL     OW 2233   6.503   6.046   1.830 -0.2338  0.1404  0.0179
  198SOL    HW1 2234   6.529   6.044   1.738 -1.1931 -1.2862 -0.2465
  198SOL    HW2 2235   6.426   6.102   1.832  0.0555  0.5456  0.0428
  199SOL     OW 2236   5.319   1.759   2.057 -0.3564  0.4702  0.6439
  199SOL    HW1 2237   5.357   1.829   2.004 -2.5620  3.0605  2.2136
  199SOL    HW2 2238   5.286   1.696   1.993  0.0601  1.7834 -0.9458
  200SOL     OW 2239   5.705   3.383   4.244  0.2006 -0.5457  0.1862
  200SOL    HW1 2240   5.643   3.314   4.223 -0.1982 -0.8051  2.0332
  200SOL    HW2 2241   5.651   3.456   4.274  0.6849 -1.3099  3.3854
  201SOL     OW 2242   6.037   5.915   3.033  0.2488 -0.2262  0.0221
  201SOL    HW1 2243   6.044   5.928   2.938  1.2054 -0.2998  0.0664
  201SOL    HW2 2244   6.056   6.001   3.070  0.3154 -0.2986  0.1567
  202SOL     OW 2245   5.611   1.543   1.378  0.1499  0.4010 -0.0872
  202SOL    HW1 2246   5.518   1.543   1.399 -0.1930  1.3674 -1.4444
  202SOL    HW2 2247   5.648   1.474   1.433 -0.4940  2.9838  4.0694
  203SOL     OW 2248   3.177   4.488   1.299  0.3535 -0.8507 -0.4187
  203SOL    HW1 2249   3.261   4.525   1.272  0.3420 -0.0435  0.5640
  203SOL    HW2 2250   3.113   4.526   1.239  0.2091  1.5790  1.1236
  204SOL     OW 2251   5.481   0.050   2.840  0.1233  0.4007 -0.0845
  204SOL    HW1 2252   5.481  -0.043   2.816 -2.8293 -0.2196  1.7289
  204SOL    HW2 2253   5.401   0.085   2.799  1.5366  2.4201 -1.3485
  205SOL     OW 2254   4.898   1.999   4.633 -0.9433  0.5991  0.2473
  205SOL    HW1 2255   4.848   1.925   4.599 -0.0439  0.7701 -1.5837
  205SOL    HW2 2256   4.949   2.029   4.558  1.5450  0.7275  1.8899
  206SOL     OW 2257   0.593   4.575   0.728 -0.2126  0.6828 -0.3719
  206SOL    HW1 2258   0.579   4.481   0.719 -0.5785  0.3658  2.4554
  206SOL    HW2 2259   0.665   4.583   0.791  1.9868  2.3564 -2.8994
  207SOL     OW 2260   4.751   1.020   1.735  0.0131 -0.2689 -0.2443
  207SOL    HW1 2261   4.716   1.106   1.758  1.3306 -0.1280  1.4573
  207SOL    HW2 2262   4.680   0.977   1.689 -1.6230  0.7939  1.1434
  208SOL     OW 2263   0.492   3.745   4.143 -0.6066  0.1181  0.2193
  208SOL    HW1 2264   0.423   3.732   4.078 -0.0827 -0.8161 -0.1711
  208SOL    HW2 2265   0.524   3.833   4.126 -0.4063 -0.1520 -0.8664
  209SOL     OW 2266   3.643   4.413   0.426  0.0463 -0.3124 -0.4654
  209SOL    HW1 2267   3.601   4.428   0.342  1.0631 -1.1015 -1.1376
  209SOL    HW2 2268   3.660   4.319   0.428  2.9735  0.1228 -0.8618
  210SOL     OW 2269   0.523   0.936   0.326  0.3974  0.6350  0.5398
  210SOL    HW1 2270   0.571   0.853   0.325  1.1074  1.0409  0.1414
  210SOL    HW2 2271   0.483   0.939   0.413 -0.9133 -0.8343  0.0382
  211SOL     OW 2272   0.821   4.991   4.155  0.4470 -0.1529 -0.1671
  211SOL    HW1 2273   0.805   5.030   4.240  0.5770 -1.7712  0.6451
  211SOL    HW2 2274   0.743   5.012   4.103  0.2434  0.6027  0.4347
  212SOL     OW 2275   0.039   1.684   3.913 -0.0744 -0.1527 -0.0446
  212SOL    HW1 2276   0.109   1.653   3.855  1.0580  3.2306 -0.7488
  212SOL    HW2 2277  -0.034   1.703   3.854  1.0211  3.1301 -0.5465
  213SOL     OW 2278   0.273   5.702   1.933 -0.0866  0.1511 -0.2354
  213SOL    HW1 2279   0.203   5.767   1.943 -1.2635 -0.9723 -0.7994
  213SOL    HW2 2280   0.261   5.667   1.844  1.1452 -0.1228 -0.3045
  214SOL     OW 2281   5.610   6.150   2.665  0.0648  0.1160 -0.5158
  214SOL    HW1 2282   5.678   6.196   2.616 -0.1265 -1.2033 -2.1062
  214SOL    HW2 2283   5.656   6.081   2.712  0.1374  0.8729  0.5661
  215SOL     OW 2284   3.105   2.748   2.945 -0.3927 -0.7409 -0.3362
  215SOL    HW1 2285   3.042   2.756   3.016  0.1553  0.6076  0.0313
  215SOL    HW2 2286   3.171   2.688   2.978  0.4170  0.6909  0.7542
  216SOL     OW 2287   5.038   2.132   0.037 -0.1027 -0.2769 -0.0395
  216SOL    HW1 2288   4.947   2.138   0.008 -0.1493 -1.6414 -0.2403
  216SOL    HW2 2289   5.041   2.186   0.116 -0.6759  1.1145 -0.9210
  217SOL     OW 2290   6.151   1.477   2.482  0.5564  0.6778 -0.0499
  217SOL    HW1 2291   6.176   1.432   2.401  0.3092  1.2157 -0.4293
  217SOL    HW2 2292   6.084   1.540   2.455  2.0632  2.4675  0.1621
  218SOL     OW 2293   5.225   6.163   2.698 -0.0273 -0.3022  0.5778
  218SOL    HW1 2294   5.178   6.080   2.700 -2.5876  0.9825  3.6248
  218SOL    HW2 2295   5.192   6.207   2.620 -3.6739  0.2455  2.2064
  219SOL     OW 2296   2.941   4.408   1.641 -0.2016 -0.0506 -0.1014
  219SOL    HW1 2297   2.885   4.339   1.606  0.3719 -0.8620  0.5363
  219SOL    HW2 2298   2.973   4.373   1.724  1.4210  0.2985 -0.5518
  220SOL     OW 2299   6.303   4.482   1.309 -0.1105  0.6181 -0.2258
  220SOL    HW1 2300   6.265   4.518   1.229  1.2167  2.3503 -0.1235
  220SOL    HW2 2301   6.368   4.546   1.336 -0.1088 -0.2046  1.9390
  221SOL     OW 2302   2.997   3.028   4.441 -0.2925 -0.1879  0.0463
  221SOL    HW1 2303   3.077   3.056   4.396  0.1775 -1.0867  0.3106
  221SOL    HW2 2304   2.989   3.087   4.515 -2.0939  2.5947 -2.1417
  222SOL     OW 2305   4.212   2.947   2.044  0.2841  0.0302 -0.2121
  222SOL    HW1 2306   4.293   2.972   2.000  1.4992 -1.9056  0.7993
  222SOL    HW2 2307   4.234   2.947   2.137 -1.2551  0.6602  0.1822
  223SOL     OW 2308   1.283   3.470   2.270 -0.3279  0.4886  0.6008
  223SOL    HW1 2309   1.325   3.418   2.202 -1.3828  1.8510 -1.1793
  223SOL    HW2 2310   1.354   3.491   2.331  0.7136 -0.5566 -0.2046
  224SOL     OW 2311   4.586   5.749   0.693  0.2786  0.2625 -0.0802
  224SOL    HW1 2312   4.495   5.735   0.718  0.8195 -1.7531  0.9616
  224SOL    HW2 2313   4.608   5.675   0.637  1.1614  0.9696 -0.7028
  225SOL     OW 2314   4.294   6.185   0.710 -0.2098  0.5446  0.3144
  225SOL    HW1 2315   4.335   6.168   0.795  0.3040  0.2643  0.0182
  225SOL    HW2 2316   4.243   6.106   0.692 -1.1205  1.0031  0.8084
  226SOL     OW 2317   0.897   5.416   2.344  0.4748  0.2382 -0.7891
  226SOL    HW1 2318   0.879   5.332   2.303  0.8847 -0.7563  0.9658
  226SOL    HW2 2319   0.991   5.416   2.360  0.1896  0.0369  1.1891
  227SOL     OW 2320   0.598   1.234   2.036  0.7308 -0.5044  0.6613
  227SOL    HW1 2321   0.535   1.212   2.104  0.4056  0.1086  0.5652
  227SOL    HW2 2322   0.563   1.192   1.957 -0.2917  0.9232  0.3116
  228SOL     OW 2323   1.871   4.656   3.631 -0.4915 -0.3140  0.4529
  228SOL    HW1 2324   1.790   4.706   3.639 -0.0003  0.4105  1.2299
  228SOL    HW2 2325   1.850   4.569   3.665 -0.6909  0.1717  1.6114
  229SOL     OW 2326   4.762   3.734   3.049 -0.6152  0.5316  0.1311
  229SOL    HW1 2327   4.702   3.761   2.980 -1.9279 -1.0662  0.5764
  229SOL    HW2 2328   4.711   3.739   3.129 -0.2759 -1.0760  0.4982
  230SOL     OW 2329   1.060   4.385   2.796 -0.3291 -0.6182  0.0407
  230SOL    HW1 2330   1.141   4.369   2.747  0.8428  0.0395  1.6879
  230SOL    HW2 2331   1.061   4.322   2.867 -0.7108  0.1087  0.7092
  231SOL     OW 2332   2.996   2.579   3.962  0.7333 -0.0707 -0.6501
  231SOL    HW1 2333   2.915   2.546   3.923  0.5062  0.0330 -0.2704
  231SOL    HW2 2334   3.060   2.511   3.943  0.0826 -1.1658  0.8366
  232SOL     OW 2335   5.415   5.068   3.190 -0.7654  0.1522 -0.1048
  232SOL    HW1 2336   5.471   5.084   3.266 -0.1775 -1.8544 -0.0442
  232SOL    HW2 2337   5.340   5.125   3.204  0.1373  1.1237  1.0731
  233SOL     OW 2338   4.667   4.325   2.345  0.1249  0.5523 -0.7491
  233SOL    HW1 2339   4.724   4.255   2.313 -0.0213 -1.2135  2.4023
  233SOL    HW2 2340   4.598   4.279   2.393 -1.1143  2.8217 -0.2579
  234SOL     OW 2341   6.570   1.677   4.173  0.2958  0.2621 -0.0690
  234SOL    HW1 2342   6.602   1.685   4.083 -1.2527 -1.9089 -0.8872
  234SOL    HW2 2343   6.646   1.643   4.222  1.4822  2.4775 -0.2342
  235SOL     OW 2344   5.931   0.469   3.812  0.4090  0.2457  0.6415
  235SOL    HW1 2345   5.854   0.432   3.855 -0.7163  0.5864 -0.9883
  235SOL    HW2 2346   5.973   0.395   3.770 -0.7637  0.4692 -1.0026
  236SOL     OW 2347   5.825   1.386   0.318 -0.0488 -0.0958 -0.2166
  236SOL    HW1 2348   5.820   1.481   0.324  0.5418 -0.0419 -0.4675
  236SOL    HW2 2349   5.798   1.367   0.228  3.4817  0.1837 -1.5250
  237SOL     OW 2350   6.398   5.258   4.161 -0.7306 -1.0251  0.5416
  237SOL    HW1 2351   6.488   5.229   4.170 -0.8571 -1.3022  0.9643
  237SOL    HW2 2352   6.385   5.320   4.233 -0.4403  0.1702 -0.3955
  238SOL     OW 2353   1.221   4.010   0.698 -0.0714  0.0024  0.7043
  238SOL    HW1 2354   1.280   3.935   0.686  1.4554  1.0959  1.0889
  238SOL    HW2 2355   1.213   4.048   0.610 -0.6879 -0.4811  0.5456
  239SOL     OW 2356   3.392   3.418   3.937  0.3884  0.4887  0.1164
  239SOL    HW1 2357   3.469   3.415   3.993 -0.4607  0.6659  1.3275
  239SOL    HW2 2358   3.335   3.484   3.977 -0.3207  0.4875 -0.8508
  240SOL     OW 2359   4.559   3.201   2.462  0.0303  0.1295  0.1631
  240SOL    HW1 2360   4.471   3.177   2.432 -0.1112  1.1291 -0.2401
  240SOL    HW2 2361   4.603   3.233   2.383  0.7410 -0.3086  0.3777
  241SOL     OW 2362   5.838   1.435   1.593 -0.3856 -0.0567  0.0929
  241SOL    HW1 2363   5.926   1.471   1.581  0.0261 -1.3352 -1.1262
  241SOL    HW2 2364   5.828   1.425   1.687 -0.4622  2.9651  0.4869
  242SOL     OW 2365   2.079   5.439   3.281  0.1211  0.0575  0.0643
  242SOL    HW1 2366   2.049   5.417   3.192  1.7454  0.5881 -0.6527
  242SOL    HW2 2367   2.167   5.403   3.287  0.8976  1.9124  0.6515
  243SOL     OW 2368   5.367   2.142   0.095 -0.4900  0.8888 -0.1110
  243SOL    HW1 2369   5.346   2.224   0.050 -0.8911  0.4770 -0.6760
  243SOL    HW2 2370   5.284   2.113   0.133  0.0229  1.7647  1.8205
  244SOL     OW 2371   1.448   2.262   3.763  0.3984 -0.0198  0.6294
  244SOL    HW1 2372   1.452   2.179   3.810  1.9430  0.0673  0.6957
  244SOL    HW2 2373   1.400   2.242   3.683  1.5285 -1.2169  0.2136
  245SOL     OW 2374   0.135   2.104   2.861 -0.8619  0.0282  0.1471
  245SOL    HW1 2375   0.046   2.069   2.868 -0.9849  0.2293 -0.3601
  245SOL    HW2 2376   0.147   2.120   2.767  0.1972 -1.2363  0.0392
  246SOL     OW 2377   1.160   3.265   0.028  0.3065  0.4555  0.5083
  246SOL    HW1 2378   1.075   3.266  -0.016  0.7228 -0.5410 -0.3932
  246SOL    HW2 2379   1.145   3.305   0.113 -0.6246  2.1353 -0.3982
  247SOL     OW 2380   5.776   3.593   3.919 -0.7269  0.2842  0.4267
  247SOL    HW1 2381   5.699   3.536   3.919 -0.9544  0.5874  0.7036
  247SOL    HW2 2382   5.798   3.604   3.827 -0.7978 -0.0969  0.3627
  248SOL     OW 2383   0.162   6.197   1.928 -0.1272  0.0360  0.0273
  248SOL    HW1 2384   0.081   6.154   1.902  0.2587 -1.2010  0.7359
  248SOL    HW2 2385   0.229   6.129   1.919  0.5185  0.4789  1.2053
  249SOL     OW 2386   3.757   5.012   0.582  0.7748  0.3448 -0.9201
  249SOL    HW1 2387   3.792   5.091   0.542  0.5106 -0.2253 -2.3631
  249SOL    HW2 2388   3.669   5.004   0.547 -0.5146  1.1779  1.8367
  250SOL     OW 2389   1.262   0.106   3.439 -0.1394  0.4486  0.3199
  250SOL    HW1 2390   1.280   0.134   3.529 -0.2328  3.2176 -0.4328
  250SOL    HW2 2391   1.182   0.054   3.445  0.8290 -0.9523  2.0223
  251SOL     OW 2392   1.241   3.810   0.070  0.0153  0.2756 -0.0997
  251SOL    HW1 2393   1.200   3.723   0.065 -2.6107  1.3338  1.0240
  251SOL    HW2 2394   1.283   3.812   0.156 -1.9367  0.8038  0.9286
  252SOL     OW 2395   5.763   1.194   3.817 -0.6509 -0.0769  0.0776
  252SOL    HW1 2396   5.701   1.164   3.751  1.8863 -0.8313 -2.1767
  252SOL    HW2 2397   5.766   1.289   3.806 -0.3983 -0.1733 -0.8204
  253SOL     OW 2398   5.035   1.093   3.060  0.2698  0.1106 -0.3395
  253SOL    HW1 2399   5.010   1.030   3.126 -0.4713  1.6953  0.9682
  253SOL    HW2 2400   5.030   1.045   2.977 -0.7403 -1.3833  0.5419
  254SOL     OW 2401   2.150   6.355   3.695  0.4661 -0.2022 -0.3123
  254SOL    HW1 2402   2.118   6.391   3.612 -1.2281 -0.7149  0.0838
  254SOL    HW2 2403   2.199   6.276   3.670 -0.0103 -0.3394 -0.8300
  255SOL     OW 2404   4.042   6.111   0.284 -0.3282  0.5685 -0.1727
  255SOL    HW1 2405   4.055   6.032   0.231 -0.6233 -1.3045  2.3679
  255SOL    HW2 2406   4.130   6.136   0.312 -0.4345 -0.5070  1.1992
  256SOL     OW 2407   3.720   0.303   2.874  0.2364  0.1473 -0.0694
  256SOL    HW1 2408   3.699   0.268   2.961 -0.8059  0.6174 -0.1054
  256SOL    HW2 2409   3.708   0.398   2.883  0.3552  0.2239 -0.6595
  257SOL     OW 2410   4.353   3.995   0.676 -0.4626  0.4291  0.1117
  257SOL    HW1 2411   4.392   3.955   0.598  0.6300 -0.1157  0.9152
  257SOL    HW2 2412   4.388   3.945   0.749 -0.3475  1.8291  1.0534
  258SOL     OW 2413   6.344   1.218   0.251  0.1155 -0.0899 -0.0916
  258SOL    HW1 2414   6.349   1.141   0.195 -0.7065  0.1567 -0.5163
  258SOL    HW2 2415   6.358   1.184   0.340  0.9866 -0.5398 -0.3888
  259SOL     OW 2416   1.008   0.129   4.409  0.3425  0.1849  0.1945
  259SOL    HW1 2417   0.937   0.139   4.472  0.3072  0.7329  0.0691
  259SOL    HW2 2418   1.086   0.158   4.455  0.4687 -0.2699  0.2795
  260SOL     OW 2419   5.339   3.738   0.183  0.1921 -0.0429 -0.0463
  260SOL    HW1 2420   5.434   3.734   0.171  0.2685 -1.1075  0.7808
  260SOL    HW2 2421   5.326   3.812   0.242  0.5497 -0.1316  0.1496
  261SOL     OW 2422   5.772   6.291   0.034  0.2078 -0.0723 -0.2595
  261SOL    HW1 2423   5.709   6.290  -0.037  0.1746  0.8634 -0.2596
  261SOL    HW2 2424   5.750   6.369   0.085 -0.1836 -1.0702  1.1588
  262SOL     OW 2425   3.272   4.517   3.566  0.5310 -0.4912  0.0544
  262SOL    HW1 2426   3.228   4.591   3.608 -1.6859 -0.5046 -1.9955
  262SOL    HW2 2427   3.328   4.480   3.634 -2.8698 -0.6289  3.1025
  263SOL     OW 2428   2.178   1.614   2.995  0.1867 -0.2475 -0.4328
  263SOL    HW1 2429   2.189   1.567   3.077 -0.0403 -0.2420 -0.3986
  263SOL    HW2 2430   2.251   1.675   2.992 -1.6193  2.1638  1.3889
  264SOL     OW 2431   5.192   4.148   2.105  0.6013  0.3387 -0.3321
  264SOL    HW1 2432   5.117   4.146   2.044 -0.0676  0.1123  0.4776
  264SOL    HW2 2433   5.196   4.060   2.141  0.1897  0.8069  0.8883
  265SOL     OW 2434   0.170   6.331   2.592 -0.0516 -0.4225  0.4252
  265SOL    HW1 2435   0.094   6.376   2.556  0.6913  1.3882  0.9987
  265SOL    HW2 2436   0.238   6.339   2.525  0.1006 -0.6388  0.5510
  266SOL     OW 2437   4.295   0.862   3.069 -0.2283  0.2240 -0.1729
  266SOL    HW1 2438   4.247   0.783   3.094 -1.0871  0.4469 -1.0939
  266SOL    HW2 2439   4.278   0.924   3.140  0.4545 -0.4080  0.5562
  267SOL     OW 2440   6.507   1.834   3.547  0.6348 -0.5966  0.0111
  267SOL    HW1 2441   6.552   1.758   3.509  0.4657 -0.9627  0.5274
  267SOL    HW2 2442   6.576   1.881   3.594  1.0728  0.4467 -1.5994
  268SOL     OW 2443   0.536   3.912   0.093  0.0338  0.1074  0.4583
  268SOL    HW1 2444   0.490   3.938   0.013  0.7761 -2.2437 -0.8482
  268SOL    HW2 2445   0.471   3.861   0.141  0.4251 -0.9403 -0.0922
  269SOL     OW 2446   5.439   1.459   0.454  0.0138 -0.4538  0.0612
  269SOL    HW1 2447   5.448   1.537   0.400 -1.4682  0.5567  1.1979
  269SOL    HW2 2448   5.425   1.492   0.542 -0.4491 -1.9976  0.6045
  270SOL     OW 2449   0.341   1.239   1.034  0.2843  0.6570  0.0945
  270SOL    HW1 2450   0.270   1.288   0.993 -0.7343 -0.9354 -0.1472
  270SOL    HW2 2451   0.315   1.232   1.126  1.1438  1.7739  0.4372
  271SOL     OW 2452   3.564   2.476   0.110 -0.1650  0.6777 -0.1599
  271SOL    HW1 2453   3.554   2.528   0.190 -0.0367  0.9480 -0.3185
  271SOL    HW2 2454   3.600   2.392   0.140  0.8727  1.1435 -0.0422
  272SOL     OW 2455   4.496   1.828   1.032 -0.4898 -0.4298 -0.9839
  272SOL    HW1 2456   4.579   1.781   1.042 -0.6326 -0.4961  0.0242
  272SOL    HW2 2457   4.521   1.921   1.036 -0.2168 -0.3708 -2.9111
  273SOL     OW 2458   1.627   2.403   2.311  0.0631 -0.1537 -0.4780
  273SOL    HW1 2459   1.616   2.340   2.382  2.0776 -0.7474 -0.6489
  273SOL    HW2 2460   1.564   2.375   2.244  0.0388 -1.1958 -0.0271
  274SOL     OW 2461   0.814   6.186   0.267  0.3523  0.4749  0.2321
  274SOL    HW1 2462   0.768   6.241   0.330  0.5471  0.5549  0.3052
  274SOL    HW2 2463   0.751   6.119   0.242  0.5445 -0.0717  1.1554
  275SOL     OW 2464   0.556   3.109   0.576  0.0498  0.0279  0.5422
  275SOL    HW1 2465   0.623   3.080   0.637 -0.2148 -2.0515 -0.0523
  275SOL    HW2 2466   0.477   3.118   0.629  0.1233 -0.4676  0.7402
  276SOL     OW 2467   1.123   5.193   0.424  0.1154 -0.0918 -0.1737
  276SOL    HW1 2468   1.201   5.211   0.372 -0.0946  0.7267 -0.2155
  276SOL    HW2 2469   1.112   5.098   0.419  0.8686 -0.1655 -0.5075
  277SOL     OW 2470   3.449   6.529   2.826  0.1252  0.0678  0.6315
  277SOL    HW1 2471   3.360   6.553   2.801 -0.4778 -2.6059 -0.0323
  277SOL    HW2 2472   3.443   6.504   2.918 -0.1411 -1.4257  0.2318
  278SOL     OW 2473   0.098   3.918   2.155  0.1311  0.1928 -0.1380
  278SOL    HW1 2474   0.162   3.967   2.103  0.6931  0.3899  0.7205
  278SOL    HW2 2475   0.138   3.910   2.241 -1.2372  0.8117  0.5903
  279SOL     OW 2476   2.115   2.929   0.226 -0.0453 -0.4130  0.2767
  279SOL    HW1 2477   2.039   2.892   0.181 -1.4981 -0.0858  2.3114
  279SOL    HW2 2478   2.106   3.024   0.215  0.8561 -0.4150 -0.6240
  280SOL     OW 2479   5.700   1.959   3.641 -0.2369 -0.3649 -0.5609
  280SOL    HW1 2480   5.612   1.928   3.618 -0.0082 -0.2924 -1.5799
  280SOL    HW2 2481   5.690   2.054   3.651 -0.1518 -0.2724 -1.3120
  281SOL     OW 2482   3.611   2.841   0.983  0.2837  0.2248  0.3627
  281SOL    HW1 2483   3.599   2.837   0.888 -1.9106 -2.0784  0.6479
  281SOL    HW2 2484   3.659   2.923   0.997  0.5126  0.7327 -2.6931
  282SOL     OW 2485   5.573   1.727   0.544 -0.0563 -0.2529 -0.1815
  282SOL    HW1 2486   5.632   1.775   0.486  0.4986  1.4883  1.7216
  282SOL    HW2 2487   5.631   1.673   0.598 -0.6280 -2.6818 -1.8141
  283SOL     OW 2488   5.674   3.194   2.165 -0.6753 -0.0896  0.6218
  283SOL    HW1 2489   5.602   3.177   2.226 -0.9025  0.3740  0.4904
  283SOL    HW2 2490   5.721   3.267   2.203 -1.4078  0.8714 -0.2344
  284SOL     OW 2491   2.929   2.498   2.126 -0.0864  0.4713 -0.0225
  284SOL    HW1 2492   3.024   2.497   2.120  0.0839 -0.6285  1.8608
  284SOL    HW2 2493   2.912   2.516   2.219 -1.6725 -0.5638 -0.0727
  285SOL     OW 2494   2.828   4.245   4.150 -0.1901  0.1724 -0.9341
  285SOL    HW1 2495   2.923   4.237   4.134  0.5947  3.5149  1.1064
  285SOL    HW2 2496   2.790   4.250   4.063  1.6583  0.0482 -1.8136
  286SOL     OW 2497   2.875   6.063   0.085  0.1754 -1.0496 -0.4546
  286SOL    HW1 2498   2.923   6.112   0.152 -0.8060  0.0356 -0.4948
  286SOL    HW2 2499   2.790   6.108   0.079 -1.0576 -3.1767 -0.0250
  287SOL     OW 2500   0.136   0.716   3.096 -0.6896 -0.5914  0.2743
  287SOL    HW1 2501   0.109   0.689   3.184  0.2160 -0.1421  0.7063
  287SOL    HW2 2502   0.105   0.805   3.087 -0.0407 -0.3323  0.4891
  288SOL     OW 2503   2.256   4.360   2.012  0.1012 -0.2751 -0.1848
  288SOL    HW1 2504   2.288   4.302   2.081  0.0925  0.4432  0.4343
  288SOL    HW2 2505   2.164   4.335   2.000 -0.4386  0.8326  1.3910
  289SOL     OW 2506   5.200   2.096   3.036  0.3011 -0.0764  0.2210
  289SOL    HW1 2507   5.250   2.152   3.096  0.7628  0.8777 -0.9919
  289SOL    HW2 2508   5.167   2.157   2.970 -1.8303 -0.8103  0.5422
  290SOL     OW 2509   5.883   0.820   2.820  0.0355 -0.0881 -0.2774
  290SOL    HW1 2510   5.829   0.888   2.860 -0.4851 -0.6566  0.0076
  290SOL    HW2 2511   5.857   0.820   2.728  0.0454  0.1138 -0.2799
  291SOL     OW 2512   5.166   4.068   0.672 -0.1510  0.6879 -0.2994
  291SOL    HW1 2513   5.106   4.107   0.608  0.5345 -0.1526 -1.5002
  291SOL    HW2 2514   5.236   4.132   0.683 -1.2359  1.7013  1.1543
  292SOL     OW 2515   4.581   6.097   2.500 -0.2206 -0.3300  0.1117
  292SOL    HW1 2516   4.655   6.039   2.485  0.8188  0.4782  1.8196
  292SOL    HW2 2517   4.535   6.059   2.575 -0.9296 -0.2510 -0.2748
  293SOL     OW 2518   5.550   4.785   0.972 -0.1585  0.0795 -0.8874
  293SOL    HW1 2519   5.595   4.820   1.049 -1.2389  2.0082 -1.0743
  293SOL    HW2 2520   5.458   4.778   0.999 -0.7156  1.6210 -2.2207
  294SOL     OW 2521   6.148   2.602   3.060  0.5485  0.5815 -0.0353
  294SOL    HW1 2522   6.175   2.686   3.098 -0.7860 -0.0182  2.4836
  294SOL    HW2 2523   6.086   2.626   2.991  0.5096  1.6890  0.3547
  295SOL     OW 2524   3.594   0.865   0.146  0.0714  0.3741 -0.3417
  295SOL    HW1 2525   3.530   0.910   0.090 -1.2166 -0.7224  0.1971
  295SOL    HW2 2526   3.540   0.818   0.210  1.4428 -0.4004  0.2685
  296SOL     OW 2527   3.016   1.909   3.907  0.1654  0.0370  0.2024
  296SOL    HW1 2528   2.948   1.864   3.857 -0.3090 -1.3899  2.0009
  296SOL    HW2 2529   2.978   1.994   3.928  0.2145  0.4965 -1.4352
  297SOL     OW 2530   3.843   4.622   3.946  0.2270 -0.1117  0.2030
  297SOL    HW1 2531   3.811   4.641   4.034  1.0988 -0.9983  0.7286
  297SOL    HW2 2532   3.924   4.573   3.960  1.4469  1.4435 -1.0949
  298SOL     OW 2533   2.287   2.097   2.354 -0.5074  0.2358  0.0534
  298SOL    HW1 2534   2.378   2.076   2.334 -0.6107 -0.2720  0.0977
  298SOL    HW2 2535   2.277   2.188   2.327 -0.0802  0.1942 -0.2592
  299SOL     OW 2536   2.816   1.783   3.773  0.0972  0.8376 -0.1940
  299SOL    HW1 2537   2.800   1.721   3.702 -0.7007  1.1544 -0.3053
  299SOL    HW2 2538   2.733   1.786   3.821 -0.4916  3.1736 -1.2570
  300SOL     OW 2539   3.196   1.333   2.613  0.3557 -0.5871  0.5433
  300SOL    HW1 2540   3.240   1.337   2.698  2.8549 -2.4821 -0.5220
  300SOL    HW2 2541   3.186   1.424   2.586  1.8575 -0.0203  1.7795
  301SOL     OW 2542   6.410   1.078   2.029 -0.6777 -0.1985  0.3294
  301SOL    HW1 2543   6.345   1.077   2.099  0.4525 -0.5920  1.4247
  301SOL    HW2 2544   6.494   1.085   2.075  0.0414  0.7042 -1.0572
  302SOL     OW 2545   5.110   1.981   4.184 -0.7975  0.0245 -0.1268
  302SOL    HW1 2546   5.140   2.058   4.136 -1.1974 -0.5678 -1.3748
  302SOL    HW2 2547   5.151   1.907   4.139 -1.1560 -0.5528  0.4743
  303SOL     OW 2548   0.579   5.581   3.289  0.2964  0.9280  0.6183
  303SOL    HW1 2549   0.649   5.584   3.223 -0.2856 -0.4364 -0.0822
  303SOL    HW2 2550   0.560   5.674   3.306  2.4943  1.3587  1.1023
  304SOL     OW 2551   2.237   3.963   1.618 -0.5979  1.1869 -0.5785
  304SOL    HW1 2552   2.263   4.035   1.560  1.1164  0.7404 -0.4262
  304SOL    HW2 2553   2.310   3.954   1.680 -1.6684  0.6045  0.6554
  305SOL     OW 2554   2.685   3.996   2.862 -0.8123  0.3426  0.2683
  305SOL    HW1 2555   2.591   4.009   2.866 -0.7256  0.9854  0.3863
  305SOL    HW2 2556   2.696   3.903   2.844 -1.4687  0.2907  0.1135
  306SOL     OW 2557   5.616   4.642   1.316  0.4149 -0.2465  0.1475
  306SOL    HW1 2558   5.643   4.612   1.403  1.3197 -1.1591 -0.4339
  306SOL    HW2 2559   5.669   4.591   1.255  1.9309  2.4082 -0.9244
  307SOL     OW 2560   5.586   0.670   3.529 -0.0403  0.8185 -0.0561
  307SOL    HW1 2561   5.524   0.627   3.470 -0.0918 -2.2394  2.0206
  307SOL    HW2 2562   5.531   0.728   3.582 -0.6615  0.3806 -0.2087
  308SOL     OW 2563   4.787   0.044   0.905  0.1817 -0.4239  0.1424
  308SOL    HW1 2564   4.703  -0.002   0.899 -0.1447 -0.1149  1.9847
  308SOL    HW2 2565   4.764   0.137   0.897  0.7421 -0.4398 -2.6261
  309SOL     OW 2566   0.942   3.597   1.383 -0.0618 -0.3477 -0.6209
  309SOL    HW1 2567   1.002   3.588   1.309 -0.5040  0.4140 -1.0815
  309SOL    HW2 2568   0.855   3.602   1.344 -0.3559 -0.5099 -0.0089
  310SOL     OW 2569   6.165   3.553   3.424  0.6859  0.4347  0.1126
  310SOL    HW1 2570   6.097   3.489   3.446  2.9867 -2.0219  0.6999
  310SOL    HW2 2571   6.206   3.518   3.345  1.0798  1.9887 -0.3947
  311SOL     OW 2572   2.871   5.168   1.451  0.7280 -0.9910  0.3218
  311SOL    HW1 2573   2.874   5.135   1.361 -3.1650  2.0844 -1.1949
  311SOL    HW2 2574   2.839   5.093   1.502  0.9194 -2.1717 -1.2068
  312SOL     OW 2575   2.485   6.396   4.085 -0.1476 -0.1668  0.1593
  312SOL    HW1 2576   2.412   6.450   4.114 -0.0083  0.5780 -0.8493
  312SOL    HW2 2577   2.456   6.306   4.101 -2.6345 -0.1260 -3.0759
  313SOL     OW 2578   1.324   3.181   3.663  0.4333  0.3078  0.0693
  313SOL    HW1 2579   1.265   3.232   3.607 -0.1582 -1.7742 -1.3462
  313SOL    HW2 2580   1.411   3.210   3.638  0.1404  0.0996 -1.3031
  314SOL     OW 2581   0.696   5.451   2.884  0.2040 -0.3052  0.2044
  314SOL    HW1 2582   0.632   5.476   2.817  0.2989 -3.3645 -1.2258
  314SOL    HW2 2583   0.667   5.365   2.913  1.2094  0.1727  2.8538
  315SOL     OW 2584   1.657   6.557   4.319 -0.5276  0.3890  0.3003
  315SOL    HW1 2585   1.633   6.519   4.404 -1.9476  4.1711  1.8280
  315SOL    HW2 2586   1.573   6.569   4.274 -0.0404  0.8741 -0.4901
  316SOL     OW 2587   5.561   0.583   0.771 -0.1838  0.1326 -0.8329
  316SOL    HW1 2588   5.555   0.526   0.694  2.1562  0.0350 -1.0408
  316SOL    HW2 2589   5.514   0.662   0.747  0.6975  0.1935 -2.4873
  317SOL     OW 2590   4.175   1.504   0.210 -0.3592  0.3134 -0.2260
  317SOL    HW1 2591   4.216   1.586   0.238  0.5483 -0.6463  1.4287
  317SOL    HW2 2592   4.239   1.464   0.151  0.5351 -0.5186  1.2450
  318SOL     OW 2593   0.940   2.632   1.751 -0.0149  0.5214  0.0528
  318SOL    HW1 2594   1.031   2.653   1.771 -0.3552  0.6090  1.7222
  318SOL    HW2 2595   0.904   2.712   1.712  0.7936  0.2369 -1.3150
  319SOL     OW 2596   5.116   5.052   2.093 -0.1078 -0.1221  0.0678
  319SOL    HW1 2597   5.047   5.117   2.103 -0.7089 -0.6303 -0.6002
  319SOL    HW2 2598   5.093   5.005   2.012  1.4948  0.2751 -0.6693
  320SOL     OW 2599   5.507   1.360   1.749  0.1348 -0.0889 -0.2884
  320SOL    HW1 2600   5.547   1.446   1.734  1.4874 -0.2151  2.0491
  320SOL    HW2 2601   5.581   1.302   1.766 -0.8728 -0.6813  2.6809
  321SOL     OW 2602   5.723   5.426   1.464  0.0526 -0.0996  0.2857
  321SOL    HW1 2603   5.789   5.432   1.532  0.8969  0.1142 -0.5298
  321SOL    HW2 2604   5.711   5.516   1.434 -0.5712 -0.1418  0.3810
  322SOL     OW 2605   4.652   1.283   1.091  0.1699  0.1054 -0.0668
  322SOL    HW1 2606   4.656   1.290   0.996 -2.0135 -3.0557 -0.5427
  322SOL    HW2 2607   4.626   1.371   1.120 -1.1363  0.6504 -2.5794
  323SOL     OW 2608   1.973   4.010   1.599  0.1905  0.0196  0.2489
  323SOL    HW1 2609   2.058   3.977   1.626 -0.2496 -0.2243  1.4119
  323SOL    HW2 2610   1.935   4.046   1.679 -2.2411 -2.9920  0.6421
  324SOL     OW 2611   4.324   3.032   2.804  0.0268  0.4700 -0.4546
  324SOL    HW1 2612   4.297   3.021   2.895  0.5310 -0.9976 -0.4625
  324SOL    HW2 2613   4.397   3.093   2.808 -0.5190  1.1077  0.0154
  325SOL     OW 2614   4.709   6.467   0.215  0.3258 -0.6403 -0.4449
  325SOL    HW1 2615   4.734   6.550   0.174 -3.4524  0.4264 -0.9742
  325SOL    HW2 2616   4.691   6.490   0.306  1.0149 -1.3144 -0.1245
  326SOL     OW 2617   2.334   0.779   3.209  0.7794 -0.4267  0.4486
  326SOL    HW1 2618   2.244   0.754   3.191  1.0319 -1.1749  0.1867
  326SOL    HW2 2619   2.360   0.834   3.135  1.0147 -1.4433 -0.2410
  327SOL     OW 2620   3.453   2.024   0.494 -0.6387  0.0191 -0.0254
  327SOL    HW1 2621   3.528   2.070   0.457  0.8799 -0.6450  2.0606
  327SOL    HW2 2622   3.379   2.084   0.482  0.4958  1.3059 -0.8323
  328SOL     OW 2623   5.865   0.050   3.936 -0.3692  0.0512  0.3301
  328SOL    HW1 2624   5.803   0.037   4.007  0.2909  0.0185  0.9065
  328SOL    HW2 2625   5.945   0.006   3.965 -0.1242 -0.0724 -0.4822
  329SOL     OW 2626   6.160   2.987   1.284 -0.4507  0.1226  0.0279
  329SOL    HW1 2627   6.098   2.960   1.352  1.6770 -0.8378  1.7162
  329SOL    HW2 2628   6.222   3.044   1.329 -0.6641  1.9398 -1.8550
  330SOL     OW 2629   6.097   0.655   4.598  0.5802 -0.7431  0.3636
  330SOL    HW1 2630   6.048   0.718   4.545  0.6165 -0.8612  0.1885
  330SOL    HW2 2631   6.169   0.627   4.542  1.6459  0.4445  1.1022
  331SOL     OW 2632   4.103   5.727   3.475  0.3914 -0.2064 -0.2678
  331SOL    HW1 2633   4.185   5.760   3.512  0.3655  0.7624 -1.0297
  331SOL    HW2 2634   4.083   5.649   3.526 -0.6452  2.0327  3.1000
  332SOL     OW 2635   0.416   3.003   4.212 -0.0986 -0.3856 -0.1305
  332SOL    HW1 2636   0.424   2.956   4.295 -0.6183 -1.5989 -0.7480
  332SOL    HW2 2637   0.326   3.036   4.211  0.6596  1.9277  0.9352
  333SOL     OW 2638   5.485   6.299   0.284  0.5792 -0.1462 -0.2096
  333SOL    HW1 2639   5.451   6.236   0.220 -1.5035 -0.2614  0.9084
  333SOL    HW2 2640   5.529   6.246   0.350 -0.4286 -0.3895  0.2883
  334SOL     OW 2641   6.444   4.330   0.823 -0.6886  0.5744  0.1051
  334SOL    HW1 2642   6.453   4.328   0.918  1.4389 -0.0023 -0.0528
  334SOL    HW2 2643   6.522   4.377   0.792 -2.1346  2.1796 -1.3114
  335SOL     OW 2644   5.360   0.168   3.986 -0.0657  0.4147  0.2352
  335SOL    HW1 2645   5.296   0.104   4.018  2.0076  0.2277  4.7510
  335SOL    HW2 2646   5.323   0.253   4.011 -0.7743  0.7781 -1.8157
  336SOL     OW 2647   3.981   0.247   4.514  0.5156  0.6301  0.6594
  336SOL    HW1 2648   3.980   0.326   4.460 -0.1239  0.1979  0.0228
  336SOL    HW2 2649   3.921   0.187   4.470 -0.4182  0.4434  2.1247
  337SOL     OW 2650   4.076   1.898   1.168  0.7996 -0.0832 -0.3090
  337SOL    HW1 2651   4.003   1.947   1.130  0.4859  0.2495  0.7013
  337SOL    HW2 2652   4.134   1.882   1.094 -0.9948 -1.6721 -1.4809
  338SOL     OW 2653   3.121   5.924   0.167  0.3838 -0.3443 -0.4017
  338SOL    HW1 2654   3.106   5.942   0.074 -1.8690 -0.7858 -0.1689
  338SOL    HW2 2655   3.114   6.010   0.209 -0.6483 -0.3937 -0.4352
  339SOL     OW 2656   1.562   4.913   1.189  0.3717  0.1989 -0.1270
  339SOL    HW1 2657   1.507   4.884   1.116  0.1354  1.4131 -0.4462
  339SOL    HW2 2658   1.525   4.870   1.266  1.1157 -1.7561 -0.8034
  340SOL     OW 2659   2.299   0.284   4.445 -0.6458 -0.2451 -0.5317
  340SOL    HW1 2660   2.273   0.244   4.528  0.9546  0.6285  0.4527
  340SOL    HW2 2661   2.231   0.348   4.427  0.0818  1.1922  1.3741
  341SOL     OW 2662   0.425   0.719   1.402  0.0612 -0.3029 -0.0377
  341SOL    HW1 2663   0.413   0.625   1.387 -0.1139 -0.2041 -0.5223
  341SOL    HW2 2664   0.467   0.751   1.322  0.2824  0.0029  0.1995
  342SOL     OW 2665   4.579   0.357   2.995  0.0452  0.0548 -0.5145
  342SOL    HW1 2666   4.587   0.452   2.992 -2.4904  0.3442  0.2632
  342SOL    HW2 2667   4.565   0.331   2.904 -1.3872  0.6803 -0.4891
  343SOL     OW 2668   6.230   3.072   4.510  0.7629  0.7661  0.3542
  343SOL    HW1 2669   6.140   3.051   4.535  1.0210 -0.6693  0.1370
  343SOL    HW2 2670   6.224   3.103   4.420  0.3971  1.4768  0.6164
  344SOL     OW 2671   2.361   3.299   4.454  0.0284  0.1283 -0.2722
  344SOL    HW1 2672   2.419   3.295   4.379  0.2000 -0.8791 -0.0976
  344SOL    HW2 2673   2.341   3.207   4.474 -1.9221  0.4497 -0.5571
  345SOL     OW 2674   6.252   0.767   1.405  0.1021 -0.2267 -0.7681
  345SOL    HW1 2675   6.205   0.847   1.381 -2.0565 -0.9809  0.6979
  345SOL    HW2 2676   6.214   0.699   1.350 -2.1413 -1.2337  1.8468
  346SOL     OW 2677   6.348   5.238   3.506 -0.2411 -0.3722 -0.1070
  346SOL    HW1 2678   6.346   5.251   3.411 -0.6479  0.8046  0.0445
  346SOL    HW2 2679   6.319   5.148   3.518 -0.6870 -0.3730 -1.0777
  347SOL     OW 2680   2.185   6.275   2.714 -0.4717 -0.1383 -0.8124
  347SOL    HW1 2681   2.213   6.186   2.692  0.9984 -0.0692  0.5530
  347SOL    HW2 2682   2.254   6.307   2.771 -1.7838  1.3154  0.0123
  348SOL     OW 2683   3.750   3.342   4.315  0.1020  0.2367 -0.2307
  348SOL    HW1 2684   3.805   3.418   4.337 -1.6565  1.4927  0.0348
  348SOL    HW2 2685   3.781   3.273   4.374  2.0601  0.5533 -0.7948
  349SOL     OW 2686   5.155   5.166   3.196  0.8207  0.1623  0.1036
  349SOL    HW1 2687   5.117   5.095   3.247  1.1328  1.4483  2.2433
  349SOL    HW2 2688   5.098   5.174   3.119 -1.8794  0.5175  2.0293
  350SOL     OW 2689   1.981   3.059   4.601  0.1842 -0.0574  0.0366
  350SOL    HW1 2690   1.899   3.037   4.645  0.0152 -0.4929 -0.4897
  350SOL    HW2 2691   1.961   3.139   4.553 -0.0337 -0.3581 -0.3742
  351SOL     OW 2692   0.749   2.442   2.796  0.4052 -0.4871  0.1687
  351SOL    HW1 2693   0.835   2.443   2.839 -0.2329  0.5853  1.4960
  351SOL    HW2 2694   0.710   2.526   2.819 -1.2566 -1.2081  0.0976
  352SOL     OW 2695   1.890   1.278   3.342 -0.0013 -0.0262  0.1826
  352SOL    HW1 2696   1.974   1.246   3.376 -0.2645 -1.9014 -0.7515
  352SOL    HW2 2697   1.825   1.246   3.404 -0.0671  1.2553  0.7985
  353SOL     OW 2698   5.801   6.041   0.142 -0.0929  0.1621 -0.5907
  353SOL    HW1 2699   5.771   6.035   0.232  0.3137 -0.1553 -0.4700
  353SOL    HW2 2700   5.805   6.135   0.124  1.4846  0.3074  0.3082
  354SOL     OW 2701   1.056   4.634   2.943 -0.3663 -0.2932  0.0327
  354SOL    HW1 2702   1.114   4.695   2.898  0.3476 -1.5555 -0.8053
  354SOL    HW2 2703   1.021   4.578   2.874 -0.1020 -1.5783  0.9062
  355SOL     OW 2704   1.347   1.403   4.252 -0.1574 -0.4167 -0.3605
  355SOL    HW1 2705   1.362   1.464   4.324  1.7533  1.2469 -2.0279
  355SOL    HW2 2706   1.281   1.342   4.285 -0.4081  1.1181  2.2411
  356SOL     OW 2707   4.774   2.904   0.678  0.2620 -0.4227 -0.1608
  356SOL    HW1 2708   4.772   2.893   0.773  0.0699 -3.4908 -0.4319
  356SOL    HW2 2709   4.866   2.913   0.656  0.4731 -1.7056  0.1618
  357SOL     OW 2710   0.669   2.356   4.007  0.1633  0.0534 -0.0514
  357SOL    HW1 2711   0.596   2.299   3.983  1.6131 -1.0555 -2.0781
  357SOL    HW2 2712   0.647   2.441   3.969 -0.7346  0.1265  0.6132
  358SOL     OW 2713   0.934   3.726   0.972  0.2582 -0.1640 -0.6403
  358SOL    HW1 2714   1.025   3.694   0.974  0.3311  0.0738  0.3774
  358SOL    HW2 2715   0.881   3.649   0.993  0.3587  0.0926  0.6324
  359SOL     OW 2716   0.310   1.993   0.525  0.3158  0.5688  0.5699
  359SOL    HW1 2717   0.286   2.010   0.434  0.6921  0.6235  0.4812
  359SOL    HW2 2718   0.249   2.047   0.576  0.6041  1.1317  0.3277
  360SOL     OW 2719   5.263   0.963   0.396  0.3737  0.2873  0.0258
  360SOL    HW1 2720   5.251   1.046   0.350  1.6238  0.5037  0.0785
  360SOL    HW2 2721   5.211   0.900   0.345  0.7462  0.7658 -0.9636
  361SOL     OW 2722   4.561   3.464   0.180  0.1366 -0.3695  0.0677
  361SOL    HW1 2723   4.617   3.541   0.174  0.1138 -0.2952  0.7733
  361SOL    HW2 2724   4.495   3.487   0.246 -0.5507 -0.5648 -0.5384
  362SOL     OW 2725   3.983   0.273   2.936  0.1075 -0.0570 -0.1100
  362SOL    HW1 2726   3.895   0.299   2.908  0.7301 -0.3071 -2.5988
  362SOL    HW2 2727   4.020   0.352   2.976 -0.0295  1.2626 -2.3703
  363SOL     OW 2728   5.661   5.568   3.693 -0.1244  0.5113  0.1732
  363SOL    HW1 2729   5.607   5.497   3.728  1.7781 -0.0674  2.2183
  363SOL    HW2 2730   5.683   5.540   3.604 -2.5585  0.4610 -0.4732
  364SOL     OW 2731   5.052   0.534   2.595  0.4270  0.1418 -0.2422
  364SOL    HW1 2732   4.971   0.483   2.594 -0.4845  1.5171  0.0793
  364SOL    HW2 2733   5.097   0.505   2.674  0.7374 -1.3017 -0.9012
  365SOL     OW 2734   4.467   0.466   3.781 -0.5762 -0.5242  0.4669
  365SOL    HW1 2735   4.440   0.558   3.783 -1.7433 -0.8535  2.6159
  365SOL    HW2 2736   4.545   0.464   3.837  0.4496 -0.6125 -0.9054
  366SOL     OW 2737   3.752   5.379   1.202  0.0855  0.7689  0.5238
  366SOL    HW1 2738   3.731   5.460   1.155  1.4083  0.6837 -0.2627
  366SOL    HW2 2739   3.762   5.313   1.133 -1.2330 -0.1533  1.1712
  367SOL     OW 2740   5.758   0.658   2.259  0.0112 -0.2599  0.1563
  367SOL    HW1 2741   5.684   0.714   2.234  1.7987  0.9778 -2.8071
  367SOL    HW2 2742   5.731   0.569   2.234 -1.3745 -0.2408  1.4326
  368SOL     OW 2743   3.210   1.868   3.037 -0.2245  0.3360 -0.2990
  368SOL    HW1 2744   3.168   1.873   3.123  1.6809  0.1617  0.7075
  368SOL    HW2 2745   3.296   1.908   3.051  0.6791 -0.9999 -1.7653
  369SOL     OW 2746   5.970   1.303   1.167 -0.2118 -0.1488  0.2754
  369SOL    HW1 2747   5.972   1.377   1.106 -1.0053  0.6855  1.2253
  369SOL    HW2 2748   6.009   1.338   1.248  1.2619 -1.3726  0.1476
  370SOL     OW 2749   0.592   5.614   3.741 -0.3847 -0.4973  0.1692
  370SOL    HW1 2750   0.605   5.542   3.804  0.0209  0.3571  1.0893
  370SOL    HW2 2751   0.680   5.630   3.707 -0.4641 -0.3907  0.0192
  371SOL     OW 2752   6.449   0.161   1.565  0.4489  0.2556  0.2501
  371SOL    HW1 2753   6.443   0.177   1.471  5.0051  1.2285 -0.1109
  371SOL    HW2 2754   6.486   0.072   1.572 -1.5711 -0.5626  1.2837
  372SOL     OW 2755   3.730   3.487   3.545  0.0069  0.0817 -0.0803
  372SOL    HW1 2756   3.735   3.449   3.633  1.1271 -0.1856 -0.2494
  372SOL    HW2 2757   3.804   3.547   3.540 -1.2662  1.7221 -0.1136
  373SOL     OW 2758   3.832   0.970   4.482 -0.1143 -0.5401 -0.4363
  373SOL    HW1 2759   3.876   0.959   4.567 -1.1930 -1.3962  0.0362
  373SOL    HW2 2760   3.877   1.044   4.442 -0.6731  1.0226  1.6236
  374SOL     OW 2761   2.645   3.214   4.451 -0.1854  0.2715  0.3157
  374SOL    HW1 2762   2.617   3.135   4.405 -0.2490 -1.0816  2.5472
  374SOL    HW2 2763   2.668   3.275   4.381 -1.1747 -1.3165 -1.4942
  375SOL     OW 2764   3.791   0.926   4.160 -0.2361  0.4592 -0.0638
  375SOL    HW1 2765   3.710   0.955   4.203 -1.4289 -0.9453 -1.2635
  375SOL    HW2 2766   3.788   0.966   4.074  0.0947 -0.0001 -0.2905
  376SOL     OW 2767   3.173   4.972   2.589  0.1811  0.1362  0.6568
  376SOL    HW1 2768   3.116   4.931   2.524  0.2063  0.3263  0.5147
  376SOL    HW2 2769   3.256   4.926   2.580  0.2957  0.4065  0.3016
  377SOL     OW 2770   6.323   2.947   2.838  0.4173 -0.3713  0.5918
  377SOL    HW1 2771   6.396   2.886   2.827  0.6347  0.1215 -0.9390
  377SOL    HW2 2772   6.256   2.915   2.778 -0.7349 -0.8940  2.0746
  378SOL     OW 2773   0.525   3.271   4.160  0.2227  0.0297  0.0893
  378SOL    HW1 2774   0.536   3.182   4.193  2.7006  0.2668  0.1294
  378SOL    HW2 2775   0.586   3.324   4.211  1.8830  0.9631 -2.6161
  379SOL     OW 2776   6.358   1.764   3.784  0.3723  0.8054 -0.0679
  379SOL    HW1 2777   6.411   1.802   3.714 -0.0178  1.0553 -0.2287
  379SOL    HW2 2778   6.268   1.786   3.761  0.2039  0.4638  0.2549
  380SOL     OW 2779   2.039   3.575   2.514  0.3556 -0.4618  0.0857
  380SOL    HW1 2780   2.102   3.546   2.580  1.5065 -1.5394 -1.4309
  380SOL    HW2 2781   2.073   3.542   2.431 -1.4743  0.1520 -0.9762
  381SOL     OW 2782   6.345   4.024   1.913  0.1643  0.3789 -0.2679
  381SOL    HW1 2783   6.353   3.938   1.953  0.6711  0.2207 -0.7002
  381SOL    HW2 2784   6.356   4.008   1.819  1.1504  1.0302 -0.2701
  382SOL     OW 2785   6.280   0.020   3.331  0.8175  0.1166  0.3263
  382SOL    HW1 2786   6.209  -0.042   3.346 -0.3171  1.2411 -0.1779
  382SOL    HW2 2787   6.339  -0.025   3.271  0.2786 -0.6543  0.3614
  383SOL     OW 2788   4.602   3.550   1.893  0.8482  0.1275 -0.0802
  383SOL    HW1 2789   4.655   3.615   1.847  1.3639  0.0905  0.4400
  383SOL    HW2 2790   4.571   3.596   1.972 -0.2180  0.2668 -0.5661
  384SOL     OW 2791   0.617   1.616   1.249 -0.6634  0.0118 -0.1949
  384SOL    HW1 2792   0.658   1.695   1.214 -0.3824  0.7357  1.6554
  384SOL    HW2 2793   0.535   1.647   1.289 -1.6564 -0.9859 -1.3533
  385SOL     OW 2794   5.131   3.928   1.587  0.0709 -0.1520 -0.3688
  385SOL    HW1 2795   5.222   3.905   1.567  0.0347 -1.7894  1.1304
  385SOL    HW2 2796   5.088   3.930   1.502  1.5546  1.0250 -1.1488
  386SOL     OW 2797   2.844   2.479   1.077 -0.7749 -0.4066 -0.1296
  386SOL    HW1 2798   2.815   2.565   1.105 -1.1105 -0.6484  0.2742
  386SOL    HW2 2799   2.908   2.496   1.008 -1.0788  0.1546 -0.2709
  387SOL     OW 2800   2.826   5.962   4.352 -0.2788 -0.2689  1.0290
  387SOL    HW1 2801   2.812   5.983   4.444 -0.8331  0.1239  0.8585
  387SOL    HW2 2802   2.823   6.047   4.307  0.6680 -0.3734  0.7259
  388SOL     OW 2803   2.390   1.322   2.595 -0.6414 -0.4696  0.4501
  388SOL    HW1 2804   2.419   1.387   2.659 -1.3731  1.6760 -1.2664
  388SOL    HW2 2805   2.337   1.261   2.645 -0.3295  0.5184  2.0730
  389SOL     OW 2806   0.010   1.869   2.628 -0.6203 -0.3107  0.3182
  389SOL    HW1 2807   0.029   1.907   2.542  1.8295  0.6635  1.1853
  389SOL    HW2 2808   0.057   1.785   2.626 -0.5042 -0.2546  0.7092
  390SOL     OW 2809   0.153   5.595   0.815  0.4564  0.5447 -0.2116
  390SOL    HW1 2810   0.086   5.530   0.798  1.3379 -0.4240 -0.0756
  390SOL    HW2 2811   0.210   5.555   0.881  0.8182  1.5871  0.1329
  391SOL     OW 2812   1.100   4.756   3.929 -0.0160 -0.1688  0.0825
  391SOL    HW1 2813   1.107   4.772   3.835 -0.0885 -0.5443  0.0119
  391SOL    HW2 2814   1.055   4.834   3.963  2.5251  1.3317  0.2538
  392SOL     OW 2815   2.081   3.969   0.354  0.0405  0.3761 -0.1212
  392SOL    HW1 2816   2.149   3.926   0.406  0.6112  0.2386 -0.9608
  392SOL    HW2 2817   2.126   4.040   0.309 -0.6610  1.1485  0.3595
  393SOL     OW 2818   3.936   5.175   0.776 -0.0243  0.1463 -0.2134
  393SOL    HW1 2819   3.925   5.202   0.685  0.4604 -0.6834 -0.5249
  393SOL    HW2 2820   4.027   5.195   0.797  0.7556 -2.3403 -0.8666
  394SOL     OW 2821   4.356   1.048   4.396  0.5380 -0.2964 -0.2013
  394SOL    HW1 2822   4.305   0.977   4.435  0.3168  0.4124  0.8202
  394SOL    HW2 2823   4.426   1.065   4.459  1.2891 -0.3913 -0.9925
  395SOL     OW 2824   0.987   6.518   0.963 -0.1329 -0.1090  0.2448
  395SOL    HW1 2825   1.016   6.579   0.896  0.8991 -1.7627 -0.8954
  395SOL    HW2 2826   1.043   6.536   1.039  0.9500 -0.3759 -0.4683
  396SOL     OW 2827   3.610   1.165   3.354 -0.2702 -0.4379  0.3935
  396SOL    HW1 2828   3.551   1.234   3.383 -1.1358 -1.9232  2.4075
  396SOL    HW2 2829   3.559   1.084   3.361  0.7505 -1.3665 -1.7406
  397SOL     OW 2830   0.538   3.361   1.479  0.1828 -0.5400  0.5842
  397SOL    HW1 2831   0.535   3.344   1.384 -1.5719  0.3478  0.4565
  397SOL    HW2 2832   0.588   3.442   1.487  2.0649 -1.6194  0.6332
  398SOL     OW 2833   0.788   4.248   2.705 -0.0117  0.5126 -0.5352
  398SOL    HW1 2834   0.814   4.289   2.788 -1.1483  3.0004 -1.3054
  398SOL    HW2 2835   0.869   4.242   2.656  0.1622  2.4545 -0.5787
  399SOL     OW 2836   6.309   4.102   0.799 -0.1839 -0.0809 -0.1495
  399SOL    HW1 2837   6.371   4.170   0.826  0.0292 -0.4868  0.3992
  399SOL    HW2 2838   6.333   4.082   0.708 -0.5341  0.8846 -0.4658
  400SOL     OW 2839   3.370   3.986   2.218 -0.6793  0.0468 -0.1258
  400SOL    HW1 2840   3.452   4.016   2.178 -1.5181  0.4288 -1.6551
  400SOL    HW2 2841   3.308   4.058   2.203 -1.2267 -0.0879  1.3119
  401SOL     OW 2842   0.012   4.820   4.400  0.2090  0.3173  0.0172
  401SOL    HW1 2843   0.032   4.906   4.363  2.5299  0.2481  0.9663
  401SOL    HW2 2844   0.064   4.759   4.348 -0.5175 -0.4066  0.1130
  402SOL     OW 2845   4.626   6.232   4.516  0.6601 -0.3307  0.0054
  402SOL    HW1 2846   4.643   6.326   4.511  1.6319 -0.4009  1.2917
  402SOL    HW2 2847   4.672   6.196   4.441  1.9136  0.0576  0.5471
  403SOL     OW 2848   0.086   0.895   0.755  0.1202 -0.0752  0.0705
  403SOL    HW1 2849   0.028   0.866   0.685 -0.4408 -1.0357  0.9105
  403SOL    HW2 2850   0.126   0.815   0.789  1.3736  0.4957  0.0138
  404SOL     OW 2851   2.085   1.146   3.792 -0.3344 -0.3360 -0.0199
  404SOL    HW1 2852   2.094   1.061   3.750 -0.2443  0.8310 -2.5895
  404SOL    HW2 2853   2.163   1.195   3.764 -1.0117  0.9825  0.3023
  405SOL     OW 2854   3.840   6.006   0.624  0.4214 -0.1527 -0.4212
  405SOL    HW1 2855   3.842   6.099   0.601 -3.5756 -0.0405 -1.0681
  405SOL    HW2 2856   3.814   6.004   0.716  1.8303 -0.6729 -0.0115
  406SOL     OW 2857   0.944   0.957   2.585 -0.3005 -0.4196  0.1599
  406SOL    HW1 2858   0.851   0.975   2.568 -0.7556 -0.5991  2.1382
  406SOL    HW2 2859   0.962   0.878   2.534 -1.0675 -0.0831 -0.6729
  407SOL     OW 2860   4.524   6.316   3.737  0.3913  0.3286  0.1606
  407SOL    HW1 2861   4.614   6.344   3.754  0.4697  0.5447 -0.6018
  407SOL    HW2 2862   4.472   6.395   3.747  0.6206  0.8144 -2.0645
  408SOL     OW 2863   0.283   1.219   2.388 -0.2482 -0.3850 -0.2571
  408SOL    HW1 2864   0.259   1.201   2.297 -1.2691 -1.1306  0.1330
  408SOL    HW2 2865   0.374   1.248   2.384 -0.7674  1.1858 -1.6847
  409SOL     OW 2866   3.567   0.597   4.318 -0.3485  0.2693  0.1537
  409SOL    HW1 2867   3.607   0.514   4.291 -1.5477 -0.2920 -0.0036
  409SOL    HW2 2868   3.486   0.602   4.266  0.3438  2.2150 -0.8542
  410SOL     OW 2869   4.804   5.147   0.189 -0.0888  0.0777  0.2208
  410SOL    HW1 2870   4.810   5.190   0.274  0.5525 -0.8732  0.6801
  410SOL    HW2 2871   4.804   5.219   0.125  0.3893  0.7758  0.9841
  411SOL     OW 2872   2.219   5.975   0.281  0.3432 -0.1667  0.3889
  411SOL    HW1 2873   2.284   5.907   0.265 -0.6123 -0.7985 -0.9645
  411SOL    HW2 2874   2.155   5.933   0.339 -0.8647 -0.8548 -1.3839
  412SOL     OW 2875   3.874   2.747   4.514  0.3473 -0.1230 -0.3828
  412SOL    HW1 2876   3.827   2.784   4.439  0.6658  0.6959 -0.1893
  412SOL    HW2 2877   3.805   2.727   4.578 -0.0242 -1.6256 -1.1876
  413SOL     OW 2878   5.638   3.770   0.147  0.1230  0.4292  0.3651
  413SOL    HW1 2879   5.674   3.790   0.061  0.2782  2.3966  0.8322
  413SOL    HW2 2880   5.709   3.724   0.193 -0.4287 -1.9000 -0.9353
  414SOL     OW 2881   4.989   4.886   4.230  0.3960 -0.2740 -1.1161
  414SOL    HW1 2882   5.038   4.968   4.223  0.4207 -0.2436 -0.6687
  414SOL    HW2 2883   4.948   4.891   4.317 -1.4197  0.2649 -1.9620
  415SOL     OW 2884   1.513   6.491   2.917 -0.0600  0.3805 -0.1514
  415SOL    HW1 2885   1.588   6.449   2.959 -1.6504 -1.9098  0.5649
  415SOL    HW2 2886   1.498   6.442   2.836 -3.6413 -2.6357  2.0072
  416SOL     OW 2887   5.409   4.154   1.538 -0.3123 -0.2859  0.9120
  416SOL    HW1 2888   5.394   4.060   1.549  0.2242 -0.1635  3.2969
  416SOL    HW2 2889   5.333   4.195   1.580 -0.1998  0.3547  0.5056
  417SOL     OW 2890   4.142   4.295   0.516 -0.5447 -0.5103  0.3145
  417SOL    HW1 2891   4.065   4.296   0.573 -0.8973 -0.7311 -0.1586
  417SOL    HW2 2892   4.174   4.205   0.520 -1.7106 -1.0426 -1.3523
  418SOL     OW 2893   6.424   3.379   1.633 -0.2216  0.1832 -0.3132
  418SOL    HW1 2894   6.477   3.449   1.595  0.6031  0.3379  1.0751
  418SOL    HW2 2895   6.344   3.423   1.662 -0.1150  0.3764 -0.3131
  419SOL     OW 2896   3.893   6.068   1.781  0.0984 -0.0656  0.0865
  419SOL    HW1 2897   3.871   6.044   1.691  0.9713 -0.6803  0.0227
  419SOL    HW2 2898   3.986   6.089   1.778  0.0649  0.2220  0.7917
  420SOL     OW 2899   3.331   3.065   3.857 -0.3167  0.2954  0.1841
  420SOL    HW1 2900   3.238   3.076   3.837  0.2871  0.9986 -2.7045
  420SOL    HW2 2901   3.376   3.079   3.774  2.3686 -0.6804  1.3274
  421SOL     OW 2902   0.817   3.953   2.432  0.2288 -0.7226 -0.2698
  421SOL    HW1 2903   0.858   3.868   2.421 -1.7027 -1.6088 -1.1984
  421SOL    HW2 2904   0.885   4.009   2.469  1.4424 -2.7462  0.6954
  422SOL     OW 2905   4.385   1.985   0.139  0.1164  0.7208  0.3954
  422SOL    HW1 2906   4.327   1.955   0.069 -0.0252  1.6085  0.1273
  422SOL    HW2 2907   4.453   1.918   0.144 -0.4336  0.1277  0.1061
  423SOL     OW 2908   1.701   5.648   0.710  0.0058 -0.2898  0.2333
  423SOL    HW1 2909   1.619   5.672   0.755  0.2092 -1.1604  1.0864
  423SOL    HW2 2910   1.770   5.689   0.763  0.1473  0.3473 -0.4216
  424SOL     OW 2911   1.712   5.414   2.351  0.3186 -0.5388  0.5622
  424SOL    HW1 2912   1.759   5.386   2.272 -1.4351  1.2410 -1.2569
  424SOL    HW2 2913   1.763   5.488   2.384  0.4174 -0.5157  0.3601
  425SOL     OW 2914   4.420   5.455   0.665 -0.2386 -0.5885 -0.0778
  425SOL    HW1 2915   4.461   5.440   0.580  0.4782 -1.0742  0.3337
  425SOL    HW2 2916   4.447   5.379   0.718  1.0254  0.6875  1.1943
  426SOL     OW 2917   4.247   0.792   0.208 -0.3822  0.0482  0.4061
  426SOL    HW1 2918   4.279   0.809   0.297 -1.4568  1.1132  0.6197
  426SOL    HW2 2919   4.316   0.740   0.167 -0.0230 -0.7656  1.9670
  427SOL     OW 2920   2.839   1.554   2.666  0.2069  1.0023  1.5481
  427SOL    HW1 2921   2.850   1.555   2.761  1.6443  1.8388  1.4052
  427SOL    HW2 2922   2.911   1.608   2.633 -0.3825  0.8920 -0.0106
  428SOL     OW 2923   5.923   0.131   0.296  0.2546  0.7051 -0.3424
  428SOL    HW1 2924   5.875   0.199   0.343 -1.3996  0.4492 -1.5667
  428SOL    HW2 2925   6.010   0.168   0.283  0.3288  1.3390  1.6198
  429SOL     OW 2926   1.982   5.899   4.358 -0.0211 -0.3969 -0.1461
  429SOL    HW1 2927   2.005   5.806   4.365  0.5292 -0.1321  2.6260
  429SOL    HW2 2928   1.925   5.916   4.432  0.6559  1.6823 -0.0262
  430SOL     OW 2929   1.267   0.568   2.769  0.1774 -0.1371  0.1331
  430SOL    HW1 2930   1.254   0.564   2.863 -1.6771  2.3246  0.0749
  430SOL    HW2 2931   1.178   0.563   2.732  0.5663  1.8631 -1.2618
  431SOL     OW 2932   1.949   2.101   3.924  0.5971 -0.0560 -0.4059
  431SOL    HW1 2933   1.901   2.097   3.841 -0.0754 -0.6081  0.0001
  431SOL    HW2 2934   1.998   2.183   3.919 -0.8600  0.8351 -0.5737
  432SOL     OW 2935   4.072   5.040   3.801 -0.3611 -0.1959  0.0571
  432SOL    HW1 2936   4.022   4.965   3.770 -0.4801  0.6996 -2.1246
  432SOL    HW2 2937   4.164   5.013   3.793 -0.4180 -0.4151  0.1404
  433SOL     OW 2938   4.604   2.612   0.107 -0.2846 -0.6066 -0.1936
  433SOL    HW1 2939   4.589   2.697   0.148 -2.5525 -0.7600 -0.5642
  433SOL    HW2 2940   4.540   2.608   0.036  1.6812 -1.4890 -2.0336
  434SOL     OW 2941   6.249   1.286   3.149  0.0763 -0.7891 -0.2588
  434SOL    HW1 2942   6.215   1.201   3.178 -1.8268 -0.0107 -0.0777
  434SOL    HW2 2943   6.219   1.293   3.058 -1.5654  0.5282  0.3375
  435SOL     OW 2944   5.563   4.943   2.341 -0.3682 -0.2912 -0.0276
  435SOL    HW1 2945   5.571   4.879   2.270 -3.5189 -2.9942  1.7337
  435SOL    HW2 2946   5.474   4.978   2.331  0.2973  1.7451  0.7471
  436SOL     OW 2947   3.466   3.244   1.573 -0.3669 -0.1725  0.2132
  436SOL    HW1 2948   3.510   3.305   1.631  1.3739 -1.6953  0.5994
  436SOL    HW2 2949   3.379   3.233   1.610  0.7455 -1.2390  2.7441
  437SOL     OW 2950   5.676   3.021   4.345  0.1245 -0.1349  0.4435
  437SOL    HW1 2951   5.626   3.066   4.277  0.2525 -2.2967 -1.2177
  437SOL    HW2 2952   5.616   2.955   4.380  0.5414 -0.0430  1.3649
  438SOL     OW 2953   3.366   1.023   2.076 -0.0915 -0.7258 -0.5138
  438SOL    HW1 2954   3.351   1.020   1.982 -3.3187 -2.5137 -0.1175
  438SOL    HW2 2955   3.418   0.945   2.095  0.2186 -0.5823 -0.7734
  439SOL     OW 2956   3.373   0.285   4.095  0.3247 -0.2729 -0.2396
  439SOL    HW1 2957   3.379   0.307   4.002 -1.4220  1.1989 -0.0600
  439SOL    HW2 2958   3.366   0.370   4.139  0.3746 -0.9782  1.1824
  440SOL     OW 2959   0.714   4.634   4.484 -0.0543  0.1105  0.1435
  440SOL    HW1 2960   0.747   4.714   4.525 -1.2948  0.9735 -0.4711
  440SOL    HW2 2961   0.695   4.660   4.394  0.0528 -1.0398 -0.2274
  441SOL     OW 2962   5.049   1.064   1.601 -0.4834  0.1832  0.0517
  441SOL    HW1 2963   5.069   0.993   1.663  0.4900 -1.0009 -1.5446
  441SOL    HW2 2964   5.116   1.130   1.619 -0.8277  0.3170  0.9202
  442SOL     OW 2965   0.388   3.861   1.578  0.3131 -0.9006  0.0860
  442SOL    HW1 2966   0.354   3.852   1.667  1.1798 -1.8724  0.3461
  442SOL    HW2 2967   0.483   3.863   1.589  0.5010 -2.4338 -0.8927
  443SOL     OW 2968   4.848   6.179   0.870  0.4170  0.1417  0.1028
  443SOL    HW1 2969   4.819   6.208   0.784  0.6701  0.1670  0.0262
  443SOL    HW2 2970   4.835   6.084   0.870 -0.0776  0.2060  0.2264
  444SOL     OW 2971   1.935   5.759   3.046  0.4097  0.2623 -0.1922
  444SOL    HW1 2972   1.924   5.826   2.978 -1.3103  1.8100  1.4756
  444SOL    HW2 2973   1.869   5.693   3.025 -0.6054  1.0852  0.3047
  445SOL     OW 2974   2.121   5.787   2.382 -0.4297  0.2736  0.2788
  445SOL    HW1 2975   2.156   5.710   2.426 -1.9022 -1.1709 -0.9682
  445SOL    HW2 2976   2.055   5.753   2.321  0.1431  2.3449 -1.6456
  446SOL     OW 2977   6.000   0.339   3.095  0.0477  0.2531  0.1427
  446SOL    HW1 2978   5.929   0.279   3.117  0.4068  0.0882  0.8629
  446SOL    HW2 2979   5.955   0.422   3.075 -0.4222 -0.1556 -0.5505
  447SOL     OW 2980   1.849   3.783   1.484 -0.2648  0.1098  0.1866
  447SOL    HW1 2981   1.910   3.853   1.507  0.0617 -0.3082  0.6342
  447SOL    HW2 2982   1.845   3.728   1.562 -0.5663 -0.3324 -0.1317
  448SOL     OW 2983   3.979   1.797   0.542 -0.4402 -0.4749 -0.6359
  448SOL    HW1 2984   3.944   1.877   0.503 -0.4278 -0.5517 -0.8090
  448SOL    HW2 2985   3.939   1.726   0.490 -0.3595 -0.5756 -0.5610
  449SOL     OW 2986   6.132   0.337   4.064 -0.4010 -0.0868  0.1575
  449SOL    HW1 2987   6.197   0.296   4.006 -0.1410  1.4310 -0.6723
  449SOL    HW2 2988   6.061   0.273   4.070  0.2526 -0.9082 -0.6025
  450SOL     OW 2989   3.048   3.919   0.557  0.4197 -0.2020 -0.4122
  450SOL    HW1 2990   3.110   3.984   0.592 -1.0382  1.0114  0.0137
  450SOL    HW2 2991   2.964   3.963   0.559 -0.4625 -1.7865 -1.0862
  451SOL     OW 2992   5.435   6.085   0.083  0.4885  0.2926  0.1366
  451SOL    HW1 2993   5.495   6.022   0.044  0.4449  1.0760 -1.2468
  451SOL    HW2 2994   5.369   6.031   0.127  1.0176 -0.5952 -0.1431
  452SOL     OW 2995   4.543   5.602   0.113 -0.5799 -0.1687  0.1226
  452SOL    HW1 2996   4.575   5.660   0.182 -0.0562 -2.6462  2.0988
  452SOL    HW2 2997   4.461   5.566   0.147 -0.0818 -1.8065 -0.3012
  453SOL     OW 2998   0.191   3.007   3.602 -0.1419  0.4980  0.0765
  453SOL    HW1 2999   0.269   3.062   3.594  0.2417  0.0373  0.6035
  453SOL    HW2 3000   0.140   3.047   3.672 -0.0998  0.4669  0.1250
  454SOL     OW 3001   1.089   6.105   0.311 -0.1927  0.3933 -0.1562
  454SOL    HW1 3002   0.993   6.111   0.309 -0.1275  2.1680  0.4464
  454SOL    HW2 3003   1.114   6.149   0.392  0.9833 -3.7759  2.0627
  455SOL     OW 3004   0.076   5.071   2.457 -0.4265 -0.0767 -0.0795
  455SOL    HW1 3005   0.092   5.151   2.407 -2.3996 -0.2083 -1.0114
  455SOL    HW2 3006   0.096   5.000   2.396 -2.0078 -0.2373 -0.4625
  456SOL     OW 3007   5.612   2.127   1.283 -0.0550 -0.0415  0.3967
  456SOL    HW1 3008   5.520   2.102   1.294 -0.5117  0.7993 -1.1944
  456SOL    HW2 3009   5.654   2.048   1.250 -0.3182 -0.2824  0.6309
  457SOL     OW 3010   0.458   5.570   2.674  0.0442  0.1092 -0.7010
  457SOL    HW1 3011   0.505   5.629   2.614 -1.3322  0.5992 -1.3290
  457SOL    HW2 3012   0.459   5.615   2.758  0.5546  0.1897 -0.7487
  458SOL     OW 3013   0.656   4.256   4.113 -0.2094 -0.6481  0.3541
  458SOL    HW1 3014   0.674   4.287   4.024 -0.7944 -1.4949 -0.0725
  458SOL    HW2 3015   0.669   4.334   4.168 -2.4755  0.6576 -0.7839
  459SOL     OW 3016   1.864   1.375   4.460 -0.3079  0.4401 -0.6244
  459SOL    HW1 3017   1.836   1.332   4.380 -1.1387  0.8043 -0.5407
  459SOL    HW2 3018   1.786   1.376   4.516  0.8275 -1.9678  1.1815
  460SOL     OW 3019   6.060   2.209   3.844  0.3042 -0.1706 -0.4150
  460SOL    HW1 3020   6.110   2.171   3.772 -0.7750 -0.5868 -0.9468
  460SOL    HW2 3021   6.126   2.255   3.897  0.9242  1.4529 -2.4773
  461SOL     OW 3022   6.032   0.775   3.177 -0.5928 -0.3759 -0.4020
  461SOL    HW1 3023   6.067   0.709   3.117 -2.4825  0.0587 -2.1197
  461SOL    HW2 3024   6.093   0.848   3.170  0.0072 -0.8956 -0.6650
  462SOL     OW 3025   4.421   0.481   2.368 -0.2878  0.0211  0.8169
  462SOL    HW1 3026   4.353   0.486   2.302  0.3307 -2.1465 -0.0692
  462SOL    HW2 3027   4.489   0.541   2.336 -1.0221  0.8608  0.7997
  463SOL     OW 3028   1.438   4.157   2.358  0.1255 -0.4327  0.2119
  463SOL    HW1 3029   1.463   4.128   2.271  1.8982 -2.2834  1.2665
  463SOL    HW2 3030   1.362   4.103   2.381 -0.9877  0.7565 -0.5119
  464SOL     OW 3031   0.350   0.462   1.312  0.2558 -0.2974 -0.5533
  464SOL    HW1 3032   0.383   0.444   1.224 -0.8837 -1.9233 -0.6896
  464SOL    HW2 3033   0.257   0.438   1.309  0.3292 -0.9817  1.2536
  465SOL     OW 3034   3.160   5.225   1.548 -0.3276  0.6387  0.5951
  465SOL    HW1 3035   3.086   5.180   1.508 -1.3525  0.0519  3.0136
  465SOL    HW2 3036   3.220   5.154   1.573 -0.3596  0.8683  1.3427
  466SOL     OW 3037   4.791   3.644   0.205 -0.2944 -0.6718 -0.5425
  466SOL    HW1 3038   4.870   3.618   0.157 -0.6828 -0.5972 -1.2365
  466SOL    HW2 3039   4.804   3.610   0.293  0.2434 -1.1898 -0.8148
  467SOL     OW 3040   3.870   5.589   4.530 -0.0433  0.5583 -0.0144
  467SOL    HW1 3041   3.929   5.528   4.486  0.4236  1.1226 -0.1896
  467SOL    HW2 3042   3.920   5.670   4.537 -0.8058  1.0585 -0.1788
  468SOL     OW 3043   3.966   4.755   3.273 -0.4869 -0.6047  0.0669
  468SOL    HW1 3044   3.984   4.816   3.344 -1.2848  0.2575 -0.4523
  468SOL    HW2 3045   4.053   4.735   3.237 -0.0547 -1.2516  1.4158
  469SOL     OW 3046   1.018   4.139   2.548 -0.1347  0.0411 -0.2545
  469SOL    HW1 3047   1.080   4.205   2.578  0.4681 -0.2554 -0.8243
  469SOL    HW2 3048   1.021   4.071   2.615 -0.9889  0.7145  0.4940
  470SOL     OW 3049   2.611   4.778   1.301  0.3760 -0.2752 -0.7441
  470SOL    HW1 3050   2.704   4.796   1.287  0.8694  0.2693  2.5357
  470SOL    HW2 3051   2.569   4.865   1.297  0.6307 -0.0107  1.3841
  471SOL     OW 3052   2.734   6.297   0.212 -0.3055  0.2553 -0.3822
  471SOL    HW1 3053   2.677   6.370   0.190 -2.5494 -1.7076 -1.5320
  471SOL    HW2 3054   2.696   6.260   0.292 -0.9168 -1.3060 -1.3680
  472SOL     OW 3055   5.045   6.321   1.123 -0.1470 -0.0660 -0.4638
  472SOL    HW1 3056   5.062   6.407   1.086 -2.4329  0.5230 -0.2873
  472SOL    HW2 3057   4.989   6.278   1.059  1.6871 -1.8379 -0.9862
  473SOL     OW 3058   4.446   1.228   3.588  0.1875  0.8291 -0.2835
  473SOL    HW1 3059   4.511   1.162   3.566 -1.3737 -0.4425 -1.2522
  473SOL    HW2 3060   4.375   1.179   3.629 -1.7470  1.6269 -2.5218
  474SOL     OW 3061   1.839   3.347   1.559  0.7791 -0.0795  0.0027
  474SOL    HW1 3062   1.793   3.264   1.572 -0.5568  0.4491 -1.0834
  474SOL    HW2 3063   1.893   3.332   1.482 -2.1751  1.0093 -2.5266
  475SOL     OW 3064   5.084   4.514   1.402  0.3363 -0.2657 -0.0812
  475SOL    HW1 3065   5.078   4.567   1.322  2.3281  0.9916  0.5303
  475SOL    HW2 3066   5.128   4.434   1.374  0.3500 -0.1528 -0.3969
  476SOL     OW 3067   5.112   2.160   2.436  0.0477  0.1008  0.5934
  476SOL    HW1 3068   5.146   2.087   2.487  1.9573  2.2618  2.6644
  476SOL    HW2 3069   5.142   2.144   2.347  0.4233 -1.5907  0.9909
  477SOL     OW 3070   2.360   5.351   1.741  0.4388 -0.0539 -0.1422
  477SOL    HW1 3071   2.286   5.301   1.776  0.6861  0.0464  0.5379
  477SOL    HW2 3072   2.371   5.424   1.802  1.1127 -0.0779 -0.2296
  478SOL     OW 3073   5.977   3.115   3.463 -0.2237  0.6644 -0.4689
  478SOL    HW1 3074   5.949   3.053   3.396 -0.9739  1.0150 -0.4872
  478SOL    HW2 3075   6.073   3.110   3.462 -0.2721 -0.7542 -0.2267
  479SOL     OW 3076   4.853   6.036   1.943 -0.5592 -0.1019 -0.3165
  479SOL    HW1 3077   4.869   6.124   1.909  1.2594 -0.6728 -1.0185
  479SOL    HW2 3078   4.781   6.003   1.889 -0.8721  0.7374 -0.4321
  480SOL     OW 3079   3.409   4.568   4.361  0.0185  0.8362 -0.0059
  480SOL    HW1 3080   3.412   4.634   4.430 -2.8572 -1.0911  2.1580
  480SOL    HW2 3081   3.330   4.588   4.311  1.2223  1.2452 -1.8824
  481SOL     OW 3082   4.239   0.882   4.572  0.1273 -0.2253 -0.7497
  481SOL    HW1 3083   4.320   0.832   4.561 -0.2065 -1.1727  0.7454
  481SOL    HW2 3084   4.170   0.816   4.564 -0.4235  0.3661 -0.8484
  482SOL     OW 3085   4.823   2.500   0.520 -0.3445 -0.5724  0.3038
  482SOL    HW1 3086   4.846   2.412   0.490 -0.7638 -0.5841  0.0095
  482SOL    HW2 3087   4.847   2.502   0.613  1.2010 -0.4573 -0.0785
  483SOL     OW 3088   0.618   1.841   3.287  0.2116  0.5140 -0.8808
  483SOL    HW1 3089   0.690   1.779   3.275 -1.4418 -1.9034  0.8749
  483SOL    HW2 3090   0.557   1.820   3.216 -0.9146 -0.7982  0.4263
  484SOL     OW 3091   4.726   5.569   0.542 -0.2981 -0.0035  0.2931
  484SOL    HW1 3092   4.695   5.483   0.512 -0.9474 -0.1275  1.2668
  484SOL    HW2 3093   4.818   5.554   0.565  0.0915 -0.0065 -1.1560
  485SOL     OW 3094   0.406   2.054   1.534 -0.6194  0.2090 -0.1767
  485SOL    HW1 3095   0.424   2.146   1.518  0.1014  0.5779  2.3235
  485SOL    HW2 3096   0.310   2.048   1.539 -0.6299  1.1020  0.9482
  486SOL     OW 3097   6.540   0.144   2.068  0.1654  0.3110 -0.7148
  486SOL    HW1 3098   6.500   0.211   2.013 -2.0029 -0.9291 -0.7527
  486SOL    HW2 3099   6.580   0.083   2.006  0.1699  0.3857 -0.7854
  487SOL     OW 3100   3.834   6.026   1.500  0.3571  0.0076 -0.0283
  487SOL    HW1 3101   3.811   6.061   1.414 -0.6318 -0.8249 -0.1284
  487SOL    HW2 3102   3.881   5.945   1.480 -1.4309 -1.1412  0.1723
  488SOL     OW 3103   0.077   0.358   1.383  0.5915 -0.5021  0.2079
  488SOL    HW1 3104   0.128   0.284   1.417 -0.3338 -0.6740  1.3083
  488SOL    HW2 3105   0.003   0.318   1.337  1.0259 -0.2586 -0.7095
  489SOL     OW 3106   2.214   4.585   4.091  0.1593  0.4540  0.2981
  489SOL    HW1 3107   2.166   4.529   4.152  1.3763  0.3137  1.1532
  489SOL    HW2 3108   2.266   4.642   4.147 -0.0437  1.5416 -0.5937
  490SOL     OW 3109   2.098   1.336   2.970  0.3779  0.2964 -0.0177
  490SOL    HW1 3110   2.108   1.426   3.000 -0.1156  0.9246 -1.5981
  490SOL    HW2 3111   2.013   1.336   2.925  1.0703 -0.5217 -1.4084
  491SOL     OW 3112   1.590   3.846   2.209 -0.0810 -0.4202  0.0681
  491SOL    HW1 3113   1.661   3.802   2.255  1.5118  2.2767  0.4335
  491SOL    HW2 3114   1.511   3.801   2.238  1.2892 -2.0844  1.4434
  492SOL     OW 3115   3.864   2.990   0.349 -0.3419 -0.4394 -0.3340
  492SOL    HW1 3116   3.943   2.983   0.295  0.0077 -1.9945  0.3254
  492SOL    HW2 3117   3.890   3.045   0.422 -0.5451  0.8975 -1.2284
  493SOL     OW 3118   4.059   4.262   3.800 -0.5914 -0.1017  0.1162
  493SOL    HW1 3119   4.133   4.316   3.771 -0.5297  0.5104  1.3629
  493SOL    HW2 3120   4.029   4.218   3.720 -0.0134  1.0079 -0.7434
  494SOL     OW 3121   5.215   6.263   3.643 -0.3897  0.2916 -0.0926
  494SOL    HW1 3122   5.199   6.329   3.711 -1.0386 -0.7250  0.7758
  494SOL    HW2 3123   5.308   6.274   3.621 -0.1084  0.5060  1.1206
  495SOL     OW 3124   3.750   3.866   1.190  0.3731 -0.2955 -0.2399
  495SOL    HW1 3125   3.811   3.900   1.256 -0.1921  2.0319 -0.8338
  495SOL    HW2 3126   3.798   3.871   1.108  0.4626 -1.5201 -0.2785
  496SOL     OW 3127   2.769   1.898   1.117 -0.2294  0.0515  0.1087
  496SOL    HW1 3128   2.796   1.932   1.032 -1.4014 -0.6163 -0.5605
  496SOL    HW2 3129   2.832   1.828   1.136 -0.6962 -0.6601 -0.8430
  497SOL     OW 3130   0.552   1.615   1.603 -1.0214  0.0927 -0.3067
  497SOL    HW1 3131   0.494   1.664   1.544 -2.2466 -0.1719  0.6282
  497SOL    HW2 3132   0.636   1.659   1.596 -1.7060  1.4138 -0.6282
  498SOL     OW 3133   6.092   6.384   1.780 -0.1886  0.0564  0.3349
  498SOL    HW1 3134   6.097   6.470   1.822 -2.0704  0.8637 -0.9967
  498SOL    HW2 3135   6.037   6.397   1.703 -0.3710 -2.3125 -0.0168
  499SOL     OW 3136   2.305   3.366   0.324  0.1077  0.2352  0.2044
  499SOL    HW1 3137   2.239   3.425   0.359 -0.2498  0.7564 -1.2864
  499SOL    HW2 3138   2.381   3.421   0.308  0.0001  0.1727 -0.5613
  500SOL     OW 3139   2.310   1.164   3.970 -0.2286 -0.1984 -0.0554
  500SOL    HW1 3140   2.216   1.147   3.964 -0.5549  1.6324 -0.6517
  500SOL    HW2 3141   2.316   1.249   4.013  1.2932 -1.5882  2.7860
  501SOL     OW 3142   1.804   2.919   3.606 -0.2770  0.1686  0.2718
  501SOL    HW1 3143   1.804   3.013   3.627  1.5337 -0.2082  2.2799
  501SOL    HW2 3144   1.734   2.882   3.659  0.6340  0.0538  1.4297
  502SOL     OW 3145   4.074   1.080   1.285 -0.7220 -0.1120  0.4929
  502SOL    HW1 3146   4.105   1.162   1.325 -1.0311  0.6900 -0.8667
  502SOL    HW2 3147   4.000   1.053   1.340 -0.5475  0.4642  1.0164
  503SOL     OW 3148   4.189   4.651   3.133 -0.3341 -0.0576 -0.0985
  503SOL    HW1 3149   4.281   4.677   3.125 -0.9540  2.2406 -0.4800
  503SOL    HW2 3150   4.191   4.570   3.185  1.9259 -0.4693 -0.7343
  504SOL     OW 3151   4.330   3.850   1.862 -0.0941 -0.5814 -0.0538
  504SOL    HW1 3152   4.304   3.941   1.879 -1.0762 -1.0738  1.2348
  504SOL    HW2 3153   4.339   3.845   1.767 -2.6414  0.2129 -0.4079
  505SOL     OW 3154   1.080   1.696   1.080 -0.1639  0.0674 -0.1966
  505SOL    HW1 3155   1.173   1.679   1.065 -0.3280 -0.9848 -0.0786
  505SOL    HW2 3156   1.064   1.782   1.039  0.6473 -0.1747 -1.0498
  506SOL     OW 3157   1.258   5.390   3.239 -0.1463  0.1450 -0.6573
  506SOL    HW1 3158   1.210   5.468   3.266  0.9538 -0.0481  2.2103
  506SOL    HW2 3159   1.193   5.336   3.195 -1.9356  1.0148  0.7759
  507SOL     OW 3160   5.941   2.880   1.409  0.3019  0.3977  0.2626
  507SOL    HW1 3161   5.875   2.872   1.478  0.3465  2.1212  0.5285
  507SOL    HW2 3162   5.917   2.958   1.360  0.3663 -0.6993 -1.6368
  508SOL     OW 3163   1.117   2.873   2.903 -0.3837  0.4215 -0.2811
  508SOL    HW1 3164   1.126   2.871   2.998 -1.9156 -0.3044 -0.1242
  508SOL    HW2 3165   1.162   2.953   2.877  1.3139 -0.0993  0.8849
  509SOL     OW 3166   4.457   0.634   1.105 -0.3157  0.4701  0.2332
  509SOL    HW1 3167   4.447   0.690   1.028 -0.4230 -0.1291 -0.1884
  509SOL    HW2 3168   4.427   0.548   1.077 -0.8212  0.3608  1.0922
  510SOL     OW 3169   2.998   4.169   1.141 -0.1712 -0.1313 -0.2557
  510SOL    HW1 3170   2.978   4.158   1.048  0.3373 -1.0063 -0.2786
  510SOL    HW2 3171   3.090   4.141   1.149  0.0790  0.8337  0.3525
  511SOL     OW 3172   5.015   4.593   1.143  0.3766 -0.4151 -0.0232
  511SOL    HW1 3173   5.011   4.642   1.061  0.6528  0.7831  0.6656
  511SOL    HW2 3174   4.923   4.579   1.167  0.2852 -1.1847 -0.7561
  512SOL     OW 3175   2.977   0.890   3.419  0.6103 -0.4549  0.0523
  512SOL    HW1 3176   2.988   0.857   3.509 -0.2569  1.6172  0.9833
  512SOL    HW2 3177   3.049   0.953   3.408  1.0985 -1.1618 -0.9756
  513SOL     OW 3178   4.365   5.759   2.188 -0.2036  0.0478 -0.0295
  513SOL    HW1 3179   4.397   5.798   2.107 -0.3127 -1.5424 -0.8605
  513SOL    HW2 3180   4.286   5.712   2.164 -0.1936 -0.5171  0.9708
  514SOL     OW 3181   2.198   0.383   3.738  0.6018  0.3250 -0.4163
  514SOL    HW1 3182   2.160   0.460   3.696 -1.9387 -0.0491  0.9941
  514SOL    HW2 3183   2.127   0.319   3.738  1.9792 -1.2554  0.3664
  515SOL     OW 3184   5.225   4.296   1.673 -0.2264  0.2357  0.1213
  515SOL    HW1 3185   5.213   4.391   1.680 -0.2696  0.1280  1.9783
  515SOL    HW2 3186   5.147   4.259   1.713  0.7945 -0.5498  1.4522
  516SOL     OW 3187   0.068   3.619   0.990  0.2457  0.2900  0.4987
  516SOL    HW1 3188   0.055   3.713   1.004 -3.4143  0.6078 -3.0418
  516SOL    HW2 3189   0.160   3.611   0.963  0.2899  3.1599 -0.6094
  517SOL     OW 3190   4.589   0.735   3.542  0.9372 -0.6116 -0.2494
  517SOL    HW1 3191   4.676   0.698   3.529  1.7629 -0.3723  3.5695
  517SOL    HW2 3192   4.541   0.710   3.463  4.3804 -0.8099 -2.4849
  518SOL     OW 3193   1.998   5.893   4.049 -0.6311  0.7015 -0.0665
  518SOL    HW1 3194   1.977   5.805   4.019  1.2779  0.3133 -0.4023
  518SOL    HW2 3195   1.936   5.910   4.120 -2.2008 -0.1777 -1.1621
  519SOL     OW 3196   0.859   5.402   3.203  0.5598 -0.9859 -0.3728
  519SOL    HW1 3197   0.926   5.349   3.161  1.2005 -0.5606  0.0981
  519SOL    HW2 3198   0.852   5.479   3.146  2.6269  0.3970  1.1126
  520SOL     OW 3199   2.400   1.046   4.553  0.1130  0.5671 -0.2011
  520SOL    HW1 3200   2.393   1.044   4.457 -0.6398 -0.4785 -0.1506
  520SOL    HW2 3201   2.481   1.000   4.572 -0.7121 -0.9942 -0.2935
  521SOL     OW 3202   0.056   2.139   1.213  0.0525  0.3544  0.0164
  521SOL    HW1 3203   0.036   2.199   1.141  1.5178  0.5193 -0.2849
  521SOL    HW2 3204  -0.019   2.145   1.272 -0.4834  1.3592 -0.7529
  522SOL     OW 3205   2.702   4.194   2.482  0.0884  0.6572 -0.4923
  522SOL    HW1 3206   2.646   4.254   2.432 -0.3465  1.4132  0.8533
  522SOL    HW2 3207   2.678   4.107   2.451 -0.6523  1.0710 -1.1101
  523SOL     OW 3208   3.425   2.749   2.181 -0.6640 -0.0009 -0.6199
  523SOL    HW1 3209   3.459   2.820   2.127  0.4165 -1.5717 -2.0879
  523SOL    HW2 3210   3.443   2.777   2.271 -0.6963  1.7707 -1.1177
  524SOL     OW 3211   0.276   5.297   1.341  0.1826  0.1604  0.3584
  524SOL    HW1 3212   0.309   5.384   1.363  0.8335  0.7004 -2.3488
  524SOL    HW2 3213   0.220   5.312   1.264 -1.4636 -1.5585  1.1540
  525SOL     OW 3214   0.788   1.161   2.779  0.0367  0.4195 -0.4395
  525SOL    HW1 3215   0.857   1.142   2.714 -0.6479 -0.3108 -0.9802
  525SOL    HW2 3216   0.710   1.119   2.743 -0.1390 -0.9349  1.3813
  526SOL     OW 3217   2.855   4.797   1.500 -0.2774  0.0139 -0.0549
  526SOL    HW1 3218   2.942   4.777   1.533  0.0677  0.3738 -0.7289
  526SOL    HW2 3219   2.836   4.727   1.437 -0.5096 -0.1032  0.1415
  527SOL     OW 3220   6.375   0.846   0.817  0.2184 -0.2406 -1.0907
  527SOL    HW1 3221   6.291   0.883   0.844  0.7049  0.0493  0.0964
  527SOL    HW2 3222   6.437   0.877   0.882  1.2195 -0.6198 -1.8360
  528SOL     OW 3223   2.047   3.318   1.344 -0.1259  0.2988 -0.5187
  528SOL    HW1 3224   2.083   3.393   1.390  2.3162 -1.1311  0.1012
  528SOL    HW2 3225   2.082   3.326   1.255 -1.1634  0.7040 -0.9013
  529SOL     OW 3226   4.569   4.288   3.761  0.0265  0.3694 -0.3258
  529SOL    HW1 3227   4.656   4.257   3.787 -0.3438 -0.8640 -0.4995
  529SOL    HW2 3228   4.511   4.262   3.833 -0.4985 -0.4732 -1.0260
  530SOL     OW 3229   2.009   1.704   3.701  0.1872 -0.2715  0.1740
  530SOL    HW1 3230   1.922   1.741   3.689  0.3286  0.3455  1.0049
  530SOL    HW2 3231   2.044   1.748   3.778  0.7011 -1.4996  0.6776
  531SOL     OW 3232   2.984   4.090   0.250  0.2227 -0.3025 -0.1330
  531SOL    HW1 3233   2.940   4.147   0.188  1.1042  1.3246  0.6674
  531SOL    HW2 3234   3.074   4.084   0.217  0.3565 -0.4985  0.2616
  532SOL     OW 3235   4.592   2.986   0.068 -0.1402  0.3664 -0.4781
  532SOL    HW1 3236   4.676   2.946   0.045 -0.0683  0.8881 -1.1801
  532SOL    HW2 3237   4.548   2.998  -0.016 -0.6063  0.7673 -0.1819
  533SOL     OW 3238   0.130   5.016   3.744  0.4642 -0.1716  0.1285
  533SOL    HW1 3239   0.046   5.051   3.773  1.0253 -0.2923  2.0195
  533SOL    HW2 3240   0.117   4.999   3.651 -0.9746  1.6377 -0.0726
  534SOL     OW 3241   2.220   3.425   3.222 -0.1393 -0.9378  0.4089
  534SOL    HW1 3242   2.226   3.370   3.144  1.0330  0.9917 -0.9486
  534SOL    HW2 3243   2.226   3.515   3.189  0.5801 -0.0453  2.7349
  535SOL     OW 3244   2.166   3.669   1.738 -0.1084 -0.2472 -0.2667
  535SOL    HW1 3245   2.183   3.753   1.779  0.6922  0.3017 -1.6593
  535SOL    HW2 3246   2.071   3.655   1.748  0.0265 -0.0603  1.5366
  536SOL     OW 3247   4.052   2.996   3.016 -0.7766  0.1475  0.0690
  536SOL    HW1 3248   4.050   2.929   2.948 -1.2167 -0.2148  0.4256
  536SOL    HW2 3249   3.960   3.008   3.040 -0.6738  0.6573  0.2290
  537SOL     OW 3250   6.458   5.644   1.849  0.4971 -0.2241 -0.3837
  537SOL    HW1 3251   6.406   5.609   1.777 -0.3045 -0.3066  0.2140
  537SOL    HW2 3252   6.393   5.670   1.914  1.1654  0.7114 -0.0775
  538SOL     OW 3253   4.050   0.043   1.815 -0.4090  0.7201  0.0960
  538SOL    HW1 3254   4.004   0.106   1.760 -0.4006  1.0525  0.4613
  538SOL    HW2 3255   4.040  -0.041   1.770 -2.4597  0.5324  0.7655
  539SOL     OW 3256   3.512   3.382   4.548  0.8397  0.5880 -0.4192
  539SOL    HW1 3257   3.601   3.351   4.558  1.0292  1.4764  0.8403
  539SOL    HW2 3258   3.520   3.477   4.538  0.0050  0.7661  0.4190
  540SOL     OW 3259   1.587   4.511   2.539  0.3837 -0.6361 -0.3286
  540SOL    HW1 3260   1.502   4.514   2.583 -0.2403 -2.0311 -1.3614
  540SOL    HW2 3261   1.646   4.557   2.598 -1.2837  1.3428 -0.0512
  541SOL     OW 3262   3.375   5.602   2.520 -0.5332  0.4479 -0.1467
  541SOL    HW1 3263   3.397   5.542   2.448  1.0639 -1.1852  1.5661
  541SOL    HW2 3264   3.348   5.683   2.477 -3.0694 -1.5050 -2.6119
  542SOL     OW 3265   1.026   5.821   2.798 -0.5819 -0.0605 -0.6985
  542SOL    HW1 3266   1.009   5.730   2.823 -2.3899  0.0788 -1.2053
  542SOL    HW2 3267   1.092   5.815   2.729  0.4002 -0.8561  0.2863
  543SOL     OW 3268   5.822   0.307   0.813 -0.3666  1.2152  0.4157
  543SOL    HW1 3269   5.829   0.401   0.830 -0.1145  0.9679  1.7427
  543SOL    HW2 3270   5.901   0.269   0.851 -1.1025  0.3171  1.0830
  544SOL     OW 3271   0.541   2.074   3.608 -0.0464 -0.0762 -0.3767
  544SOL    HW1 3272   0.473   2.029   3.558  1.1977 -1.0943 -1.2597
  544SOL    HW2 3273   0.583   2.132   3.544 -0.2376  0.7358  0.2207
  545SOL     OW 3274   2.408   4.353   3.666  0.7431 -0.4301 -0.5256
  545SOL    HW1 3275   2.400   4.382   3.756 -0.5944 -0.7947 -0.5157
  545SOL    HW2 3276   2.492   4.389   3.637  0.1637  1.5703  0.1530
  546SOL     OW 3277   3.214   2.832   0.910  0.1129 -0.1130  0.6952
  546SOL    HW1 3278   3.261   2.836   0.827 -0.5759 -1.5686  0.2200
  546SOL    HW2 3279   3.168   2.916   0.915  1.0193  0.4402  0.1516
  547SOL     OW 3280   3.736   0.723   4.517 -0.2708 -0.1371  0.1884
  547SOL    HW1 3281   3.680   0.687   4.448 -0.8348  1.3178 -0.1476
  547SOL    HW2 3282   3.743   0.816   4.496 -0.3208  0.3178  2.0045
  548SOL     OW 3283   1.074   4.694   2.315 -0.2771 -0.9520  0.5122
  548SOL    HW1 3284   1.154   4.718   2.361 -1.1594 -0.6955  1.9854
  548SOL    HW2 3285   1.087   4.603   2.289 -0.0386 -1.3761  2.0091
  549SOL     OW 3286   5.118   2.709   1.739 -0.0568 -0.6260  0.0050
  549SOL    HW1 3287   5.065   2.673   1.810  0.3228  0.0583  0.6403
  549SOL    HW2 3288   5.177   2.771   1.781  2.8707 -2.9546 -0.2620
  550SOL     OW 3289   5.238   4.346   3.180  0.6378  0.3286  0.0137
  550SOL    HW1 3290   5.178   4.378   3.248 -0.3022 -0.5749 -0.3509
  550SOL    HW2 3291   5.237   4.414   3.113 -1.8139 -0.6285 -1.0365
  551SOL     OW 3292   1.281   0.783   2.562 -0.6426  0.7348  0.3372
  551SOL    HW1 3293   1.288   0.747   2.651 -0.2064 -0.2777 -0.0797
  551SOL    HW2 3294   1.212   0.730   2.521  0.2093  0.1629 -0.3823
  552SOL     OW 3295   0.544   5.251   0.730  0.3943  0.0186  0.7333
  552SOL    HW1 3296   0.578   5.284   0.812  0.5859  1.0693  0.2389
  552SOL    HW2 3297   0.621   5.225   0.680  0.3615  0.5468  0.3998
  553SOL     OW 3298   5.659   6.123   0.388 -0.6286 -0.9959 -0.2503
  553SOL    HW1 3299   5.634   6.134   0.480 -1.9018 -0.4225 -0.6486
  553SOL    HW2 3300   5.743   6.168   0.381 -2.0050  1.7798 -0.0404
  554SOL     OW 3301   3.002   4.625   0.127 -0.0668  0.1744  0.1170
  554SOL    HW1 3302   3.014   4.720   0.119  1.1967 -0.1076 -2.0741
  554SOL    HW2 3303   2.921   4.607   0.081 -0.5512  0.2083  0.9297
  555SOL     OW 3304   3.431   5.082   2.995 -1.1513  0.3587  0.1627
  555SOL    HW1 3305   3.495   5.153   2.998 -1.0987  0.2936  0.6846
  555SOL    HW2 3306   3.355   5.120   2.951 -0.3670  0.1117 -1.4789
  556SOL     OW 3307   2.143   5.148   0.925 -0.4256  0.4473  0.0903
  556SOL    HW1 3308   2.181   5.111   1.004  1.2295  0.1837 -0.7756
  556SOL    HW2 3309   2.215   5.196   0.884 -0.7116 -0.7926 -2.0667
  557SOL     OW 3310   1.665   2.529   1.182 -0.7142  0.3170 -0.0119
  557SOL    HW1 3311   1.755   2.501   1.195 -0.8290 -0.4070 -0.6595
  557SOL    HW2 3312   1.613   2.470   1.237 -0.7039  1.7935  1.6744
  558SOL     OW 3313   0.245   0.231   4.556  0.0247 -0.5908  0.0168
  558SOL    HW1 3314   0.323   0.285   4.570 -0.2632 -0.9227  3.8703
  558SOL    HW2 3315   0.279   0.141   4.557 -0.1294 -0.6830 -1.2018
  559SOL     OW 3316   6.174   1.021   1.357 -0.0024  0.2117  0.5882
  559SOL    HW1 3317   6.231   1.095   1.376 -2.0416  1.8685  0.6677
  559SOL    HW2 3318   6.114   1.054   1.289 -0.6515 -1.5485  0.2483
  560SOL     OW 3319   4.206   2.332   0.539  0.2928  0.7075  0.2830
  560SOL    HW1 3320   4.178   2.399   0.478  1.3800  1.2957  0.4092
  560SOL    HW2 3321   4.289   2.363   0.573  0.8085 -0.6856  0.3777
  561SOL     OW 3322   2.353   2.131   3.569 -0.6030  0.1470 -0.1242
  561SOL    HW1 3323   2.265   2.109   3.539 -0.9922 -1.4554  1.9905
  561SOL    HW2 3324   2.341   2.205   3.628 -0.3674  0.5635 -0.5814
  562SOL     OW 3325   0.165   3.595   3.489 -0.4091  0.3521  0.1937
  562SOL    HW1 3326   0.132   3.585   3.578 -0.9221  0.6006  0.0350
  562SOL    HW2 3327   0.088   3.586   3.433 -0.4279  2.1275 -0.1235
  563SOL     OW 3328   3.861   2.712   0.954  0.0119  0.9207  0.8869
  563SOL    HW1 3329   3.849   2.625   0.917  0.1354  0.7664  1.2061
  563SOL    HW2 3330   3.774   2.750   0.958  0.0403  1.0899  0.0722
  564SOL     OW 3331   2.353   3.733   1.493  0.1537 -0.2294 -0.1783
  564SOL    HW1 3332   2.294   3.795   1.535  0.3484 -0.5378  0.5720
  564SOL    HW2 3333   2.441   3.763   1.518  0.4773  1.3946 -2.8833
  565SOL     OW 3334   4.138   1.832   4.215  0.2910 -0.6223  0.4374
  565SOL    HW1 3335   4.072   1.785   4.165  0.0257 -2.0374  2.0359
  565SOL    HW2 3336   4.215   1.774   4.216  0.6684 -0.1324  0.7390
  566SOL     OW 3337   4.941   4.587   1.751  0.0900 -0.2384  0.0681
  566SOL    HW1 3338   4.953   4.620   1.840  1.0046 -0.7790  0.1595
  566SOL    HW2 3339   5.029   4.584   1.715 -0.2608 -0.1489 -0.8214
  567SOL     OW 3340   4.215   4.149   4.046  0.3504 -0.4252  0.4327
  567SOL    HW1 3341   4.170   4.179   4.125  1.6364  1.7125  0.4290
  567SOL    HW2 3342   4.168   4.190   3.975  1.6923  1.1092  0.3792
  568SOL     OW 3343   1.756   3.111   1.174 -0.1361  0.7964  0.3487
  568SOL    HW1 3344   1.831   3.158   1.210  0.0127 -0.0635  1.1857
  568SOL    HW2 3345   1.786   3.021   1.163 -1.0999  0.3857  0.9217
  569SOL     OW 3346   3.126   0.407   2.071  0.3895  0.3393 -1.1006
  569SOL    HW1 3347   3.052   0.348   2.057  0.9403 -0.6691  0.1024
  569SOL    HW2 3348   3.088   0.483   2.116  0.1908 -0.4827  0.1529
  570SOL     OW 3349   5.880   2.871   2.594  0.0765  0.2920 -0.6843
  570SOL    HW1 3350   5.846   2.961   2.590 -0.0508  0.4066  1.3817
  570SOL    HW2 3351   5.974   2.882   2.606  0.0315  0.1819 -0.1870
  571SOL     OW 3352   4.668   3.317   2.228  0.1421 -0.3632  0.0048
  571SOL    HW1 3353   4.585   3.318   2.180  0.2207  0.3145 -0.1215
  571SOL    HW2 3354   4.704   3.405   2.216  1.1098 -0.7893 -0.3472
  572SOL     OW 3355   2.465   4.663   0.636 -0.1654 -0.7689 -0.4856
  572SOL    HW1 3356   2.445   4.734   0.697  0.4470  0.4172 -1.5959
  572SOL    HW2 3357   2.399   4.597   0.653  0.8887 -1.2110  2.5180
  573SOL     OW 3358   3.939   2.866   2.044 -0.2719  0.2628  0.6037
  573SOL    HW1 3359   3.912   2.895   2.131 -0.3933 -0.2124  0.7305
  573SOL    HW2 3360   4.029   2.897   2.035 -0.9904  2.3248 -0.0308
  574SOL     OW 3361   3.942   0.359   2.307  0.3024 -0.1204 -0.2478
  574SOL    HW1 3362   3.880   0.427   2.332  2.4087  1.6103  0.6499
  574SOL    HW2 3363   3.962   0.313   2.388  0.0888 -0.8049 -0.5678
  575SOL     OW 3364   2.585   4.465   2.480  0.9592 -0.0491 -0.4492
  575SOL    HW1 3365   2.651   4.516   2.527 -0.8201  2.4976 -0.5079
  575SOL    HW2 3366   2.526   4.434   2.549  0.8773 -0.2514 -0.6103
  576SOL     OW 3367   1.530   3.600   2.843  0.6716  0.3296 -0.4358
  576SOL    HW1 3368   1.491   3.593   2.930  1.5664  0.0504 -0.0386
  576SOL    HW2 3369   1.592   3.672   2.850  1.7895 -0.5938 -0.4024
  577SOL     OW 3370   6.220   5.521   1.760  0.5052 -0.4720  0.1550
  577SOL    HW1 3371   6.180   5.503   1.845 -3.4340 -0.3072 -1.4752
  577SOL    HW2 3372   6.181   5.457   1.701  0.9201  1.2078 -2.0796
  578SOL     OW 3373   0.843   5.888   3.554  0.4148 -0.2644  0.3363
  578SOL    HW1 3374   0.848   5.797   3.586  0.6138  0.1644  1.5965
  578SOL    HW2 3375   0.760   5.892   3.507  0.4682 -1.1377  0.1449
  579SOL     OW 3376   5.745   1.243   1.368 -0.2390 -0.0285 -0.3283
  579SOL    HW1 3377   5.806   1.284   1.307  0.4049 -2.0365 -1.1370
  579SOL    HW2 3378   5.767   1.281   1.454  1.4618  0.0554 -0.7658
  580SOL     OW 3379   6.531   4.554   4.240  0.7173  0.1420  0.0389
  580SOL    HW1 3380   6.598   4.504   4.287  0.7778  1.6496  1.6422
  580SOL    HW2 3381   6.491   4.610   4.307 -0.1477  1.3913 -1.4600
  581SOL     OW 3382   6.115   2.464   3.289  0.1606  0.1450 -0.7253
  581SOL    HW1 3383   6.114   2.502   3.201 -1.4173  1.3428 -0.2341
  581SOL    HW2 3384   6.022   2.454   3.312  0.5296  0.7253  1.1626
  582SOL     OW 3385   5.274   0.764   3.648 -0.0183 -0.1450 -0.2028
  582SOL    HW1 3386   5.293   0.672   3.628 -0.5498 -0.6329  1.4227
  582SOL    HW2 3387   5.187   0.779   3.611 -0.1295 -0.4400 -0.0631
  583SOL     OW 3388   0.133   0.930   0.159  0.1557  0.3208 -0.4695
  583SOL    HW1 3389   0.098   0.989   0.092  0.7357  0.8885 -0.2812
  583SOL    HW2 3390   0.115   0.975   0.242 -0.8762 -0.5426 -0.2133
  584SOL     OW 3391   6.096   0.594   0.458  0.3861 -0.7961 -0.4260
  584SOL    HW1 3392   6.039   0.627   0.527  2.4295  2.7305 -0.1644
  584SOL    HW2 3393   6.044   0.603   0.378 -0.0357  0.8945 -0.0116
  585SOL     OW 3394   2.006   4.092   3.515 -0.2382 -0.4351 -0.1277
  585SOL    HW1 3395   1.923   4.080   3.560 -0.5105  0.7287 -0.2795
  585SOL    HW2 3396   2.053   4.157   3.568  0.2624 -0.5183 -0.4555
  586SOL     OW 3397   4.818   2.668   2.486 -0.3176 -0.0916  0.6598
  586SOL    HW1 3398   4.726   2.658   2.511 -1.5936  1.4218 -2.6840
  586SOL    HW2 3399   4.833   2.600   2.420  0.1900  1.0048 -0.4181
  587SOL     OW 3400   2.640   4.831   1.687 -0.9465 -0.2308 -0.1408
  587SOL    HW1 3401   2.690   4.861   1.763 -2.0930 -1.0790  0.9815
  587SOL    HW2 3402   2.706   4.818   1.619 -0.0086  1.4688  0.3815
  588SOL     OW 3403   3.338   3.858   0.627  0.3632 -0.0066  0.1979
  588SOL    HW1 3404   3.269   3.903   0.675  1.0258 -0.2374  1.4273
  588SOL    HW2 3405   3.301   3.773   0.604  0.1215  0.0031  0.5484
  589SOL     OW 3406   6.202   4.021   3.740  0.6217  0.0113 -0.3626
  589SOL    HW1 3407   6.106   4.023   3.734  0.5899  2.0557  0.0705
  589SOL    HW2 3408   6.221   3.939   3.786 -0.8354 -0.9012 -1.2855
  590SOL     OW 3409   3.757   3.950   3.464 -0.3486  0.3421  1.1294
  590SOL    HW1 3410   3.695   3.914   3.400 -0.8235 -0.8058  2.1994
  590SOL    HW2 3411   3.772   4.040   3.434 -2.1496  0.5019  0.5494
  591SOL     OW 3412   2.976   1.167   4.210 -0.0993 -0.4112 -0.0499
  591SOL    HW1 3413   2.998   1.224   4.136 -2.0232 -1.3182 -1.4151
  591SOL    HW2 3414   3.011   1.081   4.186 -0.8753 -0.7501 -0.0007
  592SOL     OW 3415   5.609   1.611   2.745  0.0614 -0.4189 -0.1385
  592SOL    HW1 3416   5.582   1.521   2.762 -2.9456  0.2536 -0.7683
  592SOL    HW2 3417   5.660   1.636   2.822 -2.3214 -1.4708  1.9046
  593SOL     OW 3418   5.468   2.388   3.783  0.5825 -0.1440  0.7765
  593SOL    HW1 3419   5.548   2.426   3.820  0.7924 -0.0448  0.2349
  593SOL    HW2 3420   5.410   2.376   3.858  0.6169  0.9830  1.0023
  594SOL     OW 3421   0.262   3.771   1.811 -0.0083  0.3872 -0.1561
  594SOL    HW1 3422   0.319   3.816   1.874  1.6236  0.3109 -1.4942
  594SOL    HW2 3423   0.201   3.721   1.865  1.6462 -0.0629  1.3868
  595SOL     OW 3424   6.311   6.220   1.773 -0.9576  0.2101 -0.0893
  595SOL    HW1 3425   6.274   6.153   1.716 -0.8877  0.2582 -0.1909
  595SOL    HW2 3426   6.239   6.281   1.789 -1.0119  0.1304 -0.0248
  596SOL     OW 3427   5.119   3.940   2.798  0.2778 -0.2897 -0.1022
  596SOL    HW1 3428   5.106   4.007   2.865  0.9607 -1.0038  0.7671
  596SOL    HW2 3429   5.031   3.906   2.781 -0.1950  1.3572 -1.1519
  597SOL     OW 3430   4.073   5.115   2.504  0.5274 -0.7834 -0.1600
  597SOL    HW1 3431   4.155   5.066   2.499  1.3228  0.6097 -1.6105
  597SOL    HW2 3432   4.092   5.200   2.463 -1.2796  0.0847  0.6529
  598SOL     OW 3433   5.828   0.959   2.106 -0.1940  0.2916  0.2260
  598SOL    HW1 3434   5.866   0.931   2.190  2.1888  0.3112 -0.7768
  598SOL    HW2 3435   5.899   0.950   2.043 -2.2999 -1.1342 -2.1591
  599SOL     OW 3436   4.849   2.711   0.356 -0.2419 -0.6242  0.8416
  599SOL    HW1 3437   4.797   2.767   0.413  1.5172  0.5893  1.3308
  599SOL    HW2 3438   4.862   2.631   0.406 -1.3679 -0.8403  0.8173
  600SOL     OW 3439   2.785   4.096   3.552 -0.4677  0.3880  0.2760
  600SOL    HW1 3440   2.794   4.189   3.532  1.1486  0.3333  0.5700
  600SOL    HW2 3441   2.866   4.057   3.518 -0.6739 -0.7401  1.0415
  601SOL     OW 3442   3.755   6.087   3.859  0.1540 -0.1484  0.5468
  601SOL    HW1 3443   3.690   6.150   3.891  2.1924  1.7040  1.3159
  601SOL    HW2 3444   3.714   6.002   3.870 -0.7948  0.6418  4.4567
  602SOL     OW 3445   0.627   1.367   0.410  0.0686 -0.3591  0.3006
  602SOL    HW1 3446   0.534   1.359   0.387  0.2118 -0.4348 -0.2537
  602SOL    HW2 3447   0.638   1.460   0.432  0.5573  0.4078 -2.7726
  603SOL     OW 3448   0.960   1.659   1.327  0.0183 -0.4331  0.4473
  603SOL    HW1 3449   1.001   1.653   1.241  0.5896 -1.8187  0.7916
  603SOL    HW2 3450   0.969   1.751   1.351 -0.0844 -0.0361 -0.9225
  604SOL     OW 3451   0.465   2.948   4.506  0.0518  0.5054 -0.1699
  604SOL    HW1 3452   0.474   2.864   4.552  0.0817  0.0085 -1.0743
  604SOL    HW2 3453   0.382   2.984   4.539 -0.6510 -0.5120 -0.7667
  605SOL     OW 3454   1.400   2.031   0.302  0.5264 -0.1619 -0.0638
  605SOL    HW1 3455   1.453   2.108   0.282  0.0232  0.1811 -0.1131
  605SOL    HW2 3456   1.368   2.045   0.391 -0.0234 -0.0343 -0.2731
  606SOL     OW 3457   4.831   2.413   2.610 -0.3664 -0.1155 -0.2889
  606SOL    HW1 3458   4.917   2.435   2.576 -0.8367  1.6318 -0.4404
  606SOL    HW2 3459   4.814   2.478   2.678 -1.3981 -0.6829  0.0265
  607SOL     OW 3460   6.407   1.166   0.497 -0.0376  0.4703 -0.3112
  607SOL    HW1 3461   6.476   1.226   0.525  0.1748  0.4493 -0.7835
  607SOL    HW2 3462   6.366   1.136   0.578  1.6762 -0.9416  0.0762
  608SOL     OW 3463   3.748   6.392   2.427 -0.1124 -0.0523 -0.3499
  608SOL    HW1 3464   3.687   6.435   2.487  0.7892 -0.7493  1.1172
  608SOL    HW2 3465   3.693   6.364   2.353 -1.5821 -0.6461  0.9059
  609SOL     OW 3466   4.485   3.218   3.119 -0.1205  0.5404  0.4589
  609SOL    HW1 3467   4.414   3.155   3.108  2.7351 -2.9232 -0.1891
  609SOL    HW2 3468   4.489   3.266   3.036 -0.3629 -0.7920 -0.3470
  610SOL     OW 3469   6.448   5.599   4.149  0.1746  0.3799 -0.0803
  610SOL    HW1 3470   6.465   5.556   4.233  2.7112  1.8683  0.2854
  610SOL    HW2 3471   6.449   5.693   4.170  2.9716  0.9064 -1.9820
  611SOL     OW 3472   0.241   6.287   0.259 -0.2599 -0.2346 -0.1770
  611SOL    HW1 3473   0.325   6.250   0.231  0.0499  1.4662 -1.7184
  611SOL    HW2 3474   0.248   6.381   0.239 -2.2523  0.0774  0.3450
  612SOL     OW 3475   2.442   5.035   1.959 -0.2521 -0.1403  0.2950
  612SOL    HW1 3476   2.416   5.087   2.035 -1.2931 -0.6423  0.2889
  612SOL    HW2 3477   2.516   5.083   1.922 -0.3346  0.6094  1.0816
  613SOL     OW 3478   5.223   4.717   0.229 -0.1916 -0.2878 -1.2985
  613SOL    HW1 3479   5.220   4.641   0.287 -1.0447  0.4963 -0.2635
  613SOL    HW2 3480   5.149   4.771   0.256  0.7671  1.2288 -1.5451
  614SOL     OW 3481   1.804   1.791   4.636  0.2670  0.2625 -0.7712
  614SOL    HW1 3482   1.766   1.871   4.671  0.1912 -0.0670 -0.0844
  614SOL    HW2 3483   1.872   1.821   4.575  1.5800  0.8647  0.9220
  615SOL     OW 3484   3.515   5.929   1.086  0.4845 -0.1248 -0.1563
  615SOL    HW1 3485   3.424   5.928   1.116  0.2855 -2.3825 -0.6427
  615SOL    HW2 3486   3.565   5.900   1.162  0.7236  0.3718 -0.1210
  616SOL     OW 3487   0.306   5.676   3.449 -0.2315  0.0126  0.2730
  616SOL    HW1 3488   0.337   5.619   3.519  2.5194 -0.5423 -1.2694
  616SOL    HW2 3489   0.370   5.747   3.445  1.0407 -1.0999 -2.9763
  617SOL     OW 3490   4.307   4.762   2.224 -0.5317 -0.0443  0.6002
  617SOL    HW1 3491   4.250   4.839   2.216 -1.8358 -1.0997 -1.3743
  617SOL    HW2 3492   4.395   4.795   2.211 -0.8647  1.3622  1.6937
  618SOL     OW 3493   4.290   4.705   1.014 -0.6030 -0.3427  0.3068
  618SOL    HW1 3494   4.347   4.743   0.947 -1.8315  1.7701  0.3813
  618SOL    HW2 3495   4.349   4.686   1.087  0.2056  0.6171 -0.0759
  619SOL     OW 3496   0.247   6.339   2.186  0.1672  0.2822  0.0540
  619SOL    HW1 3497   0.161   6.380   2.191  0.8887  1.8772  0.0258
  619SOL    HW2 3498   0.257   6.316   2.094 -0.4036 -0.3310  0.1394
  620SOL     OW 3499   0.829   3.143   1.380  0.2936  0.0515  0.1691
  620SOL    HW1 3500   0.771   3.215   1.407 -1.0182 -1.0195  0.3063
  620SOL    HW2 3501   0.770   3.071   1.359  1.4301 -0.2173 -2.5179
  621SOL     OW 3502   5.124   5.833   1.094  0.6067  0.0838  1.0173
  621SOL    HW1 3503   5.157   5.762   1.149  0.0097  0.0652  1.3551
  621SOL    HW2 3504   5.188   5.903   1.105  1.9295 -0.8305 -0.3394
  622SOL     OW 3505   2.648   2.260   3.983  0.1275  0.2651 -0.3935
  622SOL    HW1 3506   2.562   2.245   3.944  0.0953 -0.4686 -0.0542
  622SOL    HW2 3507   2.646   2.210   4.064  1.5275 -1.2889 -1.2559
  623SOL     OW 3508   5.408   3.510   1.063 -0.4096  0.0156  0.1565
  623SOL    HW1 3509   5.439   3.592   1.100  0.7757  0.0531 -0.8418
  623SOL    HW2 3510   5.403   3.527   0.969 -1.3088 -0.6987  0.0629
  624SOL     OW 3511   5.653   0.094   0.455 -0.7572  0.2088 -0.9904
  624SOL    HW1 3512   5.722   0.141   0.503 -0.5633  0.1509 -1.2097
  624SOL    HW2 3513   5.590   0.162   0.431 -0.3059  0.4169 -1.6073
  625SOL     OW 3514   4.274   6.309   3.185  0.2163 -0.2915  0.6063
  625SOL    HW1 3515   4.277   6.214   3.177  2.3650 -0.2181 -0.0355
  625SOL    HW2 3516   4.304   6.327   3.274  0.7273 -0.1854  0.4147
  626SOL     OW 3517   3.234   6.021   0.482  0.7887 -0.0646 -0.3329
  626SOL    HW1 3518   3.273   6.038   0.397  0.9659  2.1337  0.1307
  626SOL    HW2 3519   3.147   6.059   0.478  0.7003 -0.1639  0.3816
  627SOL     OW 3520   1.368   5.539   3.625  0.5590  0.3025 -0.0504
  627SOL    HW1 3521   1.302   5.472   3.645  0.0081  1.2061  1.3212
  627SOL    HW2 3522   1.443   5.490   3.594  0.0209 -0.9302  0.5257
  628SOL     OW 3523   1.174   2.673   4.038  0.3282  0.5760 -0.0631
  628SOL    HW1 3524   1.161   2.649   3.946  1.9075 -0.6041 -0.0153
  628SOL    HW2 3525   1.137   2.761   4.045 -2.5451 -0.4100 -1.1063
  629SOL     OW 3526   2.396   6.567   3.788 -0.0530 -0.1929 -0.8445
  629SOL    HW1 3527   2.413   6.651   3.832 -0.9819  0.1668 -1.1463
  629SOL    HW2 3528   2.305   6.546   3.812  0.6564 -1.8966  0.4942
  630SOL     OW 3529   4.362   3.358   2.650 -0.5824 -0.4195 -0.7831
  630SOL    HW1 3530   4.422   3.297   2.693  0.1965 -0.1554 -1.4560
  630SOL    HW2 3531   4.419   3.413   2.596 -1.1770  1.2762  0.2249
  631SOL     OW 3532   1.534   5.339   3.217 -0.4329 -0.2093  0.0712
  631SOL    HW1 3533   1.530   5.395   3.139 -1.1754 -2.5151 -1.6389
  631SOL    HW2 3534   1.451   5.356   3.262 -0.4772  0.3402 -0.2026
  632SOL     OW 3535   5.939   4.924   3.776  0.4234 -0.1340 -0.0858
  632SOL    HW1 3536   5.868   4.963   3.826  0.4245 -1.9200  1.4150
  632SOL    HW2 3537   6.019   4.962   3.812  0.4061 -1.1803  1.1331
  633SOL     OW 3538   6.331   5.072   2.831 -0.1699  0.0417  0.2307
  633SOL    HW1 3539   6.335   5.088   2.737  0.4978 -0.7543  0.1150
  633SOL    HW2 3540   6.399   5.128   2.868 -0.5192  0.4517  0.2578
  634SOL     OW 3541   3.028   0.729   4.325  0.2700  0.0753  0.0520
  634SOL    HW1 3542   2.976   0.711   4.247  1.2427 -0.3015 -0.5236
  634SOL    HW2 3543   2.979   0.688   4.397  0.6667 -1.8744 -0.7324
  635SOL     OW 3544   4.854   5.666   0.038  0.1258 -0.0161  0.3786
  635SOL    HW1 3545   4.845   5.669  -0.057 -0.5750  1.0820  0.4712
  635SOL    HW2 3546   4.775   5.707   0.072 -0.3227 -1.6516  1.4835
  636SOL     OW 3547   4.966   5.433   3.043  0.4714 -0.3129 -0.2622
  636SOL    HW1 3548   4.939   5.416   3.133  1.1468 -1.5293 -0.2672
  636SOL    HW2 3549   4.885   5.439   2.993 -0.0585  2.5855  0.7263
  637SOL     OW 3550   2.361   4.076   3.499  0.1104 -0.0050  0.4493
  637SOL    HW1 3551   2.444   4.093   3.544  0.6488 -2.0294  0.3242
  637SOL    HW2 3552   2.320   4.005   3.550 -1.2167  0.4838  0.0964
  638SOL     OW 3553   0.994   2.508   0.969 -0.3326 -0.3385 -0.2802
  638SOL    HW1 3554   1.000   2.414   0.957 -0.0771 -0.2094 -1.3010
  638SOL    HW2 3555   0.901   2.526   0.978 -0.3508 -0.7297  0.3438
  639SOL     OW 3556   3.889   3.731   3.567  0.3605  0.0832 -0.3312
  639SOL    HW1 3557   3.843   3.809   3.536  1.4020  1.1671  0.7363
  639SOL    HW2 3558   3.859   3.719   3.657 -0.2483 -1.1278 -0.6806
  640SOL     OW 3559   5.614   3.693   1.195 -0.4841  0.2016  0.0307
  640SOL    HW1 3560   5.586   3.635   1.266 -2.1676 -0.8053 -1.3787
  640SOL    HW2 3561   5.603   3.781   1.230  1.6280 -0.2480  2.0377
  641SOL     OW 3562   3.760   0.170   4.043 -0.2681  0.3911  0.2441
  641SOL    HW1 3563   3.699   0.239   4.015  1.9666  1.5906 -2.0927
  641SOL    HW2 3564   3.737   0.094   3.989  1.0728  1.2682 -1.6613
  642SOL     OW 3565   6.450   1.970   2.822  0.1156  0.1448 -0.4977
  642SOL    HW1 3566   6.495   1.930   2.748 -1.5796 -2.3524 -0.3171
  642SOL    HW2 3567   6.365   1.995   2.787 -0.9055 -1.5432  0.6296
  643SOL     OW 3568   2.920   2.160   3.956  0.0915 -0.0289  0.2643
  643SOL    HW1 3569   2.989   2.211   3.914  0.3054  0.3527  1.0737
  643SOL    HW2 3570   2.839   2.197   3.921  0.2376  1.0651  1.0553
  644SOL     OW 3571   4.059   0.575   3.778  0.6208  0.0025 -0.1164
  644SOL    HW1 3572   3.964   0.582   3.770  0.8847  1.4188 -4.2240
  644SOL    HW2 3573   4.076   0.481   3.783 -0.9456 -0.4580 -2.1516
  645SOL     OW 3574   3.140   1.332   2.965  0.2827  0.2455 -0.2183
  645SOL    HW1 3575   3.204   1.321   3.035  0.6772 -0.2341 -0.6491
  645SOL    HW2 3576   3.126   1.427   2.960  0.7084  0.3274  0.0975
  646SOL     OW 3577   2.421   6.151   4.253  0.7679  0.0149 -0.4606
  646SOL    HW1 3578   2.456   6.103   4.327  1.6220 -0.3783 -1.1120
  646SOL    HW2 3579   2.347   6.098   4.222  1.2944 -0.5423 -0.7682
  647SOL     OW 3580   1.997   4.615   1.511 -0.0291  0.0307 -0.5395
  647SOL    HW1 3581   2.043   4.540   1.473 -0.5122 -1.0209  0.8761
  647SOL    HW2 3582   2.065   4.661   1.561  0.1041  0.0896 -0.7746
  648SOL     OW 3583   6.562   1.342   3.542  0.3649 -0.0387  0.5861
  648SOL    HW1 3584   6.579   1.354   3.635  0.7093  0.3793  0.4748
  648SOL    HW2 3585   6.646   1.313   3.506 -0.2378 -2.0456  0.7079
  649SOL     OW 3586   2.244   1.309   3.514  0.2616 -0.1491  0.7502
  649SOL    HW1 3587   2.191   1.358   3.577  1.9752  2.1070  0.5592
  649SOL    HW2 3588   2.333   1.313   3.550  1.0974  0.2910 -1.2616
  650SOL     OW 3589   5.582   4.048   3.087  0.1952 -0.7260 -0.5384
  650SOL    HW1 3590   5.667   4.048   3.043 -0.2829 -0.4726 -1.4967
  650SOL    HW2 3591   5.524   3.999   3.028 -0.1606 -1.5504  0.4592
  651SOL     OW 3592   3.299   3.795   4.278  0.1923 -0.3695 -0.4691
  651SOL    HW1 3593   3.364   3.830   4.218  0.3431 -1.4582 -0.9666
  651SOL    HW2 3594   3.300   3.855   4.352  0.1645  0.8599 -1.4419
  652SOL     OW 3595   0.739   5.311   0.955  0.5442 -0.2351  0.1348
  652SOL    HW1 3596   0.776   5.358   1.030  2.4812 -0.8926 -0.3314
  652SOL    HW2 3597   0.756   5.219   0.974  0.3288 -0.4631 -0.7466
  653SOL     OW 3598   2.338   1.918   3.247 -0.4724 -0.1522  0.3650
  653SOL    HW1 3599   2.313   1.889   3.335  1.5440 -3.0444  0.1403
  653SOL    HW2 3600   2.433   1.927   3.251 -0.4524  0.7165 -1.2549
  654SOL     OW 3601   3.115   5.176   2.002  0.1541  0.7259 -0.0325
  654SOL    HW1 3602   3.118   5.271   2.008  1.7552  0.6764  0.3808
  654SOL    HW2 3603   3.191   5.153   1.949 -0.2395 -0.3300 -0.1659
  655SOL     OW 3604   4.410   1.676   1.579  0.5762  0.2754 -0.5726
  655SOL    HW1 3605   4.402   1.582   1.595 -2.5668  0.6358  0.7529
  655SOL    HW2 3606   4.429   1.684   1.486  0.5128 -1.6432 -0.7811
  656SOL     OW 3607   5.513   5.029   0.270  0.2670 -0.0712  0.0259
  656SOL    HW1 3608   5.432   5.075   0.251  0.5993  0.3113 -0.4831
  656SOL    HW2 3609   5.503   4.998   0.360 -0.6692 -0.5228 -0.2271
  657SOL     OW 3610   3.695   0.670   1.063 -0.5534  0.4074 -0.9985
  657SOL    HW1 3611   3.770   0.677   1.122 -0.2363 -0.6299 -1.2473
  657SOL    HW2 3612   3.721   0.719   0.985 -0.5579  0.9147 -0.6872
  658SOL     OW 3613   5.410   0.893   3.091  0.7117  0.0224  0.2720
  658SOL    HW1 3614   5.390   0.801   3.074  2.3566 -0.1525 -0.9220
  658SOL    HW2 3615   5.481   0.891   3.155  0.0489  0.5072  1.0389
  659SOL     OW 3616   0.581   6.530   0.495 -0.1875  0.5172  0.0731
  659SOL    HW1 3617   0.497   6.565   0.524 -0.4903  0.7914 -1.0885
  659SOL    HW2 3618   0.618   6.489   0.573 -0.2889  2.4943  1.2298
  660SOL     OW 3619   1.915   5.353   3.503  0.4345  0.1047 -0.1483
  660SOL    HW1 3620   1.860   5.304   3.442 -0.7754  0.6781  0.4309
  660SOL    HW2 3621   1.972   5.406   3.447  1.8240 -1.9569 -0.7759
  661SOL     OW 3622   4.747   1.582   2.469  0.5149 -0.5818 -0.4790
  661SOL    HW1 3623   4.789   1.570   2.383 -0.1588 -1.0130 -0.7550
  661SOL    HW2 3624   4.766   1.673   2.492 -1.1059  0.2471 -2.1012
  662SOL     OW 3625   3.567   4.749   3.703  0.2881 -0.2159  0.2593
  662SOL    HW1 3626   3.577   4.667   3.655  0.5010  0.2302 -0.4701
  662SOL    HW2 3627   3.494   4.733   3.763 -0.6439 -0.4638 -0.9037
  663SOL     OW 3628   3.918   2.154   3.140 -0.4035  0.3427 -0.1356
  663SOL    HW1 3629   3.964   2.231   3.108 -2.2229  1.2861 -0.6302
  663SOL    HW2 3630   3.839   2.189   3.181 -2.1113 -1.2880 -1.8109
  664SOL     OW 3631   4.253   1.691   2.278 -0.1470 -0.4388 -0.2808
  664SOL    HW1 3632   4.219   1.767   2.230  0.2824  0.3571  0.6227
  664SOL    HW2 3633   4.344   1.715   2.297 -0.5794 -0.2575  1.8021
  665SOL     OW 3634   0.516   6.066   0.397 -0.5904 -0.2307  0.5234
  665SOL    HW1 3635   0.452   5.995   0.398  0.1040 -0.8659  0.9402
  665SOL    HW2 3636   0.582   6.041   0.462 -0.1813  0.6569  0.4759
  666SOL     OW 3637   1.076   1.902   2.756  0.0939  0.6017 -0.5552
  666SOL    HW1 3638   0.991   1.935   2.785  0.1055 -0.3891  0.7038
  666SOL    HW2 3639   1.135   1.977   2.764 -0.8112  1.5867 -2.3971
  667SOL     OW 3640   4.585   1.485   0.612  0.0802  0.2448 -0.1143
  667SOL    HW1 3641   4.593   1.475   0.518  0.4992  1.4394 -0.2196
  667SOL    HW2 3642   4.633   1.566   0.632  0.0767 -0.0362  1.1272
  668SOL     OW 3643   1.931   5.689   3.333 -0.2034 -0.3197  0.4075
  668SOL    HW1 3644   1.998   5.622   3.345  2.4401  2.1971  0.6955
  668SOL    HW2 3645   1.933   5.710   3.240 -0.2222  0.1192  0.5016
  669SOL     OW 3646   5.854   0.514   1.415  0.4759  0.3927 -0.1598
  669SOL    HW1 3647   5.788   0.574   1.380 -0.8212 -0.9347 -0.0467
  669SOL    HW2 3648   5.821   0.489   1.501  0.6704 -0.9397 -0.4452
  670SOL     OW 3649   0.395   2.742   3.700  0.2423  0.0215  0.3445
  670SOL    HW1 3650   0.374   2.787   3.619 -0.8334  0.8596  1.0633
  670SOL    HW2 3651   0.446   2.666   3.672  0.4305  0.6249 -1.0503
  671SOL     OW 3652   0.912   4.373   2.426  0.4217  0.9079  0.1013
  671SOL    HW1 3653   0.972   4.386   2.353  2.2573  0.4368  1.4531
  671SOL    HW2 3654   0.937   4.288   2.462 -2.7812 -0.5909 -0.7813
  672SOL     OW 3655   3.346   5.404   1.442  0.2997  0.1263 -0.5421
  672SOL    HW1 3656   3.423   5.354   1.414  0.7406  0.2219  0.4529
  672SOL    HW2 3657   3.295   5.342   1.494  0.4578  0.4857  0.0450
  673SOL     OW 3658   5.084   1.529   3.779 -0.1357 -0.0950  0.6233
  673SOL    HW1 3659   5.040   1.444   3.765 -0.3509  0.2628 -1.2027
  673SOL    HW2 3660   5.177   1.508   3.781 -0.1632 -0.3451 -0.2711
  674SOL     OW 3661   5.346   4.842   4.150 -0.0418  0.6182 -0.2483
  674SOL    HW1 3662   5.436   4.821   4.123 -0.2834 -0.4734 -0.2587
  674SOL    HW2 3663   5.309   4.888   4.076  0.4824  1.0068 -0.2775
  675SOL     OW 3664   5.269   1.226   4.007  0.2575  0.6821  0.0780
  675SOL    HW1 3665   5.276   1.317   4.037  1.3779  1.4343 -2.2269
  675SOL    HW2 3666   5.352   1.186   4.031 -0.0577  0.3694  0.6808
  676SOL     OW 3667   6.128   3.685   4.176  0.7945 -0.5743 -0.7795
  676SOL    HW1 3668   6.134   3.594   4.205 -1.4857 -0.6299 -0.3353
  676SOL    HW2 3669   6.200   3.729   4.221  1.1964 -1.9170 -0.0474
  677SOL     OW 3670   5.314   1.992   1.598  0.1467  0.6695  0.1196
  677SOL    HW1 3671   5.409   1.992   1.603  0.2894 -0.9871 -1.6760
  677SOL    HW2 3672   5.294   2.045   1.521 -0.4946  2.0574  1.1857
  678SOL     OW 3673   2.255   3.746   3.525 -0.5565  0.1952  0.5914
  678SOL    HW1 3674   2.344   3.752   3.489 -0.9615 -0.6802 -0.6335
  678SOL    HW2 3675   2.262   3.679   3.593 -0.3236 -0.0954  0.2909
  679SOL     OW 3676   3.660   4.242   0.887  0.1967 -0.2265 -0.2528
  679SOL    HW1 3677   3.609   4.275   0.813 -0.5606 -1.2107 -0.1866
  679SOL    HW2 3678   3.627   4.153   0.901 -0.3164  0.2443  1.8570
  680SOL     OW 3679   4.702   2.010   3.834  0.2937  0.1191 -0.0595
  680SOL    HW1 3680   4.784   2.044   3.869  1.2494 -2.2979  0.2035
  680SOL    HW2 3681   4.722   1.921   3.806 -2.2947 -0.6609  0.2602
  681SOL     OW 3682   3.338   6.541   1.779  0.2805 -0.5922 -0.0605
  681SOL    HW1 3683   3.403   6.589   1.831 -0.0611 -1.5419  1.2957
  681SOL    HW2 3684   3.387   6.510   1.703  0.9316  0.3560 -0.0574
  682SOL     OW 3685   0.573   5.448   2.276 -0.3575 -0.1287  0.0889
  682SOL    HW1 3686   0.546   5.475   2.188 -1.3972 -2.3614 -0.3425
  682SOL    HW2 3687   0.631   5.373   2.261 -2.1967 -1.8826  1.2862
  683SOL     OW 3688   0.839   5.654   3.656  0.0906  0.2552  0.7631
  683SOL    HW1 3689   0.888   5.600   3.718  2.6237  1.7435  0.1900
  683SOL    HW2 3690   0.850   5.610   3.572  0.4432  0.5907  0.6329
  684SOL     OW 3691   6.146   1.881   4.280 -0.1040  0.3428  0.0092
  684SOL    HW1 3692   6.205   1.849   4.348 -0.8076  1.1498  1.0437
  684SOL    HW2 3693   6.200   1.888   4.202  0.4494 -1.7148  0.1612
  685SOL     OW 3694   6.457   1.860   1.017  0.1400  0.2585  0.1356
  685SOL    HW1 3695   6.430   1.851   1.108 -0.1633  0.4732  0.0672
  685SOL    HW2 3696   6.435   1.950   0.994 -1.9636 -0.4330 -0.8447
  686SOL     OW 3697   5.104   3.644   1.314 -0.2747  0.2268  0.4123
  686SOL    HW1 3698   5.119   3.727   1.270  0.0272 -1.0455 -2.0499
  686SOL    HW2 3699   5.162   3.582   1.269 -0.4924 -1.3443  2.1566
  687SOL     OW 3700   3.513   3.443   4.209  0.0910  0.0579 -0.1805
  687SOL    HW1 3701   3.480   3.498   4.280  0.0842  0.2193 -0.3084
  687SOL    HW2 3702   3.568   3.378   4.252  1.3489  1.0932 -0.1818
  688SOL     OW 3703   3.144   5.971   2.773 -0.0125  0.0893  0.2582
  688SOL    HW1 3704   3.195   5.899   2.812  1.1551  0.8889  0.2764
  688SOL    HW2 3705   3.059   5.966   2.815 -0.0206 -1.4067  0.1106
  689SOL     OW 3706   3.779   4.927   1.119  0.3376  0.0959  0.2782
  689SOL    HW1 3707   3.820   5.013   1.104  0.1130 -0.1190 -1.9227
  689SOL    HW2 3708   3.792   4.880   1.037 -0.1558 -1.7515  1.2077
  690SOL     OW 3709   4.589   1.566   0.089 -0.0431  0.1108 -0.0496
  690SOL    HW1 3710   4.593   1.650   0.135  0.0025  0.0104  0.1297
  690SOL    HW2 3711   4.636   1.581   0.007  0.2040  0.1809  0.1039
  691SOL     OW 3712   5.034   6.018   0.637  0.2373 -0.0336  0.7630
  691SOL    HW1 3713   5.066   6.096   0.592  0.5498  0.0454  1.1216
  691SOL    HW2 3714   4.955   5.994   0.588  1.7078 -1.2115 -1.1611
  692SOL     OW 3715   6.201   1.110   3.498 -0.2124 -0.4275 -0.0291
  692SOL    HW1 3716   6.152   1.062   3.566 -2.7081  0.4493 -1.0923
  692SOL    HW2 3717   6.150   1.098   3.419  1.5510  0.2702 -1.3375
  693SOL     OW 3718   6.149   4.443   1.055  0.6582  0.5324  0.2534
  693SOL    HW1 3719   6.140   4.486   0.970 -0.8363 -1.2993 -0.5753
  693SOL    HW2 3720   6.165   4.351   1.034 -1.7610 -0.3648  1.8856
  694SOL     OW 3721   2.311   3.776   2.082  0.3944 -0.0733  0.0955
  694SOL    HW1 3722   2.219   3.768   2.056  0.9201  0.3516 -2.1034
  694SOL    HW2 3723   2.309   3.823   2.165 -1.4122 -1.0201  0.6393
  695SOL     OW 3724   6.014   3.557   1.066  0.4001 -0.0892  0.0420
  695SOL    HW1 3725   6.061   3.563   0.983  1.6479  2.4799  0.8048
  695SOL    HW2 3726   5.931   3.602   1.050  1.2247  1.6874  0.4621
  696SOL     OW 3727   5.449   4.537   2.207 -0.0489  0.1912 -0.0205
  696SOL    HW1 3728   5.479   4.460   2.255 -0.6347 -0.1267 -0.1608
  696SOL    HW2 3729   5.442   4.605   2.274 -0.1071 -0.0353  0.2080
  697SOL     OW 3730   3.803   5.524   2.129  0.7420  0.2623  0.2285
  697SOL    HW1 3731   3.823   5.614   2.154  2.3501 -0.0748  0.2614
  697SOL    HW2 3732   3.799   5.525   2.033  1.5256  0.2306  0.1921
  698SOL     OW 3733   5.254   4.957   1.578  0.4851  0.5692  0.5686
  698SOL    HW1 3734   5.276   4.869   1.608  0.2278  0.0231 -0.7516
  698SOL    HW2 3735   5.273   4.955   1.484 -1.9258  1.1024  0.0002
  699SOL     OW 3736   0.209   5.299   4.030  0.5261 -0.2345 -0.3047
  699SOL    HW1 3737   0.243   5.239   3.963  0.3474 -1.9855  1.0844
  699SOL    HW2 3738   0.168   5.241   4.095 -0.5439  1.4870  0.6292
  700SOL     OW 3739   4.037   3.778   4.205 -0.0562 -0.3629 -0.6330
  700SOL    HW1 3740   4.031   3.867   4.240  1.9441 -1.2513  2.4043
  700SOL    HW2 3741   4.105   3.784   4.137  1.5246  0.1796  0.9035
  701SOL     OW 3742   2.158   2.144   3.193 -0.0129 -0.1530  0.0357
  701SOL    HW1 3743   2.232   2.084   3.201 -0.0928 -0.6475 -2.2918
  701SOL    HW2 3744   2.174   2.192   3.112 -2.1734 -0.2169 -0.5030
  702SOL     OW 3745   0.462   5.684   2.918 -0.1715  0.3591  0.5743
  702SOL    HW1 3746   0.473   5.770   2.959  0.1616  0.4424  0.3121
  702SOL    HW2 3747   0.446   5.624   2.991 -2.1270  0.9058  0.6664
  703SOL     OW 3748   1.831   3.221   0.776  0.0292  0.1056 -0.1084
  703SOL    HW1 3749   1.884   3.257   0.847 -0.8638  1.4628 -0.0970
  703SOL    HW2 3750   1.822   3.128   0.798  0.8896  0.2269  0.8298
  704SOL     OW 3751   0.272   4.900   3.157  1.0366 -0.4972  0.2580
  704SOL    HW1 3752   0.304   4.852   3.233  1.2733  1.0712  1.2082
  704SOL    HW2 3753   0.233   4.980   3.194 -1.4776 -0.9993 -1.0425
  705SOL     OW 3754   1.983   0.582   3.716 -0.4932 -0.0936 -0.6896
  705SOL    HW1 3755   2.008   0.625   3.798  0.5729  0.1974 -1.1613
  705SOL    HW2 3756   1.942   0.651   3.665 -0.0592  0.0199 -0.8846
  706SOL     OW 3757   3.564   3.803   3.290 -0.3851 -0.0815 -0.1349
  706SOL    HW1 3758   3.471   3.801   3.312 -0.1052 -0.2950  1.1091
  706SOL    HW2 3759   3.577   3.726   3.234 -1.2904  0.9682 -1.8884
  707SOL     OW 3760   4.491   0.738   2.261  0.2612 -0.4517 -0.1610
  707SOL    HW1 3761   4.570   0.709   2.216  0.5710  0.9395 -0.5470
  707SOL    HW2 3762   4.446   0.794   2.198 -0.6637 -0.6316  0.3232
  708SOL     OW 3763   2.267   4.822   1.987 -0.3537 -0.1784  0.2209
  708SOL    HW1 3764   2.343   4.880   1.986  0.9139 -1.7833 -0.1590
  708SOL    HW2 3765   2.280   4.764   1.913 -0.8583 -1.8191  1.3597
  709SOL     OW 3766   0.761   5.396   1.454 -0.1348  0.3128 -0.3930
  709SOL    HW1 3767   0.749   5.491   1.456 -0.4779  0.3101 -1.5704
  709SOL    HW2 3768   0.855   5.384   1.461 -0.2297  0.6074  2.3870
  710SOL     OW 3769   6.202   2.858   0.571  0.3908 -0.1076 -0.5749
  710SOL    HW1 3770   6.264   2.928   0.553  1.8722 -0.3542  2.7113
  710SOL    HW2 3771   6.173   2.828   0.485  1.4737  2.9245 -2.1376
  711SOL     OW 3772   0.362   5.860   1.643 -0.6541 -0.1254  0.0057
  711SOL    HW1 3773   0.299   5.848   1.572 -0.3101 -1.0247 -0.1540
  711SOL    HW2 3774   0.378   5.772   1.676  0.3272  0.1280  0.2190
  712SOL     OW 3775   1.508   0.291   3.578 -0.3667  0.1262  0.2893
  712SOL    HW1 3776   1.581   0.242   3.617 -1.8076 -2.5240 -0.0993
  712SOL    HW2 3777   1.438   0.284   3.643 -1.6439 -1.2252 -1.1654
  713SOL     OW 3778   5.814   2.188   4.588 -0.3727  0.2446  0.2489
  713SOL    HW1 3779   5.875   2.116   4.566  0.2155  0.3228  1.5714
  713SOL    HW2 3780   5.739   2.144   4.626  0.7942  0.3841  2.8911
  714SOL     OW 3781   4.649   5.155   2.618 -0.2468 -0.0537 -0.2388
  714SOL    HW1 3782   4.710   5.207   2.567  0.0080 -1.0484 -0.9794
  714SOL    HW2 3783   4.583   5.126   2.555 -0.0139 -1.1639 -0.0004
  715SOL     OW 3784   0.112   4.278   4.638 -0.0904 -0.2641 -0.7997
  715SOL    HW1 3785   0.062   4.268   4.557  0.8335  1.3671 -1.6175
  715SOL    HW2 3786   0.051   4.321   4.698 -1.2732 -2.7781 -0.0604
  716SOL     OW 3787   5.894   6.486   2.936 -0.0812 -0.0759 -0.3354
  716SOL    HW1 3788   5.837   6.410   2.946 -0.3387  0.1044 -0.4224
  716SOL    HW2 3789   5.838   6.554   2.900  1.1685 -1.2374 -5.2370
  717SOL     OW 3790   4.912   5.288   0.910 -0.0671  0.0810  0.5440
  717SOL    HW1 3791   4.885   5.242   0.989 -1.0608  0.1986  0.2799
  717SOL    HW2 3792   4.984   5.344   0.939  0.5886 -0.9860  1.0396
  718SOL     OW 3793   2.613   3.100   1.401 -0.2011  0.0482 -0.3388
  718SOL    HW1 3794   2.598   3.140   1.315  0.2453  1.7548  0.3367
  718SOL    HW2 3795   2.533   3.052   1.420 -0.4877  0.0420 -1.4913
  719SOL     OW 3796   0.533   2.070   1.083 -0.6717 -0.3141 -0.5678
  719SOL    HW1 3797   0.528   2.100   1.174 -1.2025  1.2293 -1.0750
  719SOL    HW2 3798   0.443   2.053   1.058 -0.4401 -1.6632 -0.5293
  720SOL     OW 3799   5.223   2.170   4.023  0.8538 -0.1470  0.8572
  720SOL    HW1 3800   5.242   2.263   4.015  2.4737 -0.4990  0.2303
  720SOL    HW2 3801   5.302   2.126   3.991 -0.4536 -1.7490 -0.3627
  721SOL     OW 3802   5.569   5.800   1.111 -0.0202  0.2939 -0.0966
  721SOL    HW1 3803   5.523   5.838   1.186 -1.3551 -1.0448 -0.1794
  721SOL    HW2 3804   5.620   5.872   1.075 -2.0168  1.8712  0.0614
  722SOL     OW 3805   1.862   2.583   2.525 -0.0541  0.0295  0.1949
  722SOL    HW1 3806   1.838   2.649   2.460  0.0435  0.6566  0.7892
  722SOL    HW2 3807   1.957   2.582   2.524 -0.0556 -1.0340 -0.7315
  723SOL     OW 3808   4.574   1.961   4.310 -0.0977 -0.0745 -0.7793
  723SOL    HW1 3809   4.605   1.871   4.305  1.4857  0.2645  1.4558
  723SOL    HW2 3810   4.508   1.960   4.379  1.6882  0.8373  1.0381
  724SOL     OW 3811   2.409   2.587   1.523  0.0429  0.4748 -0.5207
  724SOL    HW1 3812   2.495   2.622   1.499 -0.0308  1.6094  0.7614
  724SOL    HW2 3813   2.346   2.646   1.483 -0.1217  0.3540 -0.4410
  725SOL     OW 3814   6.552   5.865   1.114 -0.5812  0.6350 -0.3417
  725SOL    HW1 3815   6.483   5.932   1.114  0.5227  1.8276  0.6046
  725SOL    HW2 3816   6.587   5.866   1.025 -2.7942 -1.1357 -1.3169
  726SOL     OW 3817   3.312   4.308   2.171 -0.3568  0.6273 -0.8704
  726SOL    HW1 3818   3.239   4.256   2.204  0.6910 -0.8432 -0.7472
  726SOL    HW2 3819   3.291   4.398   2.195 -0.6041 -0.1039  2.0745
  727SOL     OW 3820   4.943   1.881   0.092  0.2706 -0.2444  0.6463
  727SOL    HW1 3821   4.998   1.957   0.068  0.2059 -0.3421  0.1901
  727SOL    HW2 3822   5.006   1.811   0.110  0.3046 -1.0464 -2.0980
  728SOL     OW 3823   0.734   3.743   2.839  0.3205 -0.3174  0.3395
  728SOL    HW1 3824   0.725   3.834   2.867  0.4968 -0.4231  0.7522
  728SOL    HW2 3825   0.827   3.724   2.851  0.1952 -0.6994  0.7212
  729SOL     OW 3826   5.458   4.138   2.075  0.4987 -0.6976 -0.2552
  729SOL    HW1 3827   5.503   4.208   2.120 -0.4591 -0.1770 -0.0794
  729SOL    HW2 3828   5.366   4.146   2.103  0.1909 -1.3826 -1.0193
  730SOL     OW 3829   0.214   0.902   2.268 -0.0789 -0.2517  0.0060
  730SOL    HW1 3830   0.160   0.870   2.341 -1.6232 -1.1632 -1.4627
  730SOL    HW2 3831   0.212   0.831   2.204  1.3921  0.4515 -0.8848
  731SOL     OW 3832   3.094   1.644   3.962 -0.0134  0.2678  0.6232
  731SOL    HW1 3833   3.011   1.597   3.949  0.0641 -0.1080  1.4129
  731SOL    HW2 3834   3.071   1.736   3.951 -0.3390  0.1001 -0.1170
  732SOL     OW 3835   1.649   6.034   3.233  0.0233 -0.0105  0.3207
  732SOL    HW1 3836   1.677   5.958   3.284  0.9484 -0.0368 -0.2083
  732SOL    HW2 3837   1.583   6.076   3.288 -2.9078 -2.9153 -0.6886
  733SOL     OW 3838   4.302   6.299   3.483 -0.0489 -0.1503  0.2040
  733SOL    HW1 3839   4.336   6.325   3.569  1.9381 -1.1896 -0.1867
  733SOL    HW2 3840   4.361   6.229   3.454 -1.4777 -0.7671 -1.4321
  734SOL     OW 3841   5.420   4.080   2.470  0.2675  0.0972  0.3312
  734SOL    HW1 3842   5.477   4.051   2.399 -1.8681 -0.1495 -1.3975
  734SOL    HW2 3843   5.387   3.998   2.508  0.0068  0.2451  0.4219
  735SOL     OW 3844   0.365   0.709   0.731 -0.6567  0.5330 -0.5624
  735SOL    HW1 3845   0.396   0.794   0.760  3.3232 -1.4572  1.9888
  735SOL    HW2 3846   0.305   0.680   0.800 -0.8999  0.6808 -0.7099
  736SOL     OW 3847   6.506   4.894   0.968 -0.1993 -0.5092  0.4630
  736SOL    HW1 3848   6.464   4.808   0.969 -0.5674 -0.4147 -1.5882
  736SOL    HW2 3849   6.442   4.951   0.925  0.7273  0.3902  0.2474
  737SOL     OW 3850   3.046   3.557   1.834  1.0183 -0.0138 -0.1605
  737SOL    HW1 3851   2.962   3.547   1.880  0.4009  0.3178 -1.1846
  737SOL    HW2 3852   3.042   3.494   1.762  0.2532  2.1635 -2.1509
  738SOL     OW 3853   3.580   4.109   4.503  0.4222 -0.1789 -0.2482
  738SOL    HW1 3854   3.598   4.114   4.597 -2.3830  3.3774  0.3402
  738SOL    HW2 3855   3.585   4.200   4.473 -2.2043 -0.7007 -2.7589
  739SOL     OW 3856   0.302   4.290   4.086 -0.0829 -0.1865 -0.4356
  739SOL    HW1 3857   0.339   4.239   4.158  0.3722  1.5299  0.6046
  739SOL    HW2 3858   0.207   4.280   4.095 -0.0724  0.8066  1.0441
  740SOL     OW 3859   1.545   0.573   3.772 -0.0320 -0.1644 -0.6433
  740SOL    HW1 3860   1.612   0.512   3.802 -1.0683 -0.5361  0.9895
  740SOL    HW2 3861   1.587   0.659   3.776  0.2684 -0.3612  0.6355
  741SOL     OW 3862   4.317   0.331   2.539  0.2920  0.3300  0.1200
  741SOL    HW1 3863   4.358   0.376   2.465 -0.2084  0.2303 -0.2244
  741SOL    HW2 3864   4.283   0.249   2.502 -1.1149  0.8691  0.1517
  742SOL     OW 3865   6.017   1.098   2.563 -0.1548  0.6053  0.6776
  742SOL    HW1 3866   6.068   1.154   2.620  0.5018 -0.6812  1.3937
  742SOL    HW2 3867   5.943   1.153   2.536  0.8797  2.0609  0.6779
  743SOL     OW 3868   5.571   5.125   1.907  0.4750  0.2868  0.3101
  743SOL    HW1 3869   5.634   5.109   1.837 -0.2301  0.0366 -0.2691
  743SOL    HW2 3870   5.568   5.220   1.916  1.4463  0.2826  0.8190
  744SOL     OW 3871   0.462   0.466   3.656  0.6795 -0.4909 -0.8981
  744SOL    HW1 3872   0.391   0.450   3.718  0.7758  0.4677 -0.5178
  744SOL    HW2 3873   0.527   0.400   3.676  1.0332  0.2530  0.5409
  745SOL     OW 3874   2.507   3.738   2.608 -0.1534  0.2012  0.1932
  745SOL    HW1 3875   2.587   3.734   2.556 -0.5282  0.7575 -0.4397
  745SOL    HW2 3876   2.479   3.646   2.615  1.8636 -0.3430  2.5680
  746SOL     OW 3877   5.661   2.338   0.512 -0.1030  0.6217 -0.4066
  746SOL    HW1 3878   5.582   2.309   0.467 -0.2955  0.8273 -0.1981
  746SOL    HW2 3879   5.633   2.412   0.565  0.4344  1.3592 -1.1228
  747SOL     OW 3880   0.446   2.850   1.873  0.3174 -0.1445 -0.1487
  747SOL    HW1 3881   0.383   2.849   1.945  1.1490  0.3020  0.6060
  747SOL    HW2 3882   0.439   2.763   1.833  1.7549 -1.4178  2.1747
  748SOL     OW 3883   5.284   3.233   2.789  0.3552  0.0996  0.3813
  748SOL    HW1 3884   5.363   3.251   2.839  0.5416 -1.5395  0.7492
  748SOL    HW2 3885   5.311   3.170   2.723 -0.2740  0.8966 -0.6620
  749SOL     OW 3886   0.612   4.413   2.556 -0.2677 -0.1264  0.5211
  749SOL    HW1 3887   0.686   4.386   2.611 -0.4334  0.9919  1.3350
  749SOL    HW2 3888   0.644   4.489   2.508 -0.2010 -0.9581 -0.7902
  750SOL     OW 3889   3.985   4.036   4.300  0.0669  0.2930  0.1975
  750SOL    HW1 3890   3.920   4.008   4.364 -0.2081 -0.2313 -0.3063
  750SOL    HW2 3891   3.941   4.103   4.248 -0.2207 -0.3651 -0.4180
  751SOL     OW 3892   1.138   1.623   1.871  0.7047 -0.0591  0.0395
  751SOL    HW1 3893   1.110   1.668   1.792  0.8956 -1.9324 -1.1563
  751SOL    HW2 3894   1.087   1.541   1.872  0.8846 -0.1991  1.7267
  752SOL     OW 3895   0.383   5.399   4.201 -0.5462 -0.1124 -0.2604
  752SOL    HW1 3896   0.337   5.453   4.264  0.3392  0.7533 -0.3353
  752SOL    HW2 3897   0.314   5.365   4.143 -1.3301 -0.6578  0.9467
  753SOL     OW 3898   2.164   2.350   2.952  0.2000 -0.3056  0.1303
  753SOL    HW1 3899   2.100   2.411   2.916 -0.2754  0.2939  1.8878
  753SOL    HW2 3900   2.248   2.396   2.946  0.2611 -0.5496 -0.9473
  754SOL     OW 3901   4.897   0.441   1.945  0.3153  0.0715 -0.1149
  754SOL    HW1 3902   4.932   0.521   1.984 -1.4728  0.8218  0.0433
  754SOL    HW2 3903   4.929   0.442   1.855 -0.1542  1.2994 -0.2891
  755SOL     OW 3904   5.174   6.554   2.297 -0.5944  0.2010 -0.1393
  755SOL    HW1 3905   5.239   6.511   2.242  1.6674  0.8865  1.8312
  755SOL    HW2 3906   5.100   6.493   2.299  1.1221 -2.0157 -0.1927
  756SOL     OW 3907   1.527   1.651   4.635 -0.7340  0.1520 -0.0556
  756SOL    HW1 3908   1.500   1.695   4.716  1.6856 -1.2982  1.6824
  756SOL    HW2 3909   1.604   1.699   4.606  0.1391 -1.0580  0.1858
  757SOL     OW 3910   1.629   4.707   0.223 -0.7555  0.4156 -0.6249
  757SOL    HW1 3911   1.622   4.702   0.318 -0.3822 -2.2735 -0.6454
  757SOL    HW2 3912   1.722   4.720   0.206 -0.7475  0.3528 -0.6295
  758SOL     OW 3913   3.708   0.481   0.246  0.3141 -0.5255  0.3393
  758SOL    HW1 3914   3.772   0.423   0.205  0.8455  0.8857 -0.8990
  758SOL    HW2 3915   3.623   0.447   0.217  0.6027 -0.9083 -0.0650
  759SOL     OW 3916   4.778   0.558   0.660 -0.0756 -0.3580  0.0026
  759SOL    HW1 3917   4.853   0.609   0.629 -0.4036 -1.1095 -2.2608
  759SOL    HW2 3918   4.791   0.551   0.755  1.5007  1.4106 -0.0212
  760SOL     OW 3919   0.153   3.058   2.640  0.0592  0.0330 -0.7423
  760SOL    HW1 3920   0.230   3.111   2.661  0.2455  0.1922 -1.7779
  760SOL    HW2 3921   0.129   3.016   2.723  0.1838  1.3774 -0.0026
  761SOL     OW 3922   5.395   0.291   3.355  0.1029  0.2608  0.8433
  761SOL    HW1 3923   5.339   0.228   3.400  0.2748 -0.6108 -0.1092
  761SOL    HW2 3924   5.483   0.275   3.391  0.2277 -0.3837  0.2712
  762SOL     OW 3925   4.820   6.343   1.649 -0.5548  0.1445  0.2993
  762SOL    HW1 3926   4.726   6.351   1.633 -0.4745  1.2314  0.2556
  762SOL    HW2 3927   4.857   6.314   1.566 -0.9009 -0.7732  0.4573
  763SOL     OW 3928   5.141   2.101   1.111  0.2683  0.1430 -0.5621
  763SOL    HW1 3929   5.090   2.092   1.191  0.2496 -0.0258 -0.5925
  763SOL    HW2 3930   5.174   2.013   1.093  0.9974  0.3530 -0.2645
  764SOL     OW 3931   2.794   4.350   3.075 -0.7289 -0.3677  0.3221
  764SOL    HW1 3932   2.813   4.256   3.076 -0.1084 -0.2396  1.3836
  764SOL    HW2 3933   2.845   4.383   3.001 -1.4489 -0.9498 -0.4606
  765SOL     OW 3934   6.009   2.606   1.169 -0.2241 -0.0615  0.2757
  765SOL    HW1 3935   5.923   2.646   1.155 -0.1167  0.1584  0.2425
  765SOL    HW2 3936   6.042   2.589   1.081 -0.6884 -1.1368  0.2838
  766SOL     OW 3937   4.829   1.493   1.600 -0.5400 -0.1318  0.2743
  766SOL    HW1 3938   4.767   1.494   1.673 -2.3309  0.3637 -1.1636
  766SOL    HW2 3939   4.775   1.473   1.523  0.7812  1.8606 -1.3006
  767SOL     OW 3940   0.009   2.731   1.738  0.4605  0.0430  0.1141
  767SOL    HW1 3941  -0.057   2.675   1.696  0.5312 -0.3880  0.5679
  767SOL    HW2 3942   0.085   2.726   1.680 -0.5628  2.2297 -1.5658
  768SOL     OW 3943   1.508   2.966   2.819 -0.5430 -0.6118  0.4014
  768SOL    HW1 3944   1.550   3.043   2.779 -3.0555  0.8068  0.2808
  768SOL    HW2 3945   1.489   2.994   2.909 -1.8770 -0.8836  0.2257
  769SOL     OW 3946   3.539   0.101   1.922 -0.4232 -0.0845  0.4641
  769SOL    HW1 3947   3.497   0.119   2.006  0.4755 -0.1152  0.9310
  769SOL    HW2 3948   3.625   0.067   1.945  0.6198  1.7909 -0.4770
  770SOL     OW 3949   5.473   0.084   2.283  0.2508  0.2177  0.4781
  770SOL    HW1 3950   5.423   0.112   2.206 -0.3442 -1.2888  0.2838
  770SOL    HW2 3951   5.555   0.050   2.246  0.4134  0.4743  0.6016
  771SOL     OW 3952   2.178   0.954   3.580  0.3278 -0.2140 -0.2783
  771SOL    HW1 3953   2.178   0.859   3.573  1.5571 -0.2166 -0.4687
  771SOL    HW2 3954   2.169   0.986   3.491 -2.0089 -0.1116 -0.0560
  772SOL     OW 3955   3.306   0.600   1.637 -0.1325  0.0670 -0.5484
  772SOL    HW1 3956   3.373   0.668   1.645  1.3326 -1.3087 -0.5917
  772SOL    HW2 3957   3.308   0.554   1.721 -0.9457 -0.0835 -0.6030
  773SOL     OW 3958   2.347   4.448   0.782 -0.5039  1.0272 -0.4455
  773SOL    HW1 3959   2.363   4.358   0.810  0.2996  1.2412 -0.1925
  773SOL    HW2 3960   2.316   4.492   0.861  0.9792  1.4324 -0.0571
  774SOL     OW 3961   6.060   1.058   4.180 -0.0696  0.3767 -0.9205
  774SOL    HW1 3962   6.147   1.036   4.213 -0.4358 -0.3119 -0.3945
  774SOL    HW2 3963   6.020   1.111   4.249 -0.0136  0.8315 -1.2313
  775SOL     OW 3964   3.067   6.441   3.311  0.1860 -0.2778 -0.1275
  775SOL    HW1 3965   2.995   6.456   3.251  0.1991  0.8870  0.1298
  775SOL    HW2 3966   3.114   6.524   3.314 -0.1033 -0.1447  1.8703
  776SOL     OW 3967   0.754   0.680   2.927 -0.4307 -0.0820 -0.3365
  776SOL    HW1 3968   0.672   0.729   2.916 -0.7989 -0.3808  0.8714
  776SOL    HW2 3969   0.816   0.746   2.958 -0.3230  0.0567 -0.8369
  777SOL     OW 3970   0.675   3.493   0.374 -0.3567  0.1951 -0.1103
  777SOL    HW1 3971   0.684   3.553   0.448 -2.2635 -0.4797  0.7548
  777SOL    HW2 3972   0.658   3.550   0.299 -2.2759  0.8244  0.7188
  778SOL     OW 3973   1.466   2.168   3.057 -0.8066 -0.0685  0.4583
  778SOL    HW1 3974   1.453   2.116   3.137  2.3023 -0.6212  0.7452
  778SOL    HW2 3975   1.495   2.104   2.992 -1.0322  0.7239 -0.4362
  779SOL     OW 3976   4.660   5.344   3.077 -0.0745  0.6493 -0.4523
  779SOL    HW1 3977   4.631   5.319   2.989  0.8905  1.0083 -0.8826
  779SOL    HW2 3978   4.683   5.260   3.119  0.8561  0.5806 -1.0606
  780SOL     OW 3979   6.107   6.195   0.832  0.0747  0.1923 -0.6242
  780SOL    HW1 3980   6.169   6.241   0.775  1.4415  1.4993  1.7755
  780SOL    HW2 3981   6.076   6.262   0.893 -3.4875 -0.5092 -1.4202
  781SOL     OW 3982   2.750   1.023   3.812  0.6251  0.2308 -0.4113
  781SOL    HW1 3983   2.675   1.014   3.753 -1.8872 -0.4904  2.6042
  781SOL    HW2 3984   2.780   0.933   3.827  0.3051  0.2632  0.4697
  782SOL     OW 3985   0.866   0.216   3.575 -0.5886  0.1810  0.2817
  782SOL    HW1 3986   0.946   0.244   3.530 -0.8248  0.0499 -0.2293
  782SOL    HW2 3987   0.799   0.217   3.507 -0.6249 -1.5687  0.2376
  783SOL     OW 3988   6.087   0.520   2.041 -0.0618 -0.1295 -0.8430
  783SOL    HW1 3989   6.077   0.474   1.958 -0.8513  1.5455 -1.7298
  783SOL    HW2 3990   6.033   0.471   2.103 -0.8087 -0.4446 -1.7337
  784SOL     OW 3991   0.871   0.341   0.924 -0.1346 -0.2147 -0.3373
  784SOL    HW1 3992   0.818   0.286   0.982  2.7197 -2.1244  0.6554
  784SOL    HW2 3993   0.882   0.288   0.845  1.5002 -0.5110  0.0680
  785SOL     OW 3994   6.180   2.731   0.293  0.4881  0.0316 -0.0250
  785SOL    HW1 3995   6.254   2.671   0.286 -0.8342 -1.6297 -0.5158
  785SOL    HW2 3996   6.212   2.813   0.254  2.5737 -0.0698  1.3268
  786SOL     OW 3997   0.334   5.887   2.504 -0.3365 -0.4612  0.1628
  786SOL    HW1 3998   0.320   5.906   2.411  0.0979  0.6651  0.3022
  786SOL    HW2 3999   0.415   5.836   2.507 -0.4511 -0.6568 -0.0901
  787SOL     OW 4000   5.852   5.282   4.530  0.2185 -0.2997  0.3038
  787SOL    HW1 4001   5.918   5.343   4.498  1.2349 -0.7950  1.3514
  787SOL    HW2 4002   5.779   5.337   4.557  0.8320  0.4106  0.5634
  788SOL     OW 4003   5.576   0.463   1.518  0.7056 -0.2673 -0.3272
  788SOL    HW1 4004   5.550   0.487   1.607  1.1479 -0.6789 -0.0813
  788SOL    HW2 4005   5.510   0.503   1.462  0.8106  0.5929  0.1415
  789SOL     OW 4006   2.237   5.807   3.437 -0.1333  1.0709 -0.2142
  789SOL    HW1 4007   2.151   5.842   3.412 -1.3736 -0.5635  1.4795
  789SOL    HW2 4008   2.247   5.832   3.529  0.4337 -0.1535  0.0730
  790SOL     OW 4009   0.420   3.694   3.485 -0.1892 -0.2539  0.6019
  790SOL    HW1 4010   0.328   3.719   3.482 -1.0185 -3.0269 -0.2055
  790SOL    HW2 4011   0.422   3.606   3.446  2.6010 -0.8320  1.8201
  791SOL     OW 4012   2.074   4.771   3.942 -0.7288  0.3005  0.1862
  791SOL    HW1 4013   2.131   4.715   3.995 -0.3157  0.7536  0.2279
  791SOL    HW2 4014   2.118   4.777   3.858 -0.7760  0.5505  0.1782
  792SOL     OW 4015   4.835   5.386   1.867  0.2611  0.0719 -0.4124
  792SOL    HW1 4016   4.879   5.355   1.946  1.4247  1.3654 -0.4974
  792SOL    HW2 4017   4.743   5.366   1.880  0.3456  0.7714  1.5411
  793SOL     OW 4018   2.522   2.814   3.356  0.0827  0.3435 -0.0730
  793SOL    HW1 4019   2.459   2.757   3.312  0.1750 -0.0615  0.3090
  793SOL    HW2 4020   2.470   2.863   3.420 -0.0163  0.7799 -0.4797
  794SOL     OW 4021   3.178   4.721   1.971 -0.4355  0.2680  0.0871
  794SOL    HW1 4022   3.132   4.654   1.922  0.2573 -0.2256  0.0922
  794SOL    HW2 4023   3.112   4.789   1.988 -1.5685 -1.0949  1.4311
  795SOL     OW 4024   0.346   1.133   3.176 -0.5185 -0.7568 -0.0471
  795SOL    HW1 4025   0.408   1.067   3.147 -1.0963 -0.8496 -1.1051
  795SOL    HW2 4026   0.358   1.206   3.115 -1.4472 -0.7779 -0.2684
  796SOL     OW 4027   4.203   0.971   3.464  0.1203  0.4151 -0.2169
  796SOL    HW1 4028   4.246   0.914   3.528  1.4340  3.8796  2.2566
  796SOL    HW2 4029   4.254   0.958   3.383  0.6016 -1.5459  0.3418
  797SOL     OW 4030   6.186   3.106   4.254  0.0529 -0.1860  0.1015
  797SOL    HW1 4031   6.094   3.086   4.236  0.0859  0.3402 -0.7209
  797SOL    HW2 4032   6.232   3.079   4.174  0.3731  1.1523 -0.1854
  798SOL     OW 4033   0.918   2.344   2.346  0.1931 -0.1942 -0.1202
  798SOL    HW1 4034   0.861   2.370   2.274  2.3416 -0.1214 -1.9037
  798SOL    HW2 4035   0.912   2.416   2.409 -1.4820 -0.1119 -0.3126
  799SOL     OW 4036   1.722   5.701   0.417  0.4610 -0.4542 -0.5877
  799SOL    HW1 4037   1.705   5.693   0.511  1.2477 -1.7237 -0.5258
  799SOL    HW2 4038   1.733   5.611   0.387  0.5539 -0.0434 -1.8348
  800SOL     OW 4039   6.233   3.840   0.921 -0.8347 -0.0631  0.3944
  800SOL    HW1 4040   6.206   3.862   1.010  1.2001 -0.4859  1.1726
  800SOL    HW2 4041   6.288   3.913   0.893 -1.2864 -0.0306 -0.4574
  801SOL     OW 4042   3.251   0.334   3.380  0.2841  0.3299 -0.2520
  801SOL    HW1 4043   3.231   0.340   3.473  0.5462  1.7147 -0.2762
  801SOL    HW2 4044   3.347   0.334   3.376  0.3331 -1.9767 -0.4085
  802SOL     OW 4045   4.739   5.719   2.893  0.1458  0.0285 -0.2723
  802SOL    HW1 4046   4.693   5.743   2.974 -0.0842  0.5057 -0.5394
  802SOL    HW2 4047   4.671   5.679   2.838  0.1576  0.2769 -0.4712
  803SOL     OW 4048   0.414   4.384   3.286  0.1665  0.4088 -0.2447
  803SOL    HW1 4049   0.325   4.389   3.251 -0.4851  3.7820  1.5093
  803SOL    HW2 4050   0.470   4.411   3.212 -0.3932 -0.1449 -0.8838
  804SOL     OW 4051   3.379   6.379   1.553 -0.2616 -0.3256  0.7323
  804SOL    HW1 4052   3.470   6.366   1.527 -0.0849  0.7499  0.7985
  804SOL    HW2 4053   3.354   6.296   1.594  1.2232 -0.0542  2.2773
  805SOL     OW 4054   2.516   5.091   0.619  0.3426  0.0391  0.4564
  805SOL    HW1 4055   2.425   5.078   0.590 -0.0535  1.9321  0.7634
  805SOL    HW2 4056   2.569   5.052   0.550 -0.6805  0.2492 -0.4664
  806SOL     OW 4057   5.686   5.527   4.611  0.3073  0.3125  0.0555
  806SOL    HW1 4058   5.687   5.592   4.681 -1.3493  0.5096 -0.0483
  806SOL    HW2 4059   5.617   5.465   4.637  1.4874 -1.1240 -0.1062
  807SOL     OW 4060   1.433   6.570   4.144 -0.2334 -0.3364  0.0116
  807SOL    HW1 4061   1.440   6.528   4.058 -1.1032 -0.1409 -0.1613
  807SOL    HW2 4062   1.340   6.589   4.154  0.1018  1.4580  0.1228
  808SOL     OW 4063   4.231   0.416   4.074  0.3335  0.1700  0.1698
  808SOL    HW1 4064   4.221   0.510   4.086  0.3666  0.1578  0.2984
  808SOL    HW2 4065   4.204   0.378   4.157 -2.1011 -0.1157 -0.6785
  809SOL     OW 4066   4.646   3.580   0.844  0.2061 -0.3123  0.0923
  809SOL    HW1 4067   4.577   3.527   0.883 -0.4582 -0.9850 -1.8971
  809SOL    HW2 4068   4.715   3.518   0.822 -0.2736 -0.2965 -1.5869
  810SOL     OW 4069   4.088   0.148   1.347 -0.4351  0.4828 -0.4702
  810SOL    HW1 4070   4.094   0.077   1.283  1.2321 -0.1175  0.3068
  810SOL    HW2 4071   4.016   0.203   1.315 -0.6571 -0.6429 -1.9962
  811SOL     OW 4072   6.536   3.818   3.012 -0.0408  0.5456  0.3696
  811SOL    HW1 4073   6.628   3.814   2.984  0.2371  0.8400  1.1886
  811SOL    HW2 4074   6.498   3.888   2.960 -0.4085 -1.0339 -1.5920
  812SOL     OW 4075   4.929   5.347   2.116  0.2574  0.1112 -0.1714
  812SOL    HW1 4076   4.843   5.362   2.156  0.9828 -0.9753  1.9589
  812SOL    HW2 4077   4.991   5.377   2.183  1.5652  0.8289 -1.6465
  813SOL     OW 4078   3.508   3.527   1.670  0.1362  0.6831 -0.2197
  813SOL    HW1 4079   3.432   3.583   1.656  0.3345  0.8978 -0.4296
  813SOL    HW2 4080   3.552   3.566   1.746  0.0617  0.5828 -0.1238
  814SOL     OW 4081   2.103   2.124   4.591  0.6348  0.1650 -0.3727
  814SOL    HW1 4082   2.105   2.077   4.508 -0.0174 -2.6028  1.0633
  814SOL    HW2 4083   2.191   2.112   4.627  0.3402 -0.3088  0.1909
  815SOL     OW 4084   3.258   4.888   1.189  0.6487 -0.6501 -0.1122
  815SOL    HW1 4085   3.233   4.931   1.107  1.6543 -1.6735 -0.9916
  815SOL    HW2 4086   3.246   4.795   1.172 -2.1000 -0.7894  1.9622
  816SOL     OW 4087   4.319   2.633   1.276 -0.5499 -0.1400 -0.6280
  816SOL    HW1 4088   4.247   2.634   1.213 -0.2714  1.4275 -0.9652
  816SOL    HW2 4089   4.379   2.566   1.242 -0.3008  0.8189 -2.1809
  817SOL     OW 4090   2.567   1.128   3.219  0.0135 -0.2701  0.1890
  817SOL    HW1 4091   2.480   1.161   3.197 -0.1602 -1.4319 -0.9776
  817SOL    HW2 4092   2.627   1.194   3.182 -0.3514  0.1045  0.2553
  818SOL     OW 4093   1.972   2.685   1.807 -0.0558  0.1185  0.0080
  818SOL    HW1 4094   1.904   2.735   1.852  0.0282 -1.9353  2.6802
  818SOL    HW2 4095   2.052   2.702   1.856  0.3831 -0.9668 -0.2850
  819SOL     OW 4096   0.919   0.635   4.300  0.1164 -0.4314 -0.2230
  819SOL    HW1 4097   0.928   0.609   4.208 -1.4633 -1.3829 -0.1439
  819SOL    HW2 4098   1.005   0.619   4.338  0.2699 -1.8626 -1.1161
  820SOL     OW 4099   2.546   5.043   1.191  0.2623  0.1318 -0.2174
  820SOL    HW1 4100   2.554   5.131   1.229  5.5555 -0.7791  1.5999
  820SOL    HW2 4101   2.609   5.042   1.119  0.3357 -2.1595 -0.1922
  821SOL     OW 4102   5.434   0.769   2.686 -0.0659  0.4845 -0.2735
  821SOL    HW1 4103   5.487   0.714   2.744 -0.5677  0.0795 -0.1914
  821SOL    HW2 4104   5.353   0.784   2.734 -0.9794 -0.8421 -1.3432
  822SOL     OW 4105   2.934   4.652   4.020 -0.3119 -0.1659 -0.0533
  822SOL    HW1 4106   2.928   4.635   3.926  0.7217 -2.0690  0.1836
  822SOL    HW2 4107   2.852   4.618   4.056 -0.7180  0.5832 -0.2353
  823SOL     OW 4108   6.186   5.710   2.763 -0.2073  0.2543  0.4586
  823SOL    HW1 4109   6.241   5.767   2.710 -0.1128 -0.2729 -0.0224
  823SOL    HW2 4110   6.231   5.705   2.848 -0.5466  1.3863  0.7238
  824SOL     OW 4111   5.695   1.126   1.812 -0.3586  0.1248 -0.4851
  824SOL    HW1 4112   5.721   1.150   1.901  0.1077 -0.9028 -0.3337
  824SOL    HW2 4113   5.637   1.051   1.823 -0.5421  0.1819 -1.0309
  825SOL     OW 4114   0.048   0.985   1.040  0.0716  0.2040  0.6725
  825SOL    HW1 4115   0.084   0.952   0.958  0.6304  0.6751  0.7175
  825SOL    HW2 4116   0.066   0.915   1.104 -1.8234 -0.8801  0.0868
  826SOL     OW 4117   6.080   0.324   0.991  0.1200  0.7990  0.0877
  826SOL    HW1 4118   6.108   0.254   1.049  0.8610  0.7846 -0.2803
  826SOL    HW2 4119   6.062   0.398   1.049  0.8696  0.7914  0.3324
  827SOL     OW 4120   4.572   2.317   1.982  0.0069  0.4697  0.1685
  827SOL    HW1 4121   4.486   2.307   1.941 -1.0129  0.5609  2.1595
  827SOL    HW2 4122   4.560   2.387   2.047  1.7512  0.8984  0.0793
  828SOL     OW 4123   3.906   5.083   1.346 -0.2036  0.4201  0.6525
  828SOL    HW1 4124   3.978   5.021   1.335  1.1846  2.1683 -0.9134
  828SOL    HW2 4125   3.883   5.109   1.257 -0.6853  2.1641  1.2409
  829SOL     OW 4126   0.130   4.450   3.227  0.0018 -0.1672 -0.8155
  829SOL    HW1 4127   0.046   4.480   3.261  0.1804 -0.5762  0.0124
  829SOL    HW2 4128   0.173   4.530   3.195  0.3766  0.4622  1.1361
  830SOL     OW 4129   2.206   5.091   2.096 -0.4464  0.2435 -0.0825
  830SOL    HW1 4130   2.208   4.996   2.081  1.2803  0.1915  0.2576
  830SOL    HW2 4131   2.136   5.123   2.040 -2.2696 -1.4310  1.1053
  831SOL     OW 4132   3.758   2.325   2.695  0.1628 -0.4140 -0.7039
  831SOL    HW1 4133   3.667   2.296   2.701  0.2030 -0.6089 -0.9758
  831SOL    HW2 4134   3.787   2.291   2.610  0.9190 -1.6171  0.0055
  832SOL     OW 4135   6.055   5.097   1.590 -0.6323 -0.2731  0.1026
  832SOL    HW1 4136   6.025   5.046   1.665 -0.0317 -4.7534 -2.4127
  832SOL    HW2 4137   6.012   5.058   1.515  1.3184  1.8342 -2.3078
  833SOL     OW 4138   2.601   4.078   1.361 -0.0246 -0.0304 -0.2161
  833SOL    HW1 4139   2.527   4.050   1.306 -0.4345  1.1707 -0.2958
  833SOL    HW2 4140   2.570   4.158   1.403  0.8532 -0.1062  0.5888
  834SOL     OW 4141   3.452   5.354   1.827  0.4056 -0.0044  0.0235
  834SOL    HW1 4142   3.481   5.329   1.915  0.0836 -0.6671 -0.0473
  834SOL    HW2 4143   3.387   5.287   1.804  0.0265  0.5238 -0.4637
  835SOL     OW 4144   1.514   2.399   1.835  0.3071  0.3984  0.4825
  835SOL    HW1 4145   1.572   2.475   1.842  0.3539  0.2708  1.5069
  835SOL    HW2 4146   1.552   2.347   1.764  0.2341  1.3577 -0.2772
  836SOL     OW 4147   4.282   1.385   2.046 -0.0611 -0.1483 -0.1478
  836SOL    HW1 4148   4.292   1.292   2.026  0.2288 -0.0603 -0.4173
  836SOL    HW2 4149   4.356   1.405   2.102 -0.9292 -0.4220  1.1469
  837SOL     OW 4150   6.438   2.244   3.933 -0.3815 -0.0904 -0.1033
  837SOL    HW1 4151   6.478   2.157   3.933  0.5222  0.3205 -0.5195
  837SOL    HW2 4152   6.415   2.261   3.842 -2.9157 -0.9256  0.2861
  838SOL     OW 4153   3.608   5.549   4.372 -0.3836 -0.2870  0.0497
  838SOL    HW1 4154   3.681   5.561   4.433 -1.5161 -0.0689  1.4363
  838SOL    HW2 4155   3.583   5.637   4.346 -0.4330 -0.3348 -0.0662
  839SOL     OW 4156   2.949   3.828   1.402 -0.1909 -0.1115  0.1884
  839SOL    HW1 4157   2.971   3.836   1.495 -0.2640  0.8489  0.1321
  839SOL    HW2 4158   2.862   3.789   1.402 -0.7588  1.1253  0.5704
  840SOL     OW 4159   2.427   5.172   1.542 -0.0335  0.2065 -0.2943
  840SOL    HW1 4160   2.397   5.219   1.463  0.4139  0.2978 -0.4112
  840SOL    HW2 4161   2.432   5.240   1.609 -1.8661 -0.1103  0.2425
  841SOL     OW 4162   5.740   3.827   0.805  0.8490  0.2047  0.0995
  841SOL    HW1 4163   5.696   3.891   0.751  0.9949  0.0770 -0.1710
  841SOL    HW2 4164   5.785   3.769   0.743  1.5272  0.4271  0.3729
  842SOL     OW 4165   1.456   3.586   4.101 -0.2115  0.6661  0.4201
  842SOL    HW1 4166   1.407   3.639   4.164  1.0773  0.4763  1.6332
  842SOL    HW2 4167   1.447   3.496   4.134 -0.3555  0.4371 -0.2382
  843SOL     OW 4168   1.673   6.412   3.839 -0.5168  0.0573 -0.1562
  843SOL    HW1 4169   1.722   6.330   3.842 -0.1371  0.1974 -1.9416
  843SOL    HW2 4170   1.738   6.479   3.858 -0.6141  0.0441  0.2457
  844SOL     OW 4171   3.387   0.883   2.716 -0.4334  0.1555 -0.1265
  844SOL    HW1 4172   3.295   0.878   2.740 -0.3406 -0.1516  0.1748
  844SOL    HW2 4173   3.401   0.809   2.658 -0.5171  0.5554 -0.6651
  845SOL     OW 4174   0.089   5.104   1.151 -0.0012  0.0505  0.1781
  845SOL    HW1 4175   0.031   5.074   1.221 -2.2120  1.8447 -0.7188
  845SOL    HW2 4176   0.047   5.073   1.070  0.4483  1.1071 -0.4879
  846SOL     OW 4177   2.805   0.590   3.749  0.2228 -0.0583  0.5377
  846SOL    HW1 4178   2.736   0.651   3.776 -0.3074  0.0628 -0.9734
  846SOL    HW2 4179   2.760   0.506   3.738  0.7610 -0.5110  1.6558
  847SOL     OW 4180   2.775   4.739   4.308  0.3762  0.0633 -0.2225
  847SOL    HW1 4181   2.857   4.692   4.322  0.7937  0.6909 -0.5411
  847SOL    HW2 4182   2.716   4.673   4.271 -0.3660 -1.3365  3.0907
  848SOL     OW 4183   4.136   3.260   0.195 -0.6329 -0.3075 -0.2793
  848SOL    HW1 4184   4.149   3.198   0.267 -0.0812 -0.6167 -0.6291
  848SOL    HW2 4185   4.052   3.300   0.212 -0.3102 -0.0554  0.7820
  849SOL     OW 4186   2.691   5.408   4.181 -0.5097 -0.7624 -0.0181
  849SOL    HW1 4187   2.762   5.472   4.173 -0.6811 -0.5682  0.0149
  849SOL    HW2 4188   2.679   5.397   4.275  0.2146 -1.6187 -0.0043
  850SOL     OW 4189   4.930   5.218   3.748  0.6905  0.1204  0.0277
  850SOL    HW1 4190   5.020   5.236   3.775  1.5533 -0.6994 -2.1007
  850SOL    HW2 4191   4.935   5.137   3.697 -1.4803 -0.6490  0.8930
  851SOL     OW 4192   0.592   5.046   3.297  0.8364 -0.4531 -0.2656
  851SOL    HW1 4193   0.628   5.132   3.320 -0.1704 -0.2123  0.5271
  851SOL    HW2 4194   0.626   4.987   3.364  2.1881 -0.8621 -1.2800
  852SOL     OW 4195   5.060   2.864   0.670  0.3724  0.0743  0.2014
  852SOL    HW1 4196   5.075   2.771   0.687  0.2487  0.2602  1.3879
  852SOL    HW2 4197   5.148   2.902   0.665  0.4478 -0.2063 -1.0014
  853SOL     OW 4198   2.660   5.872   2.783 -0.3237 -0.0114  0.8135
  853SOL    HW1 4199   2.709   5.925   2.846 -0.4458  0.6601  0.3503
  853SOL    HW2 4200   2.675   5.914   2.698 -0.3340 -0.7842  0.4168
  854SOL     OW 4201   3.094   4.322   3.472  0.0900  0.0165 -0.6091
  854SOL    HW1 4202   3.062   4.342   3.383  1.8271 -0.8941 -1.4894
  854SOL    HW2 4203   3.158   4.391   3.490  0.2734 -0.2169 -0.3676
  855SOL     OW 4204   5.652   1.379   4.107 -0.1639  0.3390  0.2144
  855SOL    HW1 4205   5.582   1.435   4.072 -1.4648 -0.7875  0.9307
  855SOL    HW2 4206   5.717   1.440   4.140  0.1294  1.4477 -2.1541
  856SOL     OW 4207   4.917   2.737   1.253 -0.6542  0.0716  0.6299
  856SOL    HW1 4208   4.899   2.759   1.345 -1.7221 -1.1315  0.7408
  856SOL    HW2 4209   4.983   2.668   1.257 -1.9665 -1.2268  0.6067
  857SOL     OW 4210   2.743   1.529   0.040  0.1258 -0.0063  0.1073
  857SOL    HW1 4211   2.681   1.600   0.058 -0.3524 -0.1378 -0.9299
  857SOL    HW2 4212   2.770   1.544  -0.051  1.4165 -0.1153  0.4538
  858SOL     OW 4213   1.534   4.641   2.194 -0.7470 -0.0417  0.3645
  858SOL    HW1 4214   1.518   4.549   2.172 -1.3336 -0.1608  1.2541
  858SOL    HW2 4215   1.626   4.643   2.221 -0.7039 -0.3482  0.2421
  859SOL     OW 4216   2.456   4.603   3.201 -0.2437  0.3702  0.6673
  859SOL    HW1 4217   2.505   4.685   3.196 -0.2911  0.3650  0.0160
  859SOL    HW2 4218   2.522   4.537   3.221  0.4070  0.0539 -2.1216
  860SOL     OW 4219   5.153   5.598   2.131  0.8997  0.1200  0.4750
  860SOL    HW1 4220   5.226   5.542   2.156 -0.2353 -2.6023 -1.8313
  860SOL    HW2 4221   5.119   5.560   2.051 -2.1494  2.1599  0.6252
  861SOL     OW 4222   1.260   4.823   3.403  0.0258  0.0491 -0.5526
  861SOL    HW1 4223   1.344   4.790   3.434 -0.6910 -0.2892  1.0968
  861SOL    HW2 4224   1.223   4.751   3.353  0.3748 -0.0718 -0.6390
  862SOL     OW 4225   3.273   4.234   3.727 -0.7041  0.1227  0.2762
  862SOL    HW1 4226   3.200   4.172   3.735  0.6550 -1.5479  0.3290
  862SOL    HW2 4227   3.300   4.228   3.636 -0.8403  1.0017  0.1694
  863SOL     OW 4228   3.989   2.876   0.005 -0.5234  0.5588  0.1174
  863SOL    HW1 4229   3.977   2.859   0.098 -1.5512 -0.0291 -0.1110
  863SOL    HW2 4230   4.083   2.889  -0.005 -0.1150 -1.5320  0.8948
  864SOL     OW 4231   2.886   5.128   0.791 -0.3195 -0.4061  0.3317
  864SOL    HW1 4232   2.954   5.188   0.821 -0.2941  0.1593 -0.7886
  864SOL    HW2 4233   2.902   5.119   0.697 -1.1451 -1.1100  0.2468
  865SOL     OW 4234   4.100   1.355   3.214 -0.6645  0.1101 -1.0018
  865SOL    HW1 4235   4.110   1.445   3.246 -0.1872 -0.0727 -0.6134
  865SOL    HW2 4236   4.018   1.324   3.254  0.0043 -0.1664  0.2134
  866SOL     OW 4237   4.475   3.431   1.026 -0.2024 -0.3607 -0.0124
  866SOL    HW1 4238   4.466   3.343   0.989 -2.3516 -0.7528  1.3206
  866SOL    HW2 4239   4.487   3.417   1.120 -0.1922  0.7609  0.1681
  867SOL     OW 4240   4.518   4.246   0.664 -0.8215 -0.4742  0.3878
  867SOL    HW1 4241   4.531   4.239   0.570 -0.5433  0.2269  0.3670
  867SOL    HW2 4242   4.437   4.198   0.681 -1.9597  1.0384 -0.5031
  868SOL     OW 4243   5.262   5.241   0.542 -0.0336 -0.6193  0.0415
  868SOL    HW1 4244   5.352   5.214   0.563 -0.4782 -0.6890  2.0153
  868SOL    HW2 4245   5.272   5.328   0.503  0.8646 -0.4135  0.6924
  869SOL     OW 4246   1.321   0.307   2.655  0.3321 -0.0145  0.3044
  869SOL    HW1 4247   1.401   0.315   2.706 -1.0614 -0.7334  2.7492
  869SOL    HW2 4248   1.283   0.395   2.655  1.2853  0.4402 -1.2703
  870SOL     OW 4249   0.480   4.302   0.433  0.0837  0.0264 -0.6809
  870SOL    HW1 4250   0.538   4.288   0.508 -0.4549 -0.1231 -0.2880
  870SOL    HW2 4251   0.538   4.335   0.364  0.5049  0.6081 -0.0604
  871SOL     OW 4252   4.404   2.481   0.686 -0.0944 -0.1934 -0.4440
  871SOL    HW1 4253   4.426   2.533   0.609  0.4226  0.6001  0.2182
  871SOL    HW2 4254   4.378   2.545   0.752  1.6331 -0.6524  0.7583
  872SOL     OW 4255   2.194   3.046   1.906  0.4383  0.7127  0.0924
  872SOL    HW1 4256   2.256   3.061   1.976  0.7353  1.1416 -0.2572
  872SOL    HW2 4257   2.119   3.103   1.927  0.5856  0.9465 -0.0027
  873SOL     OW 4258   6.158   2.317   0.725 -0.2250  0.1690 -0.0073
  873SOL    HW1 4259   6.128   2.384   0.663  0.6447 -0.1175 -0.7633
  873SOL    HW2 4260   6.094   2.246   0.716 -1.3694  1.0234  1.0752
  874SOL     OW 4261   4.832   6.522   3.512 -0.2001 -0.5946 -0.5766
  874SOL    HW1 4262   4.883   6.443   3.525 -0.2169 -0.5304 -0.1169
  874SOL    HW2 4263   4.858   6.554   3.426  0.8954 -0.2919 -0.1442
  875SOL     OW 4264   6.031   1.307   1.858  0.1183  0.4398 -0.6166
  875SOL    HW1 4265   6.119   1.338   1.836  0.2765 -0.4101 -1.2625
  875SOL    HW2 4266   5.982   1.386   1.878  0.6852  1.0416 -1.5270
  876SOL     OW 4267   6.392   0.577   0.396  0.1932 -0.5788 -0.1581
  876SOL    HW1 4268   6.391   0.566   0.301  1.1077 -2.6257  0.0146
  876SOL    HW2 4269   6.307   0.544   0.425  0.9743 -2.6720 -0.0828
  877SOL     OW 4270   2.820   3.175   3.576  0.7976 -0.2121 -0.2327
  877SOL    HW1 4271   2.789   3.088   3.553  1.4140 -0.5086  0.0498
  877SOL    HW2 4272   2.755   3.209   3.637  0.4699 -0.4008 -0.4723
  878SOL     OW 4273   5.527   6.521   4.596 -0.3181 -0.3053  0.3302
  878SOL    HW1 4274   5.535   6.611   4.625 -0.3428  0.1423 -0.9933
  878SOL    HW2 4275   5.581   6.470   4.656  1.4480  0.8694 -0.2062
  879SOL     OW 4276   2.773   4.385   1.151  0.2017 -0.1749 -0.0868
  879SOL    HW1 4277   2.724   4.368   1.070 -0.5557 -1.4723  0.6303
  879SOL    HW2 4278   2.811   4.301   1.174  1.0918  0.3720  0.4904
  880SOL     OW 4279   3.763   2.413   1.889 -0.1805  0.2125  0.2379
  880SOL    HW1 4280   3.756   2.492   1.942  3.0456 -0.0810  1.3274
  880SOL    HW2 4281   3.782   2.445   1.801 -1.2395  0.6385  0.1472
  881SOL     OW 4282   4.892   3.080   0.975 -0.2456 -0.3133  0.2858
  881SOL    HW1 4283   4.976   3.098   1.015  0.2621 -1.8645  0.0070
  881SOL    HW2 4284   4.860   3.002   1.021 -0.5317 -0.9867 -0.9978
  882SOL     OW 4285   5.980   5.782   2.010  0.5310 -0.1916  0.5449
  882SOL    HW1 4286   5.987   5.801   2.103  1.3596  0.0284  0.4454
  882SOL    HW2 4287   5.973   5.686   2.005  0.2844 -0.1875  0.8451
  883SOL     OW 4288   0.300   6.512   4.635 -0.2411  0.0491  0.0820
  883SOL    HW1 4289   0.337   6.478   4.717  0.6646  0.7759 -0.0111
  883SOL    HW2 4290   0.287   6.434   4.581  1.5853 -0.2123 -0.0459
  884SOL     OW 4291   5.922   3.965   2.668 -0.6619 -0.7343 -0.6792
  884SOL    HW1 4292   5.975   4.032   2.625 -0.5427 -0.3943 -0.0202
  884SOL    HW2 4293   5.965   3.882   2.645  0.5838 -0.4238  0.3942
  885SOL     OW 4294   1.645   2.065   1.677  0.4381  0.3857  0.0937
  885SOL    HW1 4295   1.656   2.151   1.637  0.6967 -0.2595 -1.2486
  885SOL    HW2 4296   1.641   2.084   1.771 -0.7292  1.9771 -0.2359
  886SOL     OW 4297   2.293   5.411   2.714 -0.0848  0.9542  0.1901
  886SOL    HW1 4298   2.351   5.354   2.663 -0.3763  0.7835  0.0465
  886SOL    HW2 4299   2.297   5.495   2.669 -1.0176  0.5764 -0.6496
  887SOL     OW 4300   1.376   3.731   1.103  0.3012  0.3029  0.1022
  887SOL    HW1 4301   1.424   3.696   1.028  0.0789 -1.5621  0.7699
  887SOL    HW2 4302   1.400   3.823   1.107  1.6766  0.0302 -1.2153
  888SOL     OW 4303   3.671   4.401   3.867 -0.4805  0.2041  0.2692
  888SOL    HW1 4304   3.721   4.472   3.909 -0.1015 -0.3039  0.6932
  888SOL    HW2 4305   3.727   4.324   3.876 -2.2239 -0.9122  2.7760
  889SOL     OW 4306   3.462   0.632   1.309 -0.4374  0.6473 -0.0503
  889SOL    HW1 4307   3.448   0.702   1.244 -0.0036  0.6354 -0.1591
  889SOL    HW2 4308   3.504   0.677   1.383  1.6165  0.1914 -0.8628
  890SOL     OW 4309   3.976   4.557   4.226  0.0093  0.0147  0.4332
  890SOL    HW1 4310   3.925   4.477   4.220  0.6611 -0.5646  2.0690
  890SOL    HW2 4311   3.911   4.626   4.241 -0.5718 -0.1421 -1.2350
  891SOL     OW 4312   3.833   3.998   4.518 -0.4383  0.3695 -0.2352
  891SOL    HW1 4313   3.738   4.006   4.524 -0.5415 -0.8256  0.2017
  891SOL    HW2 4314   3.866   4.084   4.541 -1.4298  1.1043 -1.4262
  892SOL     OW 4315   6.080   0.984   3.724  0.4645  0.4359 -0.0312
  892SOL    HW1 4316   6.103   0.936   3.803  0.1825  0.9999  0.4003
  892SOL    HW2 4317   6.001   0.941   3.692  2.3716 -1.9470 -1.8960
  893SOL     OW 4318   1.685   6.315   4.540  0.6013  0.7217  0.4332
  893SOL    HW1 4319   1.624   6.389   4.544 -1.2347 -0.6433 -0.7561
  893SOL    HW2 4320   1.688   6.281   4.629 -0.4850  0.7577  0.4962
  894SOL     OW 4321   1.349   3.765   0.615 -0.4029  0.1728 -0.0738
  894SOL    HW1 4322   1.379   3.686   0.660 -0.0364 -0.1784 -0.9184
  894SOL    HW2 4323   1.255   3.753   0.606 -0.2812 -0.4123 -0.6486
  895SOL     OW 4324   5.076   5.739   0.206 -0.2366  0.4671 -0.1368
  895SOL    HW1 4325   5.022   5.663   0.181 -0.3907  0.5655 -0.1049
  895SOL    HW2 4326   5.013   5.804   0.238  0.0415 -0.1222  1.7431
  896SOL     OW 4327   3.913   5.272   1.535 -0.4235  0.0810  0.2526
  896SOL    HW1 4328   3.829   5.296   1.573 -0.9516 -0.5988 -0.4506
  896SOL    HW2 4329   3.891   5.225   1.455  0.5753 -1.5247  0.8674
  897SOL     OW 4330   2.803   2.308   3.644 -0.0519  0.1882 -0.4786
  897SOL    HW1 4331   2.765   2.220   3.642 -1.0787  0.5623  1.0444
  897SOL    HW2 4332   2.868   2.308   3.574 -1.4992 -1.1175 -1.8927
  898SOL     OW 4333   6.057   1.532   3.822 -0.0244  0.2829 -0.2436
  898SOL    HW1 4334   5.974   1.486   3.835 -0.0814 -0.4579 -2.6991
  898SOL    HW2 4335   6.117   1.464   3.790  0.4097  1.4942 -2.2043
  899SOL     OW 4336   2.290   3.451   0.064  0.3040 -0.0434 -0.0159
  899SOL    HW1 4337   2.305   3.415   0.151 -1.8611  0.0057  0.4339
  899SOL    HW2 4338   2.283   3.545   0.078 -1.3639 -0.1386  0.0214
  900SOL     OW 4339   1.243   1.805   3.266  0.6501  0.7720 -0.4300
  900SOL    HW1 4340   1.205   1.718   3.279 -2.3503  2.2553  2.1244
  900SOL    HW2 4341   1.191   1.844   3.196 -0.4828  1.6551  0.8358
  901SOL     OW 4342   0.671   3.140   2.420  0.1303  0.3488 -0.0396
  901SOL    HW1 4343   0.758   3.104   2.434 -0.5619 -1.4470 -0.1715
  901SOL    HW2 4344   0.631   3.083   2.354 -1.7888  0.0225  1.3331
  902SOL     OW 4345   2.738   5.132   3.323  0.1977 -0.1154  0.1936
  902SOL    HW1 4346   2.646   5.127   3.349 -0.3685 -0.4069 -1.6716
  902SOL    HW2 4347   2.765   5.221   3.344 -1.2088  0.7022 -1.2588
  903SOL     OW 4348   4.040   6.426   3.961  0.6601  0.3564 -0.1436
  903SOL    HW1 4349   4.054   6.518   3.937  0.2293  0.1142 -1.4015
  903SOL    HW2 4350   3.996   6.430   4.046  1.8547  1.2656  0.4652
  904SOL     OW 4351   5.994   6.031   1.101 -0.3858 -0.2011  0.4629
  904SOL    HW1 4352   6.016   6.123   1.118  1.1895 -0.8294  2.1264
  904SOL    HW2 4353   5.935   6.006   1.172 -0.4968 -0.6018  0.2383
  905SOL     OW 4354   2.208   2.744   0.399  0.1869 -0.0612 -0.5871
  905SOL    HW1 4355   2.276   2.759   0.334  0.4651  1.3685 -0.0253
  905SOL    HW2 4356   2.149   2.819   0.389 -0.4777 -0.5044 -0.0777
  906SOL     OW 4357   3.336   0.229   2.213  0.0822  0.3631 -0.3825
  906SOL    HW1 4358   3.398   0.288   2.255  0.0583 -0.4307  0.8484
  906SOL    HW2 4359   3.282   0.285   2.157  0.4041  1.4141  0.3305
  907SOL     OW 4360   2.434   3.416   2.001  0.2370  0.4506 -0.0053
  907SOL    HW1 4361   2.472   3.490   2.048 -0.6988  0.5062  0.6859
  907SOL    HW2 4362   2.458   3.340   2.054 -0.0090  0.4128  0.0529
  908SOL     OW 4363   2.308   1.906   2.978 -0.1101 -0.3373 -0.0091
  908SOL    HW1 4364   2.217   1.900   2.951 -0.2342 -0.8090  0.4892
  908SOL    HW2 4365   2.304   1.938   3.068  0.2209 -0.2753 -0.0157
  909SOL     OW 4366   5.469   1.617   3.551  0.0518 -0.3500 -0.3760
  909SOL    HW1 4367   5.423   1.649   3.473 -0.2389  1.1297  0.3541
  909SOL    HW2 4368   5.551   1.581   3.517  0.7241  1.8435 -1.2631
  910SOL     OW 4369   5.910   4.701   0.542 -0.1971  0.2372  0.0568
  910SOL    HW1 4370   5.854   4.624   0.551 -0.4344  0.4122  0.1062
  910SOL    HW2 4371   5.944   4.696   0.453 -0.2055  0.0720  0.0617
  911SOL     OW 4372   0.916   1.379   0.403 -0.0180  0.0481  0.0971
  911SOL    HW1 4373   0.945   1.299   0.360  2.1069  1.1757 -0.6664
  911SOL    HW2 4374   0.821   1.368   0.411  0.0849 -2.0860 -0.8937
  912SOL     OW 4375   3.680   5.636   1.569 -0.5307  0.1559 -0.1292
  912SOL    HW1 4376   3.667   5.727   1.596 -1.2048  0.1302 -0.3705
  912SOL    HW2 4377   3.755   5.640   1.508  0.1220  0.3972  0.6695
  913SOL     OW 4378   1.901   3.562   3.671 -0.0737  0.8989 -0.2120
  913SOL    HW1 4379   1.985   3.549   3.628 -0.3841 -0.8115 -0.4066
  913SOL    HW2 4380   1.836   3.544   3.602 -0.5739  0.4444  0.3599
  914SOL     OW 4381   6.448   1.077   3.109  0.4524 -0.0075 -0.2499
  914SOL    HW1 4382   6.413   1.157   3.071 -0.4977 -0.1028  0.3698
  914SOL    HW2 4383   6.504   1.107   3.181  2.1374  0.1650 -1.5846
  915SOL     OW 4384   0.882   1.374   2.918 -0.2271  0.1732  0.1507
  915SOL    HW1 4385   0.841   1.376   3.005 -1.3590  0.6019 -0.3764
  915SOL    HW2 4386   0.868   1.285   2.887 -1.2430  0.4561 -0.2378
  916SOL     OW 4387   3.613   5.410   0.553 -0.1178 -0.0386  0.0709
  916SOL    HW1 4388   3.526   5.450   0.557  1.2519  3.2521  1.4307
  916SOL    HW2 4389   3.665   5.460   0.617  3.1606 -0.8004 -1.7380
  917SOL     OW 4390   1.922   3.773   2.656  0.5035  0.0315 -0.0481
  917SOL    HW1 4391   1.962   3.702   2.607  0.5198  0.2752 -0.3995
  917SOL    HW2 4392   1.855   3.808   2.597  1.6831  1.4583 -0.6244
  918SOL     OW 4393   3.239   1.971   2.783 -0.0343  0.0746 -0.4719
  918SOL    HW1 4394   3.216   1.945   2.872  1.6578  0.0477 -0.0200
  918SOL    HW2 4395   3.326   2.010   2.791  0.9474 -1.5320 -2.3545
  919SOL     OW 4396   5.983   6.057   0.591 -0.0590  0.3068 -0.0783
  919SOL    HW1 4397   6.022   6.106   0.664  0.5039 -0.6779  0.2971
  919SOL    HW2 4398   5.959   6.124   0.527 -0.5503  1.1965  0.9970
  920SOL     OW 4399   5.309   2.328   1.111 -0.8071 -0.2256 -0.3466
  920SOL    HW1 4400   5.258   2.248   1.124 -1.5249  0.4172  0.9927
  920SOL    HW2 4401   5.265   2.393   1.165  0.8196  0.6338 -0.0000
  921SOL     OW 4402   3.598   2.230   0.420 -0.4355 -0.5321  0.7370
  921SOL    HW1 4403   3.597   2.320   0.452 -1.1502 -0.7926  1.4804
  921SOL    HW2 4404   3.626   2.237   0.329  0.6636  0.3258  1.1147
  922SOL     OW 4405   1.412   3.441   3.467 -0.2010  0.2683 -0.2194
  922SOL    HW1 4406   1.345   3.441   3.399 -0.1099  0.9259 -0.3088
  922SOL    HW2 4407   1.389   3.514   3.524  0.5040  0.5658 -0.3094
  923SOL     OW 4408   3.404   4.268   1.328  0.1495 -0.2987 -0.0603
  923SOL    HW1 4409   3.391   4.303   1.416 -1.0206  0.8443 -0.6600
  923SOL    HW2 4410   3.336   4.201   1.319  0.5585 -0.7371  0.0509
  924SOL     OW 4411   1.503   0.051   0.932 -0.4813 -0.1751  0.0055
  924SOL    HW1 4412   1.564   0.092   0.872 -1.1573 -0.0365 -0.5995
  924SOL    HW2 4413   1.529   0.082   1.019 -0.5803  1.0244 -0.3768
  925SOL     OW 4414   1.654   2.337   1.607 -0.0383 -0.2080  0.2002
  925SOL    HW1 4415   1.732   2.387   1.583 -0.2778  0.0962  0.0584
  925SOL    HW2 4416   1.587   2.366   1.546 -0.8502  1.0802  1.6587
  926SOL     OW 4417   4.491   4.564   1.637 -0.4057  0.3123 -0.0576
  926SOL    HW1 4418   4.446   4.649   1.638  0.2357  0.6735  1.5019
  926SOL    HW2 4419   4.457   4.517   1.713  1.0397  0.1852  0.5467
  927SOL     OW 4420   1.050   2.713   2.592 -0.0470  0.3155 -0.2758
  927SOL    HW1 4421   0.995   2.784   2.625 -1.4519 -1.0521  0.5083
  927SOL    HW2 4422   1.121   2.705   2.655 -0.6070  0.1988  0.3494
  928SOL     OW 4423   5.936   6.498   1.583  0.0201  0.0696  0.1421
  928SOL    HW1 4424   5.897   6.513   1.497 -1.9401  1.3414  1.1641
  928SOL    HW2 4425   5.917   6.579   1.631 -0.2014 -1.1478  2.1896
  929SOL     OW 4426   2.189   1.708   4.083  0.0261 -0.8047  0.2647
  929SOL    HW1 4427   2.223   1.697   4.172 -0.1259 -0.0337  0.4259
  929SOL    HW2 4428   2.095   1.687   4.091  0.1190 -1.2772  0.1658
  930SOL     OW 4429   4.437   0.590   3.339  0.2093 -0.9359  0.0146
  930SOL    HW1 4430   4.392   0.515   3.378  0.0420 -1.9550 -2.0235
  930SOL    HW2 4431   4.374   0.628   3.278  0.8261 -0.0321 -0.0861
  931SOL     OW 4432   1.892   1.933   3.474  0.0021  0.3811  0.2830
  931SOL    HW1 4433   1.872   1.890   3.557  0.6816 -0.1372  0.1841
  931SOL    HW2 4434   1.834   1.891   3.411 -0.4496  0.7111  0.4693
  932SOL     OW 4435   1.721   3.570   1.080 -0.5003  0.2314 -0.3291
  932SOL    HW1 4436   1.732   3.650   1.131 -1.7622  2.1037 -2.7510
  932SOL    HW2 4437   1.640   3.531   1.113  0.5705 -0.5728  1.4445
  933SOL     OW 4438   2.672   5.403   2.430 -0.0785  0.2870  0.6269
  933SOL    HW1 4439   2.654   5.469   2.363  0.3832  0.9116  1.1109
  933SOL    HW2 4440   2.731   5.341   2.387 -0.0834  0.4809  0.3396
  934SOL     OW 4441   1.530   2.958   3.980 -0.3243  0.0894  0.1765
  934SOL    HW1 4442   1.521   3.052   3.994  1.7257  0.3536  0.0389
  934SOL    HW2 4443   1.516   2.918   4.066  0.2633  0.6652  0.5465
  935SOL     OW 4444   2.893   3.641   0.611 -0.1975 -0.1394 -0.1282
  935SOL    HW1 4445   2.913   3.723   0.658 -0.7255  0.7935 -1.4573
  935SOL    HW2 4446   2.979   3.607   0.586  0.0335 -0.0267  0.4934
  936SOL     OW 4447   4.464   5.882   1.696 -0.1273  0.4584 -0.0540
  936SOL    HW1 4448   4.523   5.810   1.677  0.7342  1.6588 -2.2938
  936SOL    HW2 4449   4.520   5.951   1.733 -0.6521  0.5722  0.5528
  937SOL     OW 4450   3.938   3.061   1.528 -0.2324  0.0827 -0.1360
  937SOL    HW1 4451   3.942   3.036   1.621 -1.9693 -0.2961 -0.1372
  937SOL    HW2 4452   3.938   3.157   1.529 -2.8784  0.1309  0.4532
  938SOL     OW 4453   5.086   4.656   3.285 -0.5218  0.2813  0.2098
  938SOL    HW1 4454   5.070   4.665   3.191  2.0735  1.5643 -0.2311
  938SOL    HW2 4455   5.066   4.565   3.305  0.0480 -0.3666 -1.9012
  939SOL     OW 4456   1.438   4.229   2.787 -0.2104 -0.2753  0.8527
  939SOL    HW1 4457   1.508   4.165   2.780  0.2837  0.2421  0.9385
  939SOL    HW2 4458   1.481   4.307   2.824 -0.2413  0.9151 -1.4030
  940SOL     OW 4459   6.358   3.469   2.954  0.0151  0.1750 -0.1520
  940SOL    HW1 4460   6.320   3.411   2.889 -2.3240  1.7642 -0.3244
  940SOL    HW2 4461   6.406   3.411   3.013  1.1492 -1.4389 -2.5102
  941SOL     OW 4462   0.641   0.728   2.144 -0.4456 -0.2569  0.5169
  941SOL    HW1 4463   0.632   0.791   2.215  2.5843  0.9733 -0.0086
  941SOL    HW2 4464   0.656   0.782   2.066  0.0492 -1.6070 -0.3562
  942SOL     OW 4465   3.137   4.693   4.317  0.4048 -0.3846 -0.0989
  942SOL    HW1 4466   3.165   4.777   4.353  0.0853 -0.6087  0.7113
  942SOL    HW2 4467   3.154   4.699   4.223 -2.1821  1.6533 -0.5217
  943SOL     OW 4468   2.777   6.293   3.673 -0.0925 -0.1453  0.1892
  943SOL    HW1 4469   2.737   6.318   3.590 -0.1131 -2.4720 -0.5742
  943SOL    HW2 4470   2.708   6.309   3.738  0.6663  3.9069  0.2465
  944SOL     OW 4471   6.405   6.082   0.150  0.3238  0.1213 -0.5535
  944SOL    HW1 4472   6.456   6.146   0.101  1.4398 -1.1142 -1.0723
  944SOL    HW2 4473   6.411   6.001   0.098  0.4910 -0.9000  0.9754
  945SOL     OW 4474   6.150   3.448   4.360  0.5728  0.3160 -0.3799
  945SOL    HW1 4475   6.238   3.420   4.387  0.2548 -0.7213 -0.3627
  945SOL    HW2 4476   6.121   3.379   4.300  1.1399  2.3555 -3.2437
  946SOL     OW 4477   0.919   3.090   2.512  0.5331 -0.3642  0.4903
  946SOL    HW1 4478   0.900   3.025   2.579 -0.2696  1.2009  1.8642
  946SOL    HW2 4479   0.949   3.167   2.561 -0.9587  1.1514 -0.8130
  947SOL     OW 4480   2.130   2.338   0.528 -0.2928  0.1150  0.8087
  947SOL    HW1 4481   2.054   2.386   0.561 -0.7630  0.1577 -0.3161
  947SOL    HW2 4482   2.122   2.341   0.433  1.4453  0.6358  0.6480
  948SOL     OW 4483   1.338   0.846   3.068  0.2352  0.2917  0.4951
  948SOL    HW1 4484   1.423   0.802   3.065 -0.8732 -1.9500 -0.7687
  948SOL    HW2 4485   1.339   0.906   2.994  0.8492  0.5324  0.6957
  949SOL     OW 4486   2.192   2.984   2.390  0.4637 -0.1548  0.4859
  949SOL    HW1 4487   2.237   2.970   2.306 -0.0209  0.2842  0.1446
  949SOL    HW2 4488   2.261   2.973   2.456  1.1955  1.0025 -0.0458
  950SOL     OW 4489   5.934   6.224   0.394 -0.2476 -0.4413 -0.2248
  950SOL    HW1 4490   5.938   6.316   0.420  1.4914 -0.8379  1.1264
  950SOL    HW2 4491   5.974   6.222   0.307 -0.0343  0.0581 -0.1425
  951SOL     OW 4492   1.102   2.773   3.607 -0.1062 -0.2093 -0.0529
  951SOL    HW1 4493   1.135   2.829   3.677 -0.3854  0.3399 -0.3559
  951SOL    HW2 4494   1.012   2.751   3.634 -0.0216 -0.4584  0.0315
  952SOL     OW 4495   2.057   1.980   2.958  1.3019  0.0795 -0.2872
  952SOL    HW1 4496   1.980   2.033   2.980  0.2889 -1.8370  0.9946
  952SOL    HW2 4497   2.035   1.940   2.874 -0.0383 -2.0369  0.9996
  953SOL     OW 4498   4.317   0.463   2.838 -0.2387 -0.0136 -0.3702
  953SOL    HW1 4499   4.324   0.557   2.850 -1.1797  0.4142 -2.6293
  953SOL    HW2 4500   4.405   0.435   2.814  0.3180  0.0399  1.4617
  954SOL     OW 4501   1.015   3.711   1.837 -0.2279 -0.3774  0.1520
  954SOL    HW1 4502   0.929   3.741   1.864  1.0370  1.5981  2.3295
  954SOL    HW2 4503   1.033   3.760   1.756 -1.0790 -0.7529 -0.2790
  955SOL     OW 4504   5.994   0.565   0.201 -0.1125  0.5522  0.4667
  955SOL    HW1 4505   6.000   0.485   0.150 -0.1895  0.1851  1.0285
  955SOL    HW2 4506   5.900   0.580   0.212 -0.0948  0.1216  1.2792
  956SOL     OW 4507   6.181   2.079   2.028  0.5565 -0.0311 -0.2919
  956SOL    HW1 4508   6.253   2.131   2.066  0.2071  0.3398 -0.1323
  956SOL    HW2 4509   6.116   2.144   2.001 -0.4275 -0.4318  1.0111
  957SOL     OW 4510   0.180   1.577   3.681 -0.4184  0.0965  0.1550
  957SOL    HW1 4511   0.142   1.530   3.607  1.9950 -0.0435 -1.0988
  957SOL    HW2 4512   0.236   1.512   3.724 -1.4174  0.3149  1.8768
  958SOL     OW 4513   0.856   0.359   1.977 -0.3979 -0.0803 -0.2125
  958SOL    HW1 4514   0.930   0.350   2.038 -0.2983  0.1033 -0.3038
  958SOL    HW2 4515   0.897   0.374   1.892 -0.5242  1.8709  0.0195
  959SOL     OW 4516   3.365   0.316   3.830 -0.2513 -0.3150  0.0516
  959SOL    HW1 4517   3.430   0.250   3.807  0.8689  0.4494  0.8882
  959SOL    HW2 4518   3.297   0.308   3.763 -0.0084 -2.1000 -0.0328
  960SOL     OW 4519   4.228   2.975   3.405  0.1338 -0.0693  0.4506
  960SOL    HW1 4520   4.185   2.968   3.490  0.3574 -0.2536  0.5472
  960SOL    HW2 4521   4.287   3.050   3.413  1.5924 -1.2317  1.0899
  961SOL     OW 4522   3.768   3.457   1.621 -0.2301  0.2602  0.7890
  961SOL    HW1 4523   3.785   3.376   1.670 -0.8020 -1.1031 -1.1487
  961SOL    HW2 4524   3.673   3.458   1.609 -0.1419  0.8074  0.1032
  962SOL     OW 4525   3.869   1.759   2.820  0.0772 -0.6212  0.0646
  962SOL    HW1 4526   3.891   1.801   2.737  0.3634  0.4703  0.6670
  962SOL    HW2 4527   3.949   1.713   2.846  0.1082 -0.6485 -0.0778
  963SOL     OW 4528   6.280   3.636   2.361 -0.5176  0.0531 -0.0182
  963SOL    HW1 4529   6.333   3.597   2.430  1.1988  2.1846 -0.0311
  963SOL    HW2 4530   6.289   3.576   2.287 -0.4995 -1.0757  0.8722
  964SOL     OW 4531   2.399   4.756   4.215  0.2004  0.3938 -0.1718
  964SOL    HW1 4532   2.384   4.848   4.237 -0.1471 -0.1342  2.0896
  964SOL    HW2 4533   2.425   4.757   4.123 -0.7230  2.6465 -0.4750
  965SOL     OW 4534   1.210   1.684   0.653  0.3887  0.4180 -0.1059
  965SOL    HW1 4535   1.235   1.689   0.745 -1.7107  1.4658  0.4651
  965SOL    HW2 4536   1.260   1.754   0.610  0.1151  1.0319  0.5619
  966SOL     OW 4537   6.340   3.020   2.418  0.5211 -0.7523  0.1860
  966SOL    HW1 4538   6.404   2.956   2.384  0.0554 -1.3036  0.3315
  966SOL    HW2 4539   6.391   3.074   2.479  1.2468 -0.0907 -0.9592
  967SOL     OW 4540   0.217   0.700   2.105 -0.2978  0.7263  0.5230
  967SOL    HW1 4541   0.260   0.619   2.131 -1.2319 -0.2133 -0.7180
  967SOL    HW2 4542   0.224   0.702   2.010 -1.0390  1.6680  0.4672
  968SOL     OW 4543   4.313   6.235   0.417  0.5390  0.0845 -0.1224
  968SOL    HW1 4544   4.335   6.328   0.403 -0.3916  0.4718  0.8705
  968SOL    HW2 4545   4.317   6.224   0.512  1.5617 -1.1485 -0.2801
  969SOL     OW 4546   4.351   4.368   1.818 -0.0104 -0.2881 -0.1385
  969SOL    HW1 4547   4.285   4.432   1.790  0.4147  0.3627  0.3086
  969SOL    HW2 4548   4.303   4.307   1.874 -0.1531  0.4881  0.6209
  970SOL     OW 4549   0.165   2.899   4.599  0.1568 -0.4955  0.8071
  970SOL    HW1 4550   0.135   2.869   4.513  0.0768 -1.2817  1.1008
  970SOL    HW2 4551   0.125   2.985   4.610 -2.4053 -1.6456  1.3627
  971SOL     OW 4552   6.481   2.251   0.377  0.8042  0.2801  0.2261
  971SOL    HW1 4553   6.406   2.286   0.425 -0.3739  1.5557 -2.3648
  971SOL    HW2 4554   6.531   2.328   0.350  2.5155 -0.5071  1.0192
  972SOL     OW 4555   1.186   3.122   2.793  0.2122  0.1929 -0.6179
  972SOL    HW1 4556   1.111   3.175   2.765 -1.5389 -2.2850 -0.9506
  972SOL    HW2 4557   1.239   3.182   2.845 -0.4592  2.8411 -2.7262
  973SOL     OW 4558   5.468   0.203   1.191 -0.4250 -0.4169 -0.0758
  973SOL    HW1 4559   5.403   0.267   1.220 -0.4432 -0.3262 -0.3156
  973SOL    HW2 4560   5.536   0.255   1.148 -1.0029 -0.6453 -1.3168
  974SOL     OW 4561   5.573   2.810   2.512 -0.2926  0.0115 -0.5715
  974SOL    HW1 4562   5.655   2.817   2.562 -2.3099  0.6333  2.9524
  974SOL    HW2 4563   5.554   2.716   2.510  0.2979 -0.1052 -1.1158
  975SOL     OW 4564   4.965   1.444   0.543  0.6906  0.1941  0.3463
  975SOL    HW1 4565   5.045   1.414   0.500  0.8352  1.5885 -0.4038
  975SOL    HW2 4566   4.900   1.378   0.522  1.2368 -0.1036 -0.4415
  976SOL     OW 4567   0.549   3.919   3.594 -0.4594 -0.1734  0.1163
  976SOL    HW1 4568   0.491   3.984   3.553 -1.1730 -0.1789  1.0960
  976SOL    HW2 4569   0.500   3.837   3.592  0.1816 -0.5558 -0.5242
  977SOL     OW 4570   6.289   5.750   1.224  0.1463 -0.3865  0.0070
  977SOL    HW1 4571   6.344   5.705   1.288  1.1861 -0.2033 -0.7330
  977SOL    HW2 4572   6.199   5.728   1.250  0.5564 -0.6263  1.2851
  978SOL     OW 4573   1.882   4.304   1.747 -0.4548 -0.1937  0.1551
  978SOL    HW1 4574   1.858   4.383   1.699  0.9451  0.8627  1.1223
  978SOL    HW2 4575   1.854   4.321   1.837 -0.0848 -0.7748  0.3872
  979SOL     OW 4576   5.298   6.421   2.089  0.2383  0.3824  0.2053
  979SOL    HW1 4577   5.242   6.352   2.053  1.2165  0.1048 -0.8457
  979SOL    HW2 4578   5.384   6.406   2.048  0.7847  1.4879  0.8989
  980SOL     OW 4579   3.560   5.554   3.380  0.2062  0.3833  0.1929
  980SOL    HW1 4580   3.534   5.473   3.336 -1.9747 -0.0611  2.0905
  980SOL    HW2 4581   3.655   5.547   3.388  0.1724 -1.5807 -0.4432
  981SOL     OW 4582   0.123   2.467   0.404  0.7032 -0.0259  0.4213
  981SOL    HW1 4583   0.057   2.523   0.446 -0.0710 -0.7306  0.1765
  981SOL    HW2 4584   0.198   2.525   0.389 -0.8004  1.5210 -1.7526
  982SOL     OW 4585   3.561   0.287   4.629 -0.1589  0.0170 -0.2347
  982SOL    HW1 4586   3.609   0.221   4.679  0.9442  1.9085  1.3457
  982SOL    HW2 4587   3.618   0.307   4.555  0.8169  1.0724  0.7511
  983SOL     OW 4588   1.367   2.682   1.248 -0.5192 -0.6288 -0.0068
  983SOL    HW1 4589   1.346   2.771   1.276 -1.0569 -1.5921  2.9800
  983SOL    HW2 4590   1.282   2.639   1.239 -0.2388 -1.0506 -0.8161
  984SOL     OW 4591   4.070   4.268   2.023 -0.8386 -0.1930  0.6466
  984SOL    HW1 4592   4.044   4.180   2.050  1.0853 -0.9260  0.2767
  984SOL    HW2 4593   3.997   4.299   1.969 -1.3685 -1.7431  0.4117
  985SOL     OW 4594   0.768   3.615   0.647 -0.4958  0.2816 -0.0353
  985SOL    HW1 4595   0.842   3.665   0.613  0.2987 -0.2388  0.8812
  985SOL    HW2 4596   0.805   3.565   0.720 -1.8410  0.2942  0.6721
  986SOL     OW 4597   2.666   5.155   1.927  0.1657 -0.6323 -0.2880
  986SOL    HW1 4598   2.698   5.230   1.978  1.0635 -0.9417 -0.3810
  986SOL    HW2 4599   2.731   5.144   1.858 -1.0328 -0.2198 -1.5159
  987SOL     OW 4600   5.271   0.188   2.115  0.0427  0.1648  0.3880
  987SOL    HW1 4601   5.195   0.166   2.169 -0.0319 -0.4849  0.0281
  987SOL    HW2 4602   5.261   0.134   2.036 -0.4250  1.8718 -0.7800
  988SOL     OW 4603   2.411   3.289   1.775 -0.2355  0.0122  0.3070
  988SOL    HW1 4604   2.396   3.342   1.854 -0.6915  0.6785 -0.2135
  988SOL    HW2 4605   2.339   3.313   1.717 -0.1845 -0.8492 -0.1248
  989SOL     OW 4606   3.902   0.248   3.417  0.3480 -0.6497  1.0176
  989SOL    HW1 4607   3.959   0.196   3.360  0.8314 -1.1481  1.9303
  989SOL    HW2 4608   3.820   0.199   3.420 -0.1401  0.0671 -0.2985
  990SOL     OW 4609   0.889   4.567   2.702  0.1471  0.2861  0.0868
  990SOL    HW1 4610   0.880   4.551   2.608  0.6565 -1.0542  0.2418
  990SOL    HW2 4611   0.946   4.497   2.733 -0.9858 -0.0189  1.6095
  991SOL     OW 4612   3.500   3.961   2.917  0.1022 -0.1242 -0.0895
  991SOL    HW1 4613   3.579   3.910   2.898 -0.4953 -1.3435  0.5673
  991SOL    HW2 4614   3.455   3.968   2.833  1.2877  1.3175 -0.6544
  992SOL     OW 4615   1.618   3.982   2.757 -0.0899  0.7454  0.2981
  992SOL    HW1 4616   1.652   3.923   2.825  0.0101  1.3789  0.8123
  992SOL    HW2 4617   1.680   3.974   2.685 -1.1605 -1.3172 -0.4833
  993SOL     OW 4618   3.405   3.744   2.357  0.4060  0.4410  0.1172
  993SOL    HW1 4619   3.345   3.776   2.425  0.0358 -0.1295  0.0693
  993SOL    HW2 4620   3.420   3.819   2.300 -0.2066  0.6110  0.1748
  994SOL     OW 4621   2.867   3.356   4.306  0.8624  0.0518  0.2153
  994SOL    HW1 4622   2.942   3.395   4.350  2.0819 -1.0517 -0.8029
  994SOL    HW2 4623   2.897   3.341   4.217 -0.6185 -0.3249 -0.2478
  995SOL     OW 4624   2.584   5.549   2.200 -0.1629  0.2615 -0.0955
  995SOL    HW1 4625   2.624   5.588   2.123 -0.0165  0.6199  0.1565
  995SOL    HW2 4626   2.494   5.532   2.175  0.5190 -2.1139 -1.2489
  996SOL     OW 4627   5.659   4.978   4.165  0.4560  0.5086  0.0234
  996SOL    HW1 4628   5.753   4.975   4.182  0.3578  0.7439  0.6190
  996SOL    HW2 4629   5.649   4.940   4.077  0.8927 -1.3775  0.7461
  997SOL     OW 4630   5.297   3.138   1.275  0.2377  0.5382  0.4171
  997SOL    HW1 4631   5.273   3.229   1.255 -0.6168  0.1761 -0.2971
  997SOL    HW2 4632   5.311   3.137   1.369 -2.7807  0.7833  0.9642
  998SOL     OW 4633   4.172   2.607   3.178  0.2540  0.3912  0.0648
  998SOL    HW1 4634   4.118   2.530   3.162  1.1143 -0.4026  0.8998
  998SOL    HW2 4635   4.116   2.666   3.229 -0.0235 -0.1725  0.4196
  999SOL     OW 4636   1.007   1.533   3.578  0.5681  0.2086  0.0634
  999SOL    HW1 4637   0.931   1.487   3.613  1.0004  0.0106  0.7760
  999SOL    HW2 4638   0.983   1.557   3.489  0.1328 -0.9368 -0.1353
 1000SOL     OW 4639   3.786   1.413   2.602 -0.2492 -0.2029 -0.3286
 1000SOL    HW1 4640   3.698   1.397   2.568  0.7069 -2.2165 -2.1007
 1000SOL    HW2 4641   3.841   1.423   2.525  1.2329  0.2433  0.7229
 1001SOL     OW 4642   2.965   4.184   0.868  0.6072 -0.7357 -0.5380
 1001SOL    HW1 4643   2.987   4.277   0.872  0.1344 -0.6595  0.5179
 1001SOL    HW2 4644   2.889   4.180   0.809 -0.7984 -0.1491  1.1590
 1002SOL     OW 4645   0.142   0.113   2.508  0.0858 -0.4451  0.7868
 1002SOL    HW1 4646   0.149   0.079   2.597  0.1089 -1.1637  0.5183
 1002SOL    HW2 4647   0.073   0.179   2.513  0.2127 -0.3535  1.3738
 1003SOL     OW 4648   0.749   3.686   3.739  0.1101  0.0098 -0.2783
 1003SOL    HW1 4649   0.674   3.731   3.778  0.2580 -0.4474  0.5760
 1003SOL    HW2 4650   0.790   3.642   3.813  1.1511  0.1555 -0.7563
 1004SOL     OW 4651   0.565   6.179   1.947  0.4639 -0.0736 -0.1679
 1004SOL    HW1 4652   0.616   6.173   1.866 -0.0885 -1.3365 -0.4474
 1004SOL    HW2 4653   0.495   6.115   1.935 -1.5375  1.9828 -0.0191
 1005SOL     OW 4654   6.181   0.909   2.440  0.1061  0.2857  0.0826
 1005SOL    HW1 4655   6.123   0.842   2.403 -0.6862  0.6891  0.5704
 1005SOL    HW2 4656   6.123   0.968   2.487  0.8407  1.1124 -0.0192
 1006SOL     OW 4657   3.130   2.128   2.241 -1.3403  0.1638  0.0603
 1006SOL    HW1 4658   3.077   2.191   2.288  1.1831  2.0700  0.5988
 1006SOL    HW2 4659   3.151   2.171   2.158  0.2114 -0.0102  0.3239
 1007SOL     OW 4660   4.186   5.133   2.140  0.1019 -0.1953 -0.4066
 1007SOL    HW1 4661   4.126   5.062   2.165 -0.6583  0.3420 -0.6528
 1007SOL    HW2 4662   4.136   5.184   2.075  0.4368  0.8570  0.1411
 1008SOL     OW 4663   2.035   1.050   2.984  0.0103  0.7268  0.2408
 1008SOL    HW1 4664   2.025   1.019   2.894  0.7163 -0.8342  0.6667
 1008SOL    HW2 4665   1.953   1.026   3.027 -0.5646  1.9953 -0.1015
 1009SOL     OW 4666   0.845   0.015   3.756 -0.1376  0.3869 -0.2784
 1009SOL    HW1 4667   0.833   0.048   3.845 -1.7767 -1.0788  0.0995
 1009SOL    HW2 4668   0.858   0.094   3.702  1.1417  1.2806  1.2590
 1010SOL     OW 4669   1.797   1.973   4.309 -0.3704  0.0503  0.7511
 1010SOL    HW1 4670   1.857   1.903   4.333  0.2980  1.4317  3.5829
 1010SOL    HW2 4671   1.852   2.037   4.263 -0.3640 -0.0730  0.5889
 1011SOL     OW 4672   3.978   3.144   2.329 -0.3720 -0.4820 -0.2168
 1011SOL    HW1 4673   4.006   3.217   2.384 -1.9131 -0.5583  0.7407
 1011SOL    HW2 4674   4.058   3.111   2.288  0.4579  1.1612  0.0451
 1012SOL     OW 4675   1.232   5.312   3.734 -0.1213  0.2023  0.0274
 1012SOL    HW1 4676   1.276   5.242   3.686  0.2315  1.3453 -1.4148
 1012SOL    HW2 4677   1.238   5.286   3.826  0.2454 -1.4941 -0.4471
 1013SOL     OW 4678   4.148   1.604   3.678  0.4651  0.2699  0.5468
 1013SOL    HW1 4679   4.118   1.695   3.677  0.8096  0.4148  1.7479
 1013SOL    HW2 4680   4.237   1.608   3.644  0.1945  0.2572 -0.1809
 1014SOL     OW 4681   5.391   2.284   2.012  0.5438  0.3853  0.1070
 1014SOL    HW1 4682   5.320   2.239   2.058  0.2715  0.1023 -0.5673
 1014SOL    HW2 4683   5.347   2.332   1.942  0.7527  2.2483  1.1817
 1015SOL     OW 4684   5.167   5.887   1.573  0.1990  0.1862  0.4250
 1015SOL    HW1 4685   5.232   5.926   1.516  0.9842 -2.5863 -0.7582
 1015SOL    HW2 4686   5.195   5.910   1.662  1.0720  1.4759 -0.1570
 1016SOL     OW 4687   1.469   4.693   2.966  0.5395 -1.0337  0.2986
 1016SOL    HW1 4688   1.490   4.731   3.052 -1.2001 -1.2464  0.8502
 1016SOL    HW2 4689   1.411   4.619   2.986  0.1214 -1.0896 -1.0542
 1017SOL     OW 4690   3.091   5.093   2.241 -0.4230 -0.2792 -0.3357
 1017SOL    HW1 4691   3.111   5.116   2.150  0.7000 -0.0066 -0.0385
 1017SOL    HW2 4692   3.034   5.164   2.272  0.7983  0.6929 -0.2445
 1018SOL     OW 4693   3.450   4.239   0.672 -0.2343  0.1899  0.2882
 1018SOL    HW1 4694   3.497   4.241   0.588 -2.2460 -0.7774 -0.9345
 1018SOL    HW2 4695   3.482   4.160   0.715 -0.8274 -0.5711 -0.6236
 1019SOL     OW 4696   2.124   6.183   3.308 -0.8570 -0.6351  0.8601
 1019SOL    HW1 4697   2.106   6.271   3.344  0.3465  0.2933 -0.6706
 1019SOL    HW2 4698   2.047   6.163   3.255 -0.5523  0.1669  0.0699
 1020SOL     OW 4699   5.468   2.340   1.552  0.0119  0.3203  0.2021
 1020SOL    HW1 4700   5.381   2.317   1.520  0.7047 -1.5894 -0.4121
 1020SOL    HW2 4701   5.494   2.416   1.498 -0.4974 -0.3033 -0.9556
 1021SOL     OW 4702   2.921   1.243   2.795  0.2266 -0.1023 -0.0899
 1021SOL    HW1 4703   2.998   1.257   2.849  0.9457 -2.6241 -0.3293
 1021SOL    HW2 4704   2.955   1.206   2.714 -1.0773  0.8900 -1.1360
 1022SOL     OW 4705   4.604   4.943   3.939  0.3893 -0.0032  0.3228
 1022SOL    HW1 4706   4.695   4.965   3.959  0.3731 -0.0595  0.4600
 1022SOL    HW2 4707   4.560   4.943   4.024  0.1345  0.5857  0.1988
 1023SOL     OW 4708   5.544   2.569   2.855  0.5445  0.3338 -0.7741
 1023SOL    HW1 4709   5.635   2.591   2.837  0.2537  2.3243 -0.0922
 1023SOL    HW2 4710   5.508   2.648   2.896 -1.7994  0.0276 -2.0779
 1024SOL     OW 4711   4.807   4.041   0.332  0.2970  0.2357  0.2322
 1024SOL    HW1 4712   4.827   4.126   0.291 -2.2045  2.1979  2.6890
 1024SOL    HW2 4713   4.744   4.000   0.272 -0.9479  1.6283  0.5444
 1025SOL     OW 4714   1.326   4.929   3.745 -0.2662  0.0154  0.0642
 1025SOL    HW1 4715   1.304   4.889   3.660  1.0215  2.3168 -1.4716
 1025SOL    HW2 4716   1.413   4.894   3.766 -0.8827 -1.0983  0.8338
 1026SOL     OW 4717   3.083   5.879   2.049 -0.8917 -0.0136  0.1459
 1026SOL    HW1 4718   3.005   5.825   2.054 -1.0439  0.0354 -1.2227
 1026SOL    HW2 4719   3.155   5.817   2.063 -1.1025 -0.4205 -0.5116
 1027SOL     OW 4720   3.755   4.178   3.316  0.2838 -0.0941 -0.3562
 1027SOL    HW1 4721   3.683   4.163   3.255 -0.1479 -2.5338  0.6528
 1027SOL    HW2 4722   3.830   4.199   3.260 -0.4869 -0.5545 -1.5970
 1028SOL     OW 4723   5.737   2.711   0.272 -0.2471 -0.2341  0.0351
 1028SOL    HW1 4724   5.818   2.702   0.222 -0.0921  0.2845  0.1846
 1028SOL    HW2 4725   5.736   2.803   0.300 -2.4290  0.6797 -2.5796
 1029SOL     OW 4726   4.477   4.148   3.984  0.0663 -0.2187  0.2186
 1029SOL    HW1 4727   4.490   4.054   3.972  0.8695  0.2156 -3.3422
 1029SOL    HW2 4728   4.382   4.159   3.990 -0.0198 -1.2614  0.8882
 1030SOL     OW 4729   2.681   4.675   3.460  0.9342 -0.1613 -0.9509
 1030SOL    HW1 4730   2.653   4.605   3.400 -0.9662  1.7114 -2.3780
 1030SOL    HW2 4731   2.756   4.715   3.415  0.8894 -0.1309 -0.9985
 1031SOL     OW 4732   4.296   4.858   0.621  0.1764 -0.2865 -0.1762
 1031SOL    HW1 4733   4.211   4.901   0.628  0.4788  0.2767  0.1397
 1031SOL    HW2 4734   4.350   4.921   0.572  0.4999 -0.5014 -0.0968
 1032SOL     OW 4735   2.331   1.387   4.096 -0.0492  0.2211 -0.1800
 1032SOL    HW1 4736   2.416   1.405   4.138 -0.9685 -0.4153  2.1483
 1032SOL    HW2 4737   2.287   1.472   4.094 -0.4968  0.0748  1.4885
 1033SOL     OW 4738   2.753   4.288   0.012 -0.4345  0.1058 -0.3397
 1033SOL    HW1 4739   2.714   4.220   0.066 -0.4664  0.6273  0.2999
 1033SOL    HW2 4740   2.711   4.277  -0.074 -0.2196 -0.8583 -0.3316
 1034SOL     OW 4741   2.861   5.233   2.332 -0.2659  0.1642 -0.2731
 1034SOL    HW1 4742   2.859   5.162   2.397  2.3152 -1.1997 -1.5258
 1034SOL    HW2 4743   2.804   5.202   2.262 -3.0505  1.6345  1.1701
 1035SOL     OW 4744   1.151   1.214   4.269  0.3619  0.0535 -0.0504
 1035SOL    HW1 4745   1.164   1.199   4.363 -0.5859  2.0284  0.4626
 1035SOL    HW2 4746   1.214   1.156   4.226  1.6404 -0.0631  1.8537
 1036SOL     OW 4747   3.434   5.469   3.034  0.1412 -0.3434 -0.0585
 1036SOL    HW1 4748   3.516   5.513   3.013  0.6969 -1.3133  0.0268
 1036SOL    HW2 4749   3.402   5.437   2.950 -0.8961  1.2217 -0.3173
 1037SOL     OW 4750   3.542   5.158   0.445 -0.0227  0.0386 -0.0192
 1037SOL    HW1 4751   3.571   5.243   0.478  1.6040 -0.5081  0.0332
 1037SOL    HW2 4752   3.510   5.177   0.356  1.2790  0.5644 -0.3944
 1038SOL     OW 4753   2.770   5.947   3.391  0.0764 -0.6510 -0.4841
 1038SOL    HW1 4754   2.826   5.994   3.453 -0.6843 -0.4755  0.0835
 1038SOL    HW2 4755   2.716   6.016   3.351 -1.2541 -1.0423  0.5694
 1039SOL     OW 4756   0.243   5.625   0.022 -0.5519  0.3849  0.5535
 1039SOL    HW1 4757   0.272   5.595  -0.065 -0.4735  0.2307  0.6337
 1039SOL    HW2 4758   0.269   5.555   0.082  0.2992  0.9368  0.8508
 1040SOL     OW 4759   5.645   0.997   3.209  0.4804  0.1051 -0.2911
 1040SOL    HW1 4760   5.608   1.066   3.264 -0.0428 -0.8673  0.6120
 1040SOL    HW2 4761   5.699   0.945   3.268 -1.8216 -2.2724 -0.1169
 1041SOL     OW 4762   6.260   3.697   2.814 -0.1878  0.5851 -0.0107
 1041SOL    HW1 4763   6.282   3.638   2.887 -1.5205 -0.4067 -0.3739
 1041SOL    HW2 4764   6.325   3.676   2.747  0.1789  0.5018  0.3639
 1042SOL     OW 4765   1.820   4.971   0.478  0.1739  0.0405  0.3809
 1042SOL    HW1 4766   1.853   4.882   0.464  1.0509  0.1661  1.5111
 1042SOL    HW2 4767   1.834   4.988   0.571 -0.3443  1.2238  0.2640
 1043SOL     OW 4768   6.528   1.156   2.635  0.7542 -0.2853  0.1269
 1043SOL    HW1 4769   6.484   1.071   2.645  1.8932 -1.0719 -1.1242
 1043SOL    HW2 4770   6.601   1.138   2.575  0.5486  1.7577 -0.8290
 1044SOL     OW 4771   0.887   4.237   1.056  0.0333  0.3057 -0.6769
 1044SOL    HW1 4772   0.902   4.160   1.111 -1.6681  0.1884 -0.3020
 1044SOL    HW2 4773   0.831   4.294   1.109  0.1549  1.1871 -1.4697
 1045SOL     OW 4774   4.251   0.107   1.973 -0.0485 -0.5367  0.1433
 1045SOL    HW1 4775   4.207   0.109   2.058  0.0152 -0.3245  0.1719
 1045SOL    HW2 4776   4.181   0.090   1.910  0.1553 -2.5548  0.3988
 1046SOL     OW 4777   2.631   1.589   1.502 -0.1497 -0.2491  0.0428
 1046SOL    HW1 4778   2.585   1.672   1.509 -0.7717 -0.6357  0.8276
 1046SOL    HW2 4779   2.720   1.612   1.474  0.0269  0.7902  1.3692
 1047SOL     OW 4780   3.405   5.821   0.746  0.1263  0.2431  0.6483
 1047SOL    HW1 4781   3.316   5.817   0.713  0.1804  2.0041  0.1638
 1047SOL    HW2 4782   3.459   5.785   0.676 -0.1510 -0.2721  0.7000
 1048SOL     OW 4783   3.460   2.576   1.793 -0.1163 -0.1884 -0.4976
 1048SOL    HW1 4784   3.529   2.640   1.771  1.0440 -1.1396  0.2605
 1048SOL    HW2 4785   3.402   2.577   1.716  1.6677 -0.5781 -1.9208
 1049SOL     OW 4786   1.992   2.950   1.655  0.1732 -0.7013 -0.4926
 1049SOL    HW1 4787   2.062   2.887   1.674  0.2011 -0.7766 -0.8477
 1049SOL    HW2 4788   2.020   3.031   1.698 -0.5125 -1.2958  1.1713
 1050SOL     OW 4789   4.071   1.990   0.024 -0.4404  0.5296 -0.0741
 1050SOL    HW1 4790   4.140   1.984  -0.043  1.5896 -1.0992  2.0079
 1050SOL    HW2 4791   4.084   2.076   0.064  0.5997  0.1279  0.4802
 1051SOL     OW 4792   3.852   5.751   2.679  0.9075  0.4741 -0.9086
 1051SOL    HW1 4793   3.831   5.764   2.587 -0.4452  0.5432 -0.6125
 1051SOL    HW2 4794   3.906   5.672   2.681 -1.7417 -1.4979 -1.4954
 1052SOL     OW 4795   1.035   3.233   1.154 -0.9100 -0.4229  0.1555
 1052SOL    HW1 4796   1.045   3.328   1.165  1.6744 -0.5546 -0.3584
 1052SOL    HW2 4797   1.025   3.199   1.242 -1.2695  0.2718  0.3891
 1053SOL     OW 4798   3.337   1.000   3.702  0.3715 -0.8588 -0.0358
 1053SOL    HW1 4799   3.318   0.954   3.620 -0.2724  1.9065 -1.5597
 1053SOL    HW2 4800   3.279   1.075   3.701  2.6846  1.1003  1.2971
 1054SOL     OW 4801   2.569   4.822   3.661 -1.5314  0.3283  0.2680
 1054SOL    HW1 4802   2.620   4.903   3.661  0.6460 -0.9559 -0.2008
 1054SOL    HW2 4803   2.593   4.778   3.579 -1.3402 -1.5242  1.2483
 1055SOL     OW 4804   3.793   2.983   3.919 -0.6303 -0.2500  0.0550
 1055SOL    HW1 4805   3.744   2.924   3.861  2.4825 -1.3062 -1.7352
 1055SOL    HW2 4806   3.878   2.941   3.929  0.6295  2.4115  1.3617
 1056SOL     OW 4807   0.503   5.562   2.016  0.4910  0.0323  0.7697
 1056SOL    HW1 4808   0.539   5.510   1.943 -1.0948 -2.5033  1.6473
 1056SOL    HW2 4809   0.418   5.592   1.983  0.9898  1.3245  0.6164
 1057SOL     OW 4810   0.962   4.104   3.951 -0.1208 -0.0581  0.1426
 1057SOL    HW1 4811   1.047   4.088   3.911  0.3123  0.3281  0.8819
 1057SOL    HW2 4812   0.901   4.111   3.877  0.3824 -0.9022 -0.3678
 1058SOL     OW 4813   1.067   5.979   3.653  0.1929  0.3481  0.1453
 1058SOL    HW1 4814   1.045   5.970   3.746 -1.5076 -0.8733 -0.3147
 1058SOL    HW2 4815   0.984   5.967   3.608  0.4775  3.4933 -1.4953
 1059SOL     OW 4816   4.108   3.999   3.149 -0.4077 -0.3180 -0.2117
 1059SOL    HW1 4817   4.186   3.962   3.189 -1.6212 -1.3492  1.3210
 1059SOL    HW2 4818   4.104   4.089   3.181  0.8288  0.1816 -1.3741
 1060SOL     OW 4819   5.050   2.114   4.390  0.3011  0.1113  0.0902
 1060SOL    HW1 4820   5.061   2.054   4.316  1.0399 -0.1864  0.4305
 1060SOL    HW2 4821   4.956   2.128   4.395 -0.2597 -3.3442  1.7956
 1061SOL     OW 4822   5.781   4.052   2.885  0.3375  0.0589  0.1391
 1061SOL    HW1 4823   5.801   4.146   2.886 -0.9369  0.3523 -0.0125
 1061SOL    HW2 4824   5.831   4.018   2.811  1.8206  0.3554  0.9644
 1062SOL     OW 4825   2.561   2.248   1.715  0.3098  1.0020  0.7380
 1062SOL    HW1 4826   2.548   2.261   1.621  1.0578  1.7178  0.7208
 1062SOL    HW2 4827   2.543   2.155   1.729  2.1196  0.4101 -0.4660
 1063SOL     OW 4828   1.110   2.034   3.382 -0.4732 -0.0218 -0.0512
 1063SOL    HW1 4829   1.172   1.981   3.332 -0.2567  0.2615 -0.0810
 1063SOL    HW2 4830   1.068   2.091   3.317  0.9394  1.4751  0.2876
 1064SOL     OW 4831   2.027   2.071   0.323  0.3579  0.7651 -0.0865
 1064SOL    HW1 4832   2.057   2.102   0.237 -1.5049 -1.2338 -1.5610
 1064SOL    HW2 4833   1.932   2.077   0.319  0.1877 -0.2096  1.5183
 1065SOL     OW 4834   5.420   3.589   0.803  0.3626  0.0236 -0.3095
 1065SOL    HW1 4835   5.473   3.522   0.761  0.2463 -0.2157 -0.0793
 1065SOL    HW2 4836   5.398   3.650   0.733  0.2584 -0.3124 -0.5715
 1066SOL     OW 4837   2.242   5.009   0.564 -1.1588  0.3316  0.0717
 1066SOL    HW1 4838   2.244   5.101   0.537 -1.1128 -0.2134 -1.8745
 1066SOL    HW2 4839   2.150   4.992   0.583 -1.3440  0.4733 -0.6782
 1067SOL     OW 4840   5.717   0.609   0.373  1.0104  0.5537 -0.5516
 1067SOL    HW1 4841   5.736   0.693   0.415  2.4451  0.1364 -0.3297
 1067SOL    HW2 4842   5.714   0.630   0.279  2.5687  0.6715 -0.5996
 1068SOL     OW 4843   5.186   1.128   2.320 -0.4660  0.0584 -0.5157
 1068SOL    HW1 4844   5.103   1.082   2.307 -1.1260  1.1281 -0.2033
 1068SOL    HW2 4845   5.227   1.082   2.394 -1.2034  0.0877 -0.0752
 1069SOL     OW 4846   6.191   0.447   3.304 -1.0508  0.0234  0.5844
 1069SOL    HW1 4847   6.192   0.374   3.242 -0.7218  0.1478  0.4393
 1069SOL    HW2 4848   6.264   0.503   3.277 -1.3204  0.4251  0.6748
 1070SOL     OW 4849   6.255   1.653   0.961  0.2742  0.3437 -0.0271
 1070SOL    HW1 4850   6.261   1.663   0.866 -1.2482  2.6846  0.0440
 1070SOL    HW2 4851   6.310   1.722   0.996 -0.7557  0.8103  0.7394
 1071SOL     OW 4852   5.261   4.872   1.014 -0.0280 -0.0600  0.0723
 1071SOL    HW1 4853   5.265   4.935   0.942  0.4372  0.4170  0.5053
 1071SOL    HW2 4854   5.199   4.805   0.984  0.4949 -0.1043 -0.9605
 1072SOL     OW 4855   3.987   0.942   0.863 -0.1591  0.5929 -0.4459
 1072SOL    HW1 4856   4.029   0.928   0.778  0.4761 -0.6240  0.0385
 1072SOL    HW2 4857   4.017   1.028   0.891 -1.6690  1.7467 -2.1536
 1073SOL     OW 4858   4.283   3.010   1.333  0.3272 -0.0921  0.0668
 1073SOL    HW1 4859   4.292   3.094   1.377  0.1578  0.6465 -1.2512
 1073SOL    HW2 4860   4.373   2.977   1.326  0.5427  0.6162 -0.5947
 1074SOL     OW 4861   1.788   4.390   0.178 -0.2558  0.6113  0.1275
 1074SOL    HW1 4862   1.730   4.387   0.255  1.4206 -0.8352  1.3991
 1074SOL    HW2 4863   1.872   4.421   0.213  1.0476 -1.7720 -0.7330
 1075SOL     OW 4864   5.015   0.202   1.215 -0.0510  0.0292 -0.2944
 1075SOL    HW1 4865   4.958   0.131   1.246  0.3253 -0.5724 -0.9231
 1075SOL    HW2 4866   5.055   0.166   1.135  0.5803  0.7453 -0.3088
 1076SOL     OW 4867   4.103   3.606   1.321 -0.3758 -0.0775  0.1598
 1076SOL    HW1 4868   4.171   3.591   1.256  1.8532 -0.0241  2.3196
 1076SOL    HW2 4869   4.102   3.701   1.333  0.7584 -0.2005  1.6094
 1077SOL     OW 4870   5.733   3.750   2.136  0.1431  0.2762  0.4753
 1077SOL    HW1 4871   5.738   3.774   2.043  0.4816  0.0178  0.4251
 1077SOL    HW2 4872   5.656   3.693   2.142  0.4651 -0.1923  0.2405
 1078SOL     OW 4873   3.293   0.759   3.858  0.7174  0.2605 -0.1021
 1078SOL    HW1 4874   3.360   0.771   3.926  0.2547  1.1796  0.2034
 1078SOL    HW2 4875   3.303   0.833   3.800 -0.8689  1.1500  0.6783
 1079SOL     OW 4876   0.826   0.449   0.315 -0.1765  0.0299  0.1863
 1079SOL    HW1 4877   0.737   0.419   0.331 -0.4300 -0.1947 -1.4288
 1079SOL    HW2 4878   0.865   0.457   0.402 -1.1137 -1.8614  0.8267
 1080SOL     OW 4879   2.345   0.304   4.158 -0.3575 -0.2953  0.6150
 1080SOL    HW1 4880   2.326   0.281   4.249 -2.0538 -0.1784  0.3150
 1080SOL    HW2 4881   2.272   0.360   4.131  1.1760  1.4221 -0.1916
 1081SOL     OW 4882   3.630   6.504   1.087  0.6732  0.2262 -0.4291
 1081SOL    HW1 4883   3.594   6.417   1.105  1.3279 -0.1553 -0.9370
 1081SOL    HW2 4884   3.722   6.497   1.112  0.8367  0.6367 -0.9171
 1082SOL     OW 4885   0.832   5.556   4.017  0.0508 -0.3408 -0.5718
 1082SOL    HW1 4886   0.785   5.480   3.983  1.1437 -0.8434 -1.0042
 1082SOL    HW2 4887   0.766   5.625   4.022 -1.1725 -1.5521  0.7351
 1083SOL     OW 4888   6.451   3.888   0.231  0.0785  0.0202  0.4089
 1083SOL    HW1 4889   6.521   3.869   0.293 -1.5876 -1.7248  1.9015
 1083SOL    HW2 4890   6.441   3.806   0.181  0.1426  0.7850 -0.9122
 1084SOL     OW 4891   4.560   4.858   2.193 -0.0626 -0.3648 -0.4321
 1084SOL    HW1 4892   4.632   4.917   2.170  0.3095 -0.6205  0.0636
 1084SOL    HW2 4893   4.596   4.770   2.182 -0.3043 -0.4942 -0.2130
 1085SOL     OW 4894   1.235   2.313   1.276  0.3885 -0.0849  0.0499
 1085SOL    HW1 4895   1.324   2.307   1.241  0.1955  1.2562 -0.7882
 1085SOL    HW2 4896   1.206   2.401   1.249 -0.4420  0.3031  2.0866
 1086SOL     OW 4897   5.767   3.112   2.610 -0.2531  0.0685 -0.1785
 1086SOL    HW1 4898   5.809   3.198   2.610 -0.2974  0.0908 -0.4455
 1086SOL    HW2 4899   5.709   3.113   2.686  1.0082 -0.3430  0.8169
 1087SOL     OW 4900   4.539   2.371   3.419 -0.0080  0.3008  0.1058
 1087SOL    HW1 4901   4.490   2.339   3.343  1.1112 -0.2201 -0.4184
 1087SOL    HW2 4902   4.581   2.294   3.455 -0.2679  0.5975  1.0884
 1088SOL     OW 4903   0.339   5.290   2.345  0.2873  0.8285  0.1652
 1088SOL    HW1 4904   0.425   5.325   2.323  0.9196 -0.6789  0.1019
 1088SOL    HW2 4905   0.326   5.314   2.437 -0.3547  3.1878 -0.4679
 1089SOL     OW 4906   3.679   5.371   1.626  0.2809  0.2611 -0.0622
 1089SOL    HW1 4907   3.628   5.346   1.703 -1.1441  0.4251 -0.9068
 1089SOL    HW2 4908   3.670   5.466   1.622 -0.1727  0.2006 -0.7478
 1090SOL     OW 4909   4.231   1.722   2.664 -0.3318 -0.0033  0.0012
 1090SOL    HW1 4910   4.207   1.686   2.750 -0.1506  0.6999  0.3553
 1090SOL    HW2 4911   4.150   1.763   2.632 -0.7276 -1.2939 -0.7119
 1091SOL     OW 4912   2.871   3.969   4.456  0.2262 -0.1429  0.3591
 1091SOL    HW1 4913   2.839   4.057   4.439 -1.3475 -0.8541 -0.6444
 1091SOL    HW2 4914   2.907   3.972   4.544 -1.4301  1.0757  1.0240
 1092SOL     OW 4915   0.815   3.500   4.030 -0.1146  0.2347 -0.5106
 1092SOL    HW1 4916   0.802   3.498   4.125 -0.4005  0.3175 -0.5475
 1092SOL    HW2 4917   0.727   3.507   3.994 -0.1697 -1.5563 -0.8371
 1093SOL     OW 4918   0.444   1.626   4.268  0.0412 -0.0359 -0.2437
 1093SOL    HW1 4919   0.496   1.562   4.317  0.8362  1.4419  0.9407
 1093SOL    HW2 4920   0.505   1.696   4.247 -0.2196 -0.6894 -3.6797
 1094SOL     OW 4921   0.912   2.422   3.785  0.6153 -0.0930  0.5349
 1094SOL    HW1 4922   0.839   2.461   3.833  1.4479  1.5489  0.5328
 1094SOL    HW2 4923   0.871   2.360   3.724 -0.7817  0.8347  0.4886
 1095SOL     OW 4924   3.916   3.562   0.987  0.2312 -0.4982  0.3595
 1095SOL    HW1 4925   3.994   3.528   1.031  0.7030 -0.1259 -0.1694
 1095SOL    HW2 4926   3.864   3.601   1.057  0.6843 -0.4542  0.6756
 1096SOL     OW 4927   1.139   3.876   1.275 -0.2481 -0.0751  0.1482
 1096SOL    HW1 4928   1.163   3.785   1.291 -0.0853  0.1339  1.1558
 1096SOL    HW2 4929   1.171   3.895   1.186  0.2570 -0.8127  0.1706
 1097SOL     OW 4930   1.177   3.589   0.941  0.5841  0.2395 -0.3264
 1097SOL    HW1 4931   1.249   3.649   0.955 -0.1493  0.9759  0.4469
 1097SOL    HW2 4932   1.214   3.517   0.889  1.3317  1.6235 -1.7779
 1098SOL     OW 4933   1.060   0.764   2.400  0.3609 -0.7223 -0.2477
 1098SOL    HW1 4934   1.008   0.754   2.321  0.1368 -0.1058 -0.1778
 1098SOL    HW2 4935   1.112   0.843   2.386 -1.3561  0.7070  1.1370
 1099SOL     OW 4936   0.816   1.000   0.535 -0.5036 -0.5465 -0.1485
 1099SOL    HW1 4937   0.909   0.996   0.555 -0.4460 -0.0800 -0.3160
 1099SOL    HW2 4938   0.790   0.909   0.522  0.6254 -0.5075 -3.3463
 1100SOL     OW 4939   2.126   5.400   2.918  0.2093 -0.3654  0.0745
 1100SOL    HW1 4940   2.188   5.398   2.845  0.3738  0.2966  0.1898
 1100SOL    HW2 4941   2.091   5.311   2.922 -1.8941  0.2433 -2.5722
 1101SOL     OW 4942   5.748   1.447   4.363 -0.0493  0.4359 -0.6844
 1101SOL    HW1 4943   5.759   1.505   4.437 -0.6600  1.2342 -1.2075
 1101SOL    HW2 4944   5.822   1.467   4.305 -1.1459  1.9276 -1.6499
 1102SOL     OW 4945   2.659   5.859   3.940 -0.5532  0.0932 -0.0424
 1102SOL    HW1 4946   2.600   5.801   3.990 -0.8212  0.3666 -0.0355
 1102SOL    HW2 4947   2.610   5.941   3.933 -0.1342  0.3520  0.0339
 1103SOL     OW 4948   1.315   3.052   4.326  0.2114  0.2173 -0.2510
 1103SOL    HW1 4949   1.271   3.036   4.410 -1.1470  2.1676 -0.5240
 1103SOL    HW2 4950   1.387   2.989   4.325 -0.7637 -1.0431  1.5957
 1104SOL     OW 4951   1.034   1.696   2.583 -0.6975  0.4556 -0.2623
 1104SOL    HW1 4952   0.989   1.754   2.521  1.1212  0.7422 -1.3958
 1104SOL    HW2 4953   1.052   1.752   2.659 -2.9355  0.1058  0.6019
 1105SOL     OW 4954   0.260   2.845   3.396 -0.0281 -0.1736 -0.1922
 1105SOL    HW1 4955   0.269   2.906   3.323  0.8899 -1.1894 -0.9489
 1105SOL    HW2 4956   0.236   2.901   3.470 -0.0775  0.9920 -1.0526
 1106SOL     OW 4957   6.482   0.344   3.640 -0.6298  0.2453 -0.5831
 1106SOL    HW1 4958   6.506   0.415   3.700  0.6158 -0.7087  0.0897
 1106SOL    HW2 4959   6.395   0.369   3.608 -2.4201 -0.2732  3.3346
 1107SOL     OW 4960   5.514   4.382   1.694 -0.6321 -0.3064  0.4122
 1107SOL    HW1 4961   5.492   4.414   1.781  0.8257 -1.6414  1.3252
 1107SOL    HW2 4962   5.462   4.301   1.685  0.1771 -0.8588  0.5949
 1108SOL     OW 4963   0.470   0.039   0.145 -0.4080  0.5005  0.1136
 1108SOL    HW1 4964   0.492   0.038   0.238 -0.6215  0.0183  0.1659
 1108SOL    HW2 4965   0.375   0.051   0.144 -0.2206  2.0941 -0.0909
 1109SOL     OW 4966   5.952   5.490   4.285 -0.5822 -0.0159 -0.3231
 1109SOL    HW1 4967   6.030   5.490   4.230  0.4927 -2.8706  1.0090
 1109SOL    HW2 4968   5.881   5.464   4.227  0.1233 -0.8560 -0.8234
 1110SOL     OW 4969   4.092   2.003   4.421 -0.7743  0.1307  0.1875
 1110SOL    HW1 4970   3.998   1.997   4.435 -0.7072 -0.1738  0.5212
 1110SOL    HW2 4971   4.111   1.938   4.354 -0.3051 -2.3450  2.5670
 1111SOL     OW 4972   5.187   5.227   1.406 -0.3247 -0.1774  0.0763
 1111SOL    HW1 4973   5.270   5.259   1.372 -0.4143 -0.1435 -0.1148
 1111SOL    HW2 4974   5.202   5.214   1.499  0.3408 -1.5663 -0.1874
 1112SOL     OW 4975   0.421   3.330   1.844  0.5050  0.3559 -0.4721
 1112SOL    HW1 4976   0.364   3.404   1.820  1.1735  1.0973  0.2046
 1112SOL    HW2 4977   0.449   3.294   1.760 -1.0864 -0.1382 -0.8336
 1113SOL     OW 4978   3.416   6.372   3.082 -0.6556  0.4812  0.6591
 1113SOL    HW1 4979   3.388   6.452   3.125 -0.7285 -0.0297  1.5903
 1113SOL    HW2 4980   3.405   6.304   3.148  1.3764  0.0201  0.5893
 1114SOL     OW 4981   3.273   2.852   0.436  0.4388  0.0987  0.4555
 1114SOL    HW1 4982   3.259   2.837   0.342  0.5628  0.2529  0.4122
 1114SOL    HW2 4983   3.244   2.942   0.450  0.3266  0.0430  0.5858
 1115SOL     OW 4984   0.921   4.980   3.218 -0.3309  0.1526 -0.1918
 1115SOL    HW1 4985   0.881   5.020   3.141 -1.7257 -2.2356 -0.8318
 1115SOL    HW2 4986   0.895   4.888   3.213 -0.7412 -0.0727  3.2996
 1116SOL     OW 4987   4.422   1.103   2.874  0.2460 -0.0195 -0.5953
 1116SOL    HW1 4988   4.327   1.089   2.882  0.5475 -1.4521  1.4548
 1116SOL    HW2 4989   4.453   1.102   2.965  2.4791 -1.6538 -1.3062
 1117SOL     OW 4990   6.203   1.814   2.474  0.1172  0.3570  0.4325
 1117SOL    HW1 4991   6.144   1.821   2.400 -0.1006  2.6284  0.7454
 1117SOL    HW2 4992   6.150   1.777   2.544 -0.2432  0.0791  0.0138
 1118SOL     OW 4993   6.125   0.446   1.776 -0.3184 -0.3941 -0.0965
 1118SOL    HW1 4994   6.144   0.400   1.694  1.3577 -0.9594  0.5770
 1118SOL    HW2 4995   6.174   0.528   1.769 -0.6561 -0.1748  0.0954
 1119SOL     OW 4996   0.453   4.191   1.972 -0.0041  0.3248  0.2673
 1119SOL    HW1 4997   0.528   4.135   1.987  1.2457  2.6548  4.2903
 1119SOL    HW2 4998   0.377   4.136   1.991  0.9739 -0.8270  0.9686
 1120SOL     OW 4999   1.491   4.264   0.590  0.0964 -0.2880  0.1680
 1120SOL    HW1 5000   1.472   4.321   0.515  2.3304 -0.3434 -0.5132
 1120SOL    HW2 5001   1.524   4.183   0.551 -1.1637 -1.3371  1.1835
 1121SOL     OW 5002   0.503   3.201   3.203  0.2569  0.2728  0.2628
 1121SOL    HW1 5003   0.426   3.230   3.252  0.3484  2.1228 -0.6035
 1121SOL    HW2 5004   0.534   3.124   3.251 -0.1488  1.4843  2.6596
 1122SOL     OW 5005   3.165   3.662   3.690 -0.0572 -0.1341  0.0860
 1122SOL    HW1 5006   3.171   3.663   3.595  2.8523 -0.0771  0.1847
 1122SOL    HW2 5007   3.108   3.736   3.711 -1.7183 -0.8616 -1.6059
 1123SOL     OW 5008   5.340   0.123   4.447  0.2970  0.2343  0.2220
 1123SOL    HW1 5009   5.385   0.041   4.467  0.0154  0.3149  1.2340
 1123SOL    HW2 5010   5.279   0.135   4.519  1.3645  2.0957  0.8819
 1124SOL     OW 5011   5.183   2.908   1.929  0.0043 -0.2712  0.3153
 1124SOL    HW1 5012   5.091   2.934   1.923 -0.1030 -0.5474  0.6881
 1124SOL    HW2 5013   5.206   2.925   2.020  0.6083  0.7205 -0.0119
 1125SOL     OW 5014   4.414   2.696   1.518  0.5892  0.0903 -0.2144
 1125SOL    HW1 5015   4.398   2.683   1.425  2.2363 -1.3902 -0.3406
 1125SOL    HW2 5016   4.496   2.746   1.522  1.6083 -1.5414  0.3927
 1126SOL     OW 5017   4.396   1.826   0.523 -0.2770  0.0646 -0.0016
 1126SOL    HW1 5018   4.350   1.904   0.553 -1.8427 -1.0618  0.6974
 1126SOL    HW2 5019   4.341   1.753   0.552  0.3462 -1.2610 -1.9582
 1127SOL     OW 5020   6.229   1.312   3.807  0.0544 -0.0590  0.1375
 1127SOL    HW1 5021   6.159   1.247   3.808  1.1388 -1.3150 -1.1792
 1127SOL    HW2 5022   6.307   1.263   3.781  0.9839  1.7091 -0.5685
 1128SOL     OW 5023   1.220   2.129   2.916 -0.7509  0.8186  0.1842
 1128SOL    HW1 5024   1.229   2.208   2.863  0.4985  0.8628  0.4424
 1128SOL    HW2 5025   1.306   2.115   2.954 -1.0516 -0.4572  0.4574
 1129SOL     OW 5026   4.640   3.040   2.666 -0.4398  0.2627  0.2888
 1129SOL    HW1 5027   4.643   3.099   2.590  1.1133 -0.4609 -0.2492
 1129SOL    HW2 5028   4.679   2.958   2.634 -0.3969 -0.2819  1.6831
 1130SOL     OW 5029   5.369   2.248   2.661 -0.5093 -0.3145  0.1888
 1130SOL    HW1 5030   5.443   2.268   2.718 -1.8275  1.7231  1.3353
 1130SOL    HW2 5031   5.304   2.316   2.682 -1.4576 -0.0550 -3.0815
 1131SOL     OW 5032   0.372   5.070   3.464 -0.1062 -0.2713  0.6105
 1131SOL    HW1 5033   0.323   5.151   3.452  1.4615  0.8052  1.1340
 1131SOL    HW2 5034   0.452   5.082   3.413 -0.4486 -2.0745 -0.4224
 1132SOL     OW 5035   2.485   0.660   4.311 -0.0561  0.3538 -0.1816
 1132SOL    HW1 5036   2.515   0.601   4.242  0.7363  1.4310 -0.7965
 1132SOL    HW2 5037   2.497   0.748   4.274  0.4566  0.9620  1.3472
 1133SOL     OW 5038   1.151   2.176   0.162  0.2734  0.1157  0.1062
 1133SOL    HW1 5039   1.100   2.257   0.152  1.2448  0.4684 -2.8286
 1133SOL    HW2 5040   1.239   2.199   0.133  0.6513 -1.9341 -0.5151
 1134SOL     OW 5041   1.619   5.423   0.450 -0.7060  0.1265  0.0892
 1134SOL    HW1 5042   1.696   5.367   0.453 -0.5089  0.4067  0.3895
 1134SOL    HW2 5043   1.576   5.401   0.368 -2.3558 -2.7479  1.5559
 1135SOL     OW 5044   2.844   1.703   4.571 -0.0461 -0.1995  0.1531
 1135SOL    HW1 5045   2.768   1.744   4.530 -0.1495 -0.1678  0.3744
 1135SOL    HW2 5046   2.875   1.768   4.634  0.8520  0.2579 -0.7288
 1136SOL     OW 5047   0.249   6.510   0.793  0.3095 -0.3896 -0.1885
 1136SOL    HW1 5048   0.286   6.542   0.875  1.2845  0.8730 -1.0808
 1136SOL    HW2 5049   0.289   6.423   0.781  0.6104 -0.3337  0.3876
 1137SOL     OW 5050   5.466   1.350   2.689 -0.0587 -0.7628  0.4487
 1137SOL    HW1 5051   5.510   1.273   2.726  1.4334 -0.5232 -0.6978
 1137SOL    HW2 5052   5.384   1.356   2.736  1.5308 -0.6939  3.4347
 1138SOL     OW 5053   0.742   0.782   0.923  0.8548  0.0893 -0.3459
 1138SOL    HW1 5054   0.750   0.848   0.854  0.6850  0.5827  0.0943
 1138SOL    HW2 5055   0.807   0.807   0.988  1.5311 -0.8066 -0.6615
 1139SOL     OW 5056   5.008   5.536   4.481  0.4897  0.0984 -0.0902
 1139SOL    HW1 5057   4.965   5.539   4.395  0.2237 -0.0443  0.0355
 1139SOL    HW2 5058   4.965   5.464   4.526  0.0590  0.6979  0.4696
 1140SOL     OW 5059   3.545   5.656   2.238 -0.2400 -0.2837  0.2185
 1140SOL    HW1 5060   3.639   5.640   2.251 -0.0667  0.9820  0.6713
 1140SOL    HW2 5061   3.503   5.574   2.266  0.7612 -1.1855 -0.8075
 1141SOL     OW 5062   4.342   0.294   1.291  0.2586 -0.7064 -0.6604
 1141SOL    HW1 5063   4.337   0.231   1.363 -0.7939  0.2325  0.1227
 1141SOL    HW2 5064   4.289   0.368   1.320 -2.0519 -1.1758 -3.2863
 1142SOL     OW 5065   6.108   1.383   3.489  0.4322 -0.2924  0.1325
 1142SOL    HW1 5066   6.181   1.443   3.502  0.8359 -1.1907  2.6454
 1142SOL    HW2 5067   6.145   1.296   3.505 -0.4415 -1.1382 -2.0730
 1143SOL     OW 5068   1.779   1.776   2.073  0.5567  0.5688  0.2549
 1143SOL    HW1 5069   1.749   1.867   2.077  0.2692  0.4405  1.6159
 1143SOL    HW2 5070   1.850   1.772   2.138 -0.2782 -0.4613  1.1337
 1144SOL     OW 5071   5.840   1.906   0.526 -0.0718  0.5105  0.8336
 1144SOL    HW1 5072   5.913   1.881   0.582 -0.9399  1.4311  2.4396
 1144SOL    HW2 5073   5.807   1.986   0.564  0.8015  2.6493 -2.4256
 1145SOL     OW 5074   6.085   3.410   2.458 -0.5344 -0.4508 -0.1735
 1145SOL    HW1 5075   6.082   3.348   2.386 -0.0806 -0.4326 -0.2077
 1145SOL    HW2 5076   6.129   3.487   2.422  0.7537 -0.8715  0.4425
 1146SOL     OW 5077   2.668   2.225   1.103  0.0345 -0.2315  0.3402
 1146SOL    HW1 5078   2.736   2.271   1.151  0.2530  0.9324 -1.0308
 1146SOL    HW2 5079   2.676   2.257   1.014 -2.1198 -0.2967  0.0837
 1147SOL     OW 5080   0.636   2.461   1.478  0.7540 -0.4009 -0.3882
 1147SOL    HW1 5081   0.652   2.400   1.406 -1.0349 -2.1261  0.5926
 1147SOL    HW2 5082   0.723   2.481   1.512  1.3921 -2.7628 -0.4841
 1148SOL     OW 5083   4.493   5.292   1.694  0.0487  0.1127  0.0994
 1148SOL    HW1 5084   4.499   5.352   1.619  1.0481  0.4399  0.4274
 1148SOL    HW2 5085   4.539   5.213   1.665 -1.1239 -0.4602 -0.2725
 1149SOL     OW 5086   3.760   1.076   0.128  0.0150  0.1014 -0.1895
 1149SOL    HW1 5087   3.829   1.087   0.062 -2.5902  0.3733 -3.1046
 1149SOL    HW2 5088   3.720   0.991   0.106 -0.4877 -0.1323  1.5411
 1150SOL     OW 5089   4.258   1.139   0.400  0.3368  0.3072 -0.5172
 1150SOL    HW1 5090   4.336   1.132   0.345 -0.3889  0.1481 -1.5436
 1150SOL    HW2 5091   4.278   1.084   0.476  0.8328 -0.5295 -1.2343
 1151SOL     OW 5092   3.212   0.092   3.974  0.0115  0.4781  0.4699
 1151SOL    HW1 5093   3.168   0.135   3.901  2.6194 -1.0187 -2.2057
 1151SOL    HW2 5094   3.260   0.162   4.018  1.4214  0.9184 -1.6476
 1152SOL     OW 5095   6.516   4.625   1.224 -0.1598 -0.2973  0.4753
 1152SOL    HW1 5096   6.607   4.657   1.225  0.3624 -1.6950 -0.1714
 1152SOL    HW2 5097   6.482   4.652   1.139 -0.2824  0.0110  0.6190
 1153SOL     OW 5098   4.491   2.761   1.891  0.2382  0.1060  1.1074
 1153SOL    HW1 5099   4.444   2.684   1.859  3.1771 -0.4474 -2.7302
 1153SOL    HW2 5100   4.509   2.743   1.983  0.0016 -3.4099  0.5876
 1154SOL     OW 5101   3.185   0.937   3.013 -0.1825 -0.2637 -0.4241
 1154SOL    HW1 5102   3.145   0.916   2.928 -0.6777  1.0151 -0.5343
 1154SOL    HW2 5103   3.136   0.885   3.076  1.0013 -2.1979 -1.0062
 1155SOL     OW 5104   5.672   1.307   0.527  0.2297 -0.8974 -0.5269
 1155SOL    HW1 5105   5.724   1.347   0.457  0.4299  0.7892  0.5457
 1155SOL    HW2 5106   5.585   1.346   0.518  0.6879  0.6631  1.1412
 1156SOL     OW 5107   6.356   3.789   0.518 -0.1906 -0.0448  0.3868
 1156SOL    HW1 5108   6.427   3.761   0.576 -0.5825  0.7232  1.2654
 1156SOL    HW2 5109   6.354   3.885   0.527 -1.3571 -0.0585  0.4139
 1157SOL     OW 5110   3.651   6.251   3.025  0.7629 -0.1062 -0.7655
 1157SOL    HW1 5111   3.706   6.221   3.097 -0.1401 -1.6435 -0.6914
 1157SOL    HW2 5112   3.578   6.296   3.067  0.8926  0.1185 -0.7791
 1158SOL     OW 5113   5.118   3.931   1.277 -0.4700 -0.2202 -0.4339
 1158SOL    HW1 5114   5.182   3.952   1.209  1.1484 -0.7705  0.8495
 1158SOL    HW2 5115   5.050   3.998   1.267  0.3942  0.5165 -1.7252
 1159SOL     OW 5116   4.059   5.768   4.555  0.5609  0.1702 -0.3154
 1159SOL    HW1 5117   4.104   5.742   4.636 -1.7398 -1.1353  0.6562
 1159SOL    HW2 5118   4.129   5.782   4.492  2.3741 -0.3925  1.4520
 1160SOL     OW 5119   0.858   3.078   4.271 -0.6269  0.5611 -0.5601
 1160SOL    HW1 5120   0.882   2.986   4.280  1.3695  1.1312  0.3377
 1160SOL    HW2 5121   0.791   3.092   4.338 -0.6461 -0.1230 -0.4291
 1161SOL     OW 5122   5.775   3.015   0.659  0.2037 -0.2730 -0.5627
 1161SOL    HW1 5123   5.809   2.942   0.711 -0.5725  0.8798  1.6987
 1161SOL    HW2 5124   5.850   3.074   0.649  0.9892 -1.5762 -2.9020
 1162SOL     OW 5125   2.898   2.839   1.826  0.0528  0.5057  0.2644
 1162SOL    HW1 5126   2.974   2.821   1.771 -0.9091 -0.0368 -0.9548
 1162SOL    HW2 5127   2.844   2.899   1.774 -0.1159  1.3017  1.3274
 1163SOL     OW 5128   5.051   1.873   0.392  0.1657  0.0830  0.2675
 1163SOL    HW1 5129   4.966   1.832   0.408  0.4513 -0.8868 -0.5793
 1163SOL    HW2 5130   5.089   1.822   0.321  1.2678  0.7917  0.3238
 1164SOL     OW 5131   0.622   1.513   4.441 -0.6286 -0.7702 -0.4016
 1164SOL    HW1 5132   0.555   1.501   4.509 -0.8022  1.7554 -0.0125
 1164SOL    HW2 5133   0.704   1.489   4.484 -0.9673 -1.2576 -0.0070
 1165SOL     OW 5134   3.656   4.987   3.605 -0.2228  0.2324 -0.2914
 1165SOL    HW1 5135   3.630   4.896   3.622 -0.4626  0.0807 -1.3571
 1165SOL    HW2 5136   3.648   5.031   3.689 -1.5548 -0.3875 -0.0670
 1166SOL     OW 5137   5.548   3.376   2.901  0.1613  0.1292  0.1985
 1166SOL    HW1 5138   5.494   3.433   2.955  3.4417 -0.9908  5.2878
 1166SOL    HW2 5139   5.625   3.428   2.881 -0.0887 -0.1900 -1.8709
 1167SOL     OW 5140   1.383   4.764   0.623  0.4912 -0.0254  0.1094
 1167SOL    HW1 5141   1.296   4.727   0.610  0.6283 -0.1557 -0.4743
 1167SOL    HW2 5142   1.382   4.845   0.572  0.9193 -0.3502 -0.4220
 1168SOL     OW 5143   4.905   0.267   2.704  0.0630 -0.1315 -0.1373
 1168SOL    HW1 5144   4.831   0.293   2.648  0.3802  1.3812  0.0900
 1168SOL    HW2 5145   4.946   0.195   2.657 -1.8208 -1.3602 -0.0273
 1169SOL     OW 5146   0.940   4.239   3.247 -0.0220 -0.0333 -0.6344
 1169SOL    HW1 5147   0.880   4.259   3.318 -1.2677  0.1281 -1.6889
 1169SOL    HW2 5148   0.887   4.249   3.167  0.8401 -1.8837 -1.5026
 1170SOL     OW 5149   3.682   0.201   2.191 -0.0693  0.4867  0.3170
 1170SOL    HW1 5150   3.704   0.151   2.113 -0.1333 -1.3595  1.4241
 1170SOL    HW2 5151   3.729   0.284   2.181  2.9223 -1.1211  0.0094
 1171SOL     OW 5152   6.430   4.499   0.352  0.2429  0.4589  0.1186
 1171SOL    HW1 5153   6.427   4.594   0.339 -0.2546  0.5549  0.9039
 1171SOL    HW2 5154   6.518   4.481   0.386 -0.0352  0.7837  1.0326
 1172SOL     OW 5155   6.312   1.223   1.415 -0.8582 -0.5587  1.0298
 1172SOL    HW1 5156   6.357   1.221   1.331 -1.9251 -1.1907  0.4511
 1172SOL    HW2 5157   6.372   1.269   1.474 -0.8784  1.6274 -0.5451
 1173SOL     OW 5158   6.308   1.841   4.059  0.0925  0.0240  0.2868
 1173SOL    HW1 5159   6.397   1.814   4.082  0.8062  1.4918 -0.5349
 1173SOL    HW2 5160   6.296   1.811   3.968 -0.2855 -0.2514  0.4266
 1174SOL     OW 5161   4.182   3.169   1.730  0.1577  0.6036 -0.1050
 1174SOL    HW1 5162   4.241   3.175   1.805 -0.3508 -0.6374  0.4217
 1174SOL    HW2 5163   4.223   3.104   1.673  0.0953  0.9001 -0.4935
 1175SOL     OW 5164   3.185   3.799   2.539  0.1739  0.1854 -0.0707
 1175SOL    HW1 5165   3.149   3.719   2.578 -1.5364  0.9889  0.0682
 1175SOL    HW2 5166   3.110   3.857   2.528  1.5264  2.2486  0.9003
 1176SOL     OW 5167   4.699   4.330   0.027 -0.2377  0.1930 -0.3933
 1176SOL    HW1 5168   4.702   4.409   0.080 -2.3002 -0.4964  0.8501
 1176SOL    HW2 5169   4.745   4.264   0.079 -1.9991 -0.4043  0.4812
 1177SOL     OW 5170   2.969   4.507   3.307  0.3529 -0.5607 -0.5148
 1177SOL    HW1 5171   2.937   4.585   3.261  0.7485 -0.0890  0.0026
 1177SOL    HW2 5172   2.994   4.447   3.237  0.9402  0.1458 -0.9286
 1178SOL     OW 5173   2.970   2.862   0.617  0.0403 -0.3837  0.4825
 1178SOL    HW1 5174   2.976   2.911   0.536  0.9728 -2.8893 -1.0699
 1178SOL    HW2 5175   3.060   2.845   0.642 -0.2489 -0.4875  1.5105
 1179SOL     OW 5176   0.940   4.897   0.514  0.6042  0.5222 -0.4814
 1179SOL    HW1 5177   1.018   4.896   0.459  0.3661  1.3084 -0.8512
 1179SOL    HW2 5178   0.870   4.866   0.456  0.6953 -0.4899 -0.0580
 1180SOL     OW 5179   3.808   6.444   0.853 -0.1480  0.7273 -0.2578
 1180SOL    HW1 5180   3.835   6.521   0.903  0.4002 -2.1144  4.3798
 1180SOL    HW2 5181   3.890   6.398   0.835 -0.7009 -1.0204  1.3685
 1181SOL     OW 5182   4.782   5.914   0.830 -0.5578  0.7165 -0.0882
 1181SOL    HW1 5183   4.806   5.875   0.914  2.8107  0.7898 -0.8861
 1181SOL    HW2 5184   4.737   5.844   0.783 -0.0313 -0.2199  0.7763
 1182SOL     OW 5185   0.228   4.608   2.112  0.0413 -0.6376 -0.1588
 1182SOL    HW1 5186   0.302   4.559   2.147  0.4063  0.9670  1.4719
 1182SOL    HW2 5187   0.151   4.561   2.143  0.3594 -1.5657 -0.7444
 1183SOL     OW 5188   4.401   4.301   0.123  0.8797 -0.0534  0.1209
 1183SOL    HW1 5189   4.314   4.309   0.083  0.3259  0.2242  1.3146
 1183SOL    HW2 5190   4.458   4.351   0.065  0.5029 -1.2724 -1.3634
 1184SOL     OW 5191   5.205   5.084   3.553 -0.0330  0.1170  0.2333
 1184SOL    HW1 5192   5.146   5.074   3.628 -2.6588 -1.0487 -1.8419
 1184SOL    HW2 5193   5.195   5.176   3.528 -0.7102  0.0148  0.1109
 1185SOL     OW 5194   0.861   2.085   3.866  0.1130  0.3862 -0.2583
 1185SOL    HW1 5195   0.826   2.133   3.792  0.3538  0.0085 -0.6198
 1185SOL    HW2 5196   0.833   2.136   3.943 -2.1904 -0.4890 -0.4465
 1186SOL     OW 5197   3.891   2.072   0.867 -0.1856 -0.4209  0.2674
 1186SOL    HW1 5198   3.846   2.027   0.796  1.0746 -0.4309 -0.5446
 1186SOL    HW2 5199   3.820   2.111   0.919 -1.1377 -0.7300 -0.7643
 1187SOL     OW 5200   4.832   1.941   3.487 -0.0836 -0.3467  0.1538
 1187SOL    HW1 5201   4.861   1.884   3.416 -1.9675 -0.1016 -0.8931
 1187SOL    HW2 5202   4.840   1.887   3.566  0.8737 -1.0605 -0.4142
 1188SOL     OW 5203   0.084   2.079   3.786  0.2386 -0.6665 -0.9700
 1188SOL    HW1 5204   0.132   2.022   3.727  0.3537 -0.7912 -0.7548
 1188SOL    HW2 5205   0.151   2.134   3.827  0.2815 -1.3273 -0.1364
 1189SOL     OW 5206   4.650   2.910   3.639  0.0903  0.2250  0.2899
 1189SOL    HW1 5207   4.689   2.914   3.552  1.6752 -0.2579  0.9528
 1189SOL    HW2 5208   4.668   2.822   3.670 -1.2803  0.0858  0.7651
 1190SOL     OW 5209   2.748   5.308   2.760  0.1573  0.3101  0.4748
 1190SOL    HW1 5210   2.785   5.323   2.847 -0.1843  1.8308  0.3854
 1190SOL    HW2 5211   2.759   5.391   2.714 -2.9819  0.7658  0.3017
 1191SOL     OW 5212   4.294   4.162   3.476 -0.5308  0.0614 -0.2318
 1191SOL    HW1 5213   4.291   4.120   3.562  2.0776  2.2417  1.1026
 1191SOL    HW2 5214   4.342   4.100   3.421 -0.5307 -0.5557  0.4433
 1192SOL     OW 5215   1.208   5.886   0.823  0.6090 -0.0224 -0.2910
 1192SOL    HW1 5216   1.134   5.865   0.766  1.1152  0.3299 -1.0995
 1192SOL    HW2 5217   1.170   5.938   0.894 -0.4045 -2.3497  0.9568
 1193SOL     OW 5218   1.425   2.059   4.592 -0.6269 -0.0153 -0.0139
 1193SOL    HW1 5219   1.355   1.999   4.567  0.9028 -2.6562  1.6182
 1193SOL    HW2 5220   1.380   2.131   4.637 -2.3103 -1.9524  1.5939
 1194SOL     OW 5221   5.150   5.370   3.498  0.2250 -0.3895 -0.1623
 1194SOL    HW1 5222   5.115   5.359   3.410 -0.9646 -0.4712  0.3030
 1194SOL    HW2 5223   5.073   5.386   3.553  1.0980  1.6463  0.5759
 1195SOL     OW 5224   3.975   0.859   1.455  0.1718  0.1936  0.3187
 1195SOL    HW1 5225   3.929   0.862   1.539  0.0662  0.7256  0.2455
 1195SOL    HW2 5226   4.062   0.827   1.476 -0.6876 -2.4949  0.2547
 1196SOL     OW 5227   1.102   1.760   2.094 -0.2235  0.3568 -0.1879
 1196SOL    HW1 5228   1.115   1.721   2.007  0.0775  0.9154 -0.3966
 1196SOL    HW2 5229   1.130   1.851   2.084  1.3677  0.0239  0.9134
 1197SOL     OW 5230   3.503   2.561   0.386 -0.2037 -0.8797 -0.2712
 1197SOL    HW1 5231   3.546   2.525   0.463 -0.3020 -1.9714 -0.7181
 1197SOL    HW2 5232   3.423   2.510   0.376 -1.6755  1.1109  0.5344
 1198SOL     OW 5233   4.207   4.936   0.011 -0.1489  0.1370  0.1140
 1198SOL    HW1 5234   4.137   4.937   0.076 -0.7400 -1.1560 -0.4590
 1198SOL    HW2 5235   4.271   4.999   0.044 -0.3049 -0.6493  2.0921
 1199SOL     OW 5236   1.498   2.258   1.168 -0.2803 -0.2829 -0.2225
 1199SOL    HW1 5237   1.582   2.215   1.186 -0.2090  0.2477  0.8186
 1199SOL    HW2 5238   1.487   2.250   1.073  1.3288  0.2904 -0.5087
 1200SOL     OW 5239   4.757   1.812   1.408 -0.3988 -0.0619  0.5653
 1200SOL    HW1 5240   4.769   1.832   1.500 -0.7615  2.0523  0.1981
 1200SOL    HW2 5241   4.708   1.886   1.373 -0.5370 -0.9583 -1.2740
 1201SOL     OW 5242   2.933   0.829   3.918  0.6086 -0.3583 -0.2680
 1201SOL    HW1 5243   2.904   0.778   3.843 -1.2855  1.6342 -0.9998
 1201SOL    HW2 5244   2.917   0.772   3.993 -2.3703 -0.6028 -0.9590
 1202SOL     OW 5245   3.747   2.708   0.161 -0.9748 -0.0023 -0.1556
 1202SOL    HW1 5246   3.685   2.761   0.211 -1.6247 -1.2417  0.3745
 1202SOL    HW2 5247   3.738   2.740   0.071 -0.4264  1.6485  0.3300
 1203SOL     OW 5248   0.413   0.849   0.094  0.0521 -0.7299  0.4630
 1203SOL    HW1 5249   0.462   0.885   0.168 -1.6417  0.2532  1.1536
 1203SOL    HW2 5250   0.339   0.803   0.134 -0.5580 -0.7019 -0.6040
 1204SOL     OW 5251   6.076   1.663   4.546 -0.2403  0.5509  1.0229
 1204SOL    HW1 5252   6.056   1.570   4.546  0.9827  0.2362  2.4759
 1204SOL    HW2 5253   6.134   1.676   4.471  0.1094  0.0090  1.1967
 1205SOL     OW 5254   5.654   1.720   3.837 -0.5712  0.5981 -1.0929
 1205SOL    HW1 5255   5.733   1.762   3.871 -0.7017 -0.2055  0.2795
 1205SOL    HW2 5256   5.601   1.793   3.805 -1.1028  1.6786  1.8787
 1206SOL     OW 5257   0.047   4.311   2.201 -0.0440  0.5941 -0.1092
 1206SOL    HW1 5258   0.081   4.342   2.117  0.6078 -0.5453 -0.2822
 1206SOL    HW2 5259   0.123   4.272   2.245 -0.5941  0.2718  0.5817
 1207SOL     OW 5260   4.685   0.376   2.528  0.4432 -0.1264  0.2956
 1207SOL    HW1 5261   4.711   0.363   2.437  1.6040 -1.0163  0.7312
 1207SOL    HW2 5262   4.698   0.469   2.544 -0.7193  0.2358 -0.7167
 1208SOL     OW 5263   2.949   5.190   4.287 -0.8586  0.4925 -0.0104
 1208SOL    HW1 5264   2.997   5.231   4.214 -0.6783  1.1929  0.4962
 1208SOL    HW2 5265   2.870   5.154   4.247 -0.1828 -0.2094 -0.7695
 1209SOL     OW 5266   0.665   3.155   4.464  0.3659  0.3250  0.7704
 1209SOL    HW1 5267   0.598   3.087   4.477 -0.0940  1.0768  2.6746
 1209SOL    HW2 5268   0.615   3.236   4.451  0.9025  0.7668  1.4034
 1210SOL     OW 5269   1.382   2.475   1.537 -0.3353  0.0124  0.5425
 1210SOL    HW1 5270   1.303   2.459   1.589 -0.3172 -1.9220  0.0343
 1210SOL    HW2 5271   1.355   2.463   1.447  0.2341  0.7863  0.2529
 1211SOL     OW 5272   0.866   5.484   3.462  0.2903  0.7033 -0.1432
 1211SOL    HW1 5273   0.874   5.434   3.543  0.1194  0.6476 -0.1595
 1211SOL    HW2 5274   0.890   5.422   3.393 -0.3130  0.5180 -0.1973
 1212SOL     OW 5275   2.448   3.758   0.018 -0.3912 -0.9796 -0.6792
 1212SOL    HW1 5276   2.427   3.812  -0.059  0.7373  0.4318 -0.0572
 1212SOL    HW2 5277   2.534   3.721  -0.002 -0.3394 -1.0455 -0.3442
 1213SOL     OW 5278   0.886   6.230   3.438  0.3909 -0.5640  0.7925
 1213SOL    HW1 5279   0.977   6.211   3.416  0.2679 -2.4860  1.7081
 1213SOL    HW2 5280   0.839   6.149   3.419 -1.3837  0.7224 -0.7133
 1214SOL     OW 5281   1.031   0.378   2.163  0.0400 -0.0061  0.3934
 1214SOL    HW1 5282   1.107   0.403   2.215 -0.1295 -1.0163  1.1471
 1214SOL    HW2 5283   0.991   0.306   2.211 -2.1449  1.2951  0.7045
 1215SOL     OW 5284   5.942   0.208   1.239 -0.6924  0.1931 -0.0734
 1215SOL    HW1 5285   5.861   0.244   1.205  1.1758  1.6872 -3.4218
 1215SOL    HW2 5286   5.992   0.284   1.269  0.8550 -0.1938 -1.4883
 1216SOL     OW 5287   5.656   5.412   0.023 -0.1612 -0.0331  0.4910
 1216SOL    HW1 5288   5.700   5.495   0.039  0.7683 -0.5739  0.8758
 1216SOL    HW2 5289   5.697   5.379  -0.058  0.7195 -0.8868  1.2533
 1217SOL     OW 5290   0.710   3.769   1.884 -0.0753  0.5949 -0.1467
 1217SOL    HW1 5291   0.682   3.853   1.921  0.2733  0.6047  0.1048
 1217SOL    HW2 5292   0.702   3.707   1.956  0.8817  0.6729  0.0427
 1218SOL     OW 5293   3.981   6.017   2.529  0.7396  0.1446  0.5733
 1218SOL    HW1 5294   4.036   5.972   2.594 -1.0294 -0.5957  1.6433
 1218SOL    HW2 5295   4.029   6.010   2.447  1.8233 -1.2708  1.2885
 1219SOL     OW 5296   0.884   5.980   3.034  0.2889  0.0005  0.9062
 1219SOL    HW1 5297   0.954   5.972   2.969 -0.1434  0.5135  0.3594
 1219SOL    HW2 5298   0.929   6.002   3.116  0.7856  0.0609  0.6227
 1220SOL     OW 5299   5.497   0.788   1.118  0.3625  0.2625 -0.1416
 1220SOL    HW1 5300   5.461   0.807   1.205  0.2565  0.0349 -0.1364
 1220SOL    HW2 5301   5.492   0.871   1.072 -0.6125  0.1252 -0.3053
 1221SOL     OW 5302   1.708   3.466   3.447  0.2436  0.2419 -0.3524
 1221SOL    HW1 5303   1.688   3.558   3.433 -0.0289  0.4912  1.5410
 1221SOL    HW2 5304   1.634   3.432   3.496  0.8622 -0.7235 -0.0499
 1222SOL     OW 5305   1.706   4.223   3.899  0.2033 -0.2921  0.3881
 1222SOL    HW1 5306   1.617   4.211   3.866  0.0941 -0.9886  0.9146
 1222SOL    HW2 5307   1.696   4.233   3.993  0.8451 -2.8525  0.7915
 1223SOL     OW 5308   5.703   0.298   2.607 -0.0052  0.2177 -0.4645
 1223SOL    HW1 5309   5.768   0.362   2.637 -0.8019  0.9525 -0.2432
 1223SOL    HW2 5310   5.658   0.342   2.535 -0.3849 -0.1929 -0.4838
 1224SOL     OW 5311   0.156   6.095   3.442 -0.0411 -0.0519 -0.1897
 1224SOL    HW1 5312   0.235   6.131   3.400  0.7154 -0.7717  0.5836
 1224SOL    HW2 5313   0.092   6.089   3.371  0.3266  1.2869 -0.6712
 1225SOL     OW 5314   0.347   2.211   0.769 -0.4978  0.1914 -0.4538
 1225SOL    HW1 5315   0.430   2.206   0.720  0.0470 -1.4530  0.5275
 1225SOL    HW2 5316   0.280   2.225   0.702  0.4820  0.6826 -1.3606
 1226SOL     OW 5317   2.873   5.486   0.717  0.1566  0.4981  0.4468
 1226SOL    HW1 5318   2.858   5.450   0.629  0.9063 -0.5561  0.7281
 1226SOL    HW2 5319   2.786   5.493   0.755  0.0245 -2.2392  0.8139
 1227SOL     OW 5320   2.218   2.367   2.337 -0.5993 -0.1967 -0.2079
 1227SOL    HW1 5321   2.300   2.412   2.357 -1.2947  1.0863 -0.1044
 1227SOL    HW2 5322   2.220   2.354   2.242 -0.2011 -0.3268 -0.1821
 1228SOL     OW 5323   6.240   0.395   3.568 -0.3267 -0.3637 -0.4073
 1228SOL    HW1 5324   6.164   0.389   3.626 -0.6474  0.9599 -0.6759
 1228SOL    HW2 5325   6.205   0.420   3.484  0.5031  1.3967 -0.2672
 1229SOL     OW 5326   1.684   5.167   1.926  0.2972  0.4718  0.4030
 1229SOL    HW1 5327   1.670   5.261   1.931 -0.2288  0.3681  0.9886
 1229SOL    HW2 5328   1.623   5.130   1.990 -1.0392 -0.4183 -1.3011
 1230SOL     OW 5329   6.371   0.981   0.105 -0.2896 -0.1491 -0.1841
 1230SOL    HW1 5330   6.316   1.009   0.033  0.2658 -0.4058 -0.7183
 1230SOL    HW2 5331   6.325   0.906   0.143 -2.7500  2.4389  2.4377
 1231SOL     OW 5332   3.632   4.143   2.335  0.2711 -0.1026 -0.0683
 1231SOL    HW1 5333   3.659   4.075   2.273  1.9544 -0.2093  0.7371
 1231SOL    HW2 5334   3.626   4.098   2.419  2.2682  0.8535  0.6524
 1232SOL     OW 5335   3.627   3.961   2.537 -0.2952 -0.4006 -0.3269
 1232SOL    HW1 5336   3.628   3.867   2.553 -1.8162 -0.8705 -2.6961
 1232SOL    HW2 5337   3.551   3.993   2.585  0.2161 -0.3393  0.4692
 1233SOL     OW 5338   4.923   6.411   2.235  0.0901 -0.2230  0.2795
 1233SOL    HW1 5339   4.953   6.459   2.158 -1.5295  0.3913 -0.0040
 1233SOL    HW2 5340   4.848   6.360   2.204  0.1260 -0.8549  1.1962
 1234SOL     OW 5341   2.677   5.625   4.436 -0.2253 -1.1954 -0.2695
 1234SOL    HW1 5342   2.714   5.693   4.493  0.0648 -1.9089  0.4075
 1234SOL    HW2 5343   2.688   5.544   4.485 -1.0104 -1.6736 -0.8640
 1235SOL     OW 5344   2.808   3.084   2.581  0.1301 -0.3356 -0.2458
 1235SOL    HW1 5345   2.851   3.071   2.666  0.4131 -0.5782 -0.4247
 1235SOL    HW2 5346   2.816   2.999   2.537  0.9341  0.0970 -0.9517
 1236SOL     OW 5347   3.359   2.756   4.300  0.0243 -0.1908  0.0514
 1236SOL    HW1 5348   3.280   2.790   4.259  1.3752  2.6155 -0.4967
 1236SOL    HW2 5349   3.405   2.711   4.229  0.3202  0.8665 -0.4501
 1237SOL     OW 5350   1.241   3.514   3.270 -0.5879  0.4808  0.1373
 1237SOL    HW1 5351   1.175   3.453   3.239  1.1098 -0.9926 -0.7999
 1237SOL    HW2 5352   1.192   3.587   3.307 -2.7349  0.1925 -1.9350
 1238SOL     OW 5353   2.591   3.084   1.843 -0.5414  0.0103  0.0140
 1238SOL    HW1 5354   2.530   3.142   1.797  0.4436  0.3505 -0.9143
 1238SOL    HW2 5355   2.630   3.139   1.911  0.8301  0.6573 -1.2438
 1239SOL     OW 5356   5.735   0.682   0.100  0.2031 -0.6468  0.1962
 1239SOL    HW1 5357   5.763   0.768   0.069 -0.8606 -0.2840  0.2211
 1239SOL    HW2 5358   5.700   0.638   0.022 -0.4744 -0.5519  0.4426
 1240SOL     OW 5359   2.030   3.224   0.561  0.5010  0.0657 -0.8622
 1240SOL    HW1 5360   1.957   3.205   0.621 -0.3101 -0.2303 -1.9115
 1240SOL    HW2 5361   2.076   3.297   0.602 -1.0961  1.0591 -0.7389
 1241SOL     OW 5362   4.937   3.180   1.651 -0.1504 -0.2501 -0.0196
 1241SOL    HW1 5363   4.866   3.242   1.669 -2.0883 -2.1959 -0.4817
 1241SOL    HW2 5364   4.956   3.140   1.736  0.3098  0.1975  0.0862
 1242SOL     OW 5365   5.843   2.449   4.598  0.8783  0.3446  0.1236
 1242SOL    HW1 5366   5.825   2.478   4.508  2.8375  0.0537 -0.4100
 1242SOL    HW2 5367   5.817   2.357   4.599 -1.4902  0.9633  0.6256
 1243SOL     OW 5368   2.187   1.262   2.373 -0.2487  0.0394  0.3585
 1243SOL    HW1 5369   2.245   1.294   2.441 -0.3766 -0.9223  0.9275
 1243SOL    HW2 5370   2.231   1.185   2.337 -1.6254 -1.3765  1.5453
 1244SOL     OW 5371   5.292   0.483   3.629  0.5006 -0.0932  0.1327
 1244SOL    HW1 5372   5.212   0.446   3.593 -0.6006  0.7499  1.5826
 1244SOL    HW2 5373   5.362   0.449   3.573 -0.7884 -1.3923 -0.7590
 1245SOL     OW 5374   2.447   5.288   3.018 -0.2999  0.0392  0.1459
 1245SOL    HW1 5375   2.394   5.307   2.940 -0.4547  1.3947  0.5637
 1245SOL    HW2 5376   2.481   5.200   3.002 -1.7933 -0.4440 -0.6361
 1246SOL     OW 5377   1.289   3.465   3.821  0.4124  0.2120  0.3891
 1246SOL    HW1 5378   1.324   3.495   3.905 -2.6527 -0.8479  2.2338
 1246SOL    HW2 5379   1.277   3.370   3.834 -1.7930  0.3201 -0.5083
 1247SOL     OW 5380   2.684   1.911   3.055 -0.6276  0.1381 -0.4738
 1247SOL    HW1 5381   2.765   1.940   3.014  0.7041  0.1584  2.0055
 1247SOL    HW2 5382   2.692   1.816   3.060 -0.7397  0.1431 -0.1917
 1248SOL     OW 5383   3.997   5.383   4.215 -0.0435 -0.6540  0.6960
 1248SOL    HW1 5384   4.003   5.290   4.235 -0.9549 -0.9353 -0.2634
 1248SOL    HW2 5385   4.080   5.420   4.247 -0.3181 -1.4993  2.4757
 1249SOL     OW 5386   3.683   4.497   3.283  0.4810  0.7332 -0.2110
 1249SOL    HW1 5387   3.593   4.468   3.269  0.1723  1.3973  0.3347
 1249SOL    HW2 5388   3.679   4.592   3.276  0.8482  0.8879  1.4335
 1250SOL     OW 5389   0.798   0.429   0.035  0.2701 -0.4277  0.0265
 1250SOL    HW1 5390   0.870   0.422   0.098 -0.4927 -0.4322  0.9330
 1250SOL    HW2 5391   0.722   0.454   0.089 -0.1738  0.6661 -1.0629
 1251SOL     OW 5392   5.011   5.939   2.674  0.5965 -0.2006  0.2544
 1251SOL    HW1 5393   5.016   5.932   2.769 -1.2034 -1.9839  0.2673
 1251SOL    HW2 5394   4.967   5.859   2.646  0.2842  0.6949 -2.0084
 1252SOL     OW 5395   5.418   1.990   3.975 -0.1075 -0.6538 -0.4423
 1252SOL    HW1 5396   5.450   1.967   3.888  1.4228  0.4473 -0.2256
 1252SOL    HW2 5397   5.373   1.912   4.006  0.8008 -1.6615 -1.5642
 1253SOL     OW 5398   6.445   3.637   3.771 -0.2807 -0.3213 -0.4177
 1253SOL    HW1 5399   6.520   3.592   3.733  0.2407  0.0143  0.2025
 1253SOL    HW2 5400   6.403   3.680   3.696  0.8821  0.5505 -0.5899
 1254SOL     OW 5401   3.598   5.810   4.349  0.1916 -0.5817 -0.3440
 1254SOL    HW1 5402   3.671   5.872   4.357 -0.4360 -0.0399  1.9509
 1254SOL    HW2 5403   3.542   5.848   4.281  0.5868  0.5810 -0.0456
 1255SOL     OW 5404   0.425   1.313   1.735 -0.1476 -0.3746  0.0075
 1255SOL    HW1 5405   0.418   1.392   1.788 -0.6222 -0.9015  0.7423
 1255SOL    HW2 5406   0.428   1.346   1.645 -2.3848  0.4194  0.1552
 1256SOL     OW 5407   6.092   4.866   1.081  0.0573  0.3915  0.4142
 1256SOL    HW1 5408   6.112   4.957   1.106  0.8652  0.1835  0.5495
 1256SOL    HW2 5409   6.064   4.872   0.990  1.3067  0.6366  0.0270
 1257SOL     OW 5410   5.794   1.678   2.932  0.0122 -0.3656  0.1175
 1257SOL    HW1 5411   5.800   1.676   3.027  0.9575 -0.7519  0.0693
 1257SOL    HW2 5412   5.880   1.649   2.903  0.0163  0.5541 -0.8588
 1258SOL     OW 5413   4.710   4.172   2.836  0.0723 -0.5047 -0.4230
 1258SOL    HW1 5414   4.648   4.243   2.819  0.2843 -0.2533 -0.1666
 1258SOL    HW2 5415   4.697   4.110   2.764 -2.4881 -1.8778  1.0468
 1259SOL     OW 5416   3.865   3.226   4.564  0.0228 -0.0092  0.6578
 1259SOL    HW1 5417   3.824   3.256   4.645  0.1526  1.2951  0.2638
 1259SOL    HW2 5418   3.893   3.136   4.583 -0.8175 -0.0670  1.7281
 1260SOL     OW 5419   3.939   0.840   3.448 -0.2113 -0.5322  0.1452
 1260SOL    HW1 5420   4.032   0.861   3.459  0.2409 -1.5145 -1.4397
 1260SOL    HW2 5421   3.934   0.797   3.362 -2.2933  0.3775 -0.2487
 1261SOL     OW 5422   4.186   1.907   1.412  0.2701 -0.3186 -0.4436
 1261SOL    HW1 5423   4.160   1.822   1.447  0.6729 -0.5540 -0.6965
 1261SOL    HW2 5424   4.166   1.901   1.318  0.3917 -0.1745 -0.4795
 1262SOL     OW 5425   5.788   1.844   1.498  0.6339 -1.0021 -0.3488
 1262SOL    HW1 5426   5.763   1.881   1.413  0.9087 -0.9160 -0.3913
 1262SOL    HW2 5427   5.734   1.766   1.507 -0.9199  0.0742  0.3019
 1263SOL     OW 5428   0.076   3.673   2.005 -0.0507 -0.2469  0.7752
 1263SOL    HW1 5429   0.053   3.754   2.052 -1.5101  0.3053 -0.8059
 1263SOL    HW2 5430   0.014   3.608   2.038 -0.0091 -0.2782  0.7917
 1264SOL     OW 5431   3.277   5.685   2.077 -0.2677 -0.2467  0.3668
 1264SOL    HW1 5432   3.352   5.647   2.122 -1.1324 -1.4321  0.8786
 1264SOL    HW2 5433   3.313   5.722   1.996  0.7756 -1.3358  0.3033
 1265SOL     OW 5434   3.760   5.794   1.786  0.0730  0.2804 -0.5696
 1265SOL    HW1 5435   3.853   5.793   1.760 -0.4011  0.1170 -2.3931
 1265SOL    HW2 5436   3.732   5.884   1.767 -0.1868  0.2921 -0.1400
 1266SOL     OW 5437   2.655   4.041   1.687  0.4407  0.3434 -0.0217
 1266SOL    HW1 5438   2.612   4.112   1.735  1.0203  0.3536  0.4996
 1266SOL    HW2 5439   2.727   4.083   1.640  0.0529  0.2854 -0.6795
 1267SOL     OW 5440   5.412   6.282   2.869 -0.3524 -0.1672 -0.8521
 1267SOL    HW1 5441   5.358   6.269   2.791 -2.2014  0.4017  0.2613
 1267SOL    HW2 5442   5.372   6.225   2.936  1.6718 -1.2631 -0.4875
 1268SOL     OW 5443   1.874   5.839   4.610 -0.3402  0.2815  0.4490
 1268SOL    HW1 5444   1.791   5.794   4.593  0.5041 -0.6603 -1.4361
 1268SOL    HW2 5445   1.865   5.873   4.699 -2.9742  0.7192  0.0987
 1269SOL     OW 5446   3.859   1.892   2.130 -0.4377 -0.0813 -0.2260
 1269SOL    HW1 5447   3.845   1.847   2.213  0.4507 -2.1672 -1.1097
 1269SOL    HW2 5448   3.787   1.863   2.075 -1.7753  2.3400  0.1533
 1270SOL     OW 5449   5.015   5.805   1.940 -0.3612  0.5128  0.1390
 1270SOL    HW1 5450   5.106   5.828   1.954  0.2233 -1.2968 -0.4089
 1270SOL    HW2 5451   4.966   5.885   1.959  1.3184  1.4706  0.5591
 1271SOL     OW 5452   1.943   4.656   3.350 -0.3568  0.0013  0.1841
 1271SOL    HW1 5453   2.034   4.654   3.323 -0.4601  0.2473 -0.1862
 1271SOL    HW2 5454   1.946   4.655   3.446  0.0249 -0.2427  0.1716
 1272SOL     OW 5455   1.804   5.299   3.743  0.2423  0.6203  0.0332
 1272SOL    HW1 5456   1.848   5.323   3.662  1.8219 -1.4771  0.1722
 1272SOL    HW2 5457   1.873   5.298   3.809 -0.2809 -1.1568  0.6210
 1273SOL     OW 5458   4.108   1.665   1.487  0.1702  0.2544  0.1750
 1273SOL    HW1 5459   4.147   1.581   1.510 -0.9211 -0.4817 -0.5327
 1273SOL    HW2 5460   4.015   1.646   1.475 -0.3221  1.8314  1.2404
 1274SOL     OW 5461   4.621   4.993   0.632  0.3080  0.0874 -0.0168
 1274SOL    HW1 5462   4.664   4.909   0.644 -1.1015 -0.5861  0.4545
 1274SOL    HW2 5463   4.601   4.998   0.539 -0.2537 -0.4211  0.0770
 1275SOL     OW 5464   2.640   3.680   3.859  0.3410  0.1111  0.4194
 1275SOL    HW1 5465   2.546   3.693   3.876 -0.3356 -0.4180 -2.4412
 1275SOL    HW2 5466   2.649   3.586   3.847  1.0506  0.2651 -0.3281
 1276SOL     OW 5467   6.296   3.207   2.915  0.2631 -0.1400 -0.7345
 1276SOL    HW1 5468   6.337   3.122   2.897  0.4355 -0.5732  1.3858
 1276SOL    HW2 5469   6.215   3.185   2.960 -0.2533  0.8141 -1.1786
 1277SOL     OW 5470   4.551   6.320   1.641  0.0301 -0.2185 -0.0703
 1277SOL    HW1 5471   4.464   6.301   1.605 -0.3378  1.9405 -0.4943
 1277SOL    HW2 5472   4.534   6.386   1.709  1.3083  0.1084 -0.0403
 1278SOL     OW 5473   1.030   0.001   3.397  0.6976  0.0447  0.1379
 1278SOL    HW1 5474   1.008   0.046   3.316  2.6533 -0.9205 -1.0222
 1278SOL    HW2 5475   0.948  -0.001   3.447 -0.0404  2.5803 -0.8251
 1279SOL     OW 5476   1.125   2.533   1.196 -0.2119 -0.0281  0.4216
 1279SOL    HW1 5477   1.079   2.525   1.112 -1.6174 -0.8261  1.2294
 1279SOL    HW2 5478   1.078   2.601   1.243  1.8365  1.9151 -0.1765
 1280SOL     OW 5479   0.649   0.929   2.326 -0.0035 -0.1712  0.5731
 1280SOL    HW1 5480   0.609   0.972   2.402  0.8729  0.5506  0.6378
 1280SOL    HW2 5481   0.690   0.999   2.277 -1.8487 -0.3853 -1.4520
 1281SOL     OW 5482   5.069   0.924   4.633 -0.1850 -0.2518 -0.0298
 1281SOL    HW1 5483   5.086   0.991   4.699  0.6508 -0.6762  0.2118
 1281SOL    HW2 5484   5.037   0.972   4.557 -1.4796  0.2170  0.7805
 1282SOL     OW 5485   5.969   0.374   2.239  0.4664  0.0161  0.4546
 1282SOL    HW1 5486   5.880   0.389   2.209  1.5007  3.8568 -1.2655
 1282SOL    HW2 5487   5.971   0.407   2.329  0.3037  0.6034  0.2458
 1283SOL     OW 5488   1.755   0.506   3.475  0.0851 -0.0559 -0.2991
 1283SOL    HW1 5489   1.749   0.598   3.449 -1.1491 -0.4440 -1.5158
 1283SOL    HW2 5490   1.679   0.492   3.532 -1.0416 -0.8305 -1.9157
 1284SOL     OW 5491   0.284   2.413   1.854  0.4503  0.2788 -0.1549
 1284SOL    HW1 5492   0.199   2.396   1.814 -0.1102 -1.3515  1.5511
 1284SOL    HW2 5493   0.263   2.438   1.944  1.7650 -1.3830  0.6658
 1285SOL     OW 5494   0.434   2.520   3.920  0.6447  0.5733 -0.5406
 1285SOL    HW1 5495   0.503   2.583   3.901  1.8049 -0.3094  0.5609
 1285SOL    HW2 5496   0.413   2.481   3.835  1.6833  0.6869 -0.8603
 1286SOL     OW 5497   3.730   3.061   1.052 -0.1595 -0.6281  0.6108
 1286SOL    HW1 5498   3.752   3.095   1.139 -0.1858  0.1246  0.3259
 1286SOL    HW2 5499   3.790   3.106   0.992 -1.2108  0.0802  0.0509
 1287SOL     OW 5500   4.096   1.887   3.720 -0.3469  0.0438 -0.4175
 1287SOL    HW1 5501   4.171   1.934   3.683 -0.7314  1.4162  0.4953
 1287SOL    HW2 5502   4.120   1.872   3.811 -0.7735 -0.3835 -0.3741
 1288SOL     OW 5503   2.596   4.930   0.392 -0.1973  0.0452  0.0380
 1288SOL    HW1 5504   2.576   4.857   0.334  0.3770 -0.0867 -0.0046
 1288SOL    HW2 5505   2.632   4.997   0.335 -1.4026  0.6418 -0.0249
 1289SOL     OW 5506   4.032   5.857   0.137  0.1576 -0.7963  0.1676
 1289SOL    HW1 5507   4.012   5.870   0.044  1.1493  2.5870  0.2932
 1289SOL    HW2 5508   3.947   5.852   0.179 -0.3187 -0.4864 -0.7302
 1290SOL     OW 5509   4.107   2.695   1.065 -0.2701 -0.1172 -0.9486
 1290SOL    HW1 5510   4.021   2.715   1.028 -0.2390  0.6523 -0.6219
 1290SOL    HW2 5511   4.132   2.611   1.024 -1.6866 -0.9629 -0.1516
 1291SOL     OW 5512   4.889   0.602   3.502 -0.1364 -0.3492 -0.1802
 1291SOL    HW1 5513   4.832   0.573   3.432  0.0547  2.8410 -1.8344
 1291SOL    HW2 5514   4.951   0.530   3.515 -1.1169 -1.6222 -2.2115
 1292SOL     OW 5515   4.511   4.770   4.379  0.2397 -0.0411  0.6458
 1292SOL    HW1 5516   4.489   4.821   4.301  0.9963 -0.8403 -0.1167
 1292SOL    HW2 5517   4.443   4.792   4.442  0.8445  2.3533  0.5498
 1293SOL     OW 5518   3.764   5.870   2.430 -0.1739  0.5007  0.0510
 1293SOL    HW1 5519   3.828   5.924   2.478  0.6215 -1.8804  1.8589
 1293SOL    HW2 5520   3.679   5.907   2.454  0.3008  0.3714  2.0968
 1294SOL     OW 5521   2.472   3.230   4.192 -0.1152 -0.0682  0.4326
 1294SOL    HW1 5522   2.550   3.276   4.160 -0.8237 -0.5947 -2.2721
 1294SOL    HW2 5523   2.496   3.138   4.191 -0.5998 -0.1939  0.1333
 1295SOL     OW 5524   4.316   2.132   2.275 -0.0133 -0.0586  0.6722
 1295SOL    HW1 5525   4.229   2.116   2.311  0.1267  1.0027  1.5337
 1295SOL    HW2 5526   4.310   2.218   2.234 -0.4639 -1.5898 -2.9269
 1296SOL     OW 5527   0.374   1.792   2.444  0.1569 -0.2050  0.3566
 1296SOL    HW1 5528   0.352   1.858   2.510 -2.7940 -0.4459 -0.2512
 1296SOL    HW2 5529   0.289   1.758   2.415  1.5020 -3.0597 -0.6089
 1297SOL     OW 5530   0.082   5.003   1.743  0.2902 -0.2058  0.0341
 1297SOL    HW1 5531   0.091   4.914   1.707 -1.0955  0.0516 -1.0095
 1297SOL    HW2 5532   0.103   5.061   1.669 -0.2844  0.3257  0.2802
 1298SOL     OW 5533   4.811   6.019   1.542 -0.3132 -0.0275  0.2151
 1298SOL    HW1 5534   4.852   6.088   1.490 -1.4640  0.1831 -0.4299
 1298SOL    HW2 5535   4.847   5.938   1.505 -1.5761  0.0851 -1.3765
 1299SOL     OW 5536   0.572   0.576   0.902  0.6177  0.6568 -0.5678
 1299SOL    HW1 5537   0.516   0.586   0.824  2.0904  0.1957 -1.7388
 1299SOL    HW2 5538   0.614   0.661   0.912 -0.0517  0.9159  0.1446
 1300SOL     OW 5539   1.060   4.796   1.477  0.6077 -0.1559  0.5618
 1300SOL    HW1 5540   0.971   4.762   1.486  1.2162 -2.0518  0.0873
 1300SOL    HW2 5541   1.089   4.764   1.391  0.8133  2.8397 -0.5893
 1301SOL     OW 5542   3.949   1.363   1.299 -0.0103 -0.3349  0.2224
 1301SOL    HW1 5543   4.023   1.406   1.256  0.7915 -0.5966  1.3185
 1301SOL    HW2 5544   3.979   1.346   1.388 -1.0839 -1.2326  0.4352
 1302SOL     OW 5545   4.821   5.737   2.602  0.4588 -0.3269  0.1284
 1302SOL    HW1 5546   4.838   5.662   2.545  0.4662 -0.3722  0.1910
 1302SOL    HW2 5547   4.729   5.728   2.626 -0.4292  1.3216 -2.2951
 1303SOL     OW 5548   3.692   1.598   0.415  0.1714 -0.2938 -0.2285
 1303SOL    HW1 5549   3.764   1.541   0.388  0.5020  0.4419 -0.9601
 1303SOL    HW2 5550   3.727   1.687   0.406 -0.2845  0.0408  1.0177
 1304SOL     OW 5551   4.888   6.333   3.032 -0.0481 -0.4644 -0.1502
 1304SOL    HW1 5552   4.952   6.371   2.972  1.3022 -0.3023  1.3394
 1304SOL    HW2 5553   4.868   6.404   3.094  2.7221 -2.0347  2.8628
 1305SOL     OW 5554   0.632   5.101   1.701  0.3339  0.1307 -0.1618
 1305SOL    HW1 5555   0.555   5.045   1.688  0.3671  0.1104 -0.2750
 1305SOL    HW2 5556   0.700   5.060   1.648  0.8094 -0.6244  1.0008
 1306SOL     OW 5557   3.808   5.973   4.284  0.0458 -0.0548  0.1086
 1306SOL    HW1 5558   3.777   6.026   4.211  2.1066 -0.0963 -0.8667
 1306SOL    HW2 5559   3.863   6.032   4.336 -1.3839 -0.0271  1.6794
 1307SOL     OW 5560   0.643   4.772   3.188  0.2463  0.1685  0.4490
 1307SOL    HW1 5561   0.610   4.743   3.104 -0.6021 -1.5931  1.3356
 1307SOL    HW2 5562   0.582   4.841   3.215 -0.8349 -0.8360  0.6233
 1308SOL     OW 5563   6.330   6.517   2.023 -0.1199 -0.0819 -0.3658
 1308SOL    HW1 5564   6.396   6.552   2.083 -2.1293  0.9164  1.3727
 1308SOL    HW2 5565   6.330   6.423   2.039  0.8811 -0.1071 -0.4294
 1309SOL     OW 5566   4.584   2.353   1.617 -1.0019  0.5003  0.4393
 1309SOL    HW1 5567   4.640   2.415   1.570 -0.0357 -0.0716  0.8066
 1309SOL    HW2 5568   4.640   2.318   1.687 -1.5901 -0.6210  0.3732
 1310SOL     OW 5569   1.598   5.729   4.574 -0.1512  0.4079  0.3743
 1310SOL    HW1 5570   1.535   5.787   4.531  0.8320  0.5104 -0.9731
 1310SOL    HW2 5571   1.567   5.724   4.665 -0.9832  2.0065  0.2145
 1311SOL     OW 5572   4.034   6.386   2.402  0.1878 -0.1074  0.2925
 1311SOL    HW1 5573   4.050   6.346   2.487 -0.4781 -0.7274  0.1380
 1311SOL    HW2 5574   3.938   6.386   2.392  0.2457  0.1085 -0.3841
 1312SOL     OW 5575   3.075   6.026   2.509 -0.5656 -0.2781  0.1339
 1312SOL    HW1 5576   3.098   6.048   2.599 -2.2253  0.6779  0.3576
 1312SOL    HW2 5577   3.121   5.945   2.492  2.2158  1.0324  0.8128
 1313SOL     OW 5578   0.729   5.096   4.397 -0.3475 -0.0102 -0.0401
 1313SOL    HW1 5579   0.790   5.150   4.448 -0.6435 -0.2892  0.6187
 1313SOL    HW2 5580   0.659   5.075   4.458  0.1620 -1.8517 -0.0157
 1314SOL     OW 5581   0.886   0.707   0.224 -0.0098 -0.3802  0.4323
 1314SOL    HW1 5582   0.880   0.611   0.215  4.1233 -0.6961 -1.0554
 1314SOL    HW2 5583   0.860   0.723   0.315  0.8726 -3.1894  1.3128
 1315SOL     OW 5584   0.755   6.133   3.763  0.7099  0.6611  0.4316
 1315SOL    HW1 5585   0.843   6.169   3.769  1.1601 -0.4119  0.5600
 1315SOL    HW2 5586   0.768   6.043   3.733 -0.5137  1.2032 -1.9332
 1316SOL     OW 5587   2.458   3.787   4.211 -0.5177  0.2056 -0.0182
 1316SOL    HW1 5588   2.535   3.817   4.163 -1.2811  2.7290  0.1843
 1316SOL    HW2 5589   2.394   3.765   4.143 -0.2404 -0.1330 -0.1704
 1317SOL     OW 5590   4.644   4.840   1.516 -0.0992 -0.5297  0.4994
 1317SOL    HW1 5591   4.581   4.855   1.587 -2.0241 -0.0596 -1.2189
 1317SOL    HW2 5592   4.643   4.745   1.503 -0.8891 -0.4715  0.1129
 1318SOL     OW 5593   2.804   3.863   0.984 -0.2162 -0.0628  0.4786
 1318SOL    HW1 5594   2.812   3.933   1.048  1.2314 -1.0751  1.4893
 1318SOL    HW2 5595   2.884   3.869   0.931  0.2224 -1.2619  0.9536
 1319SOL     OW 5596   2.639   0.385   3.746  0.1000  0.1134 -0.0416
 1319SOL    HW1 5597   2.556   0.427   3.725 -0.1452 -0.5251 -0.3836
 1319SOL    HW2 5598   2.629   0.296   3.713  0.9709  0.0697 -0.2013
 1320SOL     OW 5599   6.007   4.553   1.406 -0.4316 -0.2208 -0.3166
 1320SOL    HW1 5600   6.098   4.522   1.402 -0.2187  0.4730 -1.3439
 1320SOL    HW2 5601   6.012   4.635   1.454 -0.5236 -0.2150 -0.3168
 1321SOL     OW 5602   1.932   2.494   1.565  0.5171  0.4104 -0.1444
 1321SOL    HW1 5603   1.933   2.576   1.516  0.8481 -0.3523 -1.4687
 1321SOL    HW2 5604   1.935   2.520   1.657  1.8610  1.8528 -0.5681
 1322SOL     OW 5605   2.121   1.981   2.167 -0.1633  0.1114  0.7546
 1322SOL    HW1 5606   2.191   2.021   2.220  0.3398 -0.1155  0.2719
 1322SOL    HW2 5607   2.166   1.917   2.112 -0.5472  0.9124 -0.5353
 1323SOL     OW 5608   0.806   2.171   4.190  0.0955 -0.2856 -0.3527
 1323SOL    HW1 5609   0.762   2.253   4.169 -2.7145 -1.1548  1.5674
 1323SOL    HW2 5610   0.883   2.197   4.240 -0.7662  1.1786  0.2619
 1324SOL     OW 5611   0.607   1.345   3.795 -0.3336 -0.5547  0.3927
 1324SOL    HW1 5612   0.627   1.339   3.889 -2.5701  1.9543  1.1538
 1324SOL    HW2 5613   0.514   1.366   3.792 -0.1712  0.1437 -2.3919
 1325SOL     OW 5614   4.190   0.147   0.036 -0.1233 -0.5515  0.4397
 1325SOL    HW1 5615   4.198   0.239   0.062  1.6326 -0.3614 -0.6070
 1325SOL    HW2 5616   4.169   0.150  -0.057 -4.4182 -1.2422  1.1875
 1326SOL     OW 5617   0.290   3.534   1.629 -0.2845  0.0389  0.1311
 1326SOL    HW1 5618   0.263   3.613   1.675  0.7604 -0.4081  1.5813
 1326SOL    HW2 5619   0.386   3.538   1.629 -0.2242 -1.0930 -0.0279
 1327SOL     OW 5620   2.914   5.566   4.257 -0.7033  0.3981  0.3383
 1327SOL    HW1 5621   2.881   5.498   4.316 -2.4227  1.0384  0.1749
 1327SOL    HW2 5622   2.947   5.634   4.315  1.2694 -0.6140  0.5057
 1328SOL     OW 5623   6.486   6.505   1.172  0.2113  0.3385  0.0321
 1328SOL    HW1 5624   6.552   6.488   1.105 -0.6001 -0.5601 -0.5665
 1328SOL    HW2 5625   6.414   6.445   1.151 -0.8406  1.3492  0.6046
 1329SOL     OW 5626   4.260   3.945   2.205  0.4144 -0.5359  0.0829
 1329SOL    HW1 5627   4.226   4.001   2.274  1.0972 -0.0013 -0.0065
 1329SOL    HW2 5628   4.305   3.874   2.250  1.6794  0.3214  0.1939
 1330SOL     OW 5629   1.153   6.178   3.374 -0.5675 -0.3046  0.0228
 1330SOL    HW1 5630   1.215   6.109   3.395 -2.4552 -2.2029 -0.2930
 1330SOL    HW2 5631   1.139   6.170   3.279  0.2718  1.5287 -0.3081
 1331SOL     OW 5632   6.120   6.258   4.411  0.1286  0.1165  0.2469
 1331SOL    HW1 5633   6.053   6.255   4.343  0.5115 -1.8376 -0.1096
 1331SOL    HW2 5634   6.181   6.326   4.381 -1.4332  1.6321  0.3796
 1332SOL     OW 5635   2.413   3.840   1.840 -0.4628  0.2669  0.3676
 1332SOL    HW1 5636   2.378   3.797   1.918 -0.3766 -2.7529 -1.1154
 1332SOL    HW2 5637   2.506   3.817   1.839 -0.0796  1.6961  0.1961
 1333SOL     OW 5638   6.562   2.292   0.037 -0.0275  0.5670  0.3555
 1333SOL    HW1 5639   6.604   2.331   0.114  1.5759  0.1600 -0.2594
 1333SOL    HW2 5640   6.609   2.331  -0.037 -0.5477 -0.1608 -0.3658
 1334SOL     OW 5641   0.250   2.630   2.899  0.4414 -0.2741  0.3898
 1334SOL    HW1 5642   0.255   2.597   2.809 -1.4295  0.2539  0.0405
 1334SOL    HW2 5643   0.265   2.553   2.954  0.0167 -0.9224 -0.3876
 1335SOL     OW 5644   5.934   3.005   4.507 -0.7811  0.8295 -0.0864
 1335SOL    HW1 5645   5.994   2.942   4.467  1.0479  1.7576  1.0422
 1335SOL    HW2 5646   5.856   3.002   4.451 -0.2587 -1.4241 -0.8300
 1336SOL     OW 5647   3.961   4.245   4.530  0.6482 -0.3255  0.1404
 1336SOL    HW1 5648   3.946   4.339   4.538  2.4055  0.0004 -0.0903
 1336SOL    HW2 5649   4.013   4.222   4.607  2.5316 -0.5676 -1.1383
 1337SOL     OW 5650   3.048   1.990   1.641  0.3887 -0.6150 -0.2171
 1337SOL    HW1 5651   3.094   1.918   1.685 -0.4649  0.1541  2.0846
 1337SOL    HW2 5652   3.099   2.068   1.663 -0.7813 -0.0398  0.5308
 1338SOL     OW 5653   2.392   3.927   3.184  0.2392 -0.0730  0.1837
 1338SOL    HW1 5654   2.472   3.963   3.222 -0.5337  1.6174  0.3212
 1338SOL    HW2 5655   2.327   3.932   3.254  0.2377 -2.4510  0.4149
 1339SOL     OW 5656   5.170   3.935   2.273 -0.9786  0.0075 -0.2518
 1339SOL    HW1 5657   5.202   3.896   2.355  1.4234 -0.4768 -1.3268
 1339SOL    HW2 5658   5.076   3.948   2.287 -0.7971 -0.8703  2.2371
 1340SOL     OW 5659   5.534   3.202   4.153  1.1062 -0.1953 -0.3241
 1340SOL    HW1 5660   5.491   3.287   4.150  1.0246 -0.2362 -0.3117
 1340SOL    HW2 5661   5.498   3.154   4.078 -0.5211 -1.0178  0.8925
 1341SOL     OW 5662   5.226   2.198   3.550 -0.3711 -0.4867  0.2058
 1341SOL    HW1 5663   5.249   2.288   3.573 -1.3288 -0.2492  0.2765
 1341SOL    HW2 5664   5.301   2.166   3.499  0.3424  0.0650  0.8886
 1342SOL     OW 5665   6.188   3.728   3.894  1.1635 -0.0739 -0.1505
 1342SOL    HW1 5666   6.150   3.693   3.975  0.3141  0.2742 -0.3791
 1342SOL    HW2 5667   6.272   3.684   3.884  0.5232 -1.3591  0.0425
 1343SOL     OW 5668   2.030   3.880   3.974  0.4645 -0.0196  0.1135
 1343SOL    HW1 5669   2.045   3.940   3.902 -0.2391  0.3548  0.2676
 1343SOL    HW2 5670   1.935   3.878   3.985  0.5834  0.5423  1.5314
 1344SOL     OW 5671   0.860   0.915   3.514 -0.3822 -0.1183 -0.7849
 1344SOL    HW1 5672   0.939   0.893   3.465 -0.3334  1.0092 -1.2584
 1344SOL    HW2 5673   0.877   1.002   3.550 -0.0951 -1.2601  2.0117
 1345SOL     OW 5674   3.381   4.002   0.329 -0.3454  0.2077  0.2080
 1345SOL    HW1 5675   3.337   4.078   0.291 -0.7203  0.7719  1.7152
 1345SOL    HW2 5676   3.367   4.011   0.423 -1.3345 -2.2990  0.3688
 1346SOL     OW 5677   6.377   5.714   0.456 -0.7738 -0.5317  0.7430
 1346SOL    HW1 5678   6.441   5.753   0.515 -1.7706  1.0907  0.8170
 1346SOL    HW2 5679   6.314   5.784   0.439 -1.0977 -1.2701 -1.4353
 1347SOL     OW 5680   4.684   0.498   3.939  0.3462 -0.3597  0.1372
 1347SOL    HW1 5681   4.667   0.531   4.027 -0.9295 -0.0536 -0.2090
 1347SOL    HW2 5682   4.776   0.472   3.941  0.8991  1.5032  0.9576
 1348SOL     OW 5683   1.798   3.224   2.359  0.3043 -0.0341 -0.3814
 1348SOL    HW1 5684   1.734   3.173   2.409  1.5844 -0.6942  0.6428
 1348SOL    HW2 5685   1.773   3.211   2.268 -3.6219  3.1798 -0.0269
 1349SOL     OW 5686   5.160   1.337   1.248 -0.1524  0.0178 -0.2140
 1349SOL    HW1 5687   5.231   1.338   1.312  0.5542 -1.1317 -0.9300
 1349SOL    HW2 5688   5.154   1.245   1.220 -2.1895  0.0139  0.0905
 1350SOL     OW 5689   6.091   1.687   1.338 -0.1773 -0.1800 -0.1485
 1350SOL    HW1 5690   6.078   1.729   1.423 -1.4071 -3.4035  1.4157
 1350SOL    HW2 5691   6.004   1.682   1.300 -0.1903 -1.8736  0.0469
 1351SOL     OW 5692   3.220   6.047   3.177  0.1554  0.2739  0.3609
 1351SOL    HW1 5693   3.212   5.954   3.196  0.0469  0.5127  1.6089
 1351SOL    HW2 5694   3.309   6.058   3.144  0.1860 -0.2599  0.2690
 1352SOL     OW 5695   4.914   0.271   4.598  0.2365  0.2686 -0.3055
 1352SOL    HW1 5696   4.896   0.354   4.554 -0.2104  0.8325  0.8932
 1352SOL    HW2 5697   4.924   0.295   4.690 -2.6517 -1.3237  0.5399
 1353SOL     OW 5698   3.677   5.586   2.969 -0.2876 -0.4906 -0.4804
 1353SOL    HW1 5699   3.684   5.635   2.887  1.0313  0.5434  0.2005
 1353SOL    HW2 5700   3.759   5.606   3.015 -0.3948 -2.1448  0.4927
 1354SOL     OW 5701   0.451   2.659   2.403 -0.7421  0.3200  0.4149
 1354SOL    HW1 5702   0.439   2.754   2.392 -1.0549  0.2575  0.2071
 1354SOL    HW2 5703   0.368   2.629   2.441 -1.3187 -0.1376 -1.1589
 1355SOL     OW 5704   3.462   0.910   3.382 -0.2561  0.1424 -0.6919
 1355SOL    HW1 5705   3.463   0.897   3.288  0.5968  0.3350 -0.7163
 1355SOL    HW2 5706   3.417   0.833   3.417  0.6782 -0.6197 -1.1489
 1356SOL     OW 5707   5.717   4.905   0.562  0.4476 -1.0865 -0.2068
 1356SOL    HW1 5708   5.787   4.848   0.530  0.2801 -0.9888 -0.7634
 1356SOL    HW2 5709   5.730   4.909   0.657  1.8362 -0.2060 -0.4157
 1357SOL     OW 5710   3.061   2.471   0.116 -0.3428  0.1522 -0.0664
 1357SOL    HW1 5711   3.065   2.376   0.115  0.5184  0.0924  2.1183
 1357SOL    HW2 5712   3.057   2.493   0.209  1.3759  2.3074 -0.4203
 1358SOL     OW 5713   4.800   3.161   2.046  0.3507 -0.0770 -0.2980
 1358SOL    HW1 5714   4.746   3.220   2.098 -0.4811 -0.3752 -0.8067
 1358SOL    HW2 5715   4.804   3.202   1.959 -0.7056 -1.0133 -0.8238
 1359SOL     OW 5716   5.818   4.045   1.239  0.7524  0.1180 -0.5004
 1359SOL    HW1 5717   5.855   4.034   1.152  0.2327  1.7289 -0.9602
 1359SOL    HW2 5718   5.839   4.136   1.263 -0.8495  0.3436  0.1889
 1360SOL     OW 5719   5.068   2.475   3.180  0.4096  0.3617  0.0901
 1360SOL    HW1 5720   5.026   2.561   3.176 -0.2655  0.0784  0.8204
 1360SOL    HW2 5721   4.996   2.413   3.193  0.5952 -0.6129 -2.7888
 1361SOL     OW 5722   5.960   5.069   2.171  0.2859  0.1152 -0.0881
 1361SOL    HW1 5723   5.935   4.977   2.179 -0.1434  0.0961 -1.4944
 1361SOL    HW2 5724   5.928   5.109   2.252  1.3807 -1.1407  1.0342
 1362SOL     OW 5725   6.405   1.423   1.003 -0.8185 -0.0766 -0.1555
 1362SOL    HW1 5726   6.341   1.491   0.985 -1.2603 -0.2268  0.8048
 1362SOL    HW2 5727   6.394   1.360   0.931 -1.1678  0.3097 -0.4418
 1363SOL     OW 5728   6.038   0.900   1.925 -0.1939  0.9449  0.2668
 1363SOL    HW1 5729   6.073   0.903   1.836  0.2225 -1.0486  0.3027
 1363SOL    HW2 5730   6.111   0.868   1.978 -0.6079  1.5653  1.2318
 1364SOL     OW 5731   0.044   0.554   0.569 -0.0080 -0.2547  0.5070
 1364SOL    HW1 5732  -0.033   0.572   0.514  0.1746  2.2956  0.9410
 1364SOL    HW2 5733   0.014   0.489   0.633 -0.8386 -1.6676 -1.2297
 1365SOL     OW 5734   1.265   1.451   3.611  0.1563 -0.0832 -0.2633
 1365SOL    HW1 5735   1.170   1.466   3.608  0.2983  0.6797 -1.1798
 1365SOL    HW2 5736   1.293   1.457   3.520  1.1101 -0.2001  0.0194
 1366SOL     OW 5737   0.206   6.523   1.247 -0.2940  0.3624 -0.5974
 1366SOL    HW1 5738   0.137   6.501   1.184  1.4139 -1.1335 -2.0448
 1366SOL    HW2 5739   0.200   6.454   1.314 -0.5756  0.5905 -0.3830
 1367SOL     OW 5740   6.114   6.300   2.720 -0.5933  0.2823 -0.4462
 1367SOL    HW1 5741   6.163   6.244   2.660 -2.8763 -0.4006 -1.8106
 1367SOL    HW2 5742   6.102   6.245   2.798 -0.3218 -0.0372 -0.6255
 1368SOL     OW 5743   3.800   2.499   1.600 -0.6522  0.0326  0.2304
 1368SOL    HW1 5744   3.751   2.575   1.568 -2.2088 -0.2677  1.7525
 1368SOL    HW2 5745   3.890   2.531   1.609 -1.5546  2.3883  2.6308
 1369SOL     OW 5746   5.121   1.078   3.836 -0.0167 -0.1878  0.3183
 1369SOL    HW1 5747   5.182   1.059   3.764  0.7283 -3.8319  1.6938
 1369SOL    HW2 5748   5.172   1.133   3.896  0.8766 -0.6608  0.0179
 1370SOL     OW 5749   5.023   2.173   2.796  0.4751  0.2836  0.0760
 1370SOL    HW1 5750   4.988   2.134   2.716  0.6490  0.5124 -0.1127
 1370SOL    HW2 5751   5.011   2.267   2.784 -0.6443  0.2697  0.8513
 1371SOL     OW 5752   0.734   4.707   4.184  0.0596 -0.0669 -0.3596
 1371SOL    HW1 5753   0.809   4.763   4.165 -0.0730 -0.2205 -1.3749
 1371SOL    HW2 5754   0.724   4.652   4.107 -2.5874  1.6200 -1.3708
 1372SOL     OW 5755   4.840   0.488   4.484  0.8289 -0.2060  0.1891
 1372SOL    HW1 5756   4.867   0.550   4.415  2.4978 -0.7671  0.2854
 1372SOL    HW2 5757   4.762   0.528   4.523  2.2296  2.2137  0.7092
 1373SOL     OW 5758   5.949   5.633   3.070 -0.2456  0.3718  0.1072
 1373SOL    HW1 5759   6.044   5.624   3.072 -0.4116 -1.5738  0.6049
 1373SOL    HW2 5760   5.933   5.722   3.103  1.3549  0.4213  0.8388
 1374SOL     OW 5761   5.319   2.958   0.622  0.2593  0.1670  0.8158
 1374SOL    HW1 5762   5.272   3.012   0.558  0.3630 -1.3593 -0.6128
 1374SOL    HW2 5763   5.379   3.019   0.664 -0.7785  1.5017  0.4426
 1375SOL     OW 5764   5.967   1.023   1.157  0.1817  0.1057 -0.1607
 1375SOL    HW1 5765   5.890   1.017   1.214  0.5770 -2.1988  0.2182
 1375SOL    HW2 5766   5.981   1.117   1.146 -1.7369  0.5913  1.0401
 1376SOL     OW 5767   5.648   1.772   4.392  0.5099  0.0998  0.3722
 1376SOL    HW1 5768   5.561   1.770   4.352 -0.2018  1.6337  1.7216
 1376SOL    HW2 5769   5.693   1.844   4.348  0.9422 -0.3843  0.0108
 1377SOL     OW 5770   0.507   0.313   1.521  0.5920 -0.0835 -0.4000
 1377SOL    HW1 5771   0.552   0.326   1.604  2.0941 -0.8115 -1.0691
 1377SOL    HW2 5772   0.434   0.375   1.524 -1.3795 -2.2292  2.8120
 1378SOL     OW 5773   0.151   5.196   1.918  0.0248 -0.4540  0.1777
 1378SOL    HW1 5774   0.100   5.152   1.850 -0.2859  1.4648 -0.9098
 1378SOL    HW2 5775   0.229   5.141   1.928  0.1109 -0.7587 -1.7886
 1379SOL     OW 5776   5.290   4.781   2.821  0.0008 -0.6164  0.2754
 1379SOL    HW1 5777   5.281   4.819   2.908 -2.4541 -2.1246  0.7973
 1379SOL    HW2 5778   5.251   4.845   2.762  0.4227 -0.1757  0.4781
 1380SOL     OW 5779   0.914   5.416   4.239 -0.2207  1.0101 -0.3174
 1380SOL    HW1 5780   0.911   5.458   4.153 -0.5978  1.4078 -0.1154
 1380SOL    HW2 5781   0.822   5.399   4.260 -0.2361  2.0948  0.5716
 1381SOL     OW 5782   5.268   0.638   1.050  0.2896 -0.3532  0.3918
 1381SOL    HW1 5783   5.323   0.706   1.011 -2.5679  1.1664 -1.3377
 1381SOL    HW2 5784   5.183   0.680   1.063 -1.1857 -3.1865  0.6746
 1382SOL     OW 5785   2.711   3.827   4.079 -0.0764  0.2643  0.2165
 1382SOL    HW1 5786   2.706   3.910   4.030  0.9539  0.5125  0.5041
 1382SOL    HW2 5787   2.723   3.760   4.012 -0.0873  0.4453  0.0331
 1383SOL     OW 5788   3.934   4.566   1.116  0.6562 -0.3501  0.1284
 1383SOL    HW1 5789   3.861   4.620   1.086  0.3164  0.1683  1.7775
 1383SOL    HW2 5790   3.937   4.493   1.054  0.0594  0.6794 -1.1608
 1384SOL     OW 5791   5.032   3.380   2.555 -0.3638  0.6642  0.0321
 1384SOL    HW1 5792   5.064   3.403   2.642 -1.6787 -1.1184  1.0287
 1384SOL    HW2 5793   4.944   3.417   2.551  0.2546  2.1596 -1.2231
 1385SOL     OW 5794   5.395   3.026   2.147  0.4966 -0.3150  0.0725
 1385SOL    HW1 5795   5.350   3.085   2.207 -0.7004 -0.8789 -0.2493
 1385SOL    HW2 5796   5.469   3.078   2.115  2.3404 -0.6252  3.4159
[truncated: 979,685 more chars]
