# Supplementary material for: Adding the AMBER 14SB Force Field to the Stochastic Titration CpHMD Method
Source: J Chem Theory Comput. 2025 Jun 16;21(13):6292–304. doi: 10.1021/acs.jctc.5c00415 (PMC12818765; doi:10.1021/acs.jctc.5c00415)
Supplement: Supplementary file 1 [file ct5c00415_si_001.zip › code_availability/MD-runs/HEWL/default-amber/final-HEWL.gro]

Protein in water
19946
    1LYS      N    1   5.155   0.539   1.941  0.3454 -1.2542  0.1893
    1LYS     H1    2   5.101   0.465   1.897 -0.6717 -1.2647  1.4028
    1LYS     H2    3   5.231   0.563   1.879 -1.0820  0.5184 -0.9785
    1LYS     H3    4   5.186   0.490   2.023  0.8240  0.7539  1.2705
    1LYS     CA    5   5.068   0.653   1.977  0.0219 -0.4940  0.4098
    1LYS     HA    6   5.048   0.715   1.890  0.3891 -0.4330  0.3660
    1LYS     CB    7   4.934   0.611   2.032  0.0127 -0.7369 -0.3300
    1LYS    HB1    8   4.953   0.550   2.120  2.6653  1.2735  0.6072
    1LYS    HB2    9   4.872   0.557   1.960  0.1806 -0.5317 -0.6308
    1LYS     CG   10   4.845   0.728   2.086  0.0950 -0.0410  0.9587
    1LYS    HG1   11   4.832   0.808   2.013  2.6188 -0.7346 -0.3852
    1LYS    HG2   12   4.890   0.780   2.171 -2.7377  0.5488  2.2131
    1LYS     CD   13   4.712   0.670   2.134  0.4843 -0.5989  0.2117
    1LYS    HD1   14   4.729   0.586   2.201  1.8650  0.3444  1.0982
    1LYS    HD2   15   4.659   0.645   2.042 -2.3028  3.6482  0.3631
    1LYS     CE   16   4.622   0.769   2.211  1.2961 -0.1258 -0.0601
    1LYS    HE1   17   4.600   0.862   2.157 -1.5623 -1.4863 -1.5004
    1LYS    HE2   18   4.681   0.793   2.299  2.8635  0.7322 -1.2805
    1LYS     NZ   19   4.496   0.701   2.252 -0.3294 -0.1134 -0.0877
    1LYS    HZ1   20   4.504   0.628   2.320 -1.1069  0.2309  0.3837
    1LYS    HZ2   21   4.431   0.763   2.299 -2.6186 -0.5563 -2.4243
    1LYS    HZ3   22   4.443   0.671   2.171 -0.3191  3.1844 -1.4730
    1LYS      C   23   5.155   0.749   2.068 -0.1194  0.1562 -0.0483
    1LYS      O   24   5.192   0.715   2.183  0.2145 -0.1142  0.2075
    2VAL      N   25   5.161   0.876   2.032 -0.5864  0.2719  0.0459
    2VAL      H   26   5.127   0.901   1.940  0.0636 -3.7800 -1.5061
    2VAL     CA   27   5.200   0.980   2.123 -0.2265 -0.4232  0.3873
    2VAL     HA   28   5.251   0.939   2.209  0.5058  1.2839  0.8021
    2VAL     CB   29   5.305   1.072   2.061 -0.1697 -0.4774  0.2432
    2VAL     HB   30   5.259   1.134   1.985 -0.4024  1.9660  2.2518
    2VAL    CG1   31   5.358   1.171   2.163  0.2059 -0.2820 -0.2024
    2VAL   HG11   32   5.440   1.227   2.117  1.3108 -1.1848  0.6121
    2VAL   HG12   33   5.273   1.231   2.196 -0.8521 -1.6209 -0.4181
    2VAL   HG13   34   5.412   1.115   2.240  1.6246 -0.7804 -1.5037
    2VAL    CG2   35   5.418   0.994   1.993 -1.0754 -0.2796  0.5917
    2VAL   HG21   36   5.387   0.954   1.896 -0.5562  1.4254 -0.3224
    2VAL   HG22   37   5.497   1.065   1.969 -1.3331  1.2662  3.7412
    2VAL   HG23   38   5.466   0.919   2.056 -1.1485 -0.8374 -0.0071
    2VAL      C   39   5.076   1.054   2.178  0.6664 -0.2059  0.5661
    2VAL      O   40   4.999   1.118   2.102 -0.1709 -0.6276 -0.0781
    3PHE      N   41   5.057   1.042   2.312 -0.4101 -0.0161 -0.0999
    3PHE      H   42   5.136   0.999   2.357 -0.7339 -0.8718 -0.3361
    3PHE     CA   43   4.939   1.098   2.388  0.3847  0.2011 -0.5850
    3PHE     HA   44   4.854   1.078   2.324  1.2258 -1.2522 -1.3147
    3PHE     CB   45   4.916   1.019   2.518  0.5656  0.7474 -0.3816
    3PHE    HB1   46   4.856   1.082   2.583  1.1436 -0.2373  1.1759
    3PHE    HB2   47   5.007   1.005   2.577  0.4360  0.6046 -0.2174
    3PHE     CG   48   4.838   0.890   2.496 -0.6341 -0.3525  0.1491
    3PHE    CD1   49   4.704   0.878   2.543 -0.1123  0.0015 -0.0935
    3PHE    HD1   50   4.650   0.965   2.576  0.4763 -0.2329  1.5505
    3PHE    CE1   51   4.648   0.746   2.549  0.7131 -0.1696  0.0938
    3PHE    HE1   52   4.543   0.737   2.570  0.8390 -0.0652  0.7952
    3PHE     CZ   53   4.732   0.638   2.512  0.0665 -0.8013  0.0753
    3PHE     HZ   54   4.691   0.538   2.517 -2.6702  0.2917  2.2595
    3PHE    CE2   55   4.862   0.658   2.460  0.3466 -0.2442 -0.1043
    3PHE    HE2   56   4.923   0.575   2.428 -0.4163 -0.8799  0.0508
    3PHE    CD2   57   4.914   0.788   2.449  0.0544  0.7313 -0.5330
    3PHE    HD2   58   5.017   0.800   2.417  0.9029 -0.3690  1.6276
    3PHE      C   59   4.953   1.245   2.412  0.0622  0.6205 -0.2591
    3PHE      O   60   5.059   1.300   2.440  0.6545  0.1851 -0.5670
    4GLY      N   61   4.844   1.313   2.421  0.3355 -0.1405 -0.1095
    4GLY      H   62   4.759   1.268   2.391  0.9186 -0.3273 -1.5340
    4GLY     CA   63   4.829   1.440   2.495 -0.7088 -0.1790  0.4286
    4GLY    HA1   64   4.750   1.500   2.450  0.3855  1.0451  0.0715
    4GLY    HA2   65   4.920   1.491   2.466 -0.0422  0.0664  2.7403
    4GLY      C   66   4.817   1.430   2.646 -0.1234  0.1266 -0.1649
    4GLY      O   67   4.787   1.319   2.691  0.5670  0.3393 -0.6888
    5ARG      N   68   4.845   1.540   2.720  0.5055  0.5062  0.6683
    5ARG      H   69   4.851   1.625   2.666 -2.9396 -0.1779 -1.0981
    5ARG     CA   70   4.903   1.547   2.850 -0.1717  0.1128  0.1513
    5ARG     HA   71   4.976   1.466   2.857  1.8381  1.7085 -1.0986
    5ARG     CB   72   4.977   1.676   2.872  0.4433  0.5249 -0.0181
    5ARG    HB1   73   5.054   1.681   2.794  0.1725  0.2595 -0.3042
    5ARG    HB2   74   5.018   1.675   2.973 -3.2767  2.9696  1.7553
    5ARG     CG   75   4.898   1.803   2.864 -0.6156  0.4806 -0.1097
    5ARG    HG1   76   4.813   1.785   2.930  1.4430 -0.9365  2.3639
    5ARG    HG2   77   4.887   1.821   2.758  3.0912  0.1055 -0.6734
    5ARG     CD   78   4.975   1.916   2.933 -0.1034 -0.8560  1.0720
    5ARG    HD1   79   5.080   1.911   2.907  0.0218 -0.1068  1.3960
    5ARG    HD2   80   4.970   1.883   3.037 -0.4772 -2.7080  0.5035
    5ARG     NE   81   4.908   2.044   2.921 -0.2984 -0.7213 -0.4456
    5ARG     HE   82   4.917   2.086   2.829  1.8264 -0.1657 -0.0415
    5ARG     CZ   83   4.830   2.109   3.002 -0.1250 -0.5383 -0.7815
    5ARG    NH1   84   4.812   2.075   3.127 -0.1673 -0.5994  0.4955
    5ARG   HH11   85   4.871   2.000   3.159 -1.6115 -1.5296  1.1049
    5ARG   HH12   86   4.754   2.126   3.193  0.1339 -1.1656  1.2163
    5ARG    NH2   87   4.761   2.214   2.964  0.1369  0.1159  0.2002
    5ARG   HH21   88   4.762   2.253   2.871 -2.1135  0.9783  0.4823
    5ARG   HH22   89   4.713   2.273   3.029 -1.6352 -1.1375  0.1088
    5ARG      C   90   4.803   1.503   2.959  0.1482 -0.5565 -0.4635
    5ARG      O   91   4.844   1.435   3.054 -0.3071  0.8497 -0.1346
    6CYS      N   92   4.672   1.544   2.951 -0.2901 -0.0723  0.4628
    6CYS      H   93   4.638   1.600   2.875 -3.9806  2.3959  3.5564
    6CYS     CA   94   4.565   1.513   3.046  0.1658 -0.6018  0.0632
    6CYS     HA   95   4.608   1.497   3.145 -0.2663  0.3388  0.4141
    6CYS     CB   96   4.466   1.629   3.046 -1.1839 -0.1658  0.2106
    6CYS    HB1   97   4.380   1.605   3.108 -1.9052 -0.5977 -0.9175
    6CYS    HB2   98   4.421   1.658   2.950 -0.4475 -0.3409 -0.1926
    6CYS     SG   99   4.539   1.788   3.106  0.0695  0.3245  0.1934
    6CYS      C  100   4.501   1.378   3.003 -0.1293 -0.3204  0.0837
    6CYS      O  101   4.457   1.303   3.088 -0.4342 -0.6366 -0.7434
    7GLU      N  102   4.487   1.358   2.873  0.0365  0.1269 -0.3017
    7GLU      H  103   4.501   1.435   2.809 -0.8441  0.9813  0.5103
    7GLU     CA  104   4.423   1.231   2.818 -0.2978  0.0995 -0.5939
    7GLU     HA  105   4.324   1.222   2.864  1.0967 -0.1554  2.6212
    7GLU     CB  106   4.413   1.237   2.656 -0.4273  0.6433  0.3732
    7GLU    HB1  107   4.508   1.276   2.619 -0.6791 -0.5109 -1.5931
    7GLU    HB2  108   4.335   1.310   2.630  0.0349  1.7802  2.0093
    7GLU     CG  109   4.390   1.098   2.585 -0.6793 -0.3589  0.5339
    7GLU    HG1  110   4.465   1.022   2.607  0.1389  0.0841 -0.5950
    7GLU    HG2  111   4.406   1.120   2.479  0.5037 -4.8969 -0.4158
    7GLU     CD  112   4.244   1.047   2.597  0.2363  0.2050  0.5676
    7GLU    OE1  113   4.163   1.100   2.679 -0.1887  1.0493 -0.9285
    7GLU    OE2  114   4.203   0.953   2.527 -0.3084  0.3898 -0.0916
    7GLU      C  115   4.500   1.103   2.855  0.0256  0.7681  0.4145
    7GLU      O  116   4.436   0.995   2.868 -0.7474 -0.8221  0.0281
    8LEU      N  117   4.633   1.114   2.881  0.2116  0.4717  0.2867
    8LEU      H  118   4.672   1.207   2.878 -0.8804  0.9194 -0.4385
    8LEU     CA  119   4.709   1.005   2.942 -1.0028 -0.0614 -0.6253
    8LEU     HA  120   4.704   0.913   2.884  1.1060 -0.2446 -0.6090
    8LEU     CB  121   4.860   1.029   2.923 -0.7224 -0.0160  0.0385
    8LEU    HB1  122   4.881   1.129   2.962 -2.5074  0.2397  0.4104
    8LEU    HB2  123   4.873   1.033   2.815 -2.2861  1.1744 -0.1406
    8LEU     CG  124   4.950   0.921   2.993 -0.5917 -1.0173  0.4250
    8LEU     HG  125   4.926   0.915   3.099 -1.0524 -1.5457  0.2922
    8LEU    CD1  126   4.953   0.792   2.911  0.6477 -0.2232  0.2527
    8LEU   HD11  127   4.851   0.770   2.879 -0.4542 -0.3200  3.5022
    8LEU   HD12  128   5.012   0.801   2.819 -0.2461  2.6370 -0.1340
    8LEU   HD13  129   4.983   0.709   2.975 -1.2502 -0.5541  0.7604
    8LEU    CD2  130   5.095   0.972   2.987 -0.0319 -0.6208  0.6578
    8LEU   HD21  131   5.157   0.890   3.021  0.6136  0.2008  1.5037
    8LEU   HD22  132   5.126   1.003   2.887 -0.1879  1.7628  1.2796
    8LEU   HD23  133   5.090   1.060   3.051 -1.1255 -0.5931  0.5585
    8LEU      C  134   4.669   0.970   3.088 -0.0429  0.9492 -0.5774
    8LEU      O  135   4.674   0.851   3.132  0.0742  0.1235  0.1248
    9ALA      N  136   4.637   1.077   3.162 -0.9696  0.1164  0.4260
    9ALA      H  137   4.653   1.168   3.122  0.0317 -1.6486 -3.6418
    9ALA     CA  138   4.585   1.064   3.296 -0.0044  0.1955 -0.4513
    9ALA     HA  139   4.645   0.997   3.357 -0.5980  1.6811  1.8683
    9ALA     CB  140   4.571   1.210   3.358  0.3780  0.0394 -0.6211
    9ALA    HB1  141   4.482   1.268   3.332  0.9160  1.1288 -0.0685
    9ALA    HB2  142   4.573   1.196   3.466  0.6631 -1.2001 -0.7703
    9ALA    HB3  143   4.651   1.281   3.337  0.5812 -0.6450 -2.3243
    9ALA      C  144   4.448   1.000   3.282  0.1507 -0.4330 -0.0556
    9ALA      O  145   4.409   0.922   3.373  0.4682  0.0123  0.3282
   10ALA      N  146   4.365   1.040   3.180 -0.1264 -0.0151 -0.1007
   10ALA      H  147   4.403   1.117   3.127  1.0976 -0.6442 -0.1754
   10ALA     CA  148   4.236   0.973   3.150 -0.2193 -0.0709  0.1112
   10ALA     HA  149   4.170   0.968   3.236 -1.5289 -0.6705 -0.8912
   10ALA     CB  150   4.163   1.061   3.046  0.1178  0.0797  1.0166
   10ALA    HB1  151   4.056   1.039   3.046 -0.2530  1.6820  0.1809
   10ALA    HB2  152   4.169   1.165   3.077 -1.2107  0.1105  1.2170
   10ALA    HB3  153   4.203   1.046   2.945 -2.1703 -0.2050  0.0776
   10ALA      C  154   4.253   0.829   3.123 -0.0689 -0.6111 -0.5437
   10ALA      O  155   4.187   0.748   3.193 -0.3815  0.0163 -0.1175
   11ALA      N  156   4.336   0.789   3.028  0.8155 -0.4202  0.6104
   11ALA      H  157   4.369   0.864   2.970 -1.5369  0.5498  0.4244
   11ALA     CA  158   4.374   0.641   3.008 -0.0562  0.2776  0.2066
   11ALA     HA  159   4.287   0.586   2.970  1.0928 -1.2014 -0.3417
   11ALA     CB  160   4.470   0.643   2.885  0.3259  0.7348  0.0861
   11ALA    HB1  161   4.495   0.541   2.854 -2.9122  0.1000 -0.8407
   11ALA    HB2  162   4.419   0.688   2.800 -0.2249  0.4573  0.2602
   11ALA    HB3  163   4.552   0.708   2.913 -0.5364  1.9530 -0.1282
   11ALA      C  164   4.429   0.566   3.132  0.4865  0.0523  0.5206
   11ALA      O  165   4.414   0.449   3.129 -0.2533  0.4057  0.0540
   12MET      N  166   4.490   0.632   3.228  0.0869  0.6889 -0.0676
   12MET      H  167   4.503   0.732   3.214 -1.1397  0.9908  0.8115
   12MET     CA  168   4.514   0.577   3.361  0.0375 -0.1563  0.1697
   12MET     HA  169   4.553   0.476   3.351 -2.0391 -1.0526  0.6199
   12MET     CB  170   4.610   0.666   3.436 -0.5623 -0.6538 -0.1278
   12MET    HB1  171   4.612   0.638   3.542  1.7186 -0.6017 -0.1108
   12MET    HB2  172   4.588   0.772   3.438 -0.8130 -0.7115  0.3308
   12MET     CG  173   4.750   0.652   3.379  0.3374  0.0983 -0.8638
   12MET    HG1  174   4.743   0.678   3.273 -1.0587  3.1247 -0.1564
   12MET    HG2  175   4.772   0.546   3.389  0.7034  0.3548  1.9879
   12MET     SD  176   4.888   0.743   3.447 -0.1529 -0.3928 -0.2295
   12MET     CE  177   5.004   0.705   3.313  0.2729  0.9313 -0.1051
   12MET    HE1  178   5.095   0.764   3.326  1.1791 -0.1919 -1.0770
   12MET    HE2  179   5.019   0.598   3.330  1.2509  1.2989  1.6988
   12MET    HE3  180   4.963   0.721   3.213 -0.4123  3.0217  0.4572
   12MET      C  181   4.386   0.562   3.442 -0.7634  0.4030 -0.0085
   12MET      O  182   4.367   0.460   3.510  0.2682 -0.2539 -0.2925
   13LYS      N  183   4.295   0.659   3.439  0.1258  0.3434  0.4932
   13LYS      H  184   4.310   0.739   3.380  0.3988 -0.0234  0.0569
   13LYS     CA  185   4.175   0.656   3.519  0.2221 -0.4621 -0.0003
   13LYS     HA  186   4.210   0.633   3.620  0.2984 -0.2415  0.0238
   13LYS     CB  187   4.106   0.796   3.515  0.6609 -0.2834 -0.4001
   13LYS    HB1  188   4.002   0.785   3.545  1.3173 -0.5073  1.9753
   13LYS    HB2  189   4.113   0.830   3.412  1.0987  1.9711  0.3075
   13LYS     CG  190   4.166   0.908   3.615 -0.4698  0.2727 -0.1706
   13LYS    HG1  191   4.270   0.934   3.593 -0.7147  2.1225  0.6643
   13LYS    HG2  192   4.160   0.872   3.718  0.1742 -0.3103 -0.3314
   13LYS     CD  193   4.095   1.043   3.617  0.1936 -0.2144 -0.5727
   13LYS    HD1  194   4.113   1.094   3.523  3.6866 -0.8914 -0.4191
   13LYS    HD2  195   4.145   1.104   3.692 -0.2915 -0.8451  0.2812
   13LYS     CE  196   3.945   1.027   3.630 -0.4969 -0.3289  0.5262
   13LYS    HE1  197   3.930   0.965   3.718  1.4730 -1.3934  0.1533
   13LYS    HE2  198   3.913   0.962   3.549  2.1151 -0.5880 -0.3751
   13LYS     NZ  199   3.875   1.154   3.628  0.1130 -0.5992 -0.0706
   13LYS    HZ1  200   3.922   1.236   3.663 -0.9186 -0.5047  1.1805
   13LYS    HZ2  201   3.852   1.180   3.533 -5.8465 -1.2755  0.7980
   13LYS    HZ3  202   3.789   1.154   3.681  0.0940 -1.6007 -0.0832
   13LYS      C  203   4.079   0.543   3.475 -0.6891  0.2574  0.0137
   13LYS      O  204   4.044   0.460   3.558  0.0600  0.3224  0.5131
   14ARG      N  205   4.064   0.530   3.338 -0.4090 -0.2443 -0.3711
   14ARG      H  206   4.108   0.604   3.286  0.3538  0.8514  1.7036
   14ARG     CA  207   3.994   0.423   3.269 -0.1699  0.0664  0.1923
   14ARG     HA  208   3.887   0.429   3.286 -0.1157  0.0686  0.5505
   14ARG     CB  209   4.011   0.450   3.115 -0.1866 -0.8211  0.2942
   14ARG    HB1  210   3.990   0.365   3.050 -0.5730 -0.6924  0.2498
   14ARG    HB2  211   4.113   0.481   3.094 -0.5065 -0.4011 -0.6826
   14ARG     CG  212   3.913   0.563   3.069 -0.4725  0.2802  0.6685
   14ARG    HG1  213   3.925   0.642   3.144  0.2014 -0.1850  1.0663
   14ARG    HG2  214   3.813   0.520   3.057  0.5884 -1.7550 -2.1098
   14ARG     CD  215   3.975   0.609   2.938  0.5074 -0.5819  0.0141
   14ARG    HD1  216   3.954   0.543   2.853  0.9062 -0.3862 -0.2405
   14ARG    HD2  217   4.083   0.616   2.934  0.4375  0.3772 -2.6727
   14ARG     NE  218   3.938   0.748   2.897 -0.4981  0.1155  0.0255
   14ARG     HE  219   3.850   0.783   2.932 -0.1830  2.1813 -1.0751
   14ARG     CZ  220   3.998   0.839   2.822 -0.1377  0.0666 -0.8365
   14ARG    NH1  221   4.107   0.810   2.755  0.1463  0.4500 -0.0718
   14ARG   HH11  222   4.138   0.714   2.758 -0.5526  0.2351  1.2339
   14ARG   HH12  223   4.151   0.879   2.695  2.2296  0.5562  1.4715
   14ARG    NH2  224   3.957   0.956   2.788  0.6475  0.1000 -0.5660
   14ARG   HH21  225   3.862   0.988   2.802  0.8115  0.9370 -1.2360
   14ARG   HH22  226   4.000   1.007   2.712  1.2993 -1.5339 -1.3321
   14ARG      C  227   4.036   0.278   3.311 -0.1210 -0.3986  0.5354
   14ARG      O  228   3.961   0.184   3.284 -0.5786 -0.2565  0.6184
   15HIS      N  229   4.138   0.266   3.393  0.2721 -0.3296  0.3381
   15HIS      H  230   4.193   0.350   3.404  1.1974 -0.6262 -1.5712
   15HIS     CA  231   4.184   0.129   3.439 -0.1027  1.3796  0.0906
   15HIS     HA  232   4.112   0.053   3.409  1.0965  0.1536  0.2533
   15HIS     CB  233   4.302   0.084   3.353 -0.8051  0.1266  0.2634
   15HIS    HB1  234   4.337  -0.013   3.387 -0.7705  0.1966  0.4317
   15HIS    HB2  235   4.378   0.162   3.357 -0.6457  0.0711 -1.2516
   15HIS     CG  236   4.253   0.064   3.209 -0.3801 -0.0771  0.3805
   15HIS    ND1  237   4.170  -0.036   3.166  0.3489 -0.2826  0.5409
   15HIS    HD1  238   4.150  -0.117   3.222  2.4808 -0.5061  1.0695
   15HIS    CE1  239   4.166  -0.034   3.031 -0.6096 -0.1546 -0.6657
   15HIS    HE1  240   4.107  -0.102   2.970  0.1853 -3.4003  1.8809
   15HIS    NE2  241   4.242   0.068   2.984 -0.4018 -0.6569  0.3293
   15HIS    HE2  242   4.239   0.096   2.887 -0.8961 -0.5781  0.3618
   15HIS    CD2  243   4.299   0.131   3.095  0.1279  0.4402  0.3688
   15HIS    HD2  244   4.354   0.224   3.101  0.2109  0.3685  0.7466
   15HIS      C  245   4.207   0.111   3.593 -0.0056  0.4018 -0.3919
   15HIS      O  246   4.280   0.018   3.633  0.0481 -0.2511 -0.2075
   16GLY      N  247   4.153   0.207   3.672 -0.3528  0.0233 -0.5329
   16GLY      H  248   4.099   0.280   3.626  0.1015  0.7532  0.0681
   16GLY     CA  249   4.177   0.213   3.824  0.2623  0.8151 -0.2218
   16GLY    HA1  250   4.122   0.132   3.872  3.0766 -0.8206  0.4663
   16GLY    HA2  251   4.133   0.310   3.848 -2.7253 -0.3000 -0.6933
   16GLY      C  252   4.321   0.202   3.877 -0.1989 -0.4505 -0.2650
   16GLY      O  253   4.339   0.137   3.982 -0.3425  0.4320 -0.2923
   17LEU      N  254   4.414   0.268   3.799 -0.4011 -0.5880  0.3860
   17LEU      H  255   4.380   0.298   3.709  1.9474  2.6870  0.3877
   17LEU     CA  256   4.551   0.315   3.845 -0.0864  0.2795 -0.4221
   17LEU     HA  257   4.591   0.242   3.917 -0.6665  1.6132  1.3243
   17LEU     CB  258   4.643   0.329   3.726 -0.3074 -0.1565 -0.2443
   17LEU    HB1  259   4.602   0.413   3.669 -0.3768 -0.2335 -0.3096
   17LEU    HB2  260   4.632   0.237   3.668 -1.1802 -0.4503  0.3699
   17LEU     CG  261   4.793   0.350   3.773 -0.4053 -0.7563  1.0557
   17LEU     HG  262   4.806   0.434   3.841  1.3175 -1.6359  1.8730
   17LEU    CD1  263   4.858   0.221   3.828  0.5128 -0.6735  0.3778
   17LEU   HD11  264   4.818   0.209   3.929  1.9486  0.1858  1.0898
   17LEU   HD12  265   4.849   0.135   3.763  0.6769  0.0278 -0.5955
   17LEU   HD13  266   4.966   0.238   3.833  0.3656  0.1409  1.0873
   17LEU    CD2  267   4.880   0.374   3.646  0.2101 -0.1382  1.2560
   17LEU   HD21  268   4.866   0.302   3.566 -0.4037 -1.8585  2.8600
   17LEU   HD22  269   4.855   0.474   3.609  1.9994 -1.0710 -3.1888
   17LEU   HD23  270   4.986   0.384   3.670 -0.2827  1.3794  3.0475
   17LEU      C  271   4.542   0.446   3.934  0.4161  0.0077  0.5451
   17LEU      O  272   4.628   0.485   4.006  0.0635 -0.2932 -0.8976
   18ASP      N  273   4.427   0.512   3.918  0.1731  0.1053  0.3006
   18ASP      H  274   4.354   0.472   3.861  0.5505 -1.1372  0.6471
   18ASP     CA  275   4.398   0.638   3.990  0.1468 -0.0783 -0.0048
   18ASP     HA  276   4.474   0.713   3.971 -2.6761  2.8141 -0.7047
   18ASP     CB  277   4.269   0.694   3.931 -0.3735 -0.5835  0.4516
   18ASP    HB1  278   4.196   0.619   3.961  0.0784  0.1419  3.7165
   18ASP    HB2  279   4.294   0.701   3.825  1.8804  0.1039  0.9693
   18ASP     CG  280   4.225   0.824   4.001  0.2113 -0.2220 -0.2758
   18ASP    OD1  281   4.307   0.899   4.063 -0.0685  0.5180 -0.1468
   18ASP    OD2  282   4.106   0.868   3.989 -0.6918  0.4540 -0.7896
   18ASP      C  283   4.392   0.608   4.140 -0.2806  0.5330  0.3375
   18ASP      O  284   4.304   0.536   4.192  0.5181 -0.3951  0.1674
   19ASN      N  285   4.488   0.660   4.218  0.2456 -0.2707  0.1829
   19ASN      H  286   4.571   0.696   4.173  0.2012  2.1463  1.8705
   19ASN     CA  287   4.501   0.640   4.361 -0.2861  0.3640  0.2446
   19ASN     HA  288   4.593   0.691   4.390 -0.2850  1.2543 -1.2561
   19ASN     CB  289   4.387   0.705   4.449  0.4528 -1.0881  0.2615
   19ASN    HB1  290   4.322   0.623   4.480  2.7547 -2.2660  2.3460
   19ASN    HB2  291   4.328   0.778   4.395  0.3629 -1.7012 -0.4830
   19ASN     CG  292   4.433   0.771   4.577  1.0029 -1.0864  0.7385
   19ASN    OD1  293   4.541   0.827   4.585 -0.1482 -0.3974  0.1539
   19ASN    ND2  294   4.347   0.785   4.675 -0.6496  0.1538  0.3082
   19ASN   HD21  295   4.254   0.745   4.674 -1.4593  1.5800  3.7983
   19ASN   HD22  296   4.378   0.838   4.756  0.5842 -2.1002  1.4286
   19ASN      C  297   4.529   0.492   4.403  0.1790  0.2688  0.1863
   19ASN      O  298   4.484   0.447   4.503  0.7409 -0.4452  0.4368
   20TYR      N  299   4.608   0.419   4.323  0.1241  0.2284  0.0706
   20TYR      H  300   4.645   0.466   4.242 -0.5251  0.0020 -0.3722
   20TYR     CA  301   4.647   0.283   4.350  0.1166  0.8268 -0.2141
   20TYR     HA  302   4.559   0.226   4.379  0.5486  0.8110  1.1463
   20TYR     CB  303   4.693   0.217   4.217  0.3359  1.1664 -0.0970
   20TYR    HB1  304   4.788   0.260   4.186 -0.1238  1.7744 -0.6912
   20TYR    HB2  305   4.621   0.234   4.137 -0.6148  0.4557  0.5817
   20TYR     CG  306   4.705   0.066   4.229 -0.5431 -0.2508  0.1161
   20TYR    CD1  307   4.582  -0.004   4.209 -0.1199 -0.1824  0.2434
   20TYR    HD1  308   4.487   0.044   4.190  0.1673  1.2008  2.0643
   20TYR    CE1  309   4.586  -0.147   4.217 -0.4389 -0.2579  0.0411
   20TYR    HE1  310   4.500  -0.210   4.201  0.4193 -1.3633 -0.4059
   20TYR     CZ  311   4.706  -0.219   4.244  0.2836  0.2767 -0.5803
   20TYR     OH  312   4.700  -0.353   4.260 -0.4330  0.6484 -0.3167
   20TYR     HH  313   4.612  -0.388   4.243 -1.2722  1.7973  1.3976
   20TYR    CE2  314   4.821  -0.144   4.278 -0.1264 -0.0188 -0.1229
   20TYR    HE2  315   4.917  -0.191   4.294 -0.1819 -1.2971 -2.9840
   20TYR    CD2  316   4.824  -0.004   4.265 -0.8259 -0.0568  0.6215
   20TYR    HD2  317   4.916   0.049   4.282  0.1064 -1.8491  1.3993
   20TYR      C  318   4.742   0.273   4.465 -0.3753  0.1766 -0.3393
   20TYR      O  319   4.852   0.319   4.455 -0.2203 -0.2845 -0.0211
   21ARG      N  320   4.693   0.210   4.579 -0.3560  0.0536  0.2016
   21ARG      H  321   4.593   0.199   4.583 -0.4289  0.9310  0.9141
   21ARG     CA  322   4.769   0.160   4.691 -0.0590 -0.2861 -0.5259
   21ARG     HA  323   4.698   0.133   4.770  2.5326 -1.8836  1.4458
   21ARG     CB  324   4.832   0.020   4.649 -0.7752  0.6119 -0.4865
   21ARG    HB1  325   4.894  -0.008   4.735 -0.9128 -0.8207 -0.8227
   21ARG    HB2  326   4.898   0.034   4.564 -1.1074 -0.4347 -0.9387
   21ARG     CG  327   4.744  -0.104   4.637  0.4414 -0.2529  0.3634
   21ARG    HG1  328   4.695  -0.103   4.540 -1.8754 -0.5044  1.4531
   21ARG    HG2  329   4.665  -0.102   4.713 -0.8107 -2.8943 -0.7036
   21ARG     CD  330   4.810  -0.238   4.658 -0.1963  0.5975 -0.5449
   21ARG    HD1  331   4.847  -0.254   4.759 -0.3730  0.9580 -0.4225
   21ARG    HD2  332   4.896  -0.245   4.592  1.1370 -0.6154  1.2287
   21ARG     NE  333   4.710  -0.346   4.638 -0.1784  0.6527  0.1358
   21ARG     HE  334   4.612  -0.324   4.621 -0.3450 -1.2171 -1.7728
   21ARG     CZ  335   4.725  -0.480   4.638 -0.0251 -0.8817  0.1167
   21ARG    NH1  336   4.831  -0.540   4.678 -0.2020 -0.0422  0.2864
   21ARG   HH11  337   4.906  -0.488   4.722  0.8131  1.1915 -2.6222
   21ARG   HH12  338   4.832  -0.640   4.674  0.3298 -0.0104 -0.4662
   21ARG    NH2  339   4.622  -0.551   4.592 -0.2496 -0.0562  0.4716
   21ARG   HH21  340   4.548  -0.500   4.546 -0.3991 -1.0667 -0.4680
   21ARG   HH22  341   4.622  -0.652   4.603  2.9556 -0.1950  0.2065
   21ARG      C  342   4.860   0.270   4.754  0.0219  0.0052 -0.4088
   21ARG      O  343   4.977   0.245   4.787 -0.0939  0.1191 -0.0973
   22GLY      N  344   4.813   0.398   4.759  0.2850 -0.0523  0.1034
   22GLY      H  345   4.714   0.421   4.757  0.6018  2.1505  3.2201
   22GLY     CA  346   4.880   0.513   4.810 -0.3695 -0.0155  0.3624
   22GLY    HA1  347   4.935   0.469   4.893  1.8600 -0.3267 -1.2044
   22GLY    HA2  348   4.802   0.579   4.848 -0.9005 -0.2838 -0.2224
   22GLY      C  349   4.969   0.591   4.720 -0.1589 -0.0080  0.7108
   22GLY      O  350   5.067   0.652   4.767 -0.2121  0.6119 -0.1987
   23TYR      N  351   4.947   0.591   4.587 -0.0037  0.9050 -0.1795
   23TYR      H  352   4.877   0.521   4.566  1.5819 -0.2796 -1.8895
   23TYR     CA  353   5.012   0.676   4.488  0.2511 -0.7761  0.6650
   23TYR     HA  354   5.079   0.749   4.534  1.1297 -2.3411  1.9519
   23TYR     CB  355   5.113   0.599   4.404 -0.3580  0.1945 -0.0292
   23TYR    HB1  356   5.164   0.657   4.327  0.4845 -1.7901 -1.0546
   23TYR    HB2  357   5.060   0.518   4.353 -1.4642  0.2349  1.0128
   23TYR     CG  358   5.218   0.545   4.501 -0.6409  0.8656  0.5660
   23TYR    CD1  359   5.219   0.408   4.538  0.2159 -0.1456 -0.0062
   23TYR    HD1  360   5.140   0.341   4.510  0.6846 -0.4689 -0.5709
   23TYR    CE1  361   5.320   0.358   4.611  0.5086  0.0217  0.3626
   23TYR    HE1  362   5.333   0.254   4.640  0.6200 -0.2542 -0.6249
   23TYR     CZ  363   5.434   0.438   4.641 -0.6802 -0.2576  0.4231
   23TYR     OH  364   5.548   0.393   4.701  0.4885  0.7634 -0.3022
   23TYR     HH  365   5.597   0.461   4.748 -0.7895  0.9041  0.8836
   23TYR    CE2  366   5.435   0.576   4.608  0.0920  0.2346  0.4889
   23TYR    HE2  367   5.521   0.639   4.626  0.1922  0.0645  0.6086
   23TYR    CD2  368   5.332   0.624   4.530  0.3132 -0.0805 -0.9091
   23TYR    HD2  369   5.337   0.729   4.504 -1.0858  0.4658  0.8379
   23TYR      C  370   4.909   0.754   4.408 -0.2137 -0.0260  0.1628
   23TYR      O  371   4.844   0.698   4.319 -0.0506 -0.0968  0.5962
   24SER      N  372   4.888   0.884   4.437 -0.1436 -0.2653  0.1736
   24SER      H  373   4.932   0.922   4.520  0.9040 -2.1294  0.5436
   24SER     CA  374   4.798   0.965   4.358  0.8003 -0.7554  0.6355
   24SER     HA  375   4.706   0.909   4.345 -0.9778  2.0895  0.0807
   24SER     CB  376   4.758   1.090   4.435 -0.0326 -0.3184 -0.0960
   24SER    HB1  377   4.677   1.141   4.384  2.3828  0.9013 -3.0592
   24SER    HB2  378   4.835   1.167   4.429 -0.5151  0.2043  0.2931
   24SER     OG  379   4.731   1.054   4.568  0.6019  0.2388  0.5289
   24SER     HG  380   4.658   0.992   4.561 -0.6447  1.4532  2.0542
   24SER      C  381   4.841   1.000   4.216  0.0726  0.4668 -0.1008
   24SER      O  382   4.962   0.999   4.193 -0.0153  0.2108  0.2650
   25LEU      N  383   4.755   1.036   4.124 -0.2208  0.0731  0.6385
   25LEU      H  384   4.660   1.039   4.160  0.2768 -1.4487  2.2041
   25LEU     CA  385   4.775   1.017   3.980  0.3344  0.1164  0.4439
   25LEU     HA  386   4.808   0.915   3.963  3.0781  1.3552 -2.7897
   25LEU     CB  387   4.636   1.041   3.918  0.4426 -0.2148  0.0511
   25LEU    HB1  388   4.608   1.145   3.929  0.6536 -0.0315 -1.0757
   25LEU    HB2  389   4.557   0.978   3.961  1.3939  0.1150  2.4589
   25LEU     CG  390   4.628   1.008   3.769 -0.0717  0.3524  0.0572
   25LEU     HG  391   4.714   1.041   3.711  0.0105  2.1184  1.0937
   25LEU    CD1  392   4.612   0.859   3.746 -0.7500 -0.6471 -0.4934
   25LEU   HD11  393   4.622   0.845   3.638  0.0546 -0.8031 -0.4099
   25LEU   HD12  394   4.685   0.801   3.802 -1.9558 -2.2740 -0.5272
   25LEU   HD13  395   4.512   0.827   3.774 -0.1492 -1.0690  1.3225
   25LEU    CD2  396   4.517   1.087   3.698 -0.0073 -0.6314 -0.0010
   25LEU   HD21  397   4.436   1.097   3.770 -0.6978 -0.1102 -0.8327
   25LEU   HD22  398   4.554   1.189   3.703  0.3632 -0.7874  0.5576
   25LEU   HD23  399   4.484   1.046   3.602  1.1168  1.1230 -1.1982
   25LEU      C  400   4.880   1.107   3.919 -0.0380  0.2318  0.4660
   25LEU      O  401   4.937   1.068   3.813  0.6432 -0.1778  0.7791
   26GLY      N  402   4.913   1.214   3.985  0.2897  0.5366  0.2211
   26GLY      H  403   4.863   1.233   4.071  1.0763 -0.6727  0.9790
   26GLY     CA  404   5.025   1.300   3.946 -0.8689 -0.3533 -0.2733
   26GLY    HA1  405   5.025   1.393   4.003 -0.0485 -0.6141  0.1723
   26GLY    HA2  406   5.008   1.316   3.840 -1.5459 -0.0306 -0.1148
   26GLY      C  407   5.160   1.230   3.956 -0.4969 -0.1113  0.1996
   26GLY      O  408   5.246   1.264   3.872  0.4311  0.6037 -0.5132
   27ASN      N  409   5.173   1.127   4.037 -0.3856 -0.2970 -0.2713
   27ASN      H  410   5.105   1.119   4.111  0.8296  1.3834  1.1156
   27ASN     CA  411   5.293   1.042   4.038 -0.0408 -0.5465 -0.5066
   27ASN     HA  412   5.384   1.102   4.051 -0.9483  1.2374 -1.9973
   27ASN     CB  413   5.280   0.955   4.166  0.3339  0.0525  0.4689
   27ASN    HB1  414   5.350   0.873   4.153 -2.6377 -2.2217 -3.8575
   27ASN    HB2  415   5.182   0.908   4.158  0.4793 -0.0709 -0.8744
   27ASN     CG  416   5.307   1.032   4.287  0.1338 -0.7224 -0.0836
   27ASN    OD1  417   5.423   1.068   4.309  0.0764 -0.1362 -1.1086
   27ASN    ND2  418   5.205   1.050   4.371  0.2094 -0.0064 -0.2871
   27ASN   HD21  419   5.118   1.014   4.335  0.4625 -1.5935  0.6031
   27ASN   HD22  420   5.212   1.110   4.452 -2.5843 -0.6002  0.4856
   27ASN      C  421   5.297   0.959   3.904  0.3465 -0.3966 -0.1756
   27ASN      O  422   5.399   0.950   3.839 -0.0611 -0.5811 -0.6882
   28TRP      N  423   5.185   0.895   3.868  0.5323  0.5668  0.0020
   28TRP      H  424   5.102   0.906   3.925  0.9699  0.6747  0.6341
   28TRP     CA  425   5.179   0.812   3.746 -0.1973  0.0914  0.1901
   28TRP     HA  426   5.259   0.739   3.747 -2.3852 -2.4901  2.1622
   28TRP     CB  427   5.054   0.727   3.748  1.1387 -0.0075  0.2439
   28TRP    HB1  428   5.050   0.681   3.649 -1.4056  2.1578 -0.8044
   28TRP    HB2  429   4.969   0.795   3.761  1.5026  0.2749  1.1942
   28TRP     CG  430   5.044   0.634   3.865 -0.0744  0.7981  0.2467
   28TRP    CD1  431   4.961   0.645   3.971 -0.3651 -0.4883 -0.4523
   28TRP    HD1  432   4.891   0.725   3.988  1.1511  0.8816 -0.4401
   28TRP    NE1  433   4.978   0.544   4.058 -0.4225 -0.7879  0.1733
   28TRP    HE1  434   4.923   0.533   4.142 -2.1380  3.0271 -0.2116
   28TRP    CE2  435   5.080   0.465   4.023 -0.3888  0.6950  0.8742
   28TRP    CZ2  436   5.134   0.350   4.082 -0.7493 -0.1008  0.2860
   28TRP    HZ2  437   5.098   0.311   4.177 -0.0784 -1.0635  0.1607
   28TRP    CH2  438   5.222   0.271   4.003 -0.2971  0.4087  0.7658
   28TRP    HH2  439   5.264   0.179   4.039 -0.9323 -0.3982 -0.4918
   28TRP    CZ3  440   5.257   0.316   3.875  0.0694  0.2741 -0.2432
   28TRP    HZ3  441   5.324   0.249   3.824 -1.3631 -1.3699 -0.0534
   28TRP    CE3  442   5.206   0.433   3.816 -0.5238 -0.1613 -0.3108
   28TRP    HE3  443   5.240   0.450   3.715  0.2884 -0.4966 -0.1008
   28TRP    CD2  444   5.117   0.512   3.891 -0.5586  0.1173  0.1313
   28TRP      C  445   5.195   0.893   3.614 -0.1972 -0.2454  0.6230
   28TRP      O  446   5.269   0.855   3.523 -0.1083  0.2125  1.0065
   29VAL      N  447   5.132   1.013   3.597  0.1374  0.1765  0.1262
   29VAL      H  448   5.056   1.042   3.657  0.3432  0.8497  0.0706
   29VAL     CA  449   5.166   1.103   3.489 -0.5683  0.2227  0.1631
   29VAL     HA  450   5.163   1.047   3.395  0.7920  0.3115  0.0603
   29VAL     CB  451   5.070   1.225   3.471 -0.8470 -0.3590  0.4293
   29VAL     HB  452   5.051   1.266   3.570  0.0311 -1.6767  1.1810
   29VAL    CG1  453   5.109   1.343   3.375 -0.1923 -0.1316 -0.3525
   29VAL   HG11  454   5.109   1.302   3.274 -0.9654 -4.1189  1.0837
   29VAL   HG12  455   5.023   1.410   3.365 -1.1003 -1.0638  0.8244
   29VAL   HG13  456   5.194   1.401   3.411 -1.8923  3.0077 -1.0034
   29VAL    CG2  457   4.935   1.168   3.419 -0.0513  0.8634  0.0062
   29VAL   HG21  458   4.866   1.246   3.387  1.8490  1.7580 -2.2250
   29VAL   HG22  459   4.955   1.096   3.339  0.2950  1.9027 -0.8811
   29VAL   HG23  460   4.893   1.117   3.505 -0.7672  0.5281 -0.5347
   29VAL      C  461   5.313   1.163   3.494  0.7038 -0.2883  0.5150
   29VAL      O  462   5.378   1.163   3.393  0.0509  0.5818 -0.1257
   30CYS      N  463   5.363   1.190   3.611 -0.7394 -0.1323 -0.5126
   30CYS      H  464   5.304   1.211   3.690 -0.3909 -1.2362  0.0534
   30CYS     CA  465   5.505   1.230   3.627  0.2313 -0.1399  0.6662
   30CYS     HA  466   5.520   1.310   3.555  0.0302 -1.4725 -0.9220
   30CYS     CB  467   5.536   1.284   3.762 -0.2169  0.2399 -0.5741
   30CYS    HB1  468   5.528   1.200   3.831 -1.7144  1.7470  1.1751
   30CYS    HB2  469   5.450   1.350   3.778 -1.8911 -1.2597 -2.7309
   30CYS     SG  470   5.698   1.363   3.780  0.2899 -0.4745 -0.5191
   30CYS      C  471   5.603   1.115   3.573 -0.2223 -0.2719  0.2562
   30CYS      O  472   5.712   1.141   3.536  0.1471  0.5548  0.1481
   31ALA      N  473   5.558   0.989   3.583 -0.2480 -0.2728  0.6346
   31ALA      H  474   5.471   0.974   3.633 -0.7815  1.5132  0.3219
   31ALA     CA  475   5.639   0.875   3.539 -0.3625 -0.2345  0.2451
   31ALA     HA  476   5.737   0.885   3.586 -0.9080 -1.7082  1.8106
   31ALA     CB  477   5.576   0.750   3.598 -0.1301 -0.4725  0.3042
   31ALA    HB1  478   5.471   0.743   3.569 -0.2190 -0.3290  0.5858
   31ALA    HB2  479   5.629   0.656   3.585  0.5541  0.2118 -2.2624
   31ALA    HB3  480   5.553   0.773   3.703 -2.6564  0.3329 -0.3549
   31ALA      C  481   5.649   0.861   3.385  0.1504 -0.3373 -0.1112
   31ALA      O  482   5.743   0.802   3.339 -0.5899  0.5591 -0.6080
   32ALA      N  483   5.565   0.924   3.300  0.0034  0.5309 -0.6580
   32ALA      H  484   5.474   0.946   3.338  0.3116 -1.2736  1.2646
   32ALA     CA  485   5.579   0.931   3.154  0.0877 -0.2479 -0.0980
   32ALA     HA  486   5.667   0.875   3.122  0.6713  1.2517 -1.2497
   32ALA     CB  487   5.452   0.870   3.092  0.2363  0.3593 -0.7067
   32ALA    HB1  488   5.467   0.882   2.984  2.2009  1.4027 -0.3759
   32ALA    HB2  489   5.444   0.765   3.120  2.9011  0.2667  0.0642
   32ALA    HB3  490   5.363   0.930   3.110 -0.7166 -1.4906  1.0998
   32ALA      C  491   5.610   1.064   3.097  0.2633 -0.1894  0.0605
   32ALA      O  492   5.611   1.084   2.975  0.5633 -0.0748  0.5323
   33LYS      N  493   5.636   1.171   3.184 -0.5654  0.2595 -0.1623
   33LYS      H  494   5.634   1.148   3.283  0.3361 -0.6259 -0.3352
   33LYS     CA  495   5.654   1.309   3.148 -0.3209  0.1587  0.2367
   33LYS     HA  496   5.589   1.326   3.062  0.0852  0.2784 -0.0506
   33LYS     CB  497   5.613   1.402   3.263 -0.1108 -0.0465 -0.4671
   33LYS    HB1  498   5.650   1.366   3.359 -1.7513  3.2575  1.6105
   33LYS    HB2  499   5.505   1.412   3.263 -0.0499  0.7051 -0.5282
   33LYS     CG  500   5.660   1.546   3.260 -0.1622 -0.8145 -0.1647
   33LYS    HG1  501   5.655   1.583   3.157 -0.0385 -2.2829 -0.7201
   33LYS    HG2  502   5.764   1.548   3.294 -0.3509  0.8321  0.3924
   33LYS     CD  503   5.578   1.642   3.360 -0.0715  0.6968 -0.5615
   33LYS    HD1  504   5.615   1.618   3.460 -0.1966  2.2747 -0.0998
   33LYS    HD2  505   5.470   1.626   3.363 -0.0469  0.6720  1.0784
   33LYS     CE  506   5.611   1.788   3.336 -0.2410 -0.3035  0.8712
   33LYS    HE1  507   5.720   1.791   3.325 -0.0385 -2.0625  2.0845
   33LYS    HE2  508   5.583   1.849   3.422  0.3906  2.2391 -0.6264
   33LYS     NZ  509   5.546   1.852   3.223 -0.1629  0.2628  0.2133
   33LYS    HZ1  510   5.451   1.821   3.212 -0.8304  1.7226  1.4860
   33LYS    HZ2  511   5.532   1.952   3.233  1.3999  0.4607  0.6957
   33LYS    HZ3  512   5.609   1.845   3.144 -2.0903  1.1865 -1.5154
   33LYS      C  513   5.798   1.334   3.099 -0.0126  0.1572 -0.4534
   33LYS      O  514   5.804   1.396   2.994  0.3288  0.1135 -0.1671
   34PHE      N  515   5.904   1.311   3.171 -0.2422 -0.4100 -0.1005
   34PHE      H  516   5.898   1.264   3.260 -1.1898  2.8693  1.7564
   34PHE     CA  517   6.037   1.372   3.138  1.0448 -0.4490  0.9111
   34PHE     HA  518   6.029   1.458   3.071 -2.4587 -1.7773 -0.5952
   34PHE     CB  519   6.106   1.436   3.261 -0.3476  0.3723  0.6419
   34PHE    HB1  520   6.205   1.478   3.241 -0.4845  0.2814 -0.2697
   34PHE    HB2  521   6.119   1.352   3.330  1.6002 -0.6194 -0.8122
   34PHE     CG  522   6.024   1.549   3.320  0.3475 -0.2483 -0.2380
   34PHE    CD1  523   6.031   1.671   3.249 -0.4987 -0.4386 -0.1870
   34PHE    HD1  524   6.069   1.674   3.148  1.2176  0.0776  0.4379
   34PHE    CE1  525   5.965   1.780   3.301  0.1933  0.3243  0.2123
   34PHE    HE1  526   5.967   1.872   3.243 -0.8107  1.4417  1.8856
   34PHE     CZ  527   5.912   1.778   3.428  0.6036 -0.0671 -0.0725
   34PHE     HZ  528   5.874   1.870   3.471  0.3258  0.4836 -1.4636
   34PHE    CE2  529   5.909   1.659   3.507  0.5049 -0.0491  0.0704
   34PHE    HE2  530   5.872   1.663   3.609  0.8222  0.1630  0.1770
   34PHE    CD2  531   5.962   1.542   3.448  0.2181 -0.4884  0.3837
   34PHE    HD2  532   5.973   1.449   3.502 -1.9780 -0.7999  0.3910
   34PHE      C  533   6.140   1.280   3.072 -0.6351 -0.0769 -0.1973
   34PHE      O  534   6.245   1.335   3.036  0.4696 -0.3221 -0.0191
   35GLU      N  535   6.111   1.154   3.060 -0.2252  0.7653 -0.2169
   35GLU      H  536   6.024   1.121   3.101 -0.4245  2.9698  1.3134
   35GLU     CA  537   6.207   1.052   3.016 -0.0648  0.3690 -0.2119
   35GLU     HA  538   6.296   1.083   2.961 -1.5573 -0.1318 -3.1012
   35GLU     CB  539   6.250   0.959   3.128  0.5675 -0.6128 -0.4375
   35GLU    HB1  540   6.314   0.880   3.087 -0.4037 -1.5444 -0.1899
   35GLU    HB2  541   6.162   0.904   3.162 -1.5075  2.5732 -0.2516
   35GLU     CG  542   6.312   1.024   3.253 -0.3305  0.5811 -0.3756
   35GLU    HG1  543   6.333   0.940   3.319 -0.0530 -0.2039 -1.4375
   35GLU    HG2  544   6.244   1.093   3.302  0.0380 -0.9983  2.5525
   35GLU     CD  545   6.441   1.106   3.210  0.0945  0.3498  0.0227
   35GLU    OE1  546   6.507   1.088   3.107 -0.9505  0.5898  0.4926
   35GLU    OE2  547   6.464   1.194   3.292  0.3592 -0.4697 -0.0767
   35GLU      C  548   6.143   0.967   2.907 -0.5161 -0.3250 -0.1166
   35GLU      O  549   6.213   0.934   2.809  0.3452  0.2013 -0.0925
   36SER      N  550   6.015   0.938   2.909  0.0018  0.2304  0.4716
   36SER      H  551   5.968   0.947   2.999  0.6511  1.5083  0.7153
   36SER     CA  552   5.948   0.877   2.796 -0.0755  0.0309 -0.1754
   36SER     HA  553   6.018   0.804   2.754 -0.5584 -2.4765  2.9905
   36SER     CB  554   5.833   0.780   2.842 -0.2733  0.1419 -0.1085
   36SER    HB1  555   5.841   0.740   2.943  0.5873 -2.2337 -1.0410
   36SER    HB2  556   5.839   0.701   2.767  1.9607  0.1698 -0.0186
   36SER     OG  557   5.700   0.840   2.841  0.1067 -0.2795 -0.2828
   36SER     HG  558   5.647   0.789   2.904 -2.3118  0.6305 -1.4747
   36SER      C  559   5.890   0.976   2.689 -0.2167 -0.2021 -0.5353
   36SER      O  560   5.876   0.939   2.577  0.2829  0.1269  0.9388
   37ASN      N  561   5.855   1.097   2.732  0.6518  0.2003 -0.2156
   37ASN      H  562   5.876   1.107   2.831 -0.4579 -1.2923  0.2133
   37ASN     CA  563   5.780   1.202   2.651  0.1750  0.0666  0.3994
   37ASN     HA  564   5.757   1.286   2.716  1.8118  3.7928 -3.3297
   37ASN     CB  565   5.870   1.274   2.546 -0.0758 -0.1823 -0.6048
   37ASN    HB1  566   5.816   1.343   2.482  1.4220  0.7501 -0.9313
   37ASN    HB2  567   5.925   1.196   2.494 -1.0529 -1.2084 -0.1245
   37ASN     CG  568   5.966   1.371   2.621 -0.6544 -0.6476  0.0465
   37ASN    OD1  569   6.016   1.344   2.729 -1.0885  0.0407  0.0502
   37ASN    ND2  570   5.986   1.485   2.555  0.8576 -0.1703  0.5417
   37ASN   HD21  571   5.938   1.506   2.469 -0.3968 -0.5670  1.1145
   37ASN   HD22  572   6.049   1.553   2.595  0.0315  2.7655 -2.6679
   37ASN      C  573   5.640   1.153   2.599  0.1723  0.4593  0.2817
   37ASN      O  574   5.612   1.166   2.478 -0.1735 -0.3196 -0.0426
   38PHE      N  575   5.556   1.093   2.688 -0.2035  0.3518  0.4122
   38PHE      H  576   5.582   1.090   2.786  0.2332  1.0534  0.3262
   38PHE     CA  577   5.420   1.043   2.653 -0.1138  0.5483  0.3036
   38PHE     HA  578   5.397   0.975   2.735 -0.8536  0.2752 -0.1250
   38PHE     CB  579   5.327   1.168   2.649  0.2279 -0.3946  0.6674
   38PHE    HB1  580   5.223   1.136   2.641  0.0629 -0.2180  1.9212
   38PHE    HB2  581   5.351   1.221   2.557 -0.5147  1.3778  1.4399
   38PHE     CG  582   5.324   1.257   2.768  0.0771  0.3610 -0.1969
   38PHE    CD1  583   5.322   1.204   2.903 -0.5080 -0.0385  0.2891
   38PHE    HD1  584   5.326   1.097   2.921  0.8038 -0.2188 -0.8959
   38PHE    CE1  585   5.323   1.290   3.014 -0.7191  0.4343  0.0929
   38PHE    HE1  586   5.333   1.256   3.116 -1.2980  1.1543  0.3998
   38PHE     CZ  587   5.310   1.427   2.991 -0.4814 -0.0924  0.7069
   38PHE     HZ  588   5.298   1.490   3.078 -2.1016  0.8935 -0.1910
   38PHE    CE2  589   5.299   1.482   2.860  0.0421 -0.1215 -0.1029
   38PHE    HE2  590   5.297   1.590   2.850  0.0577 -0.0905  0.2033
   38PHE    CD2  591   5.310   1.395   2.750  0.1132 -0.1696 -0.1157
   38PHE    HD2  592   5.307   1.440   2.652  0.0728  1.6143  0.6774
   38PHE      C  593   5.406   0.951   2.527  0.8432 -0.2419 -0.7307
   38PHE      O  594   5.296   0.951   2.469  0.3363 -0.0022  0.0079
   39ASN      N  595   5.510   0.879   2.486  0.1953 -0.2498 -0.1927
   39ASN      H  596   5.593   0.882   2.544 -1.7674  1.6718  2.8046
   39ASN     CA  597   5.519   0.802   2.365 -0.6081  1.1013 -0.2714
   39ASN     HA  598   5.435   0.832   2.303 -2.3602 -1.1847  0.8436
   39ASN     CB  599   5.645   0.851   2.280 -0.0832  0.0373  0.8687
   39ASN    HB1  600   5.729   0.828   2.345 -0.2917 -1.2437  0.7088
   39ASN    HB2  601   5.643   0.957   2.255 -4.6164  0.5314  2.3697
   39ASN     CG  602   5.669   0.770   2.155  0.2521  0.1577 -0.6269
   39ASN    OD1  603   5.595   0.687   2.116  0.3739  0.2332  0.1531
   39ASN    ND2  604   5.771   0.811   2.093 -0.2141 -0.0633 -0.8021
   39ASN   HD21  605   5.827   0.881   2.138 -3.0592  1.5764  0.4839
   39ASN   HD22  606   5.804   0.772   2.006  0.9297 -0.5398 -0.1799
   39ASN      C  607   5.522   0.655   2.397  0.2394  0.1419  0.5470
   39ASN      O  608   5.610   0.602   2.466 -0.5124  0.0905  0.2002
   40THR      N  609   5.423   0.575   2.349 -0.6292 -0.1124 -0.1397
   40THR      H  610   5.350   0.620   2.296 -1.0710  0.3970  0.8702
   40THR     CA  611   5.416   0.427   2.369 -0.1724 -0.1680 -0.2439
   40THR     HA  612   5.418   0.403   2.475  0.9197 -0.4239 -0.3153
   40THR     CB  613   5.275   0.378   2.330  0.7382  0.0274  0.0188
   40THR     HB  614   5.274   0.271   2.349  0.3233 -0.4373 -2.3617
   40THR    CG2  615   5.153   0.442   2.390 -0.1180 -0.1265 -0.3633
   40THR   HG21  616   5.143   0.416   2.495 -0.3777 -0.6608 -0.5169
   40THR   HG22  617   5.163   0.549   2.373  1.5404 -0.4098 -1.3865
   40THR   HG23  618   5.057   0.410   2.349 -1.0017  1.1218  0.6531
   40THR    OG1  619   5.259   0.403   2.193 -0.0805  0.5666  0.2866
   40THR    HG1  620   5.299   0.329   2.147  0.2058 -0.0648  1.5222
   40THR      C  621   5.521   0.337   2.303 -0.0255 -0.7419  0.1349
   40THR      O  622   5.537   0.224   2.339  0.4108  0.7443 -1.0416
   41GLN      N  623   5.582   0.391   2.198 -0.3811  0.8776 -0.3357
   41GLN      H  624   5.564   0.489   2.180  1.7381  1.5162  0.6013
   41GLN     CA  625   5.682   0.323   2.113  0.0790 -0.0649  0.1200
   41GLN     HA  626   5.655   0.219   2.092 -0.3045 -0.4165  2.1740
   41GLN     CB  627   5.673   0.391   1.977  0.0797  0.4829  0.1032
   41GLN    HB1  628   5.715   0.492   1.975 -3.2100  2.1092  2.3591
   41GLN    HB2  629   5.568   0.412   1.956 -0.5816 -2.2984  0.3501
   41GLN     CG  630   5.733   0.300   1.870 -0.7903 -0.7013 -0.2626
   41GLN    HG1  631   5.667   0.214   1.879 -3.9692  1.5564 -0.2252
   41GLN    HG2  632   5.837   0.272   1.888 -1.3394 -1.7370  1.5958
   41GLN     CD  633   5.715   0.349   1.730 -0.5261 -0.3329  0.6137
   41GLN    OE1  634   5.740   0.467   1.703 -0.6329 -0.4296 -0.2451
   41GLN    NE2  635   5.667   0.271   1.641 -0.0904  0.2039  0.1240
   41GLN   HE21  636   5.631   0.180   1.664  0.7417 -0.1079  0.2430
   41GLN   HE22  637   5.668   0.304   1.545  2.3093  0.1854  0.0644
   41GLN      C  638   5.819   0.332   2.177  0.2215  0.1349  0.1095
   41GLN      O  639   5.913   0.265   2.129  0.0416 -0.2975  0.0819
   42ALA      N  640   5.841   0.417   2.280  0.0127 -0.0907  0.3220
   42ALA      H  641   5.759   0.470   2.305 -0.2442 -2.0045  4.5209
   42ALA     CA  642   5.971   0.444   2.341 -0.0733  0.3956 -1.1680
   42ALA     HA  643   6.039   0.480   2.264  0.1898  0.1122 -1.0674
   42ALA     CB  644   5.936   0.557   2.445  0.6434  0.1158  0.8791
   42ALA    HB1  645   5.896   0.648   2.402 -0.5150  0.0397  1.7368
   42ALA    HB2  646   5.864   0.525   2.521  1.3534 -0.0275  1.5075
   42ALA    HB3  647   6.022   0.584   2.506  0.2604 -0.1873  1.5654
   42ALA      C  648   6.026   0.322   2.411  0.1700 -0.4758 -0.0266
   42ALA      O  649   5.955   0.230   2.457  0.3834 -0.7221 -0.3498
   43THR      N  650   6.158   0.321   2.420 -0.4359  0.3221 -0.2702
   43THR      H  651   6.203   0.408   2.395  1.4927 -0.5264  0.0421
   43THR     CA  652   6.243   0.233   2.509 -0.1299 -0.3187  0.2710
   43THR     HA  653   6.197   0.236   2.608 -3.0331 -0.4207 -0.9698
   43THR     CB  654   6.234   0.085   2.461  0.7425  0.2623  0.4353
   43THR     HB  655   6.133   0.046   2.476  1.0454 -1.5573 -1.7483
   43THR    CG2  656   6.267   0.075   2.313 -0.0550  0.4140  0.4971
   43THR   HG21  657   6.364   0.122   2.293  0.4632 -0.7242  0.2388
   43THR   HG22  658   6.259  -0.028   2.278 -0.8510  1.4247 -2.6417
   43THR   HG23  659   6.191   0.113   2.245  0.4852 -0.6611 -0.7620
   43THR    OG1  660   6.322   0.009   2.530  0.5440  0.8422  0.0286
   43THR    HG1  661   6.304   0.015   2.624  0.5572 -0.1454  0.1115
   43THR      C  662   6.382   0.280   2.515 -0.4306 -0.2859  0.5347
   43THR      O  663   6.426   0.359   2.427  0.0439  0.1364  0.0085
   44ASN      N  664   6.452   0.241   2.624 -0.6184 -0.7522  0.2046
   44ASN      H  665   6.407   0.176   2.687  0.4289 -0.2391  1.5406
   44ASN     CA  666   6.592   0.289   2.656 -0.4800 -0.7334 -0.5383
   44ASN     HA  667   6.638   0.300   2.558 -2.5887  1.7333 -1.3575
   44ASN     CB  668   6.583   0.429   2.718  0.4399 -0.8894 -0.3586
   44ASN    HB1  669   6.538   0.413   2.816  0.1030 -1.0127 -0.5304
   44ASN    HB2  670   6.509   0.492   2.669 -0.4704 -0.0227  2.0064
   44ASN     CG  671   6.714   0.503   2.719  0.0005 -0.1390 -0.6633
   44ASN    OD1  672   6.812   0.469   2.651  0.0719 -0.2229 -0.3616
   44ASN    ND2  673   6.731   0.584   2.818 -0.3910  0.1131  0.2209
   44ASN   HD21  674   6.658   0.605   2.884 -0.0441 -1.6316  1.2243
   44ASN   HD22  675   6.816   0.637   2.804 -0.3454 -0.4441 -1.8816
   44ASN      C  676   6.676   0.187   2.746  0.1026 -0.4262 -0.1327
   44ASN      O  677   6.617   0.119   2.821 -0.4387  0.4841 -0.6289
   45ARG      N  678   6.804   0.192   2.731  0.4894 -0.5986  0.6875
   45ARG      H  679   6.848   0.261   2.672  0.5196  0.1216  1.5297
   45ARG     CA  680   6.892   0.112   2.811  0.0929 -0.1164 -0.1965
   45ARG     HA  681   6.856   0.009   2.803 -1.9456  0.5877 -0.6530
   45ARG     CB  682   7.036   0.111   2.759  0.0315  0.2925  0.1220
   45ARG    HB1  683   7.087   0.200   2.795  2.4139 -0.4542 -1.1021
   45ARG    HB2  684   7.038   0.107   2.650  2.0403 -4.1566  0.0735
   45ARG     CG  685   7.117  -0.013   2.805  0.0877  0.1009  0.2918
   45ARG    HG1  686   7.093  -0.037   2.909  1.9087  0.3780  0.8070
   45ARG    HG2  687   7.223   0.013   2.806 -0.1603  1.2438 -0.6241
   45ARG     CD  688   7.094  -0.131   2.717  0.6597 -0.2159  1.0176
   45ARG    HD1  689   7.115  -0.112   2.612  1.3181 -1.8157  0.8263
   45ARG    HD2  690   6.988  -0.157   2.720  0.8360 -1.1403 -0.0389
   45ARG     NE  691   7.171  -0.249   2.749 -0.0665  0.1052  0.2292
   45ARG     HE  692   7.165  -0.286   2.842 -0.4645  0.4316  0.3350
   45ARG     CZ  693   7.217  -0.340   2.667 -0.5700  0.2606  0.4028
   45ARG    NH1  694   7.241  -0.315   2.540 -0.6264 -0.2468  0.2311
   45ARG   HH11  695   7.248  -0.224   2.497 -2.6755 -0.6314 -1.0713
   45ARG   HH12  696   7.279  -0.391   2.486  1.5082  1.1920 -0.4353
   45ARG    NH2  697   7.258  -0.452   2.710  0.2335 -0.4801  0.2754
   45ARG   HH21  698   7.258  -0.460   2.811  0.9292  1.2124  0.4346
   45ARG   HH22  699   7.316  -0.514   2.655  2.8312  2.4460 -0.5344
   45ARG      C  700   6.897   0.153   2.953 -0.2984  0.4123 -0.4490
   45ARG      O  701   6.912   0.272   2.982  0.2393  0.7031 -0.6744
   46ASN      N  702   6.883   0.056   3.049 -0.6109  0.0271 -0.6895
   46ASN      H  703   6.895  -0.039   3.018  1.5031  0.5090 -1.5400
   46ASN     CA  704   6.878   0.083   3.192 -0.2746  0.6339 -0.4064
   46ASN     HA  705   6.821   0.176   3.203 -0.1688  0.5704  0.8427
   46ASN     CB  706   6.795  -0.025   3.257  0.9451 -0.4901 -0.6863
   46ASN    HB1  707   6.848  -0.120   3.257  1.7426 -0.0613 -0.3077
   46ASN    HB2  708   6.704  -0.030   3.198  0.9373  1.7912 -0.9516
   46ASN     CG  709   6.759   0.009   3.402  0.2194 -0.5767  0.5331
   46ASN    OD1  710   6.841  -0.012   3.486 -0.5034  0.0340 -0.1161
   46ASN    ND2  711   6.651   0.073   3.433  0.1206 -0.5306  0.3174
   46ASN   HD21  712   6.574   0.075   3.367  0.8119 -3.6736 -0.7131
   46ASN   HD22  713   6.637   0.089   3.531  0.4649 -0.6150  0.3810
   46ASN      C  714   7.020   0.105   3.251  0.2383  0.5187 -1.0346
   46ASN      O  715   7.117   0.048   3.203  0.1916 -0.2692 -0.0108
   47THR      N  716   7.034   0.182   3.357 -0.3656  0.0122 -0.1053
   47THR      H  717   6.951   0.237   3.376 -0.9163 -1.1356  0.9787
   47THR     CA  718   7.169   0.199   3.422  0.3499 -0.2262  0.3258
   47THR     HA  719   7.237   0.243   3.349  0.1887  0.5578  0.6412
   47THR     CB  720   7.165   0.290   3.550  0.1190 -0.0176 -0.2190
   47THR     HB  721   7.115   0.383   3.522 -1.6786 -1.2873 -1.4280
   47THR    CG2  722   7.104   0.243   3.678  0.9784  0.3427 -0.5229
   47THR   HG21  723   7.128   0.313   3.758  1.4371  0.9024 -1.1326
   47THR   HG22  724   6.996   0.239   3.664  0.9350  0.6925 -0.3070
   47THR   HG23  725   7.148   0.153   3.721  1.7255  0.3242 -1.3053
   47THR    OG1  726   7.300   0.329   3.582 -0.0209 -0.6526 -0.6068
   47THR    HG1  727   7.330   0.375   3.504 -2.1405  0.0932 -1.0402
   47THR      C  728   7.249   0.075   3.464  0.0156 -0.1674  0.1709
   47THR      O  729   7.373   0.080   3.462 -0.1013  0.7329  0.8606
   48ASP      N  730   7.170  -0.034   3.499  0.5009  0.0834  0.0525
   48ASP      H  731   7.071  -0.015   3.504  0.8795  2.1549  0.3052
   48ASP     CA  732   7.231  -0.165   3.526  0.3214 -0.5770  0.5791
   48ASP     HA  733   7.329  -0.139   3.564  0.4099  0.6950 -0.4420
   48ASP     CB  734   7.156  -0.238   3.638  0.5092  0.1169 -0.3468
   48ASP    HB1  735   7.127  -0.171   3.719 -1.7409 -1.4452  0.2520
   48ASP    HB2  736   7.220  -0.311   3.687 -0.5309 -0.1939  0.5928
   48ASP     CG  737   7.022  -0.303   3.603  0.0169 -0.1236 -0.8058
   48ASP    OD1  738   6.988  -0.330   3.485 -0.3560  0.1252  0.6384
   48ASP    OD2  739   6.950  -0.350   3.697 -0.3741 -0.0853  0.0990
   48ASP      C  740   7.259  -0.255   3.399 -0.7262  0.5134 -0.1851
   48ASP      O  741   7.288  -0.375   3.409  0.4602 -0.2710  0.1522
   49GLY      N  742   7.255  -0.198   3.277  0.3996 -0.1731  0.1676
   49GLY      H  743   7.243  -0.099   3.263 -1.0738 -0.4921 -0.9595
   49GLY     CA  744   7.264  -0.264   3.141 -0.2244 -0.7586 -0.7331
   49GLY    HA1  745   7.354  -0.325   3.131 -0.4070 -1.9450  3.1546
   49GLY    HA2  746   7.274  -0.185   3.067  0.7892 -1.2050 -1.0907
   49GLY      C  747   7.152  -0.352   3.095 -0.5841  0.8749  0.6431
   49GLY      O  748   7.163  -0.410   2.984  0.5257 -0.2734  0.3641
   50SER      N  749   7.043  -0.363   3.168  0.4833  0.8784 -0.1192
   50SER      H  750   7.054  -0.305   3.249  0.4722  1.1188 -0.2873
   50SER     CA  751   6.908  -0.413   3.133 -0.0280  0.5670  0.5190
   50SER     HA  752   6.930  -0.498   3.068  0.6259  0.3596  1.0034
   50SER     CB  753   6.824  -0.457   3.253  0.0359 -0.0929 -0.0935
   50SER    HB1  754   6.881  -0.538   3.299 -0.0940 -2.0247 -3.0143
   50SER    HB2  755   6.729  -0.502   3.222 -1.0823  1.2047  1.3161
   50SER     OG  756   6.790  -0.346   3.337 -0.0642  0.0321  0.1844
   50SER     HG  757   6.871  -0.334   3.385  0.3735 -0.0976 -0.5058
   50SER      C  758   6.840  -0.311   3.041  0.1259 -0.2841  0.6639
   50SER      O  759   6.909  -0.214   3.005 -0.2147 -0.1382 -0.1306
   51THR      N  760   6.713  -0.321   3.008 -0.6192  0.6539 -0.5404
   51THR      H  761   6.658  -0.394   3.052  0.5755  1.0663  1.7665
   51THR     CA  762   6.646  -0.227   2.919 -0.5306  0.3996 -0.5376
   51THR     HA  763   6.692  -0.129   2.922 -0.5750  0.4173 -0.4064
   51THR     CB  764   6.637  -0.282   2.779 -0.2688  0.1715 -0.1222
   51THR     HB  765   6.582  -0.376   2.779  1.2519 -0.7821 -1.3559
   51THR    CG2  766   6.588  -0.194   2.664 -0.4598 -0.0375  0.9941
   51THR   HG21  767   6.582  -0.262   2.580  0.1203  1.7229 -0.5491
   51THR   HG22  768   6.498  -0.139   2.693 -0.4776 -0.3741  1.6085
   51THR   HG23  769   6.658  -0.111   2.648 -0.1831 -0.1393  1.6269
   51THR    OG1  770   6.769  -0.318   2.734 -0.6766  0.2218 -0.0456
   51THR    HG1  771   6.799  -0.402   2.770 -1.9399 -0.2582 -0.0659
   51THR      C  772   6.503  -0.186   2.972 -0.2243  0.1079  0.9632
   51THR      O  773   6.425  -0.275   3.015 -0.9537 -0.7715  0.2153
   52ASP      N  774   6.474  -0.056   2.975  0.2462  0.5179 -0.2523
   52ASP      H  775   6.540   0.008   2.932  1.3082  0.2579  0.9517
   52ASP     CA  776   6.342   0.003   3.003 -0.0392 -0.8302 -0.0303
   52ASP     HA  777   6.305  -0.056   3.087 -0.1598  0.0386  0.5416
   52ASP     CB  778   6.351   0.144   3.074 -0.0718  0.4300  0.1635
   52ASP    HB1  779   6.259   0.199   3.092  2.0544  3.7114  2.0870
   52ASP    HB2  780   6.404   0.203   3.000 -0.0962 -1.5874 -1.5456
   52ASP     CG  781   6.441   0.134   3.194 -0.0086 -0.2978  0.0561
   52ASP    OD1  782   6.500   0.236   3.235  0.2138  0.5200 -0.0334
   52ASP    OD2  783   6.446   0.027   3.258 -0.1757 -0.6929  0.0597
   52ASP      C  784   6.242   0.013   2.883  0.2226  0.0939  0.0844
   52ASP      O  785   6.284   0.045   2.772  0.7444 -0.0923  0.4375
   53TYR      N  786   6.119  -0.023   2.901 -0.2235  0.2850 -0.0222
   53TYR      H  787   6.089  -0.069   2.986  0.4211  2.4852  1.5040
   53TYR     CA  788   6.025  -0.034   2.791  0.1277  0.0485  0.1032
   53TYR     HA  789   6.064   0.011   2.699 -2.4073 -0.3344 -1.2759
   53TYR     CB  790   6.001  -0.185   2.759 -0.2659 -0.3204  0.2705
   53TYR    HB1  791   5.913  -0.190   2.696  0.5463  0.2309 -0.9380
   53TYR    HB2  792   5.984  -0.246   2.848 -1.6549  0.6251  0.6921
   53TYR     CG  793   6.117  -0.252   2.693  0.7199 -0.6390  0.5288
   53TYR    CD1  794   6.116  -0.268   2.553  0.0849 -0.6881 -0.7002
   53TYR    HD1  795   6.032  -0.234   2.493  0.7468 -1.1116 -1.8873
   53TYR    CE1  796   6.215  -0.350   2.494 -0.1651 -0.1384 -0.1739
   53TYR    HE1  797   6.217  -0.372   2.389  0.5278  0.6522 -0.3409
   53TYR     CZ  798   6.307  -0.415   2.573  0.5579 -0.5770 -0.4998
   53TYR     OH  799   6.386  -0.510   2.509  0.4395 -0.0800 -0.0033
   53TYR     HH  800   6.356  -0.526   2.419  0.3925  2.7142 -0.5889
   53TYR    CE2  801   6.313  -0.394   2.710 -0.8631  0.5958 -0.4190
   53TYR    HE2  802   6.383  -0.454   2.767 -2.9730 -1.7411 -0.0828
   53TYR    CD2  803   6.220  -0.311   2.774 -0.1769 -0.1831  0.3183
   53TYR    HD2  804   6.224  -0.306   2.881 -2.1488  2.0432  0.3839
   53TYR      C  805   5.889   0.033   2.811  0.6064  0.3287 -0.2365
   53TYR      O  806   5.827   0.022   2.912  0.4572  0.4654 -0.5808
   54GLY      N  807   5.853   0.100   2.699 -0.0719  0.4558  0.2004
   54GLY      H  808   5.926   0.099   2.630 -0.0348 -1.3605  0.2127
   54GLY     CA  809   5.722   0.161   2.677  0.2175  0.0911  0.0328
   54GLY    HA1  810   5.636   0.098   2.701 -0.6460  1.0910 -0.3594
   54GLY    HA2  811   5.714   0.174   2.569 -3.0545  2.2550  0.3915
   54GLY      C  812   5.703   0.303   2.754 -0.2806  0.1228 -0.0861
   54GLY      O  813   5.797   0.363   2.807  0.1416  0.0830  0.0786
   55ILE      N  814   5.574   0.342   2.769  0.6042 -0.4967 -0.6282
   55ILE      H  815   5.504   0.277   2.738  1.6471 -1.1913 -1.6010
   55ILE     CA  816   5.538   0.478   2.813 -0.5794 -0.1188  0.1911
   55ILE     HA  817   5.593   0.547   2.749 -0.3437  0.1291  0.6567
   55ILE     CB  818   5.388   0.503   2.777  0.7186  0.4822 -0.2489
   55ILE     HB  819   5.364   0.463   2.679  0.5539  3.4608 -1.5385
   55ILE    CG2  820   5.298   0.422   2.874  0.4001  0.0934  0.2171
   55ILE   HG21  821   5.289   0.455   2.977  0.1454 -0.5508  0.4102
   55ILE   HG22  822   5.200   0.404   2.829  0.4091 -1.1857  0.6692
   55ILE   HG23  823   5.331   0.318   2.870 -4.6027 -1.7669 -0.7903
   55ILE    CG1  824   5.337   0.649   2.780  0.2207  1.1643  0.5652
   55ILE   HG11  825   5.418   0.716   2.752 -1.9185  3.1659 -1.1841
   55ILE   HG12  826   5.294   0.677   2.876 -2.5861 -0.2885 -0.1841
   55ILE     CD  827   5.224   0.672   2.679  0.4071  0.0003 -0.0898
   55ILE    HD1  828   5.252   0.633   2.581 -0.6596 -1.8728  0.3022
   55ILE    HD2  829   5.139   0.617   2.721  1.1315 -0.7788  0.3759
   55ILE    HD3  830   5.204   0.777   2.661  1.3920  0.4492  1.2876
   55ILE      C  831   5.564   0.500   2.958  0.5616 -0.5981  0.2687
   55ILE      O  832   5.602   0.612   2.997 -0.3320 -0.1565  0.0754
   56LEU      N  833   5.548   0.400   3.046  0.0187  0.0036 -0.0524
   56LEU      H  834   5.519   0.308   3.014  0.7886 -0.0118 -0.7236
   56LEU     CA  835   5.588   0.404   3.185  0.4254  0.4693 -0.0109
   56LEU     HA  836   5.585   0.511   3.209 -1.3375  0.5698 -0.5429
   56LEU     CB  837   5.479   0.323   3.265  0.3386 -0.2262 -0.2061
   56LEU    HB1  838   5.526   0.276   3.352  4.8665  0.7880 -1.8171
   56LEU    HB2  839   5.444   0.241   3.202  1.2761  0.7901 -2.1459
   56LEU     CG  840   5.354   0.401   3.316  0.3448 -0.3761 -0.0582
   56LEU     HG  841   5.310   0.454   3.231 -1.3272  0.0239  0.9954
   56LEU    CD1  842   5.253   0.298   3.365  0.1000  0.2416  0.1324
   56LEU   HD11  843   5.294   0.230   3.439 -0.1543  0.7247  0.7221
   56LEU   HD12  844   5.167   0.343   3.414 -0.8356 -2.3269  0.9743
   56LEU   HD13  845   5.210   0.246   3.279  0.2977  0.0442  0.1507
   56LEU    CD2  846   5.387   0.501   3.430 -0.2741  0.1949 -0.5321
   56LEU   HD21  847   5.435   0.454   3.516 -1.2299 -0.2547 -0.2358
   56LEU   HD22  848   5.455   0.571   3.380  1.1292  0.3086  1.4130
   56LEU   HD23  849   5.299   0.554   3.465 -0.2799 -0.8381  1.0903
   56LEU      C  850   5.727   0.353   3.215  0.2075  0.0559  0.6301
   56LEU      O  851   5.770   0.353   3.332 -0.3346  0.2736 -0.0046
   57GLN      N  852   5.807   0.329   3.113 -0.2736  0.7062 -0.1437
   57GLN      H  853   5.763   0.319   3.023 -2.4065 -2.7776  1.0855
   57GLN     CA  854   5.955   0.306   3.128  0.1685 -0.1559 -0.3472
   57GLN     HA  855   5.991   0.304   3.025 -1.1764  1.1370 -0.8793
   57GLN     CB  856   6.015   0.426   3.203  0.0541  0.5614  0.5153
   57GLN    HB1  857   6.122   0.407   3.201 -0.1654 -0.9999 -2.4395
   57GLN    HB2  858   5.980   0.429   3.307  0.5897 -0.3414  0.7219
   57GLN     CG  859   5.989   0.558   3.134 -0.0618 -0.3019  0.7194
   57GLN    HG1  860   6.008   0.635   3.209 -0.5295  0.4822  0.0516
   57GLN    HG2  861   5.888   0.568   3.095  0.6752  0.9835 -0.9862
   57GLN     CD  862   6.081   0.569   3.017 -1.0260  0.6702  0.0246
   57GLN    OE1  863   6.203   0.596   3.035  0.4510  0.0298 -0.0435
   57GLN    NE2  864   6.032   0.550   2.889  0.1510  0.5883 -0.5007
   57GLN   HE21  865   5.939   0.516   2.874  0.3072  0.1227 -0.4224
   57GLN   HE22  866   6.103   0.557   2.817  0.7315 -1.0737 -0.1231
   57GLN      C  867   5.981   0.171   3.204 -0.6086 -0.3158  0.8474
   57GLN      O  868   6.060   0.165   3.295  0.1117  0.2523 -0.1866
   58ILE      N  869   5.903   0.062   3.179  0.8037  0.0127  0.2266
   58ILE      H  870   5.837   0.070   3.103 -0.4571  1.9157  1.4192
   58ILE     CA  871   5.899  -0.070   3.253  0.3578 -0.3139 -0.9652
   58ILE     HA  872   5.895  -0.039   3.357  0.8126  0.5176 -1.1825
   58ILE     CB  873   5.761  -0.147   3.244  0.0781 -0.5192 -0.4261
   58ILE     HB  874   5.747  -0.159   3.137 -0.1925  0.4980 -0.5167
   58ILE    CG2  875   5.774  -0.284   3.305 -0.3167  0.0670  0.5400
   58ILE   HG21  876   5.845  -0.345   3.249  0.7372  2.5995 -1.0149
   58ILE   HG22  877   5.812  -0.271   3.406  0.3208  1.6531  0.1156
   58ILE   HG23  878   5.679  -0.338   3.310 -0.0725 -0.5841 -1.3091
   58ILE    CG1  879   5.651  -0.067   3.306  0.5169  0.0971  0.1054
   58ILE   HG11  880   5.653   0.036   3.268 -2.9839  0.2464  0.0740
   58ILE   HG12  881   5.682  -0.057   3.410  1.9782 -2.8754  0.0571
   58ILE     CD  882   5.501  -0.116   3.298  0.1417 -0.1616 -0.1508
   58ILE    HD1  883   5.472  -0.117   3.193  0.3114  0.7962 -0.2194
   58ILE    HD2  884   5.484  -0.212   3.346 -0.2101 -0.0780 -0.1014
   58ILE    HD3  885   5.436  -0.048   3.354  0.8184  0.2532  0.1427
   58ILE      C  886   6.015  -0.156   3.227 -0.5878  0.7866 -0.0942
   58ILE      O  887   6.057  -0.194   3.117  0.4512  0.0517  0.3852
   59ASN      N  888   6.083  -0.200   3.331 -0.0595 -0.0516 -0.0318
   59ASN      H  889   6.047  -0.174   3.422  0.0973  2.5815 -0.6598
   59ASN     CA  890   6.217  -0.258   3.320  0.0086 -0.0899 -0.1009
   59ASN     HA  891   6.274  -0.223   3.234 -0.8844 -0.4324 -0.8519
   59ASN     CB  892   6.305  -0.215   3.439 -0.1949  0.2310  0.2905
   59ASN    HB1  893   6.263  -0.240   3.537  1.9564 -0.6155  1.0589
   59ASN    HB2  894   6.305  -0.107   3.450 -3.7794  0.2132  1.9800
   59ASN     CG  895   6.445  -0.283   3.427  0.3797 -0.7170  0.1316
   59ASN    OD1  896   6.477  -0.388   3.479 -1.0284  0.1618  0.6488
   59ASN    ND2  897   6.532  -0.224   3.349 -0.3517 -0.0362 -0.3833
   59ASN   HD21  898   6.495  -0.138   3.310  2.0184  1.1277 -0.2489
   59ASN   HD22  899   6.625  -0.259   3.335 -0.3342 -0.5847  0.9177
   59ASN      C  900   6.217  -0.413   3.297  0.0678  0.1201  0.0403
   59ASN      O  901   6.156  -0.493   3.377  0.0280 -0.2766  0.4413
   60SER      N  902   6.313  -0.462   3.224  0.3174  0.7487  0.6124
   60SER      H  903   6.377  -0.399   3.178 -0.4897  0.8904 -0.3433
   60SER     CA  904   6.343  -0.605   3.182 -0.3782 -0.2005 -0.0946
   60SER     HA  905   6.246  -0.645   3.154  0.1388  0.4292 -3.0679
   60SER     CB  906   6.407  -0.603   3.043 -0.0365 -0.8770  0.0851
   60SER    HB1  907   6.353  -0.534   2.978  1.1960 -1.3015 -1.4525
   60SER    HB2  908   6.394  -0.703   3.003  0.7299 -2.7326  3.9757
   60SER     OG  909   6.544  -0.568   3.039  0.1592  0.0509  0.5194
   60SER     HG  910   6.576  -0.616   2.962  1.2390  0.4864  0.6833
   60SER      C  911   6.424  -0.703   3.272  0.2140 -0.2478  0.3755
   60SER      O  912   6.443  -0.817   3.240 -0.1403 -0.5592 -0.8812
   61ARG      N  913   6.477  -0.657   3.385  0.1173  0.0256 -0.5492
   61ARG      H  914   6.468  -0.558   3.405 -3.8485 -0.4621  1.1310
   61ARG     CA  915   6.532  -0.745   3.496  0.2669 -0.1404  0.7989
   61ARG     HA  916   6.581  -0.830   3.449  0.3460  0.3558 -0.0465
   61ARG     CB  917   6.639  -0.669   3.572 -0.5022 -0.6478 -0.5039
   61ARG    HB1  918   6.601  -0.596   3.642 -0.0324  1.9007 -2.7209
   61ARG    HB2  919   6.694  -0.603   3.504  0.7644 -0.5124  0.6254
   61ARG     CG  920   6.737  -0.758   3.650  0.0356 -0.1355 -0.8203
   61ARG    HG1  921   6.783  -0.819   3.572  2.9660  0.8718 -0.0088
   61ARG    HG2  922   6.686  -0.823   3.721  3.5483 -1.8975  0.3625
   61ARG     CD  923   6.850  -0.684   3.721 -0.4791 -0.3880  0.5903
   61ARG    HD1  924   6.902  -0.755   3.786 -1.8922 -3.2345 -1.1758
   61ARG    HD2  925   6.821  -0.598   3.781 -1.9799  1.3861 -2.4853
   61ARG     NE  926   6.940  -0.619   3.631  0.6525  0.8019  0.2374
   61ARG     HE  927   6.944  -0.519   3.641  1.1355  1.2816 -3.3027
   61ARG     CZ  928   7.038  -0.675   3.572 -0.3505 -0.0276 -0.0779
   61ARG    NH1  929   7.059  -0.802   3.574  0.4092 -0.1510 -0.2205
   61ARG   HH11  930   6.996  -0.855   3.633  1.2333 -0.8272  0.0861
   61ARG   HH12  931   7.145  -0.841   3.539  1.9508  0.5965  2.4042
   61ARG    NH2  932   7.125  -0.598   3.510  0.0997  0.3648 -0.0859
   61ARG   HH21  933   7.110  -0.502   3.482 -0.7466  0.1705 -0.3176
   61ARG   HH22  934   7.196  -0.651   3.460 -0.6986  0.6170 -1.5491
   61ARG      C  935   6.423  -0.795   3.594 -0.6805  0.5806  0.2307
   61ARG      O  936   6.439  -0.909   3.635  0.2405  0.1327  0.5070
   62TRP      N  937   6.329  -0.708   3.624 -0.9468 -0.0808 -1.0583
   62TRP      H  938   6.354  -0.617   3.588  0.8453 -1.3807 -3.4089
   62TRP     CA  939   6.234  -0.729   3.731  0.6235  0.4166 -0.3173
   62TRP     HA  940   6.261  -0.819   3.786 -1.9960 -0.8623 -0.9930
   62TRP     CB  941   6.244  -0.622   3.835  0.3052 -0.0847 -0.0552
   62TRP    HB1  942   6.177  -0.640   3.919  1.9748 -0.3359  1.2827
   62TRP    HB2  943   6.222  -0.528   3.784  1.9278  1.6660  2.2449
   62TRP     CG  944   6.382  -0.597   3.895  0.3000  0.2531 -0.1942
   62TRP    CD1  945   6.438  -0.477   3.920 -0.3693  0.0938  0.1991
   62TRP    HD1  946   6.413  -0.378   3.885  0.2932  0.8970  1.8837
   62TRP    NE1  947   6.560  -0.488   3.986 -0.0872  0.3850  0.1317
   62TRP    HE1  948   6.629  -0.414   3.983 -0.3252  0.6195 -2.7071
   62TRP    CE2  949   6.589  -0.617   4.022 -0.5591  0.5636 -0.0521
   62TRP    CZ2  950   6.703  -0.684   4.060 -0.5393  0.6782  0.1217
   62TRP    HZ2  951   6.794  -0.633   4.088  0.2319 -0.6277  0.0920
   62TRP    CH2  952   6.706  -0.821   4.065  0.3345 -0.2123  0.0296
   62TRP    HH2  953   6.799  -0.871   4.087 -0.7419 -2.2235  0.3429
   62TRP    CZ3  954   6.603  -0.899   4.025  0.0058  0.6871  0.1480
   62TRP    HZ3  955   6.617  -1.006   4.025 -0.2781  0.6498  0.1047
   62TRP    CE3  956   6.488  -0.829   3.968 -0.0081 -0.3596 -0.1671
   62TRP    HE3  957   6.403  -0.887   3.935 -2.1177  1.5332  1.5736
   62TRP    CD2  958   6.479  -0.690   3.962 -0.0153  0.0155  0.0553
   62TRP      C  959   6.089  -0.759   3.682 -0.3455 -0.1616  0.5767
   62TRP      O  960   6.021  -0.848   3.725  0.3367  0.7719  0.7917
   63TRP      N  961   6.037  -0.684   3.584 -0.4391  0.2263 -0.0142
   63TRP      H  962   6.091  -0.609   3.544  1.0181 -1.2090 -0.9106
   63TRP     CA  963   5.897  -0.690   3.554  0.6357  1.0997  0.1071
   63TRP     HA  964   5.848  -0.754   3.627 -0.1450 -1.4184 -2.4062
   63TRP     CB  965   5.830  -0.554   3.574 -0.5080  0.0545  0.2420
   63TRP    HB1  966   5.727  -0.577   3.601 -0.6076 -0.2300 -0.3549
   63TRP    HB2  967   5.823  -0.500   3.479 -0.3156  1.0225  0.7702
   63TRP     CG  968   5.897  -0.463   3.678  0.3558  0.1509 -0.5577
   63TRP    CD1  969   5.962  -0.347   3.653  0.2072  0.6431  0.3474
   63TRP    HD1  970   5.971  -0.314   3.551 -0.1045  0.9200  0.4061
   63TRP    NE1  971   6.010  -0.287   3.765 -0.3124  0.1529 -0.4167
   63TRP    HE1  972   6.049  -0.194   3.775 -0.3365  0.2763 -1.3538
   63TRP    CE2  973   5.992  -0.377   3.868  0.3981 -0.0386  0.6338
   63TRP    CZ2  974   6.039  -0.366   3.998  0.3872 -0.9598 -0.0644
   63TRP    HZ2  975   6.104  -0.283   4.023  1.0393 -0.7561 -2.1933
   63TRP    CH2  976   6.013  -0.467   4.089  0.2779  0.1371 -0.6094
   63TRP    HH2  977   6.041  -0.457   4.192  1.3637 -3.1814 -0.4518
   63TRP    CZ3  978   5.927  -0.571   4.049 -0.3089 -0.7863  0.3231
   63TRP    HZ3  979   5.905  -0.648   4.121 -1.7601 -0.4212  0.2869
   63TRP    CE3  980   5.884  -0.582   3.916  0.8905 -0.4085  0.0128
   63TRP    HE3  981   5.816  -0.661   3.889 -0.3197  1.1509 -1.8210
   63TRP    CD2  982   5.919  -0.487   3.818  0.4722 -0.3031  0.0901
   63TRP      C  983   5.857  -0.753   3.416  0.0610 -0.1132 -0.4513
   63TRP      O  984   5.769  -0.843   3.422 -0.3645  0.2870 -0.0004
   64CYS      N  985   5.919  -0.712   3.301  0.1674  0.6503 -0.6363
   64CYS      H  986   6.000  -0.653   3.308  1.0844 -0.3821 -1.9990
   64CYS     CA  987   5.897  -0.772   3.166 -0.0125 -0.0093 -0.1200
   64CYS     HA  988   5.827  -0.855   3.175  1.0974 -1.1389 -1.4353
   64CYS     CB  989   5.841  -0.664   3.068 -0.4711 -0.0369 -0.1332
   64CYS    HB1  990   5.758  -0.613   3.115 -0.5381  0.1392 -0.4407
   64CYS    HB2  991   5.803  -0.699   2.972  1.3876  0.7884 -1.2135
   64CYS     SG  992   5.967  -0.542   3.017 -0.1550  0.2465 -0.6723
   64CYS      C  993   6.019  -0.860   3.115 -0.0322 -0.3696  0.1704
   64CYS      O  994   6.132  -0.849   3.161  0.0666  0.5401 -0.3139
   65ASN      N  995   5.997  -0.938   3.008  0.0710 -1.2655  0.3492
   65ASN      H  996   5.900  -0.940   2.980 -0.0686  2.6199  0.1189
   65ASN     CA  997   6.101  -1.020   2.934 -0.6496 -0.2734 -0.4906
   65ASN     HA  998   6.188  -1.028   2.999 -1.5220  0.8106  0.8696
   65ASN     CB  999   6.050  -1.166   2.931 -0.3962 -0.9431 -1.2984
   65ASN    HB1 1000   5.962  -1.169   2.867  0.2107 -0.4004 -2.1922
   65ASN    HB2 1001   6.017  -1.202   3.028  4.0686  1.3469  1.3699
   65ASN     CG 1002   6.154  -1.262   2.885 -0.0639 -0.1858 -0.3275
   65ASN    OD1 1003   6.252  -1.280   2.952  0.0119 -0.3429 -0.4127
   65ASN    ND2 1004   6.134  -1.315   2.768 -0.3023  0.6721 -0.0696
   65ASN   HD21 1005   6.047  -1.293   2.720 -0.7795 -2.8894 -1.1146
   65ASN   HD22 1006   6.217  -1.343   2.718 -0.1114  0.9308  0.0960
   65ASN      C 1007   6.143  -0.964   2.797 -0.2278 -0.2248 -0.1792
   65ASN      O 1008   6.077  -0.969   2.700  0.3249 -0.0943  0.5406
   66ASP      N 1009   6.264  -0.923   2.790 -0.6874 -0.1640  0.0430
   66ASP      H 1010   6.303  -0.891   2.878 -1.9515 -2.0032  1.3442
   66ASP     CA 1011   6.338  -0.915   2.659  0.3721 -0.2627  0.0380
   66ASP     HA 1012   6.278  -0.883   2.574 -1.9765 -1.3163  1.2116
   66ASP     CB 1013   6.434  -0.786   2.672 -0.4878  0.3364  0.4171
   66ASP    HB1 1014   6.369  -0.700   2.691  1.2449  1.3790  1.9409
   66ASP    HB2 1015   6.475  -0.773   2.571  1.4153  0.7779  1.2020
   66ASP     CG 1016   6.539  -0.786   2.777  0.0341  0.3194  0.7603
   66ASP    OD1 1017   6.619  -0.694   2.793 -0.0923  0.1122  0.0040
   66ASP    OD2 1018   6.556  -0.888   2.843 -0.3703  0.5124 -0.1211
   66ASP      C 1019   6.413  -1.038   2.614  0.5781 -0.2553  0.3397
   66ASP      O 1020   6.438  -1.043   2.493  0.1171  0.2459  1.0744
   67GLY      N 1021   6.446  -1.128   2.702  0.1619 -0.3534 -0.2533
   67GLY      H 1022   6.422  -1.112   2.799  1.4550  0.4778 -0.0305
   67GLY     CA 1023   6.529  -1.244   2.668  0.2252  0.1324 -0.3178
   67GLY    HA1 1024   6.495  -1.278   2.570  0.6168  4.0144 -1.9866
   67GLY    HA2 1025   6.499  -1.321   2.739 -2.1411  0.0309 -1.3546
   67GLY      C 1026   6.678  -1.210   2.662 -0.1829 -0.3437 -0.3537
   67GLY      O 1027   6.762  -1.294   2.670 -0.9846  0.4893 -1.2818
   68ARG      N 1028   6.721  -1.081   2.662  0.0971 -0.6671  0.2167
   68ARG      H 1029   6.646  -1.014   2.652  1.9497  1.3745 -1.0735
   68ARG     CA 1030   6.853  -1.023   2.672  0.1901 -0.1454 -0.3608
   68ARG     HA 1031   6.928  -1.079   2.616 -0.2579 -1.5373  0.3818
   68ARG     CB 1032   6.843  -0.892   2.600 -0.0779 -0.3851  0.2805
   68ARG    HB1 1033   6.784  -0.819   2.655  1.8307  2.3049 -1.0114
   68ARG    HB2 1034   6.794  -0.907   2.504 -1.5497  1.2035  0.7408
   68ARG     CG 1035   6.986  -0.828   2.586 -0.3813 -0.1548  0.0695
   68ARG    HG1 1036   7.061  -0.906   2.572  0.6459  0.8877 -0.3926
   68ARG    HG2 1037   7.015  -0.774   2.675 -1.2920  0.6648 -0.1136
   68ARG     CD 1038   6.991  -0.725   2.473 -0.4215 -0.3975 -0.6609
   68ARG    HD1 1039   6.928  -0.762   2.392 -0.0061 -4.1813  0.5549
   68ARG    HD2 1040   7.095  -0.720   2.441 -0.6762 -0.7687 -1.5841
   68ARG     NE 1041   6.945  -0.588   2.520 -0.7756  0.5527 -0.2450
   68ARG     HE 1042   6.897  -0.586   2.609  0.6773  0.3887  0.5690
   68ARG     CZ 1043   6.954  -0.480   2.445 -0.5315 -0.1522  0.0113
   68ARG    NH1 1044   7.022  -0.463   2.334  0.6534  0.1318  0.4698
   68ARG   HH11 1045   7.074  -0.540   2.295 -0.7603 -1.1809  1.0701
   68ARG   HH12 1046   7.013  -0.376   2.283 -1.9236  0.9067  2.0684
   68ARG    NH2 1047   6.891  -0.372   2.479  0.3745 -0.2111  0.3025
   68ARG   HH21 1048   6.841  -0.375   2.566  1.2244  0.9433  0.8626
   68ARG   HH22 1049   6.900  -0.279   2.440 -1.2982  0.5444  1.6028
   68ARG      C 1050   6.901  -1.024   2.820 -0.1283 -1.3437 -0.5424
   68ARG      O 1051   7.019  -1.049   2.849 -0.5883 -0.0903  0.6764
   69THR      N 1052   6.809  -0.987   2.912 -0.6809 -0.5198 -0.2896
   69THR      H 1053   6.712  -0.978   2.886 -0.3164  1.7623 -1.0084
   69THR     CA 1054   6.852  -0.964   3.055  0.2447  0.7427 -0.2368
   69THR     HA 1055   6.951  -0.918   3.057  1.2812 -1.2429 -1.5122
   69THR     CB 1056   6.763  -0.860   3.114  0.1209 -0.1401 -0.1156
   69THR     HB 1057   6.665  -0.907   3.110  1.4454 -3.1296 -1.9394
   69THR    CG2 1058   6.807  -0.829   3.262  0.0245 -0.5372  0.0967
   69THR   HG21 1059   6.752  -0.736   3.281  2.9036  1.3334 -0.1775
   69THR   HG22 1060   6.778  -0.901   3.339  0.4401  0.1573  0.9133
   69THR   HG23 1061   6.910  -0.795   3.261  0.4491 -1.7447 -0.9543
   69THR    OG1 1062   6.774  -0.747   3.027 -1.2069 -0.1905 -0.3996
   69THR    HG1 1063   6.717  -0.764   2.952 -1.6265 -1.1858  0.1328
   69THR      C 1064   6.858  -1.098   3.126 -0.3191 -0.0526 -0.3973
   69THR      O 1065   6.757  -1.165   3.130  0.1351 -0.3540 -0.0743
   70PRO      N 1066   6.984  -1.137   3.175  0.8205 -0.0632 -0.0031
   70PRO     CD 1067   7.106  -1.063   3.166 -1.1583  0.0410 -0.7662
   70PRO    HD1 1068   7.092  -0.976   3.230 -1.7530  0.6492 -1.6938
   70PRO    HD2 1069   7.127  -1.028   3.065 -1.3801 -1.0923 -1.2160
   70PRO     CG 1070   7.221  -1.145   3.218  0.2129  0.4738  0.2224
   70PRO    HG1 1071   7.262  -1.111   3.313 -0.3609  2.7125 -0.2829
   70PRO    HG2 1072   7.289  -1.139   3.133 -1.1388  1.2728 -0.8194
   70PRO     CB 1073   7.163  -1.285   3.237 -0.2957 -0.5725  1.2272
   70PRO    HB1 1074   7.203  -1.340   3.322  1.4957 -0.8307  0.2660
   70PRO    HB2 1075   7.184  -1.336   3.143 -0.9046  0.0523  0.7493
   70PRO     CA 1076   7.011  -1.267   3.244 -0.0036 -0.0300 -0.1153
   70PRO     HA 1077   6.962  -1.344   3.184 -0.4698 -1.0412  1.4908
   70PRO      C 1078   6.957  -1.273   3.387 -0.3119  0.3934 -0.0209
   70PRO      O 1079   6.965  -1.175   3.457 -0.2826 -0.4466 -0.6144
   71GLY      N 1080   6.909  -1.393   3.426  0.3289 -0.0913 -0.7007
   71GLY      H 1081   6.909  -1.464   3.354  2.0534 -1.0490  0.1629
   71GLY     CA 1082   6.832  -1.407   3.553 -0.9886 -0.6938  0.3384
   71GLY    HA1 1083   6.907  -1.404   3.632  0.4529 -2.1598 -0.9011
   71GLY    HA2 1084   6.793  -1.508   3.566 -2.2521 -0.7147 -2.7060
   71GLY      C 1085   6.712  -1.305   3.560 -0.8464  0.2095 -0.4665
   71GLY      O 1086   6.705  -1.232   3.659  0.0032  0.2025  0.8215
   72SER      N 1087   6.633  -1.285   3.456  0.1356 -0.0416  0.3362
   72SER      H 1088   6.644  -1.342   3.373  0.8324  1.4187 -0.6279
   72SER     CA 1089   6.507  -1.211   3.456 -0.3268  0.3477  0.0432
   72SER     HA 1090   6.528  -1.106   3.476  1.5876 -0.2376  1.4066
   72SER     CB 1091   6.455  -1.224   3.313  0.3925 -0.6634  0.1559
   72SER    HB1 1092   6.415  -1.322   3.285  1.3434 -1.1757  0.5373
   72SER    HB2 1093   6.539  -1.206   3.247  1.0434  0.3716  1.2367
   72SER     OG 1094   6.366  -1.126   3.291  0.6447  0.4921 -0.2966
   72SER     HG 1095   6.360  -1.118   3.195 -0.1345  0.1073 -0.2916
   72SER      C 1096   6.396  -1.259   3.556  0.4206  0.4167 -0.4348
   72SER      O 1097   6.371  -1.380   3.567 -0.4249 -0.0565  0.3114
   73ARG      N 1098   6.328  -1.162   3.638 -0.2954  0.3555  0.2737
   73ARG      H 1099   6.357  -1.066   3.632  0.9237  0.1350  1.7796
   73ARG     CA 1100   6.218  -1.209   3.724  0.6005 -0.3674 -0.0937
   73ARG     HA 1101   6.244  -1.307   3.761  0.4799 -1.5383 -2.8350
   73ARG     CB 1102   6.202  -1.117   3.848  1.1679  0.7559 -0.5040
   73ARG    HB1 1103   6.186  -1.013   3.819 -1.1495  0.1431 -1.6787
   73ARG    HB2 1104   6.300  -1.128   3.894  1.6928 -0.8730 -1.9300
   73ARG     CG 1105   6.098  -1.171   3.950  0.4900  0.5594  0.0538
   73ARG    HG1 1106   6.121  -1.267   3.996  0.6008  0.3644 -0.4054
   73ARG    HG2 1107   6.006  -1.186   3.894  0.6622  0.9113 -0.3227
   73ARG     CD 1108   6.060  -1.061   4.049 -0.0391 -0.4154  0.2942
   73ARG    HD1 1109   5.999  -0.985   4.001  0.0056 -1.0757 -0.8456
   73ARG    HD2 1110   6.148  -1.024   4.103 -1.0410  0.7984  1.1652
   73ARG     NE 1111   5.957  -1.124   4.138 -0.3839  0.2736 -0.5840
   73ARG     HE 1112   5.936  -1.221   4.119  0.3125  0.1292 -0.6234
   73ARG     CZ 1113   5.889  -1.064   4.241  0.1933 -0.1574 -0.0572
   73ARG    NH1 1114   5.928  -0.951   4.269  0.3744 -0.6943  0.2560
   73ARG   HH11 1115   6.021  -0.919   4.248  1.0905 -1.0139  2.5998
   73ARG   HH12 1116   5.864  -0.888   4.315 -0.4777 -0.3370 -1.3466
   73ARG    NH2 1117   5.792  -1.123   4.305  0.1729 -0.4648  0.0431
   73ARG   HH21 1118   5.751  -1.203   4.259 -0.6022  0.9058 -1.8001
   73ARG   HH22 1119   5.748  -1.061   4.371  1.8038  0.4423  0.3517
   73ARG      C 1120   6.086  -1.222   3.650  0.5679  0.0949  1.0158
   73ARG      O 1121   5.998  -1.301   3.680 -0.1673  0.6789 -0.5492
   74ASN      N 1122   6.070  -1.141   3.543  0.0833 -0.0276 -0.0819
   74ASN      H 1123   6.135  -1.064   3.533  1.6419 -1.1813  0.6863
   74ASN     CA 1124   5.942  -1.126   3.468 -0.9121  0.0862  0.0413
   74ASN     HA 1125   5.947  -1.026   3.424  0.2135 -0.0828 -0.2225
   74ASN     CB 1126   5.947  -1.217   3.345 -0.4846 -0.6164 -0.2032
   74ASN    HB1 1127   5.951  -1.322   3.374  0.5694 -0.1014  1.7244
   74ASN    HB2 1128   6.037  -1.198   3.286 -0.7855  1.2173 -0.1491
   74ASN     CG 1129   5.828  -1.198   3.259 -0.7038 -0.8482 -0.7405
   74ASN    OD1 1130   5.761  -1.096   3.253 -0.1070  0.1115 -0.2694
   74ASN    ND2 1131   5.813  -1.298   3.175  1.2048 -0.2947 -0.5646
   74ASN   HD21 1132   5.875  -1.378   3.171  0.7507 -0.6015 -1.9531
   74ASN   HD22 1133   5.737  -1.284   3.110  0.0148 -0.7111  0.6953
   74ASN      C 1134   5.811  -1.120   3.554 -0.4578  0.1519  1.0481
   74ASN      O 1135   5.726  -1.206   3.521  0.5814 -0.2522 -0.1111
   75LEU      N 1136   5.799  -1.035   3.657  0.5131  0.0892  0.0180
   75LEU      H 1137   5.880  -0.979   3.679  0.8987 -0.6185  0.4326
   75LEU     CA 1138   5.684  -1.034   3.753 -0.5158 -0.0308 -0.1667
   75LEU     HA 1139   5.674  -1.127   3.809 -0.5964 -0.6854 -1.2517
   75LEU     CB 1140   5.703  -0.910   3.841  0.2813  0.2956 -0.2765
   75LEU    HB1 1141   5.709  -0.824   3.774 -1.8477  1.1942  0.6104
   75LEU    HB2 1142   5.796  -0.924   3.896  0.4241  0.8034 -0.3834
   75LEU     CG 1143   5.587  -0.902   3.941  0.0504 -0.0691  0.6813
   75LEU     HG 1144   5.490  -0.927   3.899 -0.6292  0.2206  2.0299
   75LEU    CD1 1145   5.611  -0.978   4.071 -0.3659  0.1972  0.4031
   75LEU   HD11 1146   5.521  -0.983   4.131 -0.1714  2.3228  0.9529
   75LEU   HD12 1147   5.648  -1.078   4.049  0.3086  0.6535 -0.6174
   75LEU   HD13 1148   5.697  -0.925   4.111  1.4811 -0.5843 -2.2219
   75LEU    CD2 1149   5.561  -0.753   3.983  0.6282 -0.2665  0.0492
   75LEU   HD21 1150   5.468  -0.744   4.038  0.8213 -0.3596  0.3990
   75LEU   HD22 1151   5.647  -0.714   4.038 -1.0065  1.3992  1.5702
   75LEU   HD23 1152   5.531  -0.691   3.899  0.5234  0.8409  0.8720
   75LEU      C 1153   5.559  -1.033   3.670  0.0283  0.5123  0.0283
   75LEU      O 1154   5.463  -1.104   3.701 -0.4557  0.1193  0.3695
   76CYS      N 1155   5.539  -0.948   3.567  0.1095 -0.1091 -0.3201
   76CYS      H 1156   5.620  -0.895   3.537  0.3679  0.9344  1.9904
   76CYS     CA 1157   5.422  -0.932   3.485 -0.1902  0.7608 -0.0728
   76CYS     HA 1158   5.333  -0.947   3.546 -0.0248  0.8726  0.1989
   76CYS     CB 1159   5.416  -0.792   3.428  0.5700  0.1859 -0.4744
   76CYS    HB1 1160   5.326  -0.794   3.368  1.4928  0.1967 -1.9086
   76CYS    HB2 1161   5.507  -0.766   3.374  0.2870 -0.6331 -1.3483
   76CYS     SG 1162   5.381  -0.667   3.560  0.0321 -0.3510 -0.0192
   76CYS      C 1163   5.416  -1.035   3.373 -0.1539 -0.5859  0.3655
   76CYS      O 1164   5.322  -1.039   3.297 -0.0710 -0.1955 -0.5419
   77ASN      N 1165   5.499  -1.135   3.366 -0.4034 -0.2524  0.1696
   77ASN      H 1166   5.573  -1.137   3.435  0.5771 -0.0530 -0.8389
   77ASN     CA 1167   5.493  -1.259   3.289  0.8325  0.4052 -0.1507
   77ASN     HA 1168   5.590  -1.306   3.300 -0.5545 -2.2627  1.6635
   77ASN     CB 1169   5.399  -1.363   3.361 -0.0529  0.5467  0.2132
   77ASN    HB1 1170   5.300  -1.318   3.369  0.2323  1.1233  0.5460
   77ASN    HB2 1171   5.427  -1.379   3.465 -2.0690  0.6562  0.8131
   77ASN     CG 1172   5.387  -1.493   3.291  0.4129 -0.1694  0.0030
   77ASN    OD1 1173   5.487  -1.563   3.259 -0.0151  0.0383 -0.0473
   77ASN    ND2 1174   5.266  -1.540   3.277 -0.4105 -0.2557 -0.7029
   77ASN   HD21 1175   5.187  -1.486   3.307  1.7234  1.8376  1.6657
   77ASN   HD22 1176   5.251  -1.623   3.220  2.2475 -0.3728 -1.3851
   77ASN      C 1177   5.463  -1.232   3.144  0.2029  0.1465  0.5005
   77ASN      O 1178   5.402  -1.316   3.076  0.2594  0.0006  0.2747
   78ILE      N 1179   5.512  -1.115   3.091  0.2018 -0.0553 -0.2300
   78ILE      H 1180   5.589  -1.074   3.141  0.6556  0.2071 -1.1284
   78ILE     CA 1181   5.480  -1.052   2.965  0.3319 -0.0004  0.6825
   78ILE     HA 1182   5.420  -1.122   2.906 -0.0508  1.5794 -0.8930
   78ILE     CB 1183   5.390  -0.929   2.983 -0.0785 -0.5902 -0.5734
   78ILE     HB 1184   5.304  -0.963   3.041  0.1806 -1.0457 -0.4518
   78ILE    CG2 1185   5.454  -0.818   3.064  0.0148 -0.2068  0.2097
   78ILE   HG21 1186   5.373  -0.755   3.101 -0.4421  0.8879 -2.4076
   78ILE   HG22 1187   5.505  -0.867   3.146  1.6951  0.4000 -0.4272
   78ILE   HG23 1188   5.534  -0.774   3.004 -0.5737 -0.7816 -1.0561
   78ILE    CG1 1189   5.342  -0.856   2.855 -0.3532  0.4160 -0.3474
   78ILE   HG11 1190   5.326  -0.935   2.781  1.4093 -1.7778  1.4431
   78ILE   HG12 1191   5.415  -0.788   2.813  0.6697  0.1255  0.9160
   78ILE     CD 1192   5.204  -0.786   2.881 -0.5234 -0.2188  0.2035
   78ILE    HD1 1193   5.141  -0.857   2.933 -1.8322 -0.6307 -1.8442
   78ILE    HD2 1194   5.222  -0.699   2.945  0.2367 -2.0194  2.6156
   78ILE    HD3 1195   5.161  -0.742   2.792 -2.8816  0.7773  1.7384
   78ILE      C 1196   5.609  -1.028   2.888  0.0085  0.3816  0.3407
   78ILE      O 1197   5.706  -0.988   2.949  0.5072 -0.5211  0.0940
   79PRO      N 1198   5.613  -1.044   2.757 -0.1889  0.0774 -0.3407
   79PRO     CD 1199   5.526  -1.128   2.680  0.2100  0.2788  0.0032
   79PRO    HD1 1200   5.423  -1.094   2.670 -0.2708 -1.3119 -0.8638
   79PRO    HD2 1201   5.530  -1.231   2.715  0.2597  0.7995  1.6183
   79PRO     CG 1202   5.589  -1.128   2.537  1.0882  0.2898 -0.3067
   79PRO    HG1 1203   5.506  -1.106   2.470  1.6122 -3.4286 -2.4729
   79PRO    HG2 1204   5.627  -1.226   2.509 -0.7466 -0.0322 -1.8289
   79PRO     CB 1205   5.694  -1.018   2.535 -0.3196 -0.2655  0.2595
   79PRO    HB1 1206   5.660  -0.939   2.469  1.3378  0.7897  0.6260
   79PRO    HB2 1207   5.787  -1.052   2.489  0.6407 -0.2423  2.0777
   79PRO     CA 1208   5.721  -0.981   2.682 -0.2137  0.5895 -0.0298
   79PRO     HA 1209   5.819  -1.024   2.702 -0.5331 -0.9781 -1.6279
   79PRO      C 1210   5.723  -0.829   2.691 -0.4523  0.4569  0.7098
   79PRO      O 1211   5.626  -0.760   2.670  0.0976 -0.0149  0.6234
   80CYS      N 1212   5.841  -0.769   2.695 -0.0603 -0.8883  0.0109
   80CYS      H 1213   5.920  -0.830   2.707  0.3080 -0.1540  1.5715
   80CYS     CA 1214   5.861  -0.621   2.691  0.3220 -0.6791  0.6961
   80CYS     HA 1215   5.788  -0.582   2.761  0.4334 -1.8591  1.4890
   80CYS     CB 1216   6.003  -0.579   2.728  0.2139  0.2311 -0.2681
   80CYS    HB1 1217   6.006  -0.471   2.715  1.1491  0.3714  0.9344
   80CYS    HB2 1218   6.064  -0.625   2.649  2.3029 -0.5871  1.7070
   80CYS     SG 1219   6.078  -0.638   2.885  0.3884  0.2083  0.0516
   80CYS      C 1220   5.807  -0.552   2.561  0.2777  0.4595  0.8440
   80CYS      O 1221   5.767  -0.433   2.565 -0.4453 -0.1478  0.6478
   81SER      N 1222   5.802  -0.616   2.445  0.0719  0.4988  0.7553
   81SER      H 1223   5.843  -0.708   2.436  0.1864  0.4050  2.0056
   81SER     CA 1224   5.745  -0.558   2.323 -0.3375 -0.2790  0.0691
   81SER     HA 1225   5.787  -0.458   2.308 -2.1550  0.5581  0.2470
   81SER     CB 1226   5.776  -0.656   2.210  0.6975  0.5074 -0.0125
   81SER    HB1 1227   5.883  -0.671   2.192  0.5546 -2.3641  0.8986
   81SER    HB2 1228   5.732  -0.620   2.118  0.7143 -0.3554 -0.3704
   81SER     OG 1229   5.719  -0.784   2.247 -0.1584 -0.1323 -0.0984
   81SER     HG 1230   5.777  -0.856   2.221 -0.9535 -1.0222  0.5375
   81SER      C 1231   5.590  -0.546   2.338  0.0875 -0.4032  0.0499
   81SER      O 1232   5.537  -0.455   2.280 -0.1460  0.3119 -0.0492
   82ALA      N 1233   5.515  -0.621   2.420 -0.1666  0.4907  0.0554
   82ALA      H 1234   5.573  -0.681   2.477  0.3875 -0.9594 -1.9232
   82ALA     CA 1235   5.368  -0.604   2.446 -0.6332 -0.1524 -0.3269
   82ALA     HA 1236   5.326  -0.581   2.348  0.6198 -0.7175 -1.0166
   82ALA     CB 1237   5.317  -0.739   2.503  0.6150 -0.1073 -0.0446
   82ALA    HB1 1238   5.372  -0.751   2.596  1.6046  1.1099 -0.4470
   82ALA    HB2 1239   5.208  -0.732   2.514  0.7088  0.3311  0.6872
   82ALA    HB3 1240   5.351  -0.808   2.426 -0.1460 -0.8121  0.2376
   82ALA      C 1241   5.338  -0.481   2.537  0.1989 -0.1499 -0.7536
   82ALA      O 1242   5.223  -0.440   2.544  0.1512  0.2205  0.1626
   83LEU      N 1243   5.437  -0.410   2.584 -0.4013 -0.0424  0.5953
   83LEU      H 1244   5.530  -0.448   2.583  0.4280  1.8523  0.3526
   83LEU     CA 1245   5.418  -0.277   2.641 -0.6167 -0.6430  0.1973
   83LEU     HA 1246   5.331  -0.276   2.706 -1.0259  1.0118 -0.3328
   83LEU     CB 1247   5.541  -0.236   2.722 -0.0577  0.1814 -0.3734
   83LEU    HB1 1248   5.545  -0.133   2.757  0.1508 -0.1700  0.6764
   83LEU    HB2 1249   5.633  -0.237   2.665  0.2874 -1.5906  0.1548
   83LEU     CG 1250   5.555  -0.327   2.846  0.3438  0.9681  0.4474
   83LEU     HG 1251   5.556  -0.434   2.826 -1.8950  0.9810 -0.0501
   83LEU    CD1 1252   5.702  -0.317   2.906  0.7829 -0.2558  0.6281
   83LEU   HD11 1253   5.709  -0.210   2.924 -2.2662 -0.0027  0.8613
   83LEU   HD12 1254   5.700  -0.355   3.009  1.3546  2.5500  1.7721
   83LEU   HD13 1255   5.783  -0.349   2.841 -0.5030 -2.1264 -0.1498
   83LEU    CD2 1256   5.453  -0.294   2.950  0.6802  0.9482  0.2493
   83LEU   HD21 1257   5.454  -0.352   3.043 -3.1959 -0.3672 -0.3594
   83LEU   HD22 1258   5.461  -0.186   2.967  0.4333  1.2276 -1.2712
   83LEU   HD23 1259   5.353  -0.304   2.908  0.2776  0.8755  1.1993
   83LEU      C 1260   5.400  -0.165   2.534  0.0680 -0.0257  0.5922
   83LEU      O 1261   5.331  -0.069   2.559 -0.4047  0.0213 -0.0702
   84LEU      N 1262   5.452  -0.199   2.413 -0.6911 -0.3418  0.4364
   84LEU      H 1263   5.507  -0.283   2.414 -0.2387 -0.0775 -0.7226
   84LEU     CA 1264   5.455  -0.107   2.293 -0.5212  0.0851  0.0404
   84LEU     HA 1265   5.479  -0.007   2.330  1.8756 -0.7080  0.7922
   84LEU     CB 1266   5.571  -0.137   2.204 -0.1044  0.7586  0.5965
   84LEU    HB1 1267   5.578  -0.065   2.123  2.4378  0.8859  0.8400
   84LEU    HB2 1268   5.548  -0.236   2.165 -0.4713  1.2258 -0.4028
   84LEU     CG 1269   5.711  -0.148   2.275  0.8412 -1.0970  0.5628
   84LEU     HG 1270   5.711  -0.219   2.357 -3.1908 -0.8012  0.9981
   84LEU    CD1 1271   5.818  -0.182   2.168  0.5673 -0.1920 -0.4814
   84LEU   HD11 1272   5.804  -0.289   2.148 -0.8015 -0.5273  1.9373
   84LEU   HD12 1273   5.807  -0.121   2.078 -1.6999  2.0285  1.1573
   84LEU   HD13 1274   5.919  -0.177   2.207  0.3483  1.0857 -0.0301
   84LEU    CD2 1275   5.752  -0.009   2.331 -0.5985  0.9088 -0.7636
   84LEU   HD21 1276   5.854  -0.017   2.368 -0.1955  1.0110 -1.8327
   84LEU   HD22 1277   5.754   0.059   2.246  2.3926  0.3439 -1.2534
   84LEU   HD23 1278   5.682   0.016   2.411  2.2655  0.3680  2.0977
   84LEU      C 1279   5.326  -0.113   2.211  0.3685  0.0132  0.1502
   84LEU      O 1280   5.319  -0.046   2.105  0.0574  0.6609 -0.1590
   85SER      N 1281   5.217  -0.177   2.259 -0.1099  0.2532 -0.2376
   85SER      H 1282   5.221  -0.218   2.351  0.0170 -1.8494 -1.1263
   85SER     CA 1283   5.089  -0.154   2.192  0.2594  0.4044  0.5292
   85SER     HA 1284   5.109  -0.172   2.086 -0.0407 -0.3655  0.5957
   85SER     CB 1285   4.979  -0.247   2.245  0.1936 -0.3818  0.6356
   85SER    HB1 1286   4.959  -0.231   2.351 -0.1147  0.1589  0.5002
   85SER    HB2 1287   5.003  -0.352   2.229 -0.2606 -0.7575  2.3021
   85SER     OG 1288   4.864  -0.214   2.172  0.0792 -0.2284 -0.6290
   85SER     HG 1289   4.808  -0.292   2.177  0.3206 -0.3637  2.9735
   85SER      C 1290   5.052  -0.011   2.221 -0.4031  0.2257 -0.2172
   85SER      O 1291   5.081   0.042   2.329 -0.2898 -0.0420  0.7764
   86SER      N 1292   4.980   0.059   2.132  0.4870  0.0240 -0.6123
   86SER      H 1293   4.990   0.021   2.039  0.2467 -2.3709  0.2676
   86SER     CA 1294   4.925   0.188   2.163 -0.1660  0.5915  0.2121
   86SER     HA 1295   4.999   0.249   2.215  0.0066 -0.4196  1.1847
   86SER     CB 1296   4.891   0.248   2.022 -0.5530 -0.5382 -0.7881
   86SER    HB1 1297   4.861   0.352   2.037 -1.4808 -0.7141 -1.3447
   86SER    HB2 1298   4.806   0.195   1.979 -1.7116  0.9787 -0.4629
   86SER     OG 1299   4.999   0.240   1.934  0.1614  0.1964  0.5343
   86SER     HG 1300   5.019   0.148   1.916  1.9350  0.0223  2.8548
   86SER      C 1301   4.806   0.189   2.249 -0.0409 -0.1102 -0.1588
   86SER      O 1302   4.759   0.296   2.289  0.5499  0.4096  0.0313
   87ASP      N 1303   4.754   0.076   2.291  0.3598 -0.5055 -0.2634
   87ASP      H 1304   4.801  -0.004   2.250  0.9511  0.7219 -2.1474
   87ASP     CA 1305   4.667   0.064   2.401  0.0600 -0.5166  0.1052
   87ASP     HA 1306   4.609   0.156   2.410 -0.0831 -0.0818 -3.5713
   87ASP     CB 1307   4.558  -0.039   2.378 -0.4974 -0.7596  0.0047
   87ASP    HB1 1308   4.606  -0.134   2.353 -1.3533 -0.7204 -1.9760
   87ASP    HB2 1309   4.494  -0.006   2.295  0.1903 -0.8443 -0.5676
   87ASP     CG 1310   4.472  -0.065   2.502  0.4206  0.9420  0.5054
   87ASP    OD1 1311   4.390  -0.158   2.484  0.0346  0.5708 -0.1538
   87ASP    OD2 1312   4.467   0.006   2.600 -0.1408 -0.3702 -0.0319
   87ASP      C 1313   4.753   0.037   2.528 -0.3587  0.4463 -0.5330
   87ASP      O 1314   4.828  -0.062   2.538  0.0967 -0.0735  0.2376
   88ILE      N 1315   4.750   0.122   2.631  0.2339  0.8671 -0.5686
   88ILE      H 1316   4.687   0.200   2.622  0.2299  0.7856 -1.3973
   88ILE     CA 1317   4.832   0.117   2.760  0.5207  0.1229 -0.3355
   88ILE     HA 1318   4.935   0.086   2.743  1.6718  2.8437  0.9813
   88ILE     CB 1319   4.851   0.261   2.818  0.4033 -0.1083 -0.4358
   88ILE     HB 1320   4.923   0.258   2.900  0.1605  2.6771 -0.0180
   88ILE    CG2 1321   4.910   0.361   2.716 -0.7063 -0.2396 -0.3485
   88ILE   HG21 1322   4.985   0.313   2.653 -2.4553 -3.3182 -0.2913
   88ILE   HG22 1323   4.830   0.394   2.650  0.0324 -0.2020 -1.2517
   88ILE   HG23 1324   4.961   0.441   2.769 -0.8527  0.5016 -1.3045
   88ILE    CG1 1325   4.727   0.322   2.879  0.1866  0.3330 -0.0442
   88ILE   HG11 1326   4.677   0.250   2.944  0.4806 -1.0598 -1.3046
   88ILE   HG12 1327   4.649   0.349   2.808  1.8791  2.2652 -1.2775
   88ILE     CD 1328   4.764   0.442   2.967 -0.5619 -0.5405 -0.6677
   88ILE    HD1 1329   4.863   0.434   3.013 -0.7596 -1.6080 -0.4118
   88ILE    HD2 1330   4.774   0.524   2.896  0.6292 -1.7499 -1.9674
   88ILE    HD3 1331   4.689   0.464   3.043 -2.5511 -0.9274 -2.4283
   88ILE      C 1332   4.769   0.023   2.861 -0.0745 -1.0022 -0.1684
   88ILE      O 1333   4.817   0.018   2.975 -0.0150 -0.5859  0.3738
   89THR      N 1334   4.659  -0.045   2.837  0.5398 -0.0959 -0.5221
   89THR      H 1335   4.606  -0.004   2.761 -1.3768  0.1368  0.8404
   89THR     CA 1336   4.581  -0.134   2.930  0.2746 -0.2189 -0.0068
   89THR     HA 1337   4.536  -0.081   3.014  0.0037 -0.9226  0.3019
   89THR     CB 1338   4.466  -0.211   2.853 -0.0451 -0.2785  0.3146
   89THR     HB 1339   4.516  -0.270   2.775  1.1042 -1.6271  1.9675
   89THR    CG2 1340   4.387  -0.311   2.949 -0.3508 -0.1748 -0.2614
   89THR   HG21 1341   4.436  -0.407   2.960 -0.3417 -0.3970 -1.9429
   89THR   HG22 1342   4.356  -0.277   3.048 -2.7815 -0.4229 -0.8753
   89THR   HG23 1343   4.303  -0.350   2.892 -0.0762 -0.3355 -0.5629
   89THR    OG1 1344   4.373  -0.124   2.803 -0.2943 -0.1520  0.3296
   89THR    HG1 1345   4.408  -0.090   2.721  0.3544 -1.3914  0.0845
   89THR      C 1346   4.675  -0.233   2.991  0.2474  0.1037 -0.2211
   89THR      O 1347   4.682  -0.235   3.115  0.6593 -0.3576 -0.1008
   90ALA      N 1348   4.749  -0.315   2.910  0.2104 -0.0450  0.2438
   90ALA      H 1349   4.728  -0.325   2.811  0.7127 -0.9827  0.2152
   90ALA     CA 1350   4.850  -0.407   2.963 -0.2037  0.3846  0.3944
   90ALA     HA 1351   4.806  -0.478   3.034 -1.3578 -0.6144 -1.2620
   90ALA     CB 1352   4.924  -0.495   2.854 -0.3040 -0.0009  0.2544
   90ALA    HB1 1353   4.980  -0.425   2.791 -0.1821 -0.9639 -0.7373
   90ALA    HB2 1354   4.995  -0.565   2.898  1.2781  1.3997  0.0162
   90ALA    HB3 1355   4.853  -0.556   2.798  0.9892 -2.1886  0.8810
   90ALA      C 1356   4.956  -0.343   3.052 -0.2709  0.3832  0.3822
   90ALA      O 1357   5.012  -0.402   3.148  0.7341 -0.1509  0.0705
   91SER      N 1358   4.993  -0.222   3.010  0.7485  0.1681 -0.5688
   91SER      H 1359   4.939  -0.170   2.942 -1.0309  0.6707  1.1468
   91SER     CA 1360   5.105  -0.147   3.078  0.2659 -0.9560  0.1275
   91SER     HA 1361   5.189  -0.212   3.103  1.6277  0.0552 -1.6213
   91SER     CB 1362   5.159  -0.032   2.988 -0.0550  0.4922  0.7648
   91SER    HB1 1363   5.228   0.029   3.044 -0.6793  0.6317  1.3968
   91SER    HB2 1364   5.075   0.035   2.972 -0.0018  0.3036 -0.4687
   91SER     OG 1365   5.205  -0.077   2.868 -0.0932  0.1427  1.0023
   91SER     HG 1366   5.138  -0.116   2.812  0.6881 -0.0785  0.2031
   91SER      C 1367   5.068  -0.086   3.210  0.3014 -0.6722 -0.5510
   91SER      O 1368   5.143  -0.087   3.303 -0.1768 -0.0597  0.1015
   92VAL      N 1369   4.944  -0.030   3.226 -0.7928  0.3145  0.4213
   92VAL      H 1370   4.884  -0.029   3.145 -1.6939 -0.0347  1.0700
   92VAL     CA 1371   4.892   0.021   3.360 -0.6144  0.1518  0.0414
   92VAL     HA 1372   4.972   0.068   3.418 -1.4798 -0.1217  1.4978
   92VAL     CB 1373   4.782   0.122   3.346 -0.3530 -0.2817 -0.2092
   92VAL     HB 1374   4.745   0.153   3.445 -0.9389 -2.2757  0.2369
   92VAL    CG1 1375   4.836   0.244   3.270  0.1853 -0.3104  0.0478
   92VAL   HG11 1376   4.901   0.292   3.343 -0.6301 -0.6010  0.9794
   92VAL   HG12 1377   4.883   0.228   3.172  1.7150 -0.6614  0.8050
   92VAL   HG13 1378   4.759   0.318   3.248  0.1470 -0.2542  0.3731
   92VAL    CG2 1379   4.661   0.067   3.267 -0.3234 -0.2892 -0.7683
   92VAL   HG21 1380   4.590   0.142   3.232 -0.6702 -0.0584  0.4131
   92VAL   HG22 1381   4.697   0.007   3.183  1.1657  0.5327 -0.7537
   92VAL   HG23 1382   4.604   0.001   3.333 -1.2763  2.2586  1.1061
   92VAL      C 1383   4.841  -0.092   3.448 -0.6000  0.0790 -0.6375
   92VAL      O 1384   4.846  -0.087   3.573 -0.0772  0.1129  0.4339
   93ASN      N 1385   4.797  -0.203   3.396  0.4462  0.0460 -0.6305
   93ASN      H 1386   4.751  -0.194   3.306  0.7814  0.7081 -0.7447
   93ASN     CA 1387   4.775  -0.326   3.472 -0.2875 -0.2579  0.6301
   93ASN     HA 1388   4.712  -0.294   3.555  0.6983  1.5547  0.7384
   93ASN     CB 1389   4.703  -0.418   3.372 -0.1060 -0.0518 -0.7080
   93ASN    HB1 1390   4.712  -0.516   3.420  3.2026 -0.3070 -1.6664
   93ASN    HB2 1391   4.758  -0.430   3.279  0.8974 -0.3559 -0.0957
   93ASN     CG 1392   4.558  -0.389   3.339  0.5265 -0.4217 -1.0962
   93ASN    OD1 1393   4.492  -0.316   3.420 -0.3354  0.0730 -0.1007
   93ASN    ND2 1394   4.502  -0.465   3.247 -0.3679 -0.7925 -0.3621
   93ASN   HD21 1395   4.562  -0.533   3.204 -0.8575 -1.4462 -0.0285
   93ASN   HD22 1396   4.403  -0.465   3.231 -0.2301  1.8019 -1.7629
   93ASN      C 1397   4.909  -0.386   3.528 -0.0731 -0.4601  0.0751
   93ASN      O 1398   4.909  -0.426   3.641 -0.6412 -0.0154 -0.2657
   94CYS      N 1399   5.020  -0.395   3.452 -0.1987 -0.5551  0.0751
   94CYS      H 1400   5.018  -0.373   3.354 -0.2712 -0.8264  0.0138
   94CYS     CA 1401   5.152  -0.426   3.508  0.2739  0.1321  0.2666
   94CYS     HA 1402   5.149  -0.513   3.574  1.4884  0.4325  0.7559
   94CYS     CB 1403   5.250  -0.461   3.393  0.4006 -0.8302 -0.6213
   94CYS    HB1 1404   5.246  -0.381   3.319  0.0560 -1.0420 -0.8335
   94CYS    HB2 1405   5.216  -0.557   3.353  1.4023 -1.2951 -0.3937
   94CYS     SG 1406   5.416  -0.503   3.448 -0.3325 -0.2470 -0.1580
   94CYS      C 1407   5.202  -0.316   3.609 -0.6935  0.0257 -0.0695
   94CYS      O 1408   5.262  -0.338   3.714 -0.0768  0.1429  0.4712
   95ALA      N 1409   5.168  -0.192   3.588  0.4818 -0.2929  0.3644
   95ALA      H 1410   5.133  -0.162   3.498  0.9187 -0.5577  0.1009
   95ALA     CA 1411   5.197  -0.085   3.692  0.1932 -0.1536 -0.2783
   95ALA     HA 1412   5.303  -0.093   3.715 -0.2561 -1.5404  1.4921
   95ALA     CB 1413   5.161   0.055   3.634  0.1104  0.0032 -0.1969
   95ALA    HB1 1414   5.053   0.055   3.638  0.1275 -1.5313  2.3900
   95ALA    HB2 1415   5.188   0.139   3.698 -0.7443  0.0992  0.0393
   95ALA    HB3 1416   5.189   0.064   3.529  0.9045  0.0140  0.0042
   95ALA      C 1417   5.119  -0.112   3.826 -0.1210  0.8792  0.5747
   95ALA      O 1418   5.178  -0.110   3.934  0.4231  0.0349  0.1555
   96LYS      N 1419   4.997  -0.152   3.822 -0.4025  0.2259  0.4207
   96LYS      H 1420   4.958  -0.148   3.729 -1.2848  2.3327  0.8335
   96LYS     CA 1421   4.918  -0.211   3.928 -1.1170  0.4521  0.1849
   96LYS     HA 1422   4.918  -0.142   4.012  1.8898 -0.5541  1.1377
   96LYS     CB 1423   4.773  -0.233   3.891  0.1857  0.7121  0.1412
   96LYS    HB1 1424   4.727  -0.280   3.978  1.9501 -1.2182  0.1112
   96LYS    HB2 1425   4.758  -0.295   3.804 -0.3559  1.2221 -0.1395
   96LYS     CG 1426   4.688  -0.108   3.862  0.0106 -0.5109  0.1408
   96LYS    HG1 1427   4.727  -0.061   3.772 -1.3347 -1.2933 -0.8884
   96LYS    HG2 1428   4.713  -0.035   3.939 -0.8999  0.5447 -0.5279
   96LYS     CD 1429   4.528  -0.115   3.861 -1.1304  0.7623 -0.6400
   96LYS    HD1 1430   4.497  -0.014   3.835  1.3612  1.3248 -1.8191
   96LYS    HD2 1431   4.483  -0.147   3.955  0.4506  1.2032  0.3185
   96LYS     CE 1432   4.489  -0.218   3.751  0.2089 -0.0896 -0.0112
   96LYS    HE1 1433   4.524  -0.313   3.790 -1.0837 -0.6578 -0.1703
   96LYS    HE2 1434   4.541  -0.195   3.657 -2.1537 -2.2595 -1.9898
   96LYS     NZ 1435   4.340  -0.236   3.743  0.6546  0.5902  0.2347
   96LYS    HZ1 1436   4.299  -0.277   3.826 -1.6047  0.3296 -0.9160
   96LYS    HZ2 1437   4.291  -0.150   3.725 -1.8885 -0.8288 -0.0550
   96LYS    HZ3 1438   4.312  -0.303   3.672  2.3103  2.3743 -2.2679
   96LYS      C 1439   4.986  -0.335   3.998 -0.2035 -0.5832  0.6689
   96LYS      O 1440   5.019  -0.335   4.114  0.4116  0.0734  0.7903
   97LYS      N 1441   5.018  -0.442   3.921  0.3629  0.2875 -0.0742
   97LYS      H 1442   4.986  -0.429   3.825 -1.9758 -0.5639  0.5159
   97LYS     CA 1443   5.078  -0.571   3.957  0.5092 -0.4160  0.2691
   97LYS     HA 1444   5.001  -0.614   4.021 -1.8939  0.0942 -2.0967
   97LYS     CB 1445   5.097  -0.652   3.837  0.7576 -0.1224  0.3015
   97LYS    HB1 1446   5.149  -0.740   3.874 -0.4069 -0.6008  0.8281
   97LYS    HB2 1447   5.158  -0.595   3.767  0.9018  0.4454  0.8813
   97LYS     CG 1448   4.976  -0.716   3.776 -0.8241 -0.5132 -0.5976
   97LYS    HG1 1449   4.905  -0.635   3.760 -0.2606  0.4519  1.4165
   97LYS    HG2 1450   4.938  -0.778   3.857  1.1787  0.4471  1.1471
   97LYS     CD 1451   4.995  -0.810   3.654 -0.0494 -0.1506  0.1982
   97LYS    HD1 1452   5.068  -0.884   3.686  2.2066  1.9908  0.3043
   97LYS    HD2 1453   5.037  -0.755   3.570  1.7103 -1.2664  0.3086
   97LYS     CE 1454   4.861  -0.877   3.622  0.0201  0.8410  0.1751
   97LYS    HE1 1455   4.812  -0.931   3.703  0.6321 -2.4629 -1.5003
   97LYS    HE2 1456   4.874  -0.956   3.548 -0.8179  1.2917 -0.4765
   97LYS     NZ 1457   4.768  -0.783   3.565 -0.5154  0.4972  0.2858
   97LYS    HZ1 1458   4.823  -0.756   3.484  0.6068 -0.1366  0.8164
   97LYS    HZ2 1459   4.680  -0.827   3.543  0.3064 -2.2176  2.0093
   97LYS    HZ3 1460   4.747  -0.697   3.615 -0.2797  2.4304 -2.6448
   97LYS      C 1461   5.213  -0.542   4.027  0.1942  0.3821  0.3554
   97LYS      O 1462   5.227  -0.596   4.140 -0.0779  0.5976 -0.6699
   98ILE      N 1463   5.291  -0.445   3.977  0.0190 -0.4626 -0.5603
   98ILE      H 1464   5.251  -0.387   3.905 -0.8134  0.1394  0.3623
   98ILE     CA 1465   5.418  -0.410   4.041 -0.4223  0.1333  0.0381
   98ILE     HA 1466   5.469  -0.505   4.049 -1.4489 -0.5955 -1.5888
   98ILE     CB 1467   5.502  -0.310   3.963  0.1194  0.6283  0.0826
   98ILE     HB 1468   5.439  -0.226   3.933  1.4598  1.7252  0.2230
   98ILE    CG2 1469   5.611  -0.240   4.048 -0.7616  0.6448 -0.4883
   98ILE   HG21 1470   5.677  -0.306   4.105 -2.1688 -0.5802 -0.2186
   98ILE   HG22 1471   5.672  -0.179   3.982  1.0532  1.9034  2.1403
   98ILE   HG23 1472   5.563  -0.174   4.121  0.1579 -1.1193  1.8580
   98ILE    CG1 1473   5.559  -0.371   3.832  0.6350 -0.3127  0.0812
   98ILE   HG11 1474   5.482  -0.439   3.795 -0.2477  0.7640 -0.1048
   98ILE   HG12 1475   5.645  -0.427   3.867  2.1345  1.9719  0.2713
   98ILE     CD 1476   5.601  -0.276   3.726 -0.5954 -0.1458 -0.3732
   98ILE    HD1 1477   5.518  -0.216   3.689  0.1519  0.5042 -1.0321
   98ILE    HD2 1478   5.680  -0.209   3.759  0.8524 -2.0020  0.0722
   98ILE    HD3 1479   5.647  -0.323   3.640  0.1135  1.5196 -0.9414
   98ILE      C 1480   5.394  -0.359   4.181 -0.5269 -0.2298 -0.4233
   98ILE      O 1481   5.473  -0.400   4.274  0.2174 -0.0691 -0.2732
   99VAL      N 1482   5.295  -0.272   4.214  0.1458 -0.7443 -0.3987
   99VAL      H 1483   5.228  -0.250   4.141  1.4628  1.0552 -1.1324
   99VAL     CA 1484   5.275  -0.211   4.350  0.2273 -0.0166  0.1616
   99VAL     HA 1485   5.370  -0.203   4.403 -0.1804  0.4377  0.8448
   99VAL     CB 1486   5.215  -0.064   4.346 -0.2530  0.0853 -0.8269
   99VAL     HB 1487   5.124  -0.071   4.287  0.6463 -3.0372 -2.0447
   99VAL    CG1 1488   5.192  -0.007   4.487 -0.4450 -0.3843 -0.2015
   99VAL   HG11 1489   5.288   0.018   4.533 -0.4307 -1.6775  0.5337
   99VAL   HG12 1490   5.135   0.084   4.469 -0.4854 -0.7555 -2.2010
   99VAL   HG13 1491   5.147  -0.079   4.555 -0.4362 -0.7995 -0.6321
   99VAL    CG2 1492   5.313   0.031   4.269 -0.0535  0.2115  0.4275
   99VAL   HG21 1493   5.407   0.051   4.321 -0.4231  2.4845  0.3162
   99VAL   HG22 1494   5.320  -0.012   4.169 -1.9691 -0.7921  0.6885
   99VAL   HG23 1495   5.266   0.129   4.269 -1.4443 -0.4324  0.4942
   99VAL      C 1496   5.199  -0.311   4.441 -0.4107  0.5914  0.0315
   99VAL      O 1497   5.219  -0.320   4.560 -0.2071 -0.6496  0.4391
  100SER      N 1498   5.124  -0.401   4.376 -0.5261 -0.8557  0.4908
  100SER      H 1499   5.111  -0.394   4.276  0.3196  3.3842  0.4636
  100SER     CA 1500   5.072  -0.523   4.442  0.2947 -0.0797  0.3070
  100SER     HA 1501   5.020  -0.490   4.532  1.6735 -1.9787  1.9019
  100SER     CB 1502   4.981  -0.611   4.353 -0.0995 -0.0797 -0.7291
  100SER    HB1 1503   5.033  -0.646   4.264  0.2478  0.0802 -0.5911
  100SER    HB2 1504   4.891  -0.552   4.332 -0.8437 -0.5814  0.8869
  100SER     OG 1505   4.939  -0.722   4.431 -0.6526  0.6017  0.0287
  100SER     HG 1506   4.963  -0.804   4.387  0.9874  1.2840 -0.4380
  100SER      C 1507   5.179  -0.615   4.510  0.0089 -1.0818 -0.4742
  100SER      O 1508   5.162  -0.665   4.623  0.6845  0.6421 -0.6839
  101ASP      N 1509   5.286  -0.634   4.441 -0.3887  0.0682 -0.0941
  101ASP      H 1510   5.307  -0.585   4.356  1.4687 -0.2819  0.1166
  101ASP     CA 1511   5.398  -0.716   4.494  0.1269  0.4972  0.2474
  101ASP     HA 1512   5.368  -0.814   4.532 -0.8023  0.1829 -1.2148
  101ASP     CB 1513   5.480  -0.753   4.364  0.2977 -0.9187  0.0716
  101ASP    HB1 1514   5.507  -0.664   4.307  1.3608 -1.0733  0.3050
  101ASP    HB2 1515   5.415  -0.818   4.305 -0.7198  1.7060 -1.8993
  101ASP     CG 1516   5.609  -0.839   4.380 -0.0443  1.0931  0.5114
  101ASP    OD1 1517   5.715  -0.800   4.338 -0.5372 -0.3895 -0.2803
  101ASP    OD2 1518   5.600  -0.948   4.440 -0.4468 -0.0891 -0.0310
  101ASP      C 1519   5.488  -0.643   4.595 -0.0093  0.7275 -0.3860
  101ASP      O 1520   5.598  -0.692   4.626 -0.4501 -0.0879 -0.2130
  102GLY      N 1521   5.442  -0.538   4.665 -0.5456 -0.1690 -0.4745
  102GLY      H 1522   5.353  -0.502   4.633 -0.9905  1.4551  2.2270
  102GLY     CA 1523   5.512  -0.468   4.773  0.1791 -0.5966 -0.5485
  102GLY    HA1 1524   5.569  -0.533   4.839 -0.0942  1.0479  1.3722
  102GLY    HA2 1525   5.431  -0.432   4.836  0.7082 -0.0863 -0.1625
  102GLY      C 1526   5.605  -0.358   4.726  0.3470  0.2104 -0.2599
  102GLY      O 1527   5.672  -0.301   4.808  0.3740  0.0627  0.2786
  103ASN      N 1528   5.610  -0.321   4.595  0.9887  0.3291 -0.1535
  103ASN      H 1529   5.551  -0.372   4.531  0.7430  0.2277  0.1528
  103ASN     CA 1530   5.701  -0.227   4.539 -0.8460 -0.1461  0.4584
  103ASN     HA 1531   5.792  -0.234   4.598 -1.9072 -1.5324  2.0280
  103ASN     CB 1532   5.743  -0.273   4.394  0.2519 -0.4889 -0.8068
  103ASN    HB1 1533   5.821  -0.205   4.360 -1.4007  1.8724 -0.1335
  103ASN    HB2 1534   5.658  -0.244   4.332 -0.4287 -2.1734 -0.7198
  103ASN     CG 1535   5.794  -0.418   4.376 -0.8882 -0.2341 -0.1904
  103ASN    OD1 1536   5.904  -0.453   4.419  0.0760 -0.2658 -0.2991
  103ASN    ND2 1537   5.715  -0.507   4.327 -0.0002 -0.2849  0.4661
  103ASN   HD21 1538   5.622  -0.476   4.305  0.3119  0.7158  0.4960
  103ASN   HD22 1539   5.747  -0.603   4.328  0.3964 -0.2442 -2.1216
  103ASN      C 1540   5.651  -0.081   4.544  0.1353 -1.5406 -0.2577
  103ASN      O 1541   5.530  -0.055   4.528  0.0405 -0.2547 -0.0873
  104GLY      N 1542   5.736   0.021   4.569 -0.6572  0.2501 -0.9337
  104GLY      H 1543   5.833   0.004   4.588 -0.5841  3.0057  2.0136
  104GLY     CA 1544   5.702   0.164   4.545 -0.2012 -0.0410 -0.1815
  104GLY    HA1 1545   5.749   0.232   4.616 -0.1821 -1.6995  1.4604
  104GLY    HA2 1546   5.595   0.173   4.561 -0.4698  0.6027 -1.9976
  104GLY      C 1547   5.726   0.217   4.399  0.0841  0.5816 -0.7240
  104GLY      O 1548   5.804   0.161   4.327  0.3247 -0.0610  0.3557
  105MET      N 1549   5.667   0.335   4.373 -0.4235  0.8491  0.5713
  105MET      H 1550   5.598   0.376   4.435 -1.5027  1.1536 -0.7740
  105MET     CA 1551   5.703   0.418   4.254  0.5747  0.7951  0.2886
  105MET     HA 1552   5.679   0.363   4.163 -0.8497 -0.9197  1.6213
  105MET     CB 1553   5.616   0.545   4.261  0.3138  0.4908 -0.2880
  105MET    HB1 1554   5.668   0.620   4.202  0.3124  1.5474  0.9929
  105MET    HB2 1555   5.619   0.575   4.366  0.5631 -0.9166  0.1302
  105MET     CG 1556   5.474   0.525   4.202 -0.0895 -0.0028 -0.4856
  105MET    HG1 1557   5.402   0.575   4.267  1.3020  0.5806  0.6583
  105MET    HG2 1558   5.443   0.422   4.186 -0.8081  0.3041 -1.1786
  105MET     SD 1559   5.456   0.614   4.036 -0.0449  0.0411  0.2017
  105MET     CE 1560   5.560   0.510   3.938 -0.1897  0.5151  0.0538
  105MET    HE1 1561   5.532   0.405   3.953 -1.1361  0.3966 -2.1520
  105MET    HE2 1562   5.533   0.537   3.836 -0.6451  1.0893  0.3233
  105MET    HE3 1563   5.667   0.520   3.951 -0.1874  0.1322  0.3478
  105MET      C 1564   5.855   0.462   4.262  0.9845  0.4720  0.6492
  105MET      O 1565   5.920   0.491   4.162 -0.2710  0.2277 -0.0876
  106ASN      N 1566   5.922   0.461   4.379  0.3603 -0.0181 -0.0647
  106ASN      H 1567   5.871   0.438   4.463 -1.8055 -0.7453 -1.5049
  106ASN     CA 1568   6.072   0.467   4.383  0.4435  0.4530 -0.2037
  106ASN     HA 1569   6.117   0.559   4.344  0.2384  0.0745 -1.3845
  106ASN     CB 1570   6.107   0.454   4.533  0.1274  0.2582 -0.2580
  106ASN    HB1 1571   6.128   0.350   4.554 -0.1312  0.4967  1.3154
  106ASN    HB2 1572   6.030   0.482   4.605 -1.5571 -1.3182 -1.3729
  106ASN     CG 1573   6.230   0.542   4.561 -0.7531  0.4455  0.4960
  106ASN    OD1 1574   6.231   0.664   4.557  0.1859  0.0754  0.3866
  106ASN    ND2 1575   6.341   0.476   4.581 -0.6703  0.4693 -0.1925
  106ASN   HD21 1576   6.343   0.375   4.586 -1.6326  0.4836  1.1873
  106ASN   HD22 1577   6.422   0.520   4.622  2.0480 -2.6986 -1.7007
  106ASN      C 1578   6.144   0.363   4.298  0.4259 -0.3746  0.2148
  106ASN      O 1579   6.264   0.374   4.273  0.1848 -0.6521  0.3321
  107ALA      N 1580   6.082   0.254   4.262 -0.3111 -0.0657 -0.3360
  107ALA      H 1581   5.990   0.245   4.302 -0.5918  2.6008 -0.1849
  107ALA     CA 1582   6.135   0.143   4.185  0.9510 -0.4656  1.0076
  107ALA     HA 1583   6.235   0.124   4.225  1.9609  2.0205 -0.1566
  107ALA     CB 1584   6.045   0.017   4.204 -0.1456  0.3049  0.0429
  107ALA    HB1 1585   6.025   0.005   4.310 -2.7506  0.0198 -0.4290
  107ALA    HB2 1586   5.949   0.030   4.154  0.3152 -0.3370 -1.0579
  107ALA    HB3 1587   6.082  -0.078   4.163  2.1895  0.2336  2.0890
  107ALA      C 1588   6.154   0.184   4.041 -0.2919 -0.6852 -0.3171
  107ALA      O 1589   6.257   0.148   3.979  0.0035  0.3757 -0.2357
  108TRP      N 1590   6.060   0.262   3.979 -0.7096 -0.8455 -0.2226
  108TRP      H 1591   5.985   0.304   4.032 -0.8617 -3.2710  1.6485
  108TRP     CA 1592   6.083   0.332   3.848 -0.3321 -0.2424 -0.2694
  108TRP     HA 1593   6.104   0.256   3.772 -1.3348  0.8257 -1.6680
  108TRP     CB 1594   5.958   0.399   3.806  0.1234 -0.7986  0.3985
  108TRP    HB1 1595   5.980   0.460   3.718 -2.5465 -1.4684 -0.8188
  108TRP    HB2 1596   5.913   0.462   3.883 -0.3915  1.4919 -1.6314
  108TRP     CG 1597   5.851   0.307   3.753  0.0272 -1.0763  0.0049
  108TRP    CD1 1598   5.821   0.270   3.625 -0.0772 -1.0969 -0.2412
  108TRP    HD1 1599   5.890   0.301   3.547  2.5889  1.3223  2.8112
  108TRP    NE1 1600   5.707   0.190   3.620  0.2247  0.0507  0.0545
  108TRP    HE1 1601   5.678   0.138   3.538  0.6902  1.8169 -1.2923
  108TRP    CE2 1602   5.659   0.168   3.748  0.7254 -0.3783 -0.1959
  108TRP    CZ2 1603   5.559   0.087   3.799  0.6009 -0.0109  0.5122
  108TRP    HZ2 1604   5.488   0.042   3.732  0.5938  0.6075  0.0955
  108TRP    CH2 1605   5.540   0.071   3.937 -0.1821  0.1737 -0.7400
  108TRP    HH2 1606   5.463   0.014   3.988  0.2193 -0.3665 -0.7340
  108TRP    CZ3 1607   5.632   0.130   4.021 -0.7967 -0.5596  0.5819
  108TRP    HZ3 1608   5.639   0.117   4.128 -1.7262 -0.7109  0.6362
  108TRP    CE3 1609   5.738   0.204   3.972 -0.0430 -0.3764  0.3173
  108TRP    HE3 1610   5.799   0.259   4.042  2.7590 -0.5554 -1.7701
  108TRP    CD2 1611   5.757   0.230   3.839  0.1830  0.7077 -0.0218
  108TRP      C 1612   6.203   0.426   3.864 -0.4634  0.0288 -0.9139
  108TRP      O 1613   6.187   0.530   3.935 -0.3146 -0.8339 -0.2017
  109VAL      N 1614   6.304   0.396   3.786 -0.3997  0.0773 -0.2100
  109VAL      H 1615   6.306   0.314   3.727 -0.4215  0.3430 -0.5856
  109VAL     CA 1616   6.416   0.488   3.783 -0.3597 -0.2556  0.2103
  109VAL     HA 1617   6.449   0.512   3.884  0.4360  0.1887 -0.1420
  109VAL     CB 1618   6.533   0.425   3.700 -0.2531  0.2290  0.6607
  109VAL     HB 1619   6.512   0.412   3.594  2.9099 -0.1299 -0.0150
  109VAL    CG1 1620   6.658   0.509   3.717 -0.1077 -0.8350 -0.0517
  109VAL   HG11 1621   6.651   0.604   3.663 -0.6684 -1.0065 -0.2934
  109VAL   HG12 1622   6.688   0.517   3.821  1.7619  0.1248 -0.6078
  109VAL   HG13 1623   6.740   0.450   3.676  1.2122  0.1178  1.1396
  109VAL    CG2 1624   6.572   0.286   3.759 -0.1561 -0.1142  0.1869
  109VAL   HG21 1625   6.494   0.210   3.759  0.7247 -1.0422  0.7013
  109VAL   HG22 1626   6.658   0.251   3.703  0.3653  2.1405 -0.5212
  109VAL   HG23 1627   6.584   0.290   3.868 -1.1172  0.5407  0.2876
  109VAL      C 1628   6.379   0.623   3.721 -0.0681  0.0698  0.9905
  109VAL      O 1629   6.425   0.728   3.776 -0.2836 -0.5890 -0.2272
  110ALA      N 1630   6.292   0.618   3.623 -0.3485 -0.1008  0.1445
  110ALA      H 1631   6.251   0.534   3.587 -1.8403  1.4746 -2.1110
  110ALA     CA 1632   6.248   0.747   3.568 -0.0856  0.3213 -0.3040
  110ALA     HA 1633   6.342   0.801   3.556 -0.5514  2.0160  2.7762
  110ALA     CB 1634   6.177   0.722   3.438 -0.6007  0.1593  0.2002
  110ALA    HB1 1635   6.114   0.634   3.445  1.1634 -1.1209  0.4531
  110ALA    HB2 1636   6.116   0.806   3.404 -0.7089 -0.2894 -0.7276
  110ALA    HB3 1637   6.252   0.721   3.360 -0.6802 -1.1676  0.1230
  110ALA      C 1638   6.160   0.836   3.661 -0.7914  0.6877  0.8088
  110ALA      O 1639   6.172   0.956   3.646 -0.0903 -0.3115  0.2507
  111TRP      N 1640   6.087   0.780   3.764  0.7057  0.2794 -0.3215
  111TRP      H 1641   6.088   0.679   3.762 -1.7765  0.2256 -1.8358
  111TRP     CA 1642   6.013   0.853   3.865 -0.2755 -0.3016  0.3548
  111TRP     HA 1643   5.960   0.932   3.813  1.0735 -1.3661 -2.9397
  111TRP     CB 1644   5.901   0.763   3.917  0.6225  0.5167 -0.6693
  111TRP    HB1 1645   5.943   0.676   3.968  0.1291  1.0175  0.6335
  111TRP    HB2 1646   5.837   0.743   3.832 -0.7773  2.9925 -0.2639
  111TRP     CG 1647   5.821   0.832   4.028 -0.2295  0.1487  0.0894
  111TRP    CD1 1648   5.711   0.904   4.011  0.1374 -0.5757 -0.8692
  111TRP    HD1 1649   5.674   0.918   3.910  2.4469  1.8640 -1.4775
  111TRP    NE1 1650   5.667   0.944   4.130 -0.2188 -0.3462 -0.0996
  111TRP    HE1 1651   5.583   0.998   4.144  0.3596  0.3714  0.7704
  111TRP    CE2 1652   5.737   0.884   4.234  0.1145  0.2978 -0.1326
  111TRP    CZ2 1653   5.724   0.879   4.376 -0.9431  0.4723 -0.2083
  111TRP    HZ2 1654   5.646   0.933   4.427  0.7676  1.1683  1.7664
  111TRP    CH2 1655   5.825   0.824   4.454 -0.2953  0.1232  0.0383
  111TRP    HH2 1656   5.818   0.821   4.562 -0.3582  1.2199  0.0790
  111TRP    CZ3 1657   5.942   0.774   4.396 -0.2630  0.3795 -0.3497
  111TRP    HZ3 1658   6.012   0.736   4.469 -2.6388  1.4739  2.7327
  111TRP    CE3 1659   5.957   0.778   4.257  0.0554  0.7313 -0.7069
  111TRP    HE3 1660   6.041   0.732   4.206 -0.8998  1.3312 -2.9366
  111TRP    CD2 1661   5.854   0.832   4.175 -0.3172 -0.3991  0.4103
  111TRP      C 1662   6.109   0.901   3.970 -0.7155 -0.3930  0.9101
  111TRP      O 1663   6.110   1.018   4.005  0.5771 -0.4598 -0.2636
  112ARG      N 1664   6.193   0.814   4.022  0.2803  0.3777 -0.0143
  112ARG      H 1665   6.197   0.719   3.987  0.1170  0.1649  0.5353
  112ARG     CA 1666   6.294   0.840   4.126 -0.9570 -0.1900 -0.1217
  112ARG     HA 1667   6.248   0.862   4.222  0.8321 -0.0609  0.7416
  112ARG     CB 1668   6.387   0.713   4.149 -0.0168 -0.0873 -0.1309
  112ARG    HB1 1669   6.454   0.695   4.064  1.2915 -0.7510  0.9951
  112ARG    HB2 1670   6.324   0.624   4.153  0.9857 -0.8630 -0.9319
  112ARG     CG 1671   6.470   0.723   4.278 -0.0527  0.2272 -0.0389
  112ARG    HG1 1672   6.417   0.777   4.356  2.0327  0.6651  1.1563
  112ARG    HG2 1673   6.555   0.791   4.264  0.4785 -0.4072  0.0730
  112ARG     CD 1674   6.520   0.592   4.338  0.8229  1.1122 -0.0383
  112ARG    HD1 1675   6.434   0.525   4.343  0.8757  1.0930  0.6121
  112ARG    HD2 1676   6.570   0.594   4.434  0.5339 -2.4630  0.3302
  112ARG     NE 1677   6.619   0.541   4.244 -0.7916  1.0074 -0.2996
  112ARG     HE 1678   6.689   0.605   4.211  0.9674 -0.5691  0.1738
  112ARG     CZ 1679   6.624   0.411   4.205 -0.6806  0.2488  0.3224
  112ARG    NH1 1680   6.534   0.328   4.241 -0.4073 -0.3803  0.3550
  112ARG   HH11 1681   6.444   0.356   4.275 -0.1260 -0.3882  1.1453
  112ARG   HH12 1682   6.528   0.231   4.215 -1.9569 -0.2648  0.2439
  112ARG    NH2 1683   6.721   0.364   4.130  0.1033 -0.0502 -0.8646
  112ARG   HH21 1684   6.795   0.423   4.094  1.9687 -1.4502  0.4858
  112ARG   HH22 1685   6.728   0.264   4.114  0.1337  0.2607 -3.0596
  112ARG      C 1686   6.388   0.961   4.089  0.0626  0.8809 -0.2226
  112ARG      O 1687   6.416   1.036   4.185 -0.1396  0.0263  0.1415
  113ASN      N 1688   6.423   0.977   3.963 -0.2646 -0.1711  0.1741
  113ASN      H 1689   6.395   0.900   3.903 -1.6581  0.4588 -0.0252
  113ASN     CA 1690   6.510   1.080   3.923  0.3518  0.4543 -0.1052
  113ASN     HA 1691   6.571   1.106   4.010  0.8729 -0.9033 -0.0398
  113ASN     CB 1692   6.607   1.028   3.820 -1.3055  0.2590  0.6019
  113ASN    HB1 1693   6.669   1.111   3.786 -0.4656 -0.7119 -0.3305
  113ASN    HB2 1694   6.550   0.983   3.739 -2.4724 -0.4621  1.7987
  113ASN     CG 1695   6.699   0.917   3.867  0.0047 -0.0949 -0.6311
  113ASN    OD1 1696   6.727   0.901   3.983  0.1798  0.0140  0.7497
  113ASN    ND2 1697   6.735   0.829   3.779 -0.3935 -0.0264  0.3994
  113ASN   HD21 1698   6.703   0.850   3.686  0.7449  0.3894  0.0892
  113ASN   HD22 1699   6.808   0.763   3.802  0.7805  0.6716 -1.1639
  113ASN      C 1700   6.440   1.214   3.887  0.5091 -0.4620 -0.1447
  113ASN      O 1701   6.515   1.310   3.867 -0.8854  0.6310  0.4188
  114ARG      N 1702   6.308   1.225   3.887 -0.5159  0.7420 -0.5327
  114ARG      H 1703   6.255   1.140   3.906  2.5978 -2.1338 -3.3156
  114ARG     CA 1704   6.239   1.336   3.831  0.3391  0.0605  0.2380
  114ARG     HA 1705   6.309   1.419   3.830  3.9488 -2.6713  1.4047
  114ARG     CB 1706   6.203   1.309   3.686 -0.2421 -0.2552  0.3607
  114ARG    HB1 1707   6.143   1.391   3.649  0.6977  0.6335  0.7617
  114ARG    HB2 1708   6.144   1.217   3.683 -1.2978  0.4049  0.3347
  114ARG     CG 1709   6.320   1.302   3.577  0.2599 -0.3842 -0.1474
  114ARG    HG1 1710   6.290   1.273   3.476 -1.3133 -2.4485  0.8271
  114ARG    HG2 1711   6.386   1.220   3.606  2.2876  0.8489 -0.9958
  114ARG     CD 1712   6.416   1.424   3.568  0.6890 -0.5931 -0.4682
  114ARG    HD1 1713   6.489   1.411   3.647 -3.2987 -0.1903  3.7257
  114ARG    HD2 1714   6.351   1.511   3.577  0.6929 -0.4190 -1.9084
  114ARG     NE 1715   6.491   1.429   3.446 -0.4281 -0.1948  0.6868
  114ARG     HE 1716   6.489   1.348   3.385 -0.6518  1.2596 -1.3382
  114ARG     CZ 1717   6.526   1.539   3.384 -0.2129  0.6117 -0.5216
  114ARG    NH1 1718   6.516   1.655   3.441 -0.1381 -0.7700  0.2850
  114ARG   HH11 1719   6.474   1.661   3.532 -2.2001 -0.0447 -0.6430
  114ARG   HH12 1720   6.540   1.735   3.383  0.4260 -0.4237  0.9853
  114ARG    NH2 1721   6.577   1.532   3.266 -0.0704  0.1174 -0.5236
  114ARG   HH21 1722   6.610   1.443   3.232  3.3183  0.7248  0.7451
  114ARG   HH22 1723   6.596   1.612   3.207  1.4730  0.7449  0.7647
  114ARG      C 1724   6.114   1.380   3.907 -0.0637  0.4090 -0.7269
  114ARG      O 1725   6.057   1.489   3.889 -0.0417  0.3857 -0.3028
  115CYS      N 1726   6.062   1.291   3.997 -0.0315 -0.5233 -0.9095
  115CYS      H 1727   6.093   1.195   4.002  0.5427 -0.2726  1.6115
  115CYS     CA 1728   5.928   1.296   4.055  0.5346  0.1346  0.3457
  115CYS     HA 1729   5.886   1.395   4.036  0.3506  0.1344  0.7417
  115CYS     CB 1730   5.828   1.202   3.986  0.1793  0.4754 -0.7597
  115CYS    HB1 1731   5.730   1.230   4.026  0.7294 -0.2133  1.1615
  115CYS    HB2 1732   5.845   1.102   4.026 -0.6020  0.9437  0.7963
  115CYS     SG 1733   5.827   1.208   3.809  0.0466 -0.4345 -0.1612
  115CYS      C 1734   5.932   1.287   4.208  0.8807 -0.2100 -0.0419
  115CYS      O 1735   5.818   1.287   4.267 -0.3549 -0.8187  0.1946
  116LYS      N 1736   6.046   1.288   4.275 -0.6812 -0.4480  0.5288
  116LYS      H 1737   6.130   1.279   4.219 -2.4354 -0.1908 -2.3473
  116LYS     CA 1738   6.046   1.306   4.417  0.0291  0.3280 -0.7133
  116LYS     HA 1739   5.953   1.259   4.449  1.0223 -1.7822 -0.7115
  116LYS     CB 1740   6.159   1.215   4.486  0.1049  0.5083 -0.2872
  116LYS    HB1 1741   6.184   1.265   4.580  0.6173 -1.4378  0.6757
  116LYS    HB2 1742   6.248   1.219   4.423  1.1277 -2.4857  0.7901
  116LYS     CG 1743   6.115   1.070   4.502 -0.3794  0.4395 -0.0971
  116LYS    HG1 1744   6.152   1.016   4.414  1.6413  0.3787  0.7474
  116LYS    HG2 1745   6.007   1.064   4.513 -0.1591 -1.2056  1.7375
  116LYS     CD 1746   6.177   0.995   4.624  0.3124 -0.2140 -0.4754
  116LYS    HD1 1747   6.107   0.912   4.630  1.0508 -0.7898  0.4293
  116LYS    HD2 1748   6.169   1.049   4.719 -2.9793 -0.1627 -0.6468
  116LYS     CE 1749   6.318   0.943   4.599  0.5897  0.5779  0.1343
  116LYS    HE1 1750   6.380   1.025   4.562 -0.4744  0.6440 -1.6504
  116LYS    HE2 1751   6.302   0.875   4.515 -0.9966  0.7905  0.2338
  116LYS     NZ 1752   6.376   0.870   4.713  0.2514 -0.1091  0.0111
  116LYS    HZ1 1753   6.378   0.932   4.792 -0.4174  1.8849 -1.4412
  116LYS    HZ2 1754   6.330   0.785   4.742  2.0643 -0.5980  1.6444
  116LYS    HZ3 1755   6.472   0.842   4.702  0.5926  1.4584 -1.4788
  116LYS      C 1756   6.057   1.449   4.481  0.6707 -0.0963 -0.3056
  116LYS      O 1757   6.121   1.535   4.419 -0.0993 -0.0655 -0.1018
  117GLY      N 1758   5.997   1.471   4.599 -0.7988 -0.2252 -0.1424
  117GLY      H 1759   5.921   1.408   4.619 -0.2054 -0.7354  0.5539
  117GLY     CA 1760   6.008   1.603   4.672 -0.4815  0.6253  0.3025
  117GLY    HA1 1761   6.107   1.630   4.708 -0.6192  1.5308  0.0331
  117GLY    HA2 1762   5.944   1.595   4.760 -2.4827 -0.9899 -1.2149
  117GLY      C 1763   5.960   1.711   4.591 -0.2436 -0.2798 -0.3796
  117GLY      O 1764   6.024   1.814   4.566 -0.6900 -0.7136  0.1966
  118THR      N 1765   5.831   1.694   4.548 -0.3316 -0.7925  0.4593
  118THR      H 1766   5.788   1.604   4.564  2.6715 -2.5926 -0.5488
  118THR     CA 1767   5.763   1.794   4.460  0.5992 -0.2496  0.1053
  118THR     HA 1768   5.773   1.897   4.493 -3.0604  0.6295 -1.0340
  118THR     CB 1769   5.839   1.780   4.323  0.0749 -0.0948 -0.0657
  118THR     HB 1770   5.947   1.778   4.333 -0.0490  0.4870  1.6933
  118THR    CG2 1771   5.808   1.650   4.256  0.6656 -0.0448  0.3027
  118THR   HG21 1772   5.701   1.646   4.234  0.4294 -1.1369  1.5548
  118THR   HG22 1773   5.858   1.638   4.160  0.1090  3.1771 -0.5055
  118THR   HG23 1774   5.835   1.570   4.325 -1.3305  0.8999  2.2950
  118THR    OG1 1775   5.808   1.881   4.235 -0.5263 -0.1053  0.2733
  118THR    HG1 1776   5.805   1.961   4.288  1.7055  1.2213 -1.4343
  118THR      C 1777   5.614   1.776   4.446 -0.5038  0.2442  0.5983
  118THR      O 1778   5.556   1.667   4.464 -0.0380 -0.2263 -0.0013
  119ASP      N 1779   5.552   1.891   4.412  0.3569  0.3017  0.2580
  119ASP      H 1780   5.613   1.971   4.402  0.8485 -0.2993 -2.0049
  119ASP     CA 1781   5.418   1.909   4.364  0.1691  0.5369 -0.0603
  119ASP     HA 1782   5.352   1.872   4.442 -1.0889  1.4127 -0.6691
  119ASP     CB 1783   5.390   2.061   4.342  0.6023  0.1247  0.3504
  119ASP    HB1 1784   5.460   2.090   4.263  0.3872 -1.4216 -0.4478
  119ASP    HB2 1785   5.408   2.111   4.437 -0.4627 -1.9149  1.6907
  119ASP     CG 1786   5.253   2.114   4.310  0.2306  0.1451  0.6317
  119ASP    OD1 1787   5.155   2.039   4.331 -0.2961  0.1068 -0.3059
  119ASP    OD2 1788   5.240   2.229   4.266  0.1396 -0.1315 -0.0411
  119ASP      C 1789   5.379   1.827   4.235 -0.1650 -0.2665 -0.1134
  119ASP      O 1790   5.350   1.889   4.132 -0.0600  0.2893  0.0168
  120VAL      N 1791   5.379   1.693   4.233  0.1676 -0.7016 -0.4120
  120VAL      H 1792   5.406   1.643   4.317  1.0099 -3.9600 -2.4656
  120VAL     CA 1793   5.331   1.617   4.114  0.6525  0.4173 -0.3159
  120VAL     HA 1794   5.384   1.665   4.032  0.4554  3.2404  1.0925
  120VAL     CB 1795   5.373   1.466   4.123 -0.2373 -0.2346 -0.2155
  120VAL     HB 1796   5.341   1.419   4.030 -2.9744  1.4425 -0.2118
  120VAL    CG1 1797   5.535   1.459   4.135  0.7175  0.1133  0.1786
  120VAL   HG11 1798   5.569   1.494   4.233  0.3382  1.2157 -0.0710
  120VAL   HG12 1799   5.562   1.357   4.107 -0.3663 -0.3819  0.8566
  120VAL   HG13 1800   5.569   1.527   4.057 -1.5813 -1.3556 -2.2589
  120VAL    CG2 1801   5.310   1.395   4.245 -0.2026  0.2460 -0.0524
  120VAL   HG21 1802   5.208   1.362   4.226 -0.9752  2.3858  0.1628
  120VAL   HG22 1803   5.363   1.300   4.257 -0.4156  0.1060 -0.2211
  120VAL   HG23 1804   5.319   1.457   4.334  2.7480 -0.2486  0.1190
  120VAL      C 1805   5.184   1.630   4.083 -0.8162 -0.1045  0.8194
  120VAL      O 1806   5.149   1.616   3.969 -0.1013 -0.3013  0.3771
  121GLN      N 1807   5.098   1.672   4.177 -0.2866 -0.0548 -0.6779
  121GLN      H 1808   5.123   1.669   4.274 -1.5289  5.1799  0.0975
  121GLN     CA 1809   4.961   1.699   4.143  0.1175 -0.2289  0.7709
  121GLN     HA 1810   4.918   1.608   4.101  0.9214 -0.5784  0.6784
  121GLN     CB 1811   4.893   1.733   4.281  0.0152  0.1935  0.5200
  121GLN    HB1 1812   4.920   1.829   4.325 -1.4743 -0.5402  3.2937
  121GLN    HB2 1813   4.916   1.649   4.347  0.9224 -0.8536 -1.0591
  121GLN     CG 1814   4.738   1.715   4.256  0.4110  0.3560 -0.3505
  121GLN    HG1 1815   4.693   1.705   4.355  0.1985  3.2732 -0.0580
  121GLN    HG2 1816   4.713   1.635   4.187 -0.2451  0.8862 -0.7354
  121GLN     CD 1817   4.666   1.841   4.223  0.0190  0.5491  0.3663
  121GLN    OE1 1818   4.715   1.952   4.233 -0.8431  0.7990 -0.3344
  121GLN    NE2 1819   4.538   1.832   4.195 -0.0892  0.0110 -0.7043
  121GLN   HE21 1820   4.498   1.739   4.195 -2.4922  0.9288 -2.2901
  121GLN   HE22 1821   4.479   1.912   4.175 -0.5604  0.5279  2.3540
  121GLN      C 1822   4.945   1.823   4.045 -0.3608  0.2884 -0.1248
  121GLN      O 1823   4.851   1.822   3.962  0.0698  0.2494  0.1120
  122ALA      N 1824   5.043   1.913   4.036 -0.3492 -0.0947 -0.0343
  122ALA      H 1825   5.126   1.904   4.093  0.1055  0.0319 -0.6657
  122ALA     CA 1826   5.053   2.006   3.921 -0.1204 -0.0935  0.6042
  122ALA     HA 1827   4.982   2.087   3.937 -1.3094 -0.6443 -1.3955
  122ALA     CB 1828   5.191   2.071   3.921 -0.3826 -0.3498  0.2538
  122ALA    HB1 1829   5.179   2.141   3.838 -3.0452 -1.6529 -0.5595
  122ALA    HB2 1830   5.216   2.116   4.017  3.0241  0.5426 -0.8759
  122ALA    HB3 1831   5.272   2.001   3.900  0.0883 -0.2304  1.5446
  122ALA      C 1832   5.019   1.953   3.785  0.1295  0.2318 -0.1140
  122ALA      O 1833   4.947   2.019   3.711  0.6087  0.7080  0.3177
  123TRP      N 1834   5.059   1.836   3.751 -0.5037  0.4786 -0.3371
  123TRP      H 1835   5.117   1.783   3.814  0.5169  2.2343  0.2693
  123TRP     CA 1836   5.041   1.785   3.615 -0.4821  0.1050 -0.0781
  123TRP     HA 1837   5.072   1.858   3.539 -0.1682 -0.2145 -0.2585
  123TRP     CB 1838   5.142   1.671   3.595 -0.7263  0.0759 -0.4656
  123TRP    HB1 1839   5.153   1.650   3.489  2.3776  0.4748 -0.3184
  123TRP    HB2 1840   5.092   1.590   3.648 -3.2245  0.4040 -2.1289
  123TRP     CG 1841   5.283   1.699   3.653  0.0509 -0.4462  0.5612
  123TRP    CD1 1842   5.344   1.632   3.745 -0.6560  0.2060  0.3846
  123TRP    HD1 1843   5.313   1.538   3.790  0.2844  0.2376  1.1356
  123TRP    NE1 1844   5.471   1.685   3.768  0.1026 -0.8461 -0.3387
  123TRP    HE1 1845   5.536   1.645   3.834  0.1225 -0.9066 -0.3953
  123TRP    CE2 1846   5.489   1.804   3.700  0.2909  0.1834  0.0060
  123TRP    CZ2 1847   5.595   1.891   3.683 -0.0843  0.6502 -0.4137
  123TRP    HZ2 1848   5.689   1.873   3.734 -0.1643  1.5300  0.0675
  123TRP    CH2 1849   5.587   2.009   3.611  0.7478 -0.2656 -0.2184
  123TRP    HH2 1850   5.673   2.072   3.596  2.6866 -2.1267  2.1180
  123TRP    CZ3 1851   5.465   2.031   3.543  0.0089  0.1261 -0.4005
  123TRP    HZ3 1852   5.451   2.126   3.495  2.0469 -0.3664 -2.1039
  123TRP    CE3 1853   5.367   1.934   3.544  0.4398  0.1771 -0.0094
  123TRP    HE3 1854   5.276   1.959   3.491 -0.0918  1.2733  1.3869
  123TRP    CD2 1855   5.369   1.820   3.629 -0.3553 -0.5312 -0.5810
  123TRP      C 1856   4.895   1.747   3.582  0.1742  0.2501 -0.4454
  123TRP      O 1857   4.851   1.715   3.469  0.0121  1.0249 -0.3279
  124ILE      N 1858   4.816   1.736   3.690  0.1739 -0.5398  0.2073
  124ILE      H 1859   4.853   1.751   3.783  1.1636  1.3323 -0.4348
  124ILE     CA 1860   4.673   1.710   3.685 -0.3016  0.0044 -0.3600
  124ILE     HA 1861   4.656   1.707   3.578 -2.7813  2.9045 -0.1843
  124ILE     CB 1862   4.632   1.584   3.755 -0.4408 -0.2677  0.4081
  124ILE     HB 1863   4.526   1.566   3.735 -0.2815 -1.4461  0.5514
  124ILE    CG2 1864   4.710   1.468   3.683 -0.0747  0.7665 -0.2109
  124ILE   HG21 1865   4.684   1.460   3.577 -0.0735 -1.1495 -0.0899
  124ILE   HG22 1866   4.817   1.462   3.702 -0.4009 -1.6875  1.2524
  124ILE   HG23 1867   4.661   1.377   3.716  3.1223 -0.5350  1.2400
  124ILE    CG1 1868   4.657   1.583   3.906  0.7012  0.3548 -0.3237
  124ILE   HG11 1869   4.629   1.682   3.942 -0.7203  0.1934 -0.9316
  124ILE   HG12 1870   4.760   1.554   3.928  0.2913 -1.5582 -0.7464
  124ILE     CD 1871   4.560   1.472   3.975 -0.5624 -0.1708 -0.4594
  124ILE    HD1 1872   4.580   1.462   4.081 -0.8803 -0.3292 -0.4150
  124ILE    HD2 1873   4.456   1.479   3.942 -0.7742 -0.7030  0.0892
  124ILE    HD3 1874   4.579   1.372   3.938 -1.9740 -0.7534  0.3430
  124ILE      C 1875   4.587   1.827   3.722  0.3049  0.9922  1.1980
  124ILE      O 1876   4.463   1.814   3.720 -0.3633  0.1827  0.2572
  125ARG      N 1877   4.646   1.942   3.750 -0.5547  0.1506 -0.4973
  125ARG      H 1878   4.745   1.950   3.766 -0.8629  1.1360  1.0865
  125ARG     CA 1879   4.584   2.071   3.781  0.1686  0.1070  0.3201
  125ARG     HA 1880   4.502   2.044   3.848 -0.1400 -1.7808 -0.7375
  125ARG     CB 1881   4.682   2.146   3.865  0.1442 -0.3419 -0.6768
  125ARG    HB1 1882   4.764   2.189   3.807  1.4556 -1.4222  0.2999
  125ARG    HB2 1883   4.726   2.076   3.936  0.6208  3.3464  3.0620
  125ARG     CG 1884   4.620   2.257   3.953  0.3440  0.6758  0.6350
  125ARG    HG1 1885   4.520   2.220   3.976 -0.5326  2.1711 -0.5232
  125ARG    HG2 1886   4.609   2.345   3.889 -0.0977  0.4439  0.3846
  125ARG     CD 1887   4.683   2.282   4.085  0.9806  0.0174  0.2349
  125ARG    HD1 1888   4.681   2.187   4.138 -2.5747  0.7236  1.6586
  125ARG    HD2 1889   4.629   2.356   4.144  0.6346 -1.7177  2.2151
  125ARG     NE 1890   4.821   2.335   4.079  0.3474 -0.0847  0.4040
  125ARG     HE 1891   4.833   2.425   4.035  0.1978  0.4250  1.3701
  125ARG     CZ 1892   4.928   2.276   4.134 -0.1180 -0.8157  0.0939
  125ARG    NH1 1893   4.929   2.161   4.196 -0.0600  0.5334  0.6543
  125ARG   HH11 1894   4.844   2.107   4.199 -1.3555  2.2825 -1.2140
  125ARG   HH12 1895   5.012   2.125   4.241  2.3787  2.5688 -1.7595
  125ARG    NH2 1896   5.044   2.337   4.113  0.3863  0.7798 -0.1176
  125ARG   HH21 1897   5.047   2.426   4.066  0.1333  1.9243  1.8913
  125ARG   HH22 1898   5.119   2.297   4.169 -0.7494 -3.2017 -1.0661
  125ARG      C 1899   4.530   2.139   3.647 -0.5408 -0.2098 -0.4361
  125ARG      O 1900   4.600   2.140   3.544  0.4440  0.8676  0.3650
  126GLY      N 1901   4.405   2.192   3.642 -0.0534  0.1069 -0.0930
  126GLY      H 1902   4.339   2.194   3.718  0.3301  0.8634  0.2295
  126GLY     CA 1903   4.343   2.247   3.516  0.1264  0.2369 -0.3085
  126GLY    HA1 1904   4.412   2.316   3.468 -1.1170  1.5777 -0.2662
  126GLY    HA2 1905   4.252   2.301   3.545 -0.3872 -1.2878  1.1090
  126GLY      C 1906   4.299   2.144   3.410 -0.3177 -0.3752 -0.6276
  126GLY      O 1907   4.216   2.164   3.324 -0.0629 -0.4379 -0.0335
  127CYS      N 1908   4.345   2.023   3.423  0.6293  0.0888 -0.2308
  127CYS      H 1909   4.381   2.002   3.515  0.3143 -0.6547 -0.2687
  127CYS     CA 1910   4.301   1.904   3.343 -0.1611 -0.6945  0.5715
  127CYS     HA 1911   4.301   1.934   3.238 -3.3773 -3.6737 -0.4822
  127CYS     CB 1912   4.386   1.775   3.353 -0.0019 -0.3025  0.2051
  127CYS    HB1 1913   4.328   1.694   3.309 -3.8251  1.4980  1.4998
  127CYS    HB2 1914   4.375   1.757   3.460  0.2230  0.3068  0.3336
  127CYS     SG 1915   4.561   1.768   3.305  0.5044 -0.2025  0.0323
  127CYS      C 1916   4.151   1.872   3.377  0.6143 -0.3637  0.0737
  127CYS      O 1917   4.103   1.902   3.489 -0.0884  0.7042 -0.0733
  128ARG      N 1918   4.078   1.809   3.284 -0.3555 -0.1463 -0.6460
  128ARG      H 1919   4.124   1.798   3.195  2.9926  1.4352  0.7120
  128ARG     CA 1920   3.937   1.768   3.299 -0.3750  0.5020  0.0664
  128ARG     HA 1921   3.877   1.851   3.338 -0.9932  0.0652  0.0632
  128ARG     CB 1922   3.875   1.732   3.163  0.1549  0.0678  0.9902
  128ARG    HB1 1923   3.922   1.645   3.118 -0.9555  0.5805 -1.3146
  128ARG    HB2 1924   3.899   1.812   3.092 -1.1663 -0.3296  0.0763
  128ARG     CG 1925   3.723   1.705   3.170 -0.0105  0.1389  0.0560
  128ARG    HG1 1926   3.669   1.782   3.225 -2.7841 -1.5718 -0.0463
  128ARG    HG2 1927   3.706   1.618   3.234  3.5209 -0.0002  1.0152
  128ARG     CD 1928   3.647   1.682   3.043 -0.7057  0.0868  0.3862
  128ARG    HD1 1929   3.539   1.676   3.048 -0.7104  0.3692  0.6752
  128ARG    HD2 1930   3.695   1.596   2.997 -0.2748 -0.5989  2.0423
  128ARG     NE 1931   3.685   1.787   2.946 -0.0653  0.0267 -0.5207
  128ARG     HE 1932   3.777   1.781   2.904  0.5002 -0.0854  0.6824
  128ARG     CZ 1933   3.613   1.892   2.916 -0.4417 -0.4522 -0.2564
  128ARG    NH1 1934   3.491   1.918   2.956  0.5674 -0.1819  0.7087
  128ARG   HH11 1935   3.435   1.849   3.004  2.0386 -1.0848  1.1943
  128ARG   HH12 1936   3.459   2.014   2.951  0.0982 -0.3989 -0.8990
  128ARG    NH2 1937   3.673   1.991   2.858 -0.1136  0.8229  0.2179
  128ARG   HH21 1938   3.768   1.973   2.828 -1.2728 -4.9509 -1.1445
  128ARG   HH22 1939   3.620   2.072   2.830  0.1152  0.7909 -0.3201
  128ARG      C 1940   3.930   1.641   3.387 -0.4848 -0.1984  0.2284
  128ARG      O 1941   3.940   1.532   3.333 -0.5873 -0.2393  0.2079
  129LEU      N 1942   3.937   1.652   3.519  0.0667  0.0442 -0.4914
  129LEU      H 1943   3.928   1.746   3.553  0.5540 -0.2444  0.4573
  129LEU     CA 1944   3.910   1.543   3.613  0.2067 -0.7389 -0.3525
  129LEU     HA 1945   3.942   1.449   3.569  1.9212 -1.1870  1.7287
  129LEU     CB 1946   3.984   1.577   3.747 -0.7968  0.0308  0.1157
  129LEU    HB1 1947   3.956   1.507   3.826 -2.5448  1.8224  1.1758
  129LEU    HB2 1948   3.938   1.667   3.788 -1.4614  0.6289 -1.8673
  129LEU     CG 1949   4.136   1.590   3.735 -0.7174  0.3377  0.4189
  129LEU     HG 1950   4.157   1.685   3.685 -0.4073  0.0316 -0.0472
  129LEU    CD1 1951   4.203   1.626   3.873  0.3323  0.8494  0.5426
  129LEU   HD11 1952   4.304   1.665   3.859 -0.4033  2.1304 -1.8287
  129LEU   HD12 1953   4.134   1.702   3.910 -2.3555 -1.8489  1.4098
  129LEU   HD13 1954   4.200   1.536   3.934 -1.1398 -0.8380 -1.8627
  129LEU    CD2 1955   4.206   1.475   3.659  1.0534  0.0563  0.6996
  129LEU   HD21 1956   4.202   1.384   3.720  0.5317 -0.5152 -0.1653
  129LEU   HD22 1957   4.159   1.454   3.563 -1.1267  0.4945  1.6210
  129LEU   HD23 1958   4.310   1.506   3.650  0.5863  1.0422 -2.3380
  129LEU      C 1959   3.763   1.520   3.626  0.0949  0.4582 -0.3094
  129LEU    OC1 1960   3.688   1.619   3.623 -0.6844  0.4434  0.4825
  129LEU    OC2 1961   3.729   1.404   3.645  0.8260  0.6301 -0.3068
  130SOL     OW 1962   5.427   5.442   4.381  0.3278  0.2874  0.0074
  130SOL    HW1 1963   5.490   5.507   4.410  0.8989 -0.1468 -0.2522
  130SOL    HW2 1964   5.476   5.384   4.322  0.1958 -1.1763  1.2523
  131SOL     OW 1965   4.395   3.615   2.357  0.2953 -0.2001 -0.1654
  131SOL    HW1 1966   4.481   3.653   2.338 -1.2776  2.6530 -2.4680
  131SOL    HW2 1967   4.338   3.652   2.291 -2.4020 -3.5607  0.0252
  132SOL     OW 1968   2.430   3.826   4.008 -0.0152  0.1339 -0.2508
  132SOL    HW1 1969   2.489   3.835   3.934 -0.5491 -0.0591 -0.7062
  132SOL    HW2 1970   2.477   3.866   4.082  0.1147  1.2383 -0.9130
  133SOL     OW 1971   3.112   0.661   3.161  0.3014 -0.3404 -0.7207
  133SOL    HW1 1972   3.122   0.726   3.091  0.9995 -0.4007 -0.6755
  133SOL    HW2 1973   3.181   0.597   3.145  1.0077  0.0787  0.5048
  134SOL     OW 1974   0.446   3.989   2.841  0.9532 -0.1941 -0.2724
  134SOL    HW1 1975   0.508   4.057   2.814  0.4294 -0.0294 -1.0612
  134SOL    HW2 1976   0.366   4.036   2.863  0.7529 -0.5127 -0.3107
  135SOL     OW 1977   1.361   3.532   2.978 -0.2357  0.3225 -0.7694
  135SOL    HW1 1978   1.325   3.492   3.057 -0.4012  0.1100 -0.9505
  135SOL    HW2 1979   1.296   3.515   2.911  0.1795 -0.0221 -1.0896
  136SOL     OW 1980   3.653   0.813   3.046  0.6312 -0.5726 -0.5490
  136SOL    HW1 1981   3.597   0.736   3.048 -1.1649  0.6653 -1.1925
  136SOL    HW2 1982   3.593   0.887   3.048  2.2577  0.8312 -1.0156
  137SOL     OW 1983   6.045   3.933   4.210  0.0798  0.3293  0.1643
  137SOL    HW1 1984   6.086   3.996   4.269 -1.2867  0.6681  0.7857
  137SOL    HW2 1985   5.956   3.965   4.199  0.0182 -0.2721 -1.3254
  138SOL     OW 1986   2.477   0.298   0.552 -0.4745  0.2754  0.4877
  138SOL    HW1 1987   2.566   0.282   0.582  0.0930 -2.7831 -2.2721
  138SOL    HW2 1988   2.486   0.340   0.467 -1.6688 -0.0952  0.1504
  139SOL     OW 1989   0.430   3.975   0.411 -0.3057 -0.0280 -0.4978
  139SOL    HW1 1990   0.517   3.948   0.381  0.2033 -0.1439  0.9979
  139SOL    HW2 1991   0.371   3.908   0.378  0.5925 -1.6141  0.9482
  140SOL     OW 1992   3.876   0.783   1.559  0.2189  0.3927  0.7162
  140SOL    HW1 1993   3.846   0.846   1.625  1.6354  1.4869  0.3703
  140SOL    HW2 1994   3.869   0.830   1.476 -1.3230 -0.8928  0.0617
  141SOL     OW 1995   5.515   4.388   2.592 -0.1583  0.2000 -0.5630
  141SOL    HW1 1996   5.573   4.449   2.637  1.2124 -1.4840  0.0715
  141SOL    HW2 1997   5.427   4.414   2.618  0.3478  2.0964 -0.6101
  142SOL     OW 1998   2.979   6.573   3.478  0.0105  0.1493  0.0952
  142SOL    HW1 1999   2.946   6.627   3.406 -1.5893 -0.9201 -0.0265
  142SOL    HW2 2000   2.972   6.630   3.555 -1.4023  0.2356 -0.0694
  143SOL     OW 2001   5.894   3.758   2.559  0.0552  0.0962 -0.1371
  143SOL    HW1 2002   5.881   3.664   2.553 -0.3100  0.1490 -0.1823
  143SOL    HW2 2003   5.808   3.794   2.579  0.5135  0.2759  1.6397
  144SOL     OW 2004   4.572   4.655   3.650 -0.5465 -0.2919 -0.5128
  144SOL    HW1 2005   4.484   4.646   3.687 -0.2767  1.7544  0.7651
  144SOL    HW2 2006   4.615   4.572   3.669 -1.6102 -0.6204  0.5319
  145SOL     OW 2007   2.012   5.842   3.315 -0.2718 -0.1148 -0.0652
  145SOL    HW1 2008   2.044   5.877   3.232  1.5943  1.1141  1.1086
  145SOL    HW2 2009   2.087   5.845   3.374 -1.5720 -0.8006  1.7364
  146SOL     OW 2010   6.029   4.828   0.392 -0.3294  0.7117  0.0701
  146SOL    HW1 2011   6.095   4.865   0.333 -0.5228  1.1153  0.1020
  146SOL    HW2 2012   5.960   4.796   0.335  0.8005 -1.6333 -0.1106
  147SOL     OW 2013   5.198   2.583   4.038 -0.3305 -0.0474 -0.0291
  147SOL    HW1 2014   5.155   2.649   4.093  1.7754  1.1939  0.2214
  147SOL    HW2 2015   5.254   2.634   3.980 -2.1900 -1.3204 -3.1994
  148SOL     OW 2016   0.717   1.711   2.885 -0.0463 -0.8431  0.1896
  148SOL    HW1 2017   0.643   1.754   2.841  1.7203 -0.1271 -2.2743
  148SOL    HW2 2018   0.744   1.773   2.952  0.4180  0.4954 -1.1736
  149SOL     OW 2019   1.935   0.085   1.205  0.2298  0.5010 -0.0945
  149SOL    HW1 2020   1.907   0.006   1.251 -1.3871  0.8447 -0.4286
  149SOL    HW2 2021   1.979   0.052   1.126  0.2054 -0.0694  0.1213
  150SOL     OW 2022   6.219   5.552   0.793  0.2085  0.2230  0.1971
  150SOL    HW1 2023   6.206   5.492   0.720 -1.4774  1.5576 -0.6933
  150SOL    HW2 2024   6.221   5.639   0.752  0.9024  0.8968  1.5884
  151SOL     OW 2025   4.295   3.504   0.556  0.3183  0.4888 -0.2116
  151SOL    HW1 2026   4.381   3.463   0.561  0.5793  0.8817 -1.2952
  151SOL    HW2 2027   4.304   3.583   0.609  0.0093 -0.4739  1.3361
  152SOL     OW 2028   1.681   5.207   0.177  0.1871 -0.5242 -0.3218
  152SOL    HW1 2029   1.663   5.301   0.188 -0.5199 -0.8439  1.6378
  152SOL    HW2 2030   1.693   5.196   0.082 -1.6728  1.2216 -0.8469
  153SOL     OW 2031   0.233   4.846   2.259  0.3121  0.3319  0.1490
  153SOL    HW1 2032   0.323   4.824   2.280  0.7802 -0.4728 -2.3493
  153SOL    HW2 2033   0.180   4.793   2.320  1.4784  0.6835  1.5157
  154SOL     OW 2034   0.629   1.521   0.819  0.0507  0.1693  0.2828
  154SOL    HW1 2035   0.705   1.544   0.873  0.5571 -0.5875 -0.1018
  154SOL    HW2 2036   0.655   1.545   0.730 -0.1339 -0.1576  0.1418
  155SOL     OW 2037   3.214   5.924   3.192 -0.5158 -0.3239  0.2203
  155SOL    HW1 2038   3.261   5.983   3.251 -0.8576 -2.4064  2.7361
  155SOL    HW2 2039   3.272   5.915   3.116 -0.0264  2.3985  0.1804
  156SOL     OW 2040   3.208   6.520   0.109 -0.2010  0.1950  0.4175
  156SOL    HW1 2041   3.219   6.448   0.172 -0.3930 -0.1500  0.0606
  156SOL    HW2 2042   3.114   6.524   0.093 -0.2070  0.6204  0.5384
  157SOL     OW 2043   3.605   5.191   4.574 -0.2666 -0.0257 -0.0671
  157SOL    HW1 2044   3.626   5.278   4.539  0.3513  0.0325  0.4339
  157SOL    HW2 2045   3.510   5.184   4.564 -0.5949  1.4444  1.5202
  158SOL     OW 2046   5.755   3.548   4.274 -0.2651  0.7629 -0.7729
  158SOL    HW1 2047   5.844   3.579   4.261  0.7496 -1.4118  0.3609
  158SOL    HW2 2048   5.763   3.453   4.277 -2.1989  0.5634  1.9306
  159SOL     OW 2049   0.141   2.737   3.438  0.4384  0.2697 -0.5523
  159SOL    HW1 2050   0.083   2.672   3.397 -0.2609  1.0405 -0.8019
  159SOL    HW2 2051   0.207   2.755   3.370  0.8941 -0.4824 -0.3284
  160SOL     OW 2052   2.321   1.886   1.952 -0.1153  0.3970 -0.3371
  160SOL    HW1 2053   2.353   1.974   1.968 -0.8890  0.5487  0.5027
  160SOL    HW2 2054   2.395   1.829   1.973  0.1080  0.8075  0.0141
  161SOL     OW 2055   0.701   5.072   0.402 -0.5209  0.4198  0.6341
  161SOL    HW1 2056   0.674   4.987   0.437  1.5269 -1.3339 -1.7152
  161SOL    HW2 2057   0.629   5.098   0.344  0.2312 -1.5131 -1.3119
  162SOL     OW 2058   0.750   1.752   2.344 -0.0628  0.2028 -0.3912
  162SOL    HW1 2059   0.736   1.766   2.437  1.3655 -1.5787  0.1411
  162SOL    HW2 2060   0.775   1.838   2.310 -1.7418  1.1420  0.5907
  163SOL     OW 2061   1.279   5.144   0.590 -0.8043  0.1699  0.1256
  163SOL    HW1 2062   1.236   5.146   0.676 -0.5796 -1.0052  0.2821
  163SOL    HW2 2063   1.214   5.181   0.531 -1.8334 -1.0003  0.4671
  164SOL     OW 2064   4.399   4.608   1.553 -0.0949 -0.2105 -0.7236
  164SOL    HW1 2065   4.328   4.670   1.568  0.9851  1.0271 -0.6067
  164SOL    HW2 2066   4.441   4.598   1.638 -0.0470 -0.8533 -0.8169
  165SOL     OW 2067   2.625   4.637   3.714 -0.2416  0.2639  0.0020
  165SOL    HW1 2068   2.641   4.689   3.636  3.3174 -0.2756  0.1861
  165SOL    HW2 2069   2.599   4.701   3.781  2.4028  1.7100 -0.2059
  166SOL     OW 2070   0.386   0.125   0.499  0.1878  0.1273 -0.2991
  166SOL    HW1 2071   0.440   0.171   0.564  1.4165 -2.5587  0.7324
  166SOL    HW2 2072   0.301   0.114   0.541 -0.9504  3.3609 -1.4796
  167SOL     OW 2073   3.005   4.110   3.888  0.0286  0.4747  0.7430
  167SOL    HW1 2074   2.970   4.174   3.950  1.5920 -2.1046  4.6088
  167SOL    HW2 2075   3.080   4.154   3.848 -0.2856  1.8043  1.5597
  168SOL     OW 2076   0.563   3.533   3.583  0.0767  0.2689  0.3261
  168SOL    HW1 2077   0.517   3.580   3.653 -0.7017 -0.8950  0.6465
  168SOL    HW2 2078   0.502   3.535   3.509  0.3268  0.3581  0.1249
  169SOL     OW 2079   6.392   5.732   0.196  0.2018 -0.7462  0.2906
  169SOL    HW1 2080   6.419   5.656   0.145 -3.1846 -0.6334 -2.0333
  169SOL    HW2 2081   6.313   5.703   0.243 -1.6003  1.3672 -1.2090
  170SOL     OW 2082   1.306   4.071   2.779 -0.4907 -0.0709 -0.0004
  170SOL    HW1 2083   1.372   4.004   2.796 -0.1713  0.0670 -0.6666
  170SOL    HW2 2084   1.316   4.134   2.851  0.1101 -0.0434 -0.1113
  171SOL     OW 2085   3.314   3.549   4.629  0.2101  0.0084 -0.1941
  171SOL    HW1 2086   3.293   3.456   4.621  0.6626  0.0825 -2.8458
  171SOL    HW2 2087   3.360   3.556   4.713 -0.8367 -1.9316  0.5981
  172SOL     OW 2088   4.752   3.663   1.177  0.0115 -0.7364 -0.4519
  172SOL    HW1 2089   4.802   3.604   1.120  1.5197  0.2330 -0.1852
  172SOL    HW2 2090   4.780   3.751   1.151 -1.2403 -0.1732  0.0287
  173SOL     OW 2091   3.066   1.132   2.068  0.0361  0.4105  0.1886
  173SOL    HW1 2092   3.060   1.071   1.995 -0.5165  1.0988 -0.3554
  173SOL    HW2 2093   3.144   1.105   2.116 -1.4971 -2.2962  1.4289
  174SOL     OW 2094   6.421   6.239   4.226  0.2664 -0.4097 -0.4961
  174SOL    HW1 2095   6.419   6.145   4.242  0.7961 -0.2623  0.5112
  174SOL    HW2 2096   6.373   6.251   4.144  0.9565 -1.6415 -1.1012
  175SOL     OW 2097   2.579   0.462   4.394 -0.5095 -0.1743  0.6394
  175SOL    HW1 2098   2.669   0.433   4.410 -0.6011 -0.7546  0.1463
  175SOL    HW2 2099   2.528   0.381   4.395 -0.8769  0.0431 -0.0755
  176SOL     OW 2100   1.711   4.719   0.501 -0.0746  0.5226  0.3821
  176SOL    HW1 2101   1.763   4.641   0.519 -1.8190 -0.5826  0.8620
  176SOL    HW2 2102   1.670   4.741   0.585 -0.8589  1.0005 -0.1136
  177SOL     OW 2103   3.725   3.073   3.523 -0.4864  0.1181  0.2414
  177SOL    HW1 2104   3.805   3.027   3.499 -1.1412 -0.7889 -0.2374
  177SOL    HW2 2105   3.751   3.165   3.528  1.0290 -0.3342  2.0071
  178SOL     OW 2106   0.216   2.353   2.790  0.4343  0.0642  0.1404
  178SOL    HW1 2107   0.158   2.429   2.792  1.9374  1.3018 -0.7122
  178SOL    HW2 2108   0.259   2.354   2.876 -0.3922 -0.5531  0.5782
  179SOL     OW 2109   2.466   6.194   1.038  0.1114 -0.1415 -0.2999
  179SOL    HW1 2110   2.479   6.134   0.964  3.9992  1.6605 -1.3736
  179SOL    HW2 2111   2.503   6.147   1.113 -1.6556 -1.0251  0.0742
  180SOL     OW 2112   0.953   2.732   2.874 -0.3513 -0.4978 -0.0280
  180SOL    HW1 2113   1.046   2.736   2.852 -0.4504 -0.3652 -0.4275
  180SOL    HW2 2114   0.937   2.640   2.895 -0.1906 -0.5757 -0.2428
  181SOL     OW 2115   0.126   4.172   2.050  0.1361 -0.4287 -0.5503
  181SOL    HW1 2116   0.217   4.189   2.026  0.1248  0.7505  0.1919
  181SOL    HW2 2117   0.079   4.178   1.967  0.3251  2.0581 -0.5603
  182SOL     OW 2118   0.837   3.519   0.115 -0.3320 -0.0969  0.6300
  182SOL    HW1 2119   0.780   3.589   0.085 -0.2735  0.2710  1.3542
  182SOL    HW2 2120   0.893   3.560   0.181  1.0769 -0.3379 -0.3762
  183SOL     OW 2121   2.875   2.069   2.203  0.2548 -0.3340 -0.1416
  183SOL    HW1 2122   2.928   2.128   2.255  2.3559 -1.3005 -1.0680
  183SOL    HW2 2123   2.872   2.110   2.116  0.6811 -0.9680 -0.4608
  184SOL     OW 2124   1.914   2.184   1.069  0.4861 -0.4667  0.1737
  184SOL    HW1 2125   1.931   2.252   1.004  1.1275 -0.9822 -0.2157
  184SOL    HW2 2126   1.964   2.211   1.146 -1.2673  0.7969  0.9253
  185SOL     OW 2127   3.448   1.510   1.955 -0.0769  0.9001 -0.2154
  185SOL    HW1 2128   3.411   1.454   2.023  0.6909 -0.2600 -0.7401
  185SOL    HW2 2129   3.542   1.513   1.974 -0.2355  3.1148  0.5910
  186SOL     OW 2130   2.823   2.749   1.261  0.1809 -0.3529 -0.1319
  186SOL    HW1 2131   2.776   2.724   1.182  1.2609 -1.2402 -0.5225
  186SOL    HW2 2132   2.782   2.699   1.331  1.3360 -2.1630 -0.6711
  187SOL     OW 2133   1.930   2.716   3.113 -0.2537 -0.3203 -0.1356
  187SOL    HW1 2134   1.990   2.736   3.040  1.4983  0.3949  1.4268
  187SOL    HW2 2135   1.847   2.756   3.087  0.4693  0.3471 -1.5265
  188SOL     OW 2136   1.611   0.666   2.190  0.3979  0.1548  0.2093
  188SOL    HW1 2137   1.563   0.588   2.218  1.7436 -0.5139  0.7490
  188SOL    HW2 2138   1.692   0.664   2.242  1.7214  0.4138 -1.7560
  189SOL     OW 2139   5.826   3.230   2.128 -0.3965 -0.1315 -0.0106
  189SOL    HW1 2140   5.824   3.140   2.160  0.1511 -0.2259 -0.2351
  189SOL    HW2 2141   5.787   3.225   2.041 -1.4077  0.0405  0.4161
  190SOL     OW 2142   4.385   4.380   1.137 -0.5519 -0.2314 -0.0922
  190SOL    HW1 2143   4.375   4.354   1.229 -1.0507  0.6015  0.1009
  190SOL    HW2 2144   4.342   4.465   1.132 -0.6537 -0.3406 -1.1388
  191SOL     OW 2145   0.393   6.013   0.104 -0.0741 -0.3835 -0.2770
  191SOL    HW1 2146   0.387   5.948   0.174 -1.0252  0.9990  0.9928
  191SOL    HW2 2147   0.422   6.093   0.148  0.6980  0.1746 -1.7342
  192SOL     OW 2148   0.677   1.252   3.451  0.2576 -0.0560  0.4686
  192SOL    HW1 2149   0.694   1.341   3.484  2.4630 -0.0919 -0.4040
  192SOL    HW2 2150   0.644   1.266   3.362  0.3530 -0.1011  0.4263
  193SOL     OW 2151   4.161   4.409   2.842 -0.1844  0.0886 -0.0426
  193SOL    HW1 2152   4.209   4.441   2.918 -0.4512  0.8119 -0.1721
  193SOL    HW2 2153   4.221   4.422   2.769  0.1754 -0.8505  0.0640
  194SOL     OW 2154   3.913   5.589   3.514 -0.4004  0.4869 -0.0474
  194SOL    HW1 2155   3.975   5.597   3.586 -0.2122  1.4068 -0.2914
  194SOL    HW2 2156   3.915   5.675   3.472  1.7674 -0.8055 -2.9798
  195SOL     OW 2157   6.493   6.058   0.547 -0.5915 -0.5423  0.1267
  195SOL    HW1 2158   6.588   6.058   0.534 -0.6859  0.0048 -0.6283
  195SOL    HW2 2159   6.456   6.058   0.459 -1.2873 -0.3628  0.4092
  196SOL     OW 2160   4.612   3.559   1.392  0.2641  0.8000 -0.3479
  196SOL    HW1 2161   4.663   3.605   1.325 -0.0920  0.8741 -0.5672
  196SOL    HW2 2162   4.647   3.470   1.391  0.4776  0.8822 -0.4072
  197SOL     OW 2163   4.186   1.862   4.183  0.3675 -0.6335  0.0452
  197SOL    HW1 2164   4.179   1.769   4.162 -0.0074 -0.0349 -3.0272
  197SOL    HW2 2165   4.099   1.897   4.164  1.0932  0.6737 -0.9950
  198SOL     OW 2166   3.738   3.649   0.181  0.3396  0.2945 -0.4860
  198SOL    HW1 2167   3.722   3.559   0.152 -2.1658  1.2246 -2.3633
  198SOL    HW2 2168   3.761   3.641   0.273 -2.0264 -2.1623  0.0234
  199SOL     OW 2169   4.234   4.345   4.274 -0.0240  0.1582 -0.5254
  199SOL    HW1 2170   4.278   4.299   4.345 -2.4728 -0.0481  0.9512
  199SOL    HW2 2171   4.299   4.347   4.203  2.5203  0.3612  1.6439
  200SOL     OW 2172   5.568   1.387   1.982 -0.3429  0.2891 -0.7833
  200SOL    HW1 2173   5.539   1.402   1.892 -0.9622  0.0202 -0.6354
  200SOL    HW2 2174   5.509   1.440   2.035  0.0253  0.4514 -0.5384
  201SOL     OW 2175   3.788   1.640   4.550  0.4716  0.3180  0.0428
  201SOL    HW1 2176   3.705   1.675   4.582  1.0041 -0.4040  2.3712
  201SOL    HW2 2177   3.838   1.718   4.525 -0.1184  0.9059  0.6410
  202SOL     OW 2178   2.632   2.061   1.045  0.1683  0.0217 -0.6008
  202SOL    HW1 2179   2.628   2.156   1.042  0.0303  0.1419  1.7709
  202SOL    HW2 2180   2.549   2.035   1.084  0.0090 -1.1297 -1.6421
  203SOL     OW 2181   5.315   4.562   0.955  0.5127  0.9019 -0.5624
  203SOL    HW1 2182   5.326   4.569   1.050 -1.8467  1.6799 -0.2639
  203SOL    HW2 2183   5.393   4.517   0.924  0.9066 -0.2403  1.8816
  204SOL     OW 2184   6.209   4.612   3.880 -0.0452 -0.6758 -0.3395
  204SOL    HW1 2185   6.145   4.654   3.823 -0.3380  0.1936  0.6033
  204SOL    HW2 2186   6.157   4.552   3.934 -0.3667  1.0912  1.4504
  205SOL     OW 2187   1.897   6.395   4.622 -0.3433 -0.2893  0.0047
  205SOL    HW1 2188   1.934   6.408   4.709 -0.9637 -0.6151  0.3262
  205SOL    HW2 2189   1.895   6.483   4.584  0.7817 -0.2714 -0.0415
  206SOL     OW 2190   5.475   6.102   1.560 -0.5602 -0.1789 -0.3453
  206SOL    HW1 2191   5.436   6.088   1.646 -0.9855 -0.6944 -0.6169
  206SOL    HW2 2192   5.459   6.021   1.513  0.0738 -0.0699 -0.7609
  207SOL     OW 2193   1.768   3.941   4.420  0.1069 -0.0783 -0.1182
  207SOL    HW1 2194   1.686   3.981   4.451  0.3683  1.3725 -1.2020
  207SOL    HW2 2195   1.837   3.990   4.465  0.4292  0.6348 -1.3400
  208SOL     OW 2196   6.055   3.174   4.033 -0.4155 -0.0393 -0.3432
  208SOL    HW1 2197   6.069   3.141   3.944 -0.0940 -0.4526 -0.1445
  208SOL    HW2 2198   6.143   3.179   4.071 -0.7071 -2.3444  0.8089
  209SOL     OW 2199   1.587   4.669   2.859  0.1171 -0.3835  0.1514
  209SOL    HW1 2200   1.503   4.706   2.886  0.4618 -0.4084  1.3440
  209SOL    HW2 2201   1.649   4.702   2.924  0.8733 -1.0683 -0.2015
  210SOL     OW 2202   2.077   5.050   1.970 -0.0099  0.2319 -0.6000
  210SOL    HW1 2203   2.110   5.101   1.896  0.1741 -2.0528 -2.1827
  210SOL    HW2 2204   2.149   4.991   1.993 -1.4964 -2.0561 -1.4716
  211SOL     OW 2205   4.637   1.860   0.412  0.0096 -0.1997  0.0400
  211SOL    HW1 2206   4.621   1.768   0.434 -0.6595 -0.7146 -2.3353
  211SOL    HW2 2207   4.731   1.871   0.426  0.2045 -1.4176 -0.1620
  212SOL     OW 2208   4.975   2.040   2.375  0.1419 -0.1323  0.1879
  212SOL    HW1 2209   5.001   1.951   2.350 -0.2050 -0.0126 -0.6599
  212SOL    HW2 2210   4.880   2.035   2.383  0.0122  0.3765 -0.8450
  213SOL     OW 2211   3.500   5.966   0.609 -0.3810  0.1485 -0.6106
  213SOL    HW1 2212   3.440   6.040   0.621  0.7871  1.2311 -1.2346
  213SOL    HW2 2213   3.553   5.965   0.688  0.0720  0.4372 -0.9056
  214SOL     OW 2214   0.886   6.115   2.932  0.1787  0.3862 -0.4590
  214SOL    HW1 2215   0.905   6.076   2.847  1.4942  0.9179 -0.4383
  214SOL    HW2 2216   0.946   6.071   2.993  0.3116  1.0629 -0.0873
  215SOL     OW 2217   2.747   4.773   2.837 -0.4033 -0.2755 -0.6621
  215SOL    HW1 2218   2.770   4.754   2.745 -0.1212 -0.6871 -0.5131
  215SOL    HW2 2219   2.665   4.726   2.851 -0.3961 -0.2930 -0.6778
  216SOL     OW 2220   1.077   1.532   0.814 -0.1483  0.2192  0.0528
  216SOL    HW1 2221   1.145   1.572   0.759  1.2448  1.6660  2.6578
  216SOL    HW2 2222   1.121   1.457   0.854 -1.7017 -1.9709 -2.0483
  217SOL     OW 2223   2.923   2.009   1.409  0.4489  0.2499 -0.3982
  217SOL    HW1 2224   2.904   1.970   1.323 -0.7025 -0.1745  0.0240
  217SOL    HW2 2225   2.937   1.934   1.466  3.1867  0.5247 -0.5686
  218SOL     OW 2226   0.214   2.465   0.653  0.4055 -0.2314  0.1515
  218SOL    HW1 2227   0.167   2.394   0.698 -0.2399 -0.3386 -0.6618
  218SOL    HW2 2228   0.234   2.429   0.566  2.0938 -0.2222  0.4999
  219SOL     OW 2229   6.384   3.658   4.474  1.0433  0.1523 -0.6451
  219SOL    HW1 2230   6.316   3.722   4.494  0.8911  0.2123 -1.3232
  219SOL    HW2 2231   6.427   3.642   4.558 -0.6192 -0.8346  0.0756
  220SOL     OW 2232   2.368   5.020   3.699 -0.3379 -0.8015  0.0108
  220SOL    HW1 2233   2.292   4.961   3.703 -1.5918  0.7622  0.6230
  220SOL    HW2 2234   2.334   5.099   3.656  0.8552  0.0504  0.5916
  221SOL     OW 2235   1.167   5.040   4.259  0.3136  0.0419  1.0534
  221SOL    HW1 2236   1.192   5.118   4.309  0.9590  0.1999  0.5001
  221SOL    HW2 2237   1.125   5.075   4.180 -0.0980 -0.1918  1.1664
  222SOL     OW 2238   3.447   1.256   3.910 -0.3398  0.0206  0.1104
  222SOL    HW1 2239   3.496   1.337   3.895  0.1146  0.1291  1.9453
  222SOL    HW2 2240   3.385   1.251   3.836  1.0853  0.8907 -1.1997
  223SOL     OW 2241   2.894   2.367   2.173  0.3046  0.3140 -0.6796
  223SOL    HW1 2242   2.912   2.433   2.239 -2.1742 -1.2798  1.7923
  223SOL    HW2 2243   2.805   2.386   2.143  0.5254 -0.3840 -1.8520
  224SOL     OW 2244   0.394   4.267   3.421 -0.2111 -0.3805 -0.2903
  224SOL    HW1 2245   0.385   4.202   3.491  0.4636  1.1236  1.2413
  224SOL    HW2 2246   0.485   4.260   3.393 -1.2098 -3.3992 -3.5937
  225SOL     OW 2247   6.549   4.550   4.147  0.1959  0.4058  0.0726
  225SOL    HW1 2248   6.510   4.477   4.098 -0.3991 -1.2027  2.7504
  225SOL    HW2 2249   6.624   4.511   4.192  1.8358  2.2648 -0.8979
  226SOL     OW 2250   1.018   3.338   2.703 -0.1869 -0.4382  0.2904
  226SOL    HW1 2251   0.966   3.259   2.718 -0.2044 -0.6676 -0.8692
  226SOL    HW2 2252   1.053   3.327   2.614  1.3754 -0.0200  0.8277
  227SOL     OW 2253   4.612   0.080   0.978  0.1304  0.4258  0.3730
  227SOL    HW1 2254   4.608   0.155   0.918  0.5332  0.3274  0.2182
  227SOL    HW2 2255   4.663   0.111   1.053  3.0370 -0.5752 -1.0382
  228SOL     OW 2256   0.401   1.360   0.049  0.3113  0.4668  0.4687
  228SOL    HW1 2257   0.340   1.433   0.061  0.3999  0.4204  1.2677
  228SOL    HW2 2258   0.355   1.284   0.088  0.2184  0.0939 -0.3533
  229SOL     OW 2259   4.167   4.753   1.618 -0.0198 -0.5543  0.4921
  229SOL    HW1 2260   4.100   4.684   1.622 -0.0239 -0.9319 -2.9222
  229SOL    HW2 2261   4.118   4.835   1.624 -0.8159 -0.8379 -1.3279
  230SOL     OW 2262   0.276   4.264   3.192  0.1264 -0.8917 -0.2911
  230SOL    HW1 2263   0.342   4.211   3.146 -0.8239 -1.8323 -0.6068
  230SOL    HW2 2264   0.300   4.256   3.284  0.5788 -1.0467 -0.4164
  231SOL     OW 2265   3.914   1.456   0.748 -0.0942  0.2630 -0.6242
  231SOL    HW1 2266   3.846   1.416   0.694 -1.5172  0.3115  1.0868
  231SOL    HW2 2267   3.996   1.427   0.706 -1.1076  0.1431 -2.6789
  232SOL     OW 2268   3.982   3.588   2.618 -0.4022  0.0492  0.4680
  232SOL    HW1 2269   3.940   3.673   2.609 -0.7010 -0.2049 -0.8691
  232SOL    HW2 2270   3.910   3.525   2.614 -0.0554 -0.3220 -0.2785
  233SOL     OW 2271   2.216   1.810   2.458  0.0556 -0.1007  0.2707
  233SOL    HW1 2272   2.210   1.746   2.529  0.5480 -1.2853 -0.7259
  233SOL    HW2 2273   2.126   1.843   2.448  0.2236  1.1872  2.3770
  234SOL     OW 2274   1.761   2.373   1.864 -0.2327 -0.4677 -0.5911
  234SOL    HW1 2275   1.733   2.408   1.779 -0.6799  1.2265  0.2306
  234SOL    HW2 2276   1.683   2.379   1.920  0.6252  0.4050  0.5390
  235SOL     OW 2277   0.341   0.530   3.072  0.0063 -0.0003  0.0722
  235SOL    HW1 2278   0.340   0.456   3.012 -0.7321  1.3564 -1.6867
  235SOL    HW2 2279   0.265   0.517   3.128 -0.8807  0.0843 -1.0870
  236SOL     OW 2280   5.509   5.244   1.861 -0.1296 -0.0448  0.3607
  236SOL    HW1 2281   5.553   5.159   1.865  2.3111  0.9453 -2.4271
  236SOL    HW2 2282   5.423   5.225   1.824  1.0952 -1.1741 -2.0920
  237SOL     OW 2283   0.390   3.309   4.078  0.3073 -0.1832  1.0458
  237SOL    HW1 2284   0.362   3.356   4.000  1.5278 -1.8586 -0.5027
  237SOL    HW2 2285   0.412   3.377   4.141  0.7007  1.2754 -0.6018
  238SOL     OW 2286   6.378   3.896   3.108  0.3351 -0.8389  0.0659
  238SOL    HW1 2287   6.388   3.833   3.036  0.7186 -0.2984 -0.3682
  238SOL    HW2 2288   6.329   3.849   3.175  1.2186 -1.8330  0.0421
  239SOL     OW 2289   5.763   4.132   0.149 -0.4544  0.0022 -0.2464
  239SOL    HW1 2290   5.854   4.108   0.165 -0.7043 -0.3604  0.7071
  239SOL    HW2 2291   5.741   4.093   0.064  0.5436  0.8855 -0.9380
  240SOL     OW 2292   0.171   2.211   3.131 -0.2921 -0.5440 -0.0088
  240SOL    HW1 2293   0.196   2.136   3.184 -0.4614 -0.6189 -0.0366
  240SOL    HW2 2294   0.236   2.278   3.154  0.3100 -0.9347 -0.5350
  241SOL     OW 2295   0.023   3.670   1.773  0.3192 -0.1958  0.1657
  241SOL    HW1 2296   0.077   3.748   1.763 -0.9445  0.5716 -1.2808
  241SOL    HW2 2297   0.002   3.644   1.683  0.5442 -2.1112  0.6153
  242SOL     OW 2298   0.348   1.197   1.542  0.5271  0.0790 -0.2821
  242SOL    HW1 2299   0.419   1.178   1.604 -0.2225 -2.1856 -0.0397
  242SOL    HW2 2300   0.271   1.210   1.598  0.4055  0.9114 -0.6289
  243SOL     OW 2301   3.316   1.324   2.141  1.0104  0.2598  0.0462
  243SOL    HW1 2302   3.323   1.235   2.104  1.3847 -0.4287  1.7135
  243SOL    HW2 2303   3.361   1.319   2.225  1.1345  2.0847  0.1190
  244SOL     OW 2304   1.224   1.485   1.333  0.3933  0.1330 -0.2802
  244SOL    HW1 2305   1.233   1.524   1.421  2.0284  0.2623 -0.4762
  244SOL    HW2 2306   1.297   1.522   1.283 -1.0185  0.7721 -1.9935
  245SOL     OW 2307   4.153   2.051   3.057 -0.1511  0.2127 -0.7402
  245SOL    HW1 2308   4.061   2.077   3.062 -0.1723 -0.1135  1.5350
  245SOL    HW2 2309   4.200   2.124   3.096  0.3996 -0.3696 -0.3139
  246SOL     OW 2310   6.255   1.804   3.999  0.0109  0.2080  0.1948
  246SOL    HW1 2311   6.274   1.778   4.089 -1.2034 -1.3343  0.0522
  246SOL    HW2 2312   6.228   1.723   3.956 -0.6662  1.1448 -1.2246
  247SOL     OW 2313   5.361   4.349   1.222  0.4993 -0.2035  0.1142
  247SOL    HW1 2314   5.357   4.269   1.169  2.0651  0.5569 -1.2387
  247SOL    HW2 2315   5.437   4.336   1.279 -1.0542 -0.9289  2.1363
  248SOL     OW 2316   2.830   0.171   0.400 -0.2912 -0.2361  0.2353
  248SOL    HW1 2317   2.893   0.099   0.400  0.7282  0.6453 -0.2449
  248SOL    HW2 2318   2.826   0.200   0.309 -2.4745 -1.1833 -0.0450
  249SOL     OW 2319   6.112   5.931   0.238  0.1957  0.7229  0.3657
  249SOL    HW1 2320   6.102   5.864   0.305 -1.2939  0.7211  0.1811
  249SOL    HW2 2321   6.143   5.883   0.161 -0.9013  0.2286  0.2215
  250SOL     OW 2322   1.091   5.925   3.568 -0.1089 -0.0413  0.1436
  250SOL    HW1 2323   1.143   5.907   3.646 -1.2124 -0.0298  0.9147
  250SOL    HW2 2324   1.132   5.874   3.499  1.5035  0.7435  0.4847
  251SOL     OW 2325   0.364   1.079   3.569 -1.0907 -0.0731  0.2508
  251SOL    HW1 2326   0.274   1.067   3.541 -1.4078  2.3100 -0.0043
  251SOL    HW2 2327   0.417   1.055   3.493 -1.5370 -0.6719  0.1238
  252SOL     OW 2328   2.305   3.193   4.244  0.0247  0.4389  0.3031
  252SOL    HW1 2329   2.292   3.272   4.298 -1.0847  0.4676  0.0172
  252SOL    HW2 2330   2.238   3.132   4.276  0.1549  0.0175 -0.2305
  253SOL     OW 2331   0.928   2.792   2.158 -0.0437 -0.3260 -0.5374
  253SOL    HW1 2332   0.869   2.761   2.090 -0.9552 -0.0843  0.1127
  253SOL    HW2 2333   1.016   2.776   2.124 -0.4810 -1.4737 -1.1760
  254SOL     OW 2334   4.374   1.648   0.434  0.2410  1.2784 -0.3818
  254SOL    HW1 2335   4.441   1.716   0.447  0.8008  0.4490  1.3683
  254SOL    HW2 2336   4.406   1.573   0.483 -0.9454  0.1135 -1.3162
  255SOL     OW 2337   4.698   1.733   2.242 -0.0323  0.5450 -0.0174
  255SOL    HW1 2338   4.701   1.638   2.238 -0.8676  0.5324 -0.8078
  255SOL    HW2 2339   4.789   1.760   2.248  0.2350 -0.2911 -0.2007
  256SOL     OW 2340   3.964   0.676   1.156  0.2832  0.2235  0.7317
  256SOL    HW1 2341   4.014   0.632   1.225  0.2938 -0.5885  0.2207
  256SOL    HW2 2342   3.875   0.642   1.165 -0.7937  3.2647  3.0226
  257SOL     OW 2343   0.866   1.335   1.968 -0.3256 -0.3020 -0.1318
  257SOL    HW1 2344   0.810   1.411   1.976  1.3210  0.9612 -0.0913
  257SOL    HW2 2345   0.814   1.262   2.002 -1.5621  0.9854  0.8024
  258SOL     OW 2346   6.515   1.817   2.006  0.4318 -0.1691  0.3314
  258SOL    HW1 2347   6.465   1.741   1.974 -0.2531 -0.1377  1.2850
  258SOL    HW2 2348   6.590   1.780   2.052  0.1642 -0.2776  0.6882
  259SOL     OW 2349   0.059   3.133   2.418  0.2819 -0.1644 -0.1927
  259SOL    HW1 2350  -0.012   3.188   2.384  0.3873 -0.1924 -0.4607
  259SOL    HW2 2351   0.040   3.124   2.512  0.5653  0.7949 -0.0357
  260SOL     OW 2352   2.945   0.988   1.595 -0.3114  0.2500 -0.0286
  260SOL    HW1 2353   3.016   1.000   1.532  0.3568  0.6981  0.7947
  260SOL    HW2 2354   2.936   0.893   1.602  1.1293  0.1471  0.8435
  261SOL     OW 2355   1.973   4.314   0.018 -0.1742 -0.1140 -0.0712
  261SOL    HW1 2356   2.013   4.310   0.105 -0.8904  1.9685  0.4082
  261SOL    HW2 2357   1.886   4.276   0.030 -1.2937  2.4783  0.8482
  262SOL     OW 2358   1.364   2.637   0.297  0.1631  0.0695  0.0933
  262SOL    HW1 2359   1.387   2.554   0.340  0.4868  0.0879 -0.0403
  262SOL    HW2 2360   1.403   2.630   0.210  0.8137  0.6542  0.3298
  263SOL     OW 2361   6.482   1.951   2.601  1.3516 -0.1085  0.2288
  263SOL    HW1 2362   6.439   1.909   2.526 -1.3923 -0.5846  1.9320
  263SOL    HW2 2363   6.441   2.037   2.608  0.9479 -0.3968  1.6553
  264SOL     OW 2364   5.218   0.056   0.694  0.1904 -0.8481 -0.0873
  264SOL    HW1 2365   5.167  -0.022   0.717 -1.0302 -0.1573 -0.3537
  264SOL    HW2 2366   5.224   0.054   0.599 -1.6050  0.3876 -0.2888
  265SOL     OW 2367   2.260   1.929   4.571  0.1776 -0.3841  0.2096
  265SOL    HW1 2368   2.287   1.841   4.543  0.4594 -0.5475  0.9755
  265SOL    HW2 2369   2.336   1.984   4.555  0.3962 -0.5103  0.7905
  266SOL     OW 2370   1.391   3.992   3.503  0.4976 -0.1799 -0.0830
  266SOL    HW1 2371   1.472   3.980   3.553  1.4486 -3.4813 -2.1125
  266SOL    HW2 2372   1.327   3.936   3.547 -0.0571  0.5748  0.1033
  267SOL     OW 2373   5.243   4.269   1.680  0.4732 -0.5616  0.1643
  267SOL    HW1 2374   5.183   4.267   1.755 -0.3733 -0.8036 -0.5157
  267SOL    HW2 2375   5.238   4.181   1.643  1.4420 -0.6588  0.2471
  268SOL     OW 2376   1.466   1.706   2.027 -0.2001  0.7702 -0.1311
  268SOL    HW1 2377   1.463   1.779   2.088 -0.4343  0.4821  0.2052
  268SOL    HW2 2378   1.377   1.701   1.991 -0.3303  0.3348  0.2311
  269SOL     OW 2379   0.244   4.720   3.895 -0.6453 -0.0242  0.1051
  269SOL    HW1 2380   0.208   4.751   3.978 -2.3836  0.0400 -0.6315
  269SOL    HW2 2381   0.324   4.771   3.883  0.3372 -0.9014  2.3066
  270SOL     OW 2382   2.261   4.226   2.627  0.0876  0.5994  0.0456
  270SOL    HW1 2383   2.348   4.231   2.586  0.1871  0.5008  0.2393
  270SOL    HW2 2384   2.235   4.317   2.638 -0.0959  0.6225 -0.5566
  271SOL     OW 2385   6.000   4.681   3.696 -0.1897  0.2159  0.3096
  271SOL    HW1 2386   6.037   4.667   3.609 -0.8244 -0.0010  0.0662
  271SOL    HW2 2387   5.986   4.776   3.701 -2.0956  0.0388 -0.6621
  272SOL     OW 2388   6.558   0.377   0.510  0.1364 -0.6152 -0.0159
  272SOL    HW1 2389   6.471   0.401   0.479  0.5048  0.6408 -0.1143
  272SOL    HW2 2390   6.582   0.302   0.455 -0.9455 -1.1125  0.1471
  273SOL     OW 2391   5.463   1.509   0.127 -0.4643  0.0133  0.3571
  273SOL    HW1 2392   5.472   1.484   0.219 -1.2207  0.1045  0.4618
  273SOL    HW2 2393   5.476   1.427   0.079  2.3949  0.3468  0.3645
  274SOL     OW 2394   2.255   0.009   0.364 -0.0760 -0.0363  0.2181
  274SOL    HW1 2395   2.288   0.012   0.274  1.4729 -0.8303  0.7229
  274SOL    HW2 2396   2.251  -0.084   0.386  1.1285  0.1629  1.4801
  275SOL     OW 2397   5.875   5.130   0.337 -0.7893 -0.3723 -0.2300
  275SOL    HW1 2398   5.969   5.142   0.331 -0.7791  1.9183  2.4854
  275SOL    HW2 2399   5.847   5.111   0.248  2.1746 -0.8799 -1.1436
  276SOL     OW 2400   0.498   0.698   0.532  0.0106  0.1299  0.3279
  276SOL    HW1 2401   0.439   0.705   0.608  0.5814  1.4841  0.6667
  276SOL    HW2 2402   0.538   0.611   0.542 -1.8911 -0.8368  0.0830
  277SOL     OW 2403   6.475   3.789   0.922 -0.1227  0.0635  0.0056
  277SOL    HW1 2404   6.541   3.852   0.892 -1.3414  1.6442  0.4598
  277SOL    HW2 2405   6.423   3.770   0.844  0.1058 -0.2122 -0.0813
  278SOL     OW 2406   2.536   0.521   0.832 -0.6225  0.5915 -0.5156
  278SOL    HW1 2407   2.577   0.453   0.885  1.0463  0.3303 -2.0497
  278SOL    HW2 2408   2.530   0.597   0.890  3.4248  1.1209 -0.5111
  279SOL     OW 2409   3.786   2.448   4.510 -0.7785  0.1684  0.1520
  279SOL    HW1 2410   3.694   2.445   4.534 -0.8606 -0.5009 -0.2301
  279SOL    HW2 2411   3.810   2.540   4.519 -1.9010  0.6425 -1.2901
  280SOL     OW 2412   1.523   0.451   3.147  0.3125  0.2024 -0.3225
  280SOL    HW1 2413   1.604   0.471   3.195  0.0212 -1.1768  0.7951
  280SOL    HW2 2414   1.512   0.526   3.088  0.8392  1.8444  1.5353
  281SOL     OW 2415   4.884   1.366   4.259  0.1719  0.5992  0.6468
  281SOL    HW1 2416   4.804   1.403   4.298  0.7644  2.3963  0.2480
  281SOL    HW2 2417   4.942   1.351   4.333 -0.1111  0.3546  0.8234
  282SOL     OW 2418   0.230   5.536   0.832  0.3862 -0.0135  0.2686
  282SOL    HW1 2419   0.254   5.469   0.769  0.9848 -0.0481  0.5256
  282SOL    HW2 2420   0.149   5.504   0.872  0.0311 -0.0113 -0.4450
  283SOL     OW 2421   0.164   1.197   4.486 -0.0539 -0.0609 -0.4102
  283SOL    HW1 2422   0.120   1.193   4.571 -0.0991  1.6710 -0.3114
  283SOL    HW2 2423   0.248   1.239   4.504  0.1183 -0.0652 -1.1570
  284SOL     OW 2424   1.629   6.360   0.667  0.1357  0.3611  0.3344
  284SOL    HW1 2425   1.542   6.399   0.654  0.1278  0.1968 -0.1282
  284SOL    HW2 2426   1.641   6.360   0.762 -0.9821 -0.9039  0.5061
  285SOL     OW 2427   5.399   6.340   1.915 -0.1778  0.2308 -0.2877
  285SOL    HW1 2428   5.393   6.264   1.973  1.6050  0.2483 -0.0165
  285SOL    HW2 2429   5.346   6.408   1.957 -2.7344 -1.1334 -1.0972
  286SOL     OW 2430   4.582   4.808   1.775  0.1994  0.1659 -0.6173
  286SOL    HW1 2431   4.592   4.825   1.681 -1.6508  0.4558 -0.8042
  286SOL    HW2 2432   4.601   4.892   1.817  1.0916  0.0200 -0.7272
  287SOL     OW 2433   5.058   6.551   1.858  0.3605  0.3207 -0.1595
  287SOL    HW1 2434   5.127   6.569   1.794  0.0939  1.2307 -0.2046
  287SOL    HW2 2435   5.028   6.463   1.837  0.8924  0.2620 -0.7093
  288SOL     OW 2436   4.027   0.652   0.885 -0.2372  0.6032  0.4824
  288SOL    HW1 2437   3.980   0.651   0.968 -1.0938  0.1343  0.0093
  288SOL    HW2 2438   4.043   0.559   0.866 -0.2171  0.6995  0.0299
  289SOL     OW 2439   1.275   5.132   0.090  0.3141 -0.7335 -0.4242
  289SOL    HW1 2440   1.350   5.151   0.033  1.0084  1.2629  1.0138
  289SOL    HW2 2441   1.315   5.107   0.173 -0.6155 -0.4369  0.1226
  290SOL     OW 2442   1.572   3.416   2.796 -0.0251 -0.1667  0.4769
  290SOL    HW1 2443   1.597   3.500   2.758  0.6874 -0.6411 -0.1312
  290SOL    HW2 2444   1.490   3.434   2.843  1.1225  1.2979  1.9987
  291SOL     OW 2445   1.606   1.299   3.778 -0.0662  0.0137  0.0379
  291SOL    HW1 2446   1.580   1.331   3.864  0.7407  2.8994 -0.7030
  291SOL    HW2 2447   1.547   1.344   3.717  1.8341  0.9961 -1.1440
  292SOL     OW 2448   1.127   5.967   0.559  0.2930  0.2117 -0.5659
  292SOL    HW1 2449   1.207   5.931   0.519 -0.2366 -1.0707 -0.5258
  292SOL    HW2 2450   1.160   6.028   0.626  1.2990 -1.0085  0.1239
  293SOL     OW 2451   4.664   2.855   1.738  0.2799  0.0325 -0.3544
  293SOL    HW1 2452   4.730   2.822   1.678  0.3845  0.4928 -0.4897
  293SOL    HW2 2453   4.605   2.907   1.683  0.7206  0.9640  0.0428
  294SOL     OW 2454   1.389   3.068   4.346  0.1700  0.2414 -0.5280
  294SOL    HW1 2455   1.319   3.111   4.394  0.3681  0.6404 -0.5886
  294SOL    HW2 2456   1.372   2.975   4.356 -0.1689  0.3325 -0.2498
  295SOL     OW 2457   3.553   2.192   2.697 -0.0071  0.8026  0.7016
  295SOL    HW1 2458   3.523   2.132   2.628  1.1957  0.7614  0.1729
  295SOL    HW2 2459   3.496   2.268   2.690  0.7801  1.2902 -1.1359
  296SOL     OW 2460   4.097   1.105   0.117  0.2328  0.0021  0.2837
  296SOL    HW1 2461   4.008   1.137   0.136  0.5146  1.0179 -0.0433
  296SOL    HW2 2462   4.090   1.010   0.123 -0.9666  0.0504 -0.0766
  297SOL     OW 2463   1.017   4.967   1.672  0.2078 -0.2141  0.3925
  297SOL    HW1 2464   0.946   5.013   1.717  0.6408  0.4929  0.3681
  297SOL    HW2 2465   1.095   5.019   1.693  0.6434 -0.7299  0.0500
  298SOL     OW 2466   5.275   0.469   1.305 -0.0114 -0.3997  0.2171
  298SOL    HW1 2467   5.281   0.509   1.392  1.1931  0.9482 -0.4443
  298SOL    HW2 2468   5.181   0.466   1.287 -0.2077  0.9468  0.8620
  299SOL     OW 2469   1.793   1.145   0.314 -0.0075  0.7062  0.0094
  299SOL    HW1 2470   1.857   1.119   0.380 -1.0295 -2.2694 -0.0392
  299SOL    HW2 2471   1.842   1.140   0.231  0.3834  1.0817  0.2147
  300SOL     OW 2472   4.811   5.029   2.107 -0.5599  0.3222  0.6121
  300SOL    HW1 2473   4.834   5.088   2.035 -1.7449 -0.0265 -0.0848
  300SOL    HW2 2474   4.814   4.941   2.069  2.8568 -0.3547  2.0460
  301SOL     OW 2475   3.247   1.925   1.966 -0.0210 -0.1675  0.0408
  301SOL    HW1 2476   3.165   1.930   1.916 -0.2262 -0.8838  0.2954
  301SOL    HW2 2477   3.286   2.012   1.956 -0.5508  0.0171 -0.5266
  302SOL     OW 2478   4.223   3.908   1.168 -1.0295 -0.6434 -0.0097
  302SOL    HW1 2479   4.277   3.828   1.166 -1.0229 -0.6668  0.8444
  302SOL    HW2 2480   4.271   3.970   1.114 -0.0652 -0.6256  0.8431
  303SOL     OW 2481   2.337   4.852   0.928 -0.4275 -0.0773  0.0109
  303SOL    HW1 2482   2.369   4.766   0.902 -1.1878 -0.3421 -0.0715
  303SOL    HW2 2483   2.242   4.842   0.934 -0.6332  1.0152 -0.9953
  304SOL     OW 2484   0.995   2.096   0.121  0.4318  0.0589 -0.1638
  304SOL    HW1 2485   1.070   2.151   0.143  0.6623 -1.1188  2.3352
  304SOL    HW2 2486   1.003   2.082   0.027  2.7096  0.8869 -0.1558
  305SOL     OW 2487   1.657   5.646   2.641 -0.0367 -0.2420 -0.8683
  305SOL    HW1 2488   1.718   5.584   2.603 -0.3831 -0.4399 -1.1074
  305SOL    HW2 2489   1.662   5.630   2.735  3.4183  2.5679 -0.3483
  306SOL     OW 2490   5.846   3.718   0.522  0.4750 -0.4511 -0.5881
  306SOL    HW1 2491   5.895   3.766   0.455 -0.6972 -0.0372 -1.1753
  306SOL    HW2 2492   5.911   3.696   0.588  1.2993  0.8003 -0.9451
  307SOL     OW 2493   1.716   3.945   4.132 -0.1729  0.0465 -0.1397
  307SOL    HW1 2494   1.730   3.914   4.221  0.5965 -1.4725 -0.7580
  307SOL    HW2 2495   1.623   3.970   4.130 -1.0326 -2.7543  0.3090
  308SOL     OW 2496   4.282   5.342   1.228  0.5070 -0.2896  0.2302
  308SOL    HW1 2497   4.312   5.254   1.206  0.5385 -0.7319  1.9050
  308SOL    HW2 2498   4.310   5.355   1.319 -0.7596  0.8947  0.4797
  309SOL     OW 2499   5.504   6.387   1.289 -0.3620  0.3110  0.0415
  309SOL    HW1 2500   5.437   6.331   1.251 -0.0143  1.0875 -1.8393
  309SOL    HW2 2501   5.587   6.346   1.265 -0.1061 -0.1148  1.5125
  310SOL     OW 2502   1.855   5.495   0.029 -0.1891 -0.1027  0.2446
  310SOL    HW1 2503   1.904   5.556  -0.026  0.9690 -0.7284  0.5314
  310SOL    HW2 2504   1.849   5.415  -0.024  0.2554 -0.4549  0.7160
  311SOL     OW 2505   4.224   5.481   0.671 -0.1323 -0.1912  0.0374
  311SOL    HW1 2506   4.308   5.500   0.712  0.3022 -0.0632 -0.8808
  311SOL    HW2 2507   4.241   5.487   0.577 -0.5967 -2.4820 -0.2621
  312SOL     OW 2508   3.217   0.827   0.311  0.0531  0.1820 -0.3403
  312SOL    HW1 2509   3.263   0.910   0.323 -0.4829  0.1416  3.1078
  312SOL    HW2 2510   3.134   0.838   0.359 -0.2942 -2.1210 -0.2840
  313SOL     OW 2511   3.314   4.756   1.954 -0.0533  0.5525  0.0130
  313SOL    HW1 2512   3.329   4.699   1.879  0.0185  0.6272 -0.0295
  313SOL    HW2 2513   3.290   4.841   1.916 -0.1792  0.5454  0.0761
  314SOL     OW 2514   4.058   4.410   0.520 -0.2339  0.1039  0.2774
  314SOL    HW1 2515   4.128   4.374   0.465  1.8235  1.3231  1.9208
  314SOL    HW2 2516   3.977   4.384   0.476  1.2366  0.0129 -2.6417
  315SOL     OW 2517   1.007   1.135   2.749  0.4799  0.1260 -0.4950
  315SOL    HW1 2518   0.979   1.225   2.768 -0.0709 -0.1271 -0.0894
  315SOL    HW2 2519   0.932   1.097   2.703 -0.1023 -0.7439  1.1257
  316SOL     OW 2520   4.921   2.281   2.697 -0.7346  0.6400  0.4933
  316SOL    HW1 2521   4.891   2.371   2.686 -0.8211  0.3652 -2.4549
  316SOL    HW2 2522   5.016   2.286   2.690 -0.4739  0.7461  3.1638
  317SOL     OW 2523   0.907   6.325   4.076 -0.0474 -0.2096  0.9903
  317SOL    HW1 2524   0.857   6.372   4.009 -2.5272 -1.5865  1.7324
  317SOL    HW2 2525   0.938   6.246   4.032 -0.3352 -0.3654  1.0672
  318SOL     OW 2526   6.558   3.119   2.679 -0.2176  0.0257  0.1578
  318SOL    HW1 2527   6.500   3.185   2.643  1.0856  1.1519  0.0193
  318SOL    HW2 2528   6.598   3.161   2.756  1.7280 -0.0190 -0.7582
  319SOL     OW 2529   5.463   0.302   0.282  0.2879  0.2222  0.3284
  319SOL    HW1 2530   5.446   0.395   0.268  0.5046  0.5066  1.7505
  319SOL    HW2 2531   5.557   0.297   0.298  0.3639 -0.3196 -0.2662
  320SOL     OW 2532   1.830   1.012   4.623 -0.5597 -0.2105  0.1138
  320SOL    HW1 2533   1.842   1.025   4.529  1.3436 -0.2458  0.3143
  320SOL    HW2 2534   1.783   1.091   4.652  1.5150  1.2924 -0.4074
  321SOL     OW 2535   2.474   3.842   1.110 -1.2170  0.6048 -0.0457
  321SOL    HW1 2536   2.413   3.908   1.146 -0.1120  1.7681 -0.2338
  321SOL    HW2 2537   2.526   3.814   1.185 -2.0606 -0.5006  0.1436
  322SOL     OW 2538   1.064   0.274   2.658  0.4523 -0.3501 -0.5672
  322SOL    HW1 2539   0.998   0.255   2.725  0.6123 -4.5648 -1.3321
  322SOL    HW2 2540   1.015   0.318   2.588 -0.9648 -0.9214  0.0158
  323SOL     OW 2541   4.580   4.322   0.573  0.3824  0.4027  0.1961
  323SOL    HW1 2542   4.647   4.327   0.642  1.3289  0.6389 -0.7116
  323SOL    HW2 2543   4.625   4.279   0.500 -1.1120 -1.4572  0.3001
  324SOL     OW 2544   3.685   5.310   2.622 -0.0455  0.5037  0.3247
  324SOL    HW1 2545   3.637   5.332   2.702  0.5295  1.9660  0.2930
  324SOL    HW2 2546   3.688   5.391   2.572 -1.6146 -0.6826 -1.8882
  325SOL     OW 2547   2.433   5.471   2.079 -0.5355 -0.0646 -0.0597
  325SOL    HW1 2548   2.483   5.446   2.157 -0.6624  0.6575  0.2555
  325SOL    HW2 2549   2.341   5.455   2.104 -0.5871  0.3181 -0.0050
  326SOL     OW 2550   2.884   3.709   2.110  0.1449 -0.7011  0.1452
  326SOL    HW1 2551   2.817   3.657   2.065 -0.9003  0.9122 -0.2696
  326SOL    HW2 2552   2.967   3.671   2.082 -0.5570 -1.6419 -0.7503
  327SOL     OW 2553   1.621   0.718   2.693  0.5447 -0.5501  0.0282
  327SOL    HW1 2554   1.684   0.681   2.632 -0.4171 -0.7747 -0.8414
  327SOL    HW2 2555   1.674   0.771   2.753  1.4096  0.4218 -1.5486
  328SOL     OW 2556   3.793   3.189   0.810  0.1590 -0.2104  0.3301
  328SOL    HW1 2557   3.869   3.244   0.789 -1.0953  0.9781 -1.4604
  328SOL    HW2 2558   3.830   3.103   0.830  2.0659  0.7614  1.3171
  329SOL     OW 2559   2.877   0.459   3.751  0.2429 -0.2595 -0.8646
  329SOL    HW1 2560   2.815   0.528   3.775 -2.0820 -2.2932 -0.6363
  329SOL    HW2 2561   2.886   0.466   3.656 -0.8890 -0.3117 -0.9917
  330SOL     OW 2562   0.179   6.002   0.556  0.1090  0.4282 -0.1883
  330SOL    HW1 2563   0.119   5.962   0.493 -0.1386 -1.1230  0.9753
  330SOL    HW2 2564   0.247   5.937   0.569  1.8164  1.9475 -1.0741
  331SOL     OW 2565   2.756   2.874   2.556 -0.2293 -0.5692  0.6026
  331SOL    HW1 2566   2.713   2.800   2.513 -0.2105 -0.9742  1.2690
  331SOL    HW2 2567   2.689   2.912   2.613 -0.4447  0.3610 -0.2517
  332SOL     OW 2568   5.387   5.330   1.445  0.1035 -0.3892  0.1478
  332SOL    HW1 2569   5.430   5.299   1.366 -0.5878  1.5391 -1.0576
  332SOL    HW2 2570   5.362   5.251   1.492  0.8771 -1.5751 -1.3707
  333SOL     OW 2571   2.661   5.942   0.925 -0.0624  0.2240  0.0200
  333SOL    HW1 2572   2.698   5.886   0.856 -1.3904  0.0840 -0.6058
  333SOL    HW2 2573   2.574   5.965   0.893 -0.9172 -0.2744  1.9038
  334SOL     OW 2574   4.815   2.632   4.341 -0.1094  0.0701 -0.3492
  334SOL    HW1 2575   4.895   2.586   4.365 -0.9179 -0.5445  1.2978
  334SOL    HW2 2576   4.805   2.616   4.247  1.9636  0.6269 -0.7158
  335SOL     OW 2577   3.707   3.817   0.465 -0.8021 -0.5968 -0.0782
  335SOL    HW1 2578   3.786   3.763   0.477  0.7889  1.3596 -1.0999
  335SOL    HW2 2579   3.676   3.794   0.377 -0.3219 -0.1346 -0.3773
  336SOL     OW 2580   0.540   2.996   3.400 -0.3539  0.8604  0.0512
  336SOL    HW1 2581   0.568   2.923   3.455 -1.9677 -0.2187 -0.5006
  336SOL    HW2 2582   0.480   3.046   3.454 -0.8347  0.6096 -0.2458
  337SOL     OW 2583   4.190   1.395   4.193  0.1545  0.1721 -0.0402
  337SOL    HW1 2584   4.153   1.347   4.268  0.5043  0.4203  0.2986
  337SOL    HW2 2585   4.197   1.329   4.124  1.5062 -0.5170  0.7158
  338SOL     OW 2586   4.965   1.934   1.022 -0.2933 -0.6688 -0.7593
  338SOL    HW1 2587   4.969   1.956   0.929 -1.0068 -0.3525 -0.7215
  338SOL    HW2 2588   5.052   1.954   1.056 -1.0511  2.9634 -0.5529
  339SOL     OW 2589   0.475   6.064   1.800 -0.3553 -0.2662 -0.5744
  339SOL    HW1 2590   0.554   6.030   1.841 -0.4864  2.0921  1.9166
  339SOL    HW2 2591   0.405   6.006   1.831  0.0831 -1.0749 -1.0526
  340SOL     OW 2592   0.676   3.894   0.679 -0.5251  0.4995  0.2706
  340SOL    HW1 2593   0.654   3.952   0.752  3.1764  1.2427  1.0178
  340SOL    HW2 2594   0.684   3.807   0.718 -0.2700  0.5803  0.4005
  341SOL     OW 2595   6.027   3.946   1.424  0.2730  0.4302 -0.2247
  341SOL    HW1 2596   5.965   3.997   1.477  0.7068  1.6396 -0.8430
  341SOL    HW2 2597   5.975   3.914   1.351  0.1984  0.7748 -0.3246
  342SOL     OW 2598   2.307   0.094   1.292 -0.2738 -0.3127  0.1976
  342SOL    HW1 2599   2.393   0.060   1.318 -0.1395  1.3675  2.1743
  342SOL    HW2 2600   2.326   0.148   1.215 -0.0807 -2.2527 -1.2059
  343SOL     OW 2601   0.560   5.306   1.714  0.0622 -0.1126  0.6245
  343SOL    HW1 2602   0.598   5.394   1.710 -1.2819  0.5004  0.9381
  343SOL    HW2 2603   0.536   5.294   1.806 -0.4712 -0.4973  0.4404
  344SOL     OW 2604   1.318   3.216   1.735  0.2137 -0.0330 -0.6984
  344SOL    HW1 2605   1.364   3.151   1.682 -2.0543 -0.2935 -2.4622
  344SOL    HW2 2606   1.294   3.170   1.815 -0.9277 -1.2605 -1.7144
  345SOL     OW 2607   1.571   1.873   4.040 -0.5075 -0.1881  0.4608
  345SOL    HW1 2608   1.617   1.860   4.123 -0.3032  2.0276  0.7462
  345SOL    HW2 2609   1.632   1.841   3.973  0.3112  0.1938  1.0109
  346SOL     OW 2610   1.323   3.712   1.410  0.2974  0.4339 -0.2745
  346SOL    HW1 2611   1.350   3.791   1.364  0.7240 -0.0707 -0.9051
  346SOL    HW2 2612   1.281   3.658   1.343 -0.8440  0.5101  0.3465
  347SOL     OW 2613   0.238   1.493   3.882  0.0209 -0.3077  0.1231
  347SOL    HW1 2614   0.289   1.479   3.962  0.2335 -0.6869 -0.0767
  347SOL    HW2 2615   0.253   1.414   3.829  0.8408  0.4520 -0.8097
  348SOL     OW 2616   3.260   5.576   3.366 -0.5851 -0.1613 -0.0318
  348SOL    HW1 2617   3.336   5.518   3.354  0.7623  1.7729 -1.6185
  348SOL    HW2 2618   3.232   5.597   3.277 -1.8194  0.6339  0.5255
  349SOL     OW 2619   6.464   2.417   3.906 -0.1289  0.4933 -0.1576
  349SOL    HW1 2620   6.534   2.370   3.861  2.2762  0.9004  2.7801
  349SOL    HW2 2621   6.493   2.508   3.908 -0.7785  0.7016  0.9764
  350SOL     OW 2622   2.707   1.142   2.625 -0.1696  0.0424 -1.0159
  350SOL    HW1 2623   2.683   1.066   2.678 -0.6645  1.1212  0.3836
  350SOL    HW2 2624   2.800   1.155   2.644 -0.4735  0.7626  0.0916
  351SOL     OW 2625   1.232   2.868   2.293 -0.7514 -0.5883 -0.2732
  351SOL    HW1 2626   1.153   2.839   2.337  1.1388 -2.0532  2.4246
  351SOL    HW2 2627   1.247   2.802   2.224 -0.8537 -1.4254  0.4889
  352SOL     OW 2628   2.193   5.247   1.395  0.4074  0.1359  0.3105
  352SOL    HW1 2629   2.126   5.311   1.369 -1.5751 -1.8453  0.2619
  352SOL    HW2 2630   2.275   5.282   1.359 -0.9467  1.5056 -1.6475
  353SOL     OW 2631   6.454   4.013   2.369 -0.5812  0.4701  0.2628
  353SOL    HW1 2632   6.527   3.973   2.323 -1.2534  0.0274 -0.4407
  353SOL    HW2 2633   6.382   3.952   2.358 -0.5445 -0.1285  2.7150
  354SOL     OW 2634   4.817   4.940   0.228 -0.0256  0.0325  0.1481
  354SOL    HW1 2635   4.748   4.892   0.182  1.3256 -0.0558 -1.9154
  354SOL    HW2 2636   4.850   4.878   0.293 -1.3310 -0.1914  0.6323
  355SOL     OW 2637   3.281   0.420   3.806  0.3594 -0.5609 -0.2275
  355SOL    HW1 2638   3.266   0.513   3.788  0.3504 -0.7554 -1.3249
  355SOL    HW2 2639   3.211   0.395   3.866  0.3223  0.1186  0.0211
  356SOL     OW 2640   2.126   3.053   2.439 -0.6493  0.5453 -0.7788
  356SOL    HW1 2641   2.115   2.962   2.467  1.6996  0.7282  1.0215
  356SOL    HW2 2642   2.094   3.105   2.513  0.1196  1.1331 -0.8503
  357SOL     OW 2643   1.765   0.191   4.156  0.3396  0.7537 -0.8596
  357SOL    HW1 2644   1.688   0.157   4.109 -0.5618  1.1843  0.2501
  357SOL    HW2 2645   1.728   0.246   4.225  1.6496  0.5906 -0.0019
  358SOL     OW 2646   6.358   0.197   4.559 -0.9921  0.1638  0.2532
  358SOL    HW1 2647   6.342   0.129   4.625  0.4542  0.1115  0.6000
  358SOL    HW2 2648   6.394   0.149   4.484 -0.6795  0.4506  0.2168
  359SOL     OW 2649   3.112   3.960   3.492  0.4484 -0.1553 -0.6841
  359SOL    HW1 2650   3.121   3.947   3.397  0.2606  0.4277 -0.7879
  359SOL    HW2 2651   3.019   3.978   3.504  0.3958 -0.6447 -0.3302
  360SOL     OW 2652   5.806   4.928   3.860 -0.1314  0.2402  0.2795
  360SOL    HW1 2653   5.864   4.954   3.787 -0.9278 -0.6198 -0.6939
  360SOL    HW2 2654   5.718   4.934   3.823 -0.4229 -3.0819  0.1845
  361SOL     OW 2655   0.234   3.976   0.184 -0.9139  0.1439  0.0196
  361SOL    HW1 2656   0.225   4.072   0.186 -1.7598  0.2442 -3.1829
  361SOL    HW2 2657   0.146   3.945   0.162 -0.3698 -1.2654 -0.2167
  362SOL     OW 2658   1.973   2.592   3.930  0.0449  0.2646 -0.3088
  362SOL    HW1 2659   2.018   2.659   3.980 -0.1405  1.3702 -1.5693
  362SOL    HW2 2660   1.893   2.634   3.898 -0.4105 -0.7554 -0.5671
  363SOL     OW 2661   0.819   5.190   1.773 -0.4850 -0.2360 -0.0448
  363SOL    HW1 2662   0.836   5.238   1.692 -0.6337 -0.1302 -0.0142
  363SOL    HW2 2663   0.723   5.188   1.780 -0.5116 -1.2672 -0.4827
  364SOL     OW 2664   4.175   0.112   2.202  0.8588 -0.2205 -0.4716
  364SOL    HW1 2665   4.240   0.054   2.163  1.2530 -0.7447  0.9045
  364SOL    HW2 2666   4.136   0.061   2.273 -0.1950  0.5163 -0.4874
  365SOL     OW 2667   3.546   4.919   3.684  0.0335 -0.2525  0.3791
  365SOL    HW1 2668   3.594   4.869   3.751 -0.6195 -0.4568  0.6989
  365SOL    HW2 2669   3.575   5.010   3.697 -0.4947 -0.2068  1.2989
  366SOL     OW 2670   5.132   2.762   2.363  0.3429  0.2863  0.1398
  366SOL    HW1 2671   5.200   2.700   2.336  0.5457  0.1445  0.9536
  366SOL    HW2 2672   5.181   2.841   2.389  0.2197  0.1015  0.9497
  367SOL     OW 2673   3.448   6.074   4.240  0.4454  0.6936 -0.6964
  367SOL    HW1 2674   3.490   6.019   4.306  2.5766  0.0055 -2.4918
  367SOL    HW2 2675   3.355   6.072   4.263  0.8828 -0.9107  1.2457
  368SOL     OW 2676   2.753   0.018   4.588  0.3209  0.3774  0.2741
  368SOL    HW1 2677   2.838   0.046   4.552  0.9345 -0.3055  1.1522
  368SOL    HW2 2678   2.770  -0.068   4.626 -1.0204 -0.2468 -0.4447
  369SOL     OW 2679   1.526   2.673   2.602  0.5793 -0.0036 -0.7507
  369SOL    HW1 2680   1.433   2.681   2.626  0.9288  1.9870  0.1946
  369SOL    HW2 2681   1.531   2.709   2.514  0.6282  1.2098 -0.2737
  370SOL     OW 2682   5.079   4.537   0.793 -0.2283 -0.9059  0.3254
  370SOL    HW1 2683   5.141   4.543   0.866 -1.7976  1.4707  1.5984
  370SOL    HW2 2684   5.129   4.568   0.718  0.4102  0.1236  1.1412
  371SOL     OW 2685   4.142   5.135   4.471  0.2087 -0.0755 -0.5153
  371SOL    HW1 2686   4.156   5.112   4.563  1.1313 -0.9835 -0.8653
  371SOL    HW2 2687   4.194   5.071   4.422  1.9971  2.0484 -1.5938
  372SOL     OW 2688   4.131   3.965   3.051 -0.2541  0.1507  0.3915
  372SOL    HW1 2689   4.129   4.036   3.116  2.2373 -0.3566  1.1090
  372SOL    HW2 2690   4.216   3.974   3.008 -0.6105 -1.3660 -0.6956
  373SOL     OW 2691   6.196   2.538   4.391 -0.0659  0.0732  0.4056
  373SOL    HW1 2692   6.285   2.517   4.365 -0.4460  0.3275 -1.2171
  373SOL    HW2 2693   6.193   2.519   4.485  1.8072  0.5177  0.5861
  374SOL     OW 2694   5.892   2.750   2.797  0.1609 -0.3579 -0.7107
  374SOL    HW1 2695   5.930   2.758   2.884  0.0375 -2.1630 -0.4447
  374SOL    HW2 2696   5.962   2.779   2.738  0.3405  0.6165 -0.0389
  375SOL     OW 2697   2.034   4.884   0.637 -0.3673 -0.0891 -0.2862
  375SOL    HW1 2698   1.979   4.863   0.561  0.2322  0.2343 -0.8158
  375SOL    HW2 2699   2.105   4.821   0.634  0.4806  0.8672 -0.8703
  376SOL     OW 2700   4.423   1.900   1.366  0.1479  0.6584  0.1335
  376SOL    HW1 2701   4.448   1.989   1.342 -1.9627  1.5749  1.0614
  376SOL    HW2 2702   4.424   1.852   1.284 -0.2605  1.9625 -0.6669
  377SOL     OW 2703   2.777   0.666   3.924 -0.1059 -0.1543  0.2984
  377SOL    HW1 2704   2.868   0.697   3.928  0.0466 -0.3740 -0.9883
  377SOL    HW2 2705   2.738   0.695   4.007  1.0103  0.3340  0.6727
  378SOL     OW 2706   3.806   3.803   3.178  0.6788 -0.0845 -0.2213
  378SOL    HW1 2707   3.728   3.825   3.229  0.6788  1.1344 -0.7101
  378SOL    HW2 2708   3.782   3.725   3.129 -0.1365  0.1058 -0.1337
  379SOL     OW 2709   4.579   5.187   0.552  0.0610 -0.3791 -0.3647
  379SOL    HW1 2710   4.486   5.164   0.557 -0.5893  2.0374  0.0541
  379SOL    HW2 2711   4.610   5.179   0.643  0.1228 -0.6999 -0.4152
  380SOL     OW 2712   1.915   0.629   3.287  0.6162  0.4465 -0.3138
  380SOL    HW1 2713   1.894   0.653   3.197  0.6660 -0.9128 -0.7004
  380SOL    HW2 2714   2.005   0.598   3.283  0.3121 -0.5067  0.0229
  381SOL     OW 2715   5.448   1.862   1.888  0.1260 -0.3819 -0.0703
  381SOL    HW1 2716   5.356   1.877   1.911 -0.1493  0.4429 -1.5393
  381SOL    HW2 2717   5.454   1.768   1.872 -0.1336 -0.6531  1.2797
  382SOL     OW 2718   0.888   2.629   4.144  0.4203 -0.4224  0.4067
  382SOL    HW1 2719   0.941   2.633   4.223  1.5377  2.8097 -0.3276
  382SOL    HW2 2720   0.805   2.590   4.172  1.3817 -0.9209  2.7480
  383SOL     OW 2721   1.115   5.029   2.517 -0.2226  0.0243 -0.4090
  383SOL    HW1 2722   1.028   5.020   2.479 -0.7074 -0.4512  0.7453
  383SOL    HW2 2723   1.154   4.942   2.510 -0.3447 -0.0890  0.1986
  384SOL     OW 2724   0.678   6.035   4.489 -0.2177 -0.2553  0.1603
  384SOL    HW1 2725   0.715   6.102   4.432  1.9827  0.6281  2.4458
  384SOL    HW2 2726   0.735   5.959   4.475  0.1071 -0.1489  0.8839
  385SOL     OW 2727   0.194   4.906   4.082 -0.5896 -0.4154  0.1312
  385SOL    HW1 2728   0.134   4.970   4.045 -0.5270  1.9964  3.6939
  385SOL    HW2 2729   0.166   4.896   4.173  2.5067 -1.5235  1.1084
  386SOL     OW 2730   5.758   5.424   1.236  0.3903 -0.3531  0.2013
  386SOL    HW1 2731   5.748   5.340   1.279 -3.1265 -1.7337 -2.7416
  386SOL    HW2 2732   5.675   5.469   1.251  2.0095  2.5687  1.3300
  387SOL     OW 2733   2.924   5.787   4.247 -0.1413  0.5884 -0.1959
  387SOL    HW1 2734   2.932   5.699   4.210  0.0343 -0.3092  1.8625
  387SOL    HW2 2735   2.944   5.776   4.340 -2.2338  2.4212  0.5499
  388SOL     OW 2736   2.587   1.483   4.114 -0.2345  0.0029 -0.0692
  388SOL    HW1 2737   2.525   1.515   4.048  0.0273 -0.5879 -0.6084
  388SOL    HW2 2738   2.585   1.388   4.104  0.6197 -0.0276  0.0417
  389SOL     OW 2739   1.512   0.904   1.538  0.3019  0.2684 -1.0545
  389SOL    HW1 2740   1.554   0.872   1.458  0.0672  0.0917 -1.1083
  389SOL    HW2 2741   1.585   0.919   1.599  0.3747 -1.2858 -0.6975
  390SOL     OW 2742   5.248   0.358   1.711 -0.3706  0.0068  0.1627
  390SOL    HW1 2743   5.318   0.294   1.705 -0.6408 -0.4247  1.2816
  390SOL    HW2 2744   5.284   0.437   1.671  0.7807 -0.1923  0.7544
  391SOL     OW 2745   6.202   4.958   0.770 -0.4958 -0.0868 -0.2350
  391SOL    HW1 2746   6.282   4.982   0.724 -0.9617 -0.8653 -1.4971
  391SOL    HW2 2747   6.131   4.998   0.719 -1.1063 -2.0250 -0.9964
  392SOL     OW 2748   1.802   6.033   3.146 -0.3152 -0.6845  0.7460
  392SOL    HW1 2749   1.770   6.059   3.232 -2.7306 -1.1910  0.0863
  392SOL    HW2 2750   1.870   6.097   3.125 -0.9858  0.5775  2.2406
  393SOL     OW 2751   1.865   1.079   1.570  0.0560 -0.3351 -0.0606
  393SOL    HW1 2752   1.908   1.156   1.607  1.9832 -1.0299 -0.7350
  393SOL    HW2 2753   1.804   1.050   1.638 -0.1173  1.3048  0.5115
  394SOL     OW 2754   3.494   1.382   3.099  0.2839 -0.1816  0.1582
  394SOL    HW1 2755   3.436   1.308   3.118 -1.5604  1.4511  1.2542
  394SOL    HW2 2756   3.462   1.417   3.016  0.1834  0.2630  0.3815
  395SOL     OW 2757   4.989   0.299   1.055  0.0391  0.0236 -0.1513
  395SOL    HW1 2758   4.944   0.239   1.114 -0.0615 -0.7307 -0.9665
  395SOL    HW2 2759   5.082   0.279   1.065 -0.0847 -1.7123 -1.8606
  396SOL     OW 2760   5.561   1.213   4.460  0.5220  0.2008  0.2160
  396SOL    HW1 2761   5.625   1.217   4.388  1.8758 -1.3746  1.2625
  396SOL    HW2 2762   5.488   1.163   4.425  0.4589  0.8128 -0.5537
  397SOL     OW 2763   3.879   2.893   0.053  0.1236 -0.4490 -0.1728
  397SOL    HW1 2764   3.907   2.855   0.137 -2.6034 -1.4848  0.3738
  397SOL    HW2 2765   3.927   2.843  -0.013  1.7997 -0.0822  0.7184
  398SOL     OW 2766   3.861   6.462   4.076 -0.4745  0.7271  0.3217
  398SOL    HW1 2767   3.836   6.542   4.122  0.2782  1.3403 -0.3095
  398SOL    HW2 2768   3.804   6.460   3.999  0.0479  1.1029 -0.0898
  399SOL     OW 2769   0.884   3.228   1.315 -0.1859  0.4391  0.1829
  399SOL    HW1 2770   0.838   3.292   1.262 -0.0291  0.4259  0.0304
  399SOL    HW2 2771   0.862   3.143   1.276 -1.1758  0.3168  0.9697
  400SOL     OW 2772   3.885   5.698   2.975  0.3898  0.2074  0.0890
  400SOL    HW1 2773   3.888   5.603   2.968  1.5627  0.3353 -2.0611
  400SOL    HW2 2774   3.811   5.724   2.921  0.0474  0.5388  0.6992
  401SOL     OW 2775   2.346   5.249   4.539 -1.1499  0.4665 -0.1194
  401SOL    HW1 2776   2.270   5.202   4.575 -2.0959  1.2725 -0.9978
  401SOL    HW2 2777   2.387   5.290   4.615  0.1963 -2.3666  0.8182
  402SOL     OW 2778   0.436   2.318   0.777  0.2410  0.4963  0.3918
  402SOL    HW1 2779   0.475   2.328   0.690 -0.5559  0.1324 -0.0223
  402SOL    HW2 2780   0.367   2.383   0.780 -0.3794 -0.1478  0.3630
  403SOL     OW 2781   0.376   3.537   1.420  0.2472  0.2253  0.0474
  403SOL    HW1 2782   0.414   3.508   1.338 -0.4551 -1.5129  0.3007
  403SOL    HW2 2783   0.333   3.620   1.399  1.8004  0.8520 -0.8399
  404SOL     OW 2784   1.513   4.850   3.184 -0.0004 -0.1525  0.4355
  404SOL    HW1 2785   1.495   4.943   3.191  2.1155  0.3649 -0.2097
  404SOL    HW2 2786   1.463   4.822   3.107 -0.5974  0.4588  0.5931
  405SOL     OW 2787   4.319   5.801   0.735 -0.3354  0.3740 -0.3349
  405SOL    HW1 2788   4.234   5.757   0.732  0.0952 -0.4234 -1.1507
  405SOL    HW2 2789   4.366   5.770   0.657  1.0703  0.0723  0.5979
  406SOL     OW 2790   2.360   6.218   2.079 -0.3427 -0.0048 -0.0160
  406SOL    HW1 2791   2.452   6.243   2.079 -0.4039  0.4380  2.6067
  406SOL    HW2 2792   2.312   6.300   2.069 -0.4618  0.0399  0.8639
  407SOL     OW 2793   5.788   2.207   1.109  0.3277  0.2969 -0.2505
  407SOL    HW1 2794   5.848   2.142   1.145  1.4694  1.0081 -0.8189
  407SOL    HW2 2795   5.844   2.281   1.086 -0.5764  0.4710 -2.0198
  408SOL     OW 2796   6.134   2.590   0.771 -0.2951  0.2444 -0.2271
  408SOL    HW1 2797   6.126   2.615   0.863 -1.4004  0.7431 -0.4337
  408SOL    HW2 2798   6.205   2.526   0.769  2.6453  3.2475  0.3602
  409SOL     OW 2799   3.291   3.463   2.077  0.0181  0.7997 -0.6291
  409SOL    HW1 2800   3.225   3.485   2.012 -0.4932  2.4760  0.3954
  409SOL    HW2 2801   3.298   3.368   2.073 -4.2002  0.2037  0.7695
  410SOL     OW 2802   2.116   3.222   2.856 -0.5077  0.2089 -0.1471
  410SOL    HW1 2803   2.144   3.308   2.889  1.6109  0.0101 -1.2034
  410SOL    HW2 2804   2.046   3.242   2.794 -0.6837  1.0793  0.3102
  411SOL     OW 2805   3.820   2.241   4.027 -0.0735 -0.6657  0.1574
  411SOL    HW1 2806   3.725   2.251   4.027 -0.0366 -0.0971  1.3481
  411SOL    HW2 2807   3.842   2.225   4.119  1.0778  0.2447  0.0567
  412SOL     OW 2808   3.417   5.433   3.059 -0.0613  0.4229 -0.1509
  412SOL    HW1 2809   3.353   5.503   3.069 -2.0554 -1.0857 -1.4183
  412SOL    HW2 2810   3.433   5.402   3.148 -0.6696  1.1801  0.2325
  413SOL     OW 2811   3.901   4.358   2.855  0.1345 -0.0024 -0.6213
  413SOL    HW1 2812   3.916   4.342   2.948 -1.0350 -0.8403 -0.5471
  413SOL    HW2 2813   3.987   4.379   2.819  0.4889  1.1190  0.7924
  414SOL     OW 2814   0.585   3.611   0.777  0.1134 -0.5569  0.2271
  414SOL    HW1 2815   0.535   3.542   0.821  0.0374 -1.1992 -0.8150
  414SOL    HW2 2816   0.622   3.663   0.848  0.0691 -1.6029  1.0495
  415SOL     OW 2817   1.586   5.602   1.207 -0.4398  0.1719  0.1360
  415SOL    HW1 2818   1.636   5.522   1.223 -1.8747 -0.5657  1.1313
  415SOL    HW2 2819   1.595   5.617   1.113  1.1613 -0.2416  0.1919
  416SOL     OW 2820   6.309   3.582   4.158 -0.0713 -0.2230  0.4726
  416SOL    HW1 2821   6.394   3.620   4.137 -0.1140  0.4003  1.3607
  416SOL    HW2 2822   6.329   3.495   4.192  0.0502 -0.9285 -1.2842
  417SOL     OW 2823   4.191   4.215   3.198  0.1318 -0.2029 -0.5473
  417SOL    HW1 2824   4.269   4.268   3.181 -0.6740  0.8172 -1.1810
  417SOL    HW2 2825   4.206   4.179   3.286  1.3230 -0.0474 -0.6665
  418SOL     OW 2826   1.457   0.598   2.909  0.1031 -0.3521 -0.3105
  418SOL    HW1 2827   1.522   0.642   2.855  1.5908 -0.2017  1.4947
  418SOL    HW2 2828   1.405   0.546   2.847  1.6386 -0.1155 -1.8659
  419SOL     OW 2829   5.295   5.773   0.188 -0.4290 -0.1031 -0.1946
  419SOL    HW1 2830   5.325   5.848   0.239  0.1921 -0.8786  0.6108
  419SOL    HW2 2831   5.221   5.806   0.137 -0.4693  0.9214  0.5148
  420SOL     OW 2832   6.139   0.567   1.227  0.3361 -0.1082 -0.3639
  420SOL    HW1 2833   6.111   0.476   1.226 -2.7772  0.7234  0.3100
  420SOL    HW2 2834   6.110   0.600   1.312 -0.7681  2.0631 -1.4973
  421SOL     OW 2835   2.227   1.317   1.776 -0.1158 -0.5353 -0.1645
  421SOL    HW1 2836   2.263   1.283   1.858  2.1536  1.9059  0.0078
  421SOL    HW2 2837   2.262   1.406   1.770 -2.2576  0.2653 -2.5793
  422SOL     OW 2838   6.503   1.805   4.287 -0.1799  0.0549  0.0264
  422SOL    HW1 2839   6.523   1.715   4.262  0.5782 -0.6525  2.8426
  422SOL    HW2 2840   6.420   1.799   4.334  0.5395  0.5653  1.4153
  423SOL     OW 2841   1.848   0.072   2.758  0.2386  0.3407  0.0527
  423SOL    HW1 2842   1.848   0.080   2.853  2.3333 -0.6323  0.2074
  423SOL    HW2 2843   1.758   0.091   2.732 -1.1157 -1.9549  2.4624
  424SOL     OW 2844   5.657   6.139   0.098  0.5217  0.4135 -0.3599
  424SOL    HW1 2845   5.599   6.215   0.102  1.3012  0.9560  1.8561
  424SOL    HW2 2846   5.721   6.153   0.167  0.0817 -2.7323  0.8703
  425SOL     OW 2847   0.722   0.587   4.042  0.6205 -0.5005  0.0703
  425SOL    HW1 2848   0.793   0.650   4.053  0.5490 -0.4841  0.4371
  425SOL    HW2 2849   0.731   0.556   3.952  1.4489 -0.9397  0.3029
  426SOL     OW 2850   3.434   6.141   2.585 -0.4818 -0.0834 -0.5385
  426SOL    HW1 2851   3.375   6.069   2.562 -1.4358  0.7155 -0.6660
  426SOL    HW2 2852   3.398   6.216   2.539 -0.8987  1.0000  1.4527
  427SOL     OW 2853   5.913   6.553   1.769  0.2824 -0.0879  0.7727
  427SOL    HW1 2854   5.952   6.640   1.770  0.1104  0.0540 -0.9611
  427SOL    HW2 2855   5.986   6.494   1.788  0.4309  0.4027  1.8055
  428SOL     OW 2856   4.617   0.831   1.678 -0.5686 -0.5643 -0.1586
  428SOL    HW1 2857   4.568   0.766   1.728 -1.6407  0.2240 -0.1423
  428SOL    HW2 2858   4.567   0.912   1.690  0.8101  0.2971 -0.0481
  429SOL     OW 2859   3.080   2.828   3.304  0.1077  0.1892  0.3819
  429SOL    HW1 2860   3.114   2.796   3.388  0.2761  0.6876  0.5073
  429SOL    HW2 2861   3.139   2.899   3.280  0.7901 -0.7310 -0.7717
  430SOL     OW 2862   1.574   5.320   0.956 -0.0154  0.0133  0.0303
  430SOL    HW1 2863   1.598   5.339   0.865 -0.0242  0.0148  0.0282
  430SOL    HW2 2864   1.524   5.238   0.951  1.1094 -0.6986  0.1911
  431SOL     OW 2865   2.797   6.256   0.456  0.1536 -0.1898  0.3648
  431SOL    HW1 2866   2.818   6.268   0.364  0.2307  1.5637  0.5881
  431SOL    HW2 2867   2.828   6.167   0.476  2.2075  0.2279 -0.7315
  432SOL     OW 2868   5.583   4.182   2.033  0.0106 -0.4908  0.4306
  432SOL    HW1 2869   5.519   4.242   2.071 -1.0527 -0.9433 -0.5813
  432SOL    HW2 2870   5.655   4.181   2.096 -0.4096  1.0169  0.9816
  433SOL     OW 2871   1.110   5.073   3.980 -0.0219  0.1850 -0.3066
  433SOL    HW1 2872   1.117   5.167   3.993 -2.7356  0.3861  0.5171
  433SOL    HW2 2873   1.187   5.049   3.929  1.2334  2.6683  0.2616
  434SOL     OW 2874   4.644   3.115   3.997 -0.1589 -0.4751  0.3671
  434SOL    HW1 2875   4.574   3.159   4.046 -2.4692 -0.8465 -2.3473
  434SOL    HW2 2876   4.685   3.185   3.947 -1.3296 -0.7866 -1.0861
  435SOL     OW 2877   2.491   1.205   4.540 -0.6147 -0.4225  0.3728
  435SOL    HW1 2878   2.441   1.243   4.612  0.0197 -0.7085  0.9797
  435SOL    HW2 2879   2.526   1.281   4.493 -0.3651 -0.2306  0.8515
  436SOL     OW 2880   0.649   0.129   1.513  0.2527 -0.1182  0.1124
  436SOL    HW1 2881   0.681   0.075   1.585 -1.9293  0.5918  1.7107
  436SOL    HW2 2882   0.634   0.215   1.551 -1.1014  0.2417 -1.1080
  437SOL     OW 2883   0.614   2.508   2.845 -0.0009  0.3603 -0.2962
  437SOL    HW1 2884   0.599   2.571   2.916  0.3654  0.8171 -0.6113
  437SOL    HW2 2885   0.647   2.562   2.773  0.1646 -0.1762 -0.6255
  438SOL     OW 2886   4.507   3.311   0.145  0.2129  0.5760 -0.7829
  438SOL    HW1 2887   4.577   3.250   0.123  0.4671  0.5551  0.0511
  438SOL    HW2 2888   4.438   3.257   0.184 -1.8577  0.0170 -4.7535
  439SOL     OW 2889   5.792   0.596   0.855 -0.0767  0.3262  0.0437
  439SOL    HW1 2890   5.743   0.615   0.935 -1.3631 -1.1977 -0.3357
  439SOL    HW2 2891   5.744   0.524   0.814  1.2320  0.2840 -1.5048
  440SOL     OW 2892   3.011   1.439   2.909 -0.5865 -0.2519 -0.1602
  440SOL    HW1 2893   3.019   1.525   2.869  0.8420  0.3297  1.2571
  440SOL    HW2 2894   2.986   1.381   2.838 -1.6549  1.3280 -1.1381
  441SOL     OW 2895   4.482   1.670   1.127 -0.3870 -0.0220  0.0204
  441SOL    HW1 2896   4.408   1.621   1.162 -0.2933  0.7004  1.3109
  441SOL    HW2 2897   4.453   1.698   1.040 -1.1116 -0.8397 -0.0182
  442SOL     OW 2898   0.488   2.818   0.089 -0.4662  0.0945  0.2410
  442SOL    HW1 2899   0.544   2.787   0.160 -0.0936 -0.1286 -0.1440
  442SOL    HW2 2900   0.437   2.889   0.128  0.8718  1.0509  0.3174
  443SOL     OW 2901   3.600   2.105   4.267  0.1921  0.6424  0.9229
  443SOL    HW1 2902   3.640   2.036   4.214  0.5894  0.8055  1.0043
  443SOL    HW2 2903   3.672   2.167   4.284  0.2379  0.2637  2.1954
  444SOL     OW 2904   6.014   0.849   1.280 -0.0636  0.3083 -0.0330
  444SOL    HW1 2905   6.022   0.853   1.375 -0.0764 -0.0518 -0.0129
  444SOL    HW2 2906   5.920   0.840   1.264 -0.2307  1.9303 -0.1549
  445SOL     OW 2907   3.356   6.153   4.545  0.1401  0.5407 -0.1252
  445SOL    HW1 2908   3.297   6.175   4.617  0.3203 -0.9886  0.5240
  445SOL    HW2 2909   3.298   6.127   4.473 -0.0744  2.8431 -0.8741
  446SOL     OW 2910   2.572   5.618   1.485 -0.4126 -0.3460 -0.0548
  446SOL    HW1 2911   2.581   5.681   1.414 -0.4279 -0.9963 -0.6383
  446SOL    HW2 2912   2.526   5.667   1.554  2.4130  1.3035  0.8145
  447SOL     OW 2913   2.864   0.946   4.187 -0.9184 -0.1468  0.3124
  447SOL    HW1 2914   2.780   0.905   4.165 -0.2950 -0.9343 -0.6850
  447SOL    HW2 2915   2.847   1.040   4.182 -2.1420 -0.2573  1.7388
  448SOL     OW 2916   5.532   4.284   3.478 -0.5144  0.2471  0.4885
  448SOL    HW1 2917   5.618   4.254   3.507 -0.1129  1.8377  1.0628
  448SOL    HW2 2918   5.486   4.303   3.560 -1.7482 -1.3633  0.2242
  449SOL     OW 2919   5.818   1.041   0.886 -0.4213  0.1362  0.2347
  449SOL    HW1 2920   5.875   1.109   0.850 -1.0843  0.9371  0.6669
  449SOL    HW2 2921   5.875   0.965   0.897 -0.0455  0.0500 -1.8909
  450SOL     OW 2922   3.847   2.789   2.123  1.1497  0.1397  0.5581
  450SOL    HW1 2923   3.753   2.773   2.119  0.5934  3.0498 -2.0591
  450SOL    HW2 2924   3.881   2.757   2.040  1.7321  2.4394 -0.1714
  451SOL     OW 2925   6.104   3.885   2.706  0.5961  0.4285  0.5209
  451SOL    HW1 2926   6.110   3.821   2.777  1.6448 -3.0235 -2.4037
  451SOL    HW2 2927   6.016   3.873   2.670  0.3500  1.5941  0.6967
  452SOL     OW 2928   5.999   2.541   2.062 -0.4714  0.7054  0.3654
  452SOL    HW1 2929   6.046   2.480   2.006  0.1870  1.5158  0.0228
  452SOL    HW2 2930   5.955   2.602   2.002  0.9529  2.1185  0.6850
  453SOL     OW 2931   3.953   6.278   2.838 -0.1968 -0.5929 -0.1456
  453SOL    HW1 2932   3.919   6.223   2.908 -0.1047 -1.1385 -0.5245
  453SOL    HW2 2933   4.017   6.224   2.793  0.0946 -0.0831 -0.3593
  454SOL     OW 2934   5.250   2.054   3.103 -0.5360 -0.0553  0.0571
  454SOL    HW1 2935   5.193   2.120   3.144  1.0847  0.5069  1.5506
  454SOL    HW2 2936   5.299   2.103   3.037 -0.7583 -0.2113 -0.2219
  455SOL     OW 2937   0.764   3.776   0.938  1.0250 -0.6824 -0.0262
  455SOL    HW1 2938   0.814   3.744   1.013  3.9085  0.5160 -1.2677
  455SOL    HW2 2939   0.797   3.865   0.924 -0.9717 -0.0929 -1.4539
  456SOL     OW 2940   5.746   3.723   3.300  0.3241 -0.4816  0.2548
  456SOL    HW1 2941   5.778   3.669   3.372 -1.6824 -0.7486  1.0299
  456SOL    HW2 2942   5.752   3.666   3.223 -1.5302 -1.8316  1.0117
  457SOL     OW 2943   6.230   3.834   4.642 -0.0489  0.2672  0.5313
  457SOL    HW1 2944   6.270   3.913   4.679 -1.0029  0.2762  1.6237
  457SOL    HW2 2945   6.273   3.762   4.687  0.1635  0.2015  0.2220
  458SOL     OW 2946   1.189   1.233   3.114  0.8780 -0.0146 -0.1563
  458SOL    HW1 2947   1.121   1.285   3.156  1.8599 -0.4280  2.0535
  458SOL    HW2 2948   1.251   1.297   3.080  2.2461  0.4015  2.8267
  459SOL     OW 2949   5.531   5.555   0.674  0.5723 -0.4712  0.5016
  459SOL    HW1 2950   5.492   5.481   0.720 -0.1044 -0.5673 -0.2089
  459SOL    HW2 2951   5.610   5.575   0.724  0.2847 -1.0882  1.2271
  460SOL     OW 2952   3.057   0.689   2.188  0.4536  0.3974  0.1427
  460SOL    HW1 2953   2.992   0.691   2.118  1.6962  2.0032 -1.0348
  460SOL    HW2 2954   3.006   0.674   2.268 -0.9632 -1.8295 -1.0832
  461SOL     OW 2955   3.273   5.592   1.075 -0.4043  1.1101 -0.0891
  461SOL    HW1 2956   3.259   5.497   1.071  4.2223  0.2431 -0.4893
  461SOL    HW2 2957   3.302   5.608   1.165  1.0135  1.6874 -0.6184
  462SOL     OW 2958   0.955   3.591   4.235 -0.1270  0.2478 -0.3037
  462SOL    HW1 2959   1.040   3.629   4.215  0.4245 -1.0037 -0.4295
  462SOL    HW2 2960   0.892   3.658   4.209  0.8353  1.5324  0.5997
  463SOL     OW 2961   3.355   6.459   3.442 -0.0064 -0.4160  0.0400
  463SOL    HW1 2962   3.401   6.452   3.359 -0.0899  3.5524 -0.5357
  463SOL    HW2 2963   3.424   6.473   3.507 -0.1181  0.4787 -0.0238
  464SOL     OW 2964   3.239   3.839   0.781 -0.2370  0.2907 -0.2073
  464SOL    HW1 2965   3.225   3.898   0.856 -1.3071  0.7374 -0.7392
  464SOL    HW2 2966   3.295   3.769   0.816 -2.5123 -0.7511  1.6963
  465SOL     OW 2967   5.734   4.008   4.232 -0.3157  0.4833  0.0064
  465SOL    HW1 2968   5.762   4.076   4.171 -2.6895  0.0680 -1.6910
  465SOL    HW2 2969   5.647   4.035   4.261 -0.0615 -0.3466  1.6991
  466SOL     OW 2970   0.009   2.850   2.681 -0.0440  0.0513 -0.1996
  466SOL    HW1 2971  -0.048   2.835   2.606 -0.3867  2.1096 -0.3920
  466SOL    HW2 2972   0.011   2.945   2.692  0.7030 -0.1489  1.8612
  467SOL     OW 2973   1.184   5.277   4.483 -0.1149 -0.2416  0.2844
  467SOL    HW1 2974   1.131   5.292   4.561 -1.2013 -0.3725 -0.4106
  467SOL    HW2 2975   1.267   5.244   4.517 -0.1498  0.7909  1.4401
  468SOL     OW 2976   2.488   3.550   2.645 -0.0404  0.4496 -0.0732
  468SOL    HW1 2977   2.564   3.540   2.702  1.1833 -0.7545 -1.8075
  468SOL    HW2 2978   2.429   3.609   2.693  1.6832  0.9012  1.6021
  469SOL     OW 2979   3.938   1.747   0.177 -0.1459  0.1946  0.3619
  469SOL    HW1 2980   3.969   1.802   0.105  1.0947 -0.5997  0.2615
  469SOL    HW2 2981   4.009   1.747   0.240 -0.4629 -0.6454  0.7323
  470SOL     OW 2982   0.212   4.899   1.083  0.5504  0.4911 -0.3249
  470SOL    HW1 2983   0.250   4.909   1.170 -1.0578 -0.1025  0.4849
  470SOL    HW2 2984   0.121   4.874   1.099 -0.0918  1.4436 -2.1689
  471SOL     OW 2985   2.776   5.548   3.639 -0.3892  0.0000  0.0266
  471SOL    HW1 2986   2.863   5.521   3.611  0.5398 -0.3383  2.8941
  471SOL    HW2 2987   2.737   5.469   3.677 -0.9902  0.6832  0.8785
  472SOL     OW 2988   1.653   0.885   0.051 -0.0537  0.2627 -0.6500
  472SOL    HW1 2989   1.732   0.879   0.104  0.1672 -1.6652 -1.1185
  472SOL    HW2 2990   1.603   0.806   0.073 -0.1199 -0.4289 -3.0121
  473SOL     OW 2991   1.103   5.313   1.853  0.3020  0.2115  0.0835
  473SOL    HW1 2992   1.147   5.246   1.800  0.1748  0.7468 -0.7157
  473SOL    HW2 2993   1.050   5.362   1.790  1.0069  1.5701  0.5113
  474SOL     OW 2994   4.573   5.623   3.669 -0.2345  0.4060  0.1079
  474SOL    HW1 2995   4.582   5.570   3.748 -1.2799  1.0493  0.6832
  474SOL    HW2 2996   4.522   5.699   3.696  1.4097  1.8540 -0.6494
  475SOL     OW 2997   6.245   0.417   0.709  0.4732 -0.2679 -0.1468
  475SOL    HW1 2998   6.241   0.458   0.795 -1.5222  0.4922 -0.5648
  475SOL    HW2 2999   6.307   0.345   0.720  0.5310  0.0348  1.8154
  476SOL     OW 3000   5.572   1.037   0.726  0.0475  0.6888  0.6668
  476SOL    HW1 3001   5.666   1.022   0.717 -0.0693  1.2436 -2.5803
  476SOL    HW2 3002   5.531   0.956   0.694 -0.6065  0.6327  1.6006
  477SOL     OW 3003   3.749   3.356   1.874  0.8500 -0.3378  0.4801
  477SOL    HW1 3004   3.729   3.447   1.852  2.0306 -0.2251 -0.1785
  477SOL    HW2 3005   3.663   3.317   1.890  0.2156  0.5764 -0.4830
  478SOL     OW 3006   5.145   6.250   1.523  0.0226 -0.0341  0.3041
  478SOL    HW1 3007   5.054   6.262   1.551  0.3765  1.4570  0.9247
  478SOL    HW2 3008   5.140   6.243   1.428 -0.8512 -1.4244  0.4190
  479SOL     OW 3009   5.339   2.835   2.080  0.8493  0.3290  0.1866
  479SOL    HW1 3010   5.359   2.796   1.995 -0.5135 -2.7322  1.1422
  479SOL    HW2 3011   5.333   2.761   2.140  1.5333  2.3509  2.9635
  480SOL     OW 3012   3.060   6.428   4.040 -0.7901  0.3045 -0.3101
  480SOL    HW1 3013   2.982   6.436   3.987 -0.7357 -2.5523 -0.9824
  480SOL    HW2 3014   3.029   6.397   4.125 -0.4407 -0.9500 -0.6131
  481SOL     OW 3015   1.069   0.414   3.620  0.1037 -0.2992 -0.2538
  481SOL    HW1 3016   1.024   0.377   3.696  0.4804  0.2980  0.2725
  481SOL    HW2 3017   1.090   0.338   3.565 -1.3390 -0.6013 -0.4114
  482SOL     OW 3018   3.101   2.170   3.085  0.5758 -0.2647 -0.6631
  482SOL    HW1 3019   3.118   2.137   3.174 -1.2597 -1.2883 -0.6239
  482SOL    HW2 3020   3.121   2.263   3.090  2.0953 -0.6037  0.3567
  483SOL     OW 3021   0.072   5.317   4.269  0.6569  0.0125  0.2238
  483SOL    HW1 3022   0.018   5.378   4.319  1.6167 -0.1973  1.5404
  483SOL    HW2 3023   0.013   5.286   4.199 -0.2899  1.3085  0.4010
  484SOL     OW 3024   2.988   5.913   0.227 -0.0074  0.5529 -0.1528
  484SOL    HW1 3025   2.967   5.985   0.167 -0.3234 -0.5013 -1.3495
  484SOL    HW2 3026   2.949   5.836   0.187  0.4982 -0.3329  0.9987
  485SOL     OW 3027   0.002   0.866   2.996 -0.4041  0.2177  0.3824
  485SOL    HW1 3028   0.096   0.857   3.006  0.0557  0.7511 -2.4641
  485SOL    HW2 3029  -0.020   0.947   3.040  0.7199  0.7674 -0.0348
  486SOL     OW 3030   2.280   3.755   3.554 -0.3300 -0.5457  0.2059
  486SOL    HW1 3031   2.364   3.758   3.601 -0.2031 -1.2780  0.0477
  486SOL    HW2 3032   2.218   3.720   3.618 -0.3231 -0.8127  0.0707
  487SOL     OW 3033   1.021   5.907   2.467 -0.2431 -0.4020  0.1746
  487SOL    HW1 3034   0.996   5.851   2.393 -1.4655 -0.0217  0.2881
  487SOL    HW2 3035   1.115   5.891   2.478 -0.3778 -1.7145 -0.4033
  488SOL     OW 3036   1.725   6.113   3.412 -0.1129  0.3513  0.2594
  488SOL    HW1 3037   1.768   6.114   3.497  1.2669  0.7360 -0.4043
  488SOL    HW2 3038   1.658   6.182   3.417  0.9347  1.3767  0.5644
  489SOL     OW 3039   3.272   2.923   0.758  0.2511 -0.0137  0.2203
  489SOL    HW1 3040   3.184   2.902   0.788 -0.3820  1.4922 -0.4508
  489SOL    HW2 3041   3.323   2.844   0.774 -0.9713 -0.5679  1.5646
  490SOL     OW 3042   3.388   0.177   1.873 -0.2459  0.2732 -0.1359
  490SOL    HW1 3043   3.457   0.125   1.913  0.8811  1.2466 -0.7650
  490SOL    HW2 3044   3.391   0.154   1.780 -1.0931 -0.0167 -0.1044
  491SOL     OW 3045   2.744   5.084   4.255  0.0653 -0.6566 -0.1682
  491SOL    HW1 3046   2.674   5.079   4.190 -1.0061  0.5895  0.8331
  491SOL    HW2 3047   2.701   5.114   4.335  0.9977 -3.7761  1.6807
  492SOL     OW 3048   1.874   4.521   0.932 -0.6023  0.1147 -0.3214
  492SOL    HW1 3049   1.946   4.585   0.934 -0.5590  0.0686 -0.3838
  492SOL    HW2 3050   1.799   4.569   0.965 -0.6515  0.3036 -0.6990
  493SOL     OW 3051   6.250   0.576   2.670 -0.6108 -0.0103  0.4949
  493SOL    HW1 3052   6.255   0.616   2.757  0.8580  0.0849  0.3871
  493SOL    HW2 3053   6.311   0.627   2.616  0.8117 -1.9507  0.1864
  494SOL     OW 3054   1.443   6.287   3.722  0.0469 -0.7327 -0.6218
  494SOL    HW1 3055   1.456   6.275   3.816 -1.9828 -1.4231 -0.3831
  494SOL    HW2 3056   1.410   6.376   3.713 -0.3501 -0.8716 -0.5886
  495SOL     OW 3057   1.451   4.235   2.119  0.3507 -0.6320  0.0815
  495SOL    HW1 3058   1.506   4.210   2.193  0.3269  1.5848  0.9234
  495SOL    HW2 3059   1.512   4.274   2.056  0.2294 -1.5585 -0.6191
  496SOL     OW 3060   3.051   6.430   2.488  0.2076  1.0512 -0.1259
  496SOL    HW1 3061   3.059   6.334   2.494  0.1690  1.0259 -0.4489
  496SOL    HW2 3062   2.968   6.449   2.531 -0.3714  0.8100 -1.0965
  497SOL     OW 3063   2.378   2.147   2.020 -0.1867  0.9477 -0.3370
  497SOL    HW1 3064   2.379   2.135   2.115 -0.0794  2.9035 -0.0512
  497SOL    HW2 3065   2.320   2.222   2.006 -1.5593 -0.3440 -1.9889
  498SOL     OW 3066   5.473   2.774   1.558  0.5369  0.1486 -0.0181
  498SOL    HW1 3067   5.550   2.824   1.586  0.0824  0.6643  0.3182
  498SOL    HW2 3068   5.501   2.732   1.477  1.9763 -1.6137  1.2998
  499SOL     OW 3069   2.427   3.008   4.471  0.0588 -0.1948 -0.2708
  499SOL    HW1 3070   2.393   2.927   4.434 -1.2507  0.8786 -1.5422
  499SOL    HW2 3071   2.350   3.053   4.505  0.7769  0.4841  0.5181
  500SOL     OW 3072   5.763   2.105   4.372  0.0391  0.5671 -0.2660
  500SOL    HW1 3073   5.820   2.167   4.417 -0.1641  1.9054 -1.7934
  500SOL    HW2 3074   5.721   2.156   4.304  1.5818 -1.6976 -3.1340
  501SOL     OW 3075   2.168   6.165   1.700  0.0335  0.6928 -0.7054
  501SOL    HW1 3076   2.224   6.152   1.624  1.6315  0.7006  0.4028
  501SOL    HW2 3077   2.087   6.202   1.665 -0.2575 -1.5243 -2.6533
  502SOL     OW 3078   6.382   0.434   3.350  0.0599 -0.0573  0.5665
  502SOL    HW1 3079   6.450   0.369   3.330 -0.9813 -0.6702 -1.2347
  502SOL    HW2 3080   6.388   0.496   3.278 -0.2146  0.8075  1.2809
  503SOL     OW 3081   6.287   3.593   0.645  0.3033 -0.3952  0.2125
  503SOL    HW1 3082   6.285   3.573   0.552 -0.7639  1.6967 -0.2840
  503SOL    HW2 3083   6.351   3.533   0.682  0.3950 -1.5882 -1.7799
  504SOL     OW 3084   2.970   3.805   1.044  0.2638 -0.8584 -0.1384
  504SOL    HW1 3085   2.902   3.738   1.052  0.1968 -0.7726  0.0205
  504SOL    HW2 3086   3.019   3.798   1.126 -0.2399 -0.1703  0.2268
  505SOL     OW 3087   3.838   4.258   0.738 -0.4500 -0.0452 -0.5344
  505SOL    HW1 3088   3.797   4.172   0.739  2.0332 -1.3587 -1.4267
  505SOL    HW2 3089   3.807   4.298   0.656  0.1827 -1.1071 -1.3216
  506SOL     OW 3090   3.936   4.829   3.676 -0.4348  0.0694  0.0326
  506SOL    HW1 3091   4.010   4.814   3.735  0.7554  0.0152 -1.4147
  506SOL    HW2 3092   3.956   4.912   3.633 -1.4459  0.2798 -0.0502
  507SOL     OW 3093   5.913   4.394   0.702  0.6845 -0.8730  0.2591
  507SOL    HW1 3094   5.858   4.319   0.727 -1.6348  0.7302  0.3737
  507SOL    HW2 3095   5.898   4.459   0.771  1.0250  0.4321 -0.8305
  508SOL     OW 3096   4.256   1.156   4.062 -0.8668  0.6000 -0.1045
  508SOL    HW1 3097   4.176   1.150   4.009 -1.1189 -0.8057  0.3773
  508SOL    HW2 3098   4.284   1.065   4.072 -1.6349  0.5977  3.3186
  509SOL     OW 3099   3.876   4.142   1.872 -0.4417 -0.5805 -0.4784
  509SOL    HW1 3100   3.903   4.219   1.822 -2.0572 -1.1722 -2.3534
  509SOL    HW2 3101   3.875   4.172   1.963 -0.0280  1.3064 -1.0608
  510SOL     OW 3102   4.998   1.807   3.266  0.4942  0.2546 -0.1117
  510SOL    HW1 3103   5.017   1.880   3.325 -1.6270  0.3407  0.5426
  510SOL    HW2 3104   4.937   1.752   3.316  1.0033 -1.2660 -1.1095
  511SOL     OW 3105   1.009   1.835   0.962  0.3210  0.3582  0.1520
  511SOL    HW1 3106   0.943   1.847   1.031  0.8650 -1.1179  0.9811
  511SOL    HW2 3107   0.958   1.829   0.881 -0.3620  1.6658  0.4645
  512SOL     OW 3108   0.094   0.564   2.337 -0.6075 -0.2532  0.0382
  512SOL    HW1 3109   0.073   0.625   2.267 -0.8060 -0.8791 -0.4566
  512SOL    HW2 3110   0.088   0.616   2.417  1.2325  0.8972 -0.5049
  513SOL     OW 3111   4.971   3.832   2.432 -0.2773  0.5138  0.3800
  513SOL    HW1 3112   4.906   3.805   2.497 -0.0153 -1.8354 -0.2501
  513SOL    HW2 3113   5.037   3.763   2.434 -0.1591  0.4528 -2.2356
  514SOL     OW 3114   5.650   4.956   1.460 -0.9162  0.0091  0.3854
  514SOL    HW1 3115   5.642   4.879   1.403 -0.4758 -1.1222  1.7716
  514SOL    HW2 3116   5.672   4.919   1.546 -0.8583  1.6939  1.1279
  515SOL     OW 3117   6.560   2.726   0.981 -0.2860 -0.1976  0.1854
  515SOL    HW1 3118   6.557   2.774   0.898 -0.9299 -1.2849 -0.4395
  515SOL    HW2 3119   6.535   2.636   0.958  1.2360 -0.9360  1.2613
  516SOL     OW 3120   0.396   1.448   2.970 -0.5048 -0.1006  0.2627
  516SOL    HW1 3121   0.476   1.413   2.929 -0.8223  1.7382 -2.1705
  516SOL    HW2 3122   0.428   1.515   3.030 -0.1254 -1.3883  1.5435
  517SOL     OW 3123   1.863   0.674   1.742  0.2916  0.5428  0.0624
  517SOL    HW1 3124   1.918   0.712   1.673  1.1258  0.2575  0.5499
  517SOL    HW2 3125   1.835   0.590   1.707  1.2543  0.1041  0.3096
  518SOL     OW 3126   4.835   4.411   1.436  0.5447 -0.1347 -0.7427
  518SOL    HW1 3127   4.903   4.400   1.370 -1.0787  0.5664 -2.6216
  518SOL    HW2 3128   4.843   4.333   1.492  2.0827 -0.6566 -1.6345
  519SOL     OW 3129   4.876   3.668   3.804 -0.1958 -0.3274  0.3650
  519SOL    HW1 3130   4.831   3.723   3.869 -0.3271 -1.1707  1.0026
  519SOL    HW2 3131   4.896   3.587   3.851 -0.6729 -1.1278 -0.7674
  520SOL     OW 3132   4.581   5.366   2.270 -0.1645  0.7586 -0.6215
  520SOL    HW1 3133   4.621   5.389   2.186 -0.4946  3.0156 -0.2320
  520SOL    HW2 3134   4.496   5.329   2.247  0.7220 -0.9525 -1.3234
  521SOL     OW 3135   6.041   3.373   3.687 -0.0198 -0.2993  0.4057
  521SOL    HW1 3136   6.060   3.458   3.727 -0.5025  0.3524 -0.7159
  521SOL    HW2 3137   5.971   3.336   3.742  0.9523 -0.4982  1.5618
  522SOL     OW 3138   5.873   1.882   1.891 -0.6417 -0.4558 -0.3904
  522SOL    HW1 3139   5.813   1.957   1.891  0.3968  0.4512 -2.2210
  522SOL    HW2 3140   5.819   1.808   1.864 -1.3226 -0.0270 -0.2279
  523SOL     OW 3141   1.215   2.722   2.823 -0.5030 -0.3311  0.0111
  523SOL    HW1 3142   1.218   2.679   2.738  1.9404  0.7204 -0.5442
  523SOL    HW2 3143   1.295   2.775   2.825 -0.6272 -0.1127  2.8646
  524SOL     OW 3144   4.957   4.813   3.406  0.0162 -0.2033  0.4981
  524SOL    HW1 3145   4.889   4.796   3.341  0.3672  3.7396 -1.2029
  524SOL    HW2 3146   4.910   4.822   3.489 -1.2905  0.3579 -0.2774
  525SOL     OW 3147   4.009   2.646   3.150  0.2497 -0.0743 -0.1866
  525SOL    HW1 3148   4.093   2.675   3.183 -0.5441 -0.9276  2.9606
  525SOL    HW2 3149   3.945   2.704   3.192 -0.9610 -2.5569  1.6768
  526SOL     OW 3150   1.853   4.879   2.816 -0.0258 -0.4265 -0.8768
  526SOL    HW1 3151   1.810   4.794   2.812 -0.8786 -0.0671  0.1695
  526SOL    HW2 3152   1.826   4.916   2.900  3.3616 -0.7092  0.4919
  527SOL     OW 3153   5.764   6.277   0.618  0.3228 -0.1206 -0.1406
  527SOL    HW1 3154   5.735   6.313   0.702 -0.9413 -1.2294 -0.0784
  527SOL    HW2 3155   5.836   6.219   0.640  1.3224  1.1114 -0.0681
  528SOL     OW 3156   3.957   4.731   1.249  0.0449  0.9359 -0.2624
  528SOL    HW1 3157   3.881   4.686   1.213  0.5859  0.8975 -1.3872
  528SOL    HW2 3158   3.920   4.804   1.298 -0.7201  1.1183 -1.0797
  529SOL     OW 3159   5.221   0.182   1.356  0.3254  0.5364 -0.5660
  529SOL    HW1 3160   5.238   0.276   1.356 -1.1336  0.8336  0.7885
  529SOL    HW2 3161   5.272   0.148   1.429 -1.1929  0.7314  0.6365
  530SOL     OW 3162   0.116   0.571   1.796 -0.4546  0.6824  0.2208
  530SOL    HW1 3163   0.036   0.595   1.843  0.4502  0.6631  1.8828
  530SOL    HW2 3164   0.166   0.653   1.791 -1.2865  1.1058 -2.4067
  531SOL     OW 3165   3.709   0.332   3.436 -0.4286 -0.2957 -0.0340
  531SOL    HW1 3166   3.706   0.381   3.354  1.8203  0.2503  0.1437
  531SOL    HW2 3167   3.674   0.393   3.501  1.2385  0.6911 -0.0167
  532SOL     OW 3168   1.866   6.197   3.971  0.1856  0.0331  0.1619
  532SOL    HW1 3169   1.803   6.129   3.951  0.3878 -0.1543  0.1562
  532SOL    HW2 3170   1.815   6.278   3.973 -0.1353 -0.1783  0.6250
  533SOL     OW 3171   1.609   3.785   1.127 -0.2913 -0.2139  0.1056
  533SOL    HW1 3172   1.622   3.704   1.175  0.5544 -0.0920  0.0851
  533SOL    HW2 3173   1.588   3.757   1.038 -1.2282 -0.4252  0.3778
  534SOL     OW 3174   2.788   5.960   3.135  0.5065 -0.7866 -0.3669
  534SOL    HW1 3175   2.697   5.945   3.160  0.1374  2.2791  0.5017
  534SOL    HW2 3176   2.840   5.916   3.203 -0.3589 -0.6136  0.4192
  535SOL     OW 3177   3.018   6.483   1.211  0.2435  0.1686  0.1571
  535SOL    HW1 3178   3.086   6.429   1.252  1.3221  1.3386 -0.0553
  535SOL    HW2 3179   3.036   6.477   1.117  0.8521  1.5009  0.1766
  536SOL     OW 3180   3.097   1.111   3.488 -0.1509  0.2850 -0.1513
  536SOL    HW1 3181   3.033   1.055   3.444  0.4583 -0.2884 -0.3329
  536SOL    HW2 3182   3.107   1.073   3.575  1.6700 -1.1051 -0.8878
  537SOL     OW 3183   6.170   1.456   1.342 -0.3350 -0.1466 -0.2336
  537SOL    HW1 3184   6.235   1.467   1.273 -0.5201 -0.9298 -0.5430
  537SOL    HW2 3185   6.136   1.544   1.358  0.2485  0.1498 -0.6112
  538SOL     OW 3186   4.276   2.499   3.327  0.1854  0.5548 -0.4531
  538SOL    HW1 3187   4.249   2.581   3.288  0.3772  0.7372 -0.2078
  538SOL    HW2 3188   4.240   2.501   3.416 -1.5308 -0.5097 -1.0791
  539SOL     OW 3189   3.057   1.952   0.857 -0.1008  0.2648 -0.7008
  539SOL    HW1 3190   2.984   2.008   0.882 -0.1342 -0.0834 -0.0002
  539SOL    HW2 3191   3.131   1.985   0.909  0.3842  0.9417 -1.7715
  540SOL     OW 3192   4.072   2.032   3.934 -0.5913  0.1298 -0.4383
  540SOL    HW1 3193   4.129   1.986   3.872  0.8498  1.6297 -0.2847
  540SOL    HW2 3194   4.068   2.122   3.900 -1.6217  0.4228  0.4206
  541SOL     OW 3195   4.480   0.153   1.913 -0.2903  0.0670  0.0300
  541SOL    HW1 3196   4.400   0.103   1.929 -0.2936  0.1450  0.2600
  541SOL    HW2 3197   4.525   0.104   1.844  0.0350 -0.6298  0.7259
  542SOL     OW 3198   4.284   3.807   2.551 -0.0742  0.3952  0.1501
  542SOL    HW1 3199   4.277   3.724   2.504  2.0107  1.6688 -2.6948
  542SOL    HW2 3200   4.377   3.814   2.574 -0.2471  1.8373  0.5152
  543SOL     OW 3201   3.353   5.154   2.016 -0.1707  0.3478 -0.4492
  543SOL    HW1 3202   3.372   5.228   1.959 -0.6887 -0.4099 -1.6566
  543SOL    HW2 3203   3.434   5.102   2.015  1.0923  2.0612  2.3685
  544SOL     OW 3204   3.992   4.174   2.565  0.0056  0.2419 -0.0651
  544SOL    HW1 3205   4.077   4.153   2.605  1.1841  0.8618 -2.0771
  544SOL    HW2 3206   3.983   4.112   2.493  0.1882  1.9748 -1.6797
  545SOL     OW 3207   3.918   0.236   1.934 -0.2319  0.4622 -0.5328
  545SOL    HW1 3208   3.970   0.266   2.009 -1.9940 -0.7235  1.2791
  545SOL    HW2 3209   3.829   0.262   1.955 -0.8740 -0.4755 -1.9486
  546SOL     OW 3210   1.346   5.841   4.344 -0.4187 -0.0325  0.0793
  546SOL    HW1 3211   1.434   5.807   4.327 -0.4877 -0.3079  0.2743
  546SOL    HW2 3212   1.288   5.768   4.323 -0.5337 -0.2566  1.1310
  547SOL     OW 3213   3.223   1.114   3.765  0.0671  0.6280  0.0629
  547SOL    HW1 3214   3.273   1.032   3.770 -1.3917 -0.5391 -2.3030
  547SOL    HW2 3215   3.271   1.167   3.701 -1.0750 -0.0701 -1.4247
  548SOL     OW 3216   1.134   4.344   3.884 -0.2176 -0.7362  0.1965
  548SOL    HW1 3217   1.127   4.268   3.942  0.6814 -1.1571 -0.2267
  548SOL    HW2 3218   1.177   4.310   3.805 -0.9876 -0.0655 -0.5247
  549SOL     OW 3219   3.914   0.821   0.696  0.4531 -0.4227 -0.1148
  549SOL    HW1 3220   3.991   0.787   0.742  0.3646 -0.0758  0.3021
  549SOL    HW2 3221   3.892   0.902   0.743 -1.1996 -1.3764  0.8744
  550SOL     OW 3222   1.749   2.809   1.235 -0.2429  0.3584  0.5369
  550SOL    HW1 3223   1.840   2.781   1.238 -0.6823 -1.0715  1.9491
  550SOL    HW2 3224   1.741   2.875   1.304  0.0519  1.6514 -0.6325
  551SOL     OW 3225   0.355   3.741   1.810 -0.5422 -0.2521  0.1908
  551SOL    HW1 3226   0.400   3.657   1.801  0.2554  0.1658  0.1915
  551SOL    HW2 3227   0.342   3.752   1.904 -4.0178 -2.0864  0.1007
  552SOL     OW 3228   1.522   5.206   4.145 -0.5094 -0.1610  0.0970
  552SOL    HW1 3229   1.535   5.200   4.239  2.2343  1.3823 -0.0740
  552SOL    HW2 3230   1.565   5.127   4.110  0.9927  0.6261  0.0537
  553SOL     OW 3231   2.524   1.845   1.392  0.1649  0.2538 -0.1644
  553SOL    HW1 3232   2.542   1.759   1.431  1.6052 -0.4847 -2.2565
  553SOL    HW2 3233   2.472   1.825   1.314  1.2641  1.1945 -1.1622
  554SOL     OW 3234   0.030   1.253   0.484  0.2661 -0.1019 -0.1296
  554SOL    HW1 3235   0.078   1.174   0.507  1.0537  0.4393  0.1116
  554SOL    HW2 3236   0.041   1.312   0.559 -0.7182  0.0642 -0.0942
  555SOL     OW 3237   3.122   1.178   4.160  0.2548 -0.0984 -0.5650
  555SOL    HW1 3238   3.154   1.251   4.107  2.8850 -0.5976  0.1831
  555SOL    HW2 3239   3.128   1.210   4.251  0.0627 -0.7481 -0.3193
  556SOL     OW 3240   2.957   5.427   1.192  0.3349  0.0631  0.5614
  556SOL    HW1 3241   2.935   5.458   1.104  2.2029  0.0499  0.0593
  556SOL    HW2 3242   3.048   5.401   1.187  0.6292  0.4856  2.6323
  557SOL     OW 3243   5.369   3.590   0.122 -0.0367 -0.2184 -0.5168
  557SOL    HW1 3244   5.456   3.553   0.111  1.0575  1.7857  0.9063
  557SOL    HW2 3245   5.351   3.583   0.216 -1.4618 -0.6446 -0.7857
  558SOL     OW 3246   4.387   4.139   4.426  0.5389  0.5850 -0.2890
  558SOL    HW1 3247   4.426   4.211   4.475  0.5715  0.1679  0.3054
  558SOL    HW2 3248   4.457   4.074   4.418  0.3149  0.3344 -0.2432
  559SOL     OW 3249   1.678   0.062   3.481  0.4132  0.1191 -0.4918
  559SOL    HW1 3250   1.620   0.065   3.404 -0.6565 -2.2007  0.1428
  559SOL    HW2 3251   1.704  -0.029   3.488  1.3158  0.4786  1.3388
  560SOL     OW 3252   5.003   1.701   1.979 -0.3383 -0.2987  0.3037
  560SOL    HW1 3253   5.078   1.739   1.934  1.0200 -4.5529 -1.5805
  560SOL    HW2 3254   4.928   1.720   1.921 -0.2655  1.5522  0.7586
  561SOL     OW 3255   4.011   0.124   4.476  0.1486  0.0510 -0.4640
  561SOL    HW1 3256   4.071   0.053   4.500 -0.1596 -0.1301 -0.2164
  561SOL    HW2 3257   4.064   0.183   4.423  0.2755 -0.6118 -1.0949
  562SOL     OW 3258   2.722   5.762   2.387  0.3832 -0.4778  0.2340
  562SOL    HW1 3259   2.768   5.678   2.395  0.7282 -0.3277 -0.1955
  562SOL    HW2 3260   2.742   5.808   2.469  2.4784  0.3259 -0.6760
  563SOL     OW 3261   3.996   2.265   0.828 -0.2136 -0.2141  0.3100
  563SOL    HW1 3262   4.033   2.348   0.858 -1.2773 -0.0586  1.2486
  563SOL    HW2 3263   4.057   2.235   0.760  0.9150  0.6588  0.8958
  564SOL     OW 3264   2.212   5.807   1.733  0.0062 -0.4095  0.0851
  564SOL    HW1 3265   2.197   5.857   1.653  1.4939  1.7778  1.0580
  564SOL    HW2 3266   2.147   5.840   1.794  0.0010 -0.7764  0.2735
  565SOL     OW 3267   3.224   3.203   2.758  0.4573 -0.0626  0.1236
  565SOL    HW1 3268   3.259   3.292   2.753 -0.1341  0.1415 -0.6807
  565SOL    HW2 3269   3.250   3.163   2.675  2.3190 -1.2734  1.2114
  566SOL     OW 3270   4.411   5.841   2.452  0.2769 -0.2243 -0.0791
  566SOL    HW1 3271   4.463   5.903   2.503 -2.4518  1.8375  0.3713
  566SOL    HW2 3272   4.337   5.892   2.419 -1.6721 -3.0375 -0.4214
  567SOL     OW 3273   6.567   3.749   4.289  0.3297 -0.1551  0.9514
  567SOL    HW1 3274   6.512   3.813   4.244  1.5857 -0.2523 -0.8544
  567SOL    HW2 3275   6.506   3.698   4.342 -1.6646 -1.2593 -2.1101
  568SOL     OW 3276   2.903   5.473   0.273 -0.2187 -0.1123 -0.1722
  568SOL    HW1 3277   2.838   5.543   0.282  0.4592  0.3183  1.8122
  568SOL    HW2 3278   2.985   5.513   0.302  0.4764 -1.3061 -0.4457
  569SOL     OW 3279   0.779   2.741   0.936 -0.5390 -0.8734  0.3739
  569SOL    HW1 3280   0.712   2.689   0.892 -0.6645 -0.6946  0.3543
  569SOL    HW2 3281   0.820   2.680   0.998 -1.6522 -0.6251  1.3801
  570SOL     OW 3282   6.573   1.845   3.214  0.1556  0.0344 -0.2993
  570SOL    HW1 3283   6.663   1.867   3.192 -0.3834  1.6012 -1.0787
  570SOL    HW2 3284   6.524   1.861   3.133 -0.4826 -3.3465 -0.7399
  571SOL     OW 3285   1.802   1.464   2.235 -0.3733  0.5127  0.5547
  571SOL    HW1 3286   1.729   1.408   2.209 -0.1424 -0.4660  1.9336
  571SOL    HW2 3287   1.865   1.457   2.164 -0.8846  0.0026  0.1436
  572SOL     OW 3288   2.897   6.445   4.265  0.3513 -0.8838 -0.2596
  572SOL    HW1 3289   2.850   6.362   4.261  0.1239 -0.9239  1.9093
  572SOL    HW2 3290   2.959   6.435   4.338 -0.8504  1.3591  1.2035
  573SOL     OW 3291   2.679   4.695   1.881 -0.0956 -0.8513  0.6685
  573SOL    HW1 3292   2.705   4.640   1.808  0.6778 -0.3351  0.5534
  573SOL    HW2 3293   2.591   4.665   1.904  0.7973 -3.0200  1.4548
  574SOL     OW 3294   5.062   0.936   0.256  0.1901 -0.2262 -0.0078
  574SOL    HW1 3295   5.090   0.998   0.189 -0.4431  0.3179  0.2239
  574SOL    HW2 3296   5.003   0.876   0.210 -0.3929  0.2599  0.0914
  575SOL     OW 3297   3.590   6.201   3.924 -0.1398  0.2460 -0.0186
  575SOL    HW1 3298   3.563   6.119   3.966 -0.2361  0.4061  0.2346
  575SOL    HW2 3299   3.684   6.189   3.906 -0.7162 -1.0920 -2.6792
  576SOL     OW 3300   5.852   2.337   2.785  0.1287  0.2293  0.1618
  576SOL    HW1 3301   5.934   2.310   2.745  0.0430  0.7112 -0.3542
  576SOL    HW2 3302   5.876   2.366   2.873  0.9577  2.8244 -0.8206
  577SOL     OW 3303   0.644   1.094   3.039 -0.1310 -0.2347 -0.3899
  577SOL    HW1 3304   0.644   0.999   3.053 -0.1949 -0.2320 -0.3725
  577SOL    HW2 3305   0.603   1.106   2.954 -0.6412 -0.1861 -0.1404
  578SOL     OW 3306   0.282   4.252   0.793 -0.0988 -0.5250  0.7285
  578SOL    HW1 3307   0.299   4.193   0.719 -0.1752  2.3658 -1.8384
  578SOL    HW2 3308   0.189   4.274   0.785  0.4693  1.8676 -0.0727
  579SOL     OW 3309   0.955   6.403   0.713  0.0551  0.4558 -0.4528
  579SOL    HW1 3310   1.045   6.395   0.744  0.8713  1.0108 -2.4643
  579SOL    HW2 3311   0.933   6.317   0.679  0.4393  0.7028 -1.3750
  580SOL     OW 3312   3.391   3.069   0.451 -0.0522 -0.3073  0.3082
  580SOL    HW1 3313   3.467   3.038   0.500 -1.0672 -1.2627  1.3138
  580SOL    HW2 3314   3.371   2.999   0.390 -0.7846 -0.5454  0.8076
  581SOL     OW 3315   4.747   3.325   3.883 -0.5748  0.0266  0.2208
  581SOL    HW1 3316   4.738   3.378   3.804  0.0242 -0.2481 -0.0416
  581SOL    HW2 3317   4.827   3.359   3.925  0.4429 -1.3855 -0.5250
  582SOL     OW 3318   4.319   4.608   3.847  0.2678 -0.6080 -0.2094
  582SOL    HW1 3319   4.232   4.602   3.887  1.0762 -0.8615  1.5903
  582SOL    HW2 3320   4.346   4.517   3.834  0.9379 -0.5764  0.8277
  583SOL     OW 3321   2.188   0.626   4.299 -0.1691 -0.5108  0.4352
  583SOL    HW1 3322   2.197   0.626   4.394 -1.3058 -0.4963  0.5524
  583SOL    HW2 3323   2.097   0.599   4.283 -0.1458 -0.0101 -0.6217
  584SOL     OW 3324   2.519   3.587   4.341 -0.6725  0.0683  0.1863
  584SOL    HW1 3325   2.575   3.553   4.411 -0.0185  0.1887 -0.2627
  584SOL    HW2 3326   2.510   3.681   4.361 -0.9837 -0.0134  0.4352
  585SOL     OW 3327   1.370   5.441   2.788  0.0829  0.1543 -0.3360
  585SOL    HW1 3328   1.287   5.486   2.807  1.5196  2.6654  0.4404
  585SOL    HW2 3329   1.391   5.466   2.698 -0.2393 -0.9291 -0.7232
  586SOL     OW 3330   2.356   1.641   2.871  0.3226  1.0138  0.3061
  586SOL    HW1 3331   2.416   1.628   2.944  1.1700 -1.6141 -0.7183
  586SOL    HW2 3332   2.412   1.639   2.793 -0.8647  0.2614 -0.5786
  587SOL     OW 3333   0.596   2.297   0.548  0.6009  0.7291  0.1049
  587SOL    HW1 3334   0.525   2.233   0.541  0.6644  0.6002  0.5903
  587SOL    HW2 3335   0.676   2.245   0.543  0.6575  0.8390 -0.1230
  588SOL     OW 3336   1.432   3.944   1.267 -0.1314  0.2786 -0.2979
  588SOL    HW1 3337   1.495   3.888   1.222 -0.8264 -1.9349  1.3095
  588SOL    HW2 3338   1.377   3.979   1.197  1.3729  0.3141 -1.5025
  589SOL     OW 3339   0.948   0.285   3.864  0.0458  0.2125 -0.8593
  589SOL    HW1 3340   0.876   0.347   3.859 -0.6802 -0.6756 -1.8795
  589SOL    HW2 3341   0.949   0.256   3.955  1.4345  2.8590  0.0840
  590SOL     OW 3342   0.639   0.470   0.597 -0.5411  0.2130  0.3501
  590SOL    HW1 3343   0.625   0.385   0.639  1.3023 -1.1988 -1.6746
  590SOL    HW2 3344   0.648   0.531   0.670  1.3837 -1.8830  2.0467
  591SOL     OW 3345   5.543   5.265   0.633 -0.7357  0.0690  0.1092
  591SOL    HW1 3346   5.519   5.331   0.568 -2.8843 -0.1591  0.5942
  591SOL    HW2 3347   5.611   5.213   0.590  0.1913  1.8635 -0.7122
  592SOL     OW 3348   6.369   2.805   4.294 -0.5674 -0.1534  0.0393
  592SOL    HW1 3349   6.340   2.743   4.227  0.4712 -0.6033 -0.0103
  592SOL    HW2 3350   6.287   2.838   4.333 -1.1487 -1.7849  0.2794
  593SOL     OW 3351   0.582   3.214   4.576  0.2577  0.1817 -0.2278
  593SOL    HW1 3352   0.520   3.268   4.527  1.7213  2.6360  0.4302
  593SOL    HW2 3353   0.668   3.240   4.543  1.0578 -1.9666 -0.0025
  594SOL     OW 3354   3.820   5.415   2.949  0.4946  0.6377 -0.0758
  594SOL    HW1 3355   3.810   5.383   3.038  2.8391  0.4721  0.2074
  594SOL    HW2 3356   3.835   5.336   2.897 -1.2575  0.6973 -0.7143
  595SOL     OW 3357   0.268   3.479   2.240 -0.1192  0.0551 -0.0890
  595SOL    HW1 3358   0.248   3.458   2.148  0.0048 -1.4000  0.1981
  595SOL    HW2 3359   0.309   3.400   2.274  0.1250  0.6995  1.1464
  596SOL     OW 3360   2.504   4.619   0.517 -0.4565 -0.2107 -0.7901
  596SOL    HW1 3361   2.510   4.684   0.447  2.3201 -0.7488 -1.1664
  596SOL    HW2 3362   2.519   4.669   0.597  0.0123 -0.1179 -0.9315
  597SOL     OW 3363   5.845   2.425   0.444  0.1790  0.0154  0.4417
  597SOL    HW1 3364   5.867   2.431   0.537  1.5616 -2.9736  0.4338
  597SOL    HW2 3365   5.752   2.403   0.443  0.1953 -0.1255  1.1452
  598SOL     OW 3366   2.356   0.684   2.885 -0.7576  0.1423  0.4385
  598SOL    HW1 3367   2.388   0.710   2.799 -0.9537  1.7834  0.8254
  598SOL    HW2 3368   2.299   0.609   2.868  1.6463 -1.6179 -0.4833
  599SOL     OW 3369   2.215   2.544   4.256 -0.7090 -0.2214  0.2350
  599SOL    HW1 3370   2.226   2.477   4.324  0.5410  1.8570  2.1983
  599SOL    HW2 3371   2.204   2.626   4.304  0.8382  1.4452 -2.0512
  600SOL     OW 3372   3.517   1.477   0.112 -0.6792 -0.3268  0.2872
  600SOL    HW1 3373   3.579   1.404   0.117 -0.8244 -0.4535  0.2556
  600SOL    HW2 3374   3.572   1.555   0.119 -0.5556 -0.4416  0.6599
  601SOL     OW 3375   6.084   1.975   2.859 -0.4198  0.6987 -0.8160
  601SOL    HW1 3376   6.134   2.055   2.874 -0.2521  0.7159 -1.4180
  601SOL    HW2 3377   6.063   1.978   2.766 -0.7017  0.2073 -0.7694
  602SOL     OW 3378   1.133   1.514   4.234 -0.2288  0.3845  0.5257
  602SOL    HW1 3379   1.115   1.547   4.146 -0.2164 -3.8224 -1.3177
  602SOL    HW2 3380   1.050   1.474   4.261  0.9720 -2.8109  0.0278
  603SOL     OW 3381   1.315   5.585   2.582 -0.0978  0.4563  0.2762
  603SOL    HW1 3382   1.361   5.567   2.499  2.1689 -1.7180  1.8565
  603SOL    HW2 3383   1.307   5.680   2.584  2.8924  0.8720 -0.9948
  604SOL     OW 3384   3.136   1.652   1.559  0.2330  0.1850  0.4229
  604SOL    HW1 3385   3.193   1.599   1.504 -1.9374 -0.8373 -1.0276
  604SOL    HW2 3386   3.150   1.620   1.647  1.9453  0.0789  0.1442
  605SOL     OW 3387   0.738   2.552   1.301 -0.0584  0.1643 -0.2110
  605SOL    HW1 3388   0.668   2.508   1.253  0.6900 -1.5006  0.1492
  605SOL    HW2 3389   0.809   2.560   1.238  0.0973  0.1075 -0.0446
  606SOL     OW 3390   4.937   4.260   3.084 -0.1901  0.9565  0.0830
  606SOL    HW1 3391   5.026   4.246   3.115  0.0079  1.0506 -0.4429
  606SOL    HW2 3392   4.885   4.196   3.132  0.8043 -2.3827 -2.8984
  607SOL     OW 3393   1.261   2.393   0.459  0.1511  0.4749  0.2965
  607SOL    HW1 3394   1.285   2.448   0.533 -0.4354  0.1609  0.7261
  607SOL    HW2 3395   1.173   2.421   0.435  0.5147  0.9002 -0.5998
  608SOL     OW 3396   5.609   2.484   3.922  0.3181  0.2212  0.0876
  608SOL    HW1 3397   5.546   2.553   3.902  0.3480 -0.1116 -1.2541
  608SOL    HW2 3398   5.575   2.442   4.001 -0.8598  0.3958 -0.3084
  609SOL     OW 3399   3.475   4.474   3.790  0.1507 -0.0581 -0.0506
  609SOL    HW1 3400   3.388   4.473   3.750  0.1945  1.6526 -0.2870
  609SOL    HW2 3401   3.473   4.550   3.849  1.7582  0.5697 -0.7430
  610SOL     OW 3402   3.571   0.281   2.976 -0.6113  0.1262 -0.5614
  610SOL    HW1 3403   3.489   0.312   2.935 -2.0887 -1.2977  1.1376
  610SOL    HW2 3404   3.542   0.231   3.052  1.8945 -0.3031  0.1932
  611SOL     OW 3405   0.548   1.241   4.587 -0.7538 -0.1470  0.7105
  611SOL    HW1 3406   0.576   1.254   4.677  3.5989 -0.1882 -0.3859
  611SOL    HW2 3407   0.580   1.319   4.541  0.9021 -1.9580 -1.3942
  612SOL     OW 3408   0.122   3.270   4.277 -0.5266  0.3895  0.3545
  612SOL    HW1 3409   0.084   3.318   4.203 -0.3586  0.4057  0.2791
  612SOL    HW2 3410   0.061   3.197   4.292  0.4961 -0.8437 -1.1373
  613SOL     OW 3411   4.946   2.469   0.739 -0.5279 -0.4811 -0.7362
  613SOL    HW1 3412   4.985   2.430   0.817 -1.1059 -0.3640 -0.3828
  613SOL    HW2 3413   5.010   2.534   0.711  0.6127 -1.9053 -1.5505
  614SOL     OW 3414   2.187   3.395   1.992  0.4787 -0.3617 -0.4020
  614SOL    HW1 3415   2.229   3.422   1.910  0.7753 -1.1869 -0.5370
  614SOL    HW2 3416   2.198   3.470   2.051  0.2207  0.2549 -1.1305
  615SOL     OW 3417   4.532   1.383   0.376 -0.0009 -0.1872  0.3801
  615SOL    HW1 3418   4.623   1.405   0.358 -0.0930  0.1269  0.3092
  615SOL    HW2 3419   4.514   1.308   0.319  0.2093 -0.2480  0.3912
  616SOL     OW 3420   0.097   6.477   3.933  0.6550 -0.2882  0.6094
  616SOL    HW1 3421   0.144   6.542   3.880 -0.8818  0.0755 -0.3978
  616SOL    HW2 3422   0.156   6.401   3.936  0.7538 -0.4190 -1.8814
  617SOL     OW 3423   2.634   3.814   3.816  0.0036  0.0932 -0.1781
  617SOL    HW1 3424   2.727   3.802   3.834  0.4284  1.9365 -0.9030
  617SOL    HW2 3425   2.618   3.761   3.737  0.6252  0.3334 -0.4759
  618SOL     OW 3426   3.595   1.769   0.592  0.0409 -0.3731  0.0957
  618SOL    HW1 3427   3.546   1.691   0.617 -0.1146 -0.1142  0.6019
  618SOL    HW2 3428   3.666   1.736   0.537  0.2904 -0.9295  0.7357
  619SOL     OW 3429   5.191   3.291   2.376  0.0736  0.6265  0.0014
  619SOL    HW1 3430   5.186   3.303   2.281  1.2631  1.0378 -0.0295
  619SOL    HW2 3431   5.160   3.375   2.412 -1.4980  0.0683  0.0259
  620SOL     OW 3432   4.886   2.271   0.535  0.2526  0.0224 -0.4443
  620SOL    HW1 3433   4.835   2.351   0.546 -0.1377 -0.2888  0.0404
  620SOL    HW2 3434   4.917   2.250   0.623  3.2367  1.4974 -0.9949
  621SOL     OW 3435   6.160   5.082   2.378  0.1003  0.6904  0.5550
  621SOL    HW1 3436   6.172   5.155   2.317  0.0336  0.4782  0.2888
  621SOL    HW2 3437   6.235   5.025   2.362 -0.9172 -0.3476 -0.7081
  622SOL     OW 3438   2.653   2.590   0.620  0.1070 -0.9169  0.5768
  622SOL    HW1 3439   2.617   2.607   0.533  1.0560  0.8498  0.4880
  622SOL    HW2 3440   2.696   2.505   0.611  1.0308 -0.3342 -0.9925
  623SOL     OW 3441   1.866   1.370   3.549 -0.2256  0.3506 -0.0882
  623SOL    HW1 3442   1.831   1.430   3.484 -0.0502  1.4278  0.7740
  623SOL    HW2 3443   1.818   1.289   3.536 -1.1484  0.9779 -0.6620
  624SOL     OW 3444   2.117   4.274   3.685 -0.2146 -0.0392  0.2779
  624SOL    HW1 3445   2.150   4.185   3.677 -0.3451 -0.2021  1.3500
  624SOL    HW2 3446   2.064   4.288   3.606  0.4787 -0.6105 -0.2965
  625SOL     OW 3447   1.402   0.736   1.695  0.3641 -0.3927 -0.0873
  625SOL    HW1 3448   1.444   0.797   1.634 -1.8869  0.9609 -0.3893
  625SOL    HW2 3449   1.436   0.762   1.781 -1.1646  1.9565 -0.1050
  626SOL     OW 3450   0.300   5.134   2.246 -0.3244  0.1222  0.4735
  626SOL    HW1 3451   0.383   5.137   2.293 -0.1766  0.2918  0.2016
  626SOL    HW2 3452   0.286   5.041   2.229 -0.0800  0.1125  0.3247
  627SOL     OW 3453   2.356   1.685   0.129  0.2215  0.0897  0.0609
  627SOL    HW1 3454   2.433   1.701   0.075  1.1919 -0.2158  1.3106
  627SOL    HW2 3455   2.337   1.771   0.169  0.3233  0.0137  0.2733
  628SOL     OW 3456   2.876   4.890   4.609  0.0155  0.4140 -0.7825
  628SOL    HW1 3457   2.848   4.964   4.555  0.0684  1.4293  0.5510
  628SOL    HW2 3458   2.794   4.849   4.637 -0.1414  1.8330  0.9872
  629SOL     OW 3459   5.384   4.361   2.076 -0.0100  0.4080  0.2052
  629SOL    HW1 3460   5.301   4.315   2.063 -0.1885  0.3056  1.5373
  629SOL    HW2 3461   5.408   4.392   1.989 -0.5386 -1.0757 -0.4988
  630SOL     OW 3462   5.546   2.948   0.436  0.3260 -0.0789  0.2610
  630SOL    HW1 3463   5.620   2.971   0.380 -0.7405  0.0952 -1.1215
  630SOL    HW2 3464   5.514   2.865   0.401 -0.6738  0.2893  0.2714
  631SOL     OW 3465   1.502   0.175   1.566 -0.0687  0.0076  0.3318
  631SOL    HW1 3466   1.498   0.268   1.543 -1.5962  0.2155  1.3098
  631SOL    HW2 3467   1.419   0.140   1.534  0.3411 -0.9605  0.3061
  632SOL     OW 3468   5.846   1.590   2.813 -0.2880  0.4294  0.0998
  632SOL    HW1 3469   5.886   1.546   2.739 -1.3073  0.8644 -0.7257
  632SOL    HW2 3470   5.861   1.531   2.887  2.5200  0.9032  0.0286
  633SOL     OW 3471   3.800   4.868   1.848 -0.1783 -0.0399 -0.4585
  633SOL    HW1 3472   3.771   4.808   1.916 -0.5567  0.9841  0.3098
  633SOL    HW2 3473   3.883   4.902   1.880 -0.8923  1.3032  0.0878
  634SOL     OW 3474   6.388   5.119   1.879 -0.1421 -0.5024  0.2460
  634SOL    HW1 3475   6.387   5.024   1.875 -0.0097 -0.4570 -1.5676
  634SOL    HW2 3476   6.480   5.143   1.881 -0.1736 -0.4005  0.6235
  635SOL     OW 3477   3.819   2.186   0.335  0.6340 -0.4738  0.0193
  635SOL    HW1 3478   3.805   2.093   0.351 -0.5710 -0.4681 -0.8854
  635SOL    HW2 3479   3.913   2.194   0.319  0.9629 -1.3196  1.3480
  636SOL     OW 3480   3.159   1.358   3.544 -0.4354  0.0879  0.0608
  636SOL    HW1 3481   3.147   1.268   3.576 -0.2065  0.5681  1.5617
  636SOL    HW2 3482   3.072   1.396   3.550 -0.7009 -0.2493 -1.3422
  637SOL     OW 3483   3.907   6.555   1.539  0.1280 -0.1123 -0.5195
  637SOL    HW1 3484   3.888   6.481   1.481 -1.4659  0.7761 -1.2140
  637SOL    HW2 3485   3.967   6.609   1.489 -0.8779  0.4175 -1.1840
  638SOL     OW 3486   0.083   6.406   1.377 -0.5498  0.2276 -0.5865
  638SOL    HW1 3487   0.127   6.322   1.371  0.9298  0.9692 -0.5970
  638SOL    HW2 3488   0.153   6.469   1.395 -1.5024  1.5556 -1.2869
  639SOL     OW 3489   2.149   0.456   3.311 -0.0674 -0.2137  0.1288
  639SOL    HW1 3490   2.090   0.383   3.324 -1.8141  0.7342 -1.8365
  639SOL    HW2 3491   2.228   0.417   3.273 -0.8866 -1.1266 -0.6974
  640SOL     OW 3492   3.259   3.220   0.206 -0.4521 -0.0470  0.8677
  640SOL    HW1 3493   3.289   3.180   0.288 -0.9593  0.5744  1.3639
  640SOL    HW2 3494   3.327   3.284   0.184 -0.5916  0.1810  1.1004
  641SOL     OW 3495   1.007   2.247   4.409 -0.0429 -0.2970 -0.0082
  641SOL    HW1 3496   0.921   2.288   4.420  0.2429  0.1679  0.5849
  641SOL    HW2 3497   1.022   2.201   4.491 -0.2523 -1.4195 -0.5791
  642SOL     OW 3498   4.940   3.000   3.749  0.0109  0.2350  0.2195
  642SOL    HW1 3499   4.873   2.956   3.801  0.4684 -0.5151  0.1885
  642SOL    HW2 3500   4.904   3.000   3.660 -0.7345  1.4465  0.4945
  643SOL     OW 3501   5.758   5.569   1.488  0.4057  0.2492  0.1812
  643SOL    HW1 3502   5.851   5.584   1.506  0.7489 -0.1769 -1.1675
  643SOL    HW2 3503   5.736   5.491   1.538  0.6390  0.6036  0.8628
  644SOL     OW 3504   6.450   1.976   0.505 -1.0385 -0.4481 -0.0752
  644SOL    HW1 3505   6.387   1.905   0.497 -2.1095  0.6036 -1.6084
  644SOL    HW2 3506   6.451   2.018   0.419 -1.5354  2.2574  1.1015
  645SOL     OW 3507   3.789   1.155   2.482 -0.4908  0.0955 -0.2986
  645SOL    HW1 3508   3.813   1.132   2.392 -1.4544  0.5321 -0.6806
  645SOL    HW2 3509   3.730   1.084   2.509 -3.4967  1.9093 -1.4889
  646SOL     OW 3510   6.271   1.418   1.062  0.7458 -0.0055 -0.1757
  646SOL    HW1 3511   6.287   1.328   1.031  0.2717  0.1239 -0.8016
  646SOL    HW2 3512   6.177   1.431   1.051  0.9381  0.8578 -0.8868
  647SOL     OW 3513   2.871   3.896   3.943 -0.1329  0.6097 -0.2029
  647SOL    HW1 3514   2.893   3.986   3.919 -0.7637  0.3783 -1.7826
  647SOL    HW2 3515   2.946   3.844   3.915 -0.7584  0.3741 -1.5658
  648SOL     OW 3516   5.321   2.615   2.228 -0.2742  0.2214 -0.0037
  648SOL    HW1 3517   5.392   2.559   2.257 -0.1192  0.3839 -0.0673
  648SOL    HW2 3518   5.267   2.559   2.173 -0.8733 -0.2466  1.0283
  649SOL     OW 3519   1.903   2.062   0.384  0.4900  0.3831  0.1975
  649SOL    HW1 3520   1.949   2.119   0.445 -1.6492  1.1355  1.1936
  649SOL    HW2 3521   1.890   1.980   0.433 -1.0857  0.9316  0.7510
  650SOL     OW 3522   2.250   1.687   3.756  0.0550  0.0010 -0.0713
  650SOL    HW1 3523   2.250   1.758   3.693  0.2199 -1.7252 -2.1256
  650SOL    HW2 3524   2.179   1.630   3.729 -0.8112 -0.0998  2.2117
  651SOL     OW 3525   6.029   3.637   0.699  0.1319 -0.0630 -0.1490
  651SOL    HW1 3526   5.982   3.557   0.720 -0.5785  0.1454 -0.9128
  651SOL    HW2 3527   6.119   3.608   0.684 -0.0392 -0.6630 -0.0414
  652SOL     OW 3528   0.685   3.611   2.038  1.0135 -0.1946 -0.2517
  652SOL    HW1 3529   0.753   3.544   2.036  1.3940  0.2019 -1.0612
  652SOL    HW2 3530   0.728   3.688   2.077  1.1274  0.1517 -1.0505
  653SOL     OW 3531   0.247   1.341   1.341 -0.0678  0.5321  0.4205
  653SOL    HW1 3532   0.317   1.407   1.350  2.4573 -1.9313  0.2486
  653SOL    HW2 3533   0.253   1.290   1.421  0.6961 -1.8148 -1.0472
  654SOL     OW 3534   3.650   2.262   3.567  0.4771 -0.5852  0.6905
  654SOL    HW1 3535   3.708   2.317   3.619  0.0939  0.3258  0.1608
  654SOL    HW2 3536   3.698   2.245   3.486  0.6033 -1.0643  0.8593
  655SOL     OW 3537   2.897   0.666   2.827  0.7350 -0.6258  0.0140
  655SOL    HW1 3538   2.840   0.735   2.793  1.2327  0.9287  2.1256
  655SOL    HW2 3539   2.951   0.640   2.753 -0.8427 -0.1969 -1.3319
  656SOL     OW 3540   2.848   0.775   3.637 -0.2746 -0.0384  0.5865
  656SOL    HW1 3541   2.866   0.805   3.726 -4.0221  2.5176  0.7162
  656SOL    HW2 3542   2.772   0.718   3.646 -1.1176  0.7875 -1.0217
  657SOL     OW 3543   4.784   1.942   0.722 -0.1742  0.2284 -0.0455
  657SOL    HW1 3544   4.876   1.968   0.717 -0.0646 -0.0242  0.5820
  657SOL    HW2 3545   4.743   1.987   0.648  0.4684  0.2674 -0.3887
  658SOL     OW 3546   3.349   2.097   0.196  0.3258  0.0955 -0.1132
  658SOL    HW1 3547   3.377   2.048   0.273 -0.5558 -2.4911 -1.3023
  658SOL    HW2 3548   3.425   2.095   0.137  0.5030  0.7631  0.0849
  659SOL     OW 3549   2.776   0.233   1.712 -0.1868 -0.0183  0.3717
  659SOL    HW1 3550   2.700   0.269   1.666  1.4021  3.9287  0.4359
  659SOL    HW2 3551   2.825   0.188   1.644 -0.4552  1.2360 -0.7069
  660SOL     OW 3552   5.964   3.013   0.550  0.2368 -0.1876  0.3402
  660SOL    HW1 3553   6.008   2.930   0.567 -0.0546 -0.1068  1.6439
  660SOL    HW2 3554   5.889   3.012   0.610 -1.1275  0.0005 -1.2917
  661SOL     OW 3555   1.905   5.314   3.629 -0.3556  0.3164 -0.1327
  661SOL    HW1 3556   1.937   5.365   3.703 -0.9193  0.3206  0.1139
  661SOL    HW2 3557   1.973   5.323   3.562 -0.4393  1.3746 -0.0855
  662SOL     OW 3558   1.386   2.465   4.151  0.5906 -0.2782  0.3032
  662SOL    HW1 3559   1.340   2.472   4.235 -0.0981 -0.6069 -0.0461
  662SOL    HW2 3560   1.478   2.454   4.176  0.4010 -0.3355  1.0128
  663SOL     OW 3561   4.145   2.940   0.226  0.6212 -0.2470 -0.5196
  663SOL    HW1 3562   4.157   2.850   0.194  1.7587 -0.6859  1.0223
  663SOL    HW2 3563   4.126   2.930   0.319  0.0616  1.1031 -0.4698
  664SOL     OW 3564   4.203   4.833   3.727 -0.0579 -0.4036  0.1819
  664SOL    HW1 3565   4.239   4.868   3.646 -1.9302  0.8705 -0.1585
  664SOL    HW2 3566   4.267   4.767   3.755  1.9447  0.9622 -0.9072
  665SOL     OW 3567   2.075   4.678   1.678  0.1222 -0.3679 -0.3362
  665SOL    HW1 3568   2.022   4.752   1.707 -2.9454 -2.2350 -0.7528
  665SOL    HW2 3569   2.039   4.602   1.725  0.4738 -2.1859 -2.7678
  666SOL     OW 3570   6.161   1.680   2.678 -0.1822 -0.1110 -0.3738
  666SOL    HW1 3571   6.134   1.669   2.769 -1.3095  0.1195 -0.6539
  666SOL    HW2 3572   6.109   1.755   2.647 -0.1322 -0.4512 -1.3191
  667SOL     OW 3573   1.058   0.326   0.831  1.1331  0.2202  0.0922
  667SOL    HW1 3574   0.981   0.306   0.884  1.5569  0.4017  0.8003
  667SOL    HW2 3575   1.121   0.258   0.855  1.3369  0.3215 -0.1575
  668SOL     OW 3576   5.698   1.800   3.981 -0.1099 -0.1828  0.0452
  668SOL    HW1 3577   5.778   1.790   3.930  0.0432 -0.8109  0.3956
  668SOL    HW2 3578   5.727   1.798   4.072 -0.5471 -0.7327  0.1801
  669SOL     OW 3579   5.329   1.656   0.370  0.0995  0.3955 -0.0433
  669SOL    HW1 3580   5.411   1.699   0.392 -0.7098  1.3064  1.2999
  669SOL    HW2 3581   5.311   1.598   0.444 -1.7432  2.1286  0.9531
  670SOL     OW 3582   3.649   6.362   2.389  0.1473 -0.2063  0.0216
  670SOL    HW1 3583   3.703   6.381   2.465 -0.0521  0.0280  0.1051
  670SOL    HW2 3584   3.562   6.394   2.413 -0.1046 -0.8688  0.0169
  671SOL     OW 3585   2.483   3.321   3.670 -0.1462  0.3429 -0.5396
  671SOL    HW1 3586   2.504   3.322   3.763 -0.7847 -0.3096 -0.3720
  671SOL    HW2 3587   2.388   3.311   3.668  0.0979 -3.1006 -1.2130
  672SOL     OW 3588   4.377   4.689   4.193  0.1674  0.5431 -0.5306
  672SOL    HW1 3589   4.299   4.671   4.140 -0.0134 -0.3529  0.0242
  672SOL    HW2 3590   4.436   4.615   4.176 -1.0101 -1.3239  2.5746
  673SOL     OW 3591   1.766   0.213   0.440 -0.2061 -0.0025 -0.3605
  673SOL    HW1 3592   1.832   0.281   0.453 -1.8920  1.6186  0.1394
  673SOL    HW2 3593   1.717   0.242   0.363 -1.1807 -0.4641  0.0710
  674SOL     OW 3594   2.510   2.899   4.006  0.7178  0.3984  0.0725
  674SOL    HW1 3595   2.538   2.824   4.059  1.6823 -0.4490 -1.5575
  674SOL    HW2 3596   2.506   2.972   4.069  1.8335 -0.5479  1.3139
  675SOL     OW 3597   4.733   5.396   0.104 -0.0958 -0.2125  0.5511
  675SOL    HW1 3598   4.707   5.312   0.140  0.4744 -0.8424 -0.4513
  675SOL    HW2 3599   4.821   5.411   0.139 -0.4094  0.2289  1.1562
  676SOL     OW 3600   6.106   2.539   2.695  0.2063  0.4298 -0.3391
  676SOL    HW1 3601   6.128   2.628   2.722  3.4220  0.4066 -2.4194
  676SOL    HW2 3602   6.062   2.550   2.611 -0.5995  0.0583  0.0200
  677SOL     OW 3603   1.428   3.734   4.167 -0.8889 -0.0483  0.1446
  677SOL    HW1 3604   1.493   3.694   4.225 -0.2229  0.5196 -0.1949
  677SOL    HW2 3605   1.480   3.780   4.101 -1.6021  1.7893  0.8049
  678SOL     OW 3606   2.094   2.173   3.603  0.4612  0.1110  0.3791
  678SOL    HW1 3607   2.050   2.114   3.665 -0.2572  1.1296  0.8645
  678SOL    HW2 3608   2.092   2.258   3.646 -0.8797  1.0548 -1.4227
  679SOL     OW 3609   1.836   3.896   0.437 -0.2846  0.1591 -0.1908
  679SOL    HW1 3610   1.861   3.836   0.367 -2.1990 -2.8538  1.4541
  679SOL    HW2 3611   1.917   3.942   0.460  1.0925 -1.1389 -2.1754
  680SOL     OW 3612   2.527   3.720   2.180  0.4589 -0.3960 -0.3462
  680SOL    HW1 3613   2.613   3.733   2.219  1.0703  0.9268 -1.9932
  680SOL    HW2 3614   2.535   3.638   2.131  0.2521 -1.1118  0.7949
  681SOL     OW 3615   3.430   4.628   4.005 -0.4335  0.3030  0.2959
  681SOL    HW1 3616   3.411   4.722   4.009  0.8682  0.5345  1.9299
  681SOL    HW2 3617   3.355   4.587   4.048 -1.3270  0.5000 -0.9997
  682SOL     OW 3618   3.836   4.376   1.667 -0.2665  0.3020  0.1353
  682SOL    HW1 3619   3.850   4.310   1.599  1.2506 -0.0651  0.7763
  682SOL    HW2 3620   3.838   4.460   1.620  1.3434  0.0873 -0.2337
  683SOL     OW 3621   2.428   4.458   4.135  0.3854  0.1494  0.1034
  683SOL    HW1 3622   2.493   4.528   4.135 -0.4349  0.9443  0.6744
  683SOL    HW2 3623   2.402   4.449   4.044  0.9781  0.1248 -0.0677
  684SOL     OW 3624   1.622   6.036   4.007  0.2622 -0.3063 -0.1705
  684SOL    HW1 3625   1.555   6.049   4.074 -0.5219 -2.1596 -0.5417
  684SOL    HW2 3626   1.575   6.043   3.924  0.8644  0.0518 -0.4922
  685SOL     OW 3627   0.559   2.975   3.882 -0.3756  0.2274 -0.1270
  685SOL    HW1 3628   0.468   2.962   3.911  0.0479 -0.7951  0.8026
  685SOL    HW2 3629   0.602   2.892   3.901  0.9325  0.9332  0.0993
  686SOL     OW 3630   4.421   5.084   0.038  0.0896  0.0475  0.5883
  686SOL    HW1 3631   4.373   5.016   0.084 -2.2482  1.7578  0.8883
  686SOL    HW2 3632   4.490   5.038  -0.009 -0.5113 -2.3189  1.8755
  687SOL     OW 3633   3.686   1.697   0.112  0.5774  0.0466 -0.2174
  687SOL    HW1 3634   3.653   1.777   0.069  0.5209 -0.2261 -0.6927
  687SOL    HW2 3635   3.768   1.724   0.154  0.5094  0.3788 -0.2966
  688SOL     OW 3636   0.138   6.541   0.359  0.0147 -0.4091 -0.4324
  688SOL    HW1 3637   0.120   6.460   0.408  2.0131 -0.8148 -0.2700
  688SOL    HW2 3638   0.063   6.597   0.377  0.2944 -0.7969  2.5696
  689SOL     OW 3639   6.510   0.071   4.095 -0.1935  0.1938  0.6268
  689SOL    HW1 3640   6.548  -0.002   4.046 -0.5412  0.3270  0.1645
  689SOL    HW2 3641   6.448   0.112   4.035  1.3430  2.0429  0.1695
  690SOL     OW 3642   3.633   0.559   4.243 -0.0170  0.9569 -0.3487
  690SOL    HW1 3643   3.578   0.505   4.186 -0.4513  0.0205  0.9271
  690SOL    HW2 3644   3.583   0.568   4.324  1.7865 -0.1472  0.9550
  691SOL     OW 3645   1.674   6.235   1.655  0.0996 -0.0956 -0.5566
  691SOL    HW1 3646   1.643   6.154   1.614 -0.3426 -0.8602  1.2077
  691SOL    HW2 3647   1.610   6.253   1.724  1.7450  0.1330  0.9785
  692SOL     OW 3648   0.794   1.625   2.629 -0.1082 -0.0723  0.1156
  692SOL    HW1 3649   0.885   1.598   2.611 -0.0829  0.3139 -0.3650
  692SOL    HW2 3650   0.787   1.626   2.724  0.6290  0.6714  0.1694
  693SOL     OW 3651   3.661   1.263   0.160 -0.5067 -0.2471  0.0399
  693SOL    HW1 3652   3.641   1.180   0.116  0.6717  0.5631 -2.1869
  693SOL    HW2 3653   3.644   1.245   0.253 -2.3384 -2.3145 -0.5800
  694SOL     OW 3654   3.387   3.943   4.020  0.3898  0.6662 -0.0282
  694SOL    HW1 3655   3.364   3.965   3.929 -0.7627 -0.6320 -0.0719
  694SOL    HW2 3656   3.306   3.909   4.058  0.9386  0.9080  1.4185
  695SOL     OW 3657   1.431   4.284   1.759 -0.3724 -0.5603 -0.2161
  695SOL    HW1 3658   1.512   4.301   1.808 -0.2171  0.6696 -0.8464
  695SOL    HW2 3659   1.462   4.259   1.672 -0.6595 -0.6369 -0.2939
  696SOL     OW 3660   1.377   1.395   3.023  0.3392  0.1069  0.0968
  696SOL    HW1 3661   1.446   1.348   3.070  0.5953 -0.1399 -0.5145
  696SOL    HW2 3662   1.409   1.485   3.018  0.6652 -0.0305 -0.2806
  697SOL     OW 3663   3.847   6.251   0.012  0.0477 -0.0373 -0.5421
  697SOL    HW1 3664   3.872   6.341  -0.011  1.6929 -0.2590  0.2282
  697SOL    HW2 3665   3.776   6.261   0.076  0.6077  0.7310 -0.0292
  698SOL     OW 3666   0.417   1.665   0.968 -0.1187 -0.2755  0.3714
  698SOL    HW1 3667   0.490   1.629   0.918  1.6101  0.5191  2.1550
  698SOL    HW2 3668   0.438   1.759   0.976 -2.1108  0.2680 -0.2750
  699SOL     OW 3669   5.803   1.249   0.344 -0.1395 -0.0669 -0.3082
  699SOL    HW1 3670   5.898   1.248   0.354 -0.1385  0.3782 -0.2669
  699SOL    HW2 3671   5.788   1.245   0.250 -0.1269 -2.8616 -0.2919
  700SOL     OW 3672   1.498   5.532   1.839 -0.3210 -0.4558  0.5957
  700SOL    HW1 3673   1.474   5.506   1.750 -0.0075  0.2874  0.2903
  700SOL    HW2 3674   1.432   5.490   1.895  0.2897 -2.0677  0.1405
  701SOL     OW 3675   2.953   1.660   3.537  0.7779  0.1485  0.3362
  701SOL    HW1 3676   2.907   1.723   3.481  0.3335 -1.2471 -0.9405
  701SOL    HW2 3677   2.957   1.580   3.484  2.3998 -0.5430  1.4328
  702SOL     OW 3678   3.919   3.496   2.128 -0.3791 -0.5872 -0.2441
  702SOL    HW1 3679   3.943   3.515   2.037 -0.9046 -1.2003 -0.5228
  702SOL    HW2 3680   3.919   3.400   2.132  1.0167 -0.5637  0.7846
  703SOL     OW 3681   4.742   3.085   2.299 -0.2505 -0.4858  0.2176
  703SOL    HW1 3682   4.790   3.073   2.217 -1.0330 -2.1139 -0.0406
  703SOL    HW2 3683   4.650   3.076   2.274 -0.6843  1.4451  0.8961
  704SOL     OW 3684   4.438   2.534   1.431 -0.0044 -0.7425 -0.1816
  704SOL    HW1 3685   4.349   2.504   1.415  0.3755 -1.6880 -0.5584
  704SOL    HW2 3686   4.436   2.568   1.521 -0.9289 -0.0203 -0.4709
  705SOL     OW 3687   0.515   5.288   2.873 -0.1495  0.1132 -0.3546
  705SOL    HW1 3688   0.451   5.219   2.891 -0.0237  0.3355  0.9761
  705SOL    HW2 3689   0.463   5.366   2.855 -0.2674 -0.0667 -0.8203
  706SOL     OW 3690   3.268   2.246   2.023  0.2167 -0.0539  0.6970
  706SOL    HW1 3691   3.296   2.337   2.008 -0.4830  0.1267  0.4364
  706SOL    HW2 3692   3.173   2.249   2.014  0.1811 -0.7993  0.7971
  707SOL     OW 3693   1.435   5.161   3.174 -0.3855 -0.7008 -0.1171
  707SOL    HW1 3694   1.397   5.172   3.087 -0.3831 -1.8828 -0.2813
  707SOL    HW2 3695   1.510   5.221   3.175  0.1093 -1.2584 -1.2344
  708SOL     OW 3696   4.455   1.908   2.609 -0.0199 -0.0841 -0.2680
  708SOL    HW1 3697   4.488   1.986   2.654 -0.2366 -0.1258 -0.0360
  708SOL    HW2 3698   4.459   1.931   2.516 -2.9894  1.4164 -0.1618
  709SOL     OW 3699   1.205   2.594   3.103  0.2298 -0.3690  0.0324
  709SOL    HW1 3700   1.282   2.649   3.084 -0.7124  1.1031  0.2877
  709SOL    HW2 3701   1.170   2.572   3.017 -1.0233  1.9128 -0.1352
  710SOL     OW 3702   1.910   6.459   2.151  0.4972  0.0259  0.3309
  710SOL    HW1 3703   1.822   6.424   2.166 -0.6586  2.7031  0.3087
  710SOL    HW2 3704   1.912   6.476   2.057  1.5604 -1.1894  0.1044
  711SOL     OW 3705   3.051   6.457   1.641 -0.0420  0.3152 -0.2305
  711SOL    HW1 3706   2.957   6.462   1.624  0.1881  0.6455 -1.4851
  711SOL    HW2 3707   3.085   6.543   1.613  0.2651  1.3110  2.8012
  712SOL     OW 3708   0.529   1.012   0.872  0.2347  0.1899 -0.4887
  712SOL    HW1 3709   0.559   1.102   0.877  0.6222  0.0408  0.0147
  712SOL    HW2 3710   0.433   1.018   0.871  0.2022  0.5578  1.1633
  713SOL     OW 3711   0.796   4.036   3.484  0.0069  0.0494  0.0024
  713SOL    HW1 3712   0.865   3.996   3.432 -1.4479 -1.7968 -0.6222
  713SOL    HW2 3713   0.819   4.016   3.575  2.0275  2.4234  0.1004
  714SOL     OW 3714   2.383   1.362   3.423 -0.1279  0.2771  0.1688
  714SOL    HW1 3715   2.337   1.432   3.376 -0.4966 -1.2562 -1.8900
  714SOL    HW2 3716   2.314   1.314   3.468 -0.1324 -0.0327 -0.1690
  715SOL     OW 3717   1.432   1.611   3.480 -0.3789  0.2311  0.1486
  715SOL    HW1 3718   1.492   1.588   3.409 -1.4519 -1.3668 -0.2915
  715SOL    HW2 3719   1.458   1.554   3.553  0.2733  1.3751  0.8376
  716SOL     OW 3720   2.226   5.446   3.206 -0.4558  0.5792 -0.0760
  716SOL    HW1 3721   2.300   5.406   3.159  1.0217  0.7005  1.9848
  716SOL    HW2 3722   2.203   5.523   3.154  1.7117  1.2397 -0.1411
  717SOL     OW 3723   1.975   3.122   1.133  0.5182 -0.7850  0.2660
  717SOL    HW1 3724   2.054   3.091   1.090 -0.1174 -2.2275  0.0737
  717SOL    HW2 3725   1.904   3.094   1.076 -0.1748  0.0761  0.6703
  718SOL     OW 3726   0.089   5.486   1.395 -0.3052 -0.1725 -0.0496
  718SOL    HW1 3727   0.164   5.435   1.425 -1.4727 -2.4387 -0.7815
  718SOL    HW2 3728   0.045   5.429   1.332 -2.3248  1.3144 -0.0679
  719SOL     OW 3729   2.836   1.698   3.117  0.0893 -0.5423  0.6402
  719SOL    HW1 3730   2.868   1.768   3.060 -0.2038 -0.1123  1.0041
  719SOL    HW2 3731   2.910   1.638   3.125  0.4988 -0.0310  0.7122
  720SOL     OW 3732   1.755   4.055   3.428  1.0834 -0.4305  0.1711
  720SOL    HW1 3733   1.695   4.119   3.466  0.3102 -0.6868 -0.5695
  720SOL    HW2 3734   1.757   3.983   3.491  0.3894 -0.5357  0.0814
  721SOL     OW 3735   1.122   5.181   1.423 -0.5660  0.0671 -0.0565
  721SOL    HW1 3736   1.188   5.225   1.369  0.2822  0.3294  1.1364
  721SOL    HW2 3737   1.155   5.091   1.433  1.2263  0.8861  2.8547
  722SOL     OW 3738   0.165   2.293   0.003 -0.4004  0.0144 -0.3182
  722SOL    HW1 3739   0.100   2.354   0.038  0.5030  1.4236 -1.0250
  722SOL    HW2 3740   0.187   2.236   0.077 -1.3394  0.4569  0.3203
  723SOL     OW 3741   4.677   4.609   2.499  0.1186  0.1015 -0.4126
  723SOL    HW1 3742   4.653   4.660   2.422 -0.0976  0.1615 -0.3044
  723SOL    HW2 3743   4.678   4.518   2.468 -0.7757  0.0421 -0.2910
  724SOL     OW 3744   0.112   1.782   3.950 -0.3117 -0.0577 -0.7134
  724SOL    HW1 3745   0.076   1.852   4.005 -1.2967  0.4202 -1.9258
  724SOL    HW2 3746   0.206   1.798   3.950 -0.2878 -0.0805  0.8252
  725SOL     OW 3747   1.208   5.649   2.920 -0.1020  0.3885  0.1070
  725SOL    HW1 3748   1.196   5.717   2.854 -0.4903 -2.0044 -2.5149
  725SOL    HW2 3749   1.293   5.667   2.959  0.7737  1.1833 -2.0439
  726SOL     OW 3750   3.830   4.081   3.443 -0.9315  0.0297 -0.0412
  726SOL    HW1 3751   3.819   4.171   3.412 -0.4944 -0.3890 -1.5033
  726SOL    HW2 3752   3.917   4.055   3.413  1.0806  0.6370  4.4419
  727SOL     OW 3753   3.747   3.793   1.507  0.2874  0.6163  0.1066
  727SOL    HW1 3754   3.782   3.736   1.575 -2.4830 -0.8307  0.4561
  727SOL    HW2 3755   3.692   3.856   1.554 -2.3793 -0.9446 -0.7091
  728SOL     OW 3756   0.869   3.035   4.376 -0.7281  0.0056  0.4968
  728SOL    HW1 3757   0.808   3.048   4.304  1.5563  0.2099 -1.5248
  728SOL    HW2 3758   0.842   2.951   4.416 -2.1208 -0.0357 -0.4615
  729SOL     OW 3759   3.915   4.278   1.217 -0.1154 -0.1035 -0.0138
  729SOL    HW1 3760   3.985   4.263   1.154 -1.0103 -0.2612 -1.0010
  729SOL    HW2 3761   3.878   4.363   1.192 -1.6110 -0.9435 -0.8683
  730SOL     OW 3762   1.524   1.094   1.839  0.4369 -0.2363  0.2504
  730SOL    HW1 3763   1.433   1.120   1.830  0.3606 -0.2047  1.0101
  730SOL    HW2 3764   1.531   1.063   1.929  0.6502 -2.4057 -0.4606
  731SOL     OW 3765   5.931   4.740   1.061 -0.1952 -0.1887 -0.6333
  731SOL    HW1 3766   5.856   4.798   1.047 -1.8179 -1.7910  0.9057
  731SOL    HW2 3767   5.932   4.725   1.155  1.5270 -0.9440 -0.7354
  732SOL     OW 3768   6.279   4.881   1.300  1.5038 -0.2912  0.1864
  732SOL    HW1 3769   6.238   4.796   1.286  0.8826  0.0699 -0.2185
  732SOL    HW2 3770   6.296   4.884   1.394 -0.0014 -0.1977  0.4850
  733SOL     OW 3771   0.093   5.474   0.395 -0.9114  0.0118  0.1683
  733SOL    HW1 3772   0.052   5.459   0.310 -1.2445  0.2868  0.2801
  733SOL    HW2 3773   0.160   5.541   0.377  1.1084 -2.0443 -0.4907
  734SOL     OW 3774   0.780   6.483   3.891  0.1315  0.1398 -0.5885
  734SOL    HW1 3775   0.718   6.546   3.928 -1.6708 -0.3615 -2.5603
  734SOL    HW2 3776   0.820   6.529   3.818 -1.8945 -1.1400 -2.6589
  735SOL     OW 3777   6.476   3.344   3.482 -0.2403  0.6723  0.2300
  735SOL    HW1 3778   6.557   3.299   3.504 -0.3061  0.0332 -0.7834
  735SOL    HW2 3779   6.420   3.277   3.443 -0.5367  1.4998 -0.8399
  736SOL     OW 3780   5.487   4.871   4.576 -0.0099 -0.3309 -0.2597
  736SOL    HW1 3781   5.497   4.916   4.660  0.4561  3.9500 -2.3542
  736SOL    HW2 3782   5.574   4.876   4.536 -0.4799 -1.3228 -1.4670
  737SOL     OW 3783   6.413   0.269   1.105  0.3155 -0.3864 -0.0229
  737SOL    HW1 3784   6.330   0.266   1.153  0.2101 -0.0348 -0.1832
  737SOL    HW2 3785   6.453   0.184   1.123 -0.2457 -0.7061 -0.2431
  738SOL     OW 3786   0.464   2.249   1.283 -0.2017 -0.3239  0.2779
  738SOL    HW1 3787   0.558   2.249   1.304 -0.6530  0.2956  2.6434
  738SOL    HW2 3788   0.458   2.292   1.198  1.8091 -2.2768 -0.9558
  739SOL     OW 3789   3.664   5.430   4.161 -0.3855  0.1459  0.6240
  739SOL    HW1 3790   3.740   5.486   4.145  1.1934 -1.7508  1.0988
  739SOL    HW2 3791   3.625   5.464   4.242  0.2375  0.8617  0.6303
  740SOL     OW 3792   3.955   2.983   0.816 -0.8103  0.3492  0.2436
  740SOL    HW1 3793   4.025   3.030   0.770 -1.2452 -0.6470 -1.5097
  740SOL    HW2 3794   3.999   2.906   0.852 -0.9444 -0.1921 -0.7181
  741SOL     OW 3795   1.001   1.286   1.294  0.4822 -0.5450  0.2463
  741SOL    HW1 3796   1.020   1.296   1.201  1.4972  1.4949  0.6049
  741SOL    HW2 3797   1.069   1.339   1.337  1.4562 -3.2146  2.2804
  742SOL     OW 3798   2.433   2.710   3.308 -0.4863  0.4201  0.4878
  742SOL    HW1 3799   2.511   2.748   3.348 -0.1641 -0.7941  1.0631
  742SOL    HW2 3800   2.387   2.785   3.270  1.4132  1.0633 -0.6914
  743SOL     OW 3801   0.848   1.781   4.544  0.3308  0.3545 -0.0580
  743SOL    HW1 3802   0.903   1.841   4.494  0.9128  0.0172  0.1639
  743SOL    HW2 3803   0.906   1.746   4.611 -0.0511 -0.3200 -0.0724
  744SOL     OW 3804   0.026   5.533   1.098  0.1386  0.9781 -0.0668
  744SOL    HW1 3805   0.035   5.439   1.081 -0.8711  1.1294 -1.6639
  744SOL    HW2 3806  -0.068   5.546   1.112  0.4876  1.4485  2.4618
  745SOL     OW 3807   1.153   5.330   4.076 -0.2037 -0.1060 -0.0917
  745SOL    HW1 3808   1.100   5.385   4.133 -1.0547  0.4403 -1.3601
  745SOL    HW2 3809   1.227   5.385   4.052  0.0545 -0.2682  0.3339
  746SOL     OW 3810   0.457   2.433   3.600 -0.0651  0.2960  0.5201
  746SOL    HW1 3811   0.436   2.342   3.580  0.1698  0.4221 -0.3583
  746SOL    HW2 3812   0.551   2.432   3.621  0.3638  0.5867 -1.2607
  747SOL     OW 3813   4.977   0.428   1.333  0.2644 -0.9206 -0.6331
  747SOL    HW1 3814   4.887   0.452   1.313 -0.2149 -0.6577  1.5442
  747SOL    HW2 3815   4.974   0.399   1.424  2.5876  0.2866 -0.0936
  748SOL     OW 3816   0.816   6.443   2.149 -0.1197 -0.1255  0.1896
  748SOL    HW1 3817   0.837   6.353   2.175 -0.4878 -0.0934  0.5931
  748SOL    HW2 3818   0.776   6.434   2.063  0.5036 -0.2841 -0.0942
  749SOL     OW 3819   2.841   3.498   2.777  0.3886 -0.1588  0.7348
  749SOL    HW1 3820   2.865   3.426   2.835 -0.4579 -0.2388  0.9994
  749SOL    HW2 3821   2.883   3.575   2.816  1.6044 -0.5528  0.2401
  750SOL     OW 3822   6.070   2.219   3.623 -0.4741 -0.2114  0.2635
  750SOL    HW1 3823   6.018   2.229   3.703 -1.6473  1.2211 -0.6412
  750SOL    HW2 3824   6.073   2.306   3.585  0.3144 -0.8126 -1.1236
  751SOL     OW 3825   4.967   3.132   4.105 -0.2006  0.3974 -0.0236
  751SOL    HW1 3826   4.896   3.184   4.142 -0.6496 -0.2484  0.0437
  751SOL    HW2 3827   4.923   3.057   4.064  0.4091  0.2267 -0.3846
  752SOL     OW 3828   5.186   3.426   1.418  0.1925 -0.0954  0.7496
  752SOL    HW1 3829   5.120   3.491   1.397 -0.7031 -1.0563  0.4744
  752SOL    HW2 3830   5.268   3.475   1.422 -0.3261  0.9058 -0.2581
  753SOL     OW 3831   2.046   3.195   0.116  0.5405 -0.2350  0.3972
  753SOL    HW1 3832   2.101   3.268   0.146 -0.8209  1.7303 -1.5786
  753SOL    HW2 3833   2.077   3.176   0.028 -1.3869  0.4417 -0.4826
  754SOL     OW 3834   6.089   2.266   2.673  0.1019  0.6116  0.5031
  754SOL    HW1 3835   6.128   2.351   2.694 -0.7112  1.4389 -1.1541
  754SOL    HW2 3836   6.088   2.263   2.578 -2.9553  0.2424  0.4572
  755SOL     OW 3837   1.554   2.078   3.143 -0.0080 -0.0834  1.0535
  755SOL    HW1 3838   1.485   2.024   3.181  0.4679 -0.2667  1.6693
  755SOL    HW2 3839   1.548   2.161   3.190 -0.4882  0.2766  0.3742
  756SOL     OW 3840   0.324   1.546   0.714  0.0260 -0.3039 -0.0634
  756SOL    HW1 3841   0.382   1.620   0.731 -0.0637 -0.2549  0.0278
  756SOL    HW2 3842   0.307   1.508   0.800  0.4562 -0.7207 -0.1601
  757SOL     OW 3843   1.446   1.654   1.159  0.3964  0.4699 -0.0013
  757SOL    HW1 3844   1.538   1.663   1.183  0.5978  0.9056 -0.9117
  757SOL    HW2 3845   1.441   1.571   1.111  0.2446  0.2695  0.3562
  758SOL     OW 3846   2.578   2.273   2.637  0.1131  0.0365 -0.4477
  758SOL    HW1 3847   2.571   2.314   2.550  0.1921  0.4395 -0.2699
  758SOL    HW2 3848   2.556   2.181   2.623 -1.9047  0.4825 -0.5513
  759SOL     OW 3849   2.146   4.594   4.581  0.3718 -0.4872  0.3855
  759SOL    HW1 3850   2.132   4.612   4.488  1.1497 -1.2724  0.1010
  759SOL    HW2 3851   2.087   4.521   4.600  0.3653 -0.4668  0.4425
  760SOL     OW 3852   2.636   3.451   1.225 -0.3638  0.4919  0.2449
  760SOL    HW1 3853   2.626   3.511   1.300  1.8919  0.6710  0.4938
  760SOL    HW2 3854   2.704   3.390   1.253 -1.9950 -1.7128 -0.3507
  761SOL     OW 3855   1.525   4.438   0.263  0.1183  0.5978  0.3165
  761SOL    HW1 3856   1.551   4.353   0.300 -1.8229 -0.5073 -0.6982
  761SOL    HW2 3857   1.608   4.478   0.236  1.0583 -1.2362  0.2685
  762SOL     OW 3858   6.366   1.261   1.806  0.2603 -0.0849  0.0839
  762SOL    HW1 3859   6.380   1.348   1.769  1.2799 -0.1917  0.1787
  762SOL    HW2 3860   6.395   1.201   1.738  1.4855 -0.2971  0.7647
  763SOL     OW 3861   2.693   5.776   3.785 -0.6279 -0.6363 -0.1373
  763SOL    HW1 3862   2.759   5.811   3.846  0.3889 -0.1761 -1.4422
  763SOL    HW2 3863   2.744   5.725   3.722 -1.2747  1.0055 -2.1003
  764SOL     OW 3864   2.578   0.864   3.332  0.0875  0.5703 -0.4157
  764SOL    HW1 3865   2.563   0.824   3.246  0.3879  0.7871 -0.5725
  764SOL    HW2 3866   2.667   0.836   3.355 -0.4221 -0.4622  0.3630
  765SOL     OW 3867   3.626   4.876   0.775 -0.1676 -0.0588 -0.0033
  765SOL    HW1 3868   3.671   4.945   0.727 -1.1120  0.2295 -0.4966
  765SOL    HW2 3869   3.573   4.922   0.841 -1.4153 -0.2352 -0.8480
  766SOL     OW 3870   3.952   6.304   3.189  0.9010 -0.2634  0.0181
  766SOL    HW1 3871   3.893   6.311   3.114 -0.5851  0.4194  1.2084
  766SOL    HW2 3872   3.917   6.232   3.241 -0.7004  1.9429  2.2135
  767SOL     OW 3873   2.454   4.467   3.854  0.0869 -0.1389 -0.4506
  767SOL    HW1 3874   2.528   4.520   3.824  0.1666 -0.4868 -0.8635
  767SOL    HW2 3875   2.377   4.519   3.829  0.1872  1.1452  1.6370
  768SOL     OW 3876   0.775   4.881   2.997  0.3828  0.1325  0.7585
  768SOL    HW1 3877   0.778   4.973   2.971  1.2294  0.0502  0.5157
  768SOL    HW2 3878   0.683   4.858   2.994 -0.0125  1.3445  2.1768
  769SOL     OW 3879   4.295   5.696   1.865 -0.0349  0.6154  0.1112
  769SOL    HW1 3880   4.255   5.747   1.936 -0.3255  1.7070 -0.8024
  769SOL    HW2 3881   4.223   5.681   1.803  0.4604  0.6458 -0.4809
  770SOL     OW 3882   6.021   1.975   1.580 -0.1721 -0.0614  0.4279
  770SOL    HW1 3883   6.032   1.893   1.628  1.7313  0.2087  0.5327
  770SOL    HW2 3884   5.928   1.979   1.560 -0.3175 -2.2112  0.4657
  771SOL     OW 3885   2.628   1.802   0.973 -0.0439  0.1351  0.1221
  771SOL    HW1 3886   2.711   1.779   0.933  0.9988  2.1796  0.9754
  771SOL    HW2 3887   2.620   1.897   0.961 -1.8330  0.1267  0.8185
  772SOL     OW 3888   4.784   3.590   2.788 -0.1366 -0.3217  0.0067
  772SOL    HW1 3889   4.772   3.639   2.707 -0.9939 -1.4730 -0.5942
  772SOL    HW2 3890   4.803   3.501   2.760  3.5410 -0.0092  1.0320
  773SOL     OW 3891   3.652   5.175   3.674 -0.1004 -0.5198  0.4626
  773SOL    HW1 3892   3.630   5.196   3.765  0.0225 -1.9345  0.8344
  773SOL    HW2 3893   3.711   5.246   3.647 -1.3046  0.7396  0.9832
  774SOL     OW 3894   5.520   5.345   2.124  0.6977  0.2561  0.2487
  774SOL    HW1 3895   5.529   5.319   2.032  1.5870 -1.0163  0.6550
  774SOL    HW2 3896   5.554   5.434   2.128  1.4602  0.0151 -0.5209
  775SOL     OW 3897   3.665   5.325   3.898 -0.3132 -0.3427 -0.0189
  775SOL    HW1 3898   3.676   5.358   3.987 -1.5045  1.3905 -0.4517
  775SOL    HW2 3899   3.693   5.397   3.842  1.6831 -1.8713 -1.1089
  776SOL     OW 3900   0.248   3.578   3.561  0.3419  0.1420 -0.3593
  776SOL    HW1 3901   0.233   3.673   3.568  0.7126  0.0957  2.8390
  776SOL    HW2 3902   0.295   3.567   3.479  1.7063  2.9570 -0.0764
  777SOL     OW 3903   5.654   0.578   1.462  0.4954  0.2096  0.0500
  777SOL    HW1 3904   5.686   0.668   1.466  0.8048  0.0675  1.1285
  777SOL    HW2 3905   5.677   0.540   1.547  1.4616 -1.2655 -0.8095
  778SOL     OW 3906   0.875   5.331   3.500  0.3983 -0.8320 -0.1205
  778SOL    HW1 3907   0.883   5.277   3.422  0.3544 -1.4924  0.3188
  778SOL    HW2 3908   0.896   5.271   3.572  0.6786 -0.1746  0.3535
  779SOL     OW 3909   3.438   4.244   2.066 -0.0902 -0.3894 -0.6063
  779SOL    HW1 3910   3.505   4.221   2.002  0.8086  1.3071 -0.3217
  779SOL    HW2 3911   3.483   4.300   2.130 -1.5369 -0.0181  0.1390
  780SOL     OW 3912   3.267   4.994   1.410  0.2428  0.1420 -0.5359
  780SOL    HW1 3913   3.292   5.058   1.477 -1.0479 -0.8936  1.0056
  780SOL    HW2 3914   3.308   4.912   1.438  1.8933  0.2287 -2.4975
  781SOL     OW 3915   1.578   4.798   4.260 -0.0490 -0.0109 -0.4391
  781SOL    HW1 3916   1.650   4.858   4.239 -0.0890 -0.0917 -0.8106
  781SOL    HW2 3917   1.569   4.805   4.355 -0.0296  0.5487 -0.4714
  782SOL     OW 3918   0.051   2.178   2.126  0.1977  0.3004 -0.3456
  782SOL    HW1 3919   0.053   2.173   2.221 -0.3814 -0.5067 -0.3623
  782SOL    HW2 3920   0.009   2.096   2.099 -0.3655  0.8685 -1.2575
  783SOL     OW 3921   1.646   5.087   2.720  0.3538 -1.0314 -0.2244
  783SOL    HW1 3922   1.590   5.022   2.678  1.5318 -0.6849 -2.4599
  783SOL    HW2 3923   1.735   5.055   2.706  0.8850  0.3060 -0.0685
  784SOL     OW 3924   2.323   6.576   2.876 -0.0685  0.2232 -0.0881
  784SOL    HW1 3925   2.310   6.521   2.799  0.7620 -1.2835  0.8006
  784SOL    HW2 3926   2.238   6.575   2.920  0.3250 -1.7397  0.7470
  785SOL     OW 3927   1.971   5.680   1.610  0.4278  0.0326 -0.5390
  785SOL    HW1 3928   2.030   5.631   1.553  0.2503 -0.6907 -0.1202
  785SOL    HW2 3929   2.024   5.751   1.645  1.5553 -1.4762  1.0439
  786SOL     OW 3930   1.496   0.229   3.863 -0.2090 -0.2618  0.4431
  786SOL    HW1 3931   1.585   0.220   3.828 -0.7747  0.3838 -1.2596
  786SOL    HW2 3932   1.483   0.323   3.872 -0.4497 -0.3853  1.4567
  787SOL     OW 3933   3.164   1.761   0.374  0.4941 -0.4175 -0.2340
  787SOL    HW1 3934   3.175   1.789   0.465 -0.0399 -1.3328  0.1325
  787SOL    HW2 3935   3.253   1.749   0.341  0.6928 -1.6156  0.6750
  788SOL     OW 3936   0.344   1.479   4.414 -0.2634 -0.6274  0.3069
  788SOL    HW1 3937   0.431   1.457   4.382  0.2104 -0.6137  1.5224
  788SOL    HW2 3938   0.285   1.451   4.344  0.8224  1.6164 -1.6761
  789SOL     OW 3939   3.617   2.240   1.308 -0.1822  0.1649 -0.1002
  789SOL    HW1 3940   3.525   2.221   1.329 -0.2290  1.0755  0.5863
  789SOL    HW2 3941   3.631   2.328   1.342  1.1312 -0.2084  0.3677
  790SOL     OW 3942   5.175   1.430   1.003  0.0857  0.5184 -0.5555
  790SOL    HW1 3943   5.171   1.411   0.909 -0.8721  0.6378 -0.5453
  790SOL    HW2 3944   5.227   1.510   1.008 -2.3565  2.2431 -1.2673
  791SOL     OW 3945   3.311   4.974   4.416 -0.4100  0.2661 -0.1770
  791SOL    HW1 3946   3.309   4.914   4.490 -1.7868 -1.2039 -1.3122
  791SOL    HW2 3947   3.382   4.941   4.360 -1.0294 -0.2253 -0.6990
  792SOL     OW 3948   6.437   5.279   1.604 -0.3800 -0.2815 -0.5321
  792SOL    HW1 3949   6.483   5.312   1.527 -0.9666 -1.5134 -1.4492
  792SOL    HW2 3950   6.506   5.248   1.662  0.0602  0.5182 -0.6152
  793SOL     OW 3951   1.414   3.369   0.452  0.2052 -0.0557 -0.0167
  793SOL    HW1 3952   1.470   3.422   0.508  2.3413 -1.1964 -0.9440
  793SOL    HW2 3953   1.328   3.373   0.494  0.5982  2.8284  0.7686
  794SOL     OW 3954   6.275   6.108   0.703 -0.1198  0.4029 -0.2745
  794SOL    HW1 3955   6.289   6.197   0.736 -1.3909  0.7349 -0.5559
  794SOL    HW2 3956   6.361   6.080   0.671  0.5386  1.0995  0.8148
  795SOL     OW 3957   4.977   3.061   1.866  0.0113 -0.7139 -0.8349
  795SOL    HW1 3958   5.070   3.084   1.862 -0.5785  1.9067 -0.9310
  795SOL    HW2 3959   4.943   3.081   1.779 -0.9988  0.1953 -0.2522
  796SOL     OW 3960   5.961   4.227   1.064 -0.4291  0.4789  0.5602
  796SOL    HW1 3961   5.994   4.317   1.067 -1.2429  0.8508 -0.7196
  796SOL    HW2 3962   6.029   4.177   1.020 -1.0078  1.0015 -0.9975
  797SOL     OW 3963   6.384   3.586   3.426  0.5997  0.4797 -0.7448
  797SOL    HW1 3964   6.411   3.590   3.334 -0.2659 -0.8878 -1.0865
  797SOL    HW2 3965   6.416   3.501   3.457 -1.8680 -0.5652 -0.7573
  798SOL     OW 3966   6.543   4.814   3.720 -0.1212  0.3470  0.1187
  798SOL    HW1 3967   6.631   4.784   3.698  0.1282  1.5080 -0.5626
  798SOL    HW2 3968   6.533   4.793   3.812  0.0002 -1.8300 -0.3162
  799SOL     OW 3969   3.720   0.559   1.507  0.2270 -0.2901 -0.3673
  799SOL    HW1 3970   3.754   0.630   1.562 -0.4067 -0.8188  0.7581
  799SOL    HW2 3971   3.797   0.507   1.485  0.4221 -0.4618  0.6390
  800SOL     OW 3972   5.747   0.288   0.046  0.2453  0.4709 -0.0611
  800SOL    HW1 3973   5.652   0.277   0.048  0.2115  0.8645  1.2281
  800SOL    HW2 3974   5.780   0.201   0.022 -0.4004 -0.0383  0.8101
  801SOL     OW 3975   1.682   6.067   2.516 -0.5027  0.9835  0.2263
  801SOL    HW1 3976   1.655   5.988   2.563 -0.5063  0.3183 -0.8597
  801SOL    HW2 3977   1.762   6.042   2.470 -0.1254  1.8189  0.4114
  802SOL     OW 3978   5.128   3.889   3.016 -0.0773  0.1962  0.0628
  802SOL    HW1 3979   5.076   3.968   3.003 -1.7355 -0.9128 -0.3554
  802SOL    HW2 3980   5.202   3.898   2.956  0.2044  1.7629  0.5980
  803SOL     OW 3981   5.547   1.624   1.813  0.4458  0.2015  0.0862
  803SOL    HW1 3982   5.621   1.602   1.757  0.1274 -0.8900  0.0759
  803SOL    HW2 3983   5.471   1.620   1.755  0.3603  1.2607  0.1085
  804SOL     OW 3984   0.516   2.479   1.129 -0.1011 -0.2898  0.3243
  804SOL    HW1 3985   0.448   2.518   1.185  2.3772  1.3908  2.4063
  804SOL    HW2 3986   0.518   2.536   1.052  0.2715  0.9206  1.1892
  805SOL     OW 3987   2.463   6.180   2.326  0.2469  0.2043  0.5716
  805SOL    HW1 3988   2.418   6.197   2.242  2.1170  1.4161 -0.2634
  805SOL    HW2 3989   2.489   6.088   2.321 -1.7147 -0.4194  0.9106
  806SOL     OW 3990   6.115   0.190   1.709  0.1204 -0.6066 -0.2121
  806SOL    HW1 3991   6.143   0.241   1.633 -0.5580 -1.5955 -1.1535
  806SOL    HW2 3992   6.144   0.242   1.785  2.5555 -0.5374 -1.1032
  807SOL     OW 3993   6.267   2.156   1.641 -0.3777 -0.1602 -0.3935
  807SOL    HW1 3994   6.202   2.085   1.642 -0.7917  0.2256 -0.0429
  807SOL    HW2 3995   6.345   2.116   1.602 -0.6811 -0.7494 -0.4018
  808SOL     OW 3996   0.058   4.258   3.498 -0.0722  0.5837  0.1007
  808SOL    HW1 3997   0.011   4.340   3.487 -3.3799 -1.3494 -1.5339
  808SOL    HW2 3998   0.067   4.222   3.409  0.7001 -1.1280  0.8136
  809SOL     OW 3999   2.038   5.618   0.802  0.3763 -0.3227  0.2728
  809SOL    HW1 4000   2.044   5.660   0.716  0.2728 -2.0626 -0.6189
  809SOL    HW2 4001   1.959   5.656   0.841  1.2326  1.5833  0.2506
  810SOL     OW 4002   2.763   1.561   0.333 -0.3223  0.2408 -0.7787
  810SOL    HW1 4003   2.845   1.606   0.314 -0.6328  1.1067 -0.1453
  810SOL    HW2 4004   2.756   1.563   0.428 -0.7240 -0.4785 -0.7845
  811SOL     OW 4005   4.128   2.509   0.748  0.1233 -0.4443 -0.0735
  811SOL    HW1 4006   4.218   2.525   0.719 -0.3970  0.1739 -1.3945
  811SOL    HW2 4007   4.074   2.564   0.691 -1.1878 -1.7452 -0.1361
  812SOL     OW 4008   1.573   0.113   0.923 -0.1635 -0.2712  0.0527
  812SOL    HW1 4009   1.612   0.191   0.960 -0.7332  0.0085  0.0693
  812SOL    HW2 4010   1.622   0.097   0.842  0.7253 -0.5801  0.6421
  813SOL     OW 4011   5.672   2.727   2.448 -0.2911 -0.1960 -0.1440
  813SOL    HW1 4012   5.672   2.667   2.522 -0.5438  0.1565  0.1485
  813SOL    HW2 4013   5.747   2.701   2.395 -1.3265 -1.8268 -0.8952
  814SOL     OW 4014   4.481   1.390   1.503  0.0994 -0.0733  0.7721
  814SOL    HW1 4015   4.474   1.315   1.444 -1.2764  1.8419 -1.7058
  814SOL    HW2 4016   4.390   1.417   1.518  0.5737  1.4440  1.0853
  815SOL     OW 4017   6.544   5.793   2.014  0.7097  0.1728 -0.0917
  815SOL    HW1 4018   6.491   5.732   2.066  0.5539 -0.0269 -0.4840
  815SOL    HW2 4019   6.604   5.737   1.965 -0.5697  0.1788 -1.7738
  816SOL     OW 4020   0.301   5.854   1.859 -0.4568  0.0915  0.0688
  816SOL    HW1 4021   0.295   5.847   1.763  1.8352  1.5673 -0.2696
  816SOL    HW2 4022   0.264   5.772   1.891  2.0676 -2.1855 -2.2806
  817SOL     OW 4023   1.635   1.177   2.922  0.1095  0.8423 -0.5350
  817SOL    HW1 4024   1.681   1.199   2.841 -0.2703 -0.2757 -1.0773
  817SOL    HW2 4025   1.576   1.106   2.898 -1.0105  1.4083  0.4295
  818SOL     OW 4026   2.920   6.014   0.488  0.4424  0.6102 -0.0534
  818SOL    HW1 4027   3.001   5.967   0.510 -0.6157 -0.1921  2.4097
  818SOL    HW2 4028   2.895   5.978   0.403  1.7782 -0.3631 -0.0770
  819SOL     OW 4029   1.514   0.918   4.044 -0.3944 -0.0192  0.4929
  819SOL    HW1 4030   1.597   0.910   4.091  0.1263  1.6857 -0.0488
  819SOL    HW2 4031   1.527   0.869   3.962  0.1633  0.4189  0.3171
  820SOL     OW 4032   0.888   4.039   4.297  0.6370 -0.0424  0.5514
  820SOL    HW1 4033   0.860   3.949   4.280  0.5679  0.0385  0.2318
  820SOL    HW2 4034   0.808   4.084   4.323  0.8541 -0.3207  1.7606
  821SOL     OW 4035   4.220   1.455   1.479 -0.0370  0.4480  0.5579
  821SOL    HW1 4036   4.247   1.498   1.398  0.7473  1.2202  1.1974
  821SOL    HW2 4037   4.125   1.446   1.472 -0.0031  0.7165 -0.3386
  822SOL     OW 4038   5.056   0.648   0.651  0.3836 -0.0584 -0.0795
  822SOL    HW1 4039   5.001   0.579   0.687  1.1541 -0.7235 -0.1681
  822SOL    HW2 4040   5.101   0.685   0.727 -0.0291  0.3630 -0.0315
  823SOL     OW 4041   4.558   3.057   1.910  0.0095  0.1189 -0.2443
  823SOL    HW1 4042   4.591   2.988   1.852 -0.4650 -0.7938  0.5316
  823SOL    HW2 4043   4.635   3.108   1.934  0.4541 -0.4680 -0.4114
  824SOL     OW 4044   1.712   5.599   2.031  0.4696 -0.2818 -0.2023
  824SOL    HW1 4045   1.677   5.522   2.075 -3.5724  1.2446 -0.2640
  824SOL    HW2 4046   1.686   5.588   1.939  3.1480 -0.4604 -1.0297
  825SOL     OW 4047   1.413   4.928   1.769  0.4424  0.2023  0.1923
  825SOL    HW1 4048   1.493   4.885   1.739  0.1465  0.1765 -0.5937
  825SOL    HW2 4049   1.368   4.862   1.821  0.9538  0.2385  0.7020
  826SOL     OW 4050   5.332   3.328   4.646  0.7395 -0.3462  0.7800
  826SOL    HW1 4051   5.307   3.324   4.738  0.6173  1.0413  0.8414
  826SOL    HW2 4052   5.374   3.414   4.637  2.1347 -1.0859 -0.1338
  827SOL     OW 4053   3.536   0.562   3.024  0.0703 -0.0078  0.1607
  827SOL    HW1 4054   3.571   0.501   3.088  0.8330  0.4588  0.2018
  827SOL    HW2 4055   3.441   0.555   3.033  0.1540 -1.0253  0.3042
  828SOL     OW 4056   3.516   2.456   0.751 -0.0300  0.0108 -0.0531
  828SOL    HW1 4057   3.577   2.431   0.821 -0.6143  0.0269  0.4729
  828SOL    HW2 4058   3.494   2.373   0.708  1.6949  0.1917 -1.3864
  829SOL     OW 4059   4.873   3.084   1.625 -0.0975 -0.5548  0.1412
  829SOL    HW1 4060   4.800   3.133   1.661 -1.8916 -1.2489 -2.3081
  829SOL    HW2 4061   4.924   3.148   1.576  0.8594 -0.1297  1.6126
  830SOL     OW 4062   0.515   2.053   3.175  0.2895  0.1401  0.5076
  830SOL    HW1 4063   0.499   2.054   3.081 -0.3079 -0.3579  0.6051
  830SOL    HW2 4064   0.525   2.146   3.198 -2.1298  0.4776  0.3865
  831SOL     OW 4065   6.419   3.946   4.164 -0.1347 -0.3837 -0.7372
  831SOL    HW1 4066   6.347   3.974   4.220 -0.4194 -0.1168 -1.2353
  831SOL    HW2 4067   6.379   3.888   4.100 -0.0540  0.4002 -1.5136
  832SOL     OW 4068   2.544   5.500   2.681  0.8992  0.0801  0.4835
  832SOL    HW1 4069   2.461   5.545   2.692  1.2349  0.8074  0.1005
  832SOL    HW2 4070   2.610   5.564   2.708  1.3920 -0.1233 -0.2200
  833SOL     OW 4071   5.438   6.370   0.489 -0.5991 -0.1611  0.1648
  833SOL    HW1 4072   5.389   6.340   0.566 -2.6543  2.3399 -0.0494
  833SOL    HW2 4073   5.393   6.329   0.415 -0.5405 -0.1478  0.1219
  834SOL     OW 4074   6.441   3.512   0.883 -0.1659 -0.7232 -0.2730
  834SOL    HW1 4075   6.480   3.573   0.947  0.3901 -1.8932  0.5391
  834SOL    HW2 4076   6.355   3.493   0.919  0.2871 -1.6681  0.3530
  835SOL     OW 4077   3.307   1.474   1.410  0.9168  0.7316 -0.0497
  835SOL    HW1 4078   3.365   1.518   1.472  0.3069  0.5073  0.6910
  835SOL    HW2 4079   3.305   1.532   1.334  1.9241  0.8506  0.0014
  836SOL     OW 4080   2.160   1.854   3.010  0.1115  0.8948 -0.6699
  836SOL    HW1 4081   2.093   1.824   3.072 -1.3238  0.4312 -2.3555
  836SOL    HW2 4082   2.209   1.775   2.988 -0.5898  0.6817 -1.5101
  837SOL     OW 4083   1.984   4.700   2.486 -0.1817  0.6925 -0.1113
  837SOL    HW1 4084   1.969   4.742   2.401 -0.5254 -0.5000 -0.6682
  837SOL    HW2 4085   2.078   4.707   2.499  0.0408 -0.0924 -1.1463
  838SOL     OW 4086   3.511   0.191   2.394 -0.0098 -0.2539  0.1764
  838SOL    HW1 4087   3.435   0.205   2.450 -0.2601  1.4343 -0.5200
  838SOL    HW2 4088   3.586   0.204   2.452 -0.2369 -1.0811  0.6737
  839SOL     OW 4089   4.333   5.076   3.158 -0.7122 -0.1740 -0.0296
  839SOL    HW1 4090   4.349   5.117   3.243 -2.9519 -0.7466  0.7366
  839SOL    HW2 4091   4.271   5.135   3.115  1.7177  1.0721 -2.1188
  840SOL     OW 4092   1.117   6.108   2.139  0.1101  0.1630  0.6217
  840SOL    HW1 4093   1.058   6.133   2.210  1.5099  2.5663  1.0473
  840SOL    HW2 4094   1.162   6.030   2.172 -0.2016  0.4739  1.8499
  841SOL     OW 4095   3.277   4.969   1.755 -0.6627  0.0677 -0.1347
  841SOL    HW1 4096   3.361   4.982   1.710  1.2078 -2.0175  2.4745
  841SOL    HW2 4097   3.235   5.055   1.751  1.4404  1.1296 -1.7669
  842SOL     OW 4098   2.232   3.286   1.023 -0.5783  0.2213 -0.2068
  842SOL    HW1 4099   2.241   3.377   1.051  0.8114  0.0968 -0.2133
  842SOL    HW2 4100   2.171   3.289   0.949 -1.5954  0.9639  0.6242
  843SOL     OW 4101   2.663   5.668   3.421 -0.4857 -0.3693  0.1500
  843SOL    HW1 4102   2.693   5.638   3.506 -0.0450  1.3291  0.6442
  843SOL    HW2 4103   2.728   5.634   3.359  0.4269  0.1861  0.7750
  844SOL     OW 4104   2.645   6.250   3.973  0.0603  0.6815 -1.0970
  844SOL    HW1 4105   2.576   6.316   3.967 -0.3216  0.5085  0.7762
  844SOL    HW2 4106   2.606   6.179   4.023  0.8452 -0.4840 -2.0770
  845SOL     OW 4107   2.152   0.831   2.478  0.1240 -0.1871  0.1560
  845SOL    HW1 4108   2.114   0.870   2.557 -1.2067  0.7409 -0.9068
  845SOL    HW2 4109   2.245   0.855   2.482  0.3940 -1.3101  2.0869
  846SOL     OW 4110   0.992   0.200   0.068 -0.4425  0.0735 -0.3264
  846SOL    HW1 4111   0.939   0.254   0.128  0.3734  2.5733 -1.6904
  846SOL    HW2 4112   1.080   0.205   0.105  0.2135  2.2335 -1.9576
  847SOL     OW 4113   1.781   2.880   2.014 -0.3163  0.1282  0.5730
  847SOL    HW1 4114   1.850   2.947   2.011  0.0155 -0.1094  1.8932
  847SOL    HW2 4115   1.828   2.797   2.025 -0.7764  0.0819  2.8373
  848SOL     OW 4116   4.424   3.846   4.615 -0.5021 -0.1137 -0.2510
  848SOL    HW1 4117   4.499   3.889   4.575 -1.0847  0.9877 -0.2016
  848SOL    HW2 4118   4.404   3.773   4.557  1.2150 -1.0516  0.2672
  849SOL     OW 4119   4.786   0.848   1.238  0.4365 -0.1450 -0.0576
  849SOL    HW1 4120   4.820   0.938   1.240  1.1104 -0.3251 -1.5989
  849SOL    HW2 4121   4.691   0.858   1.248 -0.0524  1.1797 -4.1086
  850SOL     OW 4122   4.797   5.967   0.219  0.7773  0.2561  0.4196
  850SOL    HW1 4123   4.814   5.884   0.262  0.3351  0.0800  0.2604
  850SOL    HW2 4124   4.701   5.976   0.221  0.6947  0.0024 -0.9683
  851SOL     OW 4125   5.517   6.101   0.561 -0.2472 -0.0245  0.2664
  851SOL    HW1 4126   5.569   6.180   0.548 -0.9796  0.6465  1.2399
  851SOL    HW2 4127   5.579   6.036   0.594  0.1991  0.3888  0.2517
  852SOL     OW 4128   2.240   3.176   4.567 -0.2577  0.7041  0.2820
  852SOL    HW1 4129   2.215   3.260   4.529  0.5866  0.4928 -0.7904
  852SOL    HW2 4130   2.158   3.125   4.569 -0.4873  1.0302 -0.4494
  853SOL     OW 4131   3.614   6.498   1.371 -0.4956 -0.0356 -0.5564
  853SOL    HW1 4132   3.672   6.437   1.326 -0.3519  0.7986 -1.5365
  853SOL    HW2 4133   3.672   6.568   1.404 -0.8933  0.6743 -1.3263
  854SOL     OW 4134   2.374   0.001   4.205 -0.0772 -0.0296 -0.2138
  854SOL    HW1 4135   2.382  -0.095   4.210  1.0094  0.0743  0.3668
  854SOL    HW2 4136   2.318   0.016   4.129  0.2782 -1.1152 -0.7211
  855SOL     OW 4137   5.282   4.287   0.181  0.2779 -0.2201  0.3964
  855SOL    HW1 4138   5.215   4.273   0.113  1.1800 -1.4206 -0.2882
  855SOL    HW2 4139   5.310   4.377   0.168 -2.0260  0.7228  1.4808
  856SOL     OW 4140   2.371   4.803   3.272 -0.0375 -0.3379 -0.3216
  856SOL    HW1 4141   2.416   4.760   3.200 -0.8302  1.2925 -1.8761
  856SOL    HW2 4142   2.305   4.741   3.301  2.6284 -2.5149  1.5654
  857SOL     OW 4143   2.920   1.788   0.289  0.4652  0.0299  0.0551
  857SOL    HW1 4144   2.918   1.869   0.239  0.7185 -0.3594 -0.6079
  857SOL    HW2 4145   3.008   1.785   0.327  1.3609 -1.0835 -1.9300
  858SOL     OW 4146   2.557   0.734   3.091 -0.5822  0.2666 -0.2127
  858SOL    HW1 4147   2.597   0.650   3.069  1.7008  0.8107  1.4252
  858SOL    HW2 4148   2.479   0.739   3.036 -0.1658 -2.3875 -1.1903
  859SOL     OW 4149   2.259   0.508   3.996 -0.4744 -0.0067  0.7013
  859SOL    HW1 4150   2.219   0.582   4.042  0.8541  0.3377  1.3501
  859SOL    HW2 4151   2.353   0.526   3.997 -0.1717 -1.3862  0.2985
  860SOL     OW 4152   0.259   5.160   0.336 -0.3008  0.5271  0.1048
  860SOL    HW1 4153   0.187   5.222   0.349 -0.1047  0.4887  1.5333
  860SOL    HW2 4154   0.218   5.082   0.301 -1.1166  0.1925  1.7204
  861SOL     OW 4155   0.862   6.335   1.499  0.1278 -0.4633  0.5174
  861SOL    HW1 4156   0.767   6.339   1.511  0.1088 -1.1787  0.6879
  861SOL    HW2 4157   0.873   6.328   1.404  0.0502  0.3892  0.4405
  862SOL     OW 4158   3.558   5.880   0.327 -0.6040 -0.4551  0.4421
  862SOL    HW1 4159   3.625   5.816   0.352  0.5416  1.0948  1.4946
  862SOL    HW2 4160   3.514   5.902   0.410 -0.7331  0.4079  0.1472
  863SOL     OW 4161   4.336   3.133   0.268  0.2895  0.4562 -0.1330
  863SOL    HW1 4162   4.350   3.133   0.363  1.0900 -0.5125 -0.2348
  863SOL    HW2 4163   4.303   3.045   0.249  2.1767 -0.1062 -1.0136
  864SOL     OW 4164   4.058   2.614   1.323  0.3959 -0.6159  0.0972
  864SOL    HW1 4165   3.993   2.593   1.256 -0.2638 -0.8117  0.7791
  864SOL    HW2 4166   4.130   2.553   1.306 -1.3711 -3.4332  1.8623
  865SOL     OW 4167   4.784   4.077   3.788  0.2048 -0.1709  0.1616
  865SOL    HW1 4168   4.728   4.155   3.778  0.1118 -0.1051  1.1117
  865SOL    HW2 4169   4.867   4.111   3.822 -0.1148 -0.5492  1.3973
  866SOL     OW 4170   5.153   4.103   1.208 -0.1322 -0.2338  0.0686
  866SOL    HW1 4171   5.190   4.070   1.290  1.5749 -0.4355 -0.7424
  866SOL    HW2 4172   5.108   4.184   1.234  2.2346  0.9185  0.9504
  867SOL     OW 4173   5.417   4.158   3.271 -0.6308 -0.3607 -0.2254
  867SOL    HW1 4174   5.459   4.204   3.343 -0.4208 -1.1966  0.1954
  867SOL    HW2 4175   5.459   4.072   3.269 -1.2082 -0.6424 -0.8192
  868SOL     OW 4176   2.403   4.356   1.871  0.6234 -0.4632  0.0798
  868SOL    HW1 4177   2.491   4.385   1.847 -0.2525  0.7570 -1.9505
  868SOL    HW2 4178   2.384   4.284   1.811  0.1303 -0.5125  0.2902
  869SOL     OW 4179   6.545   3.530   1.528 -0.2385 -0.2072 -0.6141
  869SOL    HW1 4180   6.485   3.471   1.575 -0.1940 -0.8934 -1.3904
  869SOL    HW2 4181   6.517   3.524   1.437 -0.0955  0.8330 -0.7332
  870SOL     OW 4182   6.543   5.371   2.139  0.5974 -1.0520  0.5143
  870SOL    HW1 4183   6.457   5.333   2.155  1.5448 -2.7119  1.9840
  870SOL    HW2 4184   6.585   5.311   2.077  0.7163 -0.2435 -0.2115
  871SOL     OW 4185   5.504   2.008   1.635  0.1530  0.4426 -0.0463
  871SOL    HW1 4186   5.478   1.967   1.718 -0.0167 -0.6276 -0.6080
  871SOL    HW2 4187   5.444   1.971   1.571  1.5626 -0.2772 -0.9926
  872SOL     OW 4188   0.037   0.585   1.528 -0.1315  0.6068 -0.2689
  872SOL    HW1 4189   0.061   0.524   1.458  0.1543  0.2378  0.1371
  872SOL    HW2 4190   0.082   0.550   1.606  0.8718  1.8864 -0.2284
  873SOL     OW 4191   0.851   1.281   0.787  0.3206 -0.5161  0.1783
  873SOL    HW1 4192   0.757   1.281   0.804  0.5685  0.4638  1.7340
  873SOL    HW2 4193   0.871   1.370   0.758  0.7999 -0.6601  0.0484
  874SOL     OW 4194   0.132   2.024   2.916  0.0773  0.0446  0.6316
  874SOL    HW1 4195   0.136   2.095   2.852  2.9327 -1.3737 -1.0113
  874SOL    HW2 4196   0.136   2.067   3.001 -3.4200  1.9968  0.0164
  875SOL     OW 4197   0.080   5.284   0.985 -0.4441 -0.2510  0.3838
  875SOL    HW1 4198   0.042   5.218   0.927 -1.8191 -0.0087  0.9825
  875SOL    HW2 4199   0.174   5.264   0.985 -0.8993 -2.8626  1.2908
  876SOL     OW 4200   2.115   5.373   4.043 -0.1688 -0.6374  0.0516
  876SOL    HW1 4201   2.194   5.427   4.039 -0.8404  0.5781  1.8675
  876SOL    HW2 4202   2.056   5.412   3.978 -0.6766  0.9497  1.3963
  877SOL     OW 4203   2.476   6.132   1.729  0.1194 -0.0032 -0.2199
  877SOL    HW1 4204   2.501   6.185   1.804  2.6872 -1.4725  0.0672
  877SOL    HW2 4205   2.392   6.093   1.754  0.2815  0.5752  1.3083
  878SOL     OW 4206   2.931   5.447   2.108 -0.3155  0.3517 -0.3992
  878SOL    HW1 4207   3.019   5.412   2.102 -0.5757 -0.1930 -1.1065
  878SOL    HW2 4208   2.875   5.370   2.116 -0.6443  0.7153  1.4190
  879SOL     OW 4209   1.414   4.625   4.556 -0.3337 -0.5355 -0.3572
  879SOL    HW1 4210   1.413   4.579   4.472  0.0201  1.4996 -1.5449
  879SOL    HW2 4211   1.321   4.638   4.577 -0.4540 -2.2665  0.3153
  880SOL     OW 4212   1.433   2.043   0.786  0.0331  0.1427 -0.7873
  880SOL    HW1 4213   1.470   2.060   0.699  0.0951  1.1380 -0.5768
  880SOL    HW2 4214   1.340   2.032   0.771  0.1790 -0.6901 -1.1063
  881SOL     OW 4215   2.371   4.827   4.337 -0.6013 -0.2505 -0.3021
  881SOL    HW1 4216   2.313   4.896   4.369 -1.0017 -1.1045  0.8741
  881SOL    HW2 4217   2.347   4.816   4.245 -1.1949  0.4973 -0.2458
  882SOL     OW 4218   1.757   2.790   2.778  0.6729  0.1055  0.7567
  882SOL    HW1 4219   1.793   2.766   2.692 -2.0470 -0.0329 -0.4203
  882SOL    HW2 4220   1.684   2.731   2.791 -0.3712  1.6284  2.1301
  883SOL     OW 4221   3.509   5.309   2.839 -0.0040  0.1721  0.0580
  883SOL    HW1 4222   3.494   5.379   2.902  0.3830  0.5085 -0.2084
  883SOL    HW2 4223   3.525   5.231   2.892 -1.4315  0.0509  0.3501
  884SOL     OW 4224   2.591   0.329   1.526 -1.2017 -0.3148  0.0098
  884SOL    HW1 4225   2.575   0.309   1.433  0.8345 -1.3232 -0.1794
  884SOL    HW2 4226   2.622   0.419   1.526 -1.7942 -0.1015 -0.1926
  885SOL     OW 4227   3.969   3.744   2.257  0.2111  0.0830 -0.1266
  885SOL    HW1 4228   4.042   3.763   2.199 -0.0612  0.5845 -0.3159
  885SOL    HW2 4229   3.945   3.653   2.239  1.5039 -0.4539  0.7404
  886SOL     OW 4230   0.745   0.758   3.562  0.0730  0.3659  0.2063
  886SOL    HW1 4231   0.671   0.700   3.546  1.7280 -1.2492 -2.3848
  886SOL    HW2 4232   0.730   0.833   3.505 -0.5963  1.1261  1.3406
  887SOL     OW 4233   5.681   6.278   1.853 -0.1537 -0.0568  0.2924
  887SOL    HW1 4234   5.701   6.354   1.907 -1.0551  1.0094 -0.8265
  887SOL    HW2 4235   5.586   6.267   1.861 -0.0475 -0.9993  0.3541
  888SOL     OW 4236   1.670   6.230   4.601 -0.7311  0.5311 -0.4239
  888SOL    HW1 4237   1.678   6.300   4.665 -1.1802  0.0188  0.2020
  888SOL    HW2 4238   1.759   6.218   4.567 -0.2242 -0.0584  1.0395
  889SOL     OW 4239   3.056   1.753   4.603 -0.3883 -0.2258  0.2777
  889SOL    HW1 4240   3.003   1.832   4.598  0.9339  0.7386  0.7143
  889SOL    HW2 4241   2.993   1.682   4.610 -1.6252  0.9461  1.9542
  890SOL     OW 4242   3.930   4.517   2.580 -0.5448 -0.6357  0.4105
  890SOL    HW1 4243   3.945   4.429   2.613  0.1205 -0.7790 -0.2487
  890SOL    HW2 4244   3.968   4.575   2.646  0.9752 -0.9279 -0.1602
  891SOL     OW 4245   6.254   2.491   2.928  0.3319 -0.1023 -0.2247
  891SOL    HW1 4246   6.279   2.466   2.838 -2.7372 -2.1948 -0.6300
  891SOL    HW2 4247   6.202   2.571   2.917  0.1289 -0.2425 -0.2802
  892SOL     OW 4248   0.636   3.610   4.058 -0.4770  0.4582 -0.1764
  892SOL    HW1 4249   0.662   3.546   3.991  0.1756  0.6507 -0.1181
  892SOL    HW2 4250   0.574   3.563   4.113  1.5249 -0.8358  1.1142
  893SOL     OW 4251   3.610   0.811   0.637 -0.2001 -0.1572 -0.2105
  893SOL    HW1 4252   3.582   0.723   0.664  1.4580 -0.7153 -0.2052
  893SOL    HW2 4253   3.704   0.802   0.620  0.0957  1.7342  0.2132
  894SOL     OW 4254   3.185   0.770   2.926  0.2168 -0.4210  0.0037
  894SOL    HW1 4255   3.117   0.744   2.865 -0.6460 -2.7971  1.7968
  894SOL    HW2 4256   3.191   0.865   2.917 -2.8270 -0.1940 -0.7499
  895SOL     OW 4257   6.107   4.681   0.093  0.5928 -0.3185 -0.2977
  895SOL    HW1 4258   6.102   4.590   0.065 -1.3735 -0.4072  0.1954
  895SOL    HW2 4259   6.016   4.707   0.109  1.2510  1.0353  1.7462
  896SOL     OW 4260   0.662   5.444   0.326  0.4469  0.0810 -0.1732
  896SOL    HW1 4261   0.646   5.430   0.419 -1.5389 -0.4906 -0.5630
  896SOL    HW2 4262   0.743   5.395   0.308  1.8310  1.6157  1.5537
  897SOL     OW 4263   1.508   0.156   2.171  0.3367 -0.6299  0.2330
  897SOL    HW1 4264   1.554   0.203   2.101 -1.0899  2.2222  1.0380
  897SOL    HW2 4265   1.577   0.133   2.233  1.2471 -0.5764 -0.7262
  898SOL     OW 4266   4.742   2.907   3.534 -0.7468 -0.0223  0.4867
  898SOL    HW1 4267   4.724   2.820   3.571  0.1677 -0.1995  0.5489
  898SOL    HW2 4268   4.765   2.890   3.443 -1.8239  0.2927  0.1497
  899SOL     OW 4269   0.467   4.734   2.410 -0.4283 -0.6855 -0.5189
  899SOL    HW1 4270   0.425   4.649   2.398 -0.6505 -0.9873  1.8128
  899SOL    HW2 4271   0.480   4.741   2.505  0.2613  1.5682 -0.7085
  900SOL     OW 4272   0.960   3.065   2.682 -0.3717  0.5163  0.0569
  900SOL    HW1 4273   0.865   3.056   2.678 -0.1996 -2.8429  0.7518
  900SOL    HW2 4274   0.992   3.022   2.603  0.5884 -0.8113  1.1024
  901SOL     OW 4275   2.464   5.525   0.380 -0.1323 -0.0638 -0.7429
  901SOL    HW1 4276   2.407   5.599   0.360 -0.3029  0.4238  1.3205
  901SOL    HW2 4277   2.404   5.452   0.395 -0.3498  0.5638  1.9122
  902SOL     OW 4278   0.566   1.855   3.337  0.2038 -0.3926  0.0237
  902SOL    HW1 4279   0.550   1.933   3.283 -0.7296  0.4154  1.3877
  902SOL    HW2 4280   0.576   1.889   3.426 -0.0471 -1.8236  0.6312
  903SOL     OW 4281   0.322   4.720   0.721  0.5377 -0.2927  0.1400
  903SOL    HW1 4282   0.411   4.737   0.687  0.5806 -0.7416  0.0192
  903SOL    HW2 4283   0.336   4.674   0.803  0.4211  0.2478  0.4691
  904SOL     OW 4284   4.400   4.055   1.965 -0.1222  0.3886 -0.5149
  904SOL    HW1 4285   4.334   4.088   2.025  0.4422 -0.5407  0.6530
  904SOL    HW2 4286   4.360   4.065   1.878 -0.0125  4.0145 -0.2872
  905SOL     OW 4287   0.185   0.928   0.030  0.0133  0.5390  0.1985
  905SOL    HW1 4288   0.113   0.874  -0.003  0.7609 -0.2207 -0.2628
  905SOL    HW2 4289   0.255   0.914  -0.034  0.8544  0.5702  1.0914
  906SOL     OW 4290   1.446   0.960   3.249  0.5456  0.3279 -0.4578
  906SOL    HW1 4291   1.501   0.899   3.298  1.7404  0.1797 -1.9259
  906SOL    HW2 4292   1.392   0.904   3.193  1.1525  0.5795 -1.3051
  907SOL     OW 4293   5.706   2.120   1.922 -0.4269 -0.3651  0.1559
  907SOL    HW1 4294   5.671   2.196   1.875 -0.3575 -0.9012 -0.8062
  907SOL    HW2 4295   5.716   2.149   2.012 -1.4318  0.4353  0.0304
  908SOL     OW 4296   5.478   3.272   2.331  0.2797  0.3098  0.4447
  908SOL    HW1 4297   5.510   3.186   2.303  1.4010  0.5425  0.9735
  908SOL    HW2 4298   5.411   3.294   2.266  0.1065 -0.8666  0.1849
  909SOL     OW 4299   4.539   4.252   3.811 -0.0523 -0.1515 -0.0238
  909SOL    HW1 4300   4.485   4.305   3.752  0.5640  0.8122  0.2574
  909SOL    HW2 4301   4.531   4.295   3.896  1.7681  0.4832 -0.1449
  910SOL     OW 4302   2.452   0.946   4.396  0.5704 -0.1728 -0.5041
  910SOL    HW1 4303   2.459   1.038   4.418  3.4164 -0.1973 -0.8886
  910SOL    HW2 4304   2.402   0.944   4.314  0.2104  0.9664 -0.3227
  911SOL     OW 4305   2.426   1.653   2.598  0.5398  0.4899  0.0983
  911SOL    HW1 4306   2.430   1.592   2.524  0.9332  0.9379 -0.2626
  911SOL    HW2 4307   2.477   1.729   2.568 -0.1986  1.1238  0.4068
  912SOL     OW 4308   5.508   0.479   1.177  0.1982  0.0878 -0.1282
  912SOL    HW1 4309   5.588   0.480   1.229  0.8282  1.7615 -1.0460
  912SOL    HW2 4310   5.439   0.503   1.239  1.0647  3.0051 -0.1289
  913SOL     OW 4311   0.277   6.013   2.788  0.4902  0.2736  0.0588
  913SOL    HW1 4312   0.350   5.977   2.839  0.5120  0.7445  0.3618
  913SOL    HW2 4313   0.206   5.951   2.801  0.6964  0.0495  0.1321
  914SOL     OW 4314   2.883   3.997   2.399 -0.4620 -0.6063  0.2167
  914SOL    HW1 4315   2.944   3.998   2.326 -1.3862 -0.0969 -0.5647
  914SOL    HW2 4316   2.819   3.929   2.377 -0.6599 -0.5612  0.6266
  915SOL     OW 4317   3.026   3.244   0.064  0.2967 -0.0270  0.5181
  915SOL    HW1 4318   3.098   3.242   0.127  0.8011 -0.6915 -0.0650
  915SOL    HW2 4319   3.004   3.152   0.050 -2.3632  0.1960  2.5586
  916SOL     OW 4320   1.201   0.807   3.802  0.0968 -0.1357 -0.0481
  916SOL    HW1 4321   1.114   0.768   3.792 -0.3328  0.5402  0.8884
  916SOL    HW2 4322   1.252   0.769   3.731 -0.6906 -1.2953 -0.0301
  917SOL     OW 4323   3.541   4.966   2.251  0.0187  0.1135 -0.1080
  917SOL    HW1 4324   3.575   5.023   2.320  1.2164 -0.3576 -0.2830
  917SOL    HW2 4325   3.582   4.999   2.171 -0.2930 -0.1870 -0.3925
  918SOL     OW 4326   0.697   1.999   3.842  0.2015  0.4060 -0.4315
  918SOL    HW1 4327   0.773   2.014   3.899  1.3741 -0.0809 -1.8142
  918SOL    HW2 4328   0.638   2.072   3.862  2.0735  2.1746 -0.9938
  919SOL     OW 4329   3.199   4.678   2.214 -0.0949 -0.0854 -0.1930
  919SOL    HW1 4330   3.278   4.699   2.263 -0.4526  3.5991 -0.9032
  919SOL    HW2 4331   3.224   4.687   2.122 -0.6581 -1.9318 -0.5793
  920SOL     OW 4332   3.376   2.186   2.943 -0.4916  0.0602 -0.3347
  920SOL    HW1 4333   3.375   2.178   3.039  0.7928 -0.8829 -0.3753
  920SOL    HW2 4334   3.298   2.238   2.923 -1.4538 -0.7497  1.1239
  921SOL     OW 4335   0.720   5.818   2.596  0.0056 -0.2732 -0.7165
  921SOL    HW1 4336   0.731   5.734   2.551 -1.7569 -0.2665 -1.2722
  921SOL    HW2 4337   0.718   5.795   2.689 -1.4328 -1.0379 -0.8955
  922SOL     OW 4338   3.134   4.374   1.142  0.3169  0.0584  0.0678
  922SOL    HW1 4339   3.194   4.309   1.106  0.2491  0.2002 -0.2963
  922SOL    HW2 4340   3.050   4.355   1.100  0.2304  0.2037  0.1742
  923SOL     OW 4341   1.430   5.692   3.120  0.7074  0.5145  0.4456
  923SOL    HW1 4342   1.458   5.775   3.158 -0.2725  1.1624 -0.1864
  923SOL    HW2 4343   1.509   5.653   3.084  0.9830  1.7910 -0.3802
  924SOL     OW 4344   2.224   0.243   0.486  0.9361  0.3481 -0.3680
  924SOL    HW1 4345   2.211   0.150   0.469  0.2334  0.6779 -1.7469
  924SOL    HW2 4346   2.313   0.249   0.520  0.7055 -0.9072  0.5041
  925SOL     OW 4347   3.699   5.789   4.151 -0.1870 -0.4567 -0.4135
  925SOL    HW1 4348   3.709   5.881   4.175 -1.2545  0.0066 -1.6139
  925SOL    HW2 4349   3.713   5.741   4.233 -0.6139  0.8443  0.4505
  926SOL     OW 4350   3.169   5.374   4.048  0.1848  0.8757  0.0204
  926SOL    HW1 4351   3.206   5.416   4.125  0.3672 -0.9804  1.0033
  926SOL    HW2 4352   3.087   5.421   4.032  0.1499  1.2942  1.3337
  927SOL     OW 4353   6.158   5.923   1.127 -0.3535  0.2198 -0.1303
  927SOL    HW1 4354   6.186   5.857   1.190  0.0648  0.2512 -0.2810
  927SOL    HW2 4355   6.146   5.874   1.045 -2.8885 -0.2280  0.4063
  928SOL     OW 4356   4.637   3.029   1.058 -0.2084 -0.4336 -0.4937
  928SOL    HW1 4357   4.556   3.074   1.084 -1.9899 -2.9221 -1.3577
  928SOL    HW2 4358   4.705   3.068   1.113 -1.5486  3.1730 -1.1062
  929SOL     OW 4359   3.624   3.425   0.869 -0.2016 -0.0538 -0.5876
  929SOL    HW1 4360   3.551   3.374   0.903  1.3257 -0.8113  1.7972
  929SOL    HW2 4361   3.689   3.359   0.845  0.2396  0.6563 -1.3845
  930SOL     OW 4362   4.132   2.925   4.516  0.2395 -0.6353 -0.1566
  930SOL    HW1 4363   4.124   2.947   4.609 -1.8290 -0.5747 -0.3041
  930SOL    HW2 4364   4.042   2.922   4.484  0.5353 -4.8244 -1.1874
  931SOL     OW 4365   2.496   3.213   1.348 -0.5073 -0.3936  0.0836
  931SOL    HW1 4366   2.433   3.233   1.417  0.2809  0.5626  0.5389
  931SOL    HW2 4367   2.508   3.295   1.301 -2.4759 -1.4450 -2.4551
  932SOL     OW 4368   1.399   5.281   3.589 -0.5132 -0.1400 -0.1343
  932SOL    HW1 4369   1.476   5.337   3.575 -1.1959  1.4870  2.0385
  932SOL    HW2 4370   1.329   5.324   3.540 -0.4033 -0.7289 -0.8144
  933SOL     OW 4371   6.040   3.637   4.575 -0.0688 -0.2555 -0.0582
  933SOL    HW1 4372   6.086   3.719   4.590  0.8200 -0.8935  0.8476
  933SOL    HW2 4373   6.027   3.634   4.480  1.7438 -0.0284 -0.3569
  934SOL     OW 4374   5.531   3.023   2.153 -0.4877  0.2649 -0.5857
  934SOL    HW1 4375   5.457   2.962   2.151 -0.3701  0.0982 -0.0721
  934SOL    HW2 4376   5.555   3.028   2.246 -0.6794  1.3157 -0.5792
  935SOL     OW 4377   3.160   1.698   1.069  0.3538  0.2006 -0.0445
  935SOL    HW1 4378   3.175   1.757   1.144  0.9231  1.6749 -1.2615
  935SOL    HW2 4379   3.080   1.651   1.091  0.2233  0.9874  1.2616
  936SOL     OW 4380   0.394   0.567   1.567  0.0914  0.6461  0.2629
  936SOL    HW1 4381   0.375   0.648   1.520 -0.4233 -0.2957 -1.2570
  936SOL    HW2 4382   0.333   0.503   1.529  2.8101 -1.3128 -1.2120
  937SOL     OW 4383   3.271   2.925   2.768 -0.1843 -0.8324  0.8942
  937SOL    HW1 4384   3.292   3.015   2.795 -0.2092 -0.0350 -1.4246
  937SOL    HW2 4385   3.184   2.931   2.730 -0.1777 -1.8428  0.6898
  938SOL     OW 4386   5.925   3.565   3.442  0.2198  0.1061  0.7112
  938SOL    HW1 4387   5.976   3.634   3.485  0.7591 -0.8219  1.5938
  938SOL    HW2 4388   5.977   3.486   3.453 -0.5968 -0.5323  0.0910
  939SOL     OW 4389   0.904   6.119   0.700  0.1803  0.4537  0.1598
  939SOL    HW1 4390   0.941   6.030   0.702  0.4637  0.5820  0.9878
  939SOL    HW2 4391   0.826   6.111   0.645  0.7529 -0.0941 -0.5931
  940SOL     OW 4392   4.800   4.447   4.088  0.2535  0.3557 -0.5127
  940SOL    HW1 4393   4.745   4.472   4.163 -0.7195  0.5058 -1.2605
  940SOL    HW2 4394   4.889   4.448   4.123 -0.1073  1.2016  0.4465
  941SOL     OW 4395   2.154   3.709   3.804  0.1792 -0.2964 -0.3155
  941SOL    HW1 4396   2.123   3.741   3.888 -1.2833 -0.1999 -0.8573
  941SOL    HW2 4397   2.164   3.615   3.817 -1.5636 -0.5420 -0.4216
  942SOL     OW 4398   3.209   2.293   1.074 -0.1878 -0.0716  0.1674
  942SOL    HW1 4399   3.179   2.208   1.042  0.4309 -0.3433  0.2910
  942SOL    HW2 4400   3.296   2.304   1.036 -0.1036  0.3302  0.4662
  943SOL     OW 4401   1.106   3.545   2.835  0.2402  0.1703  0.0011
  943SOL    HW1 4402   1.059   3.548   2.918  0.3827  0.2984  0.0794
  943SOL    HW2 4403   1.073   3.467   2.791 -0.0854  0.2900  0.0290
  944SOL     OW 4404   1.472   4.035   4.128  0.2789 -0.2676  0.3194
  944SOL    HW1 4405   1.455   4.046   4.222 -1.6539  0.3163 -0.0710
  944SOL    HW2 4406   1.494   4.123   4.097 -1.2745 -0.0175 -0.1585
  945SOL     OW 4407   2.549   4.056   3.110  0.3294  0.1994  0.3022
  945SOL    HW1 4408   2.510   4.009   3.183 -0.8963  3.6434  2.1230
  945SOL    HW2 4409   2.636   4.081   3.141  1.2650 -1.3688 -0.9307
  946SOL     OW 4410   2.254   5.513   1.677 -0.3362  0.1683 -1.1851
  946SOL    HW1 4411   2.344   5.482   1.687 -0.9508 -1.2952  0.2927
  946SOL    HW2 4412   2.258   5.606   1.698  0.4786 -0.3755  1.4603
  947SOL     OW 4413   1.118   2.060   1.421 -0.0560  0.5407 -0.2847
  947SOL    HW1 4414   1.043   2.102   1.463 -1.4034 -1.7199 -0.2774
  947SOL    HW2 4415   1.192   2.117   1.444 -1.5114  2.0823  0.9159
  948SOL     OW 4416   1.290   1.384   0.276 -0.1429  0.2937  0.1445
  948SOL    HW1 4417   1.214   1.344   0.235  0.1607  0.4234 -0.5544
  948SOL    HW2 4418   1.352   1.398   0.204  0.7616 -0.3160  0.7808
  949SOL     OW 4419   1.817   1.568   3.343 -0.5906 -0.5002 -0.2506
  949SOL    HW1 4420   1.804   1.658   3.313 -0.7348 -0.6224 -0.5584
  949SOL    HW2 4421   1.909   1.564   3.370 -1.0875  0.3232  1.7576
  950SOL     OW 4422   5.879   2.363   1.630 -0.0530 -0.4054  0.4879
  950SOL    HW1 4423   5.938   2.334   1.562  0.0524 -0.6172  0.6690
  950SOL    HW2 4424   5.841   2.445   1.596 -1.8615 -1.7361 -0.8888
  951SOL     OW 4425   0.194   3.294   3.515 -0.8916  0.1217 -0.0250
  951SOL    HW1 4426   0.192   3.254   3.602 -1.0559 -0.7553 -0.4167
  951SOL    HW2 4427   0.236   3.379   3.528  0.8294 -0.7757  0.5900
  952SOL     OW 4428   1.442   0.310   1.124 -0.5254 -0.5910 -0.0843
  952SOL    HW1 4429   1.411   0.238   1.069 -0.3384  1.2942 -2.8260
  952SOL    HW2 4430   1.514   0.349   1.075 -1.1951  2.0165  0.8267
  953SOL     OW 4431   3.644   5.692   4.470 -0.0381 -0.0776  0.4090
  953SOL    HW1 4432   3.598   5.776   4.457 -0.2009 -0.1336  0.6174
  953SOL    HW2 4433   3.626   5.669   4.561  0.8510  0.1643  0.6535
  954SOL     OW 4434   0.625   3.682   1.246  0.0588  0.4926  0.2494
  954SOL    HW1 4435   0.622   3.776   1.263  1.4571  1.1780 -2.6140
  954SOL    HW2 4436   0.567   3.669   1.172 -0.4171 -1.0074  0.8433
  955SOL     OW 4437   1.314   5.103   3.400 -0.2402  0.1130 -0.2380
  955SOL    HW1 4438   1.331   5.164   3.472  1.8141  0.2331 -0.7560
  955SOL    HW2 4439   1.355   5.144   3.324 -0.6984 -0.9212 -1.0671
  956SOL     OW 4440   5.330   0.301   0.545  0.0037  0.1694 -0.0819
  956SOL    HW1 4441   5.396   0.236   0.522  1.3361  1.5479 -0.3510
  956SOL    HW2 4442   5.275   0.308   0.467 -0.1279 -0.6075 -0.0615
  957SOL     OW 4443   5.910   2.426   3.038 -0.5423  0.8673 -0.7808
  957SOL    HW1 4444   5.982   2.454   3.094  0.3502  0.6152 -1.7680
  957SOL    HW2 4445   5.845   2.496   3.045 -1.1752  0.1096  1.7853
  958SOL     OW 4446   3.115   2.699   4.394  0.6051  0.0630  0.5765
  958SOL    HW1 4447   3.075   2.785   4.405 -0.1147 -0.5598  3.7163
  958SOL    HW2 4448   3.159   2.682   4.477  0.8899 -2.5116 -0.0176
  959SOL     OW 4449   0.119   0.859   0.292  0.0326  0.3912  0.4960
  959SOL    HW1 4450   0.150   0.885   0.205 -0.1900  2.1840  0.9068
  959SOL    HW2 4451   0.162   0.775   0.309  1.0349  0.6054 -0.8410
  960SOL     OW 4452   0.669   6.341   0.666 -0.3927 -0.1381 -0.2051
  960SOL    HW1 4453   0.707   6.295   0.591 -0.2314 -0.4793  0.0837
  960SOL    HW2 4454   0.740   6.394   0.701 -0.9248  1.4175 -1.3586
  961SOL     OW 4455   6.328   3.616   1.868  0.2372  0.1435  0.3100
  961SOL    HW1 4456   6.401   3.663   1.828  0.0992 -0.4735 -0.6960
  961SOL    HW2 4457   6.353   3.524   1.863 -0.7228 -0.0956 -0.3010
  962SOL     OW 4458   5.229   5.220   1.776  0.1179  0.3877  0.2999
  962SOL    HW1 4459   5.134   5.210   1.788  0.1261  0.2329  0.2344
  962SOL    HW2 4460   5.252   5.154   1.710  0.6178 -1.0252  1.8258
  963SOL     OW 4461   3.701   4.867   2.520  0.6772  0.0389 -0.7131
  963SOL    HW1 4462   3.635   4.916   2.568  1.0487 -0.8920  0.8084
  963SOL    HW2 4463   3.697   4.778   2.557 -0.1162 -1.2046 -3.4925
  964SOL     OW 4464   4.172   0.328   4.362 -0.3025  0.0232  0.1050
  964SOL    HW1 4465   4.204   0.409   4.321 -0.9922  0.1360 -0.2189
  964SOL    HW2 4466   4.123   0.358   4.438 -0.5828 -0.0841 -0.0306
  965SOL     OW 4467   2.558   3.369   0.370  0.3681  0.1860 -0.2678
  965SOL    HW1 4468   2.549   3.305   0.441  0.4646  0.2976 -0.1535
  965SOL    HW2 4469   2.471   3.409   0.364 -0.1237 -0.9714 -1.3268
  966SOL     OW 4470   4.407   5.087   1.206  0.2699 -0.2426 -0.1358
  966SOL    HW1 4471   4.345   5.049   1.267  0.4553 -0.8533 -0.3172
  966SOL    HW2 4472   4.485   5.032   1.214 -0.2883 -1.4687 -2.1853
  967SOL     OW 4473   3.489   5.153   0.512  0.4587 -0.5833 -0.3935
  967SOL    HW1 4474   3.465   5.060   0.509  0.7905 -0.6851  0.0118
  967SOL    HW2 4475   3.408   5.199   0.491  0.6867 -0.9966 -2.4397
  968SOL     OW 4476   4.169   6.107   4.503 -0.5862 -0.0185 -0.2872
  968SOL    HW1 4477   4.136   6.197   4.503  2.3524  1.1837 -1.4771
  968SOL    HW2 4478   4.163   6.080   4.595  0.2652  2.1515  0.4803
  969SOL     OW 4479   0.878   5.807   3.722  0.0733 -0.0163  0.2483
  969SOL    HW1 4480   0.930   5.766   3.791  0.6237  0.3355  0.0445
  969SOL    HW2 4481   0.942   5.834   3.656 -0.5405 -1.6570 -1.1096
  970SOL     OW 4482   2.871   2.585   2.337 -0.1271 -0.3067  0.2105
  970SOL    HW1 4483   2.899   2.595   2.428 -1.2215 -0.5766  0.5904
  970SOL    HW2 4484   2.909   2.661   2.292 -0.1787  0.2280  1.0440
  971SOL     OW 4485   2.797   2.266   2.810 -0.1018 -0.1575  0.1195
  971SOL    HW1 4486   2.810   2.178   2.774  0.5399  1.1173 -3.1110
  971SOL    HW2 4487   2.723   2.302   2.760 -0.0975  1.2928  1.0899
  972SOL     OW 4488   2.702   2.603   3.708  0.1371  0.2154 -0.5449
  972SOL    HW1 4489   2.641   2.676   3.707  0.5927  0.6102  0.1962
  972SOL    HW2 4490   2.698   2.568   3.619 -1.0971  0.2847 -0.5365
  973SOL     OW 4491   6.155   4.391   1.250  0.0544  0.2036  0.8395
  973SOL    HW1 4492   6.217   4.336   1.298  0.4646  0.5960  0.7663
  973SOL    HW2 4493   6.069   4.362   1.279  0.2926  1.4239  2.9306
  974SOL     OW 4494   1.192   0.003   2.428  0.2728  0.6381 -0.3050
  974SOL    HW1 4495   1.179   0.094   2.458 -0.3466  0.6561 -0.6000
  974SOL    HW2 4496   1.218   0.012   2.337  0.8327  0.5355 -0.1592
  975SOL     OW 4497   1.257   1.355   2.643  0.0192  0.4158 -0.9211
  975SOL    HW1 4498   1.308   1.333   2.565 -1.0055 -0.4083 -1.3923
  975SOL    HW2 4499   1.251   1.273   2.691 -0.1857  0.6911 -0.4727
  976SOL     OW 4500   6.052   0.563   0.586 -0.1347  0.2549 -0.0454
  976SOL    HW1 4501   6.130   0.517   0.616 -0.1954  0.8036  1.0125
  976SOL    HW2 4502   5.980   0.505   0.610 -0.2026  0.8169  1.1791
  977SOL     OW 4503   1.733   0.535   1.399 -0.0562  0.5915  0.7497
  977SOL    HW1 4504   1.748   0.452   1.353  1.7625  0.1486  2.0338
  977SOL    HW2 4505   1.735   0.512   1.492 -1.8244  1.7544  1.1311
  978SOL     OW 4506   2.662   2.440   0.343  0.3831  0.0398 -0.3868
  978SOL    HW1 4507   2.678   2.370   0.407  0.0122  0.8704  0.6538
  978SOL    HW2 4508   2.720   2.420   0.270 -0.3237 -1.8185 -0.4956
  979SOL     OW 4509   4.353   3.575   1.337 -0.0384  0.5060  0.2569
  979SOL    HW1 4510   4.444   3.561   1.364 -0.2743  0.4066  1.0180
  979SOL    HW2 4511   4.360   3.628   1.258  0.6362  4.4361  2.6468
  980SOL     OW 4512   2.392   0.893   0.048 -0.2468  0.4055  0.3864
  980SOL    HW1 4513   2.419   0.976   0.086 -3.4731  1.8565 -0.1488
  980SOL    HW2 4514   2.451   0.828   0.087  0.7793  2.5924  2.7739
  981SOL     OW 4515   0.690   0.782   2.866 -0.5349 -0.3943  0.6930
  981SOL    HW1 4516   0.720   0.868   2.835  1.4900 -0.7071  1.6398
  981SOL    HW2 4517   0.659   0.738   2.787 -1.0897  0.9955  0.1068
  982SOL     OW 4518   3.732   3.831   2.016 -0.1476 -0.6391  0.1634
  982SOL    HW1 4519   3.825   3.851   2.001 -0.0732 -0.2993  1.0457
  982SOL    HW2 4520   3.731   3.782   2.098 -0.8848  0.6580  0.9608
  983SOL     OW 4521   0.992   3.579   0.340 -0.4522 -0.5363 -0.1956
  983SOL    HW1 4522   0.999   3.666   0.380 -0.7870  0.3403 -1.9314
  983SOL    HW2 4523   0.971   3.521   0.412 -0.8811  0.9305  0.9137
  984SOL     OW 4524   2.323   1.728   4.189 -0.1811  0.0573  0.2851
  984SOL    HW1 4525   2.276   1.668   4.132 -0.4325  1.6184 -1.2359
  984SOL    HW2 4526   2.264   1.804   4.197  0.7922  0.7755  0.8426
  985SOL     OW 4527   4.698   1.069   0.754  0.4260  0.5366  0.4156
  985SOL    HW1 4528   4.627   1.006   0.742  1.5625 -0.5229 -1.2999
  985SOL    HW2 4529   4.757   1.027   0.817 -0.2785  1.2621  1.5779
  986SOL     OW 4530   1.450   1.424   4.542 -0.0726 -0.1075  0.2634
  986SOL    HW1 4531   1.532   1.472   4.526  0.7888 -1.5278  0.1723
  986SOL    HW2 4532   1.421   1.397   4.455 -0.2446 -0.2027  0.3500
  987SOL     OW 4533   4.858   6.234   1.562 -0.0031  0.1634 -0.2994
  987SOL    HW1 4534   4.870   6.141   1.541  0.0093  0.3392 -1.0959
  987SOL    HW2 4535   4.771   6.255   1.531 -0.9210 -0.1115  1.8978
  988SOL     OW 4536   6.406   3.380   1.701  0.3048  0.6828  0.4132
  988SOL    HW1 4537   6.448   3.344   1.780  1.5779  2.1111  0.4280
  988SOL    HW2 4538   6.361   3.305   1.663 -0.4017 -0.0446  2.5067
  989SOL     OW 4539   1.603   5.661   0.749  0.4525 -0.1344  0.4094
  989SOL    HW1 4540   1.540   5.704   0.807  2.0261  0.3245  1.8437
  989SOL    HW2 4541   1.597   5.708   0.666  1.9038  2.7648  1.8202
  990SOL     OW 4542   2.250   6.293   4.256  0.0519  0.3089 -0.5509
  990SOL    HW1 4543   2.169   6.304   4.207  0.2015  1.8505 -0.4809
  990SOL    HW2 4544   2.252   6.199   4.277 -1.8453  0.2818 -0.3169
  991SOL     OW 4545   5.092   1.886   0.355 -0.5143 -0.4823  0.0217
  991SOL    HW1 4546   5.048   1.855   0.434  0.3052  1.0794  1.1435
  991SOL    HW2 4547   5.145   1.812   0.326 -0.5876 -0.9777  1.1059
  992SOL     OW 4548   3.209   4.527   4.146 -0.1776 -0.0729  0.0388
  992SOL    HW1 4549   3.224   4.439   4.111 -0.6997 -0.8259  1.5785
  992SOL    HW2 4550   3.242   4.522   4.236  0.9281  1.6994 -0.2255
  993SOL     OW 4551   6.374   4.313   2.938  0.0478 -0.3178  0.5320
  993SOL    HW1 4552   6.330   4.259   3.004 -1.0514 -0.5693 -0.3623
  993SOL    HW2 4553   6.335   4.285   2.855 -0.3081  1.6027 -0.0045
  994SOL     OW 4554   0.639   5.874   3.219  1.0655  0.2043 -0.3197
  994SOL    HW1 4555   0.564   5.860   3.161 -0.5064  3.0784  0.7867
  994SOL    HW2 4556   0.715   5.873   3.161 -0.1186 -0.1059 -1.9293
  995SOL     OW 4557   2.201   3.553   1.101  0.0810  0.6247  0.1679
  995SOL    HW1 4558   2.264   3.626   1.099 -0.3692  1.0294  0.4715
  995SOL    HW2 4559   2.116   3.596   1.095 -0.1796  0.0981  0.1167
  996SOL     OW 4560   3.421   0.102   0.983 -0.0997  0.3095  0.0395
  996SOL    HW1 4561   3.342   0.095   0.929 -0.1761 -2.1294  0.3843
  996SOL    HW2 4562   3.393   0.155   1.058 -1.9212 -1.7601  0.9340
  997SOL     OW 4563   2.880   1.384   3.858 -0.5062 -0.3545  0.2269
  997SOL    HW1 4564   2.856   1.372   3.766 -0.6652 -0.8475  0.3263
  997SOL    HW2 4565   2.910   1.475   3.864 -0.5589 -0.2999 -0.2962
  998SOL     OW 4566   6.342   1.297   0.740 -0.6774 -0.6011  0.0113
  998SOL    HW1 4567   6.351   1.249   0.823 -1.3416  1.0071  1.0596
  998SOL    HW2 4568   6.411   1.260   0.684  0.3344 -1.1591  1.5472
  999SOL     OW 4569   3.283   1.806   4.308 -0.2158  0.8247  0.2139
  999SOL    HW1 4570   3.340   1.780   4.235 -1.0527  0.2958 -0.2583
  999SOL    HW2 4571   3.213   1.741   4.309  0.9473 -0.5360  2.9239
 1000SOL     OW 4572   6.311   1.661   1.171  0.6139 -0.1620 -0.2707
 1000SOL    HW1 4573   6.319   1.574   1.132  1.5826 -0.9673  1.6099
 1000SOL    HW2 4574   6.240   1.703   1.121 -1.1240 -2.6825 -0.0802
 1001SOL     OW 4575   2.438   4.538   1.089 -0.7710  0.0703  0.1633
 1001SOL    HW1 4576   2.515   4.579   1.129  0.0568 -0.4715 -0.8325
 1001SOL    HW2 4577   2.470   4.502   1.007 -1.5832 -2.0967  0.7238
 1002SOL     OW 4578   6.239   5.374   0.525 -0.0397 -0.2979 -0.2061
 1002SOL    HW1 4579   6.332   5.388   0.539  0.1770 -0.9091 -0.9833
 1002SOL    HW2 4580   6.206   5.457   0.491 -0.1149  0.4467  1.5395
 1003SOL     OW 4581   3.905   5.177   0.812  0.1185 -0.4262  0.0745
 1003SOL    HW1 4582   3.994   5.163   0.843 -0.3506 -0.6956  1.3392
 1003SOL    HW2 4583   3.850   5.166   0.889 -0.9485  0.6130 -0.5001
 1004SOL     OW 4584   0.729   4.259   0.916  0.2688 -0.1429  0.4354
 1004SOL    HW1 4585   0.727   4.328   0.982  0.8012  2.1455 -1.8301
 1004SOL    HW2 4586   0.687   4.297   0.839  1.9525 -1.7788 -1.4032
 1005SOL     OW 4587   3.790   5.995   0.134  0.1423 -0.3609  0.5518
 1005SOL    HW1 4588   3.812   6.046   0.056 -1.7705 -0.9894 -0.4583
 1005SOL    HW2 4589   3.799   5.904   0.106 -0.9687 -0.5928  0.9190
 1006SOL     OW 4590   5.250   5.646   0.459  0.5501 -0.4572 -0.5369
 1006SOL    HW1 4591   5.295   5.680   0.537 -1.2044  0.8624 -0.0584
 1006SOL    HW2 4592   5.295   5.688   0.386  2.3522 -1.8569 -0.3235
 1007SOL     OW 4593   6.412   4.137   0.728 -0.1371 -0.5844  0.1083
 1007SOL    HW1 4594   6.475   4.203   0.698 -0.5226 -1.2580 -2.4282
 1007SOL    HW2 4595   6.352   4.186   0.784 -0.1207  1.1514 -1.2932
 1008SOL     OW 4596   6.354   1.468   1.626  0.0061 -0.0873  0.4507
 1008SOL    HW1 4597   6.429   1.480   1.568 -0.1960 -1.1131 -0.0427
 1008SOL    HW2 4598   6.278   1.468   1.568 -0.3078  0.1323  0.8582
 1009SOL     OW 4599   1.351   1.098   3.492 -0.2442  0.3076  0.7907
 1009SOL    HW1 4600   1.383   1.067   3.407 -1.1340 -2.6620  1.4080
 1009SOL    HW2 4601   1.273   1.044   3.510  0.5263  0.0116  3.9411
 1010SOL     OW 4602   2.937   0.795   0.438 -0.9820 -0.1501  0.0080
 1010SOL    HW1 4603   2.888   0.876   0.448  0.4348  1.0919 -2.2065
 1010SOL    HW2 4604   2.873   0.733   0.403 -1.5848  0.6881 -0.4120
 1011SOL     OW 4605   1.908   3.134   3.833  0.0277 -0.2045 -0.1178
 1011SOL    HW1 4606   1.837   3.148   3.771  0.7990 -1.0008 -1.2192
 1011SOL    HW2 4607   1.987   3.130   3.779  0.8563  0.1670  1.0249
 1012SOL     OW 4608   0.077   0.872   4.547  0.1248 -0.4010 -0.6151
 1012SOL    HW1 4609   0.156   0.882   4.494  2.4803 -2.7389  2.1290
 1012SOL    HW2 4610   0.104   0.900   4.635 -3.1589  1.8871 -0.1745
 1013SOL     OW 4611   5.263   6.150   1.743 -0.0620 -0.0350  0.0855
 1013SOL    HW1 4612   5.296   6.231   1.782  1.4364 -0.8751  0.6564
 1013SOL    HW2 4613   5.241   6.173   1.653  2.5557  0.5385 -0.4887
 1014SOL     OW 4614   5.492   5.728   1.620  0.0470 -0.0530 -0.2427
 1014SOL    HW1 4615   5.548   5.753   1.548 -0.1887  2.5639  0.3763
 1014SOL    HW2 4616   5.547   5.672   1.675  0.5218 -1.2924 -1.8962
 1015SOL     OW 4617   4.172   2.837   0.474 -0.1216 -0.0711  0.4053
 1015SOL    HW1 4618   4.265   2.816   0.469 -0.3043 -0.6949 -0.7639
 1015SOL    HW2 4619   4.136   2.771   0.535  0.2094  0.2645  0.9762
 1016SOL     OW 4620   4.412   0.365   2.564 -0.4487 -0.3983 -0.0321
 1016SOL    HW1 4621   4.323   0.351   2.531 -0.0851 -1.7050 -0.5189
 1016SOL    HW2 4622   4.467   0.364   2.486 -0.0169  0.7711  0.2271
 1017SOL     OW 4623   3.104   6.461   4.449  0.0495 -0.3338  0.0617
 1017SOL    HW1 4624   3.190   6.454   4.408 -0.1709  1.8642 -0.9160
 1017SOL    HW2 4625   3.120   6.515   4.527 -0.6364  1.3821 -0.9391
 1018SOL     OW 4626   4.370   2.724   4.089  0.4536 -0.1841  0.4381
 1018SOL    HW1 4627   4.295   2.677   4.052 -0.9757  1.3647  1.2466
 1018SOL    HW2 4628   4.364   2.708   4.183 -1.4773  3.3355  1.0801
 1019SOL     OW 4629   1.741   2.485   4.529  0.7584  0.0342 -0.2049
 1019SOL    HW1 4630   1.680   2.416   4.502 -1.4380  1.8300 -0.1039
 1019SOL    HW2 4631   1.785   2.511   4.448 -1.0614  0.9504 -0.9440
 1020SOL     OW 4632   1.879   0.391   2.112 -0.8443  0.4291 -0.0531
 1020SOL    HW1 4633   1.887   0.485   2.096 -1.3276  0.3733 -0.6956
 1020SOL    HW2 4634   1.968   0.358   2.111 -0.6815  0.8631  0.0489
 1021SOL     OW 4635   3.871   4.972   2.294  0.1052  0.9781 -0.1361
 1021SOL    HW1 4636   3.796   4.927   2.333 -0.2168  0.3776 -1.3945
 1021SOL    HW2 4637   3.922   4.902   2.253  1.7774  1.2821  1.3449
 1022SOL     OW 4638   3.316   2.534   0.058  0.0598 -0.1428  0.3824
 1022SOL    HW1 4639   3.322   2.630   0.063 -0.9423 -0.1193  1.4068
 1022SOL    HW2 4640   3.405   2.504   0.079  0.2506  0.5400  0.5797
 1023SOL     OW 4641   1.059   2.281   2.160  0.2670  0.1311  0.3957
 1023SOL    HW1 4642   1.142   2.308   2.199  0.3890 -2.1066  1.8602
 1023SOL    HW2 4643   1.003   2.259   2.234 -1.3081  0.6367 -0.5951
 1024SOL     OW 4644   3.367   2.597   1.377 -0.7438 -0.0750 -0.0946
 1024SOL    HW1 4645   3.285   2.590   1.327 -0.8799  0.2607  0.0806
 1024SOL    HW2 4646   3.386   2.690   1.381 -1.0238 -0.0390  0.9263
 1025SOL     OW 4647   2.281   1.873   1.692  0.6011  0.0112  0.0694
 1025SOL    HW1 4648   2.254   1.867   1.784 -0.5465  0.0041 -0.2584
 1025SOL    HW2 4649   2.366   1.917   1.695 -0.6758  2.5977  0.9571
 1026SOL     OW 4650   1.378   3.348   1.239  0.0179  0.6499  0.0747
 1026SOL    HW1 4651   1.453   3.324   1.185 -0.1091 -0.5263  0.3893
 1026SOL    HW2 4652   1.415   3.360   1.327 -0.4333 -2.3801  0.8007
 1027SOL     OW 4653   3.000   5.439   3.481  1.1331 -0.2287 -0.5153
 1027SOL    HW1 4654   2.965   5.354   3.454  0.2181 -0.4190  1.1741
 1027SOL    HW2 4655   2.958   5.501   3.421 -0.5333 -0.6746  0.1311
 1028SOL     OW 4656   3.458   0.567   4.439 -0.0817 -0.6546 -0.3830
 1028SOL    HW1 4657   3.404   0.494   4.471 -1.9490  0.3425 -1.0889
 1028SOL    HW2 4658   3.411   0.646   4.468  1.1326  0.2641 -0.8398
 1029SOL     OW 4659   5.851   1.620   1.728  0.4191 -0.2869 -0.1051
 1029SOL    HW1 4660   5.944   1.642   1.717  0.8854 -0.6191  2.4039
 1029SOL    HW2 4661   5.845   1.528   1.702  0.9870 -0.4838  0.4139
 1030SOL     OW 4662   5.429   4.971   1.072 -0.6377 -0.1513  0.1269
 1030SOL    HW1 4663   5.461   5.056   1.041 -1.0649 -0.5331 -1.4132
 1030SOL    HW2 4664   5.508   4.925   1.101 -0.5577  1.3485  2.5974
 1031SOL     OW 4665   1.272   0.816   2.656 -0.0115 -0.6379 -0.1602
 1031SOL    HW1 4666   1.218   0.884   2.617  2.8100  1.6206 -0.4546
 1031SOL    HW2 4667   1.326   0.783   2.584  0.2183 -1.6279  0.4315
 1032SOL     OW 4668   4.110   4.262   1.723  0.2976 -0.4675  0.2557
 1032SOL    HW1 4669   4.084   4.344   1.764 -2.7666 -1.6143  0.8166
 1032SOL    HW2 4670   4.101   4.279   1.629  0.1832 -0.0458  0.3389
 1033SOL     OW 4671   0.197   2.183   3.573  0.0085  0.0290 -0.2122
 1033SOL    HW1 4672   0.173   2.250   3.509 -0.8389 -1.4884 -1.5448
 1033SOL    HW2 4673   0.289   2.164   3.554  0.1864  0.6116  0.0197
 1034SOL     OW 4674   5.182   6.255   0.422  0.4353  0.5935 -0.5788
 1034SOL    HW1 4675   5.189   6.182   0.483 -0.8934  1.3937  0.6020
 1034SOL    HW2 4676   5.103   6.236   0.371 -0.7303  1.8310  0.6836
 1035SOL     OW 4677   1.542   3.648   0.558  0.2479 -0.4850 -0.3699
 1035SOL    HW1 4678   1.446   3.656   0.551  0.3103  0.1128 -0.5923
 1035SOL    HW2 4679   1.555   3.569   0.611 -0.3798 -0.4014 -0.0713
 1036SOL     OW 4680   2.719   0.287   2.852  0.0608  0.4648  0.4312
 1036SOL    HW1 4681   2.749   0.196   2.854 -0.0007  0.4558  1.4533
 1036SOL    HW2 4682   2.624   0.281   2.861  0.1902  0.6698  2.4832
 1037SOL     OW 4683   1.422   6.114   3.199 -0.7881  0.1333  0.4147
 1037SOL    HW1 4684   1.331   6.129   3.221 -0.5479 -1.0529  2.4754
 1037SOL    HW2 4685   1.459   6.201   3.185 -1.9593  0.6831  0.6963
 1038SOL     OW 4686   3.048   6.487   0.926  0.0642  0.4425 -0.3101
 1038SOL    HW1 4687   2.997   6.407   0.937 -0.5605  0.8548 -0.1512
 1038SOL    HW2 4688   3.124   6.460   0.874  0.2705 -0.4058  0.4082
 1039SOL     OW 4689   5.204   4.161   3.121  0.0955 -0.2642  0.7391
 1039SOL    HW1 4690   5.285   4.154   3.171  0.1963 -0.8482  0.5014
 1039SOL    HW2 4691   5.229   4.212   3.043  0.8450 -2.4358 -0.5361
 1040SOL     OW 4692   3.106   5.325   0.656 -0.1899 -0.3102 -0.2765
 1040SOL    HW1 4693   3.065   5.275   0.727  0.2673 -1.1071 -0.5592
 1040SOL    HW2 4694   3.109   5.415   0.689  0.2418 -0.7083  0.8190
 1041SOL     OW 4695   5.363   5.064   0.304  0.0953 -0.1547  0.2566
 1041SOL    HW1 4696   5.308   5.135   0.270 -1.0354 -1.4531 -0.7471
 1041SOL    HW2 4697   5.360   5.075   0.399  1.7779  2.4346  0.1206
 1042SOL     OW 4698   2.282   2.991   3.873 -0.0090 -0.0777  0.1872
 1042SOL    HW1 4699   2.346   2.945   3.927  0.3668 -0.7017 -0.7666
 1042SOL    HW2 4700   2.286   2.947   3.788 -2.1031 -0.4979  0.2598
 1043SOL     OW 4701   1.313   4.211   1.042 -0.4311  0.4459  0.0176
 1043SOL    HW1 4702   1.326   4.202   1.137 -0.4012  0.2776 -0.0018
 1043SOL    HW2 4703   1.353   4.132   1.005  0.7102  1.1144 -0.2343
 1044SOL     OW 4704   1.423   0.558   3.748 -0.3225 -0.1156 -0.3342
 1044SOL    HW1 4705   1.479   0.627   3.783 -0.6705  0.0986 -0.1927
 1044SOL    HW2 4706   1.371   0.602   3.681 -0.1295 -0.3745 -0.6566
 1045SOL     OW 4707   1.331   1.669   4.553 -0.4944  0.3063 -0.3140
 1045SOL    HW1 4708   1.360   1.584   4.587 -0.2401  0.2115 -0.7663
 1045SOL    HW2 4709   1.350   1.665   4.460 -0.1881  0.9889 -0.2817
 1046SOL     OW 4710   6.147   6.447   0.232  0.1661 -0.0966 -0.4737
 1046SOL    HW1 4711   6.203   6.460   0.155  1.0943  2.6051  0.5393
 1046SOL    HW2 4712   6.100   6.530   0.242  0.3457 -0.2267  2.0454
 1047SOL     OW 4713   4.721   3.481   0.202 -0.0147 -0.3780 -0.2446
 1047SOL    HW1 4714   4.638   3.448   0.169  0.5035 -0.3313 -1.6563
 1047SOL    HW2 4715   4.781   3.474   0.128  0.4744  2.4674 -0.2514
 1048SOL     OW 4716   3.617   4.150   1.084  0.3358  0.9167 -0.2417
 1048SOL    HW1 4717   3.699   4.195   1.105  0.0404  2.1335 -1.5285
 1048SOL    HW2 4718   3.642   4.084   1.020  0.4106  0.8710 -0.1653
 1049SOL     OW 4719   5.287   4.514   2.662 -0.3569  0.3367  0.5983
 1049SOL    HW1 4720   5.212   4.458   2.680 -0.7942  1.6553  3.3536
 1049SOL    HW2 4721   5.259   4.602   2.687  1.3039  1.3147 -0.7079
 1050SOL     OW 4722   3.365   0.665   1.165  0.3040 -0.3647  0.1848
 1050SOL    HW1 4723   3.284   0.711   1.146  0.4891 -0.1071  0.0245
 1050SOL    HW2 4724   3.337   0.575   1.183  0.1381 -0.6928 -1.5290
 1051SOL     OW 4725   6.312   5.528   1.054 -0.1478 -0.1459 -0.7545
 1051SOL    HW1 4726   6.282   5.505   0.966 -0.3425 -1.4386 -0.3739
 1051SOL    HW2 4727   6.241   5.499   1.111  0.9196 -1.4186  0.0007
 1052SOL     OW 4728   1.246   2.892   3.536 -0.0694  0.1999 -0.2746
 1052SOL    HW1 4729   1.225   2.816   3.590 -0.8345  0.3118 -0.4019
 1052SOL    HW2 4730   1.337   2.880   3.511  0.6838  0.6758  1.9505
 1053SOL     OW 4731   1.466   5.411   0.227  0.2825 -0.0356 -0.4414
 1053SOL    HW1 4732   1.379   5.420   0.267 -0.5100  0.7542 -2.2282
 1053SOL    HW2 4733   1.524   5.460   0.285 -0.5652 -0.1099  0.4932
 1054SOL     OW 4734   2.790   0.528   0.360 -0.7704  0.2907 -0.2338
 1054SOL    HW1 4735   2.701   0.554   0.385 -0.2707  2.3553 -0.3916
 1054SOL    HW2 4736   2.779   0.447   0.311 -2.5129  0.2772  0.1161
 1055SOL     OW 4737   0.983   3.821   1.365  0.4687  0.0279  0.1399
 1055SOL    HW1 4738   0.959   3.900   1.414  0.7814 -1.2599  2.5235
 1055SOL    HW2 4739   0.952   3.748   1.420  2.2703 -1.5395 -0.8072
 1056SOL     OW 4740   3.190   0.685   0.566 -0.8112 -0.1721 -0.1697
 1056SOL    HW1 4741   3.189   0.711   0.474 -1.5402 -3.6055 -1.2579
 1056SOL    HW2 4742   3.100   0.660   0.586 -0.9595  1.6759  1.9555
 1057SOL     OW 4743   2.345   1.672   4.460 -0.0129 -0.5888  0.0292
 1057SOL    HW1 4744   2.344   1.720   4.377  0.2997  0.9663  0.8807
 1057SOL    HW2 4745   2.368   1.582   4.436  3.3231  0.4863 -1.2573
 1058SOL     OW 4746   2.205   0.012   2.536 -0.4787 -0.2765 -0.0063
 1058SOL    HW1 4747   2.290   0.001   2.494 -1.4329 -1.6486 -1.7178
 1058SOL    HW2 4748   2.199  -0.060   2.599 -0.7836 -0.8430 -0.6682
 1059SOL     OW 4749   1.711   2.390   0.647  0.1472  0.8005  0.0655
 1059SOL    HW1 4750   1.772   2.401   0.721 -0.9623  1.3284  0.9226
 1059SOL    HW2 4751   1.728   2.465   0.591  2.2627 -0.5113 -1.2120
 1060SOL     OW 4752   3.312   0.486   3.173 -0.5299  0.4709  0.0890
 1060SOL    HW1 4753   3.342   0.519   3.258 -0.1692  0.7867 -0.1599
 1060SOL    HW2 4754   3.337   0.393   3.174 -0.9028  0.3728  0.4956
 1061SOL     OW 4755   6.326   1.378   2.192 -0.2714  0.2654 -0.1015
 1061SOL    HW1 4756   6.401   1.380   2.133  0.5111 -0.2936  0.8323
 1061SOL    HW2 4757   6.306   1.284   2.202  0.2174  0.2886  1.2459
 1062SOL     OW 4758   3.151   3.729   1.749  0.2082  0.4265  0.3068
 1062SOL    HW1 4759   3.246   3.735   1.754  0.1401  1.8801  0.5058
 1062SOL    HW2 4760   3.120   3.804   1.800 -1.0238  0.4374 -0.4068
 1063SOL     OW 4761   4.004   3.348   1.099 -0.8957  0.0047  0.0613
 1063SOL    HW1 4762   4.021   3.316   1.010 -1.3448  0.2569 -0.1172
 1063SOL    HW2 4763   4.078   3.315   1.151  0.2873  1.2966 -0.7426
 1064SOL     OW 4764   3.397   3.088   3.057  1.0274 -0.0875  0.0625
 1064SOL    HW1 4765   3.435   3.154   3.115  1.7842  0.3810 -0.9412
 1064SOL    HW2 4766   3.407   3.125   2.969 -1.4712 -0.0833 -0.3011
 1065SOL     OW 4767   0.165   3.925   1.728 -0.6235  0.0868 -0.3137
 1065SOL    HW1 4768   0.244   3.874   1.745  0.2344  1.8763  1.4229
 1065SOL    HW2 4769   0.184   3.973   1.648 -0.1733  0.0784 -0.2140
 1066SOL     OW 4770   2.371   2.094   2.277  0.0420  0.0460 -0.0515
 1066SOL    HW1 4771   2.460   2.057   2.278 -0.6758 -1.8241  1.4094
 1066SOL    HW2 4772   2.366   2.146   2.357  0.0066  0.6391 -0.4374
 1067SOL     OW 4773   5.850   4.797   3.374  0.5725  0.2964  0.1359
 1067SOL    HW1 4774   5.938   4.760   3.385  1.1532  1.1599 -1.2180
 1067SOL    HW2 4775   5.835   4.794   3.279 -1.1426 -0.4099  0.3990
 1068SOL     OW 4776   3.428   5.164   1.219  0.0591  0.1807 -0.0895
 1068SOL    HW1 4777   3.356   5.185   1.161  0.6152 -0.8255 -1.1999
 1068SOL    HW2 4778   3.387   5.118   1.292 -0.2904 -2.5030 -1.8101
 1069SOL     OW 4779   1.003   6.566   3.284  0.0917 -1.0273  0.5398
 1069SOL    HW1 4780   1.034   6.490   3.334 -0.5425 -0.4033  1.9456
 1069SOL    HW2 4781   0.975   6.629   3.351  0.7723  0.5366 -0.5740
 1070SOL     OW 4782   3.480   4.258   0.125  0.3057  0.1806 -0.0976
 1070SOL    HW1 4783   3.431   4.232   0.203  0.9532 -1.6059 -0.2543
 1070SOL    HW2 4784   3.546   4.320   0.158 -1.0846  1.5183  0.3236
 1071SOL     OW 4785   3.694   6.563   0.139  0.2103  0.5026  0.3060
 1071SOL    HW1 4786   3.742   6.626   0.193  2.8168 -2.8149  2.2846
 1071SOL    HW2 4787   3.755   6.538   0.070 -1.5847  1.5890 -1.8219
 1072SOL     OW 4788   0.939   2.550   1.112  0.6099 -0.1024  0.1396
 1072SOL    HW1 4789   1.005   2.617   1.092 -0.1524  0.5039 -0.3790
 1072SOL    HW2 4790   0.991   2.473   1.136  1.5374  1.1749  2.6271
 1073SOL     OW 4791   0.136   1.605   1.528  0.1003 -0.4106  0.1760
 1073SOL    HW1 4792   0.095   1.593   1.613  1.6110  0.0573  1.0000
 1073SOL    HW2 4793   0.189   1.684   1.537  1.0300 -0.8772 -0.8902
 1074SOL     OW 4794   6.042   1.168   2.228  0.3798 -0.1301  0.3210
 1074SOL    HW1 4795   5.980   1.121   2.284 -0.3635  2.1396  1.5205
 1074SOL    HW2 4796   5.990   1.235   2.185  1.2543 -0.8340 -1.9619
 1075SOL     OW 4797   1.789   2.089   0.148 -0.1627 -0.0436  0.3123
 1075SOL    HW1 4798   1.823   2.067   0.234  0.0770  0.1059  0.2574
 1075SOL    HW2 4799   1.846   2.159   0.117 -0.8887  0.6243  0.4647
 1076SOL     OW 4800   4.812   1.676   1.035  0.3212 -0.6423  0.3083
 1076SOL    HW1 4801   4.719   1.683   1.054 -0.3027 -1.2792 -2.1705
 1076SOL    HW2 4802   4.838   1.766   1.013 -0.4787 -0.9064 -1.9382
 1077SOL     OW 4803   4.211   5.172   3.966  0.0582  0.6991 -0.3499
 1077SOL    HW1 4804   4.239   5.209   3.883 -0.3550  0.6106 -0.5275
 1077SOL    HW2 4805   4.168   5.244   4.012  1.4183  1.1194  0.3436
 1078SOL     OW 4806   2.909   6.353   1.932  0.1744 -0.0568  0.1323
 1078SOL    HW1 4807   3.003   6.339   1.922 -0.0633 -1.2481 -0.5279
 1078SOL    HW2 4808   2.869   6.272   1.903 -1.1002  0.6592 -0.1823
 1079SOL     OW 4809   4.599   2.149   0.412  0.5655 -0.1752  0.1068
 1079SOL    HW1 4810   4.669   2.214   0.405 -1.2266  2.0687  1.5326
 1079SOL    HW2 4811   4.639   2.067   0.382  3.3025  1.3034 -0.6099
 1080SOL     OW 4812   0.600   1.244   1.225  0.1606 -0.6535 -1.1156
 1080SOL    HW1 4813   0.651   1.187   1.282 -1.5260 -1.4272 -0.3084
 1080SOL    HW2 4814   0.510   1.213   1.235 -0.8400  2.1635 -0.6135
 1081SOL     OW 4815   0.890   2.503   0.108  0.1144 -0.4935 -0.8763
 1081SOL    HW1 4816   0.849   2.427   0.150  0.4453 -1.3872 -2.1043
 1081SOL    HW2 4817   0.875   2.575   0.169 -1.9764 -1.0971 -0.6112
 1082SOL     OW 4818   4.113   0.419   4.053  0.4865 -0.0969 -0.2547
 1082SOL    HW1 4819   4.185   0.461   4.101  1.1421  1.0658 -2.1826
 1082SOL    HW2 4820   4.037   0.433   4.109  1.4801 -0.2142  1.2089
 1083SOL     OW 4821   5.575   4.203   1.621  0.1985  0.3193 -0.6415
 1083SOL    HW1 4822   5.616   4.129   1.576 -0.2068  0.0037 -0.4994
 1083SOL    HW2 4823   5.501   4.165   1.667  0.6712  0.6227  0.3976
 1084SOL     OW 4824   5.899   6.071   0.254 -0.3062  0.1635 -0.2648
 1084SOL    HW1 4825   5.983   6.025   0.248 -0.6918 -1.1067  2.6034
 1084SOL    HW2 4826   5.918   6.147   0.309 -0.9244  0.1313  0.0018
 1085SOL     OW 4827   1.056   3.165   0.597 -0.3078  0.1785  0.3692
 1085SOL    HW1 4828   1.003   3.087   0.583 -0.8109  0.5742  0.0238
 1085SOL    HW2 4829   1.141   3.132   0.627 -0.5665 -0.4872  0.3757
 1086SOL     OW 4830   3.154   4.227   4.365  0.3644  0.1236  0.3654
 1086SOL    HW1 4831   3.210   4.154   4.390  1.5696  0.5114 -1.0168
 1086SOL    HW2 4832   3.072   4.186   4.338  0.8695 -0.6882  0.0290
 1087SOL     OW 4833   0.422   0.781   1.807  0.2627  0.7799 -0.0273
 1087SOL    HW1 4834   0.465   0.795   1.723  1.1441  1.6575  0.5458
 1087SOL    HW2 4835   0.481   0.724   1.856  0.1398  0.9131  0.2835
 1088SOL     OW 4836   2.848   6.467   2.649  0.6532  0.6356  0.2727
 1088SOL    HW1 4837   2.797   6.544   2.675  1.5418  1.4769 -0.3953
 1088SOL    HW2 4838   2.802   6.393   2.690 -0.5492  1.4472  0.4581
 1089SOL     OW 4839   4.522   2.596   3.734  0.0061  0.2807  0.3361
 1089SOL    HW1 4840   4.446   2.538   3.735 -0.1942  0.5468  0.6925
 1089SOL    HW2 4841   4.490   2.678   3.696  0.5469 -0.1818 -1.1501
 1090SOL     OW 4842   6.242   4.310   3.842 -0.2529  0.3052 -0.0565
 1090SOL    HW1 4843   6.223   4.401   3.822  0.4376  0.5159  0.2146
 1090SOL    HW2 4844   6.234   4.264   3.758 -0.3396  0.6619 -0.2425
 1091SOL     OW 4845   5.002   2.025   1.661  0.4103  0.2565  0.1161
 1091SOL    HW1 4846   4.956   2.071   1.731  1.2951  0.8471  0.3354
 1091SOL    HW2 4847   5.076   2.083   1.640  0.6842 -0.3618 -0.6552
 1092SOL     OW 4848   4.975   5.424   2.154  0.0789 -0.0427  0.3562
 1092SOL    HW1 4849   5.070   5.420   2.148  0.0355 -0.0009 -0.4000
 1092SOL    HW2 4850   4.958   5.460   2.241  0.7430 -0.5254  0.6871
 1093SOL     OW 4851   2.920   4.337   3.415  0.1530  0.0961  0.1010
 1093SOL    HW1 4852   2.948   4.273   3.479 -1.4303 -0.7739 -0.0492
 1093SOL    HW2 4853   2.971   4.416   3.436  1.1518 -0.7894  1.1016
 1094SOL     OW 4854   5.368   2.049   0.192  0.5022  0.0025 -0.3377
 1094SOL    HW1 4855   5.385   2.103   0.115 -0.0566 -0.1427 -0.5679
 1094SOL    HW2 4856   5.293   1.995   0.167 -0.4370  0.7871  0.7258
 1095SOL     OW 4857   1.667   4.413   1.846  0.8359 -0.9226 -0.0029
 1095SOL    HW1 4858   1.692   4.444   1.759  0.1799  1.9299  0.7259
 1095SOL    HW2 4859   1.731   4.452   1.905 -1.1131  0.6968  1.1631
 1096SOL     OW 4860   6.273   3.862   0.405  0.0352 -0.5584 -0.2481
 1096SOL    HW1 4861   6.288   3.855   0.499 -0.0282  1.7227 -0.0054
 1096SOL    HW2 4862   6.358   3.846   0.365  0.5422  0.4848  0.3632
 1097SOL     OW 4863   0.014   1.443   0.268 -0.2147  0.3921  0.2275
 1097SOL    HW1 4864   0.072   1.501   0.317  0.4855  0.7631 -1.0181
 1097SOL    HW2 4865   0.012   1.362   0.319 -1.6583  1.6287  2.3060
 1098SOL     OW 4866   5.029   5.233   2.471  0.0786 -1.1615 -0.0711
 1098SOL    HW1 4867   4.945   5.235   2.425  1.1924  1.5333 -2.3026
 1098SOL    HW2 4868   5.007   5.213   2.562 -3.1909  0.9732 -0.2478
 1099SOL     OW 4869   1.120   6.056   4.115 -0.2600  0.0675 -0.1580
 1099SOL    HW1 4870   1.124   6.129   4.176 -0.5771 -0.4483  0.4954
 1099SOL    HW2 4871   1.066   6.088   4.042 -0.5588  0.4204  0.2136
 1100SOL     OW 4872   3.214   1.404   2.622  0.6971  0.5832  0.4398
 1100SOL    HW1 4873   3.274   1.451   2.680 -1.9103  2.7245  1.6386
 1100SOL    HW2 4874   3.179   1.472   2.563  0.6858 -0.9021 -1.3576
 1101SOL     OW 4875   3.540   5.366   0.294  0.1156 -0.1226 -0.5950
 1101SOL    HW1 4876   3.507   5.346   0.382  1.3836 -1.9234 -0.4810
 1101SOL    HW2 4877   3.464   5.352   0.237 -0.0609 -1.5108 -0.0547
 1102SOL     OW 4878   0.620   4.609   3.803 -0.2266 -0.4468  0.4598
 1102SOL    HW1 4879   0.617   4.613   3.899 -1.2450  3.0641  0.3999
 1102SOL    HW2 4880   0.713   4.599   3.783  0.1189 -0.1533  1.8111
 1103SOL     OW 4881   5.736   3.298   0.523 -0.0637 -0.2022 -0.2804
 1103SOL    HW1 4882   5.784   3.304   0.605  0.3177 -1.5178 -0.3874
 1103SOL    HW2 4883   5.799   3.325   0.456 -0.6866  1.9166 -0.0908
 1104SOL     OW 4884   1.067   2.030   2.075  0.2453 -0.5773 -0.6767
 1104SOL    HW1 4885   0.999   2.019   2.009  1.1196  1.3496 -1.9977
 1104SOL    HW2 4886   1.068   2.124   2.095 -0.8366 -1.1976  3.1340
 1105SOL     OW 4887   0.281   5.761   4.406 -0.4069  0.2777  0.1050
 1105SOL    HW1 4888   0.358   5.808   4.373  0.8180  0.1237  2.5498
 1105SOL    HW2 4889   0.296   5.670   4.380  0.9277  0.0212  1.5874
 1106SOL     OW 4890   1.664   2.858   1.626 -0.3049 -0.0908 -0.5357
 1106SOL    HW1 4891   1.728   2.850   1.555  0.5827 -1.7763  0.3747
 1106SOL    HW2 4892   1.671   2.948   1.656 -1.0931  0.8273 -2.9003
 1107SOL     OW 4893   2.203   3.662   3.307 -0.1175  0.2088  0.5594
 1107SOL    HW1 4894   2.237   3.710   3.231 -1.2160 -0.6659 -0.5303
 1107SOL    HW2 4895   2.229   3.716   3.382  1.2295  0.9701 -0.3918
 1108SOL     OW 4896   2.617   2.928   1.483 -0.4598  0.5140 -0.0171
 1108SOL    HW1 4897   2.693   2.937   1.541  0.7382  1.4517 -1.6385
 1108SOL    HW2 4898   2.542   2.929   1.542  0.7419 -0.1595  1.6296
 1109SOL     OW 4899   2.631   5.413   4.537 -0.2445  0.2694  0.6199
 1109SOL    HW1 4900   2.653   5.507   4.537  1.8916 -0.1799  0.6021
 1109SOL    HW2 4901   2.565   5.405   4.606 -3.2514  2.2796 -1.7307
 1110SOL     OW 4902   4.307   6.085   0.289  0.0462  0.6736  0.2156
 1110SOL    HW1 4903   4.271   5.997   0.274 -0.3332  0.8866 -0.1472
 1110SOL    HW2 4904   4.252   6.143   0.236  0.7165  1.0468 -0.0884
 1111SOL     OW 4905   4.510   5.916   1.624  0.9383 -0.4865 -0.2505
 1111SOL    HW1 4906   4.560   5.891   1.702  1.0207 -0.9081 -0.4338
 1111SOL    HW2 4907   4.428   5.949   1.659  1.6519  1.0016  0.0936
 1112SOL     OW 4908   1.574   2.785   2.355 -0.2023 -0.0837  0.3900
 1112SOL    HW1 4909   1.550   2.873   2.329 -1.1094 -0.2683  0.5766
 1112SOL    HW2 4910   1.660   2.794   2.395  0.0330  0.5991 -0.2477
 1113SOL     OW 4911   5.050   5.151   4.638  0.0187 -0.0055  0.6769
 1113SOL    HW1 4912   5.134   5.174   4.598 -0.0678 -0.2016  0.3849
 1113SOL    HW2 4913   5.035   5.222   4.701 -1.0236  1.7072 -1.3466
 1114SOL     OW 4914   5.697   4.162   3.123  0.0633 -0.0139 -0.1910
 1114SOL    HW1 4915   5.651   4.117   3.194 -0.7911 -0.1666 -0.8351
 1114SOL    HW2 4916   5.698   4.254   3.151  0.6371 -0.2161  0.4926
 1115SOL     OW 4917   4.300   0.870   0.624  0.3804  0.3238 -0.6411
 1115SOL    HW1 4918   4.256   0.944   0.583 -0.2839 -0.9427 -2.3530
 1115SOL    HW2 4919   4.249   0.853   0.703 -0.3497  0.7917 -0.9991
 1116SOL     OW 4920   0.826   2.315   0.832 -0.1131  0.1850  0.0474
 1116SOL    HW1 4921   0.772   2.311   0.753  0.4379  1.8496 -0.4587
 1116SOL    HW2 4922   0.913   2.341   0.800 -0.3956  3.1440  1.3404
 1117SOL     OW 4923   3.989   5.430   3.892  0.4710  0.3254 -0.1649
 1117SOL    HW1 4924   3.969   5.365   3.959 -0.7411 -1.7300 -2.3750
 1117SOL    HW2 4925   3.926   5.500   3.908 -0.2165 -0.4054  0.4639
 1118SOL     OW 4926   5.163   4.807   4.373 -0.0801  0.1734 -0.5521
 1118SOL    HW1 4927   5.161   4.714   4.348  2.6365  0.5555 -2.6564
 1118SOL    HW2 4928   5.088   4.846   4.327 -1.9760 -1.0592  1.2959
 1119SOL     OW 4929   2.369   2.717   1.881 -0.2148  0.3422  0.6143
 1119SOL    HW1 4930   2.359   2.630   1.842  0.5126 -0.8907  2.9740
 1119SOL    HW2 4931   2.293   2.765   1.851  0.0526 -0.6206 -1.8673
 1120SOL     OW 4932   5.444   3.800   0.931 -0.4361  0.7598  0.0954
 1120SOL    HW1 4933   5.490   3.802   0.847  1.5022 -1.1022  1.0120
 1120SOL    HW2 4934   5.357   3.767   0.910 -0.4914  1.7300 -1.3466
 1121SOL     OW 4935   1.782   4.154   3.967 -0.4781  0.2277  0.2860
 1121SOL    HW1 4936   1.763   4.111   4.050 -0.0987 -0.7296 -0.1031
 1121SOL    HW2 4937   1.813   4.241   3.991  1.5762 -0.7068  1.2710
 1122SOL     OW 4938   3.514   6.526   4.543  0.1682 -0.1193 -0.0526
 1122SOL    HW1 4939   3.457   6.517   4.619 -2.4503  2.4136 -1.5431
 1122SOL    HW2 4940   3.528   6.620   4.534  1.0310 -0.4000 -2.2834
 1123SOL     OW 4941   0.589   3.833   2.992 -0.7262 -0.2477 -0.2665
 1123SOL    HW1 4942   0.651   3.786   2.937 -0.5780 -2.0038  1.2855
 1123SOL    HW2 4943   0.524   3.868   2.932 -0.6813 -2.2365 -1.5555
 1124SOL     OW 4944   5.260   0.800   1.159 -0.1792 -0.1670 -0.4717
 1124SOL    HW1 4945   5.212   0.773   1.080 -0.0196  2.2153 -1.4495
 1124SOL    HW2 4946   5.342   0.837   1.125 -0.2805  1.2486  0.7806
 1125SOL     OW 4947   3.030   0.459   1.608  0.0468 -0.2685  0.4158
 1125SOL    HW1 4948   3.093   0.447   1.678  2.0593  0.2893 -1.1961
 1125SOL    HW2 4949   3.019   0.371   1.569  0.9572 -0.1249 -0.1868
 1126SOL     OW 4950   2.938   0.249   3.092  0.4733  0.3991  0.0915
 1126SOL    HW1 4951   2.861   0.264   3.147 -0.0132 -0.5925 -0.3000
 1126SOL    HW2 4952   2.914   0.176   3.036  1.6012  0.2675 -0.2491
 1127SOL     OW 4953   0.068   1.692   1.199  0.2257 -0.2167  0.7802
 1127SOL    HW1 4954   0.116   1.622   1.243  2.6835 -0.3205 -1.7726
 1127SOL    HW2 4955   0.050   1.657   1.112 -3.6159  0.3029  1.2051
 1128SOL     OW 4956   5.300   4.030   1.429 -0.2115 -0.3731 -0.0244
 1128SOL    HW1 4957   5.382   4.006   1.473  0.0936  0.2810 -0.2157
 1128SOL    HW2 4958   5.232   4.011   1.493  0.0728 -1.0804  0.0783
 1129SOL     OW 4959   6.323   1.425   2.593  1.0336 -0.1901 -0.4181
 1129SOL    HW1 4960   6.252   1.372   2.630  0.6603  0.6768  0.1421
 1129SOL    HW2 4961   6.290   1.515   2.597  2.1308  0.2134 -0.2473
 1130SOL     OW 4962   5.535   3.753   1.859 -0.0201  0.1302  0.0483
 1130SOL    HW1 4963   5.528   3.836   1.811  0.9169 -0.2069 -0.7074
 1130SOL    HW2 4964   5.479   3.765   1.935  1.2387  2.0223  0.7686
 1131SOL     OW 4965   2.580   2.863   3.722  0.5014  0.1773  0.1498
 1131SOL    HW1 4966   2.496   2.882   3.681  2.0566  1.8833 -2.5912
 1131SOL    HW2 4967   2.568   2.884   3.814 -1.6123  1.9794 -0.4601
 1132SOL     OW 4968   4.312   2.571   4.316  0.4821 -0.5792  0.1377
 1132SOL    HW1 4969   4.342   2.481   4.300 -0.3437 -0.9451  0.5818
 1132SOL    HW2 4970   4.217   2.563   4.323  0.4141  0.3176  0.3036
 1133SOL     OW 4971   1.154   4.270   1.788  0.4848 -0.1452 -0.2546
 1133SOL    HW1 4972   1.247   4.267   1.809  0.5113  0.3820 -0.2909
 1133SOL    HW2 4973   1.111   4.225   1.861  0.9883 -3.4227 -1.7730
 1134SOL     OW 4974   3.288   0.331   2.111  0.4991 -0.0751  0.0622
 1134SOL    HW1 4975   3.313   0.378   2.191  0.7516 -0.0647 -0.0211
 1134SOL    HW2 4976   3.233   0.393   2.064 -0.5344 -0.4724  0.7244
 1135SOL     OW 4977   2.816   1.096   0.273 -0.9005 -0.1051 -0.2954
 1135SOL    HW1 4978   2.730   1.099   0.229 -0.7993  0.4622 -0.4667
 1135SOL    HW2 4979   2.803   1.145   0.354 -1.5297 -2.4945  1.1625
 1136SOL     OW 4980   3.355   5.136   3.145 -0.1431  0.1630 -0.3267
 1136SOL    HW1 4981   3.285   5.136   3.211  0.6777  0.1549  0.5665
 1136SOL    HW2 4982   3.311   5.161   3.064 -1.4271 -1.0702 -0.0531
 1137SOL     OW 4983   0.432   6.017   4.300 -0.3111 -0.3872  0.1906
 1137SOL    HW1 4984   0.501   6.027   4.365 -2.6157 -3.0834  3.3562
 1137SOL    HW2 4985   0.366   6.082   4.324 -1.3289 -1.6229  0.8463
 1138SOL     OW 4986   4.876   1.227   0.370  0.0313 -0.0442  0.0348
 1138SOL    HW1 4987   4.965   1.201   0.348 -0.3057  0.1524 -1.6742
 1138SOL    HW2 4988   4.865   1.313   0.329 -0.8910  0.0240  0.3914
 1139SOL     OW 4989   5.571   2.400   0.430  0.4461  0.4027 -0.7829
 1139SOL    HW1 4990   5.479   2.413   0.456  0.7885 -0.1553  0.8850
 1139SOL    HW2 4991   5.568   2.388   0.335 -1.2617  0.0026 -0.7166
 1140SOL     OW 4992   2.467   5.163   2.735  0.2739  0.0148  0.1645
 1140SOL    HW1 4993   2.503   5.191   2.650  0.4406 -2.1945 -0.5516
 1140SOL    HW2 4994   2.389   5.218   2.747  0.8417  1.0948 -0.9001
 1141SOL     OW 4995   3.182   5.037   4.196 -0.3294  0.7157 -0.0169
 1141SOL    HW1 4996   3.193   5.131   4.210  0.9253  0.2914  2.4622
 1141SOL    HW2 4997   3.225   4.996   4.272  0.7269 -1.9220 -1.8823
 1142SOL     OW 4998   0.060   3.986   0.844 -0.5082 -0.2796 -0.3057
 1142SOL    HW1 4999   0.131   3.978   0.780 -0.3090 -0.7774 -0.0218
 1142SOL    HW2 5000   0.007   4.060   0.812 -0.0804 -0.1531 -0.7239
 1143SOL     OW 5001   4.887   5.210   4.422  0.1222 -0.0024  0.1721
 1143SOL    HW1 5002   4.947   5.182   4.352  0.2278 -1.6502  0.8690
 1143SOL    HW2 5003   4.920   5.165   4.500 -1.4138 -0.1102  0.7833
 1144SOL     OW 5004   0.656   1.667   2.070  0.1115  0.4299 -0.5740
 1144SOL    HW1 5005   0.668   1.679   2.164  0.3514  0.8036 -0.6474
 1144SOL    HW2 5006   0.588   1.730   2.047 -0.7167 -0.4091 -0.4721
 1145SOL     OW 5007   4.849   1.113   1.297 -0.1137  0.4861  0.2771
 1145SOL    HW1 5008   4.784   1.180   1.276  1.2042  1.8847  0.5420
 1145SOL    HW2 5009   4.920   1.160   1.340  3.2864 -0.0826 -4.0628
 1146SOL     OW 5010   6.203   4.930   1.639 -0.7443 -0.2428  0.5759
 1146SOL    HW1 5011   6.172   4.977   1.717 -1.9159 -0.6225  0.3479
 1146SOL    HW2 5012   6.150   4.965   1.567  0.9970  0.8308 -0.2648
 1147SOL     OW 5013   5.691   3.262   1.208  0.0602 -0.0600 -0.3057
 1147SOL    HW1 5014   5.696   3.197   1.138  1.4854 -0.3733  0.0583
 1147SOL    HW2 5015   5.702   3.346   1.164 -0.2242 -0.1689 -0.5873
 1148SOL     OW 5016   2.449   0.932   0.579  0.3054 -0.3318  0.7267
 1148SOL    HW1 5017   2.545   0.938   0.578  0.2194  3.5618  0.3929
 1148SOL    HW2 5018   2.422   1.004   0.637 -2.4510 -1.1433  0.5633
 1149SOL     OW 5019   4.694   2.552   0.793  0.2588  0.0132  0.3069
 1149SOL    HW1 5020   4.684   2.490   0.865  0.3032  0.2947  0.5559
 1149SOL    HW2 5021   4.782   2.534   0.759 -0.6901 -1.9211 -1.3812
 1150SOL     OW 5022   3.746   5.055   0.614 -0.3056 -0.1864 -0.2855
 1150SOL    HW1 5023   3.804   5.124   0.646 -0.0592 -1.1674  1.4864
 1150SOL    HW2 5024   3.661   5.098   0.605  0.0731  0.5948 -0.2335
 1151SOL     OW 5025   4.921   4.562   3.136 -0.0395 -0.1782 -0.5746
 1151SOL    HW1 5026   4.921   4.474   3.097  0.3572 -0.8880  0.9608
 1151SOL    HW2 5027   4.923   4.547   3.230  2.9933  1.4391 -0.2374
 1152SOL     OW 5028   5.359   2.525   0.535  0.5545  0.2021  0.5798
 1152SOL    HW1 5029   5.329   2.447   0.487  1.0563 -0.1545  0.8385
 1152SOL    HW2 5030   5.279   2.575   0.550  0.3255  0.1022 -0.2382
 1153SOL     OW 5031   0.205   4.732   3.596  0.4603 -0.0376 -0.1606
 1153SOL    HW1 5032   0.244   4.736   3.683 -0.3807 -1.3225  0.2994
 1153SOL    HW2 5033   0.278   4.707   3.539  1.0749  1.0731  0.1068
 1154SOL     OW 5034   0.923   6.010   1.206  0.5200 -0.2434  0.3138
 1154SOL    HW1 5035   0.994   6.009   1.271  0.9114 -1.5750 -0.1146
 1154SOL    HW2 5036   0.893   6.101   1.206  3.7870  0.9780 -1.1655
 1155SOL     OW 5037   4.167   5.258   3.066  0.4098  0.3308  0.1012
 1155SOL    HW1 5038   4.099   5.223   3.008  0.7304 -0.1637  0.0157
 1155SOL    HW2 5039   4.222   5.311   3.009  0.9641 -0.4872 -0.1460
 1156SOL     OW 5040   6.341   4.138   3.599 -0.0730 -0.4743 -0.2564
 1156SOL    HW1 5041   6.376   4.054   3.569 -1.7530 -1.4066  0.2575
 1156SOL    HW2 5042   6.409   4.173   3.656 -0.3569 -2.8105  1.7259
 1157SOL     OW 5043   2.003   4.381   2.357  0.3194  0.2777 -0.3368
 1157SOL    HW1 5044   2.066   4.434   2.407 -0.5574  0.7028  0.3491
 1157SOL    HW2 5045   2.004   4.419   2.270  0.5369  0.7004 -0.1541
 1158SOL     OW 5046   3.794   6.064   3.379 -0.8667  0.1486 -0.1826
 1158SOL    HW1 5047   3.723   6.001   3.369  0.0483 -0.5930 -2.8665
 1158SOL    HW2 5048   3.857   6.021   3.436 -0.7213 -0.9643 -1.1528
 1159SOL     OW 5049   3.627   3.497   4.526  0.3205 -0.0990 -0.3665
 1159SOL    HW1 5050   3.694   3.429   4.529  1.4855  1.0465  0.8232
 1159SOL    HW2 5051   3.568   3.476   4.598  1.2160  0.6576  0.6043
 1160SOL     OW 5052   2.977   2.845   1.929  0.0140 -0.7213 -0.0773
 1160SOL    HW1 5053   2.972   2.749   1.925 -0.3225 -0.8087  1.6856
 1160SOL    HW2 5054   2.891   2.871   1.962  0.9923 -0.0333  2.0906
 1161SOL     OW 5055   0.932   5.847   4.172  0.0369  0.9395  0.3582
 1161SOL    HW1 5056   0.977   5.931   4.170 -0.0099  0.9925  1.0565
 1161SOL    HW2 5057   1.002   5.782   4.181  0.2610  0.6936 -2.3872
 1162SOL     OW 5058   5.753   2.464   1.352 -0.1530 -0.1792 -0.3020
 1162SOL    HW1 5059   5.776   2.445   1.261 -0.9249 -0.2462 -0.4876
 1162SOL    HW2 5060   5.702   2.388   1.380  0.2463 -0.2457  0.2483
 1163SOL     OW 5061   3.685   4.297   3.068  0.2618 -0.0922 -0.2754
 1163SOL    HW1 5062   3.664   4.220   3.015  1.6068 -0.2339 -0.6338
 1163SOL    HW2 5063   3.779   4.306   3.060  0.2256  1.0873  0.4818
 1164SOL     OW 5064   6.237   0.971   2.362  0.0628 -0.6055 -0.0078
 1164SOL    HW1 5065   6.239   1.036   2.432 -0.2296 -0.7187  0.1105
 1164SOL    HW2 5066   6.274   1.015   2.286 -0.7478 -0.0812 -0.1084
 1165SOL     OW 5067   1.115   5.640   4.174  0.6219  0.0976 -0.0746
 1165SOL    HW1 5068   1.120   5.561   4.227  1.0155 -0.5837 -1.1051
 1165SOL    HW2 5069   1.206   5.659   4.150  0.3511 -0.2984 -1.4852
 1166SOL     OW 5070   3.385   6.452   1.156  0.9078  0.1732  0.6869
 1166SOL    HW1 5071   3.398   6.511   1.082  1.6853 -0.7429  0.0646
 1166SOL    HW2 5072   3.393   6.508   1.233 -0.6043  1.2761  0.0974
 1167SOL     OW 5073   1.438   2.378   0.770  0.1474  0.0952 -0.1165
 1167SOL    HW1 5074   1.419   2.293   0.809 -0.6186 -0.3305 -1.3622
 1167SOL    HW2 5075   1.530   2.373   0.743 -0.0941 -0.6210 -0.8401
 1168SOL     OW 5076   4.913   1.885   1.429  0.1361  0.0070  0.1302
 1168SOL    HW1 5077   4.941   1.939   1.503  1.1880 -0.1539 -0.1350
 1168SOL    HW2 5078   4.824   1.858   1.452 -0.3024  1.5823  0.4013
 1169SOL     OW 5079   4.199   1.064   0.456 -0.2330 -0.3971  0.0999
 1169SOL    HW1 5080   4.105   1.079   0.458 -0.5244 -1.8861 -0.7314
 1169SOL    HW2 5081   4.238   1.150   0.470 -1.7012  0.1137  1.3264
 1170SOL     OW 5082   4.766   3.811   0.530 -0.4811  0.0318  0.3922
 1170SOL    HW1 5083   4.862   3.806   0.536 -0.5308  0.7101  2.6393
 1170SOL    HW2 5084   4.750   3.867   0.454  1.0388  2.7106  1.8827
 1171SOL     OW 5085   6.326   6.274   4.646  0.6601 -0.1845  0.4938
 1171SOL    HW1 5086   6.389   6.229   4.701  0.7942  0.1656  0.6285
 1171SOL    HW2 5087   6.285   6.204   4.594  0.4961 -0.5211  1.0661
 1172SOL     OW 5088   2.283   1.185   2.052 -0.1130  0.6179 -0.0159
 1172SOL    HW1 5089   2.377   1.201   2.048  0.0359  0.0587  0.9296
 1172SOL    HW2 5090   2.275   1.089   2.054 -0.5753  0.6528  1.8705
 1173SOL     OW 5091   3.074   5.326   1.630 -0.9364  0.6414 -0.0781
 1173SOL    HW1 5092   3.019   5.338   1.552 -0.2445 -1.1737 -0.9156
 1173SOL    HW2 5093   3.011   5.304   1.700 -1.5198  1.7717 -0.2332
 1174SOL     OW 5094   5.391   3.281   4.020  0.6606 -0.2929 -0.3026
 1174SOL    HW1 5095   5.314   3.332   4.046  0.3027 -0.7723 -0.4115
 1174SOL    HW2 5096   5.370   3.191   4.046  2.0197 -0.1358  1.5359
 1175SOL     OW 5097   3.717   3.865   4.627  0.4160  0.0842 -0.0609
 1175SOL    HW1 5098   3.786   3.801   4.608 -0.9978 -1.7405  0.5814
 1175SOL    HW2 5099   3.731   3.888   4.719  2.0926  2.3215 -0.7666
 1176SOL     OW 5100   6.446   2.608   1.263 -0.4397  0.6134  0.1331
 1176SOL    HW1 5101   6.418   2.601   1.354 -1.4020  0.2391 -0.1745
 1176SOL    HW2 5102   6.426   2.699   1.239 -0.2648  0.6883  0.2723
 1177SOL     OW 5103   0.308   2.972   3.044  0.0938  0.0338  0.2128
 1177SOL    HW1 5104   0.355   3.004   2.968  2.1299 -2.2605  0.3960
 1177SOL    HW2 5105   0.296   3.050   3.100  0.5283  1.3125 -1.4127
 1178SOL     OW 5106   4.805   4.067   0.719  0.6316  0.8140 -0.3856
 1178SOL    HW1 5107   4.837   4.150   0.681 -1.1507  1.2513 -1.0429
 1178SOL    HW2 5108   4.808   4.005   0.646  2.5314  0.0868  0.2550
 1179SOL     OW 5109   0.183   0.242   1.777 -0.4532 -0.0810 -0.7248
 1179SOL    HW1 5110   0.192   0.337   1.776 -1.8001  0.0662 -1.2789
 1179SOL    HW2 5111   0.096   0.226   1.815  0.7895 -1.2261  1.9098
 1180SOL     OW 5112   5.619   3.197   3.612 -0.6146 -0.4937 -0.2501
 1180SOL    HW1 5113   5.550   3.254   3.644 -0.9600 -0.8518 -0.3362
 1180SOL    HW2 5114   5.578   3.110   3.611  0.3360 -0.9980  1.2624
 1181SOL     OW 5115   2.475   2.633   2.705  0.3563 -0.2946 -0.0165
 1181SOL    HW1 5116   2.524   2.601   2.780  2.1303  0.3558 -0.8529
 1181SOL    HW2 5117   2.540   2.642   2.635 -1.1508 -0.4719 -1.5247
 1182SOL     OW 5118   4.725   3.727   4.569  0.5310  0.1352  0.5264
 1182SOL    HW1 5119   4.783   3.795   4.604  0.4209  0.0727  0.8262
 1182SOL    HW2 5120   4.656   3.717   4.635  0.9563 -0.8032  0.8365
 1183SOL     OW 5121   0.546   4.034   0.862 -0.4434 -0.3548  0.5237
 1183SOL    HW1 5122   0.530   4.120   0.902 -1.5340 -0.2495 -0.1079
 1183SOL    HW2 5123   0.564   3.976   0.937  1.1163  0.5585  0.9049
 1184SOL     OW 5124   5.201   1.838   2.374  0.9261 -0.4660  0.3043
 1184SOL    HW1 5125   5.215   1.930   2.396  0.9165 -0.2622 -0.4931
 1184SOL    HW2 5126   5.236   1.790   2.448 -3.0492  0.2389  2.9247
 1185SOL     OW 5127   4.422   4.366   1.407  0.0767 -0.3069  0.2391
 1185SOL    HW1 5128   4.446   4.448   1.450 -1.4741  0.3514 -0.1211
 1185SOL    HW2 5129   4.440   4.299   1.474 -0.1416  0.4810  1.1153
 1186SOL     OW 5130   2.339   3.155   2.691  0.0501 -0.5680  0.3080
 1186SOL    HW1 5131   2.278   3.126   2.758 -0.6144  1.1451  0.4886
 1186SOL    HW2 5132   2.303   3.238   2.660  1.5110 -0.2442 -0.6230
 1187SOL     OW 5133   4.142   3.617   0.321 -1.0474 -0.1288 -0.3798
 1187SOL    HW1 5134   4.172   3.708   0.312 -1.6240 -0.0320 -1.4070
 1187SOL    HW2 5135   4.194   3.582   0.394  0.6795  0.4062 -1.2922
 1188SOL     OW 5136   1.097   6.008   3.045  1.0797 -0.3974 -0.1913
 1188SOL    HW1 5137   1.162   6.061   3.091  0.6081  1.1076 -1.1600
 1188SOL    HW2 5138   1.134   5.997   2.957 -0.3684  1.3569 -1.0775
 1189SOL     OW 5139   0.644   1.552   4.133 -0.5215  0.1692 -0.0218
 1189SOL    HW1 5140   0.608   1.641   4.129  0.5474  0.7008  1.2592
 1189SOL    HW2 5141   0.731   1.564   4.172  0.8464 -1.0993 -2.4053
 1190SOL     OW 5142   1.092   6.328   4.593  0.1441  0.2565 -0.5772
 1190SOL    HW1 5143   1.071   6.249   4.642  3.3811  1.4121  3.1821
 1190SOL    HW2 5144   1.020   6.388   4.611  0.3264 -0.0279  1.2594
 1191SOL     OW 5145   4.140   3.967   2.699 -0.1180  0.2813 -0.1569
 1191SOL    HW1 5146   4.189   3.893   2.665  0.0419  0.7293 -0.9197
 1191SOL    HW2 5147   4.078   3.929   2.761 -0.2965 -0.5239 -0.8270
 1192SOL     OW 5148   0.538   3.460   2.995  0.4225  0.1538  0.0456
 1192SOL    HW1 5149   0.583   3.421   2.920 -0.5662 -0.2131 -0.3713
 1192SOL    HW2 5150   0.449   3.476   2.964 -0.1263 -0.4226  1.2809
 1193SOL     OW 5151   4.506   1.365   1.787  0.0376  0.0036 -0.1317
 1193SOL    HW1 5152   4.508   1.388   1.694  2.0640 -1.8680 -0.6423
 1193SOL    HW2 5153   4.456   1.283   1.791 -1.0446  0.6751  0.6321
 1194SOL     OW 5154   1.367   4.822   0.024 -0.1313 -0.4545  0.3593
 1194SOL    HW1 5155   1.343   4.882   0.094  1.0974 -1.8526  2.0668
 1194SOL    HW2 5156   1.319   4.741   0.044 -1.2818 -0.2993 -1.5423
 1195SOL     OW 5157   2.193   1.749   0.581  0.3380 -0.1950 -0.4175
 1195SOL    HW1 5158   2.102   1.774   0.602  0.6273  0.6403 -0.1185
 1195SOL    HW2 5159   2.228   1.826   0.535  1.4671  0.2635  1.1307
 1196SOL     OW 5160   2.352   2.249   3.157 -0.0477 -0.2194 -0.2796
 1196SOL    HW1 5161   2.378   2.323   3.102 -1.2275  1.1402  0.8976
 1196SOL    HW2 5162   2.275   2.213   3.113 -0.2248  0.0429 -0.1813
 1197SOL     OW 5163   2.386   6.499   2.223  0.3500 -0.6217  0.1838
 1197SOL    HW1 5164   2.389   6.591   2.196 -0.6089 -0.7466 -0.3776
 1197SOL    HW2 5165   2.462   6.489   2.280  1.6957  0.0003 -1.3894
 1198SOL     OW 5166   0.552   2.195   0.991 -0.0416  0.6385  0.2160
 1198SOL    HW1 5167   0.512   2.234   0.913  0.6322  0.9541  0.0208
 1198SOL    HW2 5168   0.574   2.269   1.047  1.2674  0.5742 -0.1642
 1199SOL     OW 5169   0.018   4.462   2.861 -0.2526 -0.1579 -0.3375
 1199SOL    HW1 5170   0.105   4.446   2.898 -0.1883  1.1829  0.1323
 1199SOL    HW2 5171  -0.039   4.400   2.906 -0.5873  2.7379  3.7894
 1200SOL     OW 5172   3.298   1.684   2.752  0.1113  0.1755 -0.7402
 1200SOL    HW1 5173   3.212   1.703   2.714  0.4254  1.6095 -0.7774
 1200SOL    HW2 5174   3.292   1.715   2.842 -0.3367 -2.3942  0.1927
 1201SOL     OW 5175   2.678   2.809   3.441 -0.1281  0.0872 -0.5127
 1201SOL    HW1 5176   2.648   2.840   3.527  0.3880 -0.4814 -0.1209
 1201SOL    HW2 5177   2.734   2.879   3.409  1.1637 -0.4685  0.4397
 1202SOL     OW 5178   3.140   1.040   0.647 -0.3824  0.0061  0.4191
 1202SOL    HW1 5179   3.085   1.049   0.569 -0.6453 -1.8513  0.3616
 1202SOL    HW2 5180   3.101   1.100   0.710 -1.2412  0.2218 -0.2929
 1203SOL     OW 5181   0.236   0.628   0.421  0.4115 -0.2447 -0.6817
 1203SOL    HW1 5182   0.323   0.659   0.449 -0.0799  0.1504  0.4581
 1203SOL    HW2 5183   0.255   0.551   0.368  1.4144 -1.0580  0.7748
 1204SOL     OW 5184   1.353   2.149   2.190  0.0376 -0.5548  0.6934
 1204SOL    HW1 5185   1.379   2.220   2.249  1.3390 -0.6414  0.2441
 1204SOL    HW2 5186   1.422   2.146   2.124 -1.3943 -0.4291 -0.8991
 1205SOL     OW 5187   3.019   3.677   2.939  0.0690 -0.0901 -0.0476
 1205SOL    HW1 5188   3.093   3.658   2.881 -0.2632 -0.0988 -0.4766
 1205SOL    HW2 5189   3.002   3.594   2.984  0.5444  0.0066  0.3150
 1206SOL     OW 5190   3.971   3.895   4.161 -0.5111 -0.3942  0.2954
 1206SOL    HW1 5191   3.900   3.904   4.225 -0.5390  0.6667  0.1283
 1206SOL    HW2 5192   4.042   3.853   4.209 -0.8116 -0.3281  0.8034
 1207SOL     OW 5193   0.258   4.456   3.000 -0.2826  0.2196 -0.2118
 1207SOL    HW1 5194   0.345   4.474   2.963 -0.0364  1.5287  0.9708
 1207SOL    HW2 5195   0.274   4.390   3.068 -0.4800 -0.7702 -1.0839
 1208SOL     OW 5196   1.589   4.207   0.658 -0.2755 -0.3372  0.3050
 1208SOL    HW1 5197   1.551   4.284   0.701 -0.1086 -0.8256  1.3472
 1208SOL    HW2 5198   1.524   4.182   0.592 -0.9534 -0.1132  0.8782
 1209SOL     OW 5199   5.707   4.378   3.855  0.4933 -0.7002  0.0219
 1209SOL    HW1 5200   5.773   4.321   3.815 -0.8118 -1.4791 -1.1443
 1209SOL    HW2 5201   5.753   4.461   3.871  1.7517 -1.2203 -0.7315
 1210SOL     OW 5202   6.099   6.232   1.726 -0.2921  0.9131 -0.4457
 1210SOL    HW1 5203   6.049   6.245   1.645  0.5785  1.3656 -0.9239
 1210SOL    HW2 5204   6.115   6.138   1.730 -1.9122  0.6204  0.1759
 1211SOL     OW 5205   0.865   0.082   0.701 -0.2087 -0.0400  0.5717
 1211SOL    HW1 5206   0.893   0.114   0.787 -0.3210 -1.0432  1.0042
 1211SOL    HW2 5207   0.900  -0.007   0.697 -2.1549 -0.8484  0.5614
 1212SOL     OW 5208   2.564   2.986   2.721 -0.2786 -0.2645 -0.2123
 1212SOL    HW1 5209   2.475   3.020   2.710 -0.5043 -0.5339  0.6675
 1212SOL    HW2 5210   2.575   2.977   2.816  1.2876  1.3320 -0.1838
 1213SOL     OW 5211   0.496   5.913   2.912  0.3979 -0.2867 -0.2190
 1213SOL    HW1 5212   0.542   5.995   2.930 -0.2262 -0.1089  0.6354
 1213SOL    HW2 5213   0.565   5.847   2.903  0.9309  0.3958 -1.3058
 1214SOL     OW 5214   5.060   6.034   1.886  0.2542  0.1683  0.6705
 1214SOL    HW1 5215   5.116   6.044   1.809 -1.9729  1.7373 -0.8864
 1214SOL    HW2 5216   5.035   6.124   1.910 -3.1416 -0.4334 -0.0307
 1215SOL     OW 5217   4.149   6.516   2.425  0.4776  0.1380 -0.2561
 1215SOL    HW1 5218   4.112   6.440   2.382 -0.6008  0.1874  0.5385
 1215SOL    HW2 5219   4.228   6.484   2.469 -0.5299 -0.7584  0.9338
 1216SOL     OW 5220   1.562   1.671   1.672  0.1045  0.1308 -0.0496
 1216SOL    HW1 5221   1.627   1.737   1.698 -0.3841  1.0075 -0.9759
 1216SOL    HW2 5222   1.570   1.602   1.738  1.1048  0.8027  0.5584
 1217SOL     OW 5223   3.969   6.390   0.654 -0.5112  0.1476 -0.3249
 1217SOL    HW1 5224   3.912   6.314   0.645 -2.3452  1.1620  1.8223
 1217SOL    HW2 5225   4.013   6.378   0.738  1.1175  0.2871 -1.1119
 1218SOL     OW 5226   2.228   2.908   3.260 -0.0843  0.1834 -0.7633
 1218SOL    HW1 5227   2.169   2.845   3.301  0.1303  0.6424  0.2859
 1218SOL    HW2 5228   2.171   2.974   3.222 -0.3097 -0.5833 -1.7996
 1219SOL     OW 5229   1.005   0.590   4.430  0.2755  0.2348  0.4977
 1219SOL    HW1 5230   0.976   0.540   4.507 -2.2856  0.7088 -0.0980
 1219SOL    HW2 5231   1.045   0.669   4.467  0.5691 -0.2938  1.3531
 1220SOL     OW 5232   2.288   3.446   4.344  0.4935  0.1288  0.5385
 1220SOL    HW1 5233   2.375   3.484   4.340  0.3264  0.5090  0.4239
 1220SOL    HW2 5234   2.229   3.519   4.324  0.0192  0.4263  2.7733
 1221SOL     OW 5235   5.316   1.152   1.024  0.2989  0.2498 -0.2092
 1221SOL    HW1 5236   5.250   1.116   0.965  0.1227 -1.0096  0.7222
 1221SOL    HW2 5237   5.302   1.247   1.020 -2.7555 -0.0238  1.2709
 1222SOL     OW 5238   5.372   3.086   0.182 -0.5284  0.1507 -0.1991
 1222SOL    HW1 5239   5.369   3.019   0.114  1.1308  0.7690 -0.9471
 1222SOL    HW2 5240   5.416   3.043   0.256  2.3112  0.8256 -1.3325
 1223SOL     OW 5241   4.374   2.794   4.477 -0.8431  0.2849 -0.0411
 1223SOL    HW1 5242   4.342   2.708   4.448 -1.8716  0.2965  0.9812
 1223SOL    HW2 5243   4.294   2.845   4.493 -0.2409  1.4161 -0.5837
 1224SOL     OW 5244   5.693   3.625   3.872 -0.0057  0.1793 -0.5970
 1224SOL    HW1 5245   5.733   3.557   3.818 -1.8372 -0.5032 -1.1868
 1224SOL    HW2 5246   5.680   3.699   3.813  1.4245  0.8748 -0.1035
 1225SOL     OW 5247   1.743   3.623   2.687 -0.2009  0.3295 -0.5084
 1225SOL    HW1 5248   1.829   3.600   2.652  0.6040 -2.1182  2.6165
 1225SOL    HW2 5249   1.761   3.688   2.754 -0.9128  0.4694 -0.4503
 1226SOL     OW 5250   5.040   6.540   1.105 -0.1836  0.2481  0.1014
 1226SOL    HW1 5251   5.068   6.455   1.071 -0.6829  0.6431 -1.3680
 1226SOL    HW2 5252   4.945   6.532   1.114 -0.1873  0.5290  0.3507
 1227SOL     OW 5253   1.785   5.935   4.493  0.0228 -0.5430 -0.5240
 1227SOL    HW1 5254   1.877   5.929   4.466 -0.6211  0.2556 -3.1768
 1227SOL    HW2 5255   1.753   6.015   4.451 -2.7669 -2.5793 -2.6768
 1228SOL     OW 5256   1.167   2.041   4.564 -0.4198 -0.0509  0.1771
 1228SOL    HW1 5257   1.209   2.100   4.627  0.0421  0.1159 -0.2832
 1228SOL    HW2 5258   1.168   1.955   4.608 -0.5514  0.1623  0.6021
 1229SOL     OW 5259   3.842   1.737   1.937  0.2850 -0.1423  0.3307
 1229SOL    HW1 5260   3.825   1.811   1.880 -1.4338 -0.2331  0.6851
 1229SOL    HW2 5261   3.904   1.770   2.002 -0.7125  1.1058  0.6822
 1230SOL     OW 5262   0.008   1.347   1.498 -0.2825  0.1504  0.4628
 1230SOL    HW1 5263   0.071   1.419   1.502 -1.9682  1.7454 -0.1411
 1230SOL    HW2 5264  -0.028   1.351   1.409 -2.3542  0.3310  1.2550
 1231SOL     OW 5265   1.130   4.701   4.632  0.1454  0.2705 -0.5721
 1231SOL    HW1 5266   1.116   4.618   4.588  0.8556 -0.2894  0.2157
 1231SOL    HW2 5267   1.052   4.713   4.687  0.8210 -0.7998  0.6914
 1232SOL     OW 5268   0.240   4.887   0.050 -0.1789 -0.4013  0.2733
 1232SOL    HW1 5269   0.161   4.903  -0.003  0.2975  0.9180 -0.0839
 1232SOL    HW2 5270   0.293   4.828  -0.004 -0.5286 -0.5818  0.1233
 1233SOL     OW 5271   6.279   4.399   3.319 -0.2920  0.8046 -0.8372
 1233SOL    HW1 5272   6.310   4.474   3.269  0.0838  0.3428 -1.3119
 1233SOL    HW2 5273   6.350   4.335   3.314 -0.7752  0.2518 -0.8049
 1234SOL     OW 5274   4.959   3.464   0.746 -0.2440 -0.2497  0.5629
 1234SOL    HW1 5275   4.925   3.376   0.736  0.3496 -0.3080 -1.3536
 1234SOL    HW2 5276   5.014   3.478   0.669  1.5726  0.9574  1.9757
 1235SOL     OW 5277   6.008   5.429   0.043  0.3032  0.5865  0.3735
 1235SOL    HW1 5278   5.947   5.422  -0.031  0.8371  2.8550 -0.3501
 1235SOL    HW2 5279   5.953   5.451   0.118 -0.1972 -1.3896  0.6613
 1236SOL     OW 5280   1.904   5.898   1.255 -0.0180  0.4996  0.2569
 1236SOL    HW1 5281   1.995   5.924   1.245 -0.2929  1.0831 -1.0772
 1236SOL    HW2 5282   1.854   5.975   1.226 -0.8848 -0.5314 -1.1688
 1237SOL     OW 5283   4.762   2.924   3.218  0.2425 -0.4696 -0.3780
 1237SOL    HW1 5284   4.853   2.952   3.208 -0.2779  1.0891 -0.9180
 1237SOL    HW2 5285   4.712   3.005   3.219 -0.9737 -1.1443  2.0579
 1238SOL     OW 5286   3.404   3.858   3.088 -0.3273 -0.7788 -0.0051
 1238SOL    HW1 5287   3.479   3.894   3.136 -1.6060 -2.1306  3.2989
 1238SOL    HW2 5288   3.364   3.935   3.047  2.4203  0.0708 -1.3732
 1239SOL     OW 5289   4.810   3.297   4.248  0.0125 -0.4834 -0.2183
 1239SOL    HW1 5290   4.734   3.247   4.278  0.6451 -1.5285 -0.3018
 1239SOL    HW2 5291   4.789   3.388   4.269 -1.6958 -0.6280 -1.1900
 1240SOL     OW 5292   0.503   1.810   2.589 -0.2950  0.5898 -0.2737
 1240SOL    HW1 5293   0.478   1.806   2.681  0.7992 -1.4499  0.0060
 1240SOL    HW2 5294   0.509   1.718   2.562 -0.0067  1.1331 -2.2168
 1241SOL     OW 5295   3.129   6.348   3.574 -0.2227  0.5081  0.7164
 1241SOL    HW1 5296   3.058   6.409   3.554 -0.2775  0.1620 -0.1792
 1241SOL    HW2 5297   3.208   6.396   3.551 -0.2740  0.1947 -0.1429
 1242SOL     OW 5298   1.599   2.225   4.396 -0.2139 -0.4143 -0.0521
 1242SOL    HW1 5299   1.639   2.239   4.310 -1.7384 -0.6707 -0.8418
 1242SOL    HW2 5300   1.505   2.227   4.379 -0.6804 -4.9680  0.7997
 1243SOL     OW 5301   3.209   3.271   0.534 -0.1353  0.5368 -0.1141
 1243SOL    HW1 5302   3.210   3.310   0.622  0.0472  0.6354 -0.1612
 1243SOL    HW2 5303   3.273   3.201   0.538  0.2649  0.8860 -0.3280
 1244SOL     OW 5304   4.065   5.342   4.159  0.0322  0.4498 -0.0018
 1244SOL    HW1 5305   4.098   5.429   4.179  2.8560 -0.4560 -0.2405
 1244SOL    HW2 5306   4.032   5.308   4.242  2.1427  0.5139  0.9339
 1245SOL     OW 5307   5.086   2.974   0.685 -0.1106  0.0989  0.1558
 1245SOL    HW1 5308   5.144   2.999   0.613  0.8978  2.2893  1.6382
 1245SOL    HW2 5309   5.117   3.024   0.760 -2.5444 -0.3598  1.5755
 1246SOL     OW 5310   3.819   1.155   4.128  0.4240  0.5321  0.5895
 1246SOL    HW1 5311   3.863   1.206   4.196 -0.6189  2.8617 -0.3875
 1246SOL    HW2 5312   3.727   1.152   4.154  0.2952 -0.0354  0.1204
 1247SOL     OW 5313   0.515   6.550   0.787 -0.0355  0.2572  0.0519
 1247SOL    HW1 5314   0.429   6.510   0.802 -0.7978  2.1340  0.9668
 1247SOL    HW2 5315   0.560   6.487   0.730 -0.9379 -2.1262  1.8062
 1248SOL     OW 5316   5.480   0.821   0.597  0.6485  0.3826 -0.2996
 1248SOL    HW1 5317   5.483   0.729   0.622  1.7722  0.2972 -0.7263
 1248SOL    HW2 5318   5.451   0.820   0.506 -3.5587  0.6977  0.8108
 1249SOL     OW 5319   1.292   6.214   1.139 -0.3449 -0.3751 -0.1279
 1249SOL    HW1 5320   1.348   6.272   1.087  0.6363  0.0959  1.4068
 1249SOL    HW2 5321   1.210   6.261   1.148  1.3383  2.3043  3.5561
 1250SOL     OW 5322   2.522   3.264   3.929  0.5212 -0.3539 -0.6212
 1250SOL    HW1 5323   2.547   3.340   3.980  2.8035 -2.2113  1.2392
 1250SOL    HW2 5324   2.518   3.192   3.992 -1.2224 -1.8897 -2.3416
 1251SOL     OW 5325   2.150   0.922   0.184  0.0096 -0.1152 -0.2586
 1251SOL    HW1 5326   2.213   0.901   0.115  0.4949 -1.7774  0.6325
 1251SOL    HW2 5327   2.203   0.933   0.263 -0.7324 -0.9555  0.3843
 1252SOL     OW 5328   1.243   5.820   3.786  0.5181  0.0384  0.0183
 1252SOL    HW1 5329   1.267   5.807   3.878 -1.1961  1.4230  0.7313
 1252SOL    HW2 5330   1.226   5.732   3.752 -0.5168 -0.3929  1.5512
 1253SOL     OW 5331   5.494   5.552   1.315  0.3333 -0.5773  0.2094
 1253SOL    HW1 5332   5.475   5.480   1.375  2.6060 -0.9177  0.6015
 1253SOL    HW2 5333   5.408   5.580   1.283 -0.7325 -2.1855  1.5147
 1254SOL     OW 5334   5.409   4.044   1.814  0.0412  0.5166 -0.1932
 1254SOL    HW1 5335   5.447   4.106   1.876 -0.7181  1.5829 -0.7605
 1254SOL    HW2 5336   5.322   4.026   1.849  0.6228 -1.0887  0.5312
 1255SOL     OW 5337   5.296   4.347   2.945  0.4295  1.1325  0.3410
 1255SOL    HW1 5338   5.314   4.438   2.966 -2.0841  1.8180 -0.1419
 1255SOL    HW2 5339   5.274   4.347   2.852  0.0298  0.1067  0.4170
 1256SOL     OW 5340   6.168   3.890   2.154  0.2739  0.1895 -0.2484
 1256SOL    HW1 5341   6.143   3.956   2.218 -0.0735 -0.6528  0.5185
 1256SOL    HW2 5342   6.085   3.854   2.122  0.4201 -1.6806  1.3060
 1257SOL     OW 5343   5.714   4.018   1.480 -0.1052 -0.2020  0.4022
 1257SOL    HW1 5344   5.651   3.962   1.525 -2.7834  0.9958 -1.5698
 1257SOL    HW2 5345   5.702   4.000   1.387  1.0967  1.4667 -0.1478
 1258SOL     OW 5346   1.407   5.787   0.874  0.7883  0.2194 -0.1376
 1258SOL    HW1 5347   1.405   5.879   0.845  1.3084  0.4466  0.5400
 1258SOL    HW2 5348   1.345   5.783   0.946  2.6163  0.6456  1.5415
 1259SOL     OW 5349   6.361   1.814   0.810 -0.4987  0.3595 -0.2058
 1259SOL    HW1 5350   6.388   1.750   0.745  1.7076 -0.4278  1.3796
 1259SOL    HW2 5351   6.268   1.795   0.825 -0.5588 -0.6703 -1.7196
 1260SOL     OW 5352   5.051   1.346   1.956  0.5006 -0.6606 -0.1340
 1260SOL    HW1 5353   5.010   1.282   2.014 -0.6646  0.3976  0.2724
 1260SOL    HW2 5354   4.979   1.404   1.929  1.2058 -0.4871 -1.8038
 1261SOL     OW 5355   2.939   6.093   2.056  0.1229  0.6472 -0.0540
 1261SOL    HW1 5356   2.892   6.012   2.078 -0.3030  0.6724 -0.8314
 1261SOL    HW2 5357   3.011   6.064   1.999  2.5043  0.3013  2.8719
 1262SOL     OW 5358   6.197   3.351   1.022  0.6578  0.1349  0.0174
 1262SOL    HW1 5359   6.121   3.409   1.026 -0.2395 -1.0795  1.1874
 1262SOL    HW2 5360   6.165   3.273   0.976  1.1138 -0.4894  0.7435
 1263SOL     OW 5361   1.768   2.887   0.490  0.6992  0.2894 -0.1366
 1263SOL    HW1 5362   1.839   2.924   0.437  0.3163  2.7650  0.9358
 1263SOL    HW2 5363   1.690   2.894   0.434  0.7625  0.4134 -0.2095
 1264SOL     OW 5364   2.885   3.090   3.100  0.4152 -0.4936  0.7518
 1264SOL    HW1 5365   2.845   3.129   3.177  0.9953 -0.0118  0.8154
 1264SOL    HW2 5366   2.960   3.146   3.080  0.1144 -0.4502 -0.3244
 1265SOL     OW 5367   1.214   2.220   0.223  0.4514  0.2422  0.2656
 1265SOL    HW1 5368   1.236   2.169   0.300  0.3426  0.7582  0.6439
 1265SOL    HW2 5369   1.242   2.309   0.244 -3.3200  1.3471  1.4812
 1266SOL     OW 5370   1.206   3.430   3.635  0.5496  0.3997  0.2448
 1266SOL    HW1 5371   1.297   3.412   3.660  1.1500  1.0422 -1.3874
 1266SOL    HW2 5372   1.155   3.408   3.714  1.9929 -0.9679  0.8518
 1267SOL     OW 5373   3.124   3.246   3.107  0.0603  0.4462  0.9443
 1267SOL    HW1 5374   3.172   3.200   3.038 -0.8859  1.3907 -0.4104
 1267SOL    HW2 5375   3.152   3.205   3.188 -0.6697 -2.4968 -0.1747
 1268SOL     OW 5376   4.462   2.252   1.111 -0.0819 -0.1851  0.2562
 1268SOL    HW1 5377   4.517   2.180   1.142  0.8546  0.7572  0.8436
 1268SOL    HW2 5378   4.436   2.226   1.022  1.6213 -0.5070 -0.1811
 1269SOL     OW 5379   1.260   4.546   3.109  0.2775  0.5262  0.1812
 1269SOL    HW1 5380   1.204   4.526   3.183 -0.4099  0.4100 -0.3651
 1269SOL    HW2 5381   1.337   4.490   3.121  0.1065  0.4046  0.7262
 1270SOL     OW 5382   5.186   4.578   0.541  0.8150  0.4349 -0.2091
 1270SOL    HW1 5383   5.274   4.602   0.511  0.9341  2.2948  1.4176
 1270SOL    HW2 5384   5.128   4.642   0.500  0.8433  2.2325  2.3198
 1271SOL     OW 5385   5.009   3.654   3.114  0.2466 -0.5165  0.4906
 1271SOL    HW1 5386   4.961   3.680   3.192 -0.6086  0.7496 -0.4181
 1271SOL    HW2 5387   5.054   3.734   3.086  1.2585 -1.1759  0.1709
 1272SOL     OW 5388   1.938   1.917   1.106 -0.3205 -0.2845 -0.3196
 1272SOL    HW1 5389   1.929   2.010   1.085  1.8418 -0.2456 -1.3680
 1272SOL    HW2 5390   1.900   1.908   1.194 -0.5477  1.5905 -0.1943
 1273SOL     OW 5391   0.733   4.917   1.103  0.1386 -0.5757 -0.3517
 1273SOL    HW1 5392   0.764   5.001   1.067 -0.8368  0.2768  0.6991
 1273SOL    HW2 5393   0.672   4.884   1.037 -1.1007  0.6279  0.1183
 1274SOL     OW 5394   2.884   4.285   4.054  0.4816 -0.1637  0.1548
 1274SOL    HW1 5395   2.882   4.320   4.143  1.8204 -0.0274  0.1483
 1274SOL    HW2 5396   2.792   4.264   4.034 -0.1938  2.1437  0.6267
 1275SOL     OW 5397   1.208   6.551   4.400 -0.0041 -0.0514 -0.3496
 1275SOL    HW1 5398   1.165   6.569   4.483  0.0083  1.1970 -0.5898
 1275SOL    HW2 5399   1.211   6.456   4.394  0.4785 -0.1723  1.3281
 1276SOL     OW 5400   5.980   4.986   0.630 -0.5715  0.3443  0.2049
 1276SOL    HW1 5401   6.019   4.960   0.547  0.2815  1.0176  0.3733
 1276SOL    HW2 5402   5.886   4.972   0.619 -0.4431  0.2440 -0.8018
 1277SOL     OW 5403   2.828   1.102   2.201 -0.2397  0.4365  0.5101
 1277SOL    HW1 5404   2.898   1.109   2.135 -1.0459  1.5817 -0.2685
 1277SOL    HW2 5405   2.860   1.155   2.275  0.0958  0.2319  0.5146
 1278SOL     OW 5406   3.333   2.276   4.044 -0.2302 -0.6785 -0.0200
 1278SOL    HW1 5407   3.394   2.321   4.103 -1.4889  1.5911 -0.3565
 1278SOL    HW2 5408   3.257   2.257   4.098 -0.8611  0.2398 -0.5575
 1279SOL     OW 5409   0.169   2.029   4.083 -0.0336  0.0161 -0.8252
 1279SOL    HW1 5410   0.094   2.053   4.137  0.5086 -2.1042  0.9937
 1279SOL    HW2 5411   0.243   2.078   4.121  0.6235 -2.4883  1.4253
 1280SOL     OW 5412   4.366   3.545   0.063 -0.3415 -0.4293  0.6192
 1280SOL    HW1 5413   4.403   3.467   0.105  0.2989 -0.0460  0.7695
 1280SOL    HW2 5414   4.271   3.532   0.068 -0.3000 -2.5102 -1.7328
 1281SOL     OW 5415   2.695   5.881   4.381 -0.5259  0.3225  0.3573
 1281SOL    HW1 5416   2.758   5.933   4.431 -0.3544  0.9465 -0.4943
 1281SOL    HW2 5417   2.746   5.845   4.309 -1.4472  2.1922 -1.3106
 1282SOL     OW 5418   2.680   5.051   2.518 -0.0886 -0.1178 -0.0750
 1282SOL    HW1 5419   2.761   5.102   2.516 -0.5434  0.7151  1.0959
 1282SOL    HW2 5420   2.627   5.086   2.446  1.1308 -1.7045 -1.8429
 1283SOL     OW 5421   0.651   5.760   0.352  0.3532  0.5132  0.0753
 1283SOL    HW1 5422   0.727   5.787   0.404  0.6973 -1.1641  0.5148
 1283SOL    HW2 5423   0.685   5.694   0.292 -0.5983  0.3716 -0.3211
 1284SOL     OW 5424   3.143   3.452   3.558  0.6389 -0.1439 -0.0439
 1284SOL    HW1 5425   3.200   3.521   3.524 -0.2310  0.4522 -0.3292
 1284SOL    HW2 5426   3.123   3.480   3.647 -1.6395  1.2725 -0.9147
 1285SOL     OW 5427   5.840   2.692   1.856  0.3633  0.5320 -0.2857
 1285SOL    HW1 5428   5.812   2.683   1.765 -0.2162  2.2605 -0.3186
 1285SOL    HW2 5429   5.771   2.650   1.907 -0.4621  1.5101 -0.5587
 1286SOL     OW 5430   1.283   1.110   2.863 -0.0698  0.7660  0.2003
 1286SOL    HW1 5431   1.205   1.082   2.815 -0.2167  0.9851  0.3092
 1286SOL    HW2 5432   1.249   1.158   2.939  0.1362  3.7229 -1.3944
 1287SOL     OW 5433   6.066   6.279   1.000 -0.1609 -0.1779  0.2533
 1287SOL    HW1 5434   6.123   6.303   1.073 -0.2949  0.7031  0.0820
 1287SOL    HW2 5435   6.078   6.349   0.936 -2.2535  0.6564  0.6747
 1288SOL     OW 5436   6.096   1.927   1.307  0.0805 -0.1242  0.7179
 1288SOL    HW1 5437   6.089   1.932   1.403 -1.6684 -1.2346  0.6832
 1288SOL    HW2 5438   6.063   1.840   1.285  0.2987  0.1786 -0.9187
 1289SOL     OW 5439   3.520   3.103   2.775  0.0901  0.0624 -0.1055
 1289SOL    HW1 5440   3.526   3.057   2.692  1.2549  0.7649 -0.4249
 1289SOL    HW2 5441   3.576   3.180   2.765 -0.3392  0.5576  1.0643
 1290SOL     OW 5442   5.090   5.718   3.245 -0.0607  0.6081 -0.0830
 1290SOL    HW1 5443   5.026   5.681   3.184  0.1694 -1.9072  1.0449
 1290SOL    HW2 5444   5.174   5.708   3.200 -0.0960  0.5587 -0.1380
 1291SOL     OW 5445   1.296   5.466   4.344  0.4016 -0.0610  0.6354
 1291SOL    HW1 5446   1.238   5.400   4.383 -1.2390  1.4515  0.8909
 1291SOL    HW2 5447   1.358   5.488   4.413 -1.1639  1.0609  1.7437
 1292SOL     OW 5448   6.377   4.334   0.992  0.4748 -0.2094 -0.0738
 1292SOL    HW1 5449   6.349   4.425   0.979 -0.9181 -0.6406 -0.2249
 1292SOL    HW2 5450   6.316   4.282   0.939  0.0732 -1.3719  1.4684
 1293SOL     OW 5451   1.211   2.627   3.659  0.2841 -0.2413 -0.5072
 1293SOL    HW1 5452   1.124   2.641   3.621 -0.1891  1.0572  0.9178
 1293SOL    HW2 5453   1.195   2.570   3.734  1.1354 -2.4216 -1.8958
 1294SOL     OW 5454   0.676   1.463   3.019  0.0757 -0.0754  0.1764
 1294SOL    HW1 5455   0.656   1.548   2.981 -0.4129 -0.8558 -1.4020
 1294SOL    HW2 5456   0.698   1.482   3.110 -1.0712  1.6094  0.1442
 1295SOL     OW 5457   0.068   6.370   4.342 -0.3767  0.0258 -0.5814
 1295SOL    HW1 5458  -0.022   6.343   4.324 -0.4997  0.2617 -0.3237
 1295SOL    HW2 5459   0.061   6.432   4.415  0.0020 -0.0190 -0.5031
 1296SOL     OW 5460   6.469   0.891   2.742 -0.5282  0.3392 -0.0795
 1296SOL    HW1 5461   6.373   0.888   2.749 -0.5277 -0.5620 -0.2991
 1296SOL    HW2 5462   6.500   0.887   2.832 -0.7029  1.5765  0.0492
 1297SOL     OW 5463   4.403   1.458   2.116  0.4042 -0.6068  0.8116
 1297SOL    HW1 5464   4.386   1.385   2.056  0.9634 -0.4503  0.4578
 1297SOL    HW2 5465   4.401   1.418   2.203 -0.9822 -0.7392  0.7434
 1298SOL     OW 5466   1.776   2.395   3.269 -0.1743  0.3478 -0.5677
 1298SOL    HW1 5467   1.807   2.385   3.179 -0.7203  0.8180 -0.8204
 1298SOL    HW2 5468   1.854   2.389   3.323  0.4589  2.0779 -1.2204
 1299SOL     OW 5469   2.253   4.720   2.563 -0.5416  0.2584 -0.4596
 1299SOL    HW1 5470   2.320   4.655   2.585 -1.4542 -0.6842 -0.3977
 1299SOL    HW2 5471   2.299   4.804   2.565  0.3338 -0.2219  0.9527
 1300SOL     OW 5472   2.946   2.152   4.072 -0.3250  0.3262  0.6032
 1300SOL    HW1 5473   3.000   2.182   4.146  0.0505 -1.4449  1.0985
 1300SOL    HW2 5474   2.865   2.201   4.081 -0.3396  0.0566  2.3082
 1301SOL     OW 5475   5.904   5.606   2.125 -0.1756 -0.4738 -0.5107
 1301SOL    HW1 5476   5.929   5.559   2.046 -1.2565 -1.0334 -0.5411
 1301SOL    HW2 5477   5.967   5.577   2.191  0.9247  0.2328 -1.2131
 1302SOL     OW 5478   5.731   6.232   1.184  0.2713  0.1673  1.0417
 1302SOL    HW1 5479   5.825   6.220   1.197  0.0703 -1.5876  1.1166
 1302SOL    HW2 5480   5.698   6.144   1.170 -1.0847  0.9234 -0.9656
 1303SOL     OW 5481   0.745   6.027   0.130  0.7060 -0.2183  0.4741
 1303SOL    HW1 5482   0.822   6.007   0.183  0.8218  0.0877  0.4243
 1303SOL    HW2 5483   0.709   6.107   0.168  0.6354 -0.1464  0.2595
 1304SOL     OW 5484   1.391   6.036   4.151  0.3835  0.0231 -0.4520
 1304SOL    HW1 5485   1.305   6.008   4.119  1.5171 -2.7572 -1.4355
 1304SOL    HW2 5486   1.408   5.978   4.225  1.5734  0.2231 -0.5553
 1305SOL     OW 5487   6.115   2.459   0.388  0.2527 -0.5584 -0.1575
 1305SOL    HW1 5488   6.031   2.498   0.411  0.1556 -0.3679 -0.8279
 1305SOL    HW2 5489   6.140   2.409   0.466 -1.4295 -2.2557 -0.6203
 1306SOL     OW 5490   1.393   0.437   1.386  0.1971  0.0429 -0.4678
 1306SOL    HW1 5491   1.441   0.425   1.304  0.2312 -0.6422 -0.3530
 1306SOL    HW2 5492   1.301   0.439   1.360  0.1199 -1.4640 -0.4114
 1307SOL     OW 5493   2.169   1.233   3.549  0.5498 -0.0127 -0.2908
 1307SOL    HW1 5494   2.120   1.239   3.631 -0.5467  1.2774 -0.9990
 1307SOL    HW2 5495   2.105   1.254   3.481  1.5250 -0.6889 -1.4685
 1308SOL     OW 5496   1.707   1.576   3.795 -0.2476 -0.0696 -0.3868
 1308SOL    HW1 5497   1.730   1.526   3.717  2.1632 -0.4247  0.4644
 1308SOL    HW2 5498   1.731   1.519   3.868  0.5114  1.4352  0.5982
 1309SOL     OW 5499   2.970   5.785   4.514 -0.6687 -0.1991 -0.3138
 1309SOL    HW1 5500   3.053   5.740   4.495  0.2354  1.8604 -1.7242
 1309SOL    HW2 5501   2.992   5.848   4.583 -1.4463 -0.6455  0.3517
 1310SOL     OW 5502   0.041   2.433   0.958 -0.0897  0.2019  0.3499
 1310SOL    HW1 5503   0.044   2.356   0.901  3.9676 -0.8054  1.5655
 1310SOL    HW2 5504   0.005   2.400   1.040  0.4277 -0.0981  0.4607
 1311SOL     OW 5505   0.757   6.248   4.351  0.1600 -0.7488  0.0673
 1311SOL    HW1 5506   0.686   6.298   4.309  0.7462  0.4102  0.4120
 1311SOL    HW2 5507   0.826   6.246   4.286  1.1842  1.3022  0.9984
 1312SOL     OW 5508   1.896   1.432   0.908 -0.1038  0.4131 -0.8573
 1312SOL    HW1 5509   1.890   1.527   0.918 -0.0812  0.4401 -1.1005
 1312SOL    HW2 5510   1.861   1.415   0.821 -2.4483 -0.0447  0.0945
 1313SOL     OW 5511   4.741   4.079   3.220 -0.0287  0.3813  0.4964
 1313SOL    HW1 5512   4.668   4.107   3.165  0.5688 -0.3824 -0.7265
 1313SOL    HW2 5513   4.730   3.984   3.228  0.5951  0.3127  0.6365
 1314SOL     OW 5514   4.837   5.775   4.130  0.0606  0.0664 -1.0029
 1314SOL    HW1 5515   4.791   5.719   4.068  0.9836  0.3877 -2.0255
 1314SOL    HW2 5516   4.879   5.715   4.191 -2.2855 -0.2175  0.4411
 1315SOL     OW 5517   0.133   1.678   0.504  0.1974  0.1998 -0.5956
 1315SOL    HW1 5518   0.220   1.681   0.545  0.2169 -1.1156 -0.4981
 1315SOL    HW2 5519   0.150   1.698   0.412  0.8035 -1.2818 -0.8307
 1316SOL     OW 5520   6.121   3.605   0.257  0.5475  0.6347 -0.1011
 1316SOL    HW1 5521   6.127   3.610   0.162  2.1965 -1.7396 -0.1894
 1316SOL    HW2 5522   6.153   3.690   0.287  1.3296  0.9187 -1.6375
 1317SOL     OW 5523   5.590   1.574   1.308  0.3160 -0.4319  0.4359
 1317SOL    HW1 5524   5.675   1.533   1.293  0.3697 -0.7018  1.4150
 1317SOL    HW2 5525   5.545   1.515   1.369 -1.2720 -1.2053 -1.3658
 1318SOL     OW 5526   5.003   3.810   0.126 -0.2605  0.1290 -0.1021
 1318SOL    HW1 5527   5.070   3.829   0.192 -0.8015 -0.7694  0.7236
 1318SOL    HW2 5528   5.004   3.887   0.069  1.0516  0.4001  0.2387
 1319SOL     OW 5529   3.307   2.354   2.628  0.1306  0.1005  0.0065
 1319SOL    HW1 5530   3.220   2.330   2.660  0.9463 -1.9339  0.8351
 1319SOL    HW2 5531   3.303   2.336   2.534  0.0268 -1.2457  0.2493
 1320SOL     OW 5532   5.627   4.367   4.498  0.2403  0.2830 -0.4525
 1320SOL    HW1 5533   5.693   4.430   4.529 -0.1336 -0.5012  2.2049
 1320SOL    HW2 5534   5.638   4.292   4.556  0.2973 -1.9601 -3.1656
 1321SOL     OW 5535   1.503   0.729   3.355 -0.3780  0.6917 -0.8523
 1321SOL    HW1 5536   1.565   0.656   3.361  1.3263  2.2000  1.8383
 1321SOL    HW2 5537   1.453   0.724   3.436 -2.3289  0.8240 -1.9978
 1322SOL     OW 5538   1.771   3.128   3.593 -0.1248  0.1808 -0.1147
 1322SOL    HW1 5539   1.753   3.169   3.508 -0.8498 -1.0732 -0.5991
 1322SOL    HW2 5540   1.847   3.072   3.577  0.2395  0.5492  0.2846
 1323SOL     OW 5541   2.100   5.436   3.448  0.0857  0.7011  0.1639
 1323SOL    HW1 5542   2.026   5.497   3.443  0.7654  1.4661 -1.2940
 1323SOL    HW2 5543   2.152   5.456   3.370  0.6724 -1.3290 -0.0112
 1324SOL     OW 5544   0.357   0.064   1.038 -0.3055 -0.6256 -0.2698
 1324SOL    HW1 5545   0.367  -0.031   1.035  1.1840 -0.5144  0.2637
 1324SOL    HW2 5546   0.369   0.086   1.131 -1.9015 -0.0138 -0.1704
 1325SOL     OW 5547   1.608   5.491   3.568 -0.0910  0.1413 -0.6998
 1325SOL    HW1 5548   1.572   5.577   3.545  0.9763  0.6239 -0.6363
 1325SOL    HW2 5549   1.686   5.482   3.513  1.1327  0.2514  0.9405
 1326SOL     OW 5550   4.194   2.601   3.600  0.7325  0.5249  0.3425
 1326SOL    HW1 5551   4.103   2.629   3.613 -0.4103 -2.1381 -1.1315
 1326SOL    HW2 5552   4.225   2.579   3.689 -0.4528  0.4508  0.7557
 1327SOL     OW 5553   0.115   1.133   3.432  0.2092 -0.1563  0.0284
 1327SOL    HW1 5554   0.024   1.151   3.407  0.0011 -2.4653 -1.0962
 1327SOL    HW2 5555   0.166   1.199   3.385 -0.8639  1.6131  1.2056
 1328SOL     OW 5556   3.026   0.771   0.094 -0.0863  0.2499 -0.8132
 1328SOL    HW1 5557   3.063   0.781   0.182 -1.8556 -3.3150  0.5310
 1328SOL    HW2 5558   2.958   0.838   0.088  0.0107  0.4954  0.5758
 1329SOL     OW 5559   4.632   0.287   0.543  0.0488  0.1941  0.3067
 1329SOL    HW1 5560   4.705   0.329   0.499 -0.2407 -0.1749 -0.5478
 1329SOL    HW2 5561   4.554   0.334   0.513 -0.2491 -0.7266 -0.4302
 1330SOL     OW 5562   0.537   3.462   1.872  0.0540  0.0188 -0.6513
 1330SOL    HW1 5563   0.557   3.372   1.896 -2.0480 -0.4156 -0.2841
 1330SOL    HW2 5564   0.594   3.516   1.927  0.7601 -1.0706 -0.2907
 1331SOL     OW 5565   3.581   0.000   1.881  0.2632  0.0133 -0.1103
 1331SOL    HW1 5566   3.674  -0.005   1.858 -0.1851 -2.7394 -1.7801
 1331SOL    HW2 5567   3.578  -0.024   1.974  1.2188  0.7786  0.1448
 1332SOL     OW 5568   5.630   5.021   1.964 -0.2792  0.1649  0.4896
 1332SOL    HW1 5569   5.586   5.024   2.049 -2.1675  0.7735 -0.4355
 1332SOL    HW2 5570   5.704   5.081   1.972 -0.9552  0.8961  1.4396
 1333SOL     OW 5571   0.357   5.260   0.933 -0.1629  0.5982  0.4369
 1333SOL    HW1 5572   0.430   5.243   0.873  0.0287 -0.1580  0.8692
 1333SOL    HW2 5573   0.361   5.189   0.996  0.9851  2.4894  2.6634
 1334SOL     OW 5574   5.245   2.372   4.477  0.7696  0.0794  0.4448
 1334SOL    HW1 5575   5.226   2.324   4.397  0.3524 -0.3805  0.8140
 1334SOL    HW2 5576   5.315   2.433   4.453  0.7352 -0.1443 -0.2305
 1335SOL     OW 5577   1.444   1.094   0.047 -0.0824  0.6606  0.0326
 1335SOL    HW1 5578   1.511   1.029   0.023 -0.2548  0.8628 -1.0449
 1335SOL    HW2 5579   1.484   1.178   0.026 -0.6734  0.7823 -0.6307
 1336SOL     OW 5580   5.093   5.353   4.209  0.1284  0.2485 -0.3192
 1336SOL    HW1 5581   5.074   5.327   4.119  2.2468 -0.1835 -0.6999
 1336SOL    HW2 5582   5.189   5.349   4.216 -0.0282 -1.7895  2.5553
 1337SOL     OW 5583   0.648   2.218   1.832 -0.0008 -0.2325  0.2738
 1337SOL    HW1 5584   0.661   2.301   1.785  0.7633 -0.1065  0.6891
 1337SOL    HW2 5585   0.620   2.157   1.764  1.1836 -0.0807 -0.3846
 1338SOL     OW 5586   0.563   2.329   3.964  0.4104  0.6341 -0.4483
 1338SOL    HW1 5587   0.534   2.238   3.974  1.5971  0.3218  0.4585
 1338SOL    HW2 5588   0.482   2.380   3.967 -0.1194 -0.2159  1.5307
 1339SOL     OW 5589   4.899   3.907   1.135 -0.1163  0.1808  0.2293
 1339SOL    HW1 5590   4.967   3.947   1.189  0.2774 -1.8003  1.3167
 1339SOL    HW2 5591   4.865   3.979   1.082  2.5944  1.3361 -0.1404
 1340SOL     OW 5592   3.683   5.734   2.783 -0.4676 -0.3923 -0.1043
 1340SOL    HW1 5593   3.639   5.651   2.768 -0.9182 -0.1628 -0.0854
 1340SOL    HW2 5594   3.632   5.798   2.733 -0.6418  0.0090  0.5774
 1341SOL     OW 5595   4.907   4.729   3.912 -0.2957  0.1848 -0.2030
 1341SOL    HW1 5596   4.859   4.660   3.958  1.4699  0.2369  1.8940
 1341SOL    HW2 5597   4.943   4.685   3.834 -1.5679 -0.4858 -0.4385
 1342SOL     OW 5598   3.694   2.971   2.551 -0.4753  0.0296  0.1710
 1342SOL    HW1 5599   3.706   2.992   2.458  2.8311  3.7909  1.1437
 1342SOL    HW2 5600   3.752   2.896   2.566 -1.2202 -0.7718 -0.7991
 1343SOL     OW 5601   2.752   6.562   1.300 -0.6186  0.2220  0.1135
 1343SOL    HW1 5602   2.838   6.538   1.267  0.4399  2.5600  0.9410
 1343SOL    HW2 5603   2.697   6.487   1.280  1.9476 -2.0685  0.9793
 1344SOL     OW 5604   5.940   4.689   0.692 -0.1863 -0.0940  0.2473
 1344SOL    HW1 5605   5.994   4.610   0.682 -0.2919 -0.2615  0.9869
 1344SOL    HW2 5606   6.002   4.761   0.684  0.2412 -0.2934  1.5531
 1345SOL     OW 5607   1.941   1.838   1.636  0.0871  0.5833 -0.4601
 1345SOL    HW1 5608   1.857   1.884   1.641 -0.5486 -0.6961  1.9639
 1345SOL    HW2 5609   1.927   1.758   1.686  2.7549  0.3005 -0.0463
 1346SOL     OW 5610   3.689   0.387   1.188 -0.4446 -0.0892 -0.1342
 1346SOL    HW1 5611   3.699   0.481   1.169  3.1645 -0.3812 -0.1995
 1346SOL    HW2 5612   3.692   0.345   1.102  1.3693 -0.4525  0.0834
 1347SOL     OW 5613   3.043   4.947   3.561 -0.5162 -0.0541 -0.5071
 1347SOL    HW1 5614   2.973   5.012   3.560  0.1395  0.6744 -1.0049
 1347SOL    HW2 5615   3.028   4.896   3.641  0.6010  2.5770  1.5512
 1348SOL     OW 5616   5.544   2.583   2.907  0.4240 -0.2106 -0.0068
 1348SOL    HW1 5617   5.580   2.596   2.820  1.8487  1.1565  0.7293
 1348SOL    HW2 5618   5.468   2.642   2.911 -0.2079 -0.9676 -0.6098
 1349SOL     OW 5619   0.002   0.805   1.308  0.3681  0.1607  0.2650
 1349SOL    HW1 5620   0.016   0.734   1.371 -0.0202 -0.7860 -0.6918
 1349SOL    HW2 5621  -0.090   0.797   1.283  0.1139  1.4940  0.7122
 1350SOL     OW 5622   0.829   2.332   2.913 -0.4490  0.2807 -0.6418
 1350SOL    HW1 5623   0.753   2.385   2.891 -0.5308  0.5056  0.1564
 1350SOL    HW2 5624   0.903   2.377   2.873 -0.4166  1.4102  0.6437
 1351SOL     OW 5625   0.112   3.767   0.464 -0.0361  0.1801 -0.0170
 1351SOL    HW1 5626   0.035   3.825   0.464  0.9295  1.5748  2.0862
 1351SOL    HW2 5627   0.095   3.705   0.535  0.8074  0.5651  0.5325
 1352SOL     OW 5628   6.181   2.397   1.890 -0.0257  0.5440 -0.8584
 1352SOL    HW1 5629   6.116   2.348   1.840  0.4091  0.5976 -1.4905
 1352SOL    HW2 5630   6.252   2.334   1.904  0.5529  0.9810 -1.7089
 1353SOL     OW 5631   3.588   3.935   3.289  0.0254 -0.3304  0.3425
 1353SOL    HW1 5632   3.653   3.999   3.318 -0.6652 -0.1629  1.5774
 1353SOL    HW2 5633   3.570   3.883   3.366 -2.8737  0.9826  0.6670
 1354SOL     OW 5634   3.220   4.309   1.540 -0.5061 -0.6706  0.0362
 1354SOL    HW1 5635   3.258   4.370   1.476 -2.1120 -0.1890 -0.4940
 1354SOL    HW2 5636   3.251   4.223   1.512 -1.7363 -0.5508 -1.8488
 1355SOL     OW 5637   1.135   0.018   2.714  0.4581 -0.5448 -0.0969
 1355SOL    HW1 5638   1.123   0.112   2.698 -0.8593 -0.9435 -1.7323
 1355SOL    HW2 5639   1.083  -0.025   2.645 -0.7216 -2.4789  1.8629
 1356SOL     OW 5640   0.309   0.105   2.261  0.5219  0.2972 -0.2513
 1356SOL    HW1 5641   0.268   0.060   2.188 -0.2925  2.0855 -0.9509
 1356SOL    HW2 5642   0.239   0.157   2.301  1.2013  0.2286  1.1177
 1357SOL     OW 5643   5.164   5.872   0.825 -0.3776 -0.4695 -0.2669
 1357SOL    HW1 5644   5.234   5.866   0.760 -1.0954  0.5989 -1.1768
 1357SOL    HW2 5645   5.188   5.947   0.879  0.5276 -1.7166  1.1229
 1358SOL     OW 5646   0.572   1.004   1.895  0.4631  0.2950 -0.0986
 1358SOL    HW1 5647   0.516   0.939   1.853  1.2421 -0.5899  0.1930
 1358SOL    HW2 5648   0.596   1.065   1.825  1.4117 -0.9251 -0.8729
 1359SOL     OW 5649   1.829   2.101   3.100  0.0586 -0.5982 -0.5552
 1359SOL    HW1 5650   1.858   2.078   3.012 -0.7473 -1.1190 -0.6921
 1359SOL    HW2 5651   1.737   2.073   3.104  0.0009 -0.3276  0.3557
 1360SOL     OW 5652   0.249   1.716   3.381  0.6865  0.5298  0.1295
 1360SOL    HW1 5653   0.251   1.672   3.466 -0.5659 -0.9699 -0.5649
 1360SOL    HW2 5654   0.291   1.654   3.321 -0.8902  0.3392 -0.8397
 1361SOL     OW 5655   4.194   4.882   4.003  0.1803 -0.0729 -0.6297
 1361SOL    HW1 5656   4.198   4.861   3.910  0.9770  2.6504 -1.2981
 1361SOL    HW2 5657   4.211   4.976   4.008 -1.7433  0.2696  2.1215
 1362SOL     OW 5658   3.936   1.507   2.352  0.3474 -0.2126 -0.0328
 1362SOL    HW1 5659   3.994   1.513   2.428 -1.5025 -1.4864  1.5815
 1362SOL    HW2 5660   3.916   1.598   2.331  1.1273  0.1785  0.8210
 1363SOL     OW 5661   1.672   2.455   4.167 -0.0684  0.0848  0.5913
 1363SOL    HW1 5662   1.758   2.462   4.209  0.1618  0.3221  0.0928
 1363SOL    HW2 5663   1.689   2.409   4.086  0.5591  4.3202 -2.0114
 1364SOL     OW 5664   4.317   0.884   0.275 -0.1519  0.1218 -0.1432
 1364SOL    HW1 5665   4.292   0.929   0.355  0.4111  1.1655 -0.5362
 1364SOL    HW2 5666   4.265   0.804   0.275 -0.6333  0.4198  0.9345
 1365SOL     OW 5667   4.119   2.351   1.574 -0.1136  0.2060 -0.5518
 1365SOL    HW1 5668   4.072   2.370   1.493  0.5688  1.4968 -0.6682
 1365SOL    HW2 5669   4.168   2.271   1.555 -1.1091 -0.3371 -0.9043
 1366SOL     OW 5670   4.366   3.089   0.525 -0.5436 -0.3090  0.5342
 1366SOL    HW1 5671   4.368   2.994   0.511 -1.9059 -0.8280  3.1933
 1366SOL    HW2 5672   4.431   3.104   0.593 -0.1027  0.7774 -0.0973
 1367SOL     OW 5673   1.907   6.248   1.449  0.3375 -0.3263  0.1640
 1367SOL    HW1 5674   1.823   6.215   1.480  0.3478 -2.1542 -1.5990
 1367SOL    HW2 5675   1.884   6.310   1.380  0.4248  0.2379  0.6337
 1368SOL     OW 5676   3.997   2.498   2.241 -0.1312 -0.1708  0.2334
 1368SOL    HW1 5677   4.025   2.588   2.226  1.0196 -0.8068 -1.7933
 1368SOL    HW2 5678   3.906   2.507   2.270  0.7180  1.7207  2.7096
 1369SOL     OW 5679   1.048   0.578   2.488 -0.4676  0.5771 -0.3542
 1369SOL    HW1 5680   1.109   0.542   2.553 -0.1066 -1.9679 -1.9769
 1369SOL    HW2 5681   0.967   0.591   2.537 -0.0580 -0.7256  0.7406
 1370SOL     OW 5682   6.311   2.120   0.098 -0.3364 -0.3936  0.3652
 1370SOL    HW1 5683   6.311   2.095   0.006 -0.4754  1.5306 -0.2098
 1370SOL    HW2 5684   6.275   2.044   0.144  0.1680 -1.5588 -1.0937
 1371SOL     OW 5685   3.647   0.538   3.679  0.5205  0.4864  0.2201
 1371SOL    HW1 5686   3.606   0.582   3.753 -0.2472  0.7997 -0.3782
 1371SOL    HW2 5687   3.582   0.473   3.651  1.5327 -0.9043  0.9440
 1372SOL     OW 5688   0.956   3.796   0.523 -0.2039  0.1299 -0.3305
 1372SOL    HW1 5689   1.037   3.848   0.524 -0.1617  0.0487  0.8136
 1372SOL    HW2 5690   0.910   3.820   0.603 -1.0853 -0.2035 -0.7225
 1373SOL     OW 5691   3.178   2.421   2.993  0.0882  0.0445  0.5540
 1373SOL    HW1 5692   3.232   2.451   3.066 -0.7990 -0.8970  1.6315
 1373SOL    HW2 5693   3.109   2.486   2.986  2.2370  2.2982 -2.0342
 1374SOL     OW 5694   2.263   3.954   1.991 -0.2682  0.1007  0.7758
 1374SOL    HW1 5695   2.233   4.013   1.922 -0.5511  0.1911  0.9733
 1374SOL    HW2 5696   2.194   3.958   2.058  0.9247  1.5787  1.9861
 1375SOL     OW 5697   0.595   0.945   4.567  0.0529  0.3028  0.3303
 1375SOL    HW1 5698   0.530   1.010   4.540 -0.2883 -0.1691  0.0115
 1375SOL    HW2 5699   0.679   0.984   4.543 -0.1050  0.8909  0.6888
 1376SOL     OW 5700   2.507   6.569   1.482  0.3378  0.1724 -0.3450
 1376SOL    HW1 5701   2.595   6.545   1.508  0.9889  2.6691  0.0309
 1376SOL    HW2 5702   2.488   6.514   1.406  1.8465 -1.0035  0.0846
 1377SOL     OW 5703   1.330   6.519   3.459  0.9212 -0.1756 -0.0382
 1377SOL    HW1 5704   1.362   6.514   3.549 -1.0411  1.0042  0.8024
 1377SOL    HW2 5705   1.242   6.481   3.463  0.8123 -0.1291 -1.4592
 1378SOL     OW 5706   3.902   4.992   0.248  0.6783  0.6658 -0.2371
 1378SOL    HW1 5707   3.827   5.002   0.189  0.3847  0.9190  0.1713
 1378SOL    HW2 5708   3.943   5.078   0.248  0.9521  0.5366 -0.4312
 1379SOL     OW 5709   2.853   1.287   4.118 -0.0344  0.8630  0.5413
 1379SOL    HW1 5710   2.856   1.322   4.029  1.4559  0.2577  0.3196
 1379SOL    HW2 5711   2.943   1.296   4.150  0.0677 -1.2703  1.0288
 1380SOL     OW 5712   5.943   1.031   1.597 -0.3368  0.2421 -0.1941
 1380SOL    HW1 5713   5.966   1.036   1.690  1.5914  0.1735 -0.6350
 1380SOL    HW2 5714   5.977   1.112   1.559 -0.3099 -0.1331 -0.9955
 1381SOL     OW 5715   5.481   3.332   0.908 -0.2551  0.4061  0.1575
 1381SOL    HW1 5716   5.411   3.362   0.849 -1.1399  0.5082  1.2331
 1381SOL    HW2 5717   5.472   3.237   0.908 -0.2002  0.4010  0.0574
 1382SOL     OW 5718   5.448   2.305   1.643  0.3224 -0.9530 -0.4202
 1382SOL    HW1 5719   5.426   2.212   1.646 -0.9142 -0.6726 -0.1324
 1382SOL    HW2 5720   5.506   2.319   1.717  0.4711 -1.4897 -0.4344
 1383SOL     OW 5721   6.245   5.087   4.303  0.1291 -0.7240  0.0623
 1383SOL    HW1 5722   6.275   5.007   4.348  0.9632 -0.2717  0.3323
 1383SOL    HW2 5723   6.182   5.056   4.239 -0.3686 -1.4923  0.9008
 1384SOL     OW 5724   3.408   4.891   0.555 -0.4866 -0.3301 -0.3466
 1384SOL    HW1 5725   3.465   4.829   0.600  1.0387  1.9845  1.0969
 1384SOL    HW2 5726   3.424   4.875   0.462  2.0273 -0.2285  0.0195
 1385SOL     OW 5727   0.758   0.467   3.325 -0.1066 -0.0750 -0.1004
 1385SOL    HW1 5728   0.816   0.511   3.263 -0.2430  0.3572  0.0699
 1385SOL    HW2 5729   0.676   0.516   3.320  0.0659  0.3352  0.8388
 1386SOL     OW 5730   2.615   6.423   2.333 -0.1339 -0.2531  0.0600
 1386SOL    HW1 5731   2.710   6.413   2.328 -0.0998 -2.4606  2.6973
 1386SOL    HW2 5732   2.581   6.334   2.324 -1.9152  0.4233 -0.2776
 1387SOL     OW 5733   0.628   1.402   2.324 -0.4576  0.6376  0.1335
 1387SOL    HW1 5734   0.612   1.448   2.407 -1.2471 -0.4361  0.6007
 1387SOL    HW2 5735   0.652   1.313   2.350  0.3558  0.5847 -0.7731
 1388SOL     OW 5736   4.649   5.896   2.909  0.2400  0.2230  0.0279
 1388SOL    HW1 5737   4.616   5.950   2.837  1.2991  1.1411  0.2150
 1388SOL    HW2 5738   4.708   5.833   2.867 -0.8327 -0.6916 -0.1627
 1389SOL     OW 5739   2.678   1.422   2.235 -0.3789 -0.1716  0.2982
 1389SOL    HW1 5740   2.691   1.438   2.141 -1.0103  0.5212  0.3224
 1389SOL    HW2 5741   2.763   1.391   2.265 -0.0971 -0.1628 -0.4606
 1390SOL     OW 5742   0.387   2.415   0.138  0.2041  0.4817 -0.1189
 1390SOL    HW1 5743   0.470   2.397   0.183 -0.5430 -0.2276  0.9977
 1390SOL    HW2 5744   0.332   2.340   0.157 -0.6255  0.8248 -1.0740
 1391SOL     OW 5745   3.267   4.204   0.317  0.7553 -0.9965 -0.0745
 1391SOL    HW1 5746   3.198   4.270   0.317  1.7284  0.1087 -1.8093
 1391SOL    HW2 5747   3.231   4.132   0.369 -0.5020  0.6958  1.5286
 1392SOL     OW 5748   4.713   3.509   3.640  0.0158  0.3615  0.0599
 1392SOL    HW1 5749   4.788   3.558   3.675 -0.6479  1.1756  0.3962
 1392SOL    HW2 5750   4.637   3.552   3.680 -0.6249 -0.4647 -0.2582
 1393SOL     OW 5751   5.795   3.985   2.100  0.0271  0.0083 -0.4518
 1393SOL    HW1 5752   5.700   3.995   2.102  0.2395  2.6441 -0.0842
 1393SOL    HW2 5753   5.814   3.914   2.161 -1.6236  0.4584  0.6253
 1394SOL     OW 5754   3.692   2.984   1.676 -0.3607 -0.1198 -0.0251
 1394SOL    HW1 5755   3.657   2.903   1.713 -3.5724  1.2194  0.2635
 1394SOL    HW2 5756   3.712   2.962   1.585  1.0268 -1.7522  0.6315
 1395SOL     OW 5757   3.933   0.476   1.762  0.1928  0.2099  0.0861
 1395SOL    HW1 5758   3.915   0.563   1.797  1.9891  0.2372  1.0716
 1395SOL    HW2 5759   3.877   0.418   1.814 -1.5829  0.7864 -1.0809
 1396SOL     OW 5760   1.432   5.124   4.457  0.0935 -0.1510  0.4838
 1396SOL    HW1 5761   1.491   5.185   4.502  0.2311  0.0218  0.0696
 1396SOL    HW2 5762   1.469   5.038   4.475  1.4976  0.0547 -1.2382
 1397SOL     OW 5763   3.054   6.064   4.577  0.0617 -0.1869  0.5321
 1397SOL    HW1 5764   2.963   6.082   4.600 -0.3306  0.2494 -1.1996
 1397SOL    HW2 5765   3.105   6.092   4.653 -1.2491 -0.6432  1.6144
 1398SOL     OW 5766   1.313   1.915   3.239 -0.1120 -0.0531  0.1337
 1398SOL    HW1 5767   1.249   1.978   3.207 -1.1874 -0.6362  1.0737
 1398SOL    HW2 5768   1.313   1.927   3.334  0.6148 -0.5884  0.2088
 1399SOL     OW 5769   4.856   4.350   0.703  0.6014 -0.5349  0.2916
 1399SOL    HW1 5770   4.854   4.445   0.702  0.7221 -0.4705  2.2575
 1399SOL    HW2 5771   4.942   4.328   0.666  0.6912  0.1271  0.0916
 1400SOL     OW 5772   4.012   4.415   2.347 -0.1688 -0.3708  0.1789
 1400SOL    HW1 5773   3.947   4.345   2.344 -0.8567  0.2375  0.4620
 1400SOL    HW2 5774   3.988   4.465   2.426  1.4286 -0.8810  1.0262
 1401SOL     OW 5775   3.179   3.652   1.501 -0.1909 -0.2579 -0.5922
 1401SOL    HW1 5776   3.165   3.687   1.589  1.6559  1.3243 -0.8632
 1401SOL    HW2 5777   3.124   3.574   1.498 -0.1244 -0.5183  2.0658
 1402SOL     OW 5778   1.452   5.062   1.051 -0.1427  0.0060 -0.1593
 1402SOL    HW1 5779   1.412   4.979   1.078  1.6966 -1.2354 -0.9639
 1402SOL    HW2 5780   1.507   5.038   0.977 -1.1843  2.3863 -1.8043
 1403SOL     OW 5781   5.566   1.943   0.347 -0.1029  0.1371 -0.2698
 1403SOL    HW1 5782   5.497   2.004   0.321 -1.5449 -1.1571  0.3024
 1403SOL    HW2 5783   5.635   1.997   0.385 -1.1173  1.4301 -0.2265
 1404SOL     OW 5784   4.821   5.691   2.797  0.1726 -0.0340 -0.1257
 1404SOL    HW1 5785   4.821   5.742   2.716 -1.4823  0.7448  0.3241
 1404SOL    HW2 5786   4.790   5.605   2.771  2.2753 -0.6751 -0.7574
 1405SOL     OW 5787   3.479   1.787   1.714 -0.2425  0.3574 -0.2829
 1405SOL    HW1 5788   3.484   1.808   1.807  2.3315  0.7230 -0.4418
 1405SOL    HW2 5789   3.492   1.870   1.670 -0.6751  0.0601 -0.9908
 1406SOL     OW 5790   3.274   0.288   1.478 -0.1033 -0.0487 -0.3190
 1406SOL    HW1 5791   3.333   0.287   1.554 -0.6994  0.4116  0.1572
 1406SOL    HW2 5792   3.270   0.380   1.452 -3.4160  0.6260  1.9078
 1407SOL     OW 5793   3.762   3.458   3.525  0.7412 -0.1643  0.3897
 1407SOL    HW1 5794   3.783   3.418   3.441 -0.1056  2.1677 -1.0359
 1407SOL    HW2 5795   3.821   3.534   3.531 -1.0406  1.2693  0.5609
 1408SOL     OW 5796   2.334   0.406   2.229 -0.0334 -0.5787  0.0332
[truncated: 976,442 more chars]
