# Supplementary material for: Adding the AMBER 14SB Force Field to the Stochastic Titration CpHMD Method
Source: J Chem Theory Comput. 2025 Jun 16;21(13):6292–304. doi: 10.1021/acs.jctc.5c00415 (PMC12818765; doi:10.1021/acs.jctc.5c00415)
Supplement: Supplementary file 1 [file ct5c00415_si_001.zip › code_availability/MD-runs/HEWL/default-amber/hewl.top]

;
;	File 'hewl.top' was generated
;	By user: unknown (1081)
;	On host: bio164
;	At date: Tue Oct 10 18:02:28 2023
;
;	This is a standalone topology file
;
;	Created by:
;	                    :-) GROMACS - gmx pdb2gmx, 2021.2 (-:
;	
;	Executable:   /gromacs/gromacs-2021.2/bin/gmx
;	Data prefix:  /gromacs/gromacs-2021.2
;	Working dir:  /home/jsequeira/Projects/04_ASICs/FF/tests/Test_systems/MD/HEWL/files/HEWL/default-amber/box-min/box-min_R1
;	Command line:
;	  gmx pdb2gmx -f HEWL.pdb -p hewl.top -o hewl.gro -i hewl_posre.itp -ff Amber14SB_OL15 -water tip3p -ter -ignh -merge all -renum -v
;	Force field was read from current directory or a relative path - path added.
;

; Include forcefield parameters
#include "./Amber14SB_OL15.ff/forcefield.itp"

;[ begin_tit_molecule ]
[ moleculetype ]
; Name            nrexcl
Protein_chain_A     3

[ atoms ]
;   nr       type  resnr residue  atom   cgnr     charge       mass  typeB    chargeB      massB
; residue   1 LYS rtp NLYS q +2.0
     1         N3      1    LYS      N      1     0.0966      14.01
     2          H      1    LYS     H1      2     0.2165      1.008
     3          H      1    LYS     H2      3     0.2165      1.008
     4          H      1    LYS     H3      4     0.2165      1.008
     5         CX      1    LYS     CA      5    -0.0015      12.01
     6         HP      1    LYS     HA      6      0.118      1.008
     7         C8      1    LYS     CB      7     0.0212      12.01
     8         HC      1    LYS    HB1      8     0.0283      1.008
     9         HC      1    LYS    HB2      9     0.0283      1.008
    10         C8      1    LYS     CG     10    -0.0048      12.01
    11         HC      1    LYS    HG1     11     0.0121      1.008
    12         HC      1    LYS    HG2     12     0.0121      1.008
    13         C8      1    LYS     CD     13    -0.0608      12.01
    14         HC      1    LYS    HD1     14     0.0633      1.008
    15         HC      1    LYS    HD2     15     0.0633      1.008
    16         C8      1    LYS     CE     16    -0.0181      12.01
    17         HP      1    LYS    HE1     17     0.1171      1.008
    18         HP      1    LYS    HE2     18     0.1171      1.008
    19         N3      1    LYS     NZ     19    -0.3764      14.01
    20          H      1    LYS    HZ1     20     0.3382      1.008
    21          H      1    LYS    HZ2     21     0.3382      1.008
    22          H      1    LYS    HZ3     22     0.3382      1.008
    23          C      1    LYS      C     23     0.7214      12.01
    24          O      1    LYS      O     24    -0.6013         16   ; qtot 2
; residue   2 VAL rtp VAL  q  0.0
    25          N      2    VAL      N     25    -0.4157      14.01
    26          H      2    VAL      H     26     0.2719      1.008
    27         CX      2    VAL     CA     27    -0.0875      12.01
    28         H1      2    VAL     HA     28     0.0969      1.008
    29         3C      2    VAL     CB     29     0.2985      12.01
    30         HC      2    VAL     HB     30    -0.0297      1.008
    31         CT      2    VAL    CG1     31    -0.3192      12.01
    32         HC      2    VAL   HG11     32     0.0791      1.008
    33         HC      2    VAL   HG12     33     0.0791      1.008
    34         HC      2    VAL   HG13     34     0.0791      1.008
    35         CT      2    VAL    CG2     35    -0.3192      12.01
    36         HC      2    VAL   HG21     36     0.0791      1.008
    37         HC      2    VAL   HG22     37     0.0791      1.008
    38         HC      2    VAL   HG23     38     0.0791      1.008
    39          C      2    VAL      C     39     0.5973      12.01
    40          O      2    VAL      O     40    -0.5679         16   ; qtot 2
; residue   3 PHE rtp PHE  q  0.0
    41          N      3    PHE      N     41    -0.4157      14.01
    42          H      3    PHE      H     42     0.2719      1.008
    43         CX      3    PHE     CA     43    -0.0024      12.01
    44         H1      3    PHE     HA     44     0.0978      1.008
    45         CT      3    PHE     CB     45    -0.0343      12.01
    46         HC      3    PHE    HB1     46     0.0295      1.008
    47         HC      3    PHE    HB2     47     0.0295      1.008
    48         CA      3    PHE     CG     48     0.0118      12.01
    49         CA      3    PHE    CD1     49    -0.1256      12.01
    50         HA      3    PHE    HD1     50      0.133      1.008
    51         CA      3    PHE    CE1     51    -0.1704      12.01
    52         HA      3    PHE    HE1     52      0.143      1.008
    53         CA      3    PHE     CZ     53    -0.1072      12.01
    54         HA      3    PHE     HZ     54     0.1297      1.008
    55         CA      3    PHE    CE2     55    -0.1704      12.01
    56         HA      3    PHE    HE2     56      0.143      1.008
    57         CA      3    PHE    CD2     57    -0.1256      12.01
    58         HA      3    PHE    HD2     58      0.133      1.008
    59          C      3    PHE      C     59     0.5973      12.01
    60          O      3    PHE      O     60    -0.5679         16   ; qtot 2
; residue   4 GLY rtp GLY  q  0.0
    61          N      4    GLY      N     61    -0.4157      14.01
    62          H      4    GLY      H     62     0.2719      1.008
    63         CX      4    GLY     CA     63    -0.0252      12.01
    64         H1      4    GLY    HA1     64     0.0698      1.008
    65         H1      4    GLY    HA2     65     0.0698      1.008
    66          C      4    GLY      C     66     0.5973      12.01
    67          O      4    GLY      O     67    -0.5679         16   ; qtot 2
; residue   5 ARG rtp ARG  q +1.0
    68          N      5    ARG      N     68    -0.3479      14.01
    69          H      5    ARG      H     69     0.2747      1.008
    70         CX      5    ARG     CA     70    -0.2637      12.01
    71         H1      5    ARG     HA     71      0.156      1.008
    72         C8      5    ARG     CB     72    -0.0007      12.01
    73         HC      5    ARG    HB1     73     0.0327      1.008
    74         HC      5    ARG    HB2     74     0.0327      1.008
    75         C8      5    ARG     CG     75      0.039      12.01
    76         HC      5    ARG    HG1     76     0.0285      1.008
    77         HC      5    ARG    HG2     77     0.0285      1.008
    78         C8      5    ARG     CD     78     0.0486      12.01
    79         H1      5    ARG    HD1     79     0.0687      1.008
    80         H1      5    ARG    HD2     80     0.0687      1.008
    81         N2      5    ARG     NE     81    -0.5295      14.01
    82          H      5    ARG     HE     82     0.3456      1.008
    83         CA      5    ARG     CZ     83     0.8076      12.01
    84         N2      5    ARG    NH1     84    -0.8627      14.01
    85          H      5    ARG   HH11     85     0.4478      1.008
    86          H      5    ARG   HH12     86     0.4478      1.008
    87         N2      5    ARG    NH2     87    -0.8627      14.01
    88          H      5    ARG   HH21     88     0.4478      1.008
    89          H      5    ARG   HH22     89     0.4478      1.008
    90          C      5    ARG      C     90     0.7341      12.01
    91          O      5    ARG      O     91    -0.5894         16   ; qtot 3
; residue   6 CYS rtp CYX  q  0.0
    92          N      6    CYS      N     92    -0.4157      14.01
    93          H      6    CYS      H     93     0.2719      1.008
    94         CX      6    CYS     CA     94     0.0429      12.01
    95         H1      6    CYS     HA     95     0.0766      1.008
    96         2C      6    CYS     CB     96     -0.079      12.01
    97         H1      6    CYS    HB1     97      0.091      1.008
    98         H1      6    CYS    HB2     98      0.091      1.008
    99          S      6    CYS     SG     99    -0.1081      32.06
   100          C      6    CYS      C    100     0.5973      12.01
   101          O      6    CYS      O    101    -0.5679         16   ; qtot 3
; residue   7 GLU rtp GLU  q -1.0
   102          N      7    GLU      N    102    -0.5163      14.01
   103          H      7    GLU      H    103     0.2936      1.008
   104         CX      7    GLU     CA    104     0.0397      12.01
   105         H1      7    GLU     HA    105     0.1105      1.008
   106         2C      7    GLU     CB    106      0.056      12.01
   107         HC      7    GLU    HB1    107    -0.0173      1.008
   108         HC      7    GLU    HB2    108    -0.0173      1.008
   109         2C      7    GLU     CG    109     0.0136      12.01
   110         HC      7    GLU    HG1    110    -0.0425      1.008
   111         HC      7    GLU    HG2    111    -0.0425      1.008
   112         CO      7    GLU     CD    112     0.8054      12.01
   113         O2      7    GLU    OE1    113    -0.8188         16
   114         O2      7    GLU    OE2    114    -0.8188         16
   115          C      7    GLU      C    115     0.5366      12.01
   116          O      7    GLU      O    116    -0.5819         16   ; qtot 2
; residue   8 LEU rtp LEU  q  0.0
   117          N      8    LEU      N    117    -0.4157      14.01
   118          H      8    LEU      H    118     0.2719      1.008
   119         CX      8    LEU     CA    119    -0.0518      12.01
   120         H1      8    LEU     HA    120     0.0922      1.008
   121         2C      8    LEU     CB    121    -0.1102      12.01
   122         HC      8    LEU    HB1    122     0.0457      1.008
   123         HC      8    LEU    HB2    123     0.0457      1.008
   124         3C      8    LEU     CG    124     0.3531      12.01
   125         HC      8    LEU     HG    125    -0.0361      1.008
   126         CT      8    LEU    CD1    126    -0.4121      12.01
   127         HC      8    LEU   HD11    127        0.1      1.008
   128         HC      8    LEU   HD12    128        0.1      1.008
   129         HC      8    LEU   HD13    129        0.1      1.008
   130         CT      8    LEU    CD2    130    -0.4121      12.01
   131         HC      8    LEU   HD21    131        0.1      1.008
   132         HC      8    LEU   HD22    132        0.1      1.008
   133         HC      8    LEU   HD23    133        0.1      1.008
   134          C      8    LEU      C    134     0.5973      12.01
   135          O      8    LEU      O    135    -0.5679         16   ; qtot 2
; residue   9 ALA rtp ALA  q  0.0
   136          N      9    ALA      N    136    -0.4157      14.01
   137          H      9    ALA      H    137     0.2719      1.008
   138         CX      9    ALA     CA    138     0.0337      12.01
   139         H1      9    ALA     HA    139     0.0823      1.008
   140         CT      9    ALA     CB    140    -0.1825      12.01
   141         HC      9    ALA    HB1    141     0.0603      1.008
   142         HC      9    ALA    HB2    142     0.0603      1.008
   143         HC      9    ALA    HB3    143     0.0603      1.008
   144          C      9    ALA      C    144     0.5973      12.01
   145          O      9    ALA      O    145    -0.5679         16   ; qtot 2
; residue  10 ALA rtp ALA  q  0.0
   146          N     10    ALA      N    146    -0.4157      14.01
   147          H     10    ALA      H    147     0.2719      1.008
   148         CX     10    ALA     CA    148     0.0337      12.01
   149         H1     10    ALA     HA    149     0.0823      1.008
   150         CT     10    ALA     CB    150    -0.1825      12.01
   151         HC     10    ALA    HB1    151     0.0603      1.008
   152         HC     10    ALA    HB2    152     0.0603      1.008
   153         HC     10    ALA    HB3    153     0.0603      1.008
   154          C     10    ALA      C    154     0.5973      12.01
   155          O     10    ALA      O    155    -0.5679         16   ; qtot 2
; residue  11 ALA rtp ALA  q  0.0
   156          N     11    ALA      N    156    -0.4157      14.01
   157          H     11    ALA      H    157     0.2719      1.008
   158         CX     11    ALA     CA    158     0.0337      12.01
   159         H1     11    ALA     HA    159     0.0823      1.008
   160         CT     11    ALA     CB    160    -0.1825      12.01
   161         HC     11    ALA    HB1    161     0.0603      1.008
   162         HC     11    ALA    HB2    162     0.0603      1.008
   163         HC     11    ALA    HB3    163     0.0603      1.008
   164          C     11    ALA      C    164     0.5973      12.01
   165          O     11    ALA      O    165    -0.5679         16   ; qtot 2
; residue  12 MET rtp MET  q  0.0
   166          N     12    MET      N    166    -0.4157      14.01
   167          H     12    MET      H    167     0.2719      1.008
   168         CX     12    MET     CA    168    -0.0237      12.01
   169         H1     12    MET     HA    169      0.088      1.008
   170         2C     12    MET     CB    170     0.0342      12.01
   171         HC     12    MET    HB1    171     0.0241      1.008
   172         HC     12    MET    HB2    172     0.0241      1.008
   173         2C     12    MET     CG    173     0.0018      12.01
   174         H1     12    MET    HG1    174      0.044      1.008
   175         H1     12    MET    HG2    175      0.044      1.008
   176          S     12    MET     SD    176    -0.2737      32.06
   177         CT     12    MET     CE    177    -0.0536      12.01
   178         H1     12    MET    HE1    178     0.0684      1.008
   179         H1     12    MET    HE2    179     0.0684      1.008
   180         H1     12    MET    HE3    180     0.0684      1.008
   181          C     12    MET      C    181     0.5973      12.01
   182          O     12    MET      O    182    -0.5679         16   ; qtot 2
; residue  13 LYS rtp LYS  q +1.0
   183          N     13    LYS      N    183    -0.3479      14.01
   184          H     13    LYS      H    184     0.2747      1.008
   185         CX     13    LYS     CA    185      -0.24      12.01
   186         H1     13    LYS     HA    186     0.1426      1.008
   187         C8     13    LYS     CB    187    -0.0094      12.01
   188         HC     13    LYS    HB1    188     0.0362      1.008
   189         HC     13    LYS    HB2    189     0.0362      1.008
   190         C8     13    LYS     CG    190     0.0187      12.01
   191         HC     13    LYS    HG1    191     0.0103      1.008
   192         HC     13    LYS    HG2    192     0.0103      1.008
   193         C8     13    LYS     CD    193    -0.0479      12.01
   194         HC     13    LYS    HD1    194     0.0621      1.008
   195         HC     13    LYS    HD2    195     0.0621      1.008
   196         C8     13    LYS     CE    196    -0.0143      12.01
   197         HP     13    LYS    HE1    197     0.1135      1.008
   198         HP     13    LYS    HE2    198     0.1135      1.008
   199         N3     13    LYS     NZ    199    -0.3854      14.01
   200          H     13    LYS    HZ1    200       0.34      1.008
   201          H     13    LYS    HZ2    201       0.34      1.008
   202          H     13    LYS    HZ3    202       0.34      1.008
   203          C     13    LYS      C    203     0.7341      12.01
   204          O     13    LYS      O    204    -0.5894         16   ; qtot 3
; residue  14 ARG rtp ARG  q +1.0
   205          N     14    ARG      N    205    -0.3479      14.01
   206          H     14    ARG      H    206     0.2747      1.008
   207         CX     14    ARG     CA    207    -0.2637      12.01
   208         H1     14    ARG     HA    208      0.156      1.008
   209         C8     14    ARG     CB    209    -0.0007      12.01
   210         HC     14    ARG    HB1    210     0.0327      1.008
   211         HC     14    ARG    HB2    211     0.0327      1.008
   212         C8     14    ARG     CG    212      0.039      12.01
   213         HC     14    ARG    HG1    213     0.0285      1.008
   214         HC     14    ARG    HG2    214     0.0285      1.008
   215         C8     14    ARG     CD    215     0.0486      12.01
   216         H1     14    ARG    HD1    216     0.0687      1.008
   217         H1     14    ARG    HD2    217     0.0687      1.008
   218         N2     14    ARG     NE    218    -0.5295      14.01
   219          H     14    ARG     HE    219     0.3456      1.008
   220         CA     14    ARG     CZ    220     0.8076      12.01
   221         N2     14    ARG    NH1    221    -0.8627      14.01
   222          H     14    ARG   HH11    222     0.4478      1.008
   223          H     14    ARG   HH12    223     0.4478      1.008
   224         N2     14    ARG    NH2    224    -0.8627      14.01
   225          H     14    ARG   HH21    225     0.4478      1.008
   226          H     14    ARG   HH22    226     0.4478      1.008
   227          C     14    ARG      C    227     0.7341      12.01
   228          O     14    ARG      O    228    -0.5894         16   ; qtot 4
; residue  15 HIS rtp HIP  q +1.0
   229          N     15    HIS      N    229    -0.3479      14.01
   230          H     15    HIS      H    230     0.2747      1.008
   231         CX     15    HIS     CA    231    -0.1354      12.01
   232         H1     15    HIS     HA    232     0.1212      1.008
   233         CT     15    HIS     CB    233    -0.0414      12.01
   234         HC     15    HIS    HB1    234      0.081      1.008
   235         HC     15    HIS    HB2    235      0.081      1.008
   236         CC     15    HIS     CG    236    -0.0012      12.01
   237         NA     15    HIS    ND1    237    -0.1513      14.01
   238          H     15    HIS    HD1    238     0.3866      1.008
   239         CR     15    HIS    CE1    239     -0.017      12.01
   240         H5     15    HIS    HE1    240     0.2681      1.008
   241         NA     15    HIS    NE2    241    -0.1718      14.01
   242          H     15    HIS    HE2    242     0.3911      1.008
   243         CW     15    HIS    CD2    243    -0.1141      12.01
   244         H4     15    HIS    HD2    244     0.2317      1.008
   245          C     15    HIS      C    245     0.7341      12.01
   246          O     15    HIS      O    246    -0.5894         16   ; qtot 5
; residue  16 GLY rtp GLY  q  0.0
   247          N     16    GLY      N    247    -0.4157      14.01
   248          H     16    GLY      H    248     0.2719      1.008
   249         CX     16    GLY     CA    249    -0.0252      12.01
   250         H1     16    GLY    HA1    250     0.0698      1.008
   251         H1     16    GLY    HA2    251     0.0698      1.008
   252          C     16    GLY      C    252     0.5973      12.01
   253          O     16    GLY      O    253    -0.5679         16   ; qtot 5
; residue  17 LEU rtp LEU  q  0.0
   254          N     17    LEU      N    254    -0.4157      14.01
   255          H     17    LEU      H    255     0.2719      1.008
   256         CX     17    LEU     CA    256    -0.0518      12.01
   257         H1     17    LEU     HA    257     0.0922      1.008
   258         2C     17    LEU     CB    258    -0.1102      12.01
   259         HC     17    LEU    HB1    259     0.0457      1.008
   260         HC     17    LEU    HB2    260     0.0457      1.008
   261         3C     17    LEU     CG    261     0.3531      12.01
   262         HC     17    LEU     HG    262    -0.0361      1.008
   263         CT     17    LEU    CD1    263    -0.4121      12.01
   264         HC     17    LEU   HD11    264        0.1      1.008
   265         HC     17    LEU   HD12    265        0.1      1.008
   266         HC     17    LEU   HD13    266        0.1      1.008
   267         CT     17    LEU    CD2    267    -0.4121      12.01
   268         HC     17    LEU   HD21    268        0.1      1.008
   269         HC     17    LEU   HD22    269        0.1      1.008
   270         HC     17    LEU   HD23    270        0.1      1.008
   271          C     17    LEU      C    271     0.5973      12.01
   272          O     17    LEU      O    272    -0.5679         16   ; qtot 5
; residue  18 ASP rtp ASP  q -1.0
   273          N     18    ASP      N    273    -0.5163      14.01
   274          H     18    ASP      H    274     0.2936      1.008
   275         CX     18    ASP     CA    275     0.0381      12.01
   276         H1     18    ASP     HA    276      0.088      1.008
   277         2C     18    ASP     CB    277    -0.0303      12.01
   278         HC     18    ASP    HB1    278    -0.0122      1.008
   279         HC     18    ASP    HB2    279    -0.0122      1.008
   280         CO     18    ASP     CG    280     0.7994      12.01
   281         O2     18    ASP    OD1    281    -0.8014         16
   282         O2     18    ASP    OD2    282    -0.8014         16
   283          C     18    ASP      C    283     0.5366      12.01
   284          O     18    ASP      O    284    -0.5819         16   ; qtot 4
; residue  19 ASN rtp ASN  q  0.0
   285          N     19    ASN      N    285    -0.4157      14.01
   286          H     19    ASN      H    286     0.2719      1.008
   287         CX     19    ASN     CA    287     0.0143      12.01
   288         H1     19    ASN     HA    288     0.1048      1.008
   289         2C     19    ASN     CB    289    -0.2041      12.01
   290         HC     19    ASN    HB1    290     0.0797      1.008
   291         HC     19    ASN    HB2    291     0.0797      1.008
   292          C     19    ASN     CG    292      0.713      12.01
   293          O     19    ASN    OD1    293    -0.5931         16
   294          N     19    ASN    ND2    294    -0.9191      14.01
   295          H     19    ASN   HD21    295     0.4196      1.008
   296          H     19    ASN   HD22    296     0.4196      1.008
   297          C     19    ASN      C    297     0.5973      12.01
   298          O     19    ASN      O    298    -0.5679         16   ; qtot 4
; residue  20 TYR rtp TYR  q  0.0
   299          N     20    TYR      N    299    -0.4157      14.01
   300          H     20    TYR      H    300     0.2719      1.008
   301         CX     20    TYR     CA    301    -0.0014      12.01
   302         H1     20    TYR     HA    302     0.0876      1.008
   303         CT     20    TYR     CB    303    -0.0152      12.01
   304         HC     20    TYR    HB1    304     0.0295      1.008
   305         HC     20    TYR    HB2    305     0.0295      1.008
   306         CA     20    TYR     CG    306    -0.0011      12.01
   307         CA     20    TYR    CD1    307    -0.1906      12.01
   308         HA     20    TYR    HD1    308     0.1699      1.008
   309         CA     20    TYR    CE1    309    -0.2341      12.01
   310         HA     20    TYR    HE1    310     0.1656      1.008
   311          C     20    TYR     CZ    311     0.3226      12.01
   312         OH     20    TYR     OH    312    -0.5579         16
   313         HO     20    TYR     HH    313     0.3992      1.008
   314         CA     20    TYR    CE2    314    -0.2341      12.01
   315         HA     20    TYR    HE2    315     0.1656      1.008
   316         CA     20    TYR    CD2    316    -0.1906      12.01
   317         HA     20    TYR    HD2    317     0.1699      1.008
   318          C     20    TYR      C    318     0.5973      12.01
   319          O     20    TYR      O    319    -0.5679         16   ; qtot 4
; residue  21 ARG rtp ARG  q +1.0
   320          N     21    ARG      N    320    -0.3479      14.01
   321          H     21    ARG      H    321     0.2747      1.008
   322         CX     21    ARG     CA    322    -0.2637      12.01
   323         H1     21    ARG     HA    323      0.156      1.008
   324         C8     21    ARG     CB    324    -0.0007      12.01
   325         HC     21    ARG    HB1    325     0.0327      1.008
   326         HC     21    ARG    HB2    326     0.0327      1.008
   327         C8     21    ARG     CG    327      0.039      12.01
   328         HC     21    ARG    HG1    328     0.0285      1.008
   329         HC     21    ARG    HG2    329     0.0285      1.008
   330         C8     21    ARG     CD    330     0.0486      12.01
   331         H1     21    ARG    HD1    331     0.0687      1.008
   332         H1     21    ARG    HD2    332     0.0687      1.008
   333         N2     21    ARG     NE    333    -0.5295      14.01
   334          H     21    ARG     HE    334     0.3456      1.008
   335         CA     21    ARG     CZ    335     0.8076      12.01
   336         N2     21    ARG    NH1    336    -0.8627      14.01
   337          H     21    ARG   HH11    337     0.4478      1.008
   338          H     21    ARG   HH12    338     0.4478      1.008
   339         N2     21    ARG    NH2    339    -0.8627      14.01
   340          H     21    ARG   HH21    340     0.4478      1.008
   341          H     21    ARG   HH22    341     0.4478      1.008
   342          C     21    ARG      C    342     0.7341      12.01
   343          O     21    ARG      O    343    -0.5894         16   ; qtot 5
; residue  22 GLY rtp GLY  q  0.0
   344          N     22    GLY      N    344    -0.4157      14.01
   345          H     22    GLY      H    345     0.2719      1.008
   346         CX     22    GLY     CA    346    -0.0252      12.01
   347         H1     22    GLY    HA1    347     0.0698      1.008
   348         H1     22    GLY    HA2    348     0.0698      1.008
   349          C     22    GLY      C    349     0.5973      12.01
   350          O     22    GLY      O    350    -0.5679         16   ; qtot 5
; residue  23 TYR rtp TYR  q  0.0
   351          N     23    TYR      N    351    -0.4157      14.01
   352          H     23    TYR      H    352     0.2719      1.008
   353         CX     23    TYR     CA    353    -0.0014      12.01
   354         H1     23    TYR     HA    354     0.0876      1.008
   355         CT     23    TYR     CB    355    -0.0152      12.01
   356         HC     23    TYR    HB1    356     0.0295      1.008
   357         HC     23    TYR    HB2    357     0.0295      1.008
   358         CA     23    TYR     CG    358    -0.0011      12.01
   359         CA     23    TYR    CD1    359    -0.1906      12.01
   360         HA     23    TYR    HD1    360     0.1699      1.008
   361         CA     23    TYR    CE1    361    -0.2341      12.01
   362         HA     23    TYR    HE1    362     0.1656      1.008
   363          C     23    TYR     CZ    363     0.3226      12.01
   364         OH     23    TYR     OH    364    -0.5579         16
   365         HO     23    TYR     HH    365     0.3992      1.008
   366         CA     23    TYR    CE2    366    -0.2341      12.01
   367         HA     23    TYR    HE2    367     0.1656      1.008
   368         CA     23    TYR    CD2    368    -0.1906      12.01
   369         HA     23    TYR    HD2    369     0.1699      1.008
   370          C     23    TYR      C    370     0.5973      12.01
   371          O     23    TYR      O    371    -0.5679         16   ; qtot 5
; residue  24 SER rtp SER  q  0.0
   372          N     24    SER      N    372    -0.4157      14.01
   373          H     24    SER      H    373     0.2719      1.008
   374         CX     24    SER     CA    374    -0.0249      12.01
   375         H1     24    SER     HA    375     0.0843      1.008
   376         2C     24    SER     CB    376     0.2117      12.01
   377         H1     24    SER    HB1    377     0.0352      1.008
   378         H1     24    SER    HB2    378     0.0352      1.008
   379         OH     24    SER     OG    379    -0.6546         16
   380         HO     24    SER     HG    380     0.4275      1.008
   381          C     24    SER      C    381     0.5973      12.01
   382          O     24    SER      O    382    -0.5679         16   ; qtot 5
; residue  25 LEU rtp LEU  q  0.0
   383          N     25    LEU      N    383    -0.4157      14.01
   384          H     25    LEU      H    384     0.2719      1.008
   385         CX     25    LEU     CA    385    -0.0518      12.01
   386         H1     25    LEU     HA    386     0.0922      1.008
   387         2C     25    LEU     CB    387    -0.1102      12.01
   388         HC     25    LEU    HB1    388     0.0457      1.008
   389         HC     25    LEU    HB2    389     0.0457      1.008
   390         3C     25    LEU     CG    390     0.3531      12.01
   391         HC     25    LEU     HG    391    -0.0361      1.008
   392         CT     25    LEU    CD1    392    -0.4121      12.01
   393         HC     25    LEU   HD11    393        0.1      1.008
   394         HC     25    LEU   HD12    394        0.1      1.008
   395         HC     25    LEU   HD13    395        0.1      1.008
   396         CT     25    LEU    CD2    396    -0.4121      12.01
   397         HC     25    LEU   HD21    397        0.1      1.008
   398         HC     25    LEU   HD22    398        0.1      1.008
   399         HC     25    LEU   HD23    399        0.1      1.008
   400          C     25    LEU      C    400     0.5973      12.01
   401          O     25    LEU      O    401    -0.5679         16   ; qtot 5
; residue  26 GLY rtp GLY  q  0.0
   402          N     26    GLY      N    402    -0.4157      14.01
   403          H     26    GLY      H    403     0.2719      1.008
   404         CX     26    GLY     CA    404    -0.0252      12.01
   405         H1     26    GLY    HA1    405     0.0698      1.008
   406         H1     26    GLY    HA2    406     0.0698      1.008
   407          C     26    GLY      C    407     0.5973      12.01
   408          O     26    GLY      O    408    -0.5679         16   ; qtot 5
; residue  27 ASN rtp ASN  q  0.0
   409          N     27    ASN      N    409    -0.4157      14.01
   410          H     27    ASN      H    410     0.2719      1.008
   411         CX     27    ASN     CA    411     0.0143      12.01
   412         H1     27    ASN     HA    412     0.1048      1.008
   413         2C     27    ASN     CB    413    -0.2041      12.01
   414         HC     27    ASN    HB1    414     0.0797      1.008
   415         HC     27    ASN    HB2    415     0.0797      1.008
   416          C     27    ASN     CG    416      0.713      12.01
   417          O     27    ASN    OD1    417    -0.5931         16
   418          N     27    ASN    ND2    418    -0.9191      14.01
   419          H     27    ASN   HD21    419     0.4196      1.008
   420          H     27    ASN   HD22    420     0.4196      1.008
   421          C     27    ASN      C    421     0.5973      12.01
   422          O     27    ASN      O    422    -0.5679         16   ; qtot 5
; residue  28 TRP rtp TRP  q  0.0
   423          N     28    TRP      N    423    -0.4157      14.01
   424          H     28    TRP      H    424     0.2719      1.008
   425         CX     28    TRP     CA    425    -0.0275      12.01
   426         H1     28    TRP     HA    426     0.1123      1.008
   427         CT     28    TRP     CB    427     -0.005      12.01
   428         HC     28    TRP    HB1    428     0.0339      1.008
   429         HC     28    TRP    HB2    429     0.0339      1.008
   430         C*     28    TRP     CG    430    -0.1415      12.01
   431         CW     28    TRP    CD1    431    -0.1638      12.01
   432         H4     28    TRP    HD1    432     0.2062      1.008
   433         NA     28    TRP    NE1    433    -0.3418      14.01
   434          H     28    TRP    HE1    434     0.3412      1.008
   435         CN     28    TRP    CE2    435      0.138      12.01
   436         CA     28    TRP    CZ2    436    -0.2601      12.01
   437         HA     28    TRP    HZ2    437     0.1572      1.008
   438         CA     28    TRP    CH2    438    -0.1134      12.01
   439         HA     28    TRP    HH2    439     0.1417      1.008
   440         CA     28    TRP    CZ3    440    -0.1972      12.01
   441         HA     28    TRP    HZ3    441     0.1447      1.008
   442         CA     28    TRP    CE3    442    -0.2387      12.01
   443         HA     28    TRP    HE3    443       0.17      1.008
   444         CB     28    TRP    CD2    444     0.1243      12.01
   445          C     28    TRP      C    445     0.5973      12.01
   446          O     28    TRP      O    446    -0.5679         16   ; qtot 5
; residue  29 VAL rtp VAL  q  0.0
   447          N     29    VAL      N    447    -0.4157      14.01
   448          H     29    VAL      H    448     0.2719      1.008
   449         CX     29    VAL     CA    449    -0.0875      12.01
   450         H1     29    VAL     HA    450     0.0969      1.008
   451         3C     29    VAL     CB    451     0.2985      12.01
   452         HC     29    VAL     HB    452    -0.0297      1.008
   453         CT     29    VAL    CG1    453    -0.3192      12.01
   454         HC     29    VAL   HG11    454     0.0791      1.008
   455         HC     29    VAL   HG12    455     0.0791      1.008
   456         HC     29    VAL   HG13    456     0.0791      1.008
   457         CT     29    VAL    CG2    457    -0.3192      12.01
   458         HC     29    VAL   HG21    458     0.0791      1.008
   459         HC     29    VAL   HG22    459     0.0791      1.008
   460         HC     29    VAL   HG23    460     0.0791      1.008
   461          C     29    VAL      C    461     0.5973      12.01
   462          O     29    VAL      O    462    -0.5679         16   ; qtot 5
; residue  30 CYS rtp CYX  q  0.0
   463          N     30    CYS      N    463    -0.4157      14.01
   464          H     30    CYS      H    464     0.2719      1.008
   465         CX     30    CYS     CA    465     0.0429      12.01
   466         H1     30    CYS     HA    466     0.0766      1.008
   467         2C     30    CYS     CB    467     -0.079      12.01
   468         H1     30    CYS    HB1    468      0.091      1.008
   469         H1     30    CYS    HB2    469      0.091      1.008
   470          S     30    CYS     SG    470    -0.1081      32.06
   471          C     30    CYS      C    471     0.5973      12.01
   472          O     30    CYS      O    472    -0.5679         16   ; qtot 5
; residue  31 ALA rtp ALA  q  0.0
   473          N     31    ALA      N    473    -0.4157      14.01
   474          H     31    ALA      H    474     0.2719      1.008
   475         CX     31    ALA     CA    475     0.0337      12.01
   476         H1     31    ALA     HA    476     0.0823      1.008
   477         CT     31    ALA     CB    477    -0.1825      12.01
   478         HC     31    ALA    HB1    478     0.0603      1.008
   479         HC     31    ALA    HB2    479     0.0603      1.008
   480         HC     31    ALA    HB3    480     0.0603      1.008
   481          C     31    ALA      C    481     0.5973      12.01
   482          O     31    ALA      O    482    -0.5679         16   ; qtot 5
; residue  32 ALA rtp ALA  q  0.0
   483          N     32    ALA      N    483    -0.4157      14.01
   484          H     32    ALA      H    484     0.2719      1.008
   485         CX     32    ALA     CA    485     0.0337      12.01
   486         H1     32    ALA     HA    486     0.0823      1.008
   487         CT     32    ALA     CB    487    -0.1825      12.01
   488         HC     32    ALA    HB1    488     0.0603      1.008
   489         HC     32    ALA    HB2    489     0.0603      1.008
   490         HC     32    ALA    HB3    490     0.0603      1.008
   491          C     32    ALA      C    491     0.5973      12.01
   492          O     32    ALA      O    492    -0.5679         16   ; qtot 5
; residue  33 LYS rtp LYS  q +1.0
   493          N     33    LYS      N    493    -0.3479      14.01
   494          H     33    LYS      H    494     0.2747      1.008
   495         CX     33    LYS     CA    495      -0.24      12.01
   496         H1     33    LYS     HA    496     0.1426      1.008
   497         C8     33    LYS     CB    497    -0.0094      12.01
   498         HC     33    LYS    HB1    498     0.0362      1.008
   499         HC     33    LYS    HB2    499     0.0362      1.008
   500         C8     33    LYS     CG    500     0.0187      12.01
   501         HC     33    LYS    HG1    501     0.0103      1.008
   502         HC     33    LYS    HG2    502     0.0103      1.008
   503         C8     33    LYS     CD    503    -0.0479      12.01
   504         HC     33    LYS    HD1    504     0.0621      1.008
   505         HC     33    LYS    HD2    505     0.0621      1.008
   506         C8     33    LYS     CE    506    -0.0143      12.01
   507         HP     33    LYS    HE1    507     0.1135      1.008
   508         HP     33    LYS    HE2    508     0.1135      1.008
   509         N3     33    LYS     NZ    509    -0.3854      14.01
   510          H     33    LYS    HZ1    510       0.34      1.008
   511          H     33    LYS    HZ2    511       0.34      1.008
   512          H     33    LYS    HZ3    512       0.34      1.008
   513          C     33    LYS      C    513     0.7341      12.01
   514          O     33    LYS      O    514    -0.5894         16   ; qtot 6
; residue  34 PHE rtp PHE  q  0.0
   515          N     34    PHE      N    515    -0.4157      14.01
   516          H     34    PHE      H    516     0.2719      1.008
   517         CX     34    PHE     CA    517    -0.0024      12.01
   518         H1     34    PHE     HA    518     0.0978      1.008
   519         CT     34    PHE     CB    519    -0.0343      12.01
   520         HC     34    PHE    HB1    520     0.0295      1.008
   521         HC     34    PHE    HB2    521     0.0295      1.008
   522         CA     34    PHE     CG    522     0.0118      12.01
   523         CA     34    PHE    CD1    523    -0.1256      12.01
   524         HA     34    PHE    HD1    524      0.133      1.008
   525         CA     34    PHE    CE1    525    -0.1704      12.01
   526         HA     34    PHE    HE1    526      0.143      1.008
   527         CA     34    PHE     CZ    527    -0.1072      12.01
   528         HA     34    PHE     HZ    528     0.1297      1.008
   529         CA     34    PHE    CE2    529    -0.1704      12.01
   530         HA     34    PHE    HE2    530      0.143      1.008
   531         CA     34    PHE    CD2    531    -0.1256      12.01
   532         HA     34    PHE    HD2    532      0.133      1.008
   533          C     34    PHE      C    533     0.5973      12.01
   534          O     34    PHE      O    534    -0.5679         16   ; qtot 6
; residue  35 GLU rtp GLU  q -1.0
   535          N     35    GLU      N    535    -0.5163      14.01
   536          H     35    GLU      H    536     0.2936      1.008
   537         CX     35    GLU     CA    537     0.0397      12.01
   538         H1     35    GLU     HA    538     0.1105      1.008
   539         2C     35    GLU     CB    539      0.056      12.01
   540         HC     35    GLU    HB1    540    -0.0173      1.008
   541         HC     35    GLU    HB2    541    -0.0173      1.008
   542         2C     35    GLU     CG    542     0.0136      12.01
   543         HC     35    GLU    HG1    543    -0.0425      1.008
   544         HC     35    GLU    HG2    544    -0.0425      1.008
   545         CO     35    GLU     CD    545     0.8054      12.01
   546         O2     35    GLU    OE1    546    -0.8188         16
   547         O2     35    GLU    OE2    547    -0.8188         16
   548          C     35    GLU      C    548     0.5366      12.01
   549          O     35    GLU      O    549    -0.5819         16   ; qtot 5
; residue  36 SER rtp SER  q  0.0
   550          N     36    SER      N    550    -0.4157      14.01
   551          H     36    SER      H    551     0.2719      1.008
   552         CX     36    SER     CA    552    -0.0249      12.01
   553         H1     36    SER     HA    553     0.0843      1.008
   554         2C     36    SER     CB    554     0.2117      12.01
   555         H1     36    SER    HB1    555     0.0352      1.008
   556         H1     36    SER    HB2    556     0.0352      1.008
   557         OH     36    SER     OG    557    -0.6546         16
   558         HO     36    SER     HG    558     0.4275      1.008
   559          C     36    SER      C    559     0.5973      12.01
   560          O     36    SER      O    560    -0.5679         16   ; qtot 5
; residue  37 ASN rtp ASN  q  0.0
   561          N     37    ASN      N    561    -0.4157      14.01
   562          H     37    ASN      H    562     0.2719      1.008
   563         CX     37    ASN     CA    563     0.0143      12.01
   564         H1     37    ASN     HA    564     0.1048      1.008
   565         2C     37    ASN     CB    565    -0.2041      12.01
   566         HC     37    ASN    HB1    566     0.0797      1.008
   567         HC     37    ASN    HB2    567     0.0797      1.008
   568          C     37    ASN     CG    568      0.713      12.01
   569          O     37    ASN    OD1    569    -0.5931         16
   570          N     37    ASN    ND2    570    -0.9191      14.01
   571          H     37    ASN   HD21    571     0.4196      1.008
   572          H     37    ASN   HD22    572     0.4196      1.008
   573          C     37    ASN      C    573     0.5973      12.01
   574          O     37    ASN      O    574    -0.5679         16   ; qtot 5
; residue  38 PHE rtp PHE  q  0.0
   575          N     38    PHE      N    575    -0.4157      14.01
   576          H     38    PHE      H    576     0.2719      1.008
   577         CX     38    PHE     CA    577    -0.0024      12.01
   578         H1     38    PHE     HA    578     0.0978      1.008
   579         CT     38    PHE     CB    579    -0.0343      12.01
   580         HC     38    PHE    HB1    580     0.0295      1.008
   581         HC     38    PHE    HB2    581     0.0295      1.008
   582         CA     38    PHE     CG    582     0.0118      12.01
   583         CA     38    PHE    CD1    583    -0.1256      12.01
   584         HA     38    PHE    HD1    584      0.133      1.008
   585         CA     38    PHE    CE1    585    -0.1704      12.01
   586         HA     38    PHE    HE1    586      0.143      1.008
   587         CA     38    PHE     CZ    587    -0.1072      12.01
   588         HA     38    PHE     HZ    588     0.1297      1.008
   589         CA     38    PHE    CE2    589    -0.1704      12.01
   590         HA     38    PHE    HE2    590      0.143      1.008
   591         CA     38    PHE    CD2    591    -0.1256      12.01
   592         HA     38    PHE    HD2    592      0.133      1.008
   593          C     38    PHE      C    593     0.5973      12.01
   594          O     38    PHE      O    594    -0.5679         16   ; qtot 5
; residue  39 ASN rtp ASN  q  0.0
   595          N     39    ASN      N    595    -0.4157      14.01
   596          H     39    ASN      H    596     0.2719      1.008
   597         CX     39    ASN     CA    597     0.0143      12.01
   598         H1     39    ASN     HA    598     0.1048      1.008
   599         2C     39    ASN     CB    599    -0.2041      12.01
   600         HC     39    ASN    HB1    600     0.0797      1.008
   601         HC     39    ASN    HB2    601     0.0797      1.008
   602          C     39    ASN     CG    602      0.713      12.01
   603          O     39    ASN    OD1    603    -0.5931         16
   604          N     39    ASN    ND2    604    -0.9191      14.01
   605          H     39    ASN   HD21    605     0.4196      1.008
   606          H     39    ASN   HD22    606     0.4196      1.008
   607          C     39    ASN      C    607     0.5973      12.01
   608          O     39    ASN      O    608    -0.5679         16   ; qtot 5
; residue  40 THR rtp THR  q  0.0
   609          N     40    THR      N    609    -0.4157      14.01
   610          H     40    THR      H    610     0.2719      1.008
   611         CX     40    THR     CA    611    -0.0389      12.01
   612         H1     40    THR     HA    612     0.1007      1.008
   613         3C     40    THR     CB    613     0.3654      12.01
   614         H1     40    THR     HB    614     0.0043      1.008
   615         CT     40    THR    CG2    615    -0.2438      12.01
   616         HC     40    THR   HG21    616     0.0642      1.008
   617         HC     40    THR   HG22    617     0.0642      1.008
   618         HC     40    THR   HG23    618     0.0642      1.008
   619         OH     40    THR    OG1    619    -0.6761         16
   620         HO     40    THR    HG1    620     0.4102      1.008
   621          C     40    THR      C    621     0.5973      12.01
   622          O     40    THR      O    622    -0.5679         16   ; qtot 5
; residue  41 GLN rtp GLN  q  0.0
   623          N     41    GLN      N    623    -0.4157      14.01
   624          H     41    GLN      H    624     0.2719      1.008
   625         CX     41    GLN     CA    625    -0.0031      12.01
   626         H1     41    GLN     HA    626      0.085      1.008
   627         2C     41    GLN     CB    627    -0.0036      12.01
   628         HC     41    GLN    HB1    628     0.0171      1.008
   629         HC     41    GLN    HB2    629     0.0171      1.008
   630         2C     41    GLN     CG    630    -0.0645      12.01
   631         HC     41    GLN    HG1    631     0.0352      1.008
   632         HC     41    GLN    HG2    632     0.0352      1.008
   633          C     41    GLN     CD    633     0.6951      12.01
   634          O     41    GLN    OE1    634    -0.6086         16
   635          N     41    GLN    NE2    635    -0.9407      14.01
   636          H     41    GLN   HE21    636     0.4251      1.008
   637          H     41    GLN   HE22    637     0.4251      1.008
   638          C     41    GLN      C    638     0.5973      12.01
   639          O     41    GLN      O    639    -0.5679         16   ; qtot 5
; residue  42 ALA rtp ALA  q  0.0
   640          N     42    ALA      N    640    -0.4157      14.01
   641          H     42    ALA      H    641     0.2719      1.008
   642         CX     42    ALA     CA    642     0.0337      12.01
   643         H1     42    ALA     HA    643     0.0823      1.008
   644         CT     42    ALA     CB    644    -0.1825      12.01
   645         HC     42    ALA    HB1    645     0.0603      1.008
   646         HC     42    ALA    HB2    646     0.0603      1.008
   647         HC     42    ALA    HB3    647     0.0603      1.008
   648          C     42    ALA      C    648     0.5973      12.01
   649          O     42    ALA      O    649    -0.5679         16   ; qtot 5
; residue  43 THR rtp THR  q  0.0
   650          N     43    THR      N    650    -0.4157      14.01
   651          H     43    THR      H    651     0.2719      1.008
   652         CX     43    THR     CA    652    -0.0389      12.01
   653         H1     43    THR     HA    653     0.1007      1.008
   654         3C     43    THR     CB    654     0.3654      12.01
   655         H1     43    THR     HB    655     0.0043      1.008
   656         CT     43    THR    CG2    656    -0.2438      12.01
   657         HC     43    THR   HG21    657     0.0642      1.008
   658         HC     43    THR   HG22    658     0.0642      1.008
   659         HC     43    THR   HG23    659     0.0642      1.008
   660         OH     43    THR    OG1    660    -0.6761         16
   661         HO     43    THR    HG1    661     0.4102      1.008
   662          C     43    THR      C    662     0.5973      12.01
   663          O     43    THR      O    663    -0.5679         16   ; qtot 5
; residue  44 ASN rtp ASN  q  0.0
   664          N     44    ASN      N    664    -0.4157      14.01
   665          H     44    ASN      H    665     0.2719      1.008
   666         CX     44    ASN     CA    666     0.0143      12.01
   667         H1     44    ASN     HA    667     0.1048      1.008
   668         2C     44    ASN     CB    668    -0.2041      12.01
   669         HC     44    ASN    HB1    669     0.0797      1.008
   670         HC     44    ASN    HB2    670     0.0797      1.008
   671          C     44    ASN     CG    671      0.713      12.01
   672          O     44    ASN    OD1    672    -0.5931         16
   673          N     44    ASN    ND2    673    -0.9191      14.01
   674          H     44    ASN   HD21    674     0.4196      1.008
   675          H     44    ASN   HD22    675     0.4196      1.008
   676          C     44    ASN      C    676     0.5973      12.01
   677          O     44    ASN      O    677    -0.5679         16   ; qtot 5
; residue  45 ARG rtp ARG  q +1.0
   678          N     45    ARG      N    678    -0.3479      14.01
   679          H     45    ARG      H    679     0.2747      1.008
   680         CX     45    ARG     CA    680    -0.2637      12.01
   681         H1     45    ARG     HA    681      0.156      1.008
   682         C8     45    ARG     CB    682    -0.0007      12.01
   683         HC     45    ARG    HB1    683     0.0327      1.008
   684         HC     45    ARG    HB2    684     0.0327      1.008
   685         C8     45    ARG     CG    685      0.039      12.01
   686         HC     45    ARG    HG1    686     0.0285      1.008
   687         HC     45    ARG    HG2    687     0.0285      1.008
   688         C8     45    ARG     CD    688     0.0486      12.01
   689         H1     45    ARG    HD1    689     0.0687      1.008
   690         H1     45    ARG    HD2    690     0.0687      1.008
   691         N2     45    ARG     NE    691    -0.5295      14.01
   692          H     45    ARG     HE    692     0.3456      1.008
   693         CA     45    ARG     CZ    693     0.8076      12.01
   694         N2     45    ARG    NH1    694    -0.8627      14.01
   695          H     45    ARG   HH11    695     0.4478      1.008
   696          H     45    ARG   HH12    696     0.4478      1.008
   697         N2     45    ARG    NH2    697    -0.8627      14.01
   698          H     45    ARG   HH21    698     0.4478      1.008
   699          H     45    ARG   HH22    699     0.4478      1.008
   700          C     45    ARG      C    700     0.7341      12.01
   701          O     45    ARG      O    701    -0.5894         16   ; qtot 6
; residue  46 ASN rtp ASN  q  0.0
   702          N     46    ASN      N    702    -0.4157      14.01
   703          H     46    ASN      H    703     0.2719      1.008
   704         CX     46    ASN     CA    704     0.0143      12.01
   705         H1     46    ASN     HA    705     0.1048      1.008
   706         2C     46    ASN     CB    706    -0.2041      12.01
   707         HC     46    ASN    HB1    707     0.0797      1.008
   708         HC     46    ASN    HB2    708     0.0797      1.008
   709          C     46    ASN     CG    709      0.713      12.01
   710          O     46    ASN    OD1    710    -0.5931         16
   711          N     46    ASN    ND2    711    -0.9191      14.01
   712          H     46    ASN   HD21    712     0.4196      1.008
   713          H     46    ASN   HD22    713     0.4196      1.008
   714          C     46    ASN      C    714     0.5973      12.01
   715          O     46    ASN      O    715    -0.5679         16   ; qtot 6
; residue  47 THR rtp THR  q  0.0
   716          N     47    THR      N    716    -0.4157      14.01
   717          H     47    THR      H    717     0.2719      1.008
   718         CX     47    THR     CA    718    -0.0389      12.01
   719         H1     47    THR     HA    719     0.1007      1.008
   720         3C     47    THR     CB    720     0.3654      12.01
   721         H1     47    THR     HB    721     0.0043      1.008
   722         CT     47    THR    CG2    722    -0.2438      12.01
   723         HC     47    THR   HG21    723     0.0642      1.008
   724         HC     47    THR   HG22    724     0.0642      1.008
   725         HC     47    THR   HG23    725     0.0642      1.008
   726         OH     47    THR    OG1    726    -0.6761         16
   727         HO     47    THR    HG1    727     0.4102      1.008
   728          C     47    THR      C    728     0.5973      12.01
   729          O     47    THR      O    729    -0.5679         16   ; qtot 6
; residue  48 ASP rtp ASP  q -1.0
   730          N     48    ASP      N    730    -0.5163      14.01
   731          H     48    ASP      H    731     0.2936      1.008
   732         CX     48    ASP     CA    732     0.0381      12.01
   733         H1     48    ASP     HA    733      0.088      1.008
   734         2C     48    ASP     CB    734    -0.0303      12.01
   735         HC     48    ASP    HB1    735    -0.0122      1.008
   736         HC     48    ASP    HB2    736    -0.0122      1.008
   737         CO     48    ASP     CG    737     0.7994      12.01
   738         O2     48    ASP    OD1    738    -0.8014         16
   739         O2     48    ASP    OD2    739    -0.8014         16
   740          C     48    ASP      C    740     0.5366      12.01
   741          O     48    ASP      O    741    -0.5819         16   ; qtot 5
; residue  49 GLY rtp GLY  q  0.0
   742          N     49    GLY      N    742    -0.4157      14.01
   743          H     49    GLY      H    743     0.2719      1.008
   744         CX     49    GLY     CA    744    -0.0252      12.01
   745         H1     49    GLY    HA1    745     0.0698      1.008
   746         H1     49    GLY    HA2    746     0.0698      1.008
   747          C     49    GLY      C    747     0.5973      12.01
   748          O     49    GLY      O    748    -0.5679         16   ; qtot 5
; residue  50 SER rtp SER  q  0.0
   749          N     50    SER      N    749    -0.4157      14.01
   750          H     50    SER      H    750     0.2719      1.008
   751         CX     50    SER     CA    751    -0.0249      12.01
   752         H1     50    SER     HA    752     0.0843      1.008
   753         2C     50    SER     CB    753     0.2117      12.01
   754         H1     50    SER    HB1    754     0.0352      1.008
   755         H1     50    SER    HB2    755     0.0352      1.008
   756         OH     50    SER     OG    756    -0.6546         16
   757         HO     50    SER     HG    757     0.4275      1.008
   758          C     50    SER      C    758     0.5973      12.01
   759          O     50    SER      O    759    -0.5679         16   ; qtot 5
; residue  51 THR rtp THR  q  0.0
   760          N     51    THR      N    760    -0.4157      14.01
   761          H     51    THR      H    761     0.2719      1.008
   762         CX     51    THR     CA    762    -0.0389      12.01
   763         H1     51    THR     HA    763     0.1007      1.008
   764         3C     51    THR     CB    764     0.3654      12.01
   765         H1     51    THR     HB    765     0.0043      1.008
   766         CT     51    THR    CG2    766    -0.2438      12.01
   767         HC     51    THR   HG21    767     0.0642      1.008
   768         HC     51    THR   HG22    768     0.0642      1.008
   769         HC     51    THR   HG23    769     0.0642      1.008
   770         OH     51    THR    OG1    770    -0.6761         16
   771         HO     51    THR    HG1    771     0.4102      1.008
   772          C     51    THR      C    772     0.5973      12.01
   773          O     51    THR      O    773    -0.5679         16   ; qtot 5
; residue  52 ASP rtp ASP  q -1.0
   774          N     52    ASP      N    774    -0.5163      14.01
   775          H     52    ASP      H    775     0.2936      1.008
   776         CX     52    ASP     CA    776     0.0381      12.01
   777         H1     52    ASP     HA    777      0.088      1.008
   778         2C     52    ASP     CB    778    -0.0303      12.01
   779         HC     52    ASP    HB1    779    -0.0122      1.008
   780         HC     52    ASP    HB2    780    -0.0122      1.008
   781         CO     52    ASP     CG    781     0.7994      12.01
   782         O2     52    ASP    OD1    782    -0.8014         16
   783         O2     52    ASP    OD2    783    -0.8014         16
   784          C     52    ASP      C    784     0.5366      12.01
   785          O     52    ASP      O    785    -0.5819         16   ; qtot 4
; residue  53 TYR rtp TYR  q  0.0
   786          N     53    TYR      N    786    -0.4157      14.01
   787          H     53    TYR      H    787     0.2719      1.008
   788         CX     53    TYR     CA    788    -0.0014      12.01
   789         H1     53    TYR     HA    789     0.0876      1.008
   790         CT     53    TYR     CB    790    -0.0152      12.01
   791         HC     53    TYR    HB1    791     0.0295      1.008
   792         HC     53    TYR    HB2    792     0.0295      1.008
   793         CA     53    TYR     CG    793    -0.0011      12.01
   794         CA     53    TYR    CD1    794    -0.1906      12.01
   795         HA     53    TYR    HD1    795     0.1699      1.008
   796         CA     53    TYR    CE1    796    -0.2341      12.01
   797         HA     53    TYR    HE1    797     0.1656      1.008
   798          C     53    TYR     CZ    798     0.3226      12.01
   799         OH     53    TYR     OH    799    -0.5579         16
   800         HO     53    TYR     HH    800     0.3992      1.008
   801         CA     53    TYR    CE2    801    -0.2341      12.01
   802         HA     53    TYR    HE2    802     0.1656      1.008
   803         CA     53    TYR    CD2    803    -0.1906      12.01
   804         HA     53    TYR    HD2    804     0.1699      1.008
   805          C     53    TYR      C    805     0.5973      12.01
   806          O     53    TYR      O    806    -0.5679         16   ; qtot 4
; residue  54 GLY rtp GLY  q  0.0
   807          N     54    GLY      N    807    -0.4157      14.01
   808          H     54    GLY      H    808     0.2719      1.008
   809         CX     54    GLY     CA    809    -0.0252      12.01
   810         H1     54    GLY    HA1    810     0.0698      1.008
   811         H1     54    GLY    HA2    811     0.0698      1.008
   812          C     54    GLY      C    812     0.5973      12.01
   813          O     54    GLY      O    813    -0.5679         16   ; qtot 4
; residue  55 ILE rtp ILE  q  0.0
   814          N     55    ILE      N    814    -0.4157      14.01
   815          H     55    ILE      H    815     0.2719      1.008
   816         CX     55    ILE     CA    816    -0.0597      12.01
   817         H1     55    ILE     HA    817     0.0869      1.008
   818         3C     55    ILE     CB    818     0.1303      12.01
   819         HC     55    ILE     HB    819     0.0187      1.008
   820         CT     55    ILE    CG2    820    -0.3204      12.01
   821         HC     55    ILE   HG21    821     0.0882      1.008
   822         HC     55    ILE   HG22    822     0.0882      1.008
   823         HC     55    ILE   HG23    823     0.0882      1.008
   824         2C     55    ILE    CG1    824     -0.043      12.01
   825         HC     55    ILE   HG11    825     0.0236      1.008
   826         HC     55    ILE   HG12    826     0.0236      1.008
   827         CT     55    ILE     CD    827     -0.066      12.01
   828         HC     55    ILE    HD1    828     0.0186      1.008
   829         HC     55    ILE    HD2    829     0.0186      1.008
   830         HC     55    ILE    HD3    830     0.0186      1.008
   831          C     55    ILE      C    831     0.5973      12.01
   832          O     55    ILE      O    832    -0.5679         16   ; qtot 4
; residue  56 LEU rtp LEU  q  0.0
   833          N     56    LEU      N    833    -0.4157      14.01
   834          H     56    LEU      H    834     0.2719      1.008
   835         CX     56    LEU     CA    835    -0.0518      12.01
   836         H1     56    LEU     HA    836     0.0922      1.008
   837         2C     56    LEU     CB    837    -0.1102      12.01
   838         HC     56    LEU    HB1    838     0.0457      1.008
   839         HC     56    LEU    HB2    839     0.0457      1.008
   840         3C     56    LEU     CG    840     0.3531      12.01
   841         HC     56    LEU     HG    841    -0.0361      1.008
   842         CT     56    LEU    CD1    842    -0.4121      12.01
   843         HC     56    LEU   HD11    843        0.1      1.008
   844         HC     56    LEU   HD12    844        0.1      1.008
   845         HC     56    LEU   HD13    845        0.1      1.008
   846         CT     56    LEU    CD2    846    -0.4121      12.01
   847         HC     56    LEU   HD21    847        0.1      1.008
   848         HC     56    LEU   HD22    848        0.1      1.008
   849         HC     56    LEU   HD23    849        0.1      1.008
   850          C     56    LEU      C    850     0.5973      12.01
   851          O     56    LEU      O    851    -0.5679         16   ; qtot 4
; residue  57 GLN rtp GLN  q  0.0
   852          N     57    GLN      N    852    -0.4157      14.01
   853          H     57    GLN      H    853     0.2719      1.008
   854         CX     57    GLN     CA    854    -0.0031      12.01
   855         H1     57    GLN     HA    855      0.085      1.008
   856         2C     57    GLN     CB    856    -0.0036      12.01
   857         HC     57    GLN    HB1    857     0.0171      1.008
   858         HC     57    GLN    HB2    858     0.0171      1.008
   859         2C     57    GLN     CG    859    -0.0645      12.01
   860         HC     57    GLN    HG1    860     0.0352      1.008
   861         HC     57    GLN    HG2    861     0.0352      1.008
   862          C     57    GLN     CD    862     0.6951      12.01
   863          O     57    GLN    OE1    863    -0.6086         16
   864          N     57    GLN    NE2    864    -0.9407      14.01
   865          H     57    GLN   HE21    865     0.4251      1.008
   866          H     57    GLN   HE22    866     0.4251      1.008
   867          C     57    GLN      C    867     0.5973      12.01
   868          O     57    GLN      O    868    -0.5679         16   ; qtot 4
; residue  58 ILE rtp ILE  q  0.0
   869          N     58    ILE      N    869    -0.4157      14.01
   870          H     58    ILE      H    870     0.2719      1.008
   871         CX     58    ILE     CA    871    -0.0597      12.01
   872         H1     58    ILE     HA    872     0.0869      1.008
   873         3C     58    ILE     CB    873     0.1303      12.01
   874         HC     58    ILE     HB    874     0.0187      1.008
   875         CT     58    ILE    CG2    875    -0.3204      12.01
   876         HC     58    ILE   HG21    876     0.0882      1.008
   877         HC     58    ILE   HG22    877     0.0882      1.008
   878         HC     58    ILE   HG23    878     0.0882      1.008
   879         2C     58    ILE    CG1    879     -0.043      12.01
   880         HC     58    ILE   HG11    880     0.0236      1.008
   881         HC     58    ILE   HG12    881     0.0236      1.008
   882         CT     58    ILE     CD    882     -0.066      12.01
   883         HC     58    ILE    HD1    883     0.0186      1.008
   884         HC     58    ILE    HD2    884     0.0186      1.008
   885         HC     58    ILE    HD3    885     0.0186      1.008
   886          C     58    ILE      C    886     0.5973      12.01
   887          O     58    ILE      O    887    -0.5679         16   ; qtot 4
; residue  59 ASN rtp ASN  q  0.0
   888          N     59    ASN      N    888    -0.4157      14.01
   889          H     59    ASN      H    889     0.2719      1.008
   890         CX     59    ASN     CA    890     0.0143      12.01
   891         H1     59    ASN     HA    891     0.1048      1.008
   892         2C     59    ASN     CB    892    -0.2041      12.01
   893         HC     59    ASN    HB1    893     0.0797      1.008
   894         HC     59    ASN    HB2    894     0.0797      1.008
   895          C     59    ASN     CG    895      0.713      12.01
   896          O     59    ASN    OD1    896    -0.5931         16
   897          N     59    ASN    ND2    897    -0.9191      14.01
   898          H     59    ASN   HD21    898     0.4196      1.008
   899          H     59    ASN   HD22    899     0.4196      1.008
   900          C     59    ASN      C    900     0.5973      12.01
   901          O     59    ASN      O    901    -0.5679         16   ; qtot 4
; residue  60 SER rtp SER  q  0.0
   902          N     60    SER      N    902    -0.4157      14.01
   903          H     60    SER      H    903     0.2719      1.008
   904         CX     60    SER     CA    904    -0.0249      12.01
   905         H1     60    SER     HA    905     0.0843      1.008
   906         2C     60    SER     CB    906     0.2117      12.01
   907         H1     60    SER    HB1    907     0.0352      1.008
   908         H1     60    SER    HB2    908     0.0352      1.008
   909         OH     60    SER     OG    909    -0.6546         16
   910         HO     60    SER     HG    910     0.4275      1.008
   911          C     60    SER      C    911     0.5973      12.01
   912          O     60    SER      O    912    -0.5679         16   ; qtot 4
; residue  61 ARG rtp ARG  q +1.0
   913          N     61    ARG      N    913    -0.3479      14.01
   914          H     61    ARG      H    914     0.2747      1.008
   915         CX     61    ARG     CA    915    -0.2637      12.01
   916         H1     61    ARG     HA    916      0.156      1.008
   917         C8     61    ARG     CB    917    -0.0007      12.01
   918         HC     61    ARG    HB1    918     0.0327      1.008
   919         HC     61    ARG    HB2    919     0.0327      1.008
   920         C8     61    ARG     CG    920      0.039      12.01
   921         HC     61    ARG    HG1    921     0.0285      1.008
   922         HC     61    ARG    HG2    922     0.0285      1.008
   923         C8     61    ARG     CD    923     0.0486      12.01
   924         H1     61    ARG    HD1    924     0.0687      1.008
   925         H1     61    ARG    HD2    925     0.0687      1.008
   926         N2     61    ARG     NE    926    -0.5295      14.01
   927          H     61    ARG     HE    927     0.3456      1.008
   928         CA     61    ARG     CZ    928     0.8076      12.01
   929         N2     61    ARG    NH1    929    -0.8627      14.01
   930          H     61    ARG   HH11    930     0.4478      1.008
   931          H     61    ARG   HH12    931     0.4478      1.008
   932         N2     61    ARG    NH2    932    -0.8627      14.01
   933          H     61    ARG   HH21    933     0.4478      1.008
   934          H     61    ARG   HH22    934     0.4478      1.008
   935          C     61    ARG      C    935     0.7341      12.01
   936          O     61    ARG      O    936    -0.5894         16   ; qtot 5
; residue  62 TRP rtp TRP  q  0.0
   937          N     62    TRP      N    937    -0.4157      14.01
   938          H     62    TRP      H    938     0.2719      1.008
   939         CX     62    TRP     CA    939    -0.0275      12.01
   940         H1     62    TRP     HA    940     0.1123      1.008
   941         CT     62    TRP     CB    941     -0.005      12.01
   942         HC     62    TRP    HB1    942     0.0339      1.008
   943         HC     62    TRP    HB2    943     0.0339      1.008
   944         C*     62    TRP     CG    944    -0.1415      12.01
   945         CW     62    TRP    CD1    945    -0.1638      12.01
   946         H4     62    TRP    HD1    946     0.2062      1.008
   947         NA     62    TRP    NE1    947    -0.3418      14.01
   948          H     62    TRP    HE1    948     0.3412      1.008
   949         CN     62    TRP    CE2    949      0.138      12.01
   950         CA     62    TRP    CZ2    950    -0.2601      12.01
   951         HA     62    TRP    HZ2    951     0.1572      1.008
   952         CA     62    TRP    CH2    952    -0.1134      12.01
   953         HA     62    TRP    HH2    953     0.1417      1.008
   954         CA     62    TRP    CZ3    954    -0.1972      12.01
   955         HA     62    TRP    HZ3    955     0.1447      1.008
   956         CA     62    TRP    CE3    956    -0.2387      12.01
   957         HA     62    TRP    HE3    957       0.17      1.008
   958         CB     62    TRP    CD2    958     0.1243      12.01
   959          C     62    TRP      C    959     0.5973      12.01
   960          O     62    TRP      O    960    -0.5679         16   ; qtot 5
; residue  63 TRP rtp TRP  q  0.0
   961          N     63    TRP      N    961    -0.4157      14.01
   962          H     63    TRP      H    962     0.2719      1.008
   963         CX     63    TRP     CA    963    -0.0275      12.01
   964         H1     63    TRP     HA    964     0.1123      1.008
   965         CT     63    TRP     CB    965     -0.005      12.01
   966         HC     63    TRP    HB1    966     0.0339      1.008
   967         HC     63    TRP    HB2    967     0.0339      1.008
   968         C*     63    TRP     CG    968    -0.1415      12.01
   969         CW     63    TRP    CD1    969    -0.1638      12.01
   970         H4     63    TRP    HD1    970     0.2062      1.008
   971         NA     63    TRP    NE1    971    -0.3418      14.01
   972          H     63    TRP    HE1    972     0.3412      1.008
   973         CN     63    TRP    CE2    973      0.138      12.01
   974         CA     63    TRP    CZ2    974    -0.2601      12.01
   975         HA     63    TRP    HZ2    975     0.1572      1.008
   976         CA     63    TRP    CH2    976    -0.1134      12.01
   977         HA     63    TRP    HH2    977     0.1417      1.008
   978         CA     63    TRP    CZ3    978    -0.1972      12.01
   979         HA     63    TRP    HZ3    979     0.1447      1.008
   980         CA     63    TRP    CE3    980    -0.2387      12.01
   981         HA     63    TRP    HE3    981       0.17      1.008
   982         CB     63    TRP    CD2    982     0.1243      12.01
   983          C     63    TRP      C    983     0.5973      12.01
   984          O     63    TRP      O    984    -0.5679         16   ; qtot 5
; residue  64 CYS rtp CYX  q  0.0
   985          N     64    CYS      N    985    -0.4157      14.01
   986          H     64    CYS      H    986     0.2719      1.008
   987         CX     64    CYS     CA    987     0.0429      12.01
   988         H1     64    CYS     HA    988     0.0766      1.008
   989         2C     64    CYS     CB    989     -0.079      12.01
   990         H1     64    CYS    HB1    990      0.091      1.008
   991         H1     64    CYS    HB2    991      0.091      1.008
   992          S     64    CYS     SG    992    -0.1081      32.06
   993          C     64    CYS      C    993     0.5973      12.01
   994          O     64    CYS      O    994    -0.5679         16   ; qtot 5
; residue  65 ASN rtp ASN  q  0.0
   995          N     65    ASN      N    995    -0.4157      14.01
   996          H     65    ASN      H    996     0.2719      1.008
   997         CX     65    ASN     CA    997     0.0143      12.01
   998         H1     65    ASN     HA    998     0.1048      1.008
   999         2C     65    ASN     CB    999    -0.2041      12.01
  1000         HC     65    ASN    HB1   1000     0.0797      1.008
  1001         HC     65    ASN    HB2   1001     0.0797      1.008
  1002          C     65    ASN     CG   1002      0.713      12.01
  1003          O     65    ASN    OD1   1003    -0.5931         16
  1004          N     65    ASN    ND2   1004    -0.9191      14.01
  1005          H     65    ASN   HD21   1005     0.4196      1.008
  1006          H     65    ASN   HD22   1006     0.4196      1.008
  1007          C     65    ASN      C   1007     0.5973      12.01
  1008          O     65    ASN      O   1008    -0.5679         16   ; qtot 5
; residue  66 ASP rtp ASP  q -1.0
  1009          N     66    ASP      N   1009    -0.5163      14.01
  1010          H     66    ASP      H   1010     0.2936      1.008
  1011         CX     66    ASP     CA   1011     0.0381      12.01
  1012         H1     66    ASP     HA   1012      0.088      1.008
  1013         2C     66    ASP     CB   1013    -0.0303      12.01
  1014         HC     66    ASP    HB1   1014    -0.0122      1.008
  1015         HC     66    ASP    HB2   1015    -0.0122      1.008
  1016         CO     66    ASP     CG   1016     0.7994      12.01
  1017         O2     66    ASP    OD1   1017    -0.8014         16
  1018         O2     66    ASP    OD2   1018    -0.8014         16
  1019          C     66    ASP      C   1019     0.5366      12.01
  1020          O     66    ASP      O   1020    -0.5819         16   ; qtot 4
; residue  67 GLY rtp GLY  q  0.0
  1021          N     67    GLY      N   1021    -0.4157      14.01
  1022          H     67    GLY      H   1022     0.2719      1.008
  1023         CX     67    GLY     CA   1023    -0.0252      12.01
  1024         H1     67    GLY    HA1   1024     0.0698      1.008
  1025         H1     67    GLY    HA2   1025     0.0698      1.008
  1026          C     67    GLY      C   1026     0.5973      12.01
  1027          O     67    GLY      O   1027    -0.5679         16   ; qtot 4
; residue  68 ARG rtp ARG  q +1.0
  1028          N     68    ARG      N   1028    -0.3479      14.01
  1029          H     68    ARG      H   1029     0.2747      1.008
  1030         CX     68    ARG     CA   1030    -0.2637      12.01
  1031         H1     68    ARG     HA   1031      0.156      1.008
  1032         C8     68    ARG     CB   1032    -0.0007      12.01
  1033         HC     68    ARG    HB1   1033     0.0327      1.008
  1034         HC     68    ARG    HB2   1034     0.0327      1.008
  1035         C8     68    ARG     CG   1035      0.039      12.01
  1036         HC     68    ARG    HG1   1036     0.0285      1.008
  1037         HC     68    ARG    HG2   1037     0.0285      1.008
  1038         C8     68    ARG     CD   1038     0.0486      12.01
  1039         H1     68    ARG    HD1   1039     0.0687      1.008
  1040         H1     68    ARG    HD2   1040     0.0687      1.008
  1041         N2     68    ARG     NE   1041    -0.5295      14.01
  1042          H     68    ARG     HE   1042     0.3456      1.008
  1043         CA     68    ARG     CZ   1043     0.8076      12.01
  1044         N2     68    ARG    NH1   1044    -0.8627      14.01
  1045          H     68    ARG   HH11   1045     0.4478      1.008
  1046          H     68    ARG   HH12   1046     0.4478      1.008
  1047         N2     68    ARG    NH2   1047    -0.8627      14.01
  1048          H     68    ARG   HH21   1048     0.4478      1.008
  1049          H     68    ARG   HH22   1049     0.4478      1.008
  1050          C     68    ARG      C   1050     0.7341      12.01
  1051          O     68    ARG      O   1051    -0.5894         16   ; qtot 5
; residue  69 THR rtp THR  q  0.0
  1052          N     69    THR      N   1052    -0.4157      14.01
  1053          H     69    THR      H   1053     0.2719      1.008
  1054         CX     69    THR     CA   1054    -0.0389      12.01
  1055         H1     69    THR     HA   1055     0.1007      1.008
  1056         3C     69    THR     CB   1056     0.3654      12.01
  1057         H1     69    THR     HB   1057     0.0043      1.008
  1058         CT     69    THR    CG2   1058    -0.2438      12.01
  1059         HC     69    THR   HG21   1059     0.0642      1.008
  1060         HC     69    THR   HG22   1060     0.0642      1.008
  1061         HC     69    THR   HG23   1061     0.0642      1.008
  1062         OH     69    THR    OG1   1062    -0.6761         16
  1063         HO     69    THR    HG1   1063     0.4102      1.008
  1064          C     69    THR      C   1064     0.5973      12.01
  1065          O     69    THR      O   1065    -0.5679         16   ; qtot 5
; residue  70 PRO rtp PRO  q  0.0
  1066          N     70    PRO      N   1066    -0.2548      14.01
  1067         CT     70    PRO     CD   1067     0.0192      12.01
  1068         H1     70    PRO    HD1   1068     0.0391      1.008
  1069         H1     70    PRO    HD2   1069     0.0391      1.008
  1070         CT     70    PRO     CG   1070     0.0189      12.01
  1071         HC     70    PRO    HG1   1071     0.0213      1.008
  1072         HC     70    PRO    HG2   1072     0.0213      1.008
  1073         CT     70    PRO     CB   1073     -0.007      12.01
  1074         HC     70    PRO    HB1   1074     0.0253      1.008
  1075         HC     70    PRO    HB2   1075     0.0253      1.008
  1076         CX     70    PRO     CA   1076    -0.0266      12.01
  1077         H1     70    PRO     HA   1077     0.0641      1.008
  1078          C     70    PRO      C   1078     0.5896      12.01
  1079          O     70    PRO      O   1079    -0.5748         16   ; qtot 5
; residue  71 GLY rtp GLY  q  0.0
  1080          N     71    GLY      N   1080    -0.4157      14.01
  1081          H     71    GLY      H   1081     0.2719      1.008
  1082         CX     71    GLY     CA   1082    -0.0252      12.01
  1083         H1     71    GLY    HA1   1083     0.0698      1.008
  1084         H1     71    GLY    HA2   1084     0.0698      1.008
  1085          C     71    GLY      C   1085     0.5973      12.01
  1086          O     71    GLY      O   1086    -0.5679         16   ; qtot 5
; residue  72 SER rtp SER  q  0.0
  1087          N     72    SER      N   1087    -0.4157      14.01
  1088          H     72    SER      H   1088     0.2719      1.008
  1089         CX     72    SER     CA   1089    -0.0249      12.01
  1090         H1     72    SER     HA   1090     0.0843      1.008
  1091         2C     72    SER     CB   1091     0.2117      12.01
  1092         H1     72    SER    HB1   1092     0.0352      1.008
  1093         H1     72    SER    HB2   1093     0.0352      1.008
  1094         OH     72    SER     OG   1094    -0.6546         16
  1095         HO     72    SER     HG   1095     0.4275      1.008
  1096          C     72    SER      C   1096     0.5973      12.01
  1097          O     72    SER      O   1097    -0.5679         16   ; qtot 5
; residue  73 ARG rtp ARG  q +1.0
  1098          N     73    ARG      N   1098    -0.3479      14.01
  1099          H     73    ARG      H   1099     0.2747      1.008
  1100         CX     73    ARG     CA   1100    -0.2637      12.01
  1101         H1     73    ARG     HA   1101      0.156      1.008
  1102         C8     73    ARG     CB   1102    -0.0007      12.01
  1103         HC     73    ARG    HB1   1103     0.0327      1.008
  1104         HC     73    ARG    HB2   1104     0.0327      1.008
  1105         C8     73    ARG     CG   1105      0.039      12.01
  1106         HC     73    ARG    HG1   1106     0.0285      1.008
  1107         HC     73    ARG    HG2   1107     0.0285      1.008
  1108         C8     73    ARG     CD   1108     0.0486      12.01
  1109         H1     73    ARG    HD1   1109     0.0687      1.008
  1110         H1     73    ARG    HD2   1110     0.0687      1.008
  1111         N2     73    ARG     NE   1111    -0.5295      14.01
  1112          H     73    ARG     HE   1112     0.3456      1.008
  1113         CA     73    ARG     CZ   1113     0.8076      12.01
  1114         N2     73    ARG    NH1   1114    -0.8627      14.01
  1115          H     73    ARG   HH11   1115     0.4478      1.008
  1116          H     73    ARG   HH12   1116     0.4478      1.008
  1117         N2     73    ARG    NH2   1117    -0.8627      14.01
  1118          H     73    ARG   HH21   1118     0.4478      1.008
  1119          H     73    ARG   HH22   1119     0.4478      1.008
  1120          C     73    ARG      C   1120     0.7341      12.01
  1121          O     73    ARG      O   1121    -0.5894         16   ; qtot 6
; residue  74 ASN rtp ASN  q  0.0
  1122          N     74    ASN      N   1122    -0.4157      14.01
  1123          H     74    ASN      H   1123     0.2719      1.008
  1124         CX     74    ASN     CA   1124     0.0143      12.01
  1125         H1     74    ASN     HA   1125     0.1048      1.008
  1126         2C     74    ASN     CB   1126    -0.2041      12.01
  1127         HC     74    ASN    HB1   1127     0.0797      1.008
  1128         HC     74    ASN    HB2   1128     0.0797      1.008
  1129          C     74    ASN     CG   1129      0.713      12.01
  1130          O     74    ASN    OD1   1130    -0.5931         16
  1131          N     74    ASN    ND2   1131    -0.9191      14.01
  1132          H     74    ASN   HD21   1132     0.4196      1.008
  1133          H     74    ASN   HD22   1133     0.4196      1.008
  1134          C     74    ASN      C   1134     0.5973      12.01
  1135          O     74    ASN      O   1135    -0.5679         16   ; qtot 6
; residue  75 LEU rtp LEU  q  0.0
  1136          N     75    LEU      N   1136    -0.4157      14.01
  1137          H     75    LEU      H   1137     0.2719      1.008
  1138         CX     75    LEU     CA   1138    -0.0518      12.01
  1139         H1     75    LEU     HA   1139     0.0922      1.008
  1140         2C     75    LEU     CB   1140    -0.1102      12.01
  1141         HC     75    LEU    HB1   1141     0.0457      1.008
  1142         HC     75    LEU    HB2   1142     0.0457      1.008
  1143         3C     75    LEU     CG   1143     0.3531      12.01
  1144         HC     75    LEU     HG   1144    -0.0361      1.008
  1145         CT     75    LEU    CD1   1145    -0.4121      12.01
  1146         HC     75    LEU   HD11   1146        0.1      1.008
  1147         HC     75    LEU   HD12   1147        0.1      1.008
  1148         HC     75    LEU   HD13   1148        0.1      1.008
  1149         CT     75    LEU    CD2   1149    -0.4121      12.01
  1150         HC     75    LEU   HD21   1150        0.1      1.008
  1151         HC     75    LEU   HD22   1151        0.1      1.008
  1152         HC     75    LEU   HD23   1152        0.1      1.008
  1153          C     75    LEU      C   1153     0.5973      12.01
  1154          O     75    LEU      O   1154    -0.5679         16   ; qtot 6
; residue  76 CYS rtp CYX  q  0.0
  1155          N     76    CYS      N   1155    -0.4157      14.01
  1156          H     76    CYS      H   1156     0.2719      1.008
  1157         CX     76    CYS     CA   1157     0.0429      12.01
  1158         H1     76    CYS     HA   1158     0.0766      1.008
  1159         2C     76    CYS     CB   1159     -0.079      12.01
  1160         H1     76    CYS    HB1   1160      0.091      1.008
  1161         H1     76    CYS    HB2   1161      0.091      1.008
  1162          S     76    CYS     SG   1162    -0.1081      32.06
  1163          C     76    CYS      C   1163     0.5973      12.01
  1164          O     76    CYS      O   1164    -0.5679         16   ; qtot 6
; residue  77 ASN rtp ASN  q  0.0
  1165          N     77    ASN      N   1165    -0.4157      14.01
  1166          H     77    ASN      H   1166     0.2719      1.008
  1167         CX     77    ASN     CA   1167     0.0143      12.01
  1168         H1     77    ASN     HA   1168     0.1048      1.008
  1169         2C     77    ASN     CB   1169    -0.2041      12.01
  1170         HC     77    ASN    HB1   1170     0.0797      1.008
  1171         HC     77    ASN    HB2   1171     0.0797      1.008
  1172          C     77    ASN     CG   1172      0.713      12.01
  1173          O     77    ASN    OD1   1173    -0.5931         16
  1174          N     77    ASN    ND2   1174    -0.9191      14.01
  1175          H     77    ASN   HD21   1175     0.4196      1.008
  1176          H     77    ASN   HD22   1176     0.4196      1.008
  1177          C     77    ASN      C   1177     0.5973      12.01
  1178          O     77    ASN      O   1178    -0.5679         16   ; qtot 6
; residue  78 ILE rtp ILE  q  0.0
  1179          N     78    ILE      N   1179    -0.4157      14.01
  1180          H     78    ILE      H   1180     0.2719      1.008
  1181         CX     78    ILE     CA   1181    -0.0597      12.01
  1182         H1     78    ILE     HA   1182     0.0869      1.008
  1183         3C     78    ILE     CB   1183     0.1303      12.01
  1184         HC     78    ILE     HB   1184     0.0187      1.008
  1185         CT     78    ILE    CG2   1185    -0.3204      12.01
  1186         HC     78    ILE   HG21   1186     0.0882      1.008
  1187         HC     78    ILE   HG22   1187     0.0882      1.008
  1188         HC     78    ILE   HG23   1188     0.0882      1.008
  1189         2C     78    ILE    CG1   1189     -0.043      12.01
  1190         HC     78    ILE   HG11   1190     0.0236      1.008
  1191         HC     78    ILE   HG12   1191     0.0236      1.008
  1192         CT     78    ILE     CD   1192     -0.066      12.01
  1193         HC     78    ILE    HD1   1193     0.0186      1.008
  1194         HC     78    ILE    HD2   1194     0.0186      1.008
  1195         HC     78    ILE    HD3   1195     0.0186      1.008
  1196          C     78    ILE      C   1196     0.5973      12.01
  1197          O     78    ILE      O   1197    -0.5679         16   ; qtot 6
; residue  79 PRO rtp PRO  q  0.0
  1198          N     79    PRO      N   1198    -0.2548      14.01
  1199         CT     79    PRO     CD   1199     0.0192      12.01
  1200         H1     79    PRO    HD1   1200     0.0391      1.008
  1201         H1     79    PRO    HD2   1201     0.0391      1.008
  1202         CT     79    PRO     CG   1202     0.0189      12.01
  1203         HC     79    PRO    HG1   1203     0.0213      1.008
  1204         HC     79    PRO    HG2   1204     0.0213      1.008
  1205         CT     79    PRO     CB   1205     -0.007      12.01
  1206         HC     79    PRO    HB1   1206     0.0253      1.008
  1207         HC     79    PRO    HB2   1207     0.0253      1.008
  1208         CX     79    PRO     CA   1208    -0.0266      12.01
  1209         H1     79    PRO     HA   1209     0.0641      1.008
  1210          C     79    PRO      C   1210     0.5896      12.01
  1211          O     79    PRO      O   1211    -0.5748         16   ; qtot 6
; residue  80 CYS rtp CYX  q  0.0
  1212          N     80    CYS      N   1212    -0.4157      14.01
  1213          H     80    CYS      H   1213     0.2719      1.008
  1214         CX     80    CYS     CA   1214     0.0429      12.01
  1215         H1     80    CYS     HA   1215     0.0766      1.008
  1216         2C     80    CYS     CB   1216     -0.079      12.01
  1217         H1     80    CYS    HB1   1217      0.091      1.008
  1218         H1     80    CYS    HB2   1218      0.091      1.008
  1219          S     80    CYS     SG   1219    -0.1081      32.06
  1220          C     80    CYS      C   1220     0.5973      12.01
  1221          O     80    CYS      O   1221    -0.5679         16   ; qtot 6
; residue  81 SER rtp SER  q  0.0
  1222          N     81    SER      N   1222    -0.4157      14.01
  1223          H     81    SER      H   1223     0.2719      1.008
  1224         CX     81    SER     CA   1224    -0.0249      12.01
  1225         H1     81    SER     HA   1225     0.0843      1.008
  1226         2C     81    SER     CB   1226     0.2117      12.01
  1227         H1     81    SER    HB1   1227     0.0352      1.008
  1228         H1     81    SER    HB2   1228     0.0352      1.008
  1229         OH     81    SER     OG   1229    -0.6546         16
  1230         HO     81    SER     HG   1230     0.4275      1.008
  1231          C     81    SER      C   1231     0.5973      12.01
  1232          O     81    SER      O   1232    -0.5679         16   ; qtot 6
; residue  82 ALA rtp ALA  q  0.0
  1233          N     82    ALA      N   1233    -0.4157      14.01
  1234          H     82    ALA      H   1234     0.2719      1.008
  1235         CX     82    ALA     CA   1235     0.0337      12.01
  1236         H1     82    ALA     HA   1236     0.0823      1.008
  1237         CT     82    ALA     CB   1237    -0.1825      12.01
  1238         HC     82    ALA    HB1   1238     0.0603      1.008
  1239         HC     82    ALA    HB2   1239     0.0603      1.008
  1240         HC     82    ALA    HB3   1240     0.0603      1.008
  1241          C     82    ALA      C   1241     0.5973      12.01
  1242          O     82    ALA      O   1242    -0.5679         16   ; qtot 6
; residue  83 LEU rtp LEU  q  0.0
  1243          N     83    LEU      N   1243    -0.4157      14.01
  1244          H     83    LEU      H   1244     0.2719      1.008
  1245         CX     83    LEU     CA   1245    -0.0518      12.01
  1246         H1     83    LEU     HA   1246     0.0922      1.008
  1247         2C     83    LEU     CB   1247    -0.1102      12.01
  1248         HC     83    LEU    HB1   1248     0.0457      1.008
  1249         HC     83    LEU    HB2   1249     0.0457      1.008
  1250         3C     83    LEU     CG   1250     0.3531      12.01
  1251         HC     83    LEU     HG   1251    -0.0361      1.008
  1252         CT     83    LEU    CD1   1252    -0.4121      12.01
  1253         HC     83    LEU   HD11   1253        0.1      1.008
  1254         HC     83    LEU   HD12   1254        0.1      1.008
  1255         HC     83    LEU   HD13   1255        0.1      1.008
  1256         CT     83    LEU    CD2   1256    -0.4121      12.01
  1257         HC     83    LEU   HD21   1257        0.1      1.008
  1258         HC     83    LEU   HD22   1258        0.1      1.008
  1259         HC     83    LEU   HD23   1259        0.1      1.008
  1260          C     83    LEU      C   1260     0.5973      12.01
  1261          O     83    LEU      O   1261    -0.5679         16   ; qtot 6
; residue  84 LEU rtp LEU  q  0.0
  1262          N     84    LEU      N   1262    -0.4157      14.01
  1263          H     84    LEU      H   1263     0.2719      1.008
  1264         CX     84    LEU     CA   1264    -0.0518      12.01
  1265         H1     84    LEU     HA   1265     0.0922      1.008
  1266         2C     84    LEU     CB   1266    -0.1102      12.01
  1267         HC     84    LEU    HB1   1267     0.0457      1.008
  1268         HC     84    LEU    HB2   1268     0.0457      1.008
  1269         3C     84    LEU     CG   1269     0.3531      12.01
  1270         HC     84    LEU     HG   1270    -0.0361      1.008
  1271         CT     84    LEU    CD1   1271    -0.4121      12.01
  1272         HC     84    LEU   HD11   1272        0.1      1.008
  1273         HC     84    LEU   HD12   1273        0.1      1.008
  1274         HC     84    LEU   HD13   1274        0.1      1.008
  1275         CT     84    LEU    CD2   1275    -0.4121      12.01
  1276         HC     84    LEU   HD21   1276        0.1      1.008
  1277         HC     84    LEU   HD22   1277        0.1      1.008
  1278         HC     84    LEU   HD23   1278        0.1      1.008
  1279          C     84    LEU      C   1279     0.5973      12.01
  1280          O     84    LEU      O   1280    -0.5679         16   ; qtot 6
; residue  85 SER rtp SER  q  0.0
  1281          N     85    SER      N   1281    -0.4157      14.01
  1282          H     85    SER      H   1282     0.2719      1.008
  1283         CX     85    SER     CA   1283    -0.0249      12.01
  1284         H1     85    SER     HA   1284     0.0843      1.008
  1285         2C     85    SER     CB   1285     0.2117      12.01
  1286         H1     85    SER    HB1   1286     0.0352      1.008
  1287         H1     85    SER    HB2   1287     0.0352      1.008
  1288         OH     85    SER     OG   1288    -0.6546         16
  1289         HO     85    SER     HG   1289     0.4275      1.008
  1290          C     85    SER      C   1290     0.5973      12.01
  1291          O     85    SER      O   1291    -0.5679         16   ; qtot 6
; residue  86 SER rtp SER  q  0.0
  1292          N     86    SER      N   1292    -0.4157      14.01
  1293          H     86    SER      H   1293     0.2719      1.008
  1294         CX     86    SER     CA   1294    -0.0249      12.01
  1295         H1     86    SER     HA   1295     0.0843      1.008
  1296         2C     86    SER     CB   1296     0.2117      12.01
  1297         H1     86    SER    HB1   1297     0.0352      1.008
  1298         H1     86    SER    HB2   1298     0.0352      1.008
  1299         OH     86    SER     OG   1299    -0.6546         16
  1300         HO     86    SER     HG   1300     0.4275      1.008
  1301          C     86    SER      C   1301     0.5973      12.01
  1302          O     86    SER      O   1302    -0.5679         16   ; qtot 6
; residue  87 ASP rtp ASP  q -1.0
  1303          N     87    ASP      N   1303    -0.5163      14.01
  1304          H     87    ASP      H   1304     0.2936      1.008
  1305         CX     87    ASP     CA   1305     0.0381      12.01
  1306         H1     87    ASP     HA   1306      0.088      1.008
  1307         2C     87    ASP     CB   1307    -0.0303      12.01
  1308         HC     87    ASP    HB1   1308    -0.0122      1.008
  1309         HC     87    ASP    HB2   1309    -0.0122      1.008
  1310         CO     87    ASP     CG   1310     0.7994      12.01
  1311         O2     87    ASP    OD1   1311    -0.8014         16
  1312         O2     87    ASP    OD2   1312    -0.8014         16
  1313          C     87    ASP      C   1313     0.5366      12.01
  1314          O     87    ASP      O   1314    -0.5819         16   ; qtot 5
; residue  88 ILE rtp ILE  q  0.0
  1315          N     88    ILE      N   1315    -0.4157      14.01
  1316          H     88    ILE      H   1316     0.2719      1.008
  1317         CX     88    ILE     CA   1317    -0.0597      12.01
  1318         H1     88    ILE     HA   1318     0.0869      1.008
  1319         3C     88    ILE     CB   1319     0.1303      12.01
  1320         HC     88    ILE     HB   1320     0.0187      1.008
  1321         CT     88    ILE    CG2   1321    -0.3204      12.01
  1322         HC     88    ILE   HG21   1322     0.0882      1.008
  1323         HC     88    ILE   HG22   1323     0.0882      1.008
  1324         HC     88    ILE   HG23   1324     0.0882      1.008
  1325         2C     88    ILE    CG1   1325     -0.043      12.01
  1326         HC     88    ILE   HG11   1326     0.0236      1.008
  1327         HC     88    ILE   HG12   1327     0.0236      1.008
  1328         CT     88    ILE     CD   1328     -0.066      12.01
  1329         HC     88    ILE    HD1   1329     0.0186      1.008
  1330         HC     88    ILE    HD2   1330     0.0186      1.008
  1331         HC     88    ILE    HD3   1331     0.0186      1.008
  1332          C     88    ILE      C   1332     0.5973      12.01
  1333          O     88    ILE      O   1333    -0.5679         16   ; qtot 5
; residue  89 THR rtp THR  q  0.0
  1334          N     89    THR      N   1334    -0.4157      14.01
  1335          H     89    THR      H   1335     0.2719      1.008
  1336         CX     89    THR     CA   1336    -0.0389      12.01
  1337         H1     89    THR     HA   1337     0.1007      1.008
  1338         3C     89    THR     CB   1338     0.3654      12.01
  1339         H1     89    THR     HB   1339     0.0043      1.008
  1340         CT     89    THR    CG2   1340    -0.2438      12.01
  1341         HC     89    THR   HG21   1341     0.0642      1.008
  1342         HC     89    THR   HG22   1342     0.0642      1.008
  1343         HC     89    THR   HG23   1343     0.0642      1.008
  1344         OH     89    THR    OG1   1344    -0.6761         16
  1345         HO     89    THR    HG1   1345     0.4102      1.008
  1346          C     89    THR      C   1346     0.5973      12.01
  1347          O     89    THR      O   1347    -0.5679         16   ; qtot 5
; residue  90 ALA rtp ALA  q  0.0
  1348          N     90    ALA      N   1348    -0.4157      14.01
  1349          H     90    ALA      H   1349     0.2719      1.008
  1350         CX     90    ALA     CA   1350     0.0337      12.01
  1351         H1     90    ALA     HA   1351     0.0823      1.008
  1352         CT     90    ALA     CB   1352    -0.1825      12.01
  1353         HC     90    ALA    HB1   1353     0.0603      1.008
  1354         HC     90    ALA    HB2   1354     0.0603      1.008
  1355         HC     90    ALA    HB3   1355     0.0603      1.008
  1356          C     90    ALA      C   1356     0.5973      12.01
  1357          O     90    ALA      O   1357    -0.5679         16   ; qtot 5
; residue  91 SER rtp SER  q  0.0
  1358          N     91    SER      N   1358    -0.4157      14.01
  1359          H     91    SER      H   1359     0.2719      1.008
  1360         CX     91    SER     CA   1360    -0.0249      12.01
  1361         H1     91    SER     HA   1361     0.0843      1.008
  1362         2C     91    SER     CB   1362     0.2117      12.01
  1363         H1     91    SER    HB1   1363     0.0352      1.008
  1364         H1     91    SER    HB2   1364     0.0352      1.008
  1365         OH     91    SER     OG   1365    -0.6546         16
  1366         HO     91    SER     HG   1366     0.4275      1.008
  1367          C     91    SER      C   1367     0.5973      12.01
  1368          O     91    SER      O   1368    -0.5679         16   ; qtot 5
; residue  92 VAL rtp VAL  q  0.0
  1369          N     92    VAL      N   1369    -0.4157      14.01
  1370          H     92    VAL      H   1370     0.2719      1.008
  1371         CX     92    VAL     CA   1371    -0.0875      12.01
  1372         H1     92    VAL     HA   1372     0.0969      1.008
  1373         3C     92    VAL     CB   1373     0.2985      12.01
  1374         HC     92    VAL     HB   1374    -0.0297      1.008
  1375         CT     92    VAL    CG1   1375    -0.3192      12.01
  1376         HC     92    VAL   HG11   1376     0.0791      1.008
  1377         HC     92    VAL   HG12   1377     0.0791      1.008
  1378         HC     92    VAL   HG13   1378     0.0791      1.008
  1379         CT     92    VAL    CG2   1379    -0.3192      12.01
  1380         HC     92    VAL   HG21   1380     0.0791      1.008
  1381         HC     92    VAL   HG22   1381     0.0791      1.008
  1382         HC     92    VAL   HG23   1382     0.0791      1.008
  1383          C     92    VAL      C   1383     0.5973      12.01
  1384          O     92    VAL      O   1384    -0.5679         16   ; qtot 5
; residue  93 ASN rtp ASN  q  0.0
  1385          N     93    ASN      N   1385    -0.4157      14.01
  1386          H     93    ASN      H   1386     0.2719      1.008
  1387         CX     93    ASN     CA   1387     0.0143      12.01
  1388         H1     93    ASN     HA   1388     0.1048      1.008
  1389         2C     93    ASN     CB   1389    -0.2041      12.01
  1390         HC     93    ASN    HB1   1390     0.0797      1.008
  1391         HC     93    ASN    HB2   1391     0.0797      1.008
  1392          C     93    ASN     CG   1392      0.713      12.01
  1393          O     93    ASN    OD1   1393    -0.5931         16
  1394          N     93    ASN    ND2   1394    -0.9191      14.01
  1395          H     93    ASN   HD21   1395     0.4196      1.008
  1396          H     93    ASN   HD22   1396     0.4196      1.008
  1397          C     93    ASN      C   1397     0.5973      12.01
  1398          O     93    ASN      O   1398    -0.5679         16   ; qtot 5
; residue  94 CYS rtp CYX  q  0.0
  1399          N     94    CYS      N   1399    -0.4157      14.01
  1400          H     94    CYS      H   1400     0.2719      1.008
  1401         CX     94    CYS     CA   1401     0.0429      12.01
  1402         H1     94    CYS     HA   1402     0.0766      1.008
  1403         2C     94    CYS     CB   1403     -0.079      12.01
  1404         H1     94    CYS    HB1   1404      0.091      1.008
  1405         H1     94    CYS    HB2   1405      0.091      1.008
  1406          S     94    CYS     SG   1406    -0.1081      32.06
  1407          C     94    CYS      C   1407     0.5973      12.01
  1408          O     94    CYS      O   1408    -0.5679         16   ; qtot 5
; residue  95 ALA rtp ALA  q  0.0
  1409          N     95    ALA      N   1409    -0.4157      14.01
  1410          H     95    ALA      H   1410     0.2719      1.008
  1411         CX     95    ALA     CA   1411     0.0337      12.01
  1412         H1     95    ALA     HA   1412     0.0823      1.008
  1413         CT     95    ALA     CB   1413    -0.1825      12.01
  1414         HC     95    ALA    HB1   1414     0.0603      1.008
  1415         HC     95    ALA    HB2   1415     0.0603      1.008
  1416         HC     95    ALA    HB3   1416     0.0603      1.008
  1417          C     95    ALA      C   1417     0.5973      12.01
  1418          O     95    ALA      O   1418    -0.5679         16   ; qtot 5
; residue  96 LYS rtp LYS  q +1.0
  1419          N     96    LYS      N   1419    -0.3479      14.01
  1420          H     96    LYS      H   1420     0.2747      1.008
  1421         CX     96    LYS     CA   1421      -0.24      12.01
  1422         H1     96    LYS     HA   1422     0.1426      1.008
  1423         C8     96    LYS     CB   1423    -0.0094      12.01
  1424         HC     96    LYS    HB1   1424     0.0362      1.008
  1425         HC     96    LYS    HB2   1425     0.0362      1.008
  1426         C8     96    LYS     CG   1426     0.0187      12.01
  1427         HC     96    LYS    HG1   1427     0.0103      1.008
  1428         HC     96    LYS    HG2   1428     0.0103      1.008
  1429         C8     96    LYS     CD   1429    -0.0479      12.01
  1430         HC     96    LYS    HD1   1430     0.0621      1.008
  1431         HC     96    LYS    HD2   1431     0.0621      1.008
  1432         C8     96    LYS     CE   1432    -0.0143      12.01
  1433         HP     96    LYS    HE1   1433     0.1135      1.008
  1434         HP     96    LYS    HE2   1434     0.1135      1.008
  1435         N3     96    LYS     NZ   1435    -0.3854      14.01
  1436          H     96    LYS    HZ1   1436       0.34      1.008
  1437          H     96    LYS    HZ2   1437       0.34      1.008
  1438          H     96    LYS    HZ3   1438       0.34      1.008
  1439          C     96    LYS      C   1439     0.7341      12.01
  1440          O     96    LYS      O   1440    -0.5894         16   ; qtot 6
; residue  97 LYS rtp LYS  q +1.0
  1441          N     97    LYS      N   1441    -0.3479      14.01
  1442          H     97    LYS      H   1442     0.2747      1.008
  1443         CX     97    LYS     CA   1443      -0.24      12.01
  1444         H1     97    LYS     HA   1444     0.1426      1.008
  1445         C8     97    LYS     CB   1445    -0.0094      12.01
  1446         HC     97    LYS    HB1   1446     0.0362      1.008
  1447         HC     97    LYS    HB2   1447     0.0362      1.008
  1448         C8     97    LYS     CG   1448     0.0187      12.01
  1449         HC     97    LYS    HG1   1449     0.0103      1.008
  1450         HC     97    LYS    HG2   1450     0.0103      1.008
  1451         C8     97    LYS     CD   1451    -0.0479      12.01
  1452         HC     97    LYS    HD1   1452     0.0621      1.008
  1453         HC     97    LYS    HD2   1453     0.0621      1.008
  1454         C8     97    LYS     CE   1454    -0.0143      12.01
  1455         HP     97    LYS    HE1   1455     0.1135      1.008
  1456         HP     97    LYS    HE2   1456     0.1135      1.008
  1457         N3     97    LYS     NZ   1457    -0.3854      14.01
  1458          H     97    LYS    HZ1   1458       0.34      1.008
  1459          H     97    LYS    HZ2   1459       0.34      1.008
  1460          H     97    LYS    HZ3   1460       0.34      1.008
  1461          C     97    LYS      C   1461     0.7341      12.01
  1462          O     97    LYS      O   1462    -0.5894         16   ; qtot 7
; residue  98 ILE rtp ILE  q  0.0
  1463          N     98    ILE      N   1463    -0.4157      14.01
  1464          H     98    ILE      H   1464     0.2719      1.008
  1465         CX     98    ILE     CA   1465    -0.0597      12.01
  1466         H1     98    ILE     HA   1466     0.0869      1.008
  1467         3C     98    ILE     CB   1467     0.1303      12.01
  1468         HC     98    ILE     HB   1468     0.0187      1.008
  1469         CT     98    ILE    CG2   1469    -0.3204      12.01
  1470         HC     98    ILE   HG21   1470     0.0882      1.008
  1471         HC     98    ILE   HG22   1471     0.0882      1.008
  1472         HC     98    ILE   HG23   1472     0.0882      1.008
  1473         2C     98    ILE    CG1   1473     -0.043      12.01
  1474         HC     98    ILE   HG11   1474     0.0236      1.008
  1475         HC     98    ILE   HG12   1475     0.0236      1.008
  1476         CT     98    ILE     CD   1476     -0.066      12.01
  1477         HC     98    ILE    HD1   1477     0.0186      1.008
  1478         HC     98    ILE    HD2   1478     0.0186      1.008
  1479         HC     98    ILE    HD3   1479     0.0186      1.008
  1480          C     98    ILE      C   1480     0.5973      12.01
  1481          O     98    ILE      O   1481    -0.5679         16   ; qtot 7
; residue  99 VAL rtp VAL  q  0.0
  1482          N     99    VAL      N   1482    -0.4157      14.01
  1483          H     99    VAL      H   1483     0.2719      1.008
  1484         CX     99    VAL     CA   1484    -0.0875      12.01
  1485         H1     99    VAL     HA   1485     0.0969      1.008
  1486         3C     99    VAL     CB   1486     0.2985      12.01
  1487         HC     99    VAL     HB   1487    -0.0297      1.008
  1488         CT     99    VAL    CG1   1488    -0.3192      12.01
  1489         HC     99    VAL   HG11   1489     0.0791      1.008
  1490         HC     99    VAL   HG12   1490     0.0791      1.008
  1491         HC     99    VAL   HG13   1491     0.0791      1.008
  1492         CT     99    VAL    CG2   1492    -0.3192      12.01
  1493         HC     99    VAL   HG21   1493     0.0791      1.008
  1494         HC     99    VAL   HG22   1494     0.0791      1.008
  1495         HC     99    VAL   HG23   1495     0.0791      1.008
  1496          C     99    VAL      C   1496     0.5973      12.01
  1497          O     99    VAL      O   1497    -0.5679         16   ; qtot 7
; residue 100 SER rtp SER  q  0.0
  1498          N    100    SER      N   1498    -0.4157      14.01
  1499          H    100    SER      H   1499     0.2719      1.008
  1500         CX    100    SER     CA   1500    -0.0249      12.01
  1501         H1    100    SER     HA   1501     0.0843      1.008
  1502         2C    100    SER     CB   1502     0.2117      12.01
  1503         H1    100    SER    HB1   1503     0.0352      1.008
  1504         H1    100    SER    HB2   1504     0.0352      1.008
  1505         OH    100    SER     OG   1505    -0.6546         16
  1506         HO    100    SER     HG   1506     0.4275      1.008
  1507          C    100    SER      C   1507     0.5973      12.01
  1508          O    100    SER      O   1508    -0.5679         16   ; qtot 7
; residue 101 ASP rtp ASP  q -1.0
  1509          N    101    ASP      N   1509    -0.5163      14.01
  1510          H    101    ASP      H   1510     0.2936      1.008
  1511         CX    101    ASP     CA   1511     0.0381      12.01
  1512         H1    101    ASP     HA   1512      0.088      1.008
  1513         2C    101    ASP     CB   1513    -0.0303      12.01
  1514         HC    101    ASP    HB1   1514    -0.0122      1.008
  1515         HC    101    ASP    HB2   1515    -0.0122      1.008
  1516         CO    101    ASP     CG   1516     0.7994      12.01
  1517         O2    101    ASP    OD1   1517    -0.8014         16
  1518         O2    101    ASP    OD2   1518    -0.8014         16
  1519          C    101    ASP      C   1519     0.5366      12.01
  1520          O    101    ASP      O   1520    -0.5819         16   ; qtot 6
; residue 102 GLY rtp GLY  q  0.0
  1521          N    102    GLY      N   1521    -0.4157      14.01
  1522          H    102    GLY      H   1522     0.2719      1.008
  1523         CX    102    GLY     CA   1523    -0.0252      12.01
  1524         H1    102    GLY    HA1   1524     0.0698      1.008
  1525         H1    102    GLY    HA2   1525     0.0698      1.008
  1526          C    102    GLY      C   1526     0.5973      12.01
  1527          O    102    GLY      O   1527    -0.5679         16   ; qtot 6
; residue 103 ASN rtp ASN  q  0.0
  1528          N    103    ASN      N   1528    -0.4157      14.01
  1529          H    103    ASN      H   1529     0.2719      1.008
  1530         CX    103    ASN     CA   1530     0.0143      12.01
  1531         H1    103    ASN     HA   1531     0.1048      1.008
  1532         2C    103    ASN     CB   1532    -0.2041      12.01
  1533         HC    103    ASN    HB1   1533     0.0797      1.008
  1534         HC    103    ASN    HB2   1534     0.0797      1.008
  1535          C    103    ASN     CG   1535      0.713      12.01
  1536          O    103    ASN    OD1   1536    -0.5931         16
  1537          N    103    ASN    ND2   1537    -0.9191      14.01
  1538          H    103    ASN   HD21   1538     0.4196      1.008
  1539          H    103    ASN   HD22   1539     0.4196      1.008
  1540          C    103    ASN      C   1540     0.5973      12.01
  1541          O    103    ASN      O   1541    -0.5679         16   ; qtot 6
; residue 104 GLY rtp GLY  q  0.0
  1542          N    104    GLY      N   1542    -0.4157      14.01
  1543          H    104    GLY      H   1543     0.2719      1.008
  1544         CX    104    GLY     CA   1544    -0.0252      12.01
  1545         H1    104    GLY    HA1   1545     0.0698      1.008
  1546         H1    104    GLY    HA2   1546     0.0698      1.008
  1547          C    104    GLY      C   1547     0.5973      12.01
  1548          O    104    GLY      O   1548    -0.5679         16   ; qtot 6
; residue 105 MET rtp MET  q  0.0
  1549          N    105    MET      N   1549    -0.4157      14.01
  1550          H    105    MET      H   1550     0.2719      1.008
  1551         CX    105    MET     CA   1551    -0.0237      12.01
  1552         H1    105    MET     HA   1552      0.088      1.008
  1553         2C    105    MET     CB   1553     0.0342      12.01
  1554         HC    105    MET    HB1   1554     0.0241      1.008
  1555         HC    105    MET    HB2   1555     0.0241      1.008
  1556         2C    105    MET     CG   1556     0.0018      12.01
  1557         H1    105    MET    HG1   1557      0.044      1.008
  1558         H1    105    MET    HG2   1558      0.044      1.008
  1559          S    105    MET     SD   1559    -0.2737      32.06
  1560         CT    105    MET     CE   1560    -0.0536      12.01
  1561         H1    105    MET    HE1   1561     0.0684      1.008
  1562         H1    105    MET    HE2   1562     0.0684      1.008
  1563         H1    105    MET    HE3   1563     0.0684      1.008
  1564          C    105    MET      C   1564     0.5973      12.01
  1565          O    105    MET      O   1565    -0.5679         16   ; qtot 6
; residue 106 ASN rtp ASN  q  0.0
  1566          N    106    ASN      N   1566    -0.4157      14.01
  1567          H    106    ASN      H   1567     0.2719      1.008
  1568         CX    106    ASN     CA   1568     0.0143      12.01
  1569         H1    106    ASN     HA   1569     0.1048      1.008
  1570         2C    106    ASN     CB   1570    -0.2041      12.01
  1571         HC    106    ASN    HB1   1571     0.0797      1.008
  1572         HC    106    ASN    HB2   1572     0.0797      1.008
  1573          C    106    ASN     CG   1573      0.713      12.01
  1574          O    106    ASN    OD1   1574    -0.5931         16
  1575          N    106    ASN    ND2   1575    -0.9191      14.01
  1576          H    106    ASN   HD21   1576     0.4196      1.008
  1577          H    106    ASN   HD22   1577     0.4196      1.008
  1578          C    106    ASN      C   1578     0.5973      12.01
  1579          O    106    ASN      O   1579    -0.5679         16   ; qtot 6
; residue 107 ALA rtp ALA  q  0.0
  1580          N    107    ALA      N   1580    -0.4157      14.01
  1581          H    107    ALA      H   1581     0.2719      1.008
  1582         CX    107    ALA     CA   1582     0.0337      12.01
  1583         H1    107    ALA     HA   1583     0.0823      1.008
  1584         CT    107    ALA     CB   1584    -0.1825      12.01
  1585         HC    107    ALA    HB1   1585     0.0603      1.008
  1586         HC    107    ALA    HB2   1586     0.0603      1.008
  1587         HC    107    ALA    HB3   1587     0.0603      1.008
  1588          C    107    ALA      C   1588     0.5973      12.01
  1589          O    107    ALA      O   1589    -0.5679         16   ; qtot 6
; residue 108 TRP rtp TRP  q  0.0
  1590          N    108    TRP      N   1590    -0.4157      14.01
  1591          H    108    TRP      H   1591     0.2719      1.008
  1592         CX    108    TRP     CA   1592    -0.0275      12.01
  1593         H1    108    TRP     HA   1593     0.1123      1.008
  1594         CT    108    TRP     CB   1594     -0.005      12.01
  1595         HC    108    TRP    HB1   1595     0.0339      1.008
  1596         HC    108    TRP    HB2   1596     0.0339      1.008
  1597         C*    108    TRP     CG   1597    -0.1415      12.01
  1598         CW    108    TRP    CD1   1598    -0.1638      12.01
  1599         H4    108    TRP    HD1   1599     0.2062      1.008
  1600         NA    108    TRP    NE1   1600    -0.3418      14.01
  1601          H    108    TRP    HE1   1601     0.3412      1.008
  1602         CN    108    TRP    CE2   1602      0.138      12.01
  1603         CA    108    TRP    CZ2   1603    -0.2601      12.01
  1604         HA    108    TRP    HZ2   1604     0.1572      1.008
  1605         CA    108    TRP    CH2   1605    -0.1134      12.01
  1606         HA    108    TRP    HH2   1606     0.1417      1.008
  1607         CA    108    TRP    CZ3   1607    -0.1972      12.01
  1608         HA    108    TRP    HZ3   1608     0.1447      1.008
  1609         CA    108    TRP    CE3   1609    -0.2387      12.01
  1610         HA    108    TRP    HE3   1610       0.17      1.008
  1611         CB    108    TRP    CD2   1611     0.1243      12.01
  1612          C    108    TRP      C   1612     0.5973      12.01
  1613          O    108    TRP      O   1613    -0.5679         16   ; qtot 6
; residue 109 VAL rtp VAL  q  0.0
  1614          N    109    VAL      N   1614    -0.4157      14.01
  1615          H    109    VAL      H   1615     0.2719      1.008
  1616         CX    109    VAL     CA   1616    -0.0875      12.01
  1617         H1    109    VAL     HA   1617     0.0969      1.008
  1618         3C    109    VAL     CB   1618     0.2985      12.01
  1619         HC    109    VAL     HB   1619    -0.0297      1.008
  1620         CT    109    VAL    CG1   1620    -0.3192      12.01
  1621         HC    109    VAL   HG11   1621     0.0791      1.008
  1622         HC    109    VAL   HG12   1622     0.0791      1.008
  1623         HC    109    VAL   HG13   1623     0.0791      1.008
  1624         CT    109    VAL    CG2   1624    -0.3192      12.01
  1625         HC    109    VAL   HG21   1625     0.0791      1.008
  1626         HC    109    VAL   HG22   1626     0.0791      1.008
  1627         HC    109    VAL   HG23   1627     0.0791      1.008
  1628          C    109    VAL      C   1628     0.5973      12.01
  1629          O    109    VAL      O   1629    -0.5679         16   ; qtot 6
; residue 110 ALA rtp ALA  q  0.0
  1630          N    110    ALA      N   1630    -0.4157      14.01
  1631          H    110    ALA      H   1631     0.2719      1.008
  1632         CX    110    ALA     CA   1632     0.0337      12.01
  1633         H1    110    ALA     HA   1633     0.0823      1.008
  1634         CT    110    ALA     CB   1634    -0.1825      12.01
  1635         HC    110    ALA    HB1   1635     0.0603      1.008
  1636         HC    110    ALA    HB2   1636     0.0603      1.008
  1637         HC    110    ALA    HB3   1637     0.0603      1.008
  1638          C    110    ALA      C   1638     0.5973      12.01
  1639          O    110    ALA      O   1639    -0.5679         16   ; qtot 6
; residue 111 TRP rtp TRP  q  0.0
  1640          N    111    TRP      N   1640    -0.4157      14.01
  1641          H    111    TRP      H   1641     0.2719      1.008
  1642         CX    111    TRP     CA   1642    -0.0275      12.01
  1643         H1    111    TRP     HA   1643     0.1123      1.008
  1644         CT    111    TRP     CB   1644     -0.005      12.01
  1645         HC    111    TRP    HB1   1645     0.0339      1.008
  1646         HC    111    TRP    HB2   1646     0.0339      1.008
  1647         C*    111    TRP     CG   1647    -0.1415      12.01
  1648         CW    111    TRP    CD1   1648    -0.1638      12.01
  1649         H4    111    TRP    HD1   1649     0.2062      1.008
  1650         NA    111    TRP    NE1   1650    -0.3418      14.01
  1651          H    111    TRP    HE1   1651     0.3412      1.008
  1652         CN    111    TRP    CE2   1652      0.138      12.01
  1653         CA    111    TRP    CZ2   1653    -0.2601      12.01
  1654         HA    111    TRP    HZ2   1654     0.1572      1.008
  1655         CA    111    TRP    CH2   1655    -0.1134      12.01
  1656         HA    111    TRP    HH2   1656     0.1417      1.008
  1657         CA    111    TRP    CZ3   1657    -0.1972      12.01
  1658         HA    111    TRP    HZ3   1658     0.1447      1.008
  1659         CA    111    TRP    CE3   1659    -0.2387      12.01
  1660         HA    111    TRP    HE3   1660       0.17      1.008
  1661         CB    111    TRP    CD2   1661     0.1243      12.01
  1662          C    111    TRP      C   1662     0.5973      12.01
  1663          O    111    TRP      O   1663    -0.5679         16   ; qtot 6
; residue 112 ARG rtp ARG  q +1.0
  1664          N    112    ARG      N   1664    -0.3479      14.01
  1665          H    112    ARG      H   1665     0.2747      1.008
  1666         CX    112    ARG     CA   1666    -0.2637      12.01
  1667         H1    112    ARG     HA   1667      0.156      1.008
  1668         C8    112    ARG     CB   1668    -0.0007      12.01
  1669         HC    112    ARG    HB1   1669     0.0327      1.008
  1670         HC    112    ARG    HB2   1670     0.0327      1.008
  1671         C8    112    ARG     CG   1671      0.039      12.01
  1672         HC    112    ARG    HG1   1672     0.0285      1.008
  1673         HC    112    ARG    HG2   1673     0.0285      1.008
  1674         C8    112    ARG     CD   1674     0.0486      12.01
  1675         H1    112    ARG    HD1   1675     0.0687      1.008
  1676         H1    112    ARG    HD2   1676     0.0687      1.008
  1677         N2    112    ARG     NE   1677    -0.5295      14.01
  1678          H    112    ARG     HE   1678     0.3456      1.008
  1679         CA    112    ARG     CZ   1679     0.8076      12.01
  1680         N2    112    ARG    NH1   1680    -0.8627      14.01
  1681          H    112    ARG   HH11   1681     0.4478      1.008
  1682          H    112    ARG   HH12   1682     0.4478      1.008
  1683         N2    112    ARG    NH2   1683    -0.8627      14.01
  1684          H    112    ARG   HH21   1684     0.4478      1.008
  1685          H    112    ARG   HH22   1685     0.4478      1.008
  1686          C    112    ARG      C   1686     0.7341      12.01
  1687          O    112    ARG      O   1687    -0.5894         16   ; qtot 7
; residue 113 ASN rtp ASN  q  0.0
  1688          N    113    ASN      N   1688    -0.4157      14.01
  1689          H    113    ASN      H   1689     0.2719      1.008
  1690         CX    113    ASN     CA   1690     0.0143      12.01
  1691         H1    113    ASN     HA   1691     0.1048      1.008
  1692         2C    113    ASN     CB   1692    -0.2041      12.01
  1693         HC    113    ASN    HB1   1693     0.0797      1.008
  1694         HC    113    ASN    HB2   1694     0.0797      1.008
  1695          C    113    ASN     CG   1695      0.713      12.01
  1696          O    113    ASN    OD1   1696    -0.5931         16
  1697          N    113    ASN    ND2   1697    -0.9191      14.01
  1698          H    113    ASN   HD21   1698     0.4196      1.008
  1699          H    113    ASN   HD22   1699     0.4196      1.008
  1700          C    113    ASN      C   1700     0.5973      12.01
  1701          O    113    ASN      O   1701    -0.5679         16   ; qtot 7
; residue 114 ARG rtp ARG  q +1.0
  1702          N    114    ARG      N   1702    -0.3479      14.01
  1703          H    114    ARG      H   1703     0.2747      1.008
  1704         CX    114    ARG     CA   1704    -0.2637      12.01
  1705         H1    114    ARG     HA   1705      0.156      1.008
  1706         C8    114    ARG     CB   1706    -0.0007      12.01
  1707         HC    114    ARG    HB1   1707     0.0327      1.008
  1708         HC    114    ARG    HB2   1708     0.0327      1.008
  1709         C8    114    ARG     CG   1709      0.039      12.01
  1710         HC    114    ARG    HG1   1710     0.0285      1.008
  1711         HC    114    ARG    HG2   1711     0.0285      1.008
  1712         C8    114    ARG     CD   1712     0.0486      12.01
  1713         H1    114    ARG    HD1   1713     0.0687      1.008
  1714         H1    114    ARG    HD2   1714     0.0687      1.008
  1715         N2    114    ARG     NE   1715    -0.5295      14.01
  1716          H    114    ARG     HE   1716     0.3456      1.008
  1717         CA    114    ARG     CZ   1717     0.8076      12.01
  1718         N2    114    ARG    NH1   1718    -0.8627      14.01
  1719          H    114    ARG   HH11   1719     0.4478      1.008
  1720          H    114    ARG   HH12   1720     0.4478      1.008
  1721         N2    114    ARG    NH2   1721    -0.8627      14.01
  1722          H    114    ARG   HH21   1722     0.4478      1.008
  1723          H    114    ARG   HH22   1723     0.4478      1.008
  1724          C    114    ARG      C   1724     0.7341      12.01
  1725          O    114    ARG      O   1725    -0.5894         16   ; qtot 8
; residue 115 CYS rtp CYX  q  0.0
  1726          N    115    CYS      N   1726    -0.4157      14.01
  1727          H    115    CYS      H   1727     0.2719      1.008
  1728         CX    115    CYS     CA   1728     0.0429      12.01
  1729         H1    115    CYS     HA   1729     0.0766      1.008
  1730         2C    115    CYS     CB   1730     -0.079      12.01
  1731         H1    115    CYS    HB1   1731      0.091      1.008
  1732         H1    115    CYS    HB2   1732      0.091      1.008
  1733          S    115    CYS     SG   1733    -0.1081      32.06
  1734          C    115    CYS      C   1734     0.5973      12.01
  1735          O    115    CYS      O   1735    -0.5679         16   ; qtot 8
; residue 116 LYS rtp LYS  q +1.0
  1736          N    116    LYS      N   1736    -0.3479      14.01
  1737          H    116    LYS      H   1737     0.2747      1.008
  1738         CX    116    LYS     CA   1738      -0.24      12.01
  1739         H1    116    LYS     HA   1739     0.1426      1.008
  1740         C8    116    LYS     CB   1740    -0.0094      12.01
  1741         HC    116    LYS    HB1   1741     0.0362      1.008
  1742         HC    116    LYS    HB2   1742     0.0362      1.008
  1743         C8    116    LYS     CG   1743     0.0187      12.01
  1744         HC    116    LYS    HG1   1744     0.0103      1.008
  1745         HC    116    LYS    HG2   1745     0.0103      1.008
  1746         C8    116    LYS     CD   1746    -0.0479      12.01
  1747         HC    116    LYS    HD1   1747     0.0621      1.008
  1748         HC    116    LYS    HD2   1748     0.0621      1.008
  1749         C8    116    LYS     CE   1749    -0.0143      12.01
  1750         HP    116    LYS    HE1   1750     0.1135      1.008
  1751         HP    116    LYS    HE2   1751     0.1135      1.008
  1752         N3    116    LYS     NZ   1752    -0.3854      14.01
  1753          H    116    LYS    HZ1   1753       0.34      1.008
  1754          H    116    LYS    HZ2   1754       0.34      1.008
  1755          H    116    LYS    HZ3   1755       0.34      1.008
  1756          C    116    LYS      C   1756     0.7341      12.01
  1757          O    116    LYS      O   1757    -0.5894         16   ; qtot 9
; residue 117 GLY rtp GLY  q  0.0
  1758          N    117    GLY      N   1758    -0.4157      14.01
  1759          H    117    GLY      H   1759     0.2719      1.008
  1760         CX    117    GLY     CA   1760    -0.0252      12.01
  1761         H1    117    GLY    HA1   1761     0.0698      1.008
  1762         H1    117    GLY    HA2   1762     0.0698      1.008
  1763          C    117    GLY      C   1763     0.5973      12.01
  1764          O    117    GLY      O   1764    -0.5679         16   ; qtot 9
; residue 118 THR rtp THR  q  0.0
  1765          N    118    THR      N   1765    -0.4157      14.01
  1766          H    118    THR      H   1766     0.2719      1.008
  1767         CX    118    THR     CA   1767    -0.0389      12.01
  1768         H1    118    THR     HA   1768     0.1007      1.008
  1769         3C    118    THR     CB   1769     0.3654      12.01
  1770         H1    118    THR     HB   1770     0.0043      1.008
  1771         CT    118    THR    CG2   1771    -0.2438      12.01
  1772         HC    118    THR   HG21   1772     0.0642      1.008
  1773         HC    118    THR   HG22   1773     0.0642      1.008
  1774         HC    118    THR   HG23   1774     0.0642      1.008
  1775         OH    118    THR    OG1   1775    -0.6761         16
  1776         HO    118    THR    HG1   1776     0.4102      1.008
  1777          C    118    THR      C   1777     0.5973      12.01
  1778          O    118    THR      O   1778    -0.5679         16   ; qtot 9
; residue 119 ASP rtp ASP  q -1.0
  1779          N    119    ASP      N   1779    -0.5163      14.01
  1780          H    119    ASP      H   1780     0.2936      1.008
  1781         CX    119    ASP     CA   1781     0.0381      12.01
  1782         H1    119    ASP     HA   1782      0.088      1.008
  1783         2C    119    ASP     CB   1783    -0.0303      12.01
  1784         HC    119    ASP    HB1   1784    -0.0122      1.008
  1785         HC    119    ASP    HB2   1785    -0.0122      1.008
  1786         CO    119    ASP     CG   1786     0.7994      12.01
  1787         O2    119    ASP    OD1   1787    -0.8014         16
  1788         O2    119    ASP    OD2   1788    -0.8014         16
  1789          C    119    ASP      C   1789     0.5366      12.01
  1790          O    119    ASP      O   1790    -0.5819         16   ; qtot 8
; residue 120 VAL rtp VAL  q  0.0
  1791          N    120    VAL      N   1791    -0.4157      14.01
  1792          H    120    VAL      H   1792     0.2719      1.008
  1793         CX    120    VAL     CA   1793    -0.0875      12.01
  1794         H1    120    VAL     HA   1794     0.0969      1.008
  1795         3C    120    VAL     CB   1795     0.2985      12.01
  1796         HC    120    VAL     HB   1796    -0.0297      1.008
  1797         CT    120    VAL    CG1   1797    -0.3192      12.01
  1798         HC    120    VAL   HG11   1798     0.0791      1.008
  1799         HC    120    VAL   HG12   1799     0.0791      1.008
  1800         HC    120    VAL   HG13   1800     0.0791      1.008
  1801         CT    120    VAL    CG2   1801    -0.3192      12.01
  1802         HC    120    VAL   HG21   1802     0.0791      1.008
  1803         HC    120    VAL   HG22   1803     0.0791      1.008
  1804         HC    120    VAL   HG23   1804     0.0791      1.008
  1805          C    120    VAL      C   1805     0.5973      12.01
  1806          O    120    VAL      O   1806    -0.5679         16   ; qtot 8
; residue 121 GLN rtp GLN  q  0.0
  1807          N    121    GLN      N   1807    -0.4157      14.01
  1808          H    121    GLN      H   1808     0.2719      1.008
  1809         CX    121    GLN     CA   1809    -0.0031      12.01
  1810         H1    121    GLN     HA   1810      0.085      1.008
  1811         2C    121    GLN     CB   1811    -0.0036      12.01
  1812         HC    121    GLN    HB1   1812     0.0171      1.008
  1813         HC    121    GLN    HB2   1813     0.0171      1.008
  1814         2C    121    GLN     CG   1814    -0.0645      12.01
  1815         HC    121    GLN    HG1   1815     0.0352      1.008
  1816         HC    121    GLN    HG2   1816     0.0352      1.008
  1817          C    121    GLN     CD   1817     0.6951      12.01
  1818          O    121    GLN    OE1   1818    -0.6086         16
  1819          N    121    GLN    NE2   1819    -0.9407      14.01
  1820          H    121    GLN   HE21   1820     0.4251      1.008
  1821          H    121    GLN   HE22   1821     0.4251      1.008
  1822          C    121    GLN      C   1822     0.5973      12.01
  1823          O    121    GLN      O   1823    -0.5679         16   ; qtot 8
; residue 122 ALA rtp ALA  q  0.0
  1824          N    122    ALA      N   1824    -0.4157      14.01
  1825          H    122    ALA      H   1825     0.2719      1.008
  1826         CX    122    ALA     CA   1826     0.0337      12.01
  1827         H1    122    ALA     HA   1827     0.0823      1.008
  1828         CT    122    ALA     CB   1828    -0.1825      12.01
  1829         HC    122    ALA    HB1   1829     0.0603      1.008
  1830         HC    122    ALA    HB2   1830     0.0603      1.008
  1831         HC    122    ALA    HB3   1831     0.0603      1.008
  1832          C    122    ALA      C   1832     0.5973      12.01
  1833          O    122    ALA      O   1833    -0.5679         16   ; qtot 8
; residue 123 TRP rtp TRP  q  0.0
  1834          N    123    TRP      N   1834    -0.4157      14.01
  1835          H    123    TRP      H   1835     0.2719      1.008
  1836         CX    123    TRP     CA   1836    -0.0275      12.01
  1837         H1    123    TRP     HA   1837     0.1123      1.008
  1838         CT    123    TRP     CB   1838     -0.005      12.01
  1839         HC    123    TRP    HB1   1839     0.0339      1.008
  1840         HC    123    TRP    HB2   1840     0.0339      1.008
  1841         C*    123    TRP     CG   1841    -0.1415      12.01
  1842         CW    123    TRP    CD1   1842    -0.1638      12.01
  1843         H4    123    TRP    HD1   1843     0.2062      1.008
  1844         NA    123    TRP    NE1   1844    -0.3418      14.01
  1845          H    123    TRP    HE1   1845     0.3412      1.008
  1846         CN    123    TRP    CE2   1846      0.138      12.01
  1847         CA    123    TRP    CZ2   1847    -0.2601      12.01
  1848         HA    123    TRP    HZ2   1848     0.1572      1.008
  1849         CA    123    TRP    CH2   1849    -0.1134      12.01
  1850         HA    123    TRP    HH2   1850     0.1417      1.008
  1851         CA    123    TRP    CZ3   1851    -0.1972      12.01
  1852         HA    123    TRP    HZ3   1852     0.1447      1.008
  1853         CA    123    TRP    CE3   1853    -0.2387      12.01
  1854         HA    123    TRP    HE3   1854       0.17      1.008
  1855         CB    123    TRP    CD2   1855     0.1243      12.01
  1856          C    123    TRP      C   1856     0.5973      12.01
  1857          O    123    TRP      O   1857    -0.5679         16   ; qtot 8
; residue 124 ILE rtp ILE  q  0.0
  1858          N    124    ILE      N   1858    -0.4157      14.01
  1859          H    124    ILE      H   1859     0.2719      1.008
  1860         CX    124    ILE     CA   1860    -0.0597      12.01
  1861         H1    124    ILE     HA   1861     0.0869      1.008
  1862         3C    124    ILE     CB   1862     0.1303      12.01
  1863         HC    124    ILE     HB   1863     0.0187      1.008
  1864         CT    124    ILE    CG2   1864    -0.3204      12.01
  1865         HC    124    ILE   HG21   1865     0.0882      1.008
  1866         HC    124    ILE   HG22   1866     0.0882      1.008
  1867         HC    124    ILE   HG23   1867     0.0882      1.008
  1868         2C    124    ILE    CG1   1868     -0.043      12.01
  1869         HC    124    ILE   HG11   1869     0.0236      1.008
  1870         HC    124    ILE   HG12   1870     0.0236      1.008
  1871         CT    124    ILE     CD   1871     -0.066      12.01
  1872         HC    124    ILE    HD1   1872     0.0186      1.008
  1873         HC    124    ILE    HD2   1873     0.0186      1.008
  1874         HC    124    ILE    HD3   1874     0.0186      1.008
  1875          C    124    ILE      C   1875     0.5973      12.01
  1876          O    124    ILE      O   1876    -0.5679         16   ; qtot 8
; residue 125 ARG rtp ARG  q +1.0
  1877          N    125    ARG      N   1877    -0.3479      14.01
  1878          H    125    ARG      H   1878     0.2747      1.008
  1879         CX    125    ARG     CA   1879    -0.2637      12.01
  1880         H1    125    ARG     HA   1880      0.156      1.008
  1881         C8    125    ARG     CB   1881    -0.0007      12.01
  1882         HC    125    ARG    HB1   1882     0.0327      1.008
  1883         HC    125    ARG    HB2   1883     0.0327      1.008
  1884         C8    125    ARG     CG   1884      0.039      12.01
  1885         HC    125    ARG    HG1   1885     0.0285      1.008
  1886         HC    125    ARG    HG2   1886     0.0285      1.008
  1887         C8    125    ARG     CD   1887     0.0486      12.01
  1888         H1    125    ARG    HD1   1888     0.0687      1.008
  1889         H1    125    ARG    HD2   1889     0.0687      1.008
  1890         N2    125    ARG     NE   1890    -0.5295      14.01
  1891          H    125    ARG     HE   1891     0.3456      1.008
  1892         CA    125    ARG     CZ   1892     0.8076      12.01
  1893         N2    125    ARG    NH1   1893    -0.8627      14.01
  1894          H    125    ARG   HH11   1894     0.4478      1.008
  1895          H    125    ARG   HH12   1895     0.4478      1.008
  1896         N2    125    ARG    NH2   1896    -0.8627      14.01
  1897          H    125    ARG   HH21   1897     0.4478      1.008
  1898          H    125    ARG   HH22   1898     0.4478      1.008
  1899          C    125    ARG      C   1899     0.7341      12.01
  1900          O    125    ARG      O   1900    -0.5894         16   ; qtot 9
; residue 126 GLY rtp GLY  q  0.0
  1901          N    126    GLY      N   1901    -0.4157      14.01
  1902          H    126    GLY      H   1902     0.2719      1.008
  1903         CX    126    GLY     CA   1903    -0.0252      12.01
  1904         H1    126    GLY    HA1   1904     0.0698      1.008
  1905         H1    126    GLY    HA2   1905     0.0698      1.008
  1906          C    126    GLY      C   1906     0.5973      12.01
  1907          O    126    GLY      O   1907    -0.5679         16   ; qtot 9
; residue 127 CYS rtp CYX  q  0.0
  1908          N    127    CYS      N   1908    -0.4157      14.01
  1909          H    127    CYS      H   1909     0.2719      1.008
  1910         CX    127    CYS     CA   1910     0.0429      12.01
  1911         H1    127    CYS     HA   1911     0.0766      1.008
  1912         2C    127    CYS     CB   1912     -0.079      12.01
  1913         H1    127    CYS    HB1   1913      0.091      1.008
  1914         H1    127    CYS    HB2   1914      0.091      1.008
  1915          S    127    CYS     SG   1915    -0.1081      32.06
  1916          C    127    CYS      C   1916     0.5973      12.01
  1917          O    127    CYS      O   1917    -0.5679         16   ; qtot 9
; residue 128 ARG rtp ARG  q +1.0
  1918          N    128    ARG      N   1918    -0.3479      14.01
  1919          H    128    ARG      H   1919     0.2747      1.008
  1920         CX    128    ARG     CA   1920    -0.2637      12.01
  1921         H1    128    ARG     HA   1921      0.156      1.008
  1922         C8    128    ARG     CB   1922    -0.0007      12.01
  1923         HC    128    ARG    HB1   1923     0.0327      1.008
  1924         HC    128    ARG    HB2   1924     0.0327      1.008
  1925         C8    128    ARG     CG   1925      0.039      12.01
  1926         HC    128    ARG    HG1   1926     0.0285      1.008
  1927         HC    128    ARG    HG2   1927     0.0285      1.008
  1928         C8    128    ARG     CD   1928     0.0486      12.01
  1929         H1    128    ARG    HD1   1929     0.0687      1.008
  1930         H1    128    ARG    HD2   1930     0.0687      1.008
  1931         N2    128    ARG     NE   1931    -0.5295      14.01
  1932          H    128    ARG     HE   1932     0.3456      1.008
  1933         CA    128    ARG     CZ   1933     0.8076      12.01
  1934         N2    128    ARG    NH1   1934    -0.8627      14.01
  1935          H    128    ARG   HH11   1935     0.4478      1.008
  1936          H    128    ARG   HH12   1936     0.4478      1.008
  1937         N2    128    ARG    NH2   1937    -0.8627      14.01
  1938          H    128    ARG   HH21   1938     0.4478      1.008
  1939          H    128    ARG   HH22   1939     0.4478      1.008
  1940          C    128    ARG      C   1940     0.7341      12.01
  1941          O    128    ARG      O   1941    -0.5894         16   ; qtot 10
; residue 129 LEU rtp CLEU q -1.0
  1942          N    129    LEU      N   1942    -0.3821      14.01
  1943          H    129    LEU      H   1943     0.2681      1.008
  1944         CX    129    LEU     CA   1944    -0.2847      12.01
  1945         H1    129    LEU     HA   1945     0.1346      1.008
  1946         2C    129    LEU     CB   1946    -0.2469      12.01
  1947         HC    129    LEU    HB1   1947     0.0974      1.008
  1948         HC    129    LEU    HB2   1948     0.0974      1.008
  1949         3C    129    LEU     CG   1949     0.3706      12.01
  1950         HC    129    LEU     HG   1950    -0.0374      1.008
  1951         CT    129    LEU    CD1   1951    -0.4163      12.01
  1952         HC    129    LEU   HD11   1952     0.1038      1.008
  1953         HC    129    LEU   HD12   1953     0.1038      1.008
  1954         HC    129    LEU   HD13   1954     0.1038      1.008
  1955         CT    129    LEU    CD2   1955    -0.4163      12.01
  1956         HC    129    LEU   HD21   1956     0.1038      1.008
  1957         HC    129    LEU   HD22   1957     0.1038      1.008
  1958         HC    129    LEU   HD23   1958     0.1038      1.008
  1959          C    129    LEU      C   1959     0.8326      12.01
  1960         O2    129    LEU    OC1   1960    -0.8199         16
  1961         O2    129    LEU    OC2   1961    -0.8199         16   ; qtot 9

[ bonds ]
;  ai    aj funct            c0            c1            c2            c3
    1     2     1 
    1     3     1 
    1     4     1 
    1     5     1 
    5     6     1 
    5     7     1 
    5    23     1 
    7     8     1 
    7     9     1 
    7    10     1 
   10    11     1 
   10    12     1 
   10    13     1 
   13    14     1 
   13    15     1 
   13    16     1 
   16    17     1 
   16    18     1 
   16    19     1 
   19    20     1 
   19    21     1 
   19    22     1 
   23    24     1 
   23    25     1 
   25    26     1 
   25    27     1 
   27    28     1 
   27    29     1 
   27    39     1 
   29    30     1 
   29    31     1 
   29    35     1 
   31    32     1 
   31    33     1 
   31    34     1 
   35    36     1 
   35    37     1 
   35    38     1 
   39    40     1 
   39    41     1 
   41    42     1 
   41    43     1 
   43    44     1 
   43    45     1 
   43    59     1 
   45    46     1 
   45    47     1 
   45    48     1 
   48    49     1 
   48    57     1 
   49    50     1 
   49    51     1 
   51    52     1 
   51    53     1 
   53    54     1 
   53    55     1 
   55    56     1 
   55    57     1 
   57    58     1 
   59    60     1 
   59    61     1 
   61    62     1 
   61    63     1 
   63    64     1 
   63    65     1 
   63    66     1 
   66    67     1 
   66    68     1 
   68    69     1 
   68    70     1 
   70    71     1 
   70    72     1 
   70    90     1 
   72    73     1 
   72    74     1 
   72    75     1 
   75    76     1 
   75    77     1 
   75    78     1 
   78    79     1 
   78    80     1 
   78    81     1 
   81    82     1 
   81    83     1 
   83    84     1 
   83    87     1 
   84    85     1 
   84    86     1 
   87    88     1 
   87    89     1 
   90    91     1 
   90    92     1 
   92    93     1 
   92    94     1 
   94    95     1 
   94    96     1 
   94   100     1 
   96    97     1 
   96    98     1 
   96    99     1 
   99  1915     1 
  100   101     1 
  100   102     1 
  102   103     1 
  102   104     1 
  104   105     1 
  104   106     1 
  104   115     1 
  106   107     1 
  106   108     1 
  106   109     1 
  109   110     1 
  109   111     1 
  109   112     1 
  112   113     1 
  112   114     1 
  115   116     1 
  115   117     1 
  117   118     1 
  117   119     1 
  119   120     1 
  119   121     1 
  119   134     1 
  121   122     1 
  121   123     1 
  121   124     1 
  124   125     1 
  124   126     1 
  124   130     1 
  126   127     1 
  126   128     1 
  126   129     1 
  130   131     1 
  130   132     1 
  130   133     1 
  134   135     1 
  134   136     1 
  136   137     1 
  136   138     1 
  138   139     1 
  138   140     1 
  138   144     1 
  140   141     1 
  140   142     1 
  140   143     1 
  144   145     1 
  144   146     1 
  146   147     1 
  146   148     1 
  148   149     1 
  148   150     1 
  148   154     1 
  150   151     1 
  150   152     1 
  150   153     1 
  154   155     1 
  154   156     1 
  156   157     1 
  156   158     1 
  158   159     1 
  158   160     1 
  158   164     1 
  160   161     1 
  160   162     1 
  160   163     1 
  164   165     1 
  164   166     1 
  166   167     1 
  166   168     1 
  168   169     1 
  168   170     1 
  168   181     1 
  170   171     1 
  170   172     1 
  170   173     1 
  173   174     1 
  173   175     1 
  173   176     1 
  176   177     1 
  177   178     1 
  177   179     1 
  177   180     1 
  181   182     1 
  181   183     1 
  183   184     1 
  183   185     1 
  185   186     1 
  185   187     1 
  185   203     1 
  187   188     1 
  187   189     1 
  187   190     1 
  190   191     1 
  190   192     1 
  190   193     1 
  193   194     1 
  193   195     1 
  193   196     1 
  196   197     1 
  196   198     1 
  196   199     1 
  199   200     1 
  199   201     1 
  199   202     1 
  203   204     1 
  203   205     1 
  205   206     1 
  205   207     1 
  207   208     1 
  207   209     1 
  207   227     1 
  209   210     1 
  209   211     1 
  209   212     1 
  212   213     1 
  212   214     1 
  212   215     1 
  215   216     1 
  215   217     1 
  215   218     1 
  218   219     1 
  218   220     1 
  220   221     1 
  220   224     1 
  221   222     1 
  221   223     1 
  224   225     1 
  224   226     1 
  227   228     1 
  227   229     1 
  229   230     1 
  229   231     1 
  231   232     1 
  231   233     1 
  231   245     1 
  233   234     1 
  233   235     1 
  233   236     1 
  236   237     1 
  236   243     1 
  237   238     1 
  237   239     1 
  239   240     1 
  239   241     1 
  241   242     1 
  241   243     1 
  243   244     1 
  245   246     1 
  245   247     1 
  247   248     1 
  247   249     1 
  249   250     1 
  249   251     1 
  249   252     1 
  252   253     1 
  252   254     1 
  254   255     1 
  254   256     1 
  256   257     1 
  256   258     1 
  256   271     1 
  258   259     1 
  258   260     1 
  258   261     1 
  261   262     1 
  261   263     1 
  261   267     1 
  263   264     1 
  263   265     1 
  263   266     1 
  267   268     1 
  267   269     1 
  267   270     1 
  271   272     1 
  271   273     1 
  273   274     1 
  273   275     1 
  275   276     1 
  275   277     1 
  275   283     1 
  277   278     1 
  277   279     1 
  277   280     1 
  280   281     1 
  280   282     1 
  283   284     1 
  283   285     1 
  285   286     1 
  285   287     1 
  287   288     1 
  287   289     1 
  287   297     1 
  289   290     1 
  289   291     1 
  289   292     1 
  292   293     1 
  292   294     1 
  294   295     1 
  294   296     1 
  297   298     1 
  297   299     1 
  299   300     1 
  299   301     1 
  301   302     1 
  301   303     1 
  301   318     1 
  303   304     1 
  303   305     1 
  303   306     1 
  306   307     1 
  306   316     1 
  307   308     1 
  307   309     1 
  309   310     1 
  309   311     1 
  311   312     1 
  311   314     1 
  312   313     1 
  314   315     1 
  314   316     1 
  316   317     1 
  318   319     1 
  318   320     1 
  320   321     1 
  320   322     1 
  322   323     1 
  322   324     1 
  322   342     1 
  324   325     1 
  324   326     1 
  324   327     1 
  327   328     1 
  327   329     1 
  327   330     1 
  330   331     1 
  330   332     1 
  330   333     1 
  333   334     1 
  333   335     1 
  335   336     1 
  335   339     1 
  336   337     1 
  336   338     1 
  339   340     1 
  339   341     1 
  342   343     1 
  342   344     1 
  344   345     1 
  344   346     1 
  346   347     1 
  346   348     1 
  346   349     1 
  349   350     1 
  349   351     1 
  351   352     1 
  351   353     1 
  353   354     1 
  353   355     1 
  353   370     1 
  355   356     1 
  355   357     1 
  355   358     1 
  358   359     1 
  358   368     1 
  359   360     1 
  359   361     1 
  361   362     1 
  361   363     1 
  363   364     1 
  363   366     1 
  364   365     1 
  366   367     1 
  366   368     1 
  368   369     1 
  370   371     1 
  370   372     1 
  372   373     1 
  372   374     1 
  374   375     1 
  374   376     1 
  374   381     1 
  376   377     1 
  376   378     1 
  376   379     1 
  379   380     1 
  381   382     1 
  381   383     1 
  383   384     1 
  383   385     1 
  385   386     1 
  385   387     1 
  385   400     1 
  387   388     1 
  387   389     1 
  387   390     1 
  390   391     1 
  390   392     1 
  390   396     1 
  392   393     1 
  392   394     1 
  392   395     1 
  396   397     1 
  396   398     1 
  396   399     1 
  400   401     1 
  400   402     1 
  402   403     1 
  402   404     1 
  404   405     1 
  404   406     1 
  404   407     1 
  407   408     1 
  407   409     1 
  409   410     1 
  409   411     1 
  411   412     1 
  411   413     1 
  411   421     1 
  413   414     1 
  413   415     1 
  413   416     1 
  416   417     1 
  416   418     1 
  418   419     1 
  418   420     1 
  421   422     1 
  421   423     1 
  423   424     1 
  423   425     1 
  425   426     1 
  425   427     1 
  425   445     1 
  427   428     1 
  427   429     1 
  427   430     1 
  430   431     1 
  430   444     1 
  431   432     1 
  431   433     1 
  433   434     1 
  433   435     1 
  435   436     1 
  435   444     1 
  436   437     1 
  436   438     1 
  438   439     1 
  438   440     1 
  440   441     1 
  440   442     1 
  442   443     1 
  442   444     1 
  445   446     1 
  445   447     1 
  447   448     1 
  447   449     1 
  449   450     1 
  449   451     1 
  449   461     1 
  451   452     1 
  451   453     1 
  451   457     1 
  453   454     1 
  453   455     1 
  453   456     1 
  457   458     1 
  457   459     1 
  457   460     1 
  461   462     1 
  461   463     1 
  463   464     1 
  463   465     1 
  465   466     1 
  465   467     1 
  465   471     1 
  467   468     1 
  467   469     1 
  467   470     1 
  470  1733     1 
  471   472     1 
  471   473     1 
  473   474     1 
  473   475     1 
  475   476     1 
  475   477     1 
  475   481     1 
  477   478     1 
  477   479     1 
  477   480     1 
  481   482     1 
  481   483     1 
  483   484     1 
  483   485     1 
  485   486     1 
  485   487     1 
  485   491     1 
  487   488     1 
  487   489     1 
  487   490     1 
  491   492     1 
  491   493     1 
  493   494     1 
  493   495     1 
  495   496     1 
  495   497     1 
  495   513     1 
  497   498     1 
  497   499     1 
  497   500     1 
  500   501     1 
  500   502     1 
  500   503     1 
  503   504     1 
  503   505     1 
  503   506     1 
  506   507     1 
  506   508     1 
  506   509     1 
  509   510     1 
  509   511     1 
  509   512     1 
  513   514     1 
  513   515     1 
  515   516     1 
  515   517     1 
  517   518     1 
  517   519     1 
  517   533     1 
  519   520     1 
  519   521     1 
  519   522     1 
  522   523     1 
  522   531     1 
  523   524     1 
  523   525     1 
  525   526     1 
  525   527     1 
  527   528     1 
  527   529     1 
  529   530     1 
  529   531     1 
  531   532     1 
  533   534     1 
  533   535     1 
  535   536     1 
  535   537     1 
  537   538     1 
  537   539     1 
  537   548     1 
  539   540     1 
  539   541     1 
  539   542     1 
  542   543     1 
  542   544     1 
  542   545     1 
  545   546     1 
  545   547     1 
  548   549     1 
  548   550     1 
  550   551     1 
  550   552     1 
  552   553     1 
  552   554     1 
  552   559     1 
  554   555     1 
  554   556     1 
  554   557     1 
  557   558     1 
  559   560     1 
  559   561     1 
  561   562     1 
  561   563     1 
  563   564     1 
  563   565     1 
  563   573     1 
  565   566     1 
  565   567     1 
  565   568     1 
  568   569     1 
  568   570     1 
  570   571     1 
  570   572     1 
  573   574     1 
  573   575     1 
  575   576     1 
  575   577     1 
  577   578     1 
  577   579     1 
  577   593     1 
  579   580     1 
  579   581     1 
  579   582     1 
  582   583     1 
  582   591     1 
  583   584     1 
  583   585     1 
  585   586     1 
  585   587     1 
  587   588     1 
  587   589     1 
  589   590     1 
  589   591     1 
  591   592     1 
  593   594     1 
  593   595     1 
  595   596     1 
  595   597     1 
  597   598     1 
  597   599     1 
  597   607     1 
  599   600     1 
  599   601     1 
  599   602     1 
  602   603     1 
  602   604     1 
  604   605     1 
  604   606     1 
  607   608     1 
  607   609     1 
  609   610     1 
  609   611     1 
  611   612     1 
  611   613     1 
  611   621     1 
  613   614     1 
  613   615     1 
  613   619     1 
  615   616     1 
  615   617     1 
  615   618     1 
  619   620     1 
  621   622     1 
  621   623     1 
  623   624     1 
  623   625     1 
  625   626     1 
  625   627     1 
  625   638     1 
  627   628     1 
  627   629     1 
  627   630     1 
  630   631     1 
  630   632     1 
  630   633     1 
  633   634     1 
  633   635     1 
  635   636     1 
  635   637     1 
  638   639     1 
  638   640     1 
  640   641     1 
  640   642     1 
  642   643     1 
  642   644     1 
  642   648     1 
  644   645     1 
  644   646     1 
  644   647     1 
  648   649     1 
  648   650     1 
  650   651     1 
  650   652     1 
  652   653     1 
  652   654     1 
  652   662     1 
  654   655     1 
  654   656     1 
  654   660     1 
  656   657     1 
  656   658     1 
  656   659     1 
  660   661     1 
  662   663     1 
  662   664     1 
  664   665     1 
  664   666     1 
  666   667     1 
  666   668     1 
  666   676     1 
  668   669     1 
  668   670     1 
  668   671     1 
  671   672     1 
  671   673     1 
  673   674     1 
  673   675     1 
  676   677     1 
  676   678     1 
  678   679     1 
  678   680     1 
  680   681     1 
  680   682     1 
  680   700     1 
  682   683     1 
  682   684     1 
  682   685     1 
  685   686     1 
  685   687     1 
  685   688     1 
  688   689     1 
  688   690     1 
  688   691     1 
  691   692     1 
  691   693     1 
  693   694     1 
  693   697     1 
  694   695     1 
  694   696     1 
  697   698     1 
  697   699     1 
  700   701     1 
  700   702     1 
  702   703     1 
  702   704     1 
  704   705     1 
  704   706     1 
  704   714     1 
  706   707     1 
  706   708     1 
  706   709     1 
  709   710     1 
  709   711     1 
  711   712     1 
  711   713     1 
  714   715     1 
  714   716     1 
  716   717     1 
  716   718     1 
  718   719     1 
  718   720     1 
  718   728     1 
  720   721     1 
  720   722     1 
  720   726     1 
  722   723     1 
  722   724     1 
  722   725     1 
  726   727     1 
  728   729     1 
  728   730     1 
  730   731     1 
  730   732     1 
  732   733     1 
  732   734     1 
  732   740     1 
  734   735     1 
  734   736     1 
  734   737     1 
  737   738     1 
  737   739     1 
  740   741     1 
  740   742     1 
  742   743     1 
  742   744     1 
  744   745     1 
  744   746     1 
  744   747     1 
  747   748     1 
  747   749     1 
  749   750     1 
  749   751     1 
  751   752     1 
  751   753     1 
  751   758     1 
  753   754     1 
  753   755     1 
  753   756     1 
  756   757     1 
  758   759     1 
  758   760     1 
  760   761     1 
  760   762     1 
  762   763     1 
  762   764     1 
  762   772     1 
  764   765     1 
  764   766     1 
  764   770     1 
  766   767     1 
  766   768     1 
  766   769     1 
  770   771     1 
  772   773     1 
  772   774     1 
  774   775     1 
  774   776     1 
  776   777     1 
  776   778     1 
  776   784     1 
  778   779     1 
  778   780     1 
  778   781     1 
  781   782     1 
  781   783     1 
  784   785     1 
  784   786     1 
  786   787     1 
  786   788     1 
  788   789     1 
  788   790     1 
  788   805     1 
  790   791     1 
  790   792     1 
  790   793     1 
  793   794     1 
  793   803     1 
  794   795     1 
  794   796     1 
  796   797     1 
  796   798     1 
  798   799     1 
  798   801     1 
  799   800     1 
  801   802     1 
  801   803     1 
  803   804     1 
  805   806     1 
  805   807     1 
  807   808     1 
  807   809     1 
  809   810     1 
  809   811     1 
  809   812     1 
  812   813     1 
  812   814     1 
  814   815     1 
  814   816     1 
  816   817     1 
  816   818     1 
  816   831     1 
  818   819     1 
  818   820     1 
  818   824     1 
  820   821     1 
  820   822     1 
  820   823     1 
  824   825     1 
  824   826     1 
  824   827     1 
  827   828     1 
  827   829     1 
  827   830     1 
  831   832     1 
  831   833     1 
  833   834     1 
  833   835     1 
  835   836     1 
  835   837     1 
  835   850     1 
  837   838     1 
  837   839     1 
  837   840     1 
  840   841     1 
  840   842     1 
  840   846     1 
  842   843     1 
  842   844     1 
  842   845     1 
  846   847     1 
  846   848     1 
  846   849     1 
  850   851     1 
  850   852     1 
  852   853     1 
  852   854     1 
  854   855     1 
  854   856     1 
  854   867     1 
  856   857     1 
  856   858     1 
  856   859     1 
  859   860     1 
  859   861     1 
  859   862     1 
  862   863     1 
  862   864     1 
  864   865     1 
  864   866     1 
  867   868     1 
  867   869     1 
  869   870     1 
  869   871     1 
  871   872     1 
  871   873     1 
  871   886     1 
  873   874     1 
  873   875     1 
  873   879     1 
  875   876     1 
  875   877     1 
  875   878     1 
  879   880     1 
  879   881     1 
  879   882     1 
  882   883     1 
  882   884     1 
  882   885     1 
  886   887     1 
  886   888     1 
  888   889     1 
  888   890     1 
  890   891     1 
  890   892     1 
  890   900     1 
  892   893     1 
  892   894     1 
  892   895     1 
  895   896     1 
  895   897     1 
  897   898     1 
  897   899     1 
  900   901     1 
  900   902     1 
  902   903     1 
  902   904     1 
  904   905     1 
  904   906     1 
  904   911     1 
  906   907     1 
  906   908     1 
  906   909     1 
  909   910     1 
  911   912     1 
  911   913     1 
  913   914     1 
  913   915     1 
  915   916     1 
  915   917     1 
  915   935     1 
  917   918     1 
  917   919     1 
  917   920     1 
  920   921     1 
  920   922     1 
  920   923     1 
  923   924     1 
  923   925     1 
  923   926     1 
  926   927     1 
  926   928     1 
  928   929     1 
  928   932     1 
  929   930     1 
  929   931     1 
  932   933     1 
  932   934     1 
  935   936     1 
  935   937     1 
  937   938     1 
  937   939     1 
  939   940     1 
  939   941     1 
  939   959     1 
  941   942     1 
  941   943     1 
  941   944     1 
  944   945     1 
  944   958     1 
  945   946     1 
  945   947     1 
  947   948     1 
  947   949     1 
  949   950     1 
  949   958     1 
  950   951     1 
  950   952     1 
  952   953     1 
  952   954     1 
  954   955     1 
  954   956     1 
  956   957     1 
  956   958     1 
  959   960     1 
  959   961     1 
  961   962     1 
  961   963     1 
  963   964     1 
  963   965     1 
  963   983     1 
  965   966     1 
  965   967     1 
  965   968     1 
  968   969     1 
  968   982     1 
  969   970     1 
  969   971     1 
  971   972     1 
  971   973     1 
  973   974     1 
  973   982     1 
  974   975     1 
  974   976     1 
  976   977     1 
  976   978     1 
  978   979     1 
  978   980     1 
  980   981     1 
  980   982     1 
  983   984     1 
  983   985     1 
  985   986     1 
  985   987     1 
  987   988     1 
  987   989     1 
  987   993     1 
  989   990     1 
  989   991     1 
  989   992     1 
  992  1219     1 
  993   994     1 
  993   995     1 
  995   996     1 
  995   997     1 
  997   998     1 
  997   999     1 
  997  1007     1 
  999  1000     1 
  999  1001     1 
  999  1002     1 
 1002  1003     1 
 1002  1004     1 
 1004  1005     1 
 1004  1006     1 
 1007  1008     1 
 1007  1009     1 
 1009  1010     1 
 1009  1011     1 
 1011  1012     1 
 1011  1013     1 
 1011  1019     1 
 1013  1014     1 
 1013  1015     1 
 1013  1016     1 
 1016  1017     1 
 1016  1018     1 
 1019  1020     1 
 1019  1021     1 
 1021  1022     1 
 1021  1023     1 
 1023  1024     1 
 1023  1025     1 
 1023  1026     1 
 1026  1027     1 
 1026  1028     1 
 1028  1029     1 
 1028  1030     1 
 1030  1031     1 
 1030  1032     1 
 1030  1050     1 
 1032  1033     1 
 1032  1034     1 
 1032  1035     1 
 1035  1036     1 
 1035  1037     1 
 1035  1038     1 
 1038  1039     1 
 1038  1040     1 
 1038  1041     1 
 1041  1042     1 
 1041  1043     1 
 1043  1044     1 
 1043  1047     1 
 1044  1045     1 
 1044  1046     1 
 1047  1048     1 
 1047  1049     1 
 1050  1051     1 
 1050  1052     1 
 1052  1053     1 
 1052  1054     1 
 1054  1055     1 
 1054  1056     1 
 1054  1064     1 
 1056  1057     1 
 1056  1058     1 
 1056  1062     1 
 1058  1059     1 
 1058  1060     1 
 1058  1061     1 
 1062  1063     1 
 1064  1065     1 
 1064  1066     1 
 1066  1067     1 
 1066  1076     1 
 1067  1068     1 
 1067  1069     1 
 1067  1070     1 
 1070  1071     1 
 1070  1072     1 
 1070  1073     1 
 1073  1074     1 
 1073  1075     1 
 1073  1076     1 
 1076  1077     1 
 1076  1078     1 
 1078  1079     1 
 1078  1080     1 
 1080  1081     1 
 1080  1082     1 
 1082  1083     1 
 1082  1084     1 
 1082  1085     1 
 1085  1086     1 
 1085  1087     1 
 1087  1088     1 
 1087  1089     1 
 1089  1090     1 
 1089  1091     1 
 1089  1096     1 
 1091  1092     1 
 1091  1093     1 
 1091  1094     1 
 1094  1095     1 
 1096  1097     1 
 1096  1098     1 
 1098  1099     1 
 1098  1100     1 
 1100  1101     1 
 1100  1102     1 
 1100  1120     1 
 1102  1103     1 
 1102  1104     1 
 1102  1105     1 
 1105  1106     1 
 1105  1107     1 
 1105  1108     1 
 1108  1109     1 
 1108  1110     1 
 1108  1111     1 
 1111  1112     1 
 1111  1113     1 
 1113  1114     1 
 1113  1117     1 
 1114  1115     1 
 1114  1116     1 
 1117  1118     1 
 1117  1119     1 
 1120  1121     1 
 1120  1122     1 
 1122  1123     1 
 1122  1124     1 
 1124  1125     1 
 1124  1126     1 
 1124  1134     1 
 1126  1127     1 
 1126  1128     1 
 1126  1129     1 
 1129  1130     1 
 1129  1131     1 
 1131  1132     1 
 1131  1133     1 
 1134  1135     1 
 1134  1136     1 
 1136  1137     1 
 1136  1138     1 
 1138  1139     1 
 1138  1140     1 
 1138  1153     1 
 1140  1141     1 
 1140  1142     1 
 1140  1143     1 
 1143  1144     1 
 1143  1145     1 
 1143  1149     1 
 1145  1146     1 
 1145  1147     1 
 1145  1148     1 
 1149  1150     1 
 1149  1151     1 
 1149  1152     1 
 1153  1154     1 
 1153  1155     1 
 1155  1156     1 
 1155  1157     1 
 1157  1158     1 
 1157  1159     1 
 1157  1163     1 
 1159  1160     1 
 1159  1161     1 
 1159  1162     1 
 1162  1406     1 
 1163  1164     1 
 1163  1165     1 
 1165  1166     1 
 1165  1167     1 
 1167  1168     1 
 1167  1169     1 
 1167  1177     1 
 1169  1170     1 
 1169  1171     1 
 1169  1172     1 
 1172  1173     1 
 1172  1174     1 
 1174  1175     1 
 1174  1176     1 
 1177  1178     1 
 1177  1179     1 
 1179  1180     1 
 1179  1181     1 
 1181  1182     1 
 1181  1183     1 
 1181  1196     1 
 1183  1184     1 
 1183  1185     1 
 1183  1189     1 
 1185  1186     1 
 1185  1187     1 
 1185  1188     1 
 1189  1190     1 
 1189  1191     1 
 1189  1192     1 
 1192  1193     1 
 1192  1194     1 
 1192  1195     1 
 1196  1197     1 
 1196  1198     1 
 1198  1199     1 
 1198  1208     1 
 1199  1200     1 
 1199  1201     1 
 1199  1202     1 
 1202  1203     1 
 1202  1204     1 
 1202  1205     1 
 1205  1206     1 
 1205  1207     1 
 1205  1208     1 
 1208  1209     1 
 1208  1210     1 
 1210  1211     1 
 1210  1212     1 
 1212  1213     1 
 1212  1214     1 
 1214  1215     1 
 1214  1216     1 
 1214  1220     1 
 1216  1217     1 
 1216  1218     1 
 1216  1219     1 
 1220  1221     1 
 1220  1222     1 
 1222  1223     1 
 1222  1224     1 
 1224  1225     1 
 1224  1226     1 
 1224  1231     1 
 1226  1227     1 
 1226  1228     1 
 1226  1229     1 
 1229  1230     1 
 1231  1232     1 
 1231  1233     1 
 1233  1234     1 
 1233  1235     1 
 1235  1236     1 
 1235  1237     1 
 1235  1241     1 
 1237  1238     1 
 1237  1239     1 
 1237  1240     1 
 1241  1242     1 
 1241  1243     1 
 1243  1244     1 
 1243  1245     1 
 1245  1246     1 
 1245  1247     1 
 1245  1260     1 
 1247  1248     1 
 1247  1249     1 
 1247  1250     1 
 1250  1251     1 
 1250  1252     1 
 1250  1256     1 
 1252  1253     1 
 1252  1254     1 
 1252  1255     1 
 1256  1257     1 
 1256  1258     1 
 1256  1259     1 
 1260  1261     1 
 1260  1262     1 
 1262  1263     1 
 1262  1264     1 
 1264  1265     1 
 1264  1266     1 
 1264  1279     1 
 1266  1267     1 
 1266  1268     1 
 1266  1269     1 
 1269  1270     1 
 1269  1271     1 
 1269  1275     1 
 1271  1272     1 
 1271  1273     1 
 1271  1274     1 
 1275  1276     1 
 1275  1277     1 
 1275  1278     1 
 1279  1280     1 
 1279  1281     1 
 1281  1282     1 
 1281  1283     1 
 1283  1284     1 
 1283  1285     1 
 1283  1290     1 
 1285  1286     1 
 1285  1287     1 
 1285  1288     1 
 1288  1289     1 
 1290  1291     1 
 1290  1292     1 
 1292  1293     1 
 1292  1294     1 
 1294  1295     1 
 1294  1296     1 
 1294  1301     1 
 1296  1297     1 
 1296  1298     1 
 1296  1299     1 
 1299  1300     1 
 1301  1302     1 
 1301  1303     1 
 1303  1304     1 
 1303  1305     1 
 1305  1306     1 
 1305  1307     1 
 1305  1313     1 
 1307  1308     1 
 1307  1309     1 
 1307  1310     1 
 1310  1311     1 
 1310  1312     1 
 1313  1314     1 
 1313  1315     1 
 1315  1316     1 
 1315  1317     1 
 1317  1318     1 
 1317  1319     1 
 1317  1332     1 
 1319  1320     1 
 1319  1321     1 
 1319  1325     1 
 1321  1322     1 
 1321  1323     1 
 1321  1324     1 
 1325  1326     1 
 1325  1327     1 
 1325  1328     1 
 1328  1329     1 
 1328  1330     1 
 1328  1331     1 
 1332  1333     1 
 1332  1334     1 
 1334  1335     1 
 1334  1336     1 
 1336  1337     1 
 1336  1338     1 
 1336  1346     1 
 1338  1339     1 
 1338  1340     1 
 1338  1344     1 
 1340  1341     1 
 1340  1342     1 
 1340  1343     1 
 1344  1345     1 
 1346  1347     1 
 1346  1348     1 
 1348  1349     1 
 1348  1350     1 
 1350  1351     1 
 1350  1352     1 
 1350  1356     1 
 1352  1353     1 
 1352  1354     1 
 1352  1355     1 
 1356  1357     1 
 1356  1358     1 
 1358  1359     1 
 1358  1360     1 
 1360  1361     1 
 1360  1362     1 
 1360  1367     1 
 1362  1363     1 
 1362  1364     1 
 1362  1365     1 
 1365  1366     1 
 1367  1368     1 
 1367  1369     1 
 1369  1370     1 
 1369  1371     1 
 1371  1372     1 
 1371  1373     1 
 1371  1383     1 
 1373  1374     1 
 1373  1375     1 
 1373  1379     1 
 1375  1376     1 
 1375  1377     1 
 1375  1378     1 
 1379  1380     1 
 1379  1381     1 
 1379  1382     1 
 1383  1384     1 
 1383  1385     1 
 1385  1386     1 
 1385  1387     1 
 1387  1388     1 
 1387  1389     1 
 1387  1397     1 
 1389  1390     1 
 1389  1391     1 
 1389  1392     1 
 1392  1393     1 
 1392  1394     1 
 1394  1395     1 
 1394  1396     1 
 1397  1398     1 
 1397  1399     1 
 1399  1400     1 
 1399  1401     1 
 1401  1402     1 
 1401  1403     1 
 1401  1407     1 
 1403  1404     1 
 1403  1405     1 
 1403  1406     1 
 1407  1408     1 
 1407  1409     1 
 1409  1410     1 
 1409  1411     1 
 1411  1412     1 
 1411  1413     1 
 1411  1417     1 
 1413  1414     1 
 1413  1415     1 
 1413  1416     1 
 1417  1418     1 
 1417  1419     1 
 1419  1420     1 
 1419  1421     1 
 1421  1422     1 
 1421  1423     1 
 1421  1439     1 
 1423  1424     1 
 1423  1425     1 
 1423  1426     1 
 1426  1427     1 
 1426  1428     1 
 1426  1429     1 
 1429  1430     1 
 1429  1431     1 
 1429  1432     1 
 1432  1433     1 
 1432  1434     1 
 1432  1435     1 
 1435  1436     1 
 1435  1437     1 
 1435  1438     1 
 1439  1440     1 
 1439  1441     1 
 1441  1442     1 
 1441  1443     1 
 1443  1444     1 
 1443  1445     1 
 1443  1461     1 
 1445  1446     1 
 1445  1447     1 
 1445  1448     1 
 1448  1449     1 
 1448  1450     1 
 1448  1451     1 
 1451  1452     1 
 1451  1453     1 
 1451  1454     1 
 1454  1455     1 
 1454  1456     1 
 1454  1457     1 
 1457  1458     1 
 1457  1459     1 
 1457  1460     1 
 1461  1462     1 
 1461  1463     1 
 1463  1464     1 
 1463  1465     1 
 1465  1466     1 
 1465  1467     1 
 1465  1480     1 
 1467  1468     1 
 1467  1469     1 
 1467  1473     1 
 1469  1470     1 
 1469  1471     1 
 1469  1472     1 
 1473  1474     1 
 1473  1475     1 
 1473  1476     1 
 1476  1477     1 
 1476  1478     1 
 1476  1479     1 
 1480  1481     1 
 1480  1482     1 
 1482  1483     1 
 1482  1484     1 
 1484  1485     1 
 1484  1486     1 
 1484  1496     1 
 1486  1487     1 
 1486  1488     1 
 1486  1492     1 
 1488  1489     1 
 1488  1490     1 
 1488  1491     1 
 1492  1493     1 
 1492  1494     1 
 1492  1495     1 
 1496  1497     1 
 1496  1498     1 
 1498  1499     1 
 1498  1500     1 
 1500  1501     1 
 1500  1502     1 
 1500  1507     1 
 1502  1503     1 
 1502  1504     1 
 1502  1505     1 
 1505  1506     1 
 1507  1508     1 
 1507  1509     1 
 1509  1510     1 
 1509  1511     1 
 1511  1512     1 
 1511  1513     1 
 1511  1519     1 
 1513  1514     1 
 1513  1515     1 
 1513  1516     1 
 1516  1517     1 
 1516  1518     1 
 1519  1520     1 
 1519  1521     1 
 1521  1522     1 
 1521  1523     1 
 1523  1524     1 
 1523  1525     1 
 1523  1526     1 
 1526  1527     1 
 1526  1528     1 
 1528  1529     1 
 1528  1530     1 
 1530  1531     1 
 1530  1532     1 
 1530  1540     1 
 1532  1533     1 
 1532  1534     1 
 1532  1535     1 
 1535  1536     1 
 1535  1537     1 
 1537  1538     1 
 1537  1539     1 
 1540  1541     1 
 1540  1542     1 
 1542  1543     1 
 1542  1544     1 
 1544  1545     1 
 1544  1546     1 
 1544  1547     1 
 1547  1548     1 
 1547  1549     1 
 1549  1550     1 
 1549  1551     1 
 1551  1552     1 
 1551  1553     1 
 1551  1564     1 
 1553  1554     1 
 1553  1555     1 
 1553  1556     1 
 1556  1557     1 
 1556  1558     1 
 1556  1559     1 
 1559  1560     1 
 1560  1561     1 
 1560  1562     1 
 1560  1563     1 
 1564  1565     1 
 1564  1566     1 
 1566  1567     1 
 1566  1568     1 
 1568  1569     1 
 1568  1570     1 
 1568  1578     1 
 1570  1571     1 
 1570  1572     1 
 1570  1573     1 
 1573  1574     1 
 1573  1575     1 
 1575  1576     1 
 1575  1577     1 
 1578  1579     1 
 1578  1580     1 
 1580  1581     1 
 1580  1582     1 
 1582  1583     1 
 1582  1584     1 
 1582  1588     1 
 1584  1585     1 
 1584  1586     1 
 1584  1587     1 
 1588  1589     1 
 1588  1590     1 
 1590  1591     1 
 1590  1592     1 
 1592  1593     1 
 1592  1594     1 
 1592  1612     1 
 1594  1595     1 
 1594  1596     1 
 1594  1597     1 
 1597  1598     1 
 1597  1611     1 
 1598  1599     1 
 1598  1600     1 
 1600  1601     1 
 1600  1602     1 
 1602  1603     1 
 1602  1611     1 
 1603  1604     1 
 1603  1605     1 
 1605  1606     1 
 1605  1607     1 
 1607  1608     1 
 1607  1609     1 
 1609  1610     1 
 1609  1611     1 
 1612  1613     1 
 1612  1614     1 
 1614  1615     1 
 1614  1616     1 
 1616  1617     1 
 1616  1618     1 
 1616  1628     1 
 1618  1619     1 
 1618  1620     1 
 1618  1624     1 
 1620  1621     1 
 1620  1622     1 
 1620  1623     1 
 1624  1625     1 
 1624  1626     1 
 1624  1627     1 
 1628  1629     1 
 1628  1630     1 
 1630  1631     1 
 1630  1632     1 
 1632  1633     1 
 1632  1634     1 
 1632  1638     1 
 1634  1635     1 
 1634  1636     1 
 1634  1637     1 
 1638  1639     1 
 1638  1640     1 
 1640  1641     1 
 1640  1642     1 
 1642  1643     1 
 1642  1644     1 
 1642  1662     1 
 1644  1645     1 
 1644  1646     1 
 1644  1647     1 
 1647  1648     1 
 1647  1661     1 
 1648  1649     1 
 1648  1650     1 
 1650  1651     1 
 1650  1652     1 
 1652  1653     1 
 1652  1661     1 
 1653  1654     1 
 1653  1655     1 
 1655  1656     1 
 1655  1657     1 
 1657  1658     1 
 1657  1659     1 
 1659  1660     1 
 1659  1661     1 
 1662  1663     1 
 1662  1664     1 
 1664  1665     1 
 1664  1666     1 
 1666  1667     1 
 1666  1668     1 
 1666  1686     1 
 1668  1669     1 
 1668  1670     1 
 1668  1671     1 
 1671  1672     1 
 1671  1673     1 
 1671  1674     1 
 1674  1675     1 
 1674  1676     1 
 1674  1677     1 
 1677  1678     1 
 1677  1679     1 
 1679  1680     1 
 1679  1683     1 
 1680  1681     1 
 1680  1682     1 
 1683  1684     1 
 1683  1685     1 
 1686  1687     1 
 1686  1688     1 
 1688  1689     1 
 1688  1690     1 
 1690  1691     1 
 1690  1692     1 
 1690  1700     1 
 1692  1693     1 
 1692  1694     1 
 1692  1695     1 
 1695  1696     1 
 1695  1697     1 
 1697  1698     1 
 1697  1699     1 
 1700  1701     1 
 1700  1702     1 
 1702  1703     1 
 1702  1704     1 
 1704  1705     1 
 1704  1706     1 
 1704  1724     1 
 1706  1707     1 
 1706  1708     1 
 1706  1709     1 
 1709  1710     1 
 1709  1711     1 
 1709  1712     1 
 1712  1713     1 
 1712  1714     1 
 1712  1715     1 
 1715  1716     1 
 1715  1717     1 
 1717  1718     1 
 1717  1721     1 
 1718  1719     1 
 1718  1720     1 
 1721  1722     1 
 1721  1723     1 
 1724  1725     1 
 1724  1726     1 
 1726  1727     1 
 1726  1728     1 
 1728  1729     1 
 1728  1730     1 
 1728  1734     1 
 1730  1731     1 
 1730  1732     1 
 1730  1733     1 
 1734  1735     1 
 1734  1736     1 
 1736  1737     1 
 1736  1738     1 
 1738  1739     1 
 1738  1740     1 
 1738  1756     1 
 1740  1741     1 
 1740  1742     1 
 1740  1743     1 
 1743  1744     1 
 1743  1745     1 
 1743  1746     1 
 1746  1747     1 
 1746  1748     1 
 1746  1749     1 
 1749  1750     1 
 1749  1751     1 
 1749  1752     1 
 1752  1753     1 
 1752  1754     1 
 1752  1755     1 
 1756  1757     1 
 1756  1758     1 
 1758  1759     1 
 1758  1760     1 
 1760  1761     1 
 1760  1762     1 
 1760  1763     1 
 1763  1764     1 
 1763  1765     1 
 1765  1766     1 
 1765  1767     1 
 1767  1768     1 
 1767  1769     1 
 1767  1777     1 
 1769  1770     1 
 1769  1771     1 
 1769  1775     1 
 1771  1772     1 
 1771  1773     1 
 1771  1774     1 
 1775  1776     1 
 1777  1778     1 
 1777  1779     1 
 1779  1780     1 
 1779  1781     1 
 1781  1782     1 
 1781  1783     1 
 1781  1789     1 
 1783  1784     1 
 1783  1785     1 
 1783  1786     1 
 1786  1787     1 
 1786  1788     1 
 1789  1790     1 
 1789  1791     1 
 1791  1792     1 
 1791  1793     1 
 1793  1794     1 
 1793  1795     1 
 1793  1805     1 
 1795  1796     1 
 1795  1797     1 
 1795  1801     1 
 1797  1798     1 
 1797  1799     1 
 1797  1800     1 
 1801  1802     1 
 1801  1803     1 
 1801  1804     1 
 1805  1806     1 
 1805  1807     1 
 1807  1808     1 
 1807  1809     1 
 1809  1810     1 
 1809  1811     1 
 1809  1822     1 
 1811  1812     1 
 1811  1813     1 
 1811  1814     1 
 1814  1815     1 
 1814  1816     1 
 1814  1817     1 
 1817  1818     1 
 1817  1819     1 
 1819  1820     1 
 1819  1821     1 
 1822  1823     1 
 1822  1824     1 
 1824  1825     1 
 1824  1826     1 
 1826  1827     1 
 1826  1828     1 
 1826  1832     1 
 1828  1829     1 
 1828  1830     1 
 1828  1831     1 
 1832  1833     1 
 1832  1834     1 
 1834  1835     1 
 1834  1836     1 
 1836  1837     1 
 1836  1838     1 
 1836  1856     1 
 1838  1839     1 
 1838  1840     1 
 1838  1841     1 
 1841  1842     1 
 1841  1855     1 
 1842  1843     1 
 1842  1844     1 
 1844  1845     1 
 1844  1846     1 
 1846  1847     1 
 1846  1855     1 
 1847  1848     1 
 1847  1849     1 
 1849  1850     1 
 1849  1851     1 
 1851  1852     1 
 1851  1853     1 
 1853  1854     1 
 1853  1855     1 
 1856  1857     1 
 1856  1858     1 
 1858  1859     1 
 1858  1860     1 
 1860  1861     1 
 1860  1862     1 
 1860  1875     1 
 1862  1863     1 
 1862  1864     1 
 1862  1868     1 
 1864  1865     1 
 1864  1866     1 
 1864  1867     1 
 1868  1869     1 
 1868  1870     1 
 1868  1871     1 
 1871  1872     1 
 1871  1873     1 
 1871  1874     1 
 1875  1876     1 
 1875  1877     1 
 1877  1878     1 
 1877  1879     1 
 1879  1880     1 
 1879  1881     1 
 1879  1899     1 
 1881  1882     1 
 1881  1883     1 
 1881  1884     1 
 1884  1885     1 
 1884  1886     1 
 1884  1887     1 
 1887  1888     1 
 1887  1889     1 
 1887  1890     1 
 1890  1891     1 
 1890  1892     1 
 1892  1893     1 
 1892  1896     1 
 1893  1894     1 
 1893  1895     1 
 1896  1897     1 
 1896  1898     1 
 1899  1900     1 
 1899  1901     1 
 1901  1902     1 
 1901  1903     1 
 1903  1904     1 
 1903  1905     1 
 1903  1906     1 
 1906  1907     1 
 1906  1908     1 
 1908  1909     1 
 1908  1910     1 
 1910  1911     1 
 1910  1912     1 
 1910  1916     1 
 1912  1913     1 
 1912  1914     1 
 1912  1915     1 
 1916  1917     1 
 1916  1918     1 
 1918  1919     1 
 1918  1920     1 
 1920  1921     1 
 1920  1922     1 
 1920  1940     1 
 1922  1923     1 
 1922  1924     1 
 1922  1925     1 
 1925  1926     1 
 1925  1927     1 
 1925  1928     1 
 1928  1929     1 
 1928  1930     1 
 1928  1931     1 
 1931  1932     1 
 1931  1933     1 
 1933  1934     1 
 1933  1937     1 
 1934  1935     1 
 1934  1936     1 
 1937  1938     1 
 1937  1939     1 
 1940  1941     1 
 1940  1942     1 
 1942  1943     1 
 1942  1944     1 
 1944  1945     1 
 1944  1946     1 
 1944  1959     1 
 1946  1947     1 
 1946  1948     1 
 1946  1949     1 
 1949  1950     1 
 1949  1951     1 
 1949  1955     1 
 1951  1952     1 
 1951  1953     1 
 1951  1954     1 
 1955  1956     1 
 1955  1957     1 
 1955  1958     1 
 1959  1960     1 
 1959  1961     1 

[ pairs ]
;  ai    aj funct            c0            c1            c2            c3
    1     8     1 
    1     9     1 
    1    10     1 
    1    24     1 
    1    25     1 
    2     6     1 
    2     7     1 
    2    23     1 
    3     6     1 
    3     7     1 
    3    23     1 
    4     6     1 
    4     7     1 
    4    23     1 
    5    11     1 
    5    12     1 
    5    13     1 
    5    26     1 
    5    27     1 
    6     8     1 
    6     9     1 
    6    10     1 
    6    24     1 
    6    25     1 
    7    14     1 
    7    15     1 
    7    16     1 
    7    24     1 
    7    25     1 
    8    11     1 
    8    12     1 
    8    13     1 
    8    23     1 
    9    11     1 
    9    12     1 
    9    13     1 
    9    23     1 
   10    17     1 
   10    18     1 
   10    19     1 
   10    23     1 
   11    14     1 
   11    15     1 
   11    16     1 
   12    14     1 
   12    15     1 
   12    16     1 
   13    20     1 
   13    21     1 
   13    22     1 
   14    17     1 
   14    18     1 
   14    19     1 
   15    17     1 
   15    18     1 
   15    19     1 
   17    20     1 
   17    21     1 
   17    22     1 
   18    20     1 
   18    21     1 
   18    22     1 
   23    28     1 
   23    29     1 
   23    39     1 
   24    26     1 
   24    27     1 
   25    30     1 
   25    31     1 
   25    35     1 
   25    40     1 
   25    41     1 
   26    28     1 
   26    29     1 
   26    39     1 
   27    32     1 
   27    33     1 
   27    34     1 
   27    36     1 
   27    37     1 
   27    38     1 
   27    42     1 
   27    43     1 
   28    30     1 
   28    31     1 
   28    35     1 
   28    40     1 
   28    41     1 
   29    40     1 
   29    41     1 
   30    32     1 
   30    33     1 
   30    34     1 
   30    36     1 
   30    37     1 
   30    38     1 
   30    39     1 
   31    36     1 
   31    37     1 
   31    38     1 
   31    39     1 
   32    35     1 
   33    35     1 
   34    35     1 
   35    39     1 
   39    44     1 
   39    45     1 
   39    59     1 
   40    42     1 
   40    43     1 
   41    46     1 
   41    47     1 
   41    48     1 
   41    60     1 
   41    61     1 
   42    44     1 
   42    45     1 
   42    59     1 
   43    49     1 
   43    57     1 
   43    62     1 
   43    63     1 
   44    46     1 
   44    47     1 
   44    48     1 
   44    60     1 
   44    61     1 
   45    50     1 
   45    51     1 
   45    55     1 
   45    58     1 
   45    60     1 
   45    61     1 
   46    49     1 
   46    57     1 
   46    59     1 
   47    49     1 
   47    57     1 
   47    59     1 
   48    52     1 
   48    53     1 
   48    56     1 
   48    59     1 
   49    54     1 
   49    55     1 
   49    58     1 
   50    52     1 
   50    53     1 
   50    57     1 
   51    56     1 
   51    57     1 
   52    54     1 
   52    55     1 
   53    58     1 
   54    56     1 
   54    57     1 
   56    58     1 
   59    64     1 
   59    65     1 
   59    66     1 
   60    62     1 
   60    63     1 
   61    67     1 
   61    68     1 
   62    64     1 
   62    65     1 
   62    66     1 
   63    69     1 
   63    70     1 
   64    67     1 
   64    68     1 
   65    67     1 
   65    68     1 
   66    71     1 
   66    72     1 
   66    90     1 
   67    69     1 
   67    70     1 
   68    73     1 
   68    74     1 
   68    75     1 
   68    91     1 
   68    92     1 
   69    71     1 
   69    72     1 
   69    90     1 
   70    76     1 
   70    77     1 
   70    78     1 
   70    93     1 
   70    94     1 
   71    73     1 
   71    74     1 
   71    75     1 
   71    91     1 
   71    92     1 
   72    79     1 
   72    80     1 
   72    81     1 
   72    91     1 
   72    92     1 
   73    76     1 
   73    77     1 
   73    78     1 
   73    90     1 
   74    76     1 
   74    77     1 
   74    78     1 
   74    90     1 
   75    82     1 
   75    83     1 
   75    90     1 
   76    79     1 
   76    80     1 
   76    81     1 
   77    79     1 
   77    80     1 
   77    81     1 
   78    84     1 
   78    87     1 
   79    82     1 
   79    83     1 
   80    82     1 
   80    83     1 
   81    85     1 
   81    86     1 
   81    88     1 
   81    89     1 
   82    84     1 
   82    87     1 
   84    88     1 
   84    89     1 
   85    87     1 
   86    87     1 
   90    95     1 
   90    96     1 
   90   100     1 
   91    93     1 
   91    94     1 
   92    97     1 
   92    98     1 
   92    99     1 
   92   101     1 
   92   102     1 
   93    95     1 
   93    96     1 
   93   100     1 
   94   103     1 
   94   104     1 
   94  1915     1 
   95    97     1 
   95    98     1 
   95    99     1 
   95   101     1 
   95   102     1 
   96   101     1 
   96   102     1 
   96  1912     1 
   97   100     1 
   97  1915     1 
   98   100     1 
   98  1915     1 
   99   100     1 
   99  1910     1 
   99  1913     1 
   99  1914     1 
  100   105     1 
  100   106     1 
  100   115     1 
  101   103     1 
  101   104     1 
  102   107     1 
  102   108     1 
  102   109     1 
  102   116     1 
  102   117     1 
  103   105     1 
  103   106     1 
  103   115     1 
  104   110     1 
  104   111     1 
  104   112     1 
  104   118     1 
  104   119     1 
  105   107     1 
  105   108     1 
  105   109     1 
  105   116     1 
  105   117     1 
  106   113     1 
  106   114     1 
  106   116     1 
  106   117     1 
  107   110     1 
  107   111     1 
  107   112     1 
  107   115     1 
  108   110     1 
  108   111     1 
  108   112     1 
  108   115     1 
  109   115     1 
  110   113     1 
  110   114     1 
  111   113     1 
  111   114     1 
  115   120     1 
  115   121     1 
  115   134     1 
  116   118     1 
  116   119     1 
  117   122     1 
  117   123     1 
  117   124     1 
  117   135     1 
  117   136     1 
  118   120     1 
  118   121     1 
  118   134     1 
  119   125     1 
  119   126     1 
  119   130     1 
  119   137     1 
  119   138     1 
  120   122     1 
  120   123     1 
  120   124     1 
  120   135     1 
  120   136     1 
  121   127     1 
  121   128     1 
  121   129     1 
  121   131     1 
  121   132     1 
  121   133     1 
  121   135     1 
  121   136     1 
  122   125     1 
  122   126     1 
  122   130     1 
  122   134     1 
  123   125     1 
  123   126     1 
  123   130     1 
  123   134     1 
  124   134     1 
  125   127     1 
  125   128     1 
  125   129     1 
  125   131     1 
  125   132     1 
  125   133     1 
  126   131     1 
  126   132     1 
  126   133     1 
  127   130     1 
  128   130     1 
  129   130     1 
  134   139     1 
  134   140     1 
  134   144     1 
  135   137     1 
  135   138     1 
  136   141     1 
  136   142     1 
  136   143     1 
  136   145     1 
  136   146     1 
  137   139     1 
  137   140     1 
  137   144     1 
  138   147     1 
  138   148     1 
  139   141     1 
  139   142     1 
  139   143     1 
  139   145     1 
  139   146     1 
  140   145     1 
  140   146     1 
  141   144     1 
  142   144     1 
  143   144     1 
  144   149     1 
  144   150     1 
  144   154     1 
  145   147     1 
  145   148     1 
  146   151     1 
  146   152     1 
  146   153     1 
  146   155     1 
  146   156     1 
  147   149     1 
  147   150     1 
  147   154     1 
  148   157     1 
  148   158     1 
  149   151     1 
  149   152     1 
  149   153     1 
  149   155     1 
  149   156     1 
  150   155     1 
  150   156     1 
  151   154     1 
  152   154     1 
  153   154     1 
  154   159     1 
  154   160     1 
  154   164     1 
  155   157     1 
  155   158     1 
  156   161     1 
  156   162     1 
  156   163     1 
  156   165     1 
  156   166     1 
  157   159     1 
  157   160     1 
  157   164     1 
  158   167     1 
  158   168     1 
  159   161     1 
  159   162     1 
  159   163     1 
  159   165     1 
  159   166     1 
  160   165     1 
  160   166     1 
  161   164     1 
  162   164     1 
  163   164     1 
  164   169     1 
  164   170     1 
  164   181     1 
  165   167     1 
  165   168     1 
  166   171     1 
  166   172     1 
  166   173     1 
  166   182     1 
  166   183     1 
  167   169     1 
  167   170     1 
  167   181     1 
  168   174     1 
  168   175     1 
  168   176     1 
  168   184     1 
  168   185     1 
  169   171     1 
  169   172     1 
  169   173     1 
  169   182     1 
  169   183     1 
  170   177     1 
  170   182     1 
  170   183     1 
  171   174     1 
  171   175     1 
  171   176     1 
  171   181     1 
  172   174     1 
  172   175     1 
  172   176     1 
  172   181     1 
  173   178     1 
  173   179     1 
  173   180     1 
  173   181     1 
  174   177     1 
  175   177     1 
  181   186     1 
  181   187     1 
  181   203     1 
  182   184     1 
  182   185     1 
  183   188     1 
  183   189     1 
  183   190     1 
  183   204     1 
  183   205     1 
  184   186     1 
  184   187     1 
  184   203     1 
  185   191     1 
  185   192     1 
  185   193     1 
  185   206     1 
  185   207     1 
  186   188     1 
  186   189     1 
  186   190     1 
  186   204     1 
  186   205     1 
  187   194     1 
  187   195     1 
  187   196     1 
  187   204     1 
  187   205     1 
  188   191     1 
  188   192     1 
  188   193     1 
  188   203     1 
  189   191     1 
  189   192     1 
  189   193     1 
  189   203     1 
  190   197     1 
  190   198     1 
  190   199     1 
  190   203     1 
  191   194     1 
  191   195     1 
  191   196     1 
  192   194     1 
  192   195     1 
  192   196     1 
  193   200     1 
  193   201     1 
  193   202     1 
  194   197     1 
  194   198     1 
  194   199     1 
  195   197     1 
  195   198     1 
  195   199     1 
  197   200     1 
  197   201     1 
  197   202     1 
  198   200     1 
  198   201     1 
  198   202     1 
  203   208     1 
  203   209     1 
  203   227     1 
  204   206     1 
  204   207     1 
  205   210     1 
  205   211     1 
  205   212     1 
  205   228     1 
  205   229     1 
  206   208     1 
  206   209     1 
  206   227     1 
  207   213     1 
  207   214     1 
  207   215     1 
  207   230     1 
  207   231     1 
  208   210     1 
  208   211     1 
  208   212     1 
  208   228     1 
  208   229     1 
  209   216     1 
  209   217     1 
  209   218     1 
  209   228     1 
  209   229     1 
  210   213     1 
  210   214     1 
  210   215     1 
  210   227     1 
  211   213     1 
  211   214     1 
  211   215     1 
  211   227     1 
  212   219     1 
  212   220     1 
  212   227     1 
  213   216     1 
  213   217     1 
  213   218     1 
  214   216     1 
  214   217     1 
  214   218     1 
  215   221     1 
  215   224     1 
  216   219     1 
  216   220     1 
  217   219     1 
  217   220     1 
  218   222     1 
  218   223     1 
  218   225     1 
  218   226     1 
  219   221     1 
  219   224     1 
  221   225     1 
  221   226     1 
  222   224     1 
  223   224     1 
  227   232     1 
  227   233     1 
  227   245     1 
  228   230     1 
  228   231     1 
  229   234     1 
  229   235     1 
  229   236     1 
  229   246     1 
  229   247     1 
  230   232     1 
  230   233     1 
  230   245     1 
  231   237     1 
  231   243     1 
  231   248     1 
  231   249     1 
  232   234     1 
  232   235     1 
  232   236     1 
  232   246     1 
  232   247     1 
  233   238     1 
  233   239     1 
  233   241     1 
  233   244     1 
  233   246     1 
  233   247     1 
  234   237     1 
  234   243     1 
  234   245     1 
  235   237     1 
  235   243     1 
  235   245     1 
  236   240     1 
  236   242     1 
  236   245     1 
  237   242     1 
  237   244     1 
  238   240     1 
  238   241     1 
  238   243     1 
  239   244     1 
  240   242     1 
  240   243     1 
  242   244     1 
  245   250     1 
  245   251     1 
  245   252     1 
  246   248     1 
  246   249     1 
  247   253     1 
  247   254     1 
  248   250     1 
  248   251     1 
  248   252     1 
  249   255     1 
  249   256     1 
  250   253     1 
  250   254     1 
  251   253     1 
  251   254     1 
  252   257     1 
  252   258     1 
  252   271     1 
  253   255     1 
  253   256     1 
  254   259     1 
  254   260     1 
  254   261     1 
  254   272     1 
  254   273     1 
  255   257     1 
  255   258     1 
  255   271     1 
  256   262     1 
  256   263     1 
  256   267     1 
  256   274     1 
  256   275     1 
  257   259     1 
  257   260     1 
  257   261     1 
  257   272     1 
  257   273     1 
  258   264     1 
  258   265     1 
  258   266     1 
  258   268     1 
  258   269     1 
  258   270     1 
  258   272     1 
  258   273     1 
  259   262     1 
  259   263     1 
  259   267     1 
  259   271     1 
  260   262     1 
  260   263     1 
  260   267     1 
  260   271     1 
  261   271     1 
  262   264     1 
  262   265     1 
  262   266     1 
  262   268     1 
  262   269     1 
  262   270     1 
  263   268     1 
  263   269     1 
  263   270     1 
  264   267     1 
  265   267     1 
  266   267     1 
  271   276     1 
  271   277     1 
  271   283     1 
  272   274     1 
  272   275     1 
  273   278     1 
  273   279     1 
  273   280     1 
  273   284     1 
  273   285     1 
  274   276     1 
  274   277     1 
  274   283     1 
  275   281     1 
  275   282     1 
  275   286     1 
  275   287     1 
  276   278     1 
  276   279     1 
  276   280     1 
  276   284     1 
  276   285     1 
  277   284     1 
  277   285     1 
  278   281     1 
  278   282     1 
  278   283     1 
  279   281     1 
  279   282     1 
  279   283     1 
  280   283     1 
  283   288     1 
  283   289     1 
  283   297     1 
  284   286     1 
  284   287     1 
  285   290     1 
  285   291     1 
  285   292     1 
  285   298     1 
  285   299     1 
  286   288     1 
  286   289     1 
  286   297     1 
  287   293     1 
  287   294     1 
  287   300     1 
  287   301     1 
  288   290     1 
  288   291     1 
  288   292     1 
  288   298     1 
  288   299     1 
  289   295     1 
  289   296     1 
  289   298     1 
  289   299     1 
  290   293     1 
  290   294     1 
  290   297     1 
  291   293     1 
  291   294     1 
  291   297     1 
  292   297     1 
  293   295     1 
  293   296     1 
  297   302     1 
  297   303     1 
  297   318     1 
  298   300     1 
  298   301     1 
  299   304     1 
  299   305     1 
  299   306     1 
  299   319     1 
  299   320     1 
  300   302     1 
  300   303     1 
  300   318     1 
  301   307     1 
  301   316     1 
  301   321     1 
  301   322     1 
  302   304     1 
  302   305     1 
  302   306     1 
  302   319     1 
  302   320     1 
  303   308     1 
  303   309     1 
  303   314     1 
  303   317     1 
  303   319     1 
  303   320     1 
  304   307     1 
  304   316     1 
  304   318     1 
  305   307     1 
  305   316     1 
  305   318     1 
  306   310     1 
  306   311     1 
  306   315     1 
  306   318     1 
  307   312     1 
  307   314     1 
  307   317     1 
  308   310     1 
  308   311     1 
  308   316     1 
  309   313     1 
  309   315     1 
  309   316     1 
  310   312     1 
  310   314     1 
  311   317     1 
  312   315     1 
  312   316     1 
  313   314     1 
  315   317     1 
  318   323     1 
  318   324     1 
  318   342     1 
  319   321     1 
  319   322     1 
  320   325     1 
  320   326     1 
  320   327     1 
  320   343     1 
  320   344     1 
  321   323     1 
  321   324     1 
  321   342     1 
  322   328     1 
  322   329     1 
  322   330     1 
  322   345     1 
  322   346     1 
  323   325     1 
  323   326     1 
  323   327     1 
  323   343     1 
  323   344     1 
  324   331     1 
  324   332     1 
  324   333     1 
  324   343     1 
  324   344     1 
  325   328     1 
  325   329     1 
  325   330     1 
  325   342     1 
  326   328     1 
  326   329     1 
  326   330     1 
  326   342     1 
  327   334     1 
  327   335     1 
  327   342     1 
  328   331     1 
  328   332     1 
  328   333     1 
  329   331     1 
  329   332     1 
  329   333     1 
  330   336     1 
  330   339     1 
  331   334     1 
  331   335     1 
  332   334     1 
  332   335     1 
  333   337     1 
  333   338     1 
  333   340     1 
  333   341     1 
  334   336     1 
  334   339     1 
  336   340     1 
  336   341     1 
  337   339     1 
  338   339     1 
  342   347     1 
  342   348     1 
  342   349     1 
  343   345     1 
  343   346     1 
  344   350     1 
  344   351     1 
  345   347     1 
  345   348     1 
  345   349     1 
  346   352     1 
  346   353     1 
  347   350     1 
  347   351     1 
  348   350     1 
  348   351     1 
  349   354     1 
  349   355     1 
  349   370     1 
  350   352     1 
  350   353     1 
  351   356     1 
  351   357     1 
  351   358     1 
  351   371     1 
  351   372     1 
  352   354     1 
  352   355     1 
  352   370     1 
  353   359     1 
  353   368     1 
  353   373     1 
  353   374     1 
  354   356     1 
  354   357     1 
  354   358     1 
  354   371     1 
  354   372     1 
  355   360     1 
  355   361     1 
  355   366     1 
  355   369     1 
  355   371     1 
  355   372     1 
  356   359     1 
  356   368     1 
  356   370     1 
  357   359     1 
  357   368     1 
  357   370     1 
  358   362     1 
  358   363     1 
  358   367     1 
  358   370     1 
  359   364     1 
  359   366     1 
  359   369     1 
  360   362     1 
  360   363     1 
  360   368     1 
  361   365     1 
  361   367     1 
  361   368     1 
  362   364     1 
  362   366     1 
  363   369     1 
  364   367     1 
  364   368     1 
  365   366     1 
  367   369     1 
  370   375     1 
  370   376     1 
  370   381     1 
  371   373     1 
  371   374     1 
  372   377     1 
  372   378     1 
  372   379     1 
  372   382     1 
  372   383     1 
  373   375     1 
  373   376     1 
  373   381     1 
  374   380     1 
  374   384     1 
  374   385     1 
  375   377     1 
  375   378     1 
  375   379     1 
  375   382     1 
  375   383     1 
  376   382     1 
  376   383     1 
  377   380     1 
  377   381     1 
  378   380     1 
  378   381     1 
  379   381     1 
  381   386     1 
  381   387     1 
  381   400     1 
  382   384     1 
  382   385     1 
  383   388     1 
  383   389     1 
  383   390     1 
  383   401     1 
  383   402     1 
  384   386     1 
  384   387     1 
  384   400     1 
  385   391     1 
  385   392     1 
  385   396     1 
  385   403     1 
  385   404     1 
  386   388     1 
  386   389     1 
  386   390     1 
  386   401     1 
  386   402     1 
  387   393     1 
  387   394     1 
  387   395     1 
  387   397     1 
  387   398     1 
  387   399     1 
  387   401     1 
  387   402     1 
  388   391     1 
  388   392     1 
  388   396     1 
  388   400     1 
  389   391     1 
  389   392     1 
  389   396     1 
  389   400     1 
  390   400     1 
  391   393     1 
  391   394     1 
  391   395     1 
  391   397     1 
  391   398     1 
  391   399     1 
  392   397     1 
  392   398     1 
  392   399     1 
  393   396     1 
  394   396     1 
  395   396     1 
  400   405     1 
  400   406     1 
  400   407     1 
  401   403     1 
  401   404     1 
  402   408     1 
  402   409     1 
  403   405     1 
  403   406     1 
  403   407     1 
  404   410     1 
  404   411     1 
  405   408     1 
  405   409     1 
  406   408     1 
  406   409     1 
  407   412     1 
  407   413     1 
  407   421     1 
  408   410     1 
  408   411     1 
  409   414     1 
  409   415     1 
  409   416     1 
  409   422     1 
  409   423     1 
  410   412     1 
  410   413     1 
  410   421     1 
  411   417     1 
  411   418     1 
  411   424     1 
  411   425     1 
  412   414     1 
  412   415     1 
  412   416     1 
  412   422     1 
  412   423     1 
  413   419     1 
  413   420     1 
  413   422     1 
  413   423     1 
  414   417     1 
  414   418     1 
  414   421     1 
  415   417     1 
  415   418     1 
  415   421     1 
  416   421     1 
  417   419     1 
  417   420     1 
  421   426     1 
  421   427     1 
  421   445     1 
  422   424     1 
  422   425     1 
  423   428     1 
  423   429     1 
  423   430     1 
  423   446     1 
  423   447     1 
  424   426     1 
  424   427     1 
  424   445     1 
  425   431     1 
  425   444     1 
  425   448     1 
  425   449     1 
  426   428     1 
  426   429     1 
  426   430     1 
  426   446     1 
  426   447     1 
  427   432     1 
  427   433     1 
  427   435     1 
  427   442     1 
  427   446     1 
  427   447     1 
  428   431     1 
  428   444     1 
  428   445     1 
  429   431     1 
  429   444     1 
  429   445     1 
  430   434     1 
  430   436     1 
  430   440     1 
  430   443     1 
  430   445     1 
  431   436     1 
  431   442     1 
  432   434     1 
  432   435     1 
  432   444     1 
  433   437     1 
  433   438     1 
  433   442     1 
  434   436     1 
  434   444     1 
  435   439     1 
  435   440     1 
  435   443     1 
  436   441     1 
  436   442     1 
  437   439     1 
  437   440     1 
  437   444     1 
  438   443     1 
  438   444     1 
  439   441     1 
  439   442     1 
  441   443     1 
  441   444     1 
  445   450     1 
  445   451     1 
  445   461     1 
  446   448     1 
  446   449     1 
  447   452     1 
  447   453     1 
  447   457     1 
  447   462     1 
  447   463     1 
  448   450     1 
  448   451     1 
  448   461     1 
  449   454     1 
  449   455     1 
  449   456     1 
  449   458     1 
  449   459     1 
  449   460     1 
  449   464     1 
  449   465     1 
  450   452     1 
  450   453     1 
  450   457     1 
  450   462     1 
  450   463     1 
  451   462     1 
  451   463     1 
  452   454     1 
  452   455     1 
  452   456     1 
  452   458     1 
  452   459     1 
  452   460     1 
  452   461     1 
  453   458     1 
  453   459     1 
  453   460     1 
  453   461     1 
  454   457     1 
  455   457     1 
  456   457     1 
  457   461     1 
  461   466     1 
  461   467     1 
  461   471     1 
  462   464     1 
  462   465     1 
  463   468     1 
  463   469     1 
  463   470     1 
  463   472     1 
  463   473     1 
  464   466     1 
  464   467     1 
  464   471     1 
  465   474     1 
  465   475     1 
  465  1733     1 
  466   468     1 
  466   469     1 
  466   470     1 
  466   472     1 
  466   473     1 
  467   472     1 
  467   473     1 
  467  1730     1 
  468   471     1 
  468  1733     1 
  469   471     1 
  469  1733     1 
  470   471     1 
  470  1728     1 
  470  1731     1 
  470  1732     1 
  471   476     1 
  471   477     1 
  471   481     1 
  472   474     1 
  472   475     1 
  473   478     1 
  473   479     1 
  473   480     1 
  473   482     1 
  473   483     1 
  474   476     1 
  474   477     1 
  474   481     1 
  475   484     1 
  475   485     1 
  476   478     1 
  476   479     1 
  476   480     1 
  476   482     1 
  476   483     1 
  477   482     1 
  477   483     1 
  478   481     1 
  479   481     1 
  480   481     1 
  481   486     1 
  481   487     1 
  481   491     1 
  482   484     1 
  482   485     1 
  483   488     1 
  483   489     1 
  483   490     1 
  483   492     1 
  483   493     1 
  484   486     1 
  484   487     1 
  484   491     1 
  485   494     1 
  485   495     1 
  486   488     1 
  486   489     1 
  486   490     1 
  486   492     1 
  486   493     1 
  487   492     1 
  487   493     1 
  488   491     1 
  489   491     1 
  490   491     1 
  491   496     1 
  491   497     1 
  491   513     1 
  492   494     1 
  492   495     1 
  493   498     1 
  493   499     1 
  493   500     1 
  493   514     1 
  493   515     1 
  494   496     1 
  494   497     1 
  494   513     1 
  495   501     1 
  495   502     1 
  495   503     1 
  495   516     1 
  495   517     1 
  496   498     1 
  496   499     1 
  496   500     1 
  496   514     1 
  496   515     1 
  497   504     1 
  497   505     1 
  497   506     1 
  497   514     1 
  497   515     1 
  498   501     1 
  498   502     1 
  498   503     1 
  498   513     1 
  499   501     1 
  499   502     1 
  499   503     1 
  499   513     1 
  500   507     1 
  500   508     1 
  500   509     1 
  500   513     1 
  501   504     1 
  501   505     1 
  501   506     1 
  502   504     1 
  502   505     1 
  502   506     1 
  503   510     1 
  503   511     1 
  503   512     1 
  504   507     1 
  504   508     1 
  504   509     1 
  505   507     1 
  505   508     1 
  505   509     1 
  507   510     1 
  507   511     1 
  507   512     1 
  508   510     1 
  508   511     1 
  508   512     1 
  513   518     1 
  513   519     1 
  513   533     1 
  514   516     1 
  514   517     1 
  515   520     1 
  515   521     1 
  515   522     1 
  515   534     1 
  515   535     1 
  516   518     1 
  516   519     1 
  516   533     1 
  517   523     1 
  517   531     1 
  517   536     1 
  517   537     1 
  518   520     1 
  518   521     1 
  518   522     1 
  518   534     1 
  518   535     1 
  519   524     1 
  519   525     1 
  519   529     1 
  519   532     1 
  519   534     1 
  519   535     1 
  520   523     1 
  520   531     1 
  520   533     1 
  521   523     1 
  521   531     1 
  521   533     1 
  522   526     1 
  522   527     1 
  522   530     1 
  522   533     1 
  523   528     1 
  523   529     1 
  523   532     1 
  524   526     1 
  524   527     1 
  524   531     1 
  525   530     1 
  525   531     1 
  526   528     1 
  526   529     1 
  527   532     1 
  528   530     1 
  528   531     1 
  530   532     1 
  533   538     1 
  533   539     1 
  533   548     1 
  534   536     1 
  534   537     1 
  535   540     1 
  535   541     1 
  535   542     1 
  535   549     1 
  535   550     1 
  536   538     1 
  536   539     1 
  536   548     1 
  537   543     1 
  537   544     1 
  537   545     1 
  537   551     1 
  537   552     1 
  538   540     1 
  538   541     1 
  538   542     1 
  538   549     1 
  538   550     1 
  539   546     1 
  539   547     1 
  539   549     1 
  539   550     1 
  540   543     1 
  540   544     1 
  540   545     1 
  540   548     1 
  541   543     1 
  541   544     1 
  541   545     1 
  541   548     1 
  542   548     1 
  543   546     1 
  543   547     1 
  544   546     1 
  544   547     1 
  548   553     1 
  548   554     1 
  548   559     1 
  549   551     1 
  549   552     1 
  550   555     1 
  550   556     1 
  550   557     1 
  550   560     1 
  550   561     1 
  551   553     1 
  551   554     1 
  551   559     1 
  552   558     1 
  552   562     1 
  552   563     1 
  553   555     1 
  553   556     1 
  553   557     1 
  553   560     1 
  553   561     1 
  554   560     1 
  554   561     1 
  555   558     1 
  555   559     1 
  556   558     1 
  556   559     1 
  557   559     1 
  559   564     1 
  559   565     1 
  559   573     1 
  560   562     1 
  560   563     1 
  561   566     1 
  561   567     1 
  561   568     1 
  561   574     1 
  561   575     1 
  562   564     1 
  562   565     1 
  562   573     1 
  563   569     1 
  563   570     1 
  563   576     1 
  563   577     1 
  564   566     1 
  564   567     1 
  564   568     1 
  564   574     1 
  564   575     1 
  565   571     1 
  565   572     1 
  565   574     1 
  565   575     1 
  566   569     1 
  566   570     1 
  566   573     1 
  567   569     1 
  567   570     1 
  567   573     1 
  568   573     1 
  569   571     1 
  569   572     1 
  573   578     1 
  573   579     1 
  573   593     1 
  574   576     1 
  574   577     1 
  575   580     1 
  575   581     1 
  575   582     1 
  575   594     1 
  575   595     1 
  576   578     1 
  576   579     1 
  576   593     1 
  577   583     1 
  577   591     1 
  577   596     1 
  577   597     1 
  578   580     1 
  578   581     1 
  578   582     1 
  578   594     1 
  578   595     1 
  579   584     1 
  579   585     1 
  579   589     1 
  579   592     1 
  579   594     1 
  579   595     1 
  580   583     1 
  580   591     1 
  580   593     1 
  581   583     1 
  581   591     1 
  581   593     1 
  582   586     1 
  582   587     1 
  582   590     1 
  582   593     1 
  583   588     1 
  583   589     1 
  583   592     1 
  584   586     1 
  584   587     1 
  584   591     1 
  585   590     1 
  585   591     1 
  586   588     1 
  586   589     1 
  587   592     1 
  588   590     1 
  588   591     1 
  590   592     1 
  593   598     1 
  593   599     1 
  593   607     1 
  594   596     1 
  594   597     1 
  595   600     1 
  595   601     1 
  595   602     1 
  595   608     1 
  595   609     1 
  596   598     1 
  596   599     1 
  596   607     1 
  597   603     1 
  597   604     1 
  597   610     1 
  597   611     1 
  598   600     1 
  598   601     1 
  598   602     1 
  598   608     1 
  598   609     1 
  599   605     1 
  599   606     1 
  599   608     1 
  599   609     1 
  600   603     1 
  600   604     1 
  600   607     1 
  601   603     1 
  601   604     1 
  601   607     1 
  602   607     1 
  603   605     1 
  603   606     1 
  607   612     1 
  607   613     1 
  607   621     1 
  608   610     1 
  608   611     1 
  609   614     1 
  609   615     1 
  609   619     1 
  609   622     1 
  609   623     1 
  610   612     1 
  610   613     1 
  610   621     1 
  611   616     1 
  611   617     1 
  611   618     1 
  611   620     1 
  611   624     1 
  611   625     1 
  612   614     1 
  612   615     1 
  612   619     1 
  612   622     1 
  612   623     1 
  613   622     1 
  613   623     1 
  614   616     1 
  614   617     1 
  614   618     1 
  614   620     1 
  614   621     1 
  615   620     1 
  615   621     1 
  616   619     1 
  617   619     1 
  618   619     1 
  619   621     1 
  621   626     1 
  621   627     1 
  621   638     1 
  622   624     1 
  622   625     1 
  623   628     1 
  623   629     1 
  623   630     1 
  623   639     1 
  623   640     1 
  624   626     1 
  624   627     1 
  624   638     1 
  625   631     1 
  625   632     1 
  625   633     1 
  625   641     1 
  625   642     1 
  626   628     1 
  626   629     1 
  626   630     1 
  626   639     1 
  626   640     1 
  627   634     1 
  627   635     1 
  627   639     1 
  627   640     1 
  628   631     1 
  628   632     1 
  628   633     1 
  628   638     1 
  629   631     1 
  629   632     1 
  629   633     1 
  629   638     1 
  630   636     1 
  630   637     1 
  630   638     1 
  631   634     1 
  631   635     1 
  632   634     1 
  632   635     1 
  634   636     1 
  634   637     1 
  638   643     1 
  638   644     1 
  638   648     1 
  639   641     1 
  639   642     1 
  640   645     1 
  640   646     1 
  640   647     1 
  640   649     1 
  640   650     1 
  641   643     1 
  641   644     1 
  641   648     1 
  642   651     1 
  642   652     1 
  643   645     1 
  643   646     1 
  643   647     1 
  643   649     1 
  643   650     1 
  644   649     1 
  644   650     1 
  645   648     1 
  646   648     1 
  647   648     1 
  648   653     1 
  648   654     1 
  648   662     1 
  649   651     1 
  649   652     1 
  650   655     1 
  650   656     1 
  650   660     1 
  650   663     1 
  650   664     1 
  651   653     1 
  651   654     1 
  651   662     1 
  652   657     1 
  652   658     1 
  652   659     1 
  652   661     1 
  652   665     1 
  652   666     1 
  653   655     1 
  653   656     1 
  653   660     1 
  653   663     1 
  653   664     1 
  654   663     1 
  654   664     1 
  655   657     1 
  655   658     1 
  655   659     1 
  655   661     1 
  655   662     1 
  656   661     1 
  656   662     1 
  657   660     1 
  658   660     1 
  659   660     1 
  660   662     1 
  662   667     1 
  662   668     1 
  662   676     1 
  663   665     1 
  663   666     1 
  664   669     1 
  664   670     1 
  664   671     1 
  664   677     1 
  664   678     1 
  665   667     1 
  665   668     1 
  665   676     1 
  666   672     1 
  666   673     1 
  666   679     1 
  666   680     1 
  667   669     1 
  667   670     1 
  667   671     1 
  667   677     1 
  667   678     1 
  668   674     1 
  668   675     1 
  668   677     1 
  668   678     1 
  669   672     1 
  669   673     1 
  669   676     1 
  670   672     1 
  670   673     1 
  670   676     1 
  671   676     1 
  672   674     1 
  672   675     1 
  676   681     1 
  676   682     1 
  676   700     1 
  677   679     1 
  677   680     1 
  678   683     1 
  678   684     1 
  678   685     1 
  678   701     1 
  678   702     1 
  679   681     1 
  679   682     1 
  679   700     1 
  680   686     1 
  680   687     1 
  680   688     1 
  680   703     1 
  680   704     1 
  681   683     1 
  681   684     1 
  681   685     1 
  681   701     1 
  681   702     1 
  682   689     1 
  682   690     1 
  682   691     1 
  682   701     1 
  682   702     1 
  683   686     1 
  683   687     1 
  683   688     1 
  683   700     1 
  684   686     1 
  684   687     1 
  684   688     1 
  684   700     1 
  685   692     1 
  685   693     1 
  685   700     1 
  686   689     1 
  686   690     1 
  686   691     1 
  687   689     1 
  687   690     1 
  687   691     1 
  688   694     1 
  688   697     1 
  689   692     1 
  689   693     1 
  690   692     1 
  690   693     1 
  691   695     1 
  691   696     1 
  691   698     1 
  691   699     1 
  692   694     1 
  692   697     1 
  694   698     1 
  694   699     1 
  695   697     1 
  696   697     1 
  700   705     1 
  700   706     1 
  700   714     1 
  701   703     1 
  701   704     1 
  702   707     1 
  702   708     1 
  702   709     1 
  702   715     1 
  702   716     1 
  703   705     1 
  703   706     1 
  703   714     1 
  704   710     1 
  704   711     1 
  704   717     1 
  704   718     1 
  705   707     1 
  705   708     1 
  705   709     1 
  705   715     1 
  705   716     1 
  706   712     1 
  706   713     1 
  706   715     1 
  706   716     1 
  707   710     1 
  707   711     1 
  707   714     1 
  708   710     1 
  708   711     1 
  708   714     1 
  709   714     1 
  710   712     1 
  710   713     1 
  714   719     1 
  714   720     1 
  714   728     1 
  715   717     1 
  715   718     1 
  716   721     1 
  716   722     1 
  716   726     1 
  716   729     1 
  716   730     1 
  717   719     1 
  717   720     1 
  717   728     1 
  718   723     1 
  718   724     1 
  718   725     1 
  718   727     1 
  718   731     1 
  718   732     1 
  719   721     1 
  719   722     1 
  719   726     1 
  719   729     1 
  719   730     1 
  720   729     1 
  720   730     1 
  721   723     1 
  721   724     1 
  721   725     1 
  721   727     1 
  721   728     1 
  722   727     1 
  722   728     1 
  723   726     1 
  724   726     1 
  725   726     1 
  726   728     1 
  728   733     1 
  728   734     1 
  728   740     1 
  729   731     1 
  729   732     1 
  730   735     1 
  730   736     1 
  730   737     1 
  730   741     1 
  730   742     1 
  731   733     1 
  731   734     1 
  731   740     1 
  732   738     1 
  732   739     1 
  732   743     1 
  732   744     1 
  733   735     1 
  733   736     1 
  733   737     1 
  733   741     1 
  733   742     1 
  734   741     1 
  734   742     1 
  735   738     1 
  735   739     1 
  735   740     1 
  736   738     1 
  736   739     1 
  736   740     1 
  737   740     1 
  740   745     1 
  740   746     1 
  740   747     1 
  741   743     1 
  741   744     1 
  742   748     1 
  742   749     1 
  743   745     1 
  743   746     1 
  743   747     1 
  744   750     1 
  744   751     1 
  745   748     1 
  745   749     1 
  746   748     1 
  746   749     1 
  747   752     1 
  747   753     1 
  747   758     1 
  748   750     1 
  748   751     1 
  749   754     1 
  749   755     1 
  749   756     1 
  749   759     1 
  749   760     1 
  750   752     1 
  750   753     1 
  750   758     1 
  751   757     1 
  751   761     1 
  751   762     1 
  752   754     1 
  752   755     1 
  752   756     1 
  752   759     1 
  752   760     1 
  753   759     1 
  753   760     1 
  754   757     1 
  754   758     1 
  755   757     1 
  755   758     1 
  756   758     1 
  758   763     1 
  758   764     1 
  758   772     1 
  759   761     1 
  759   762     1 
  760   765     1 
  760   766     1 
  760   770     1 
  760   773     1 
  760   774     1 
  761   763     1 
  761   764     1 
  761   772     1 
  762   767     1 
  762   768     1 
  762   769     1 
  762   771     1 
  762   775     1 
  762   776     1 
  763   765     1 
  763   766     1 
  763   770     1 
  763   773     1 
  763   774     1 
  764   773     1 
  764   774     1 
  765   767     1 
  765   768     1 
  765   769     1 
  765   771     1 
  765   772     1 
  766   771     1 
  766   772     1 
  767   770     1 
  768   770     1 
  769   770     1 
  770   772     1 
  772   777     1 
  772   778     1 
  772   784     1 
  773   775     1 
  773   776     1 
  774   779     1 
  774   780     1 
  774   781     1 
  774   785     1 
  774   786     1 
  775   777     1 
  775   778     1 
  775   784     1 
  776   782     1 
  776   783     1 
  776   787     1 
  776   788     1 
  777   779     1 
  777   780     1 
  777   781     1 
  777   785     1 
  777   786     1 
  778   785     1 
  778   786     1 
  779   782     1 
  779   783     1 
  779   784     1 
  780   782     1 
  780   783     1 
  780   784     1 
  781   784     1 
  784   789     1 
  784   790     1 
  784   805     1 
  785   787     1 
  785   788     1 
  786   791     1 
  786   792     1 
  786   793     1 
  786   806     1 
  786   807     1 
  787   789     1 
  787   790     1 
  787   805     1 
  788   794     1 
  788   803     1 
  788   808     1 
  788   809     1 
  789   791     1 
  789   792     1 
  789   793     1 
  789   806     1 
  789   807     1 
  790   795     1 
  790   796     1 
  790   801     1 
  790   804     1 
  790   806     1 
  790   807     1 
  791   794     1 
  791   803     1 
  791   805     1 
  792   794     1 
  792   803     1 
  792   805     1 
  793   797     1 
  793   798     1 
  793   802     1 
  793   805     1 
  794   799     1 
  794   801     1 
  794   804     1 
  795   797     1 
  795   798     1 
  795   803     1 
  796   800     1 
  796   802     1 
  796   803     1 
  797   799     1 
  797   801     1 
  798   804     1 
  799   802     1 
  799   803     1 
  800   801     1 
  802   804     1 
  805   810     1 
  805   811     1 
  805   812     1 
  806   808     1 
  806   809     1 
  807   813     1 
  807   814     1 
  808   810     1 
  808   811     1 
  808   812     1 
  809   815     1 
  809   816     1 
  810   813     1 
  810   814     1 
  811   813     1 
  811   814     1 
  812   817     1 
  812   818     1 
  812   831     1 
  813   815     1 
  813   816     1 
  814   819     1 
  814   820     1 
  814   824     1 
  814   832     1 
  814   833     1 
  815   817     1 
  815   818     1 
  815   831     1 
  816   821     1 
  816   822     1 
  816   823     1 
  816   825     1 
  816   826     1 
  816   827     1 
  816   834     1 
  816   835     1 
  817   819     1 
  817   820     1 
  817   824     1 
  817   832     1 
  817   833     1 
  818   828     1 
  818   829     1 
  818   830     1 
  818   832     1 
  818   833     1 
  819   821     1 
  819   822     1 
  819   823     1 
  819   825     1 
  819   826     1 
  819   827     1 
  819   831     1 
  820   825     1 
  820   826     1 
  820   827     1 
  820   831     1 
  821   824     1 
  822   824     1 
  823   824     1 
  824   831     1 
  825   828     1 
  825   829     1 
  825   830     1 
  826   828     1 
  826   829     1 
  826   830     1 
  831   836     1 
  831   837     1 
  831   850     1 
  832   834     1 
  832   835     1 
  833   838     1 
  833   839     1 
  833   840     1 
  833   851     1 
  833   852     1 
  834   836     1 
  834   837     1 
  834   850     1 
  835   841     1 
  835   842     1 
  835   846     1 
  835   853     1 
  835   854     1 
  836   838     1 
  836   839     1 
  836   840     1 
  836   851     1 
  836   852     1 
  837   843     1 
  837   844     1 
  837   845     1 
  837   847     1 
  837   848     1 
  837   849     1 
  837   851     1 
  837   852     1 
  838   841     1 
  838   842     1 
  838   846     1 
  838   850     1 
  839   841     1 
  839   842     1 
  839   846     1 
  839   850     1 
  840   850     1 
  841   843     1 
  841   844     1 
  841   845     1 
  841   847     1 
  841   848     1 
  841   849     1 
  842   847     1 
  842   848     1 
  842   849     1 
  843   846     1 
  844   846     1 
  845   846     1 
  850   855     1 
  850   856     1 
  850   867     1 
  851   853     1 
  851   854     1 
  852   857     1 
  852   858     1 
  852   859     1 
  852   868     1 
  852   869     1 
  853   855     1 
  853   856     1 
  853   867     1 
  854   860     1 
  854   861     1 
  854   862     1 
  854   870     1 
  854   871     1 
  855   857     1 
  855   858     1 
  855   859     1 
  855   868     1 
  855   869     1 
  856   863     1 
  856   864     1 
  856   868     1 
  856   869     1 
  857   860     1 
  857   861     1 
  857   862     1 
  857   867     1 
  858   860     1 
  858   861     1 
  858   862     1 
  858   867     1 
  859   865     1 
  859   866     1 
  859   867     1 
  860   863     1 
  860   864     1 
  861   863     1 
  861   864     1 
  863   865     1 
  863   866     1 
  867   872     1 
  867   873     1 
  867   886     1 
  868   870     1 
  868   871     1 
  869   874     1 
  869   875     1 
  869   879     1 
  869   887     1 
  869   888     1 
  870   872     1 
  870   873     1 
  870   886     1 
  871   876     1 
  871   877     1 
  871   878     1 
  871   880     1 
  871   881     1 
  871   882     1 
  871   889     1 
  871   890     1 
  872   874     1 
  872   875     1 
  872   879     1 
  872   887     1 
  872   888     1 
  873   883     1 
  873   884     1 
  873   885     1 
  873   887     1 
  873   888     1 
  874   876     1 
  874   877     1 
  874   878     1 
  874   880     1 
  874   881     1 
  874   882     1 
  874   886     1 
  875   880     1 
  875   881     1 
  875   882     1 
  875   886     1 
  876   879     1 
  877   879     1 
  878   879     1 
  879   886     1 
  880   883     1 
  880   884     1 
  880   885     1 
  881   883     1 
  881   884     1 
  881   885     1 
  886   891     1 
  886   892     1 
  886   900     1 
  887   889     1 
  887   890     1 
  888   893     1 
  888   894     1 
  888   895     1 
  888   901     1 
  888   902     1 
  889   891     1 
  889   892     1 
  889   900     1 
  890   896     1 
  890   897     1 
  890   903     1 
  890   904     1 
  891   893     1 
  891   894     1 
  891   895     1 
  891   901     1 
  891   902     1 
  892   898     1 
  892   899     1 
  892   901     1 
  892   902     1 
  893   896     1 
  893   897     1 
  893   900     1 
  894   896     1 
  894   897     1 
  894   900     1 
  895   900     1 
  896   898     1 
  896   899     1 
  900   905     1 
  900   906     1 
  900   911     1 
  901   903     1 
  901   904     1 
  902   907     1 
  902   908     1 
  902   909     1 
  902   912     1 
  902   913     1 
  903   905     1 
  903   906     1 
  903   911     1 
  904   910     1 
  904   914     1 
  904   915     1 
  905   907     1 
  905   908     1 
  905   909     1 
  905   912     1 
  905   913     1 
  906   912     1 
  906   913     1 
  907   910     1 
  907   911     1 
  908   910     1 
  908   911     1 
  909   911     1 
  911   916     1 
  911   917     1 
  911   935     1 
  912   914     1 
  912   915     1 
  913   918     1 
  913   919     1 
  913   920     1 
  913   936     1 
  913   937     1 
  914   916     1 
  914   917     1 
  914   935     1 
  915   921     1 
  915   922     1 
  915   923     1 
  915   938     1 
  915   939     1 
  916   918     1 
  916   919     1 
  916   920     1 
  916   936     1 
  916   937     1 
  917   924     1 
  917   925     1 
  917   926     1 
  917   936     1 
  917   937     1 
  918   921     1 
  918   922     1 
  918   923     1 
  918   935     1 
  919   921     1 
  919   922     1 
  919   923     1 
  919   935     1 
  920   927     1 
  920   928     1 
  920   935     1 
  921   924     1 
  921   925     1 
  921   926     1 
  922   924     1 
  922   925     1 
  922   926     1 
  923   929     1 
  923   932     1 
  924   927     1 
  924   928     1 
  925   927     1 
  925   928     1 
  926   930     1 
  926   931     1 
  926   933     1 
  926   934     1 
  927   929     1 
  927   932     1 
  929   933     1 
  929   934     1 
  930   932     1 
  931   932     1 
  935   940     1 
  935   941     1 
  935   959     1 
  936   938     1 
  936   939     1 
  937   942     1 
  937   943     1 
  937   944     1 
  937   960     1 
  937   961     1 
  938   940     1 
  938   941     1 
  938   959     1 
  939   945     1 
  939   958     1 
  939   962     1 
  939   963     1 
  940   942     1 
  940   943     1 
  940   944     1 
  940   960     1 
  940   961     1 
  941   946     1 
  941   947     1 
  941   949     1 
  941   956     1 
  941   960     1 
  941   961     1 
  942   945     1 
  942   958     1 
  942   959     1 
  943   945     1 
  943   958     1 
  943   959     1 
  944   948     1 
  944   950     1 
  944   954     1 
  944   957     1 
  944   959     1 
  945   950     1 
  945   956     1 
  946   948     1 
  946   949     1 
  946   958     1 
  947   951     1 
  947   952     1 
  947   956     1 
  948   950     1 
  948   958     1 
  949   953     1 
  949   954     1 
  949   957     1 
  950   955     1 
  950   956     1 
  951   953     1 
  951   954     1 
  951   958     1 
  952   957     1 
  952   958     1 
  953   955     1 
  953   956     1 
  955   957     1 
  955   958     1 
  959   964     1 
  959   965     1 
  959   983     1 
  960   962     1 
  960   963     1 
  961   966     1 
  961   967     1 
  961   968     1 
  961   984     1 
  961   985     1 
  962   964     1 
  962   965     1 
  962   983     1 
  963   969     1 
  963   982     1 
  963   986     1 
  963   987     1 
  964   966     1 
  964   967     1 
  964   968     1 
  964   984     1 
  964   985     1 
  965   970     1 
  965   971     1 
  965   973     1 
  965   980     1 
  965   984     1 
  965   985     1 
  966   969     1 
  966   982     1 
  966   983     1 
  967   969     1 
  967   982     1 
  967   983     1 
  968   972     1 
  968   974     1 
  968   978     1 
  968   981     1 
  968   983     1 
  969   974     1 
  969   980     1 
  970   972     1 
  970   973     1 
  970   982     1 
  971   975     1 
  971   976     1 
  971   980     1 
  972   974     1 
  972   982     1 
  973   977     1 
  973   978     1 
  973   981     1 
  974   979     1 
  974   980     1 
  975   977     1 
  975   978     1 
  975   982     1 
  976   981     1 
  976   982     1 
  977   979     1 
  977   980     1 
  979   981     1 
  979   982     1 
  983   988     1 
  983   989     1 
  983   993     1 
  984   986     1 
  984   987     1 
  985   990     1 
  985   991     1 
  985   992     1 
  985   994     1 
  985   995     1 
  986   988     1 
  986   989     1 
  986   993     1 
  987   996     1 
  987   997     1 
  987  1219     1 
  988   990     1 
  988   991     1 
  988   992     1 
  988   994     1 
  988   995     1 
  989   994     1 
  989   995     1 
  989  1216     1 
  990   993     1 
  990  1219     1 
  991   993     1 
  991  1219     1 
  992   993     1 
  992  1214     1 
  992  1217     1 
  992  1218     1 
  993   998     1 
  993   999     1 
  993  1007     1 
  994   996     1 
  994   997     1 
  995  1000     1 
  995  1001     1 
  995  1002     1 
  995  1008     1 
  995  1009     1 
  996   998     1 
  996   999     1 
  996  1007     1 
  997  1003     1 
  997  1004     1 
  997  1010     1 
  997  1011     1 
  998  1000     1 
  998  1001     1 
  998  1002     1 
  998  1008     1 
  998  1009     1 
  999  1005     1 
  999  1006     1 
  999  1008     1 
  999  1009     1 
 1000  1003     1 
 1000  1004     1 
 1000  1007     1 
 1001  1003     1 
 1001  1004     1 
 1001  1007     1 
 1002  1007     1 
 1003  1005     1 
 1003  1006     1 
 1007  1012     1 
 1007  1013     1 
 1007  1019     1 
 1008  1010     1 
 1008  1011     1 
 1009  1014     1 
 1009  1015     1 
 1009  1016     1 
 1009  1020     1 
 1009  1021     1 
 1010  1012     1 
 1010  1013     1 
 1010  1019     1 
 1011  1017     1 
 1011  1018     1 
 1011  1022     1 
 1011  1023     1 
 1012  1014     1 
 1012  1015     1 
 1012  1016     1 
 1012  1020     1 
 1012  1021     1 
 1013  1020     1 
 1013  1021     1 
 1014  1017     1 
 1014  1018     1 
 1014  1019     1 
 1015  1017     1 
 1015  1018     1 
 1015  1019     1 
 1016  1019     1 
 1019  1024     1 
 1019  1025     1 
 1019  1026     1 
 1020  1022     1 
 1020  1023     1 
 1021  1027     1 
 1021  1028     1 
 1022  1024     1 
 1022  1025     1 
 1022  1026     1 
 1023  1029     1 
 1023  1030     1 
 1024  1027     1 
 1024  1028     1 
 1025  1027     1 
 1025  1028     1 
 1026  1031     1 
 1026  1032     1 
 1026  1050     1 
 1027  1029     1 
 1027  1030     1 
 1028  1033     1 
 1028  1034     1 
 1028  1035     1 
 1028  1051     1 
 1028  1052     1 
 1029  1031     1 
 1029  1032     1 
 1029  1050     1 
 1030  1036     1 
 1030  1037     1 
 1030  1038     1 
 1030  1053     1 
 1030  1054     1 
 1031  1033     1 
 1031  1034     1 
 1031  1035     1 
 1031  1051     1 
 1031  1052     1 
 1032  1039     1 
 1032  1040     1 
 1032  1041     1 
 1032  1051     1 
 1032  1052     1 
 1033  1036     1 
 1033  1037     1 
 1033  1038     1 
 1033  1050     1 
 1034  1036     1 
 1034  1037     1 
 1034  1038     1 
 1034  1050     1 
 1035  1042     1 
 1035  1043     1 
 1035  1050     1 
 1036  1039     1 
 1036  1040     1 
 1036  1041     1 
 1037  1039     1 
 1037  1040     1 
 1037  1041     1 
 1038  1044     1 
 1038  1047     1 
 1039  1042     1 
 1039  1043     1 
 1040  1042     1 
 1040  1043     1 
 1041  1045     1 
 1041  1046     1 
 1041  1048     1 
 1041  1049     1 
 1042  1044     1 
 1042  1047     1 
 1044  1048     1 
 1044  1049     1 
 1045  1047     1 
 1046  1047     1 
 1050  1055     1 
 1050  1056     1 
 1050  1064     1 
 1051  1053     1 
 1051  1054     1 
 1052  1057     1 
 1052  1058     1 
 1052  1062     1 
 1052  1065     1 
 1052  1066     1 
 1053  1055     1 
 1053  1056     1 
 1053  1064     1 
 1054  1059     1 
 1054  1060     1 
 1054  1061     1 
 1054  1063     1 
 1054  1067     1 
 1054  1076     1 
 1055  1057     1 
 1055  1058     1 
 1055  1062     1 
 1055  1065     1 
 1055  1066     1 
 1056  1065     1 
 1056  1066     1 
 1057  1059     1 
 1057  1060     1 
 1057  1061     1 
 1057  1063     1 
 1057  1064     1 
 1058  1063     1 
 1058  1064     1 
 1059  1062     1 
 1060  1062     1 
 1061  1062     1 
 1062  1064     1 
 1064  1068     1 
 1064  1069     1 
 1064  1070     1 
 1064  1073     1 
 1064  1077     1 
 1064  1078     1 
 1065  1067     1 
 1065  1076     1 
 1066  1071     1 
 1066  1072     1 
 1066  1074     1 
 1066  1075     1 
 1066  1079     1 
 1066  1080     1 
 1067  1074     1 
 1067  1075     1 
 1067  1077     1 
 1067  1078     1 
 1068  1071     1 
 1068  1072     1 
 1068  1073     1 
 1068  1076     1 
 1069  1071     1 
 1069  1072     1 
 1069  1073     1 
 1069  1076     1 
 1070  1077     1 
 1070  1078     1 
 1071  1074     1 
 1071  1075     1 
 1071  1076     1 
 1072  1074     1 
 1072  1075     1 
 1072  1076     1 
 1073  1079     1 
 1073  1080     1 
 1074  1077     1 
 1074  1078     1 
 1075  1077     1 
 1075  1078     1 
 1076  1081     1 
 1076  1082     1 
 1077  1079     1 
 1077  1080     1 
 1078  1083     1 
 1078  1084     1 
 1078  1085     1 
 1079  1081     1 
 1079  1082     1 
 1080  1086     1 
 1080  1087     1 
 1081  1083     1 
 1081  1084     1 
 1081  1085     1 
 1082  1088     1 
 1082  1089     1 
 1083  1086     1 
 1083  1087     1 
 1084  1086     1 
 1084  1087     1 
 1085  1090     1 
 1085  1091     1 
 1085  1096     1 
 1086  1088     1 
 1086  1089     1 
 1087  1092     1 
 1087  1093     1 
 1087  1094     1 
 1087  1097     1 
 1087  1098     1 
 1088  1090     1 
 1088  1091     1 
 1088  1096     1 
 1089  1095     1 
 1089  1099     1 
 1089  1100     1 
 1090  1092     1 
 1090  1093     1 
 1090  1094     1 
 1090  1097     1 
 1090  1098     1 
 1091  1097     1 
 1091  1098     1 
 1092  1095     1 
 1092  1096     1 
 1093  1095     1 
 1093  1096     1 
 1094  1096     1 
 1096  1101     1 
 1096  1102     1 
 1096  1120     1 
 1097  1099     1 
 1097  1100     1 
 1098  1103     1 
 1098  1104     1 
 1098  1105     1 
 1098  1121     1 
 1098  1122     1 
 1099  1101     1 
 1099  1102     1 
 1099  1120     1 
 1100  1106     1 
 1100  1107     1 
 1100  1108     1 
 1100  1123     1 
 1100  1124     1 
 1101  1103     1 
 1101  1104     1 
 1101  1105     1 
 1101  1121     1 
 1101  1122     1 
 1102  1109     1 
 1102  1110     1 
 1102  1111     1 
 1102  1121     1 
 1102  1122     1 
 1103  1106     1 
 1103  1107     1 
 1103  1108     1 
 1103  1120     1 
 1104  1106     1 
 1104  1107     1 
 1104  1108     1 
 1104  1120     1 
 1105  1112     1 
 1105  1113     1 
 1105  1120     1 
 1106  1109     1 
 1106  1110     1 
 1106  1111     1 
 1107  1109     1 
 1107  1110     1 
 1107  1111     1 
 1108  1114     1 
 1108  1117     1 
 1109  1112     1 
 1109  1113     1 
 1110  1112     1 
 1110  1113     1 
 1111  1115     1 
 1111  1116     1 
 1111  1118     1 
 1111  1119     1 
 1112  1114     1 
 1112  1117     1 
 1114  1118     1 
 1114  1119     1 
 1115  1117     1 
 1116  1117     1 
 1120  1125     1 
 1120  1126     1 
 1120  1134     1 
 1121  1123     1 
 1121  1124     1 
 1122  1127     1 
 1122  1128     1 
 1122  1129     1 
 1122  1135     1 
 1122  1136     1 
 1123  1125     1 
 1123  1126     1 
 1123  1134     1 
 1124  1130     1 
 1124  1131     1 
 1124  1137     1 
 1124  1138     1 
 1125  1127     1 
 1125  1128     1 
 1125  1129     1 
 1125  1135     1 
 1125  1136     1 
 1126  1132     1 
 1126  1133     1 
 1126  1135     1 
 1126  1136     1 
 1127  1130     1 
 1127  1131     1 
 1127  1134     1 
 1128  1130     1 
 1128  1131     1 
 1128  1134     1 
 1129  1134     1 
 1130  1132     1 
 1130  1133     1 
 1134  1139     1 
 1134  1140     1 
 1134  1153     1 
 1135  1137     1 
 1135  1138     1 
 1136  1141     1 
 1136  1142     1 
 1136  1143     1 
 1136  1154     1 
 1136  1155     1 
 1137  1139     1 
 1137  1140     1 
 1137  1153     1 
 1138  1144     1 
 1138  1145     1 
 1138  1149     1 
 1138  1156     1 
 1138  1157     1 
 1139  1141     1 
 1139  1142     1 
 1139  1143     1 
 1139  1154     1 
 1139  1155     1 
 1140  1146     1 
 1140  1147     1 
 1140  1148     1 
 1140  1150     1 
 1140  1151     1 
 1140  1152     1 
 1140  1154     1 
 1140  1155     1 
 1141  1144     1 
 1141  1145     1 
 1141  1149     1 
 1141  1153     1 
 1142  1144     1 
 1142  1145     1 
 1142  1149     1 
 1142  1153     1 
 1143  1153     1 
 1144  1146     1 
 1144  1147     1 
 1144  1148     1 
 1144  1150     1 
 1144  1151     1 
 1144  1152     1 
 1145  1150     1 
 1145  1151     1 
 1145  1152     1 
 1146  1149     1 
 1147  1149     1 
 1148  1149     1 
 1153  1158     1 
 1153  1159     1 
 1153  1163     1 
 1154  1156     1 
 1154  1157     1 
 1155  1160     1 
 1155  1161     1 
 1155  1162     1 
 1155  1164     1 
 1155  1165     1 
 1156  1158     1 
 1156  1159     1 
 1156  1163     1 
 1157  1166     1 
 1157  1167     1 
 1157  1406     1 
 1158  1160     1 
 1158  1161     1 
 1158  1162     1 
 1158  1164     1 
 1158  1165     1 
 1159  1164     1 
 1159  1165     1 
 1159  1403     1 
 1160  1163     1 
 1160  1406     1 
 1161  1163     1 
 1161  1406     1 
 1162  1163     1 
 1162  1401     1 
 1162  1404     1 
 1162  1405     1 
 1163  1168     1 
 1163  1169     1 
 1163  1177     1 
 1164  1166     1 
 1164  1167     1 
 1165  1170     1 
 1165  1171     1 
 1165  1172     1 
 1165  1178     1 
 1165  1179     1 
 1166  1168     1 
 1166  1169     1 
 1166  1177     1 
 1167  1173     1 
 1167  1174     1 
 1167  1180     1 
 1167  1181     1 
 1168  1170     1 
 1168  1171     1 
 1168  1172     1 
 1168  1178     1 
 1168  1179     1 
 1169  1175     1 
 1169  1176     1 
 1169  1178     1 
 1169  1179     1 
 1170  1173     1 
 1170  1174     1 
 1170  1177     1 
 1171  1173     1 
 1171  1174     1 
 1171  1177     1 
 1172  1177     1 
 1173  1175     1 
 1173  1176     1 
 1177  1182     1 
 1177  1183     1 
 1177  1196     1 
 1178  1180     1 
 1178  1181     1 
 1179  1184     1 
 1179  1185     1 
 1179  1189     1 
 1179  1197     1 
 1179  1198     1 
 1180  1182     1 
 1180  1183     1 
 1180  1196     1 
 1181  1186     1 
 1181  1187     1 
 1181  1188     1 
 1181  1190     1 
 1181  1191     1 
 1181  1192     1 
 1181  1199     1 
 1181  1208     1 
 1182  1184     1 
 1182  1185     1 
 1182  1189     1 
 1182  1197     1 
 1182  1198     1 
 1183  1193     1 
 1183  1194     1 
 1183  1195     1 
 1183  1197     1 
 1183  1198     1 
 1184  1186     1 
 1184  1187     1 
 1184  1188     1 
 1184  1190     1 
 1184  1191     1 
 1184  1192     1 
 1184  1196     1 
 1185  1190     1 
 1185  1191     1 
 1185  1192     1 
 1185  1196     1 
 1186  1189     1 
 1187  1189     1 
 1188  1189     1 
 1189  1196     1 
 1190  1193     1 
 1190  1194     1 
 1190  1195     1 
 1191  1193     1 
 1191  1194     1 
 1191  1195     1 
 1196  1200     1 
 1196  1201     1 
 1196  1202     1 
 1196  1205     1 
 1196  1209     1 
 1196  1210     1 
 1197  1199     1 
 1197  1208     1 
 1198  1203     1 
 1198  1204     1 
 1198  1206     1 
 1198  1207     1 
 1198  1211     1 
 1198  1212     1 
 1199  1206     1 
 1199  1207     1 
 1199  1209     1 
 1199  1210     1 
 1200  1203     1 
 1200  1204     1 
 1200  1205     1 
 1200  1208     1 
 1201  1203     1 
 1201  1204     1 
 1201  1205     1 
 1201  1208     1 
 1202  1209     1 
 1202  1210     1 
 1203  1206     1 
 1203  1207     1 
 1203  1208     1 
 1204  1206     1 
 1204  1207     1 
 1204  1208     1 
 1205  1211     1 
 1205  1212     1 
 1206  1209     1 
 1206  1210     1 
 1207  1209     1 
 1207  1210     1 
 1208  1213     1 
 1208  1214     1 
 1209  1211     1 
 1209  1212     1 
 1210  1215     1 
 1210  1216     1 
 1210  1220     1 
 1211  1213     1 
 1211  1214     1 
 1212  1217     1 
 1212  1218     1 
 1212  1219     1 
 1212  1221     1 
 1212  1222     1 
 1213  1215     1 
 1213  1216     1 
 1213  1220     1 
 1214  1223     1 
 1214  1224     1 
 1215  1217     1 
 1215  1218     1 
 1215  1219     1 
 1215  1221     1 
 1215  1222     1 
 1216  1221     1 
 1216  1222     1 
 1217  1220     1 
 1218  1220     1 
 1219  1220     1 
 1220  1225     1 
 1220  1226     1 
 1220  1231     1 
 1221  1223     1 
 1221  1224     1 
 1222  1227     1 
 1222  1228     1 
 1222  1229     1 
 1222  1232     1 
 1222  1233     1 
 1223  1225     1 
 1223  1226     1 
 1223  1231     1 
 1224  1230     1 
 1224  1234     1 
 1224  1235     1 
 1225  1227     1 
 1225  1228     1 
 1225  1229     1 
 1225  1232     1 
 1225  1233     1 
 1226  1232     1 
 1226  1233     1 
 1227  1230     1 
 1227  1231     1 
 1228  1230     1 
 1228  1231     1 
 1229  1231     1 
 1231  1236     1 
 1231  1237     1 
 1231  1241     1 
 1232  1234     1 
 1232  1235     1 
 1233  1238     1 
 1233  1239     1 
 1233  1240     1 
 1233  1242     1 
 1233  1243     1 
 1234  1236     1 
 1234  1237     1 
 1234  1241     1 
 1235  1244     1 
 1235  1245     1 
 1236  1238     1 
 1236  1239     1 
 1236  1240     1 
 1236  1242     1 
 1236  1243     1 
 1237  1242     1 
 1237  1243     1 
 1238  1241     1 
 1239  1241     1 
 1240  1241     1 
 1241  1246     1 
 1241  1247     1 
 1241  1260     1 
 1242  1244     1 
 1242  1245     1 
 1243  1248     1 
 1243  1249     1 
 1243  1250     1 
 1243  1261     1 
 1243  1262     1 
 1244  1246     1 
 1244  1247     1 
 1244  1260     1 
 1245  1251     1 
 1245  1252     1 
 1245  1256     1 
 1245  1263     1 
 1245  1264     1 
 1246  1248     1 
 1246  1249     1 
 1246  1250     1 
 1246  1261     1 
 1246  1262     1 
 1247  1253     1 
 1247  1254     1 
 1247  1255     1 
 1247  1257     1 
 1247  1258     1 
 1247  1259     1 
 1247  1261     1 
 1247  1262     1 
 1248  1251     1 
 1248  1252     1 
 1248  1256     1 
 1248  1260     1 
 1249  1251     1 
 1249  1252     1 
 1249  1256     1 
 1249  1260     1 
 1250  1260     1 
 1251  1253     1 
 1251  1254     1 
 1251  1255     1 
 1251  1257     1 
 1251  1258     1 
 1251  1259     1 
 1252  1257     1 
 1252  1258     1 
 1252  1259     1 
 1253  1256     1 
 1254  1256     1 
 1255  1256     1 
 1260  1265     1 
 1260  1266     1 
 1260  1279     1 
 1261  1263     1 
 1261  1264     1 
 1262  1267     1 
 1262  1268     1 
 1262  1269     1 
 1262  1280     1 
 1262  1281     1 
 1263  1265     1 
 1263  1266     1 
 1263  1279     1 
 1264  1270     1 
 1264  1271     1 
 1264  1275     1 
 1264  1282     1 
 1264  1283     1 
 1265  1267     1 
 1265  1268     1 
 1265  1269     1 
 1265  1280     1 
 1265  1281     1 
 1266  1272     1 
 1266  1273     1 
 1266  1274     1 
 1266  1276     1 
 1266  1277     1 
 1266  1278     1 
 1266  1280     1 
 1266  1281     1 
 1267  1270     1 
 1267  1271     1 
 1267  1275     1 
 1267  1279     1 
 1268  1270     1 
 1268  1271     1 
 1268  1275     1 
 1268  1279     1 
 1269  1279     1 
 1270  1272     1 
 1270  1273     1 
 1270  1274     1 
 1270  1276     1 
 1270  1277     1 
 1270  1278     1 
 1271  1276     1 
 1271  1277     1 
 1271  1278     1 
 1272  1275     1 
 1273  1275     1 
 1274  1275     1 
 1279  1284     1 
 1279  1285     1 
 1279  1290     1 
 1280  1282     1 
 1280  1283     1 
 1281  1286     1 
 1281  1287     1 
 1281  1288     1 
 1281  1291     1 
 1281  1292     1 
 1282  1284     1 
 1282  1285     1 
 1282  1290     1 
 1283  1289     1 
 1283  1293     1 
 1283  1294     1 
 1284  1286     1 
 1284  1287     1 
 1284  1288     1 
 1284  1291     1 
 1284  1292     1 
 1285  1291     1 
 1285  1292     1 
 1286  1289     1 
 1286  1290     1 
 1287  1289     1 
 1287  1290     1 
 1288  1290     1 
 1290  1295     1 
 1290  1296     1 
 1290  1301     1 
 1291  1293     1 
 1291  1294     1 
 1292  1297     1 
 1292  1298     1 
 1292  1299     1 
 1292  1302     1 
 1292  1303     1 
 1293  1295     1 
 1293  1296     1 
 1293  1301     1 
 1294  1300     1 
 1294  1304     1 
 1294  1305     1 
 1295  1297     1 
 1295  1298     1 
 1295  1299     1 
 1295  1302     1 
 1295  1303     1 
 1296  1302     1 
 1296  1303     1 
 1297  1300     1 
 1297  1301     1 
 1298  1300     1 
 1298  1301     1 
 1299  1301     1 
 1301  1306     1 
 1301  1307     1 
 1301  1313     1 
 1302  1304     1 
 1302  1305     1 
 1303  1308     1 
 1303  1309     1 
 1303  1310     1 
 1303  1314     1 
 1303  1315     1 
 1304  1306     1 
 1304  1307     1 
 1304  1313     1 
 1305  1311     1 
 1305  1312     1 
 1305  1316     1 
 1305  1317     1 
 1306  1308     1 
 1306  1309     1 
 1306  1310     1 
 1306  1314     1 
 1306  1315     1 
 1307  1314     1 
 1307  1315     1 
 1308  1311     1 
 1308  1312     1 
 1308  1313     1 
 1309  1311     1 
 1309  1312     1 
 1309  1313     1 
 1310  1313     1 
 1313  1318     1 
 1313  1319     1 
 1313  1332     1 
 1314  1316     1 
 1314  1317     1 
 1315  1320     1 
 1315  1321     1 
 1315  1325     1 
 1315  1333     1 
 1315  1334     1 
 1316  1318     1 
 1316  1319     1 
 1316  1332     1 
 1317  1322     1 
 1317  1323     1 
 1317  1324     1 
 1317  1326     1 
 1317  1327     1 
 1317  1328     1 
 1317  1335     1 
 1317  1336     1 
 1318  1320     1 
 1318  1321     1 
 1318  1325     1 
 1318  1333     1 
 1318  1334     1 
 1319  1329     1 
 1319  1330     1 
 1319  1331     1 
 1319  1333     1 
 1319  1334     1 
 1320  1322     1 
 1320  1323     1 
 1320  1324     1 
 1320  1326     1 
 1320  1327     1 
 1320  1328     1 
 1320  1332     1 
 1321  1326     1 
 1321  1327     1 
 1321  1328     1 
 1321  1332     1 
 1322  1325     1 
 1323  1325     1 
 1324  1325     1 
 1325  1332     1 
 1326  1329     1 
 1326  1330     1 
 1326  1331     1 
 1327  1329     1 
 1327  1330     1 
 1327  1331     1 
 1332  1337     1 
 1332  1338     1 
 1332  1346     1 
 1333  1335     1 
 1333  1336     1 
 1334  1339     1 
 1334  1340     1 
 1334  1344     1 
 1334  1347     1 
 1334  1348     1 
 1335  1337     1 
 1335  1338     1 
 1335  1346     1 
 1336  1341     1 
 1336  1342     1 
 1336  1343     1 
 1336  1345     1 
 1336  1349     1 
 1336  1350     1 
 1337  1339     1 
 1337  1340     1 
 1337  1344     1 
 1337  1347     1 
 1337  1348     1 
 1338  1347     1 
 1338  1348     1 
 1339  1341     1 
 1339  1342     1 
 1339  1343     1 
 1339  1345     1 
 1339  1346     1 
 1340  1345     1 
 1340  1346     1 
 1341  1344     1 
 1342  1344     1 
 1343  1344     1 
 1344  1346     1 
 1346  1351     1 
 1346  1352     1 
 1346  1356     1 
 1347  1349     1 
 1347  1350     1 
 1348  1353     1 
 1348  1354     1 
 1348  1355     1 
 1348  1357     1 
 1348  1358     1 
 1349  1351     1 
 1349  1352     1 
 1349  1356     1 
 1350  1359     1 
 1350  1360     1 
 1351  1353     1 
 1351  1354     1 
 1351  1355     1 
 1351  1357     1 
 1351  1358     1 
 1352  1357     1 
 1352  1358     1 
 1353  1356     1 
 1354  1356     1 
 1355  1356     1 
 1356  1361     1 
 1356  1362     1 
 1356  1367     1 
 1357  1359     1 
 1357  1360     1 
 1358  1363     1 
 1358  1364     1 
 1358  1365     1 
 1358  1368     1 
 1358  1369     1 
 1359  1361     1 
 1359  1362     1 
 1359  1367     1 
 1360  1366     1 
 1360  1370     1 
 1360  1371     1 
 1361  1363     1 
 1361  1364     1 
 1361  1365     1 
 1361  1368     1 
 1361  1369     1 
 1362  1368     1 
 1362  1369     1 
 1363  1366     1 
 1363  1367     1 
 1364  1366     1 
 1364  1367     1 
 1365  1367     1 
 1367  1372     1 
 1367  1373     1 
 1367  1383     1 
 1368  1370     1 
 1368  1371     1 
 1369  1374     1 
 1369  1375     1 
 1369  1379     1 
 1369  1384     1 
 1369  1385     1 
 1370  1372     1 
 1370  1373     1 
 1370  1383     1 
 1371  1376     1 
 1371  1377     1 
 1371  1378     1 
 1371  1380     1 
 1371  1381     1 
 1371  1382     1 
 1371  1386     1 
 1371  1387     1 
 1372  1374     1 
 1372  1375     1 
 1372  1379     1 
 1372  1384     1 
 1372  1385     1 
 1373  1384     1 
 1373  1385     1 
 1374  1376     1 
 1374  1377     1 
 1374  1378     1 
 1374  1380     1 
 1374  1381     1 
 1374  1382     1 
 1374  1383     1 
 1375  1380     1 
 1375  1381     1 
 1375  1382     1 
 1375  1383     1 
 1376  1379     1 
 1377  1379     1 
 1378  1379     1 
 1379  1383     1 
 1383  1388     1 
 1383  1389     1 
 1383  1397     1 
 1384  1386     1 
 1384  1387     1 
 1385  1390     1 
 1385  1391     1 
 1385  1392     1 
 1385  1398     1 
 1385  1399     1 
 1386  1388     1 
 1386  1389     1 
 1386  1397     1 
 1387  1393     1 
 1387  1394     1 
 1387  1400     1 
 1387  1401     1 
 1388  1390     1 
 1388  1391     1 
 1388  1392     1 
 1388  1398     1 
 1388  1399     1 
 1389  1395     1 
 1389  1396     1 
 1389  1398     1 
 1389  1399     1 
 1390  1393     1 
 1390  1394     1 
 1390  1397     1 
 1391  1393     1 
 1391  1394     1 
 1391  1397     1 
 1392  1397     1 
 1393  1395     1 
 1393  1396     1 
 1397  1402     1 
 1397  1403     1 
 1397  1407     1 
 1398  1400     1 
 1398  1401     1 
 1399  1404     1 
 1399  1405     1 
 1399  1406     1 
 1399  1408     1 
 1399  1409     1 
 1400  1402     1 
 1400  1403     1 
 1400  1407     1 
 1401  1410     1 
 1401  1411     1 
 1402  1404     1 
 1402  1405     1 
 1402  1406     1 
 1402  1408     1 
 1402  1409     1 
 1403  1408     1 
 1403  1409     1 
 1404  1407     1 
 1405  1407     1 
 1406  1407     1 
 1407  1412     1 
 1407  1413     1 
 1407  1417     1 
 1408  1410     1 
 1408  1411     1 
 1409  1414     1 
 1409  1415     1 
 1409  1416     1 
 1409  1418     1 
 1409  1419     1 
 1410  1412     1 
 1410  1413     1 
 1410  1417     1 
 1411  1420     1 
 1411  1421     1 
 1412  1414     1 
 1412  1415     1 
 1412  1416     1 
 1412  1418     1 
 1412  1419     1 
 1413  1418     1 
 1413  1419     1 
 1414  1417     1 
 1415  1417     1 
 1416  1417     1 
 1417  1422     1 
 1417  1423     1 
 1417  1439     1 
 1418  1420     1 
 1418  1421     1 
 1419  1424     1 
 1419  1425     1 
 1419  1426     1 
 1419  1440     1 
 1419  1441     1 
 1420  1422     1 
 1420  1423     1 
 1420  1439     1 
 1421  1427     1 
 1421  1428     1 
 1421  1429     1 
 1421  1442     1 
 1421  1443     1 
 1422  1424     1 
 1422  1425     1 
 1422  1426     1 
 1422  1440     1 
 1422  1441     1 
 1423  1430     1 
 1423  1431     1 
 1423  1432     1 
 1423  1440     1 
 1423  1441     1 
 1424  1427     1 
 1424  1428     1 
 1424  1429     1 
 1424  1439     1 
 1425  1427     1 
 1425  1428     1 
 1425  1429     1 
 1425  1439     1 
 1426  1433     1 
 1426  1434     1 
 1426  1435     1 
 1426  1439     1 
 1427  1430     1 
 1427  1431     1 
 1427  1432     1 
 1428  1430     1 
 1428  1431     1 
 1428  1432     1 
 1429  1436     1 
 1429  1437     1 
 1429  1438     1 
 1430  1433     1 
 1430  1434     1 
 1430  1435     1 
 1431  1433     1 
 1431  1434     1 
 1431  1435     1 
 1433  1436     1 
 1433  1437     1 
 1433  1438     1 
 1434  1436     1 
 1434  1437     1 
 1434  1438     1 
 1439  1444     1 
 1439  1445     1 
 1439  1461     1 
 1440  1442     1 
 1440  1443     1 
 1441  1446     1 
 1441  1447     1 
 1441  1448     1 
 1441  1462     1 
 1441  1463     1 
 1442  1444     1 
 1442  1445     1 
 1442  1461     1 
 1443  1449     1 
 1443  1450     1 
 1443  1451     1 
 1443  1464     1 
 1443  1465     1 
 1444  1446     1 
 1444  1447     1 
 1444  1448     1 
 1444  1462     1 
 1444  1463     1 
 1445  1452     1 
 1445  1453     1 
 1445  1454     1 
 1445  1462     1 
 1445  1463     1 
 1446  1449     1 
 1446  1450     1 
 1446  1451     1 
 1446  1461     1 
 1447  1449     1 
 1447  1450     1 
 1447  1451     1 
 1447  1461     1 
 1448  1455     1 
 1448  1456     1 
 1448  1457     1 
 1448  1461     1 
 1449  1452     1 
 1449  1453     1 
 1449  1454     1 
 1450  1452     1 
 1450  1453     1 
 1450  1454     1 
 1451  1458     1 
 1451  1459     1 
 1451  1460     1 
 1452  1455     1 
 1452  1456     1 
 1452  1457     1 
 1453  1455     1 
 1453  1456     1 
 1453  1457     1 
 1455  1458     1 
 1455  1459     1 
 1455  1460     1 
 1456  1458     1 
 1456  1459     1 
 1456  1460     1 
 1461  1466     1 
 1461  1467     1 
 1461  1480     1 
 1462  1464     1 
 1462  1465     1 
 1463  1468     1 
 1463  1469     1 
 1463  1473     1 
 1463  1481     1 
 1463  1482     1 
 1464  1466     1 
 1464  1467     1 
 1464  1480     1 
 1465  1470     1 
 1465  1471     1 
 1465  1472     1 
 1465  1474     1 
 1465  1475     1 
 1465  1476     1 
 1465  1483     1 
 1465  1484     1 
 1466  1468     1 
 1466  1469     1 
 1466  1473     1 
 1466  1481     1 
 1466  1482     1 
 1467  1477     1 
 1467  1478     1 
 1467  1479     1 
 1467  1481     1 
 1467  1482     1 
 1468  1470     1 
 1468  1471     1 
 1468  1472     1 
 1468  1474     1 
 1468  1475     1 
 1468  1476     1 
 1468  1480     1 
 1469  1474     1 
 1469  1475     1 
 1469  1476     1 
 1469  1480     1 
 1470  1473     1 
 1471  1473     1 
 1472  1473     1 
 1473  1480     1 
 1474  1477     1 
 1474  1478     1 
 1474  1479     1 
 1475  1477     1 
 1475  1478     1 
 1475  1479     1 
 1480  1485     1 
 1480  1486     1 
 1480  1496     1 
 1481  1483     1 
 1481  1484     1 
 1482  1487     1 
 1482  1488     1 
 1482  1492     1 
 1482  1497     1 
 1482  1498     1 
 1483  1485     1 
 1483  1486     1 
 1483  1496     1 
 1484  1489     1 
 1484  1490     1 
 1484  1491     1 
 1484  1493     1 
 1484  1494     1 
 1484  1495     1 
 1484  1499     1 
 1484  1500     1 
 1485  1487     1 
 1485  1488     1 
 1485  1492     1 
 1485  1497     1 
 1485  1498     1 
 1486  1497     1 
 1486  1498     1 
 1487  1489     1 
 1487  1490     1 
 1487  1491     1 
 1487  1493     1 
 1487  1494     1 
 1487  1495     1 
 1487  1496     1 
 1488  1493     1 
 1488  1494     1 
 1488  1495     1 
 1488  1496     1 
 1489  1492     1 
 1490  1492     1 
 1491  1492     1 
 1492  1496     1 
 1496  1501     1 
 1496  1502     1 
 1496  1507     1 
 1497  1499     1 
 1497  1500     1 
 1498  1503     1 
 1498  1504     1 
 1498  1505     1 
 1498  1508     1 
 1498  1509     1 
 1499  1501     1 
 1499  1502     1 
 1499  1507     1 
 1500  1506     1 
 1500  1510     1 
 1500  1511     1 
 1501  1503     1 
 1501  1504     1 
 1501  1505     1 
 1501  1508     1 
 1501  1509     1 
 1502  1508     1 
 1502  1509     1 
 1503  1506     1 
 1503  1507     1 
 1504  1506     1 
 1504  1507     1 
 1505  1507     1 
 1507  1512     1 
 1507  1513     1 
 1507  1519     1 
 1508  1510     1 
 1508  1511     1 
 1509  1514     1 
 1509  1515     1 
 1509  1516     1 
 1509  1520     1 
 1509  1521     1 
 1510  1512     1 
 1510  1513     1 
 1510  1519     1 
 1511  1517     1 
 1511  1518     1 
 1511  1522     1 
 1511  1523     1 
 1512  1514     1 
 1512  1515     1 
 1512  1516     1 
 1512  1520     1 
 1512  1521     1 
 1513  1520     1 
 1513  1521     1 
 1514  1517     1 
 1514  1518     1 
 1514  1519     1 
 1515  1517     1 
 1515  1518     1 
 1515  1519     1 
 1516  1519     1 
 1519  1524     1 
 1519  1525     1 
 1519  1526     1 
 1520  1522     1 
 1520  1523     1 
 1521  1527     1 
 1521  1528     1 
 1522  1524     1 
 1522  1525     1 
 1522  1526     1 
 1523  1529     1 
 1523  1530     1 
 1524  1527     1 
 1524  1528     1 
 1525  1527     1 
 1525  1528     1 
 1526  1531     1 
 1526  1532     1 
 1526  1540     1 
 1527  1529     1 
 1527  1530     1 
 1528  1533     1 
 1528  1534     1 
 1528  1535     1 
 1528  1541     1 
 1528  1542     1 
 1529  1531     1 
 1529  1532     1 
 1529  1540     1 
 1530  1536     1 
 1530  1537     1 
 1530  1543     1 
 1530  1544     1 
 1531  1533     1 
 1531  1534     1 
 1531  1535     1 
 1531  1541     1 
 1531  1542     1 
 1532  1538     1 
 1532  1539     1 
 1532  1541     1 
 1532  1542     1 
 1533  1536     1 
 1533  1537     1 
 1533  1540     1 
 1534  1536     1 
 1534  1537     1 
 1534  1540     1 
 1535  1540     1 
 1536  1538     1 
 1536  1539     1 
 1540  1545     1 
 1540  1546     1 
 1540  1547     1 
 1541  1543     1 
 1541  1544     1 
 1542  1548     1 
 1542  1549     1 
 1543  1545     1 
 1543  1546     1 
 1543  1547     1 
 1544  1550     1 
 1544  1551     1 
 1545  1548     1 
 1545  1549     1 
 1546  1548     1 
 1546  1549     1 
 1547  1552     1 
 1547  1553     1 
 1547  1564     1 
 1548  1550     1 
 1548  1551     1 
 1549  1554     1 
 1549  1555     1 
 1549  1556     1 
 1549  1565     1 
 1549  1566     1 
 1550  1552     1 
 1550  1553     1 
 1550  1564     1 
 1551  1557     1 
 1551  1558     1 
 1551  1559     1 
 1551  1567     1 
 1551  1568     1 
 1552  1554     1 
 1552  1555     1 
 1552  1556     1 
 1552  1565     1 
 1552  1566     1 
 1553  1560     1 
 1553  1565     1 
 1553  1566     1 
 1554  1557     1 
 1554  1558     1 
 1554  1559     1 
 1554  1564     1 
 1555  1557     1 
 1555  1558     1 
 1555  1559     1 
 1555  1564     1 
 1556  1561     1 
 1556  1562     1 
 1556  1563     1 
 1556  1564     1 
 1557  1560     1 
 1558  1560     1 
 1564  1569     1 
 1564  1570     1 
 1564  1578     1 
 1565  1567     1 
 1565  1568     1 
 1566  1571     1 
 1566  1572     1 
 1566  1573     1 
 1566  1579     1 
 1566  1580     1 
 1567  1569     1 
 1567  1570     1 
 1567  1578     1 
 1568  1574     1 
 1568  1575     1 
 1568  1581     1 
 1568  1582     1 
 1569  1571     1 
 1569  1572     1 
 1569  1573     1 
 1569  1579     1 
 1569  1580     1 
 1570  1576     1 
 1570  1577     1 
 1570  1579     1 
 1570  1580     1 
 1571  1574     1 
 1571  1575     1 
 1571  1578     1 
 1572  1574     1 
 1572  1575     1 
 1572  1578     1 
 1573  1578     1 
 1574  1576     1 
 1574  1577     1 
 1578  1583     1 
 1578  1584     1 
 1578  1588     1 
 1579  1581     1 
 1579  1582     1 
 1580  1585     1 
 1580  1586     1 
 1580  1587     1 
 1580  1589     1 
 1580  1590     1 
 1581  1583     1 
 1581  1584     1 
 1581  1588     1 
 1582  1591     1 
 1582  1592     1 
 1583  1585     1 
 1583  1586     1 
 1583  1587     1 
 1583  1589     1 
 1583  1590     1 
 1584  1589     1 
 1584  1590     1 
 1585  1588     1 
 1586  1588     1 
 1587  1588     1 
 1588  1593     1 
 1588  1594     1 
 1588  1612     1 
 1589  1591     1 
 1589  1592     1 
 1590  1595     1 
 1590  1596     1 
 1590  1597     1 
 1590  1613     1 
 1590  1614     1 
 1591  1593     1 
 1591  1594     1 
 1591  1612     1 
 1592  1598     1 
 1592  1611     1 
 1592  1615     1 
 1592  1616     1 
 1593  1595     1 
 1593  1596     1 
 1593  1597     1 
 1593  1613     1 
 1593  1614     1 
 1594  1599     1 
 1594  1600     1 
 1594  1602     1 
 1594  1609     1 
 1594  1613     1 
 1594  1614     1 
 1595  1598     1 
 1595  1611     1 
 1595  1612     1 
 1596  1598     1 
 1596  1611     1 
 1596  1612     1 
 1597  1601     1 
 1597  1603     1 
 1597  1607     1 
 1597  1610     1 
 1597  1612     1 
 1598  1603     1 
 1598  1609     1 
 1599  1601     1 
 1599  1602     1 
 1599  1611     1 
 1600  1604     1 
 1600  1605     1 
 1600  1609     1 
 1601  1603     1 
 1601  1611     1 
 1602  1606     1 
 1602  1607     1 
 1602  1610     1 
 1603  1608     1 
 1603  1609     1 
 1604  1606     1 
 1604  1607     1 
 1604  1611     1 
 1605  1610     1 
 1605  1611     1 
 1606  1608     1 
 1606  1609     1 
 1608  1610     1 
 1608  1611     1 
 1612  1617     1 
 1612  1618     1 
 1612  1628     1 
 1613  1615     1 
 1613  1616     1 
 1614  1619     1 
 1614  1620     1 
 1614  1624     1 
 1614  1629     1 
 1614  1630     1 
 1615  1617     1 
 1615  1618     1 
 1615  1628     1 
 1616  1621     1 
 1616  1622     1 
 1616  1623     1 
 1616  1625     1 
 1616  1626     1 
 1616  1627     1 
 1616  1631     1 
 1616  1632     1 
 1617  1619     1 
 1617  1620     1 
 1617  1624     1 
 1617  1629     1 
 1617  1630     1 
 1618  1629     1 
 1618  1630     1 
 1619  1621     1 
 1619  1622     1 
 1619  1623     1 
 1619  1625     1 
 1619  1626     1 
 1619  1627     1 
 1619  1628     1 
 1620  1625     1 
 1620  1626     1 
 1620  1627     1 
 1620  1628     1 
 1621  1624     1 
 1622  1624     1 
 1623  1624     1 
 1624  1628     1 
 1628  1633     1 
 1628  1634     1 
 1628  1638     1 
 1629  1631     1 
 1629  1632     1 
 1630  1635     1 
 1630  1636     1 
 1630  1637     1 
 1630  1639     1 
 1630  1640     1 
 1631  1633     1 
 1631  1634     1 
 1631  1638     1 
 1632  1641     1 
 1632  1642     1 
 1633  1635     1 
 1633  1636     1 
 1633  1637     1 
 1633  1639     1 
 1633  1640     1 
 1634  1639     1 
 1634  1640     1 
 1635  1638     1 
 1636  1638     1 
 1637  1638     1 
 1638  1643     1 
 1638  1644     1 
 1638  1662     1 
 1639  1641     1 
 1639  1642     1 
 1640  1645     1 
 1640  1646     1 
 1640  1647     1 
 1640  1663     1 
 1640  1664     1 
 1641  1643     1 
 1641  1644     1 
 1641  1662     1 
 1642  1648     1 
 1642  1661     1 
 1642  1665     1 
 1642  1666     1 
 1643  1645     1 
 1643  1646     1 
 1643  1647     1 
 1643  1663     1 
 1643  1664     1 
 1644  1649     1 
 1644  1650     1 
 1644  1652     1 
 1644  1659     1 
 1644  1663     1 
 1644  1664     1 
 1645  1648     1 
 1645  1661     1 
 1645  1662     1 
 1646  1648     1 
 1646  1661     1 
 1646  1662     1 
 1647  1651     1 
 1647  1653     1 
 1647  1657     1 
 1647  1660     1 
 1647  1662     1 
 1648  1653     1 
 1648  1659     1 
 1649  1651     1 
 1649  1652     1 
 1649  1661     1 
 1650  1654     1 
 1650  1655     1 
 1650  1659     1 
 1651  1653     1 
 1651  1661     1 
 1652  1656     1 
 1652  1657     1 
 1652  1660     1 
 1653  1658     1 
 1653  1659     1 
 1654  1656     1 
 1654  1657     1 
 1654  1661     1 
 1655  1660     1 
 1655  1661     1 
 1656  1658     1 
 1656  1659     1 
 1658  1660     1 
 1658  1661     1 
 1662  1667     1 
 1662  1668     1 
 1662  1686     1 
 1663  1665     1 
 1663  1666     1 
 1664  1669     1 
 1664  1670     1 
 1664  1671     1 
 1664  1687     1 
 1664  1688     1 
 1665  1667     1 
 1665  1668     1 
 1665  1686     1 
 1666  1672     1 
 1666  1673     1 
 1666  1674     1 
 1666  1689     1 
 1666  1690     1 
 1667  1669     1 
 1667  1670     1 
 1667  1671     1 
 1667  1687     1 
 1667  1688     1 
 1668  1675     1 
 1668  1676     1 
 1668  1677     1 
 1668  1687     1 
 1668  1688     1 
 1669  1672     1 
 1669  1673     1 
 1669  1674     1 
 1669  1686     1 
 1670  1672     1 
 1670  1673     1 
 1670  1674     1 
 1670  1686     1 
 1671  1678     1 
 1671  1679     1 
 1671  1686     1 
 1672  1675     1 
 1672  1676     1 
 1672  1677     1 
 1673  1675     1 
 1673  1676     1 
 1673  1677     1 
 1674  1680     1 
 1674  1683     1 
 1675  1678     1 
 1675  1679     1 
 1676  1678     1 
 1676  1679     1 
 1677  1681     1 
 1677  1682     1 
 1677  1684     1 
 1677  1685     1 
 1678  1680     1 
 1678  1683     1 
 1680  1684     1 
 1680  1685     1 
 1681  1683     1 
 1682  1683     1 
 1686  1691     1 
 1686  1692     1 
 1686  1700     1 
 1687  1689     1 
 1687  1690     1 
 1688  1693     1 
 1688  1694     1 
 1688  1695     1 
 1688  1701     1 
 1688  1702     1 
 1689  1691     1 
 1689  1692     1 
 1689  1700     1 
 1690  1696     1 
 1690  1697     1 
 1690  1703     1 
 1690  1704     1 
 1691  1693     1 
 1691  1694     1 
 1691  1695     1 
 1691  1701     1 
 1691  1702     1 
 1692  1698     1 
 1692  1699     1 
 1692  1701     1 
 1692  1702     1 
 1693  1696     1 
 1693  1697     1 
 1693  1700     1 
 1694  1696     1 
 1694  1697     1 
 1694  1700     1 
 1695  1700     1 
 1696  1698     1 
 1696  1699     1 
 1700  1705     1 
 1700  1706     1 
 1700  1724     1 
 1701  1703     1 
 1701  1704     1 
 1702  1707     1 
 1702  1708     1 
 1702  1709     1 
 1702  1725     1 
 1702  1726     1 
 1703  1705     1 
 1703  1706     1 
 1703  1724     1 
 1704  1710     1 
 1704  1711     1 
 1704  1712     1 
 1704  1727     1 
 1704  1728     1 
 1705  1707     1 
 1705  1708     1 
 1705  1709     1 
 1705  1725     1 
 1705  1726     1 
 1706  1713     1 
 1706  1714     1 
 1706  1715     1 
 1706  1725     1 
 1706  1726     1 
 1707  1710     1 
 1707  1711     1 
 1707  1712     1 
 1707  1724     1 
 1708  1710     1 
 1708  1711     1 
 1708  1712     1 
 1708  1724     1 
 1709  1716     1 
 1709  1717     1 
 1709  1724     1 
 1710  1713     1 
 1710  1714     1 
 1710  1715     1 
 1711  1713     1 
 1711  1714     1 
 1711  1715     1 
 1712  1718     1 
 1712  1721     1 
 1713  1716     1 
 1713  1717     1 
 1714  1716     1 
 1714  1717     1 
 1715  1719     1 
 1715  1720     1 
 1715  1722     1 
 1715  1723     1 
 1716  1718     1 
 1716  1721     1 
 1718  1722     1 
 1718  1723     1 
 1719  1721     1 
 1720  1721     1 
 1724  1729     1 
 1724  1730     1 
 1724  1734     1 
 1725  1727     1 
 1725  1728     1 
 1726  1731     1 
 1726  1732     1 
 1726  1733     1 
 1726  1735     1 
 1726  1736     1 
 1727  1729     1 
 1727  1730     1 
 1727  1734     1 
 1728  1737     1 
 1728  1738     1 
 1729  1731     1 
 1729  1732     1 
 1729  1733     1 
 1729  1735     1 
 1729  1736     1 
 1730  1735     1 
 1730  1736     1 
 1731  1734     1 
 1732  1734     1 
 1733  1734     1 
 1734  1739     1 
 1734  1740     1 
 1734  1756     1 
 1735  1737     1 
 1735  1738     1 
 1736  1741     1 
 1736  1742     1 
 1736  1743     1 
 1736  1757     1 
 1736  1758     1 
 1737  1739     1 
 1737  1740     1 
 1737  1756     1 
 1738  1744     1 
 1738  1745     1 
 1738  1746     1 
 1738  1759     1 
 1738  1760     1 
 1739  1741     1 
 1739  1742     1 
 1739  1743     1 
 1739  1757     1 
 1739  1758     1 
 1740  1747     1 
 1740  1748     1 
 1740  1749     1 
 1740  1757     1 
 1740  1758     1 
 1741  1744     1 
 1741  1745     1 
 1741  1746     1 
 1741  1756     1 
 1742  1744     1 
 1742  1745     1 
 1742  1746     1 
 1742  1756     1 
 1743  1750     1 
 1743  1751     1 
 1743  1752     1 
 1743  1756     1 
 1744  1747     1 
 1744  1748     1 
 1744  1749     1 
 1745  1747     1 
 1745  1748     1 
 1745  1749     1 
 1746  1753     1 
 1746  1754     1 
 1746  1755     1 
 1747  1750     1 
 1747  1751     1 
 1747  1752     1 
 1748  1750     1 
 1748  1751     1 
 1748  1752     1 
 1750  1753     1 
 1750  1754     1 
 1750  1755     1 
 1751  1753     1 
 1751  1754     1 
 1751  1755     1 
 1756  1761     1 
 1756  1762     1 
 1756  1763     1 
 1757  1759     1 
 1757  1760     1 
 1758  1764     1 
 1758  1765     1 
 1759  1761     1 
 1759  1762     1 
 1759  1763     1 
 1760  1766     1 
 1760  1767     1 
 1761  1764     1 
 1761  1765     1 
 1762  1764     1 
 1762  1765     1 
 1763  1768     1 
 1763  1769     1 
 1763  1777     1 
 1764  1766     1 
 1764  1767     1 
 1765  1770     1 
 1765  1771     1 
 1765  1775     1 
 1765  1778     1 
 1765  1779     1 
 1766  1768     1 
 1766  1769     1 
 1766  1777     1 
 1767  1772     1 
 1767  1773     1 
 1767  1774     1 
 1767  1776     1 
 1767  1780     1 
 1767  1781     1 
 1768  1770     1 
 1768  1771     1 
 1768  1775     1 
 1768  1778     1 
 1768  1779     1 
 1769  1778     1 
 1769  1779     1 
 1770  1772     1 
 1770  1773     1 
 1770  1774     1 
 1770  1776     1 
 1770  1777     1 
 1771  1776     1 
 1771  1777     1 
 1772  1775     1 
 1773  1775     1 
 1774  1775     1 
 1775  1777     1 
 1777  1782     1 
 1777  1783     1 
 1777  1789     1 
 1778  1780     1 
 1778  1781     1 
 1779  1784     1 
 1779  1785     1 
 1779  1786     1 
 1779  1790     1 
 1779  1791     1 
 1780  1782     1 
 1780  1783     1 
 1780  1789     1 
 1781  1787     1 
 1781  1788     1 
 1781  1792     1 
 1781  1793     1 
 1782  1784     1 
 1782  1785     1 
 1782  1786     1 
 1782  1790     1 
 1782  1791     1 
 1783  1790     1 
 1783  1791     1 
 1784  1787     1 
 1784  1788     1 
 1784  1789     1 
 1785  1787     1 
 1785  1788     1 
 1785  1789     1 
 1786  1789     1 
 1789  1794     1 
 1789  1795     1 
 1789  1805     1 
 1790  1792     1 
 1790  1793     1 
 1791  1796     1 
 1791  1797     1 
 1791  1801     1 
 1791  1806     1 
 1791  1807     1 
 1792  1794     1 
 1792  1795     1 
 1792  1805     1 
 1793  1798     1 
 1793  1799     1 
 1793  1800     1 
 1793  1802     1 
 1793  1803     1 
 1793  1804     1 
 1793  1808     1 
 1793  1809     1 
 1794  1796     1 
 1794  1797     1 
 1794  1801     1 
 1794  1806     1 
 1794  1807     1 
 1795  1806     1 
 1795  1807     1 
 1796  1798     1 
 1796  1799     1 
 1796  1800     1 
 1796  1802     1 
 1796  1803     1 
 1796  1804     1 
 1796  1805     1 
 1797  1802     1 
 1797  1803     1 
 1797  1804     1 
 1797  1805     1 
 1798  1801     1 
 1799  1801     1 
 1800  1801     1 
 1801  1805     1 
 1805  1810     1 
 1805  1811     1 
 1805  1822     1 
 1806  1808     1 
 1806  1809     1 
 1807  1812     1 
 1807  1813     1 
 1807  1814     1 
 1807  1823     1 
 1807  1824     1 
 1808  1810     1 
 1808  1811     1 
 1808  1822     1 
 1809  1815     1 
 1809  1816     1 
 1809  1817     1 
 1809  1825     1 
 1809  1826     1 
 1810  1812     1 
 1810  1813     1 
 1810  1814     1 
 1810  1823     1 
 1810  1824     1 
 1811  1818     1 
 1811  1819     1 
 1811  1823     1 
 1811  1824     1 
 1812  1815     1 
 1812  1816     1 
 1812  1817     1 
 1812  1822     1 
 1813  1815     1 
 1813  1816     1 
 1813  1817     1 
 1813  1822     1 
 1814  1820     1 
 1814  1821     1 
 1814  1822     1 
 1815  1818     1 
 1815  1819     1 
 1816  1818     1 
 1816  1819     1 
 1818  1820     1 
 1818  1821     1 
 1822  1827     1 
 1822  1828     1 
 1822  1832     1 
 1823  1825     1 
 1823  1826     1 
 1824  1829     1 
 1824  1830     1 
 1824  1831     1 
 1824  1833     1 
 1824  1834     1 
 1825  1827     1 
 1825  1828     1 
 1825  1832     1 
 1826  1835     1 
 1826  1836     1 
 1827  1829     1 
 1827  1830     1 
 1827  1831     1 
 1827  1833     1 
 1827  1834     1 
 1828  1833     1 
 1828  1834     1 
 1829  1832     1 
 1830  1832     1 
 1831  1832     1 
 1832  1837     1 
 1832  1838     1 
 1832  1856     1 
 1833  1835     1 
 1833  1836     1 
 1834  1839     1 
 1834  1840     1 
 1834  1841     1 
 1834  1857     1 
 1834  1858     1 
 1835  1837     1 
 1835  1838     1 
 1835  1856     1 
 1836  1842     1 
 1836  1855     1 
 1836  1859     1 
 1836  1860     1 
 1837  1839     1 
 1837  1840     1 
 1837  1841     1 
 1837  1857     1 
 1837  1858     1 
 1838  1843     1 
 1838  1844     1 
 1838  1846     1 
 1838  1853     1 
 1838  1857     1 
 1838  1858     1 
 1839  1842     1 
 1839  1855     1 
 1839  1856     1 
 1840  1842     1 
 1840  1855     1 
 1840  1856     1 
 1841  1845     1 
 1841  1847     1 
 1841  1851     1 
 1841  1854     1 
 1841  1856     1 
 1842  1847     1 
 1842  1853     1 
 1843  1845     1 
 1843  1846     1 
 1843  1855     1 
 1844  1848     1 
 1844  1849     1 
 1844  1853     1 
 1845  1847     1 
 1845  1855     1 
 1846  1850     1 
 1846  1851     1 
 1846  1854     1 
 1847  1852     1 
 1847  1853     1 
 1848  1850     1 
 1848  1851     1 
 1848  1855     1 
 1849  1854     1 
 1849  1855     1 
 1850  1852     1 
 1850  1853     1 
 1852  1854     1 
 1852  1855     1 
 1856  1861     1 
 1856  1862     1 
 1856  1875     1 
 1857  1859     1 
 1857  1860     1 
 1858  1863     1 
 1858  1864     1 
 1858  1868     1 
 1858  1876     1 
 1858  1877     1 
 1859  1861     1 
 1859  1862     1 
 1859  1875     1 
 1860  1865     1 
 1860  1866     1 
 1860  1867     1 
 1860  1869     1 
 1860  1870     1 
 1860  1871     1 
 1860  1878     1 
 1860  1879     1 
 1861  1863     1 
 1861  1864     1 
 1861  1868     1 
 1861  1876     1 
 1861  1877     1 
 1862  1872     1 
 1862  1873     1 
 1862  1874     1 
 1862  1876     1 
 1862  1877     1 
 1863  1865     1 
 1863  1866     1 
 1863  1867     1 
 1863  1869     1 
 1863  1870     1 
 1863  1871     1 
 1863  1875     1 
 1864  1869     1 
 1864  1870     1 
 1864  1871     1 
 1864  1875     1 
 1865  1868     1 
 1866  1868     1 
 1867  1868     1 
 1868  1875     1 
 1869  1872     1 
 1869  1873     1 
 1869  1874     1 
 1870  1872     1 
 1870  1873     1 
 1870  1874     1 
 1875  1880     1 
 1875  1881     1 
 1875  1899     1 
 1876  1878     1 
 1876  1879     1 
 1877  1882     1 
 1877  1883     1 
 1877  1884     1 
 1877  1900     1 
 1877  1901     1 
 1878  1880     1 
 1878  1881     1 
 1878  1899     1 
 1879  1885     1 
 1879  1886     1 
 1879  1887     1 
 1879  1902     1 
 1879  1903     1 
 1880  1882     1 
 1880  1883     1 
 1880  1884     1 
 1880  1900     1 
 1880  1901     1 
 1881  1888     1 
 1881  1889     1 
 1881  1890     1 
 1881  1900     1 
 1881  1901     1 
 1882  1885     1 
 1882  1886     1 
 1882  1887     1 
 1882  1899     1 
 1883  1885     1 
 1883  1886     1 
 1883  1887     1 
 1883  1899     1 
 1884  1891     1 
 1884  1892     1 
 1884  1899     1 
 1885  1888     1 
 1885  1889     1 
 1885  1890     1 
 1886  1888     1 
 1886  1889     1 
 1886  1890     1 
 1887  1893     1 
 1887  1896     1 
 1888  1891     1 
 1888  1892     1 
 1889  1891     1 
 1889  1892     1 
 1890  1894     1 
 1890  1895     1 
 1890  1897     1 
 1890  1898     1 
 1891  1893     1 
 1891  1896     1 
 1893  1897     1 
 1893  1898     1 
 1894  1896     1 
 1895  1896     1 
 1899  1904     1 
 1899  1905     1 
 1899  1906     1 
 1900  1902     1 
 1900  1903     1 
 1901  1907     1 
 1901  1908     1 
 1902  1904     1 
 1902  1905     1 
 1902  1906     1 
 1903  1909     1 
 1903  1910     1 
 1904  1907     1 
 1904  1908     1 
 1905  1907     1 
 1905  1908     1 
 1906  1911     1 
 1906  1912     1 
 1906  1916     1 
 1907  1909     1 
 1907  1910     1 
 1908  1913     1 
 1908  1914     1 
 1908  1915     1 
 1908  1917     1 
 1908  1918     1 
 1909  1911     1 
 1909  1912     1 
 1909  1916     1 
 1910  1919     1 
 1910  1920     1 
 1911  1913     1 
 1911  1914     1 
 1911  1915     1 
 1911  1917     1 
 1911  1918     1 
 1912  1917     1 
 1912  1918     1 
 1913  1916     1 
 1914  1916     1 
 1915  1916     1 
 1916  1921     1 
 1916  1922     1 
 1916  1940     1 
 1917  1919     1 
 1917  1920     1 
 1918  1923     1 
 1918  1924     1 
 1918  1925     1 
 1918  1941     1 
 1918  1942     1 
 1919  1921     1 
 1919  1922     1 
 1919  1940     1 
 1920  1926     1 
 1920  1927     1 
 1920  1928     1 
 1920  1943     1 
 1920  1944     1 
 1921  1923     1 
 1921  1924     1 
 1921  1925     1 
 1921  1941     1 
 1921  1942     1 
 1922  1929     1 
 1922  1930     1 
 1922  1931     1 
 1922  1941     1 
 1922  1942     1 
 1923  1926     1 
 1923  1927     1 
 1923  1928     1 
 1923  1940     1 
 1924  1926     1 
 1924  1927     1 
 1924  1928     1 
 1924  1940     1 
 1925  1932     1 
 1925  1933     1 
 1925  1940     1 
 1926  1929     1 
 1926  1930     1 
 1926  1931     1 
 1927  1929     1 
 1927  1930     1 
 1927  1931     1 
 1928  1934     1 
 1928  1937     1 
 1929  1932     1 
 1929  1933     1 
 1930  1932     1 
 1930  1933     1 
 1931  1935     1 
 1931  1936     1 
 1931  1938     1 
 1931  1939     1 
 1932  1934     1 
 1932  1937     1 
 1934  1938     1 
 1934  1939     1 
 1935  1937     1 
 1936  1937     1 
 1940  1945     1 
 1940  1946     1 
 1940  1959     1 
 1941  1943     1 
 1941  1944     1 
 1942  1947     1 
 1942  1948     1 
 1942  1949     1 
 1942  1960     1 
 1942  1961     1 
 1943  1945     1 
 1943  1946     1 
 1943  1959     1 
 1944  1950     1 
 1944  1951     1 
 1944  1955     1 
 1945  1947     1 
 1945  1948     1 
 1945  1949     1 
 1945  1960     1 
 1945  1961     1 
 1946  1952     1 
 1946  1953     1 
 1946  1954     1 
 1946  1956     1 
 1946  1957     1 
 1946  1958     1 
 1946  1960     1 
 1946  1961     1 
 1947  1950     1 
 1947  1951     1 
 1947  1955     1 
 1947  1959     1 
 1948  1950     1 
 1948  1951     1 
 1948  1955     1 
 1948  1959     1 
 1949  1959     1 
 1950  1952     1 
 1950  1953     1 
 1950  1954     1 
 1950  1956     1 
 1950  1957     1 
 1950  1958     1 
 1951  1956     1 
 1951  1957     1 
 1951  1958     1 
 1952  1955     1 
 1953  1955     1 
 1954  1955     1 

[ angles ]
;  ai    aj    ak funct            c0            c1            c2            c3
    2     1     3     1 
    2     1     4     1 
    2     1     5     1 
    3     1     4     1 
    3     1     5     1 
    4     1     5     1 
    1     5     6     1 
    1     5     7     1 
    1     5    23     1 
    6     5     7     1 
    6     5    23     1 
    7     5    23     1 
    5     7     8     1 
    5     7     9     1 
    5     7    10     1 
    8     7     9     1 
    8     7    10     1 
    9     7    10     1 
    7    10    11     1 
    7    10    12     1 
    7    10    13     1 
   11    10    12     1 
   11    10    13     1 
   12    10    13     1 
   10    13    14     1 
   10    13    15     1 
   10    13    16     1 
   14    13    15     1 
   14    13    16     1 
   15    13    16     1 
   13    16    17     1 
   13    16    18     1 
   13    16    19     1 
   17    16    18     1 
   17    16    19     1 
   18    16    19     1 
   16    19    20     1 
   16    19    21     1 
   16    19    22     1 
   20    19    21     1 
   20    19    22     1 
   21    19    22     1 
    5    23    24     1 
    5    23    25     1 
   24    23    25     1 
   23    25    26     1 
   23    25    27     1 
   26    25    27     1 
   25    27    28     1 
   25    27    29     1 
   25    27    39     1 
   28    27    29     1 
   28    27    39     1 
   29    27    39     1 
   27    29    30     1 
   27    29    31     1 
   27    29    35     1 
   30    29    31     1 
   30    29    35     1 
   31    29    35     1 
   29    31    32     1 
   29    31    33     1 
   29    31    34     1 
   32    31    33     1 
   32    31    34     1 
   33    31    34     1 
   29    35    36     1 
   29    35    37     1 
   29    35    38     1 
   36    35    37     1 
   36    35    38     1 
   37    35    38     1 
   27    39    40     1 
   27    39    41     1 
   40    39    41     1 
   39    41    42     1 
   39    41    43     1 
   42    41    43     1 
   41    43    44     1 
   41    43    45     1 
   41    43    59     1 
   44    43    45     1 
   44    43    59     1 
   45    43    59     1 
   43    45    46     1 
   43    45    47     1 
   43    45    48     1 
   46    45    47     1 
   46    45    48     1 
   47    45    48     1 
   45    48    49     1 
   45    48    57     1 
   49    48    57     1 
   48    49    50     1 
   48    49    51     1 
   50    49    51     1 
   49    51    52     1 
   49    51    53     1 
   52    51    53     1 
   51    53    54     1 
   51    53    55     1 
   54    53    55     1 
   53    55    56     1 
   53    55    57     1 
   56    55    57     1 
   48    57    55     1 
   48    57    58     1 
   55    57    58     1 
   43    59    60     1 
   43    59    61     1 
   60    59    61     1 
   59    61    62     1 
   59    61    63     1 
   62    61    63     1 
   61    63    64     1 
   61    63    65     1 
   61    63    66     1 
   64    63    65     1 
   64    63    66     1 
   65    63    66     1 
   63    66    67     1 
   63    66    68     1 
   67    66    68     1 
   66    68    69     1 
   66    68    70     1 
   69    68    70     1 
   68    70    71     1 
   68    70    72     1 
   68    70    90     1 
   71    70    72     1 
   71    70    90     1 
   72    70    90     1 
   70    72    73     1 
   70    72    74     1 
   70    72    75     1 
   73    72    74     1 
   73    72    75     1 
   74    72    75     1 
   72    75    76     1 
   72    75    77     1 
   72    75    78     1 
   76    75    77     1 
   76    75    78     1 
   77    75    78     1 
   75    78    79     1 
   75    78    80     1 
   75    78    81     1 
   79    78    80     1 
   79    78    81     1 
   80    78    81     1 
   78    81    82     1 
   78    81    83     1 
   82    81    83     1 
   81    83    84     1 
   81    83    87     1 
   84    83    87     1 
   83    84    85     1 
   83    84    86     1 
   85    84    86     1 
   83    87    88     1 
   83    87    89     1 
   88    87    89     1 
   70    90    91     1 
   70    90    92     1 
   91    90    92     1 
   90    92    93     1 
   90    92    94     1 
   93    92    94     1 
   92    94    95     1 
   92    94    96     1 
   92    94   100     1 
   95    94    96     1 
   95    94   100     1 
   96    94   100     1 
   94    96    97     1 
   94    96    98     1 
   94    96    99     1 
   97    96    98     1 
   97    96    99     1 
   98    96    99     1 
   96    99  1915     1 
   94   100   101     1 
   94   100   102     1 
  101   100   102     1 
  100   102   103     1 
  100   102   104     1 
  103   102   104     1 
  102   104   105     1 
  102   104   106     1 
  102   104   115     1 
  105   104   106     1 
  105   104   115     1 
  106   104   115     1 
  104   106   107     1 
  104   106   108     1 
  104   106   109     1 
  107   106   108     1 
  107   106   109     1 
  108   106   109     1 
  106   109   110     1 
  106   109   111     1 
  106   109   112     1 
  110   109   111     1 
  110   109   112     1 
  111   109   112     1 
  109   112   113     1 
  109   112   114     1 
  113   112   114     1 
  104   115   116     1 
  104   115   117     1 
  116   115   117     1 
  115   117   118     1 
  115   117   119     1 
  118   117   119     1 
  117   119   120     1 
  117   119   121     1 
  117   119   134     1 
  120   119   121     1 
  120   119   134     1 
  121   119   134     1 
  119   121   122     1 
  119   121   123     1 
  119   121   124     1 
  122   121   123     1 
  122   121   124     1 
  123   121   124     1 
  121   124   125     1 
  121   124   126     1 
  121   124   130     1 
  125   124   126     1 
  125   124   130     1 
  126   124   130     1 
  124   126   127     1 
  124   126   128     1 
  124   126   129     1 
  127   126   128     1 
  127   126   129     1 
  128   126   129     1 
  124   130   131     1 
  124   130   132     1 
  124   130   133     1 
  131   130   132     1 
  131   130   133     1 
  132   130   133     1 
  119   134   135     1 
  119   134   136     1 
  135   134   136     1 
  134   136   137     1 
  134   136   138     1 
  137   136   138     1 
  136   138   139     1 
  136   138   140     1 
  136   138   144     1 
  139   138   140     1 
  139   138   144     1 
  140   138   144     1 
  138   140   141     1 
  138   140   142     1 
  138   140   143     1 
  141   140   142     1 
  141   140   143     1 
  142   140   143     1 
  138   144   145     1 
  138   144   146     1 
  145   144   146     1 
  144   146   147     1 
  144   146   148     1 
  147   146   148     1 
  146   148   149     1 
  146   148   150     1 
  146   148   154     1 
  149   148   150     1 
  149   148   154     1 
  150   148   154     1 
  148   150   151     1 
  148   150   152     1 
  148   150   153     1 
  151   150   152     1 
  151   150   153     1 
  152   150   153     1 
  148   154   155     1 
  148   154   156     1 
  155   154   156     1 
  154   156   157     1 
  154   156   158     1 
  157   156   158     1 
  156   158   159     1 
  156   158   160     1 
  156   158   164     1 
  159   158   160     1 
  159   158   164     1 
  160   158   164     1 
  158   160   161     1 
  158   160   162     1 
  158   160   163     1 
  161   160   162     1 
  161   160   163     1 
  162   160   163     1 
  158   164   165     1 
  158   164   166     1 
  165   164   166     1 
  164   166   167     1 
  164   166   168     1 
  167   166   168     1 
  166   168   169     1 
  166   168   170     1 
  166   168   181     1 
  169   168   170     1 
  169   168   181     1 
  170   168   181     1 
  168   170   171     1 
  168   170   172     1 
  168   170   173     1 
  171   170   172     1 
  171   170   173     1 
  172   170   173     1 
  170   173   174     1 
  170   173   175     1 
  170   173   176     1 
  174   173   175     1 
  174   173   176     1 
  175   173   176     1 
  173   176   177     1 
  176   177   178     1 
  176   177   179     1 
  176   177   180     1 
  178   177   179     1 
  178   177   180     1 
  179   177   180     1 
  168   181   182     1 
  168   181   183     1 
  182   181   183     1 
  181   183   184     1 
  181   183   185     1 
  184   183   185     1 
  183   185   186     1 
  183   185   187     1 
  183   185   203     1 
  186   185   187     1 
  186   185   203     1 
  187   185   203     1 
  185   187   188     1 
  185   187   189     1 
  185   187   190     1 
  188   187   189     1 
  188   187   190     1 
  189   187   190     1 
  187   190   191     1 
  187   190   192     1 
  187   190   193     1 
  191   190   192     1 
  191   190   193     1 
  192   190   193     1 
  190   193   194     1 
  190   193   195     1 
  190   193   196     1 
  194   193   195     1 
  194   193   196     1 
  195   193   196     1 
  193   196   197     1 
  193   196   198     1 
  193   196   199     1 
  197   196   198     1 
  197   196   199     1 
  198   196   199     1 
  196   199   200     1 
  196   199   201     1 
  196   199   202     1 
  200   199   201     1 
  200   199   202     1 
  201   199   202     1 
  185   203   204     1 
  185   203   205     1 
  204   203   205     1 
  203   205   206     1 
  203   205   207     1 
  206   205   207     1 
  205   207   208     1 
  205   207   209     1 
  205   207   227     1 
  208   207   209     1 
  208   207   227     1 
  209   207   227     1 
  207   209   210     1 
  207   209   211     1 
  207   209   212     1 
  210   209   211     1 
  210   209   212     1 
  211   209   212     1 
  209   212   213     1 
  209   212   214     1 
  209   212   215     1 
  213   212   214     1 
  213   212   215     1 
  214   212   215     1 
  212   215   216     1 
  212   215   217     1 
  212   215   218     1 
  216   215   217     1 
  216   215   218     1 
  217   215   218     1 
  215   218   219     1 
  215   218   220     1 
  219   218   220     1 
  218   220   221     1 
  218   220   224     1 
  221   220   224     1 
  220   221   222     1 
  220   221   223     1 
  222   221   223     1 
  220   224   225     1 
  220   224   226     1 
  225   224   226     1 
  207   227   228     1 
  207   227   229     1 
  228   227   229     1 
  227   229   230     1 
  227   229   231     1 
  230   229   231     1 
  229   231   232     1 
  229   231   233     1 
  229   231   245     1 
  232   231   233     1 
  232   231   245     1 
  233   231   245     1 
  231   233   234     1 
  231   233   235     1 
  231   233   236     1 
  234   233   235     1 
  234   233   236     1 
  235   233   236     1 
  233   236   237     1 
  233   236   243     1 
  237   236   243     1 
  236   237   238     1 
  236   237   239     1 
  238   237   239     1 
  237   239   240     1 
  237   239   241     1 
  240   239   241     1 
  239   241   242     1 
  239   241   243     1 
  242   241   243     1 
  236   243   241     1 
  236   243   244     1 
  241   243   244     1 
  231   245   246     1 
  231   245   247     1 
  246   245   247     1 
  245   247   248     1 
  245   247   249     1 
  248   247   249     1 
  247   249   250     1 
  247   249   251     1 
  247   249   252     1 
  250   249   251     1 
  250   249   252     1 
  251   249   252     1 
  249   252   253     1 
  249   252   254     1 
  253   252   254     1 
  252   254   255     1 
  252   254   256     1 
  255   254   256     1 
  254   256   257     1 
  254   256   258     1 
  254   256   271     1 
  257   256   258     1 
  257   256   271     1 
  258   256   271     1 
  256   258   259     1 
  256   258   260     1 
  256   258   261     1 
  259   258   260     1 
  259   258   261     1 
  260   258   261     1 
  258   261   262     1 
  258   261   263     1 
  258   261   267     1 
  262   261   263     1 
  262   261   267     1 
  263   261   267     1 
  261   263   264     1 
  261   263   265     1 
  261   263   266     1 
  264   263   265     1 
  264   263   266     1 
  265   263   266     1 
  261   267   268     1 
  261   267   269     1 
  261   267   270     1 
  268   267   269     1 
  268   267   270     1 
  269   267   270     1 
  256   271   272     1 
  256   271   273     1 
  272   271   273     1 
  271   273   274     1 
  271   273   275     1 
  274   273   275     1 
  273   275   276     1 
  273   275   277     1 
  273   275   283     1 
  276   275   277     1 
  276   275   283     1 
  277   275   283     1 
  275   277   278     1 
  275   277   279     1 
  275   277   280     1 
  278   277   279     1 
  278   277   280     1 
  279   277   280     1 
  277   280   281     1 
  277   280   282     1 
  281   280   282     1 
  275   283   284     1 
  275   283   285     1 
  284   283   285     1 
  283   285   286     1 
  283   285   287     1 
  286   285   287     1 
  285   287   288     1 
  285   287   289     1 
  285   287   297     1 
  288   287   289     1 
  288   287   297     1 
  289   287   297     1 
  287   289   290     1 
  287   289   291     1 
  287   289   292     1 
  290   289   291     1 
  290   289   292     1 
  291   289   292     1 
  289   292   293     1 
  289   292   294     1 
  293   292   294     1 
  292   294   295     1 
  292   294   296     1 
  295   294   296     1 
  287   297   298     1 
  287   297   299     1 
  298   297   299     1 
  297   299   300     1 
  297   299   301     1 
  300   299   301     1 
  299   301   302     1 
  299   301   303     1 
  299   301   318     1 
  302   301   303     1 
  302   301   318     1 
  303   301   318     1 
  301   303   304     1 
  301   303   305     1 
  301   303   306     1 
  304   303   305     1 
  304   303   306     1 
  305   303   306     1 
  303   306   307     1 
  303   306   316     1 
  307   306   316     1 
  306   307   308     1 
  306   307   309     1 
  308   307   309     1 
  307   309   310     1 
  307   309   311     1 
  310   309   311     1 
  309   311   312     1 
  309   311   314     1 
  312   311   314     1 
  311   312   313     1 
  311   314   315     1 
  311   314   316     1 
  315   314   316     1 
  306   316   314     1 
  306   316   317     1 
  314   316   317     1 
  301   318   319     1 
  301   318   320     1 
  319   318   320     1 
  318   320   321     1 
  318   320   322     1 
  321   320   322     1 
  320   322   323     1 
  320   322   324     1 
  320   322   342     1 
  323   322   324     1 
  323   322   342     1 
  324   322   342     1 
  322   324   325     1 
  322   324   326     1 
  322   324   327     1 
  325   324   326     1 
  325   324   327     1 
  326   324   327     1 
  324   327   328     1 
  324   327   329     1 
  324   327   330     1 
  328   327   329     1 
  328   327   330     1 
  329   327   330     1 
  327   330   331     1 
  327   330   332     1 
  327   330   333     1 
  331   330   332     1 
  331   330   333     1 
  332   330   333     1 
  330   333   334     1 
  330   333   335     1 
  334   333   335     1 
  333   335   336     1 
  333   335   339     1 
  336   335   339     1 
  335   336   337     1 
  335   336   338     1 
  337   336   338     1 
  335   339   340     1 
  335   339   341     1 
  340   339   341     1 
  322   342   343     1 
  322   342   344     1 
  343   342   344     1 
  342   344   345     1 
  342   344   346     1 
  345   344   346     1 
  344   346   347     1 
  344   346   348     1 
  344   346   349     1 
  347   346   348     1 
  347   346   349     1 
  348   346   349     1 
  346   349   350     1 
  346   349   351     1 
  350   349   351     1 
  349   351   352     1 
  349   351   353     1 
  352   351   353     1 
  351   353   354     1 
  351   353   355     1 
  351   353   370     1 
  354   353   355     1 
  354   353   370     1 
  355   353   370     1 
  353   355   356     1 
  353   355   357     1 
  353   355   358     1 
  356   355   357     1 
  356   355   358     1 
  357   355   358     1 
  355   358   359     1 
  355   358   368     1 
  359   358   368     1 
  358   359   360     1 
  358   359   361     1 
  360   359   361     1 
  359   361   362     1 
  359   361   363     1 
  362   361   363     1 
  361   363   364     1 
  361   363   366     1 
  364   363   366     1 
  363   364   365     1 
  363   366   367     1 
  363   366   368     1 
  367   366   368     1 
  358   368   366     1 
  358   368   369     1 
  366   368   369     1 
  353   370   371     1 
  353   370   372     1 
  371   370   372     1 
  370   372   373     1 
  370   372   374     1 
  373   372   374     1 
  372   374   375     1 
  372   374   376     1 
  372   374   381     1 
  375   374   376     1 
  375   374   381     1 
  376   374   381     1 
  374   376   377     1 
  374   376   378     1 
  374   376   379     1 
  377   376   378     1 
  377   376   379     1 
  378   376   379     1 
  376   379   380     1 
  374   381   382     1 
  374   381   383     1 
  382   381   383     1 
  381   383   384     1 
  381   383   385     1 
  384   383   385     1 
  383   385   386     1 
  383   385   387     1 
  383   385   400     1 
  386   385   387     1 
  386   385   400     1 
  387   385   400     1 
  385   387   388     1 
  385   387   389     1 
  385   387   390     1 
  388   387   389     1 
  388   387   390     1 
  389   387   390     1 
  387   390   391     1 
  387   390   392     1 
  387   390   396     1 
  391   390   392     1 
  391   390   396     1 
  392   390   396     1 
  390   392   393     1 
  390   392   394     1 
  390   392   395     1 
  393   392   394     1 
  393   392   395     1 
  394   392   395     1 
  390   396   397     1 
  390   396   398     1 
  390   396   399     1 
  397   396   398     1 
  397   396   399     1 
  398   396   399     1 
  385   400   401     1 
  385   400   402     1 
  401   400   402     1 
  400   402   403     1 
  400   402   404     1 
  403   402   404     1 
  402   404   405     1 
  402   404   406     1 
  402   404   407     1 
  405   404   406     1 
  405   404   407     1 
  406   404   407     1 
  404   407   408     1 
  404   407   409     1 
  408   407   409     1 
  407   409   410     1 
  407   409   411     1 
  410   409   411     1 
  409   411   412     1 
  409   411   413     1 
  409   411   421     1 
  412   411   413     1 
  412   411   421     1 
  413   411   421     1 
  411   413   414     1 
  411   413   415     1 
  411   413   416     1 
  414   413   415     1 
  414   413   416     1 
  415   413   416     1 
  413   416   417     1 
  413   416   418     1 
  417   416   418     1 
  416   418   419     1 
  416   418   420     1 
  419   418   420     1 
  411   421   422     1 
  411   421   423     1 
  422   421   423     1 
  421   423   424     1 
  421   423   425     1 
  424   423   425     1 
  423   425   426     1 
  423   425   427     1 
  423   425   445     1 
  426   425   427     1 
  426   425   445     1 
  427   425   445     1 
  425   427   428     1 
  425   427   429     1 
  425   427   430     1 
  428   427   429     1 
  428   427   430     1 
  429   427   430     1 
  427   430   431     1 
  427   430   444     1 
  431   430   444     1 
  430   431   432     1 
  430   431   433     1 
  432   431   433     1 
  431   433   434     1 
  431   433   435     1 
  434   433   435     1 
  433   435   436     1 
  433   435   444     1 
  436   435   444     1 
  435   436   437     1 
  435   436   438     1 
  437   436   438     1 
  436   438   439     1 
  436   438   440     1 
  439   438   440     1 
  438   440   441     1 
  438   440   442     1 
  441   440   442     1 
  440   442   443     1 
  440   442   444     1 
  443   442   444     1 
  430   444   435     1 
  430   444   442     1 
  435   444   442     1 
  425   445   446     1 
  425   445   447     1 
  446   445   447     1 
  445   447   448     1 
  445   447   449     1 
  448   447   449     1 
  447   449   450     1 
  447   449   451     1 
  447   449   461     1 
  450   449   451     1 
  450   449   461     1 
  451   449   461     1 
  449   451   452     1 
  449   451   453     1 
  449   451   457     1 
  452   451   453     1 
  452   451   457     1 
  453   451   457     1 
  451   453   454     1 
  451   453   455     1 
  451   453   456     1 
  454   453   455     1 
  454   453   456     1 
  455   453   456     1 
  451   457   458     1 
  451   457   459     1 
  451   457   460     1 
  458   457   459     1 
  458   457   460     1 
  459   457   460     1 
  449   461   462     1 
  449   461   463     1 
  462   461   463     1 
  461   463   464     1 
  461   463   465     1 
  464   463   465     1 
  463   465   466     1 
  463   465   467     1 
  463   465   471     1 
  466   465   467     1 
  466   465   471     1 
  467   465   471     1 
  465   467   468     1 
  465   467   469     1 
  465   467   470     1 
  468   467   469     1 
  468   467   470     1 
  469   467   470     1 
  467   470  1733     1 
  465   471   472     1 
  465   471   473     1 
  472   471   473     1 
  471   473   474     1 
  471   473   475     1 
  474   473   475     1 
  473   475   476     1 
  473   475   477     1 
  473   475   481     1 
  476   475   477     1 
  476   475   481     1 
  477   475   481     1 
  475   477   478     1 
  475   477   479     1 
  475   477   480     1 
  478   477   479     1 
  478   477   480     1 
  479   477   480     1 
  475   481   482     1 
  475   481   483     1 
  482   481   483     1 
  481   483   484     1 
  481   483   485     1 
  484   483   485     1 
  483   485   486     1 
  483   485   487     1 
  483   485   491     1 
  486   485   487     1 
  486   485   491     1 
  487   485   491     1 
  485   487   488     1 
  485   487   489     1 
  485   487   490     1 
  488   487   489     1 
  488   487   490     1 
  489   487   490     1 
  485   491   492     1 
  485   491   493     1 
  492   491   493     1 
  491   493   494     1 
  491   493   495     1 
  494   493   495     1 
  493   495   496     1 
  493   495   497     1 
  493   495   513     1 
  496   495   497     1 
  496   495   513     1 
  497   495   513     1 
  495   497   498     1 
  495   497   499     1 
  495   497   500     1 
  498   497   499     1 
  498   497   500     1 
  499   497   500     1 
  497   500   501     1 
  497   500   502     1 
  497   500   503     1 
  501   500   502     1 
  501   500   503     1 
  502   500   503     1 
  500   503   504     1 
  500   503   505     1 
  500   503   506     1 
  504   503   505     1 
  504   503   506     1 
  505   503   506     1 
  503   506   507     1 
  503   506   508     1 
  503   506   509     1 
  507   506   508     1 
  507   506   509     1 
  508   506   509     1 
  506   509   510     1 
  506   509   511     1 
  506   509   512     1 
  510   509   511     1 
  510   509   512     1 
  511   509   512     1 
  495   513   514     1 
  495   513   515     1 
  514   513   515     1 
  513   515   516     1 
  513   515   517     1 
  516   515   517     1 
  515   517   518     1 
  515   517   519     1 
  515   517   533     1 
  518   517   519     1 
  518   517   533     1 
  519   517   533     1 
  517   519   520     1 
  517   519   521     1 
  517   519   522     1 
  520   519   521     1 
  520   519   522     1 
  521   519   522     1 
  519   522   523     1 
  519   522   531     1 
  523   522   531     1 
  522   523   524     1 
  522   523   525     1 
  524   523   525     1 
  523   525   526     1 
  523   525   527     1 
  526   525   527     1 
  525   527   528     1 
  525   527   529     1 
  528   527   529     1 
  527   529   530     1 
  527   529   531     1 
  530   529   531     1 
  522   531   529     1 
  522   531   532     1 
  529   531   532     1 
  517   533   534     1 
  517   533   535     1 
  534   533   535     1 
  533   535   536     1 
  533   535   537     1 
  536   535   537     1 
  535   537   538     1 
  535   537   539     1 
  535   537   548     1 
  538   537   539     1 
  538   537   548     1 
  539   537   548     1 
  537   539   540     1 
  537   539   541     1 
  537   539   542     1 
  540   539   541     1 
  540   539   542     1 
  541   539   542     1 
  539   542   543     1 
  539   542   544     1 
  539   542   545     1 
  543   542   544     1 
  543   542   545     1 
  544   542   545     1 
  542   545   546     1 
  542   545   547     1 
  546   545   547     1 
  537   548   549     1 
  537   548   550     1 
  549   548   550     1 
  548   550   551     1 
  548   550   552     1 
  551   550   552     1 
  550   552   553     1 
  550   552   554     1 
  550   552   559     1 
  553   552   554     1 
  553   552   559     1 
  554   552   559     1 
  552   554   555     1 
  552   554   556     1 
  552   554   557     1 
  555   554   556     1 
  555   554   557     1 
  556   554   557     1 
  554   557   558     1 
  552   559   560     1 
  552   559   561     1 
  560   559   561     1 
  559   561   562     1 
  559   561   563     1 
  562   561   563     1 
  561   563   564     1 
  561   563   565     1 
  561   563   573     1 
  564   563   565     1 
  564   563   573     1 
  565   563   573     1 
  563   565   566     1 
  563   565   567     1 
  563   565   568     1 
  566   565   567     1 
  566   565   568     1 
  567   565   568     1 
  565   568   569     1 
  565   568   570     1 
  569   568   570     1 
  568   570   571     1 
  568   570   572     1 
  571   570   572     1 
  563   573   574     1 
  563   573   575     1 
  574   573   575     1 
  573   575   576     1 
  573   575   577     1 
  576   575   577     1 
  575   577   578     1 
  575   577   579     1 
  575   577   593     1 
  578   577   579     1 
  578   577   593     1 
  579   577   593     1 
  577   579   580     1 
  577   579   581     1 
  577   579   582     1 
  580   579   581     1 
  580   579   582     1 
  581   579   582     1 
  579   582   583     1 
  579   582   591     1 
  583   582   591     1 
  582   583   584     1 
  582   583   585     1 
  584   583   585     1 
  583   585   586     1 
  583   585   587     1 
  586   585   587     1 
  585   587   588     1 
  585   587   589     1 
  588   587   589     1 
  587   589   590     1 
  587   589   591     1 
  590   589   591     1 
  582   591   589     1 
  582   591   592     1 
  589   591   592     1 
  577   593   594     1 
  577   593   595     1 
  594   593   595     1 
  593   595   596     1 
  593   595   597     1 
  596   595   597     1 
  595   597   598     1 
  595   597   599     1 
  595   597   607     1 
  598   597   599     1 
  598   597   607     1 
  599   597   607     1 
  597   599   600     1 
  597   599   601     1 
  597   599   602     1 
  600   599   601     1 
  600   599   602     1 
  601   599   602     1 
  599   602   603     1 
  599   602   604     1 
  603   602   604     1 
  602   604   605     1 
  602   604   606     1 
  605   604   606     1 
  597   607   608     1 
  597   607   609     1 
  608   607   609     1 
  607   609   610     1 
  607   609   611     1 
  610   609   611     1 
  609   611   612     1 
  609   611   613     1 
  609   611   621     1 
  612   611   613     1 
  612   611   621     1 
  613   611   621     1 
  611   613   614     1 
  611   613   615     1 
  611   613   619     1 
  614   613   615     1 
  614   613   619     1 
  615   613   619     1 
  613   615   616     1 
  613   615   617     1 
  613   615   618     1 
  616   615   617     1 
  616   615   618     1 
  617   615   618     1 
  613   619   620     1 
  611   621   622     1 
  611   621   623     1 
  622   621   623     1 
  621   623   624     1 
  621   623   625     1 
  624   623   625     1 
  623   625   626     1 
  623   625   627     1 
  623   625   638     1 
  626   625   627     1 
  626   625   638     1 
  627   625   638     1 
  625   627   628     1 
  625   627   629     1 
  625   627   630     1 
  628   627   629     1 
  628   627   630     1 
  629   627   630     1 
  627   630   631     1 
  627   630   632     1 
  627   630   633     1 
  631   630   632     1 
  631   630   633     1 
  632   630   633     1 
  630   633   634     1 
  630   633   635     1 
  634   633   635     1 
  633   635   636     1 
  633   635   637     1 
  636   635   637     1 
  625   638   639     1 
  625   638   640     1 
  639   638   640     1 
  638   640   641     1 
  638   640   642     1 
  641   640   642     1 
  640   642   643     1 
  640   642   644     1 
  640   642   648     1 
  643   642   644     1 
  643   642   648     1 
  644   642   648     1 
  642   644   645     1 
  642   644   646     1 
  642   644   647     1 
  645   644   646     1 
  645   644   647     1 
  646   644   647     1 
  642   648   649     1 
  642   648   650     1 
  649   648   650     1 
  648   650   651     1 
  648   650   652     1 
  651   650   652     1 
  650   652   653     1 
  650   652   654     1 
  650   652   662     1 
  653   652   654     1 
  653   652   662     1 
  654   652   662     1 
  652   654   655     1 
  652   654   656     1 
  652   654   660     1 
  655   654   656     1 
  655   654   660     1 
  656   654   660     1 
  654   656   657     1 
  654   656   658     1 
  654   656   659     1 
  657   656   658     1 
  657   656   659     1 
  658   656   659     1 
  654   660   661     1 
  652   662   663     1 
  652   662   664     1 
  663   662   664     1 
  662   664   665     1 
  662   664   666     1 
  665   664   666     1 
  664   666   667     1 
  664   666   668     1 
  664   666   676     1 
  667   666   668     1 
  667   666   676     1 
  668   666   676     1 
  666   668   669     1 
  666   668   670     1 
  666   668   671     1 
  669   668   670     1 
  669   668   671     1 
  670   668   671     1 
  668   671   672     1 
  668   671   673     1 
  672   671   673     1 
  671   673   674     1 
  671   673   675     1 
  674   673   675     1 
  666   676   677     1 
  666   676   678     1 
  677   676   678     1 
  676   678   679     1 
  676   678   680     1 
  679   678   680     1 
  678   680   681     1 
  678   680   682     1 
  678   680   700     1 
  681   680   682     1 
  681   680   700     1 
  682   680   700     1 
  680   682   683     1 
  680   682   684     1 
  680   682   685     1 
  683   682   684     1 
  683   682   685     1 
  684   682   685     1 
  682   685   686     1 
  682   685   687     1 
  682   685   688     1 
  686   685   687     1 
  686   685   688     1 
  687   685   688     1 
  685   688   689     1 
  685   688   690     1 
  685   688   691     1 
  689   688   690     1 
  689   688   691     1 
  690   688   691     1 
  688   691   692     1 
  688   691   693     1 
  692   691   693     1 
  691   693   694     1 
  691   693   697     1 
  694   693   697     1 
  693   694   695     1 
  693   694   696     1 
  695   694   696     1 
  693   697   698     1 
  693   697   699     1 
  698   697   699     1 
  680   700   701     1 
  680   700   702     1 
  701   700   702     1 
  700   702   703     1 
  700   702   704     1 
  703   702   704     1 
  702   704   705     1 
  702   704   706     1 
  702   704   714     1 
  705   704   706     1 
  705   704   714     1 
  706   704   714     1 
  704   706   707     1 
  704   706   708     1 
  704   706   709     1 
  707   706   708     1 
  707   706   709     1 
  708   706   709     1 
  706   709   710     1 
  706   709   711     1 
  710   709   711     1 
  709   711   712     1 
  709   711   713     1 
  712   711   713     1 
  704   714   715     1 
  704   714   716     1 
  715   714   716     1 
  714   716   717     1 
  714   716   718     1 
  717   716   718     1 
  716   718   719     1 
  716   718   720     1 
  716   718   728     1 
  719   718   720     1 
  719   718   728     1 
  720   718   728     1 
  718   720   721     1 
  718   720   722     1 
  718   720   726     1 
  721   720   722     1 
  721   720   726     1 
  722   720   726     1 
  720   722   723     1 
  720   722   724     1 
  720   722   725     1 
  723   722   724     1 
  723   722   725     1 
  724   722   725     1 
  720   726   727     1 
  718   728   729     1 
  718   728   730     1 
  729   728   730     1 
  728   730   731     1 
  728   730   732     1 
  731   730   732     1 
  730   732   733     1 
  730   732   734     1 
  730   732   740     1 
  733   732   734     1 
  733   732   740     1 
  734   732   740     1 
  732   734   735     1 
  732   734   736     1 
  732   734   737     1 
  735   734   736     1 
  735   734   737     1 
  736   734   737     1 
  734   737   738     1 
  734   737   739     1 
  738   737   739     1 
  732   740   741     1 
  732   740   742     1 
  741   740   742     1 
  740   742   743     1 
  740   742   744     1 
  743   742   744     1 
  742   744   745     1 
  742   744   746     1 
  742   744   747     1 
  745   744   746     1 
  745   744   747     1 
  746   744   747     1 
  744   747   748     1 
  744   747   749     1 
  748   747   749     1 
  747   749   750     1 
  747   749   751     1 
  750   749   751     1 
  749   751   752     1 
  749   751   753     1 
  749   751   758     1 
  752   751   753     1 
  752   751   758     1 
  753   751   758     1 
  751   753   754     1 
  751   753   755     1 
  751   753   756     1 
  754   753   755     1 
  754   753   756     1 
  755   753   756     1 
  753   756   757     1 
  751   758   759     1 
  751   758   760     1 
  759   758   760     1 
  758   760   761     1 
  758   760   762     1 
  761   760   762     1 
  760   762   763     1 
  760   762   764     1 
  760   762   772     1 
  763   762   764     1 
  763   762   772     1 
  764   762   772     1 
  762   764   765     1 
  762   764   766     1 
  762   764   770     1 
  765   764   766     1 
  765   764   770     1 
  766   764   770     1 
  764   766   767     1 
  764   766   768     1 
  764   766   769     1 
  767   766   768     1 
  767   766   769     1 
  768   766   769     1 
  764   770   771     1 
  762   772   773     1 
  762   772   774     1 
  773   772   774     1 
  772   774   775     1 
  772   774   776     1 
  775   774   776     1 
  774   776   777     1 
  774   776   778     1 
  774   776   784     1 
  777   776   778     1 
  777   776   784     1 
  778   776   784     1 
  776   778   779     1 
  776   778   780     1 
  776   778   781     1 
  779   778   780     1 
  779   778   781     1 
  780   778   781     1 
  778   781   782     1 
  778   781   783     1 
  782   781   783     1 
  776   784   785     1 
  776   784   786     1 
  785   784   786     1 
  784   786   787     1 
  784   786   788     1 
  787   786   788     1 
  786   788   789     1 
  786   788   790     1 
  786   788   805     1 
  789   788   790     1 
  789   788   805     1 
  790   788   805     1 
  788   790   791     1 
  788   790   792     1 
  788   790   793     1 
  791   790   792     1 
  791   790   793     1 
  792   790   793     1 
  790   793   794     1 
  790   793   803     1 
  794   793   803     1 
  793   794   795     1 
  793   794   796     1 
  795   794   796     1 
  794   796   797     1 
  794   796   798     1 
  797   796   798     1 
  796   798   799     1 
  796   798   801     1 
  799   798   801     1 
  798   799   800     1 
  798   801   802     1 
  798   801   803     1 
  802   801   803     1 
  793   803   801     1 
  793   803   804     1 
  801   803   804     1 
  788   805   806     1 
  788   805   807     1 
  806   805   807     1 
  805   807   808     1 
  805   807   809     1 
  808   807   809     1 
  807   809   810     1 
  807   809   811     1 
  807   809   812     1 
  810   809   811     1 
  810   809   812     1 
  811   809   812     1 
  809   812   813     1 
  809   812   814     1 
  813   812   814     1 
  812   814   815     1 
  812   814   816     1 
  815   814   816     1 
  814   816   817     1 
  814   816   818     1 
  814   816   831     1 
  817   816   818     1 
  817   816   831     1 
  818   816   831     1 
  816   818   819     1 
  816   818   820     1 
  816   818   824     1 
  819   818   820     1 
  819   818   824     1 
  820   818   824     1 
  818   820   821     1 
  818   820   822     1 
  818   820   823     1 
  821   820   822     1 
  821   820   823     1 
  822   820   823     1 
  818   824   825     1 
  818   824   826     1 
  818   824   827     1 
  825   824   826     1 
  825   824   827     1 
  826   824   827     1 
  824   827   828     1 
  824   827   829     1 
  824   827   830     1 
  828   827   829     1 
  828   827   830     1 
  829   827   830     1 
  816   831   832     1 
  816   831   833     1 
  832   831   833     1 
  831   833   834     1 
  831   833   835     1 
  834   833   835     1 
  833   835   836     1 
  833   835   837     1 
  833   835   850     1 
  836   835   837     1 
  836   835   850     1 
  837   835   850     1 
  835   837   838     1 
  835   837   839     1 
  835   837   840     1 
  838   837   839     1 
  838   837   840     1 
  839   837   840     1 
  837   840   841     1 
  837   840   842     1 
  837   840   846     1 
  841   840   842     1 
  841   840   846     1 
  842   840   846     1 
  840   842   843     1 
  840   842   844     1 
  840   842   845     1 
  843   842   844     1 
  843   842   845     1 
  844   842   845     1 
  840   846   847     1 
  840   846   848     1 
  840   846   849     1 
  847   846   848     1 
  847   846   849     1 
  848   846   849     1 
  835   850   851     1 
  835   850   852     1 
  851   850   852     1 
  850   852   853     1 
  850   852   854     1 
  853   852   854     1 
  852   854   855     1 
  852   854   856     1 
  852   854   867     1 
  855   854   856     1 
  855   854   867     1 
  856   854   867     1 
  854   856   857     1 
  854   856   858     1 
  854   856   859     1 
  857   856   858     1 
  857   856   859     1 
  858   856   859     1 
  856   859   860     1 
  856   859   861     1 
  856   859   862     1 
  860   859   861     1 
  860   859   862     1 
  861   859   862     1 
  859   862   863     1 
  859   862   864     1 
  863   862   864     1 
  862   864   865     1 
  862   864   866     1 
  865   864   866     1 
  854   867   868     1 
  854   867   869     1 
  868   867   869     1 
  867   869   870     1 
  867   869   871     1 
  870   869   871     1 
  869   871   872     1 
  869   871   873     1 
  869   871   886     1 
  872   871   873     1 
  872   871   886     1 
  873   871   886     1 
  871   873   874     1 
  871   873   875     1 
  871   873   879     1 
  874   873   875     1 
  874   873   879     1 
  875   873   879     1 
  873   875   876     1 
  873   875   877     1 
  873   875   878     1 
  876   875   877     1 
  876   875   878     1 
  877   875   878     1 
  873   879   880     1 
  873   879   881     1 
  873   879   882     1 
  880   879   881     1 
  880   879   882     1 
  881   879   882     1 
  879   882   883     1 
  879   882   884     1 
  879   882   885     1 
  883   882   884     1 
  883   882   885     1 
  884   882   885     1 
  871   886   887     1 
  871   886   888     1 
  887   886   888     1 
  886   888   889     1 
  886   888   890     1 
  889   888   890     1 
  888   890   891     1 
  888   890   892     1 
  888   890   900     1 
  891   890   892     1 
  891   890   900     1 
  892   890   900     1 
  890   892   893     1 
  890   892   894     1 
  890   892   895     1 
  893   892   894     1 
  893   892   895     1 
  894   892   895     1 
  892   895   896     1 
  892   895   897     1 
  896   895   897     1 
  895   897   898     1 
  895   897   899     1 
  898   897   899     1 
  890   900   901     1 
  890   900   902     1 
  901   900   902     1 
  900   902   903     1 
  900   902   904     1 
  903   902   904     1 
  902   904   905     1 
  902   904   906     1 
  902   904   911     1 
  905   904   906     1 
  905   904   911     1 
  906   904   911     1 
  904   906   907     1 
  904   906   908     1 
  904   906   909     1 
  907   906   908     1 
  907   906   909     1 
  908   906   909     1 
  906   909   910     1 
  904   911   912     1 
  904   911   913     1 
  912   911   913     1 
  911   913   914     1 
  911   913   915     1 
  914   913   915     1 
  913   915   916     1 
  913   915   917     1 
  913   915   935     1 
  916   915   917     1 
  916   915   935     1 
  917   915   935     1 
  915   917   918     1 
  915   917   919     1 
  915   917   920     1 
  918   917   919     1 
  918   917   920     1 
  919   917   920     1 
  917   920   921     1 
  917   920   922     1 
  917   920   923     1 
  921   920   922     1 
  921   920   923     1 
  922   920   923     1 
  920   923   924     1 
  920   923   925     1 
  920   923   926     1 
  924   923   925     1 
  924   923   926     1 
  925   923   926     1 
  923   926   927     1 
  923   926   928     1 
  927   926   928     1 
  926   928   929     1 
  926   928   932     1 
  929   928   932     1 
  928   929   930     1 
  928   929   931     1 
  930   929   931     1 
  928   932   933     1 
  928   932   934     1 
  933   932   934     1 
  915   935   936     1 
  915   935   937     1 
  936   935   937     1 
  935   937   938     1 
  935   937   939     1 
  938   937   939     1 
  937   939   940     1 
  937   939   941     1 
  937   939   959     1 
  940   939   941     1 
  940   939   959     1 
  941   939   959     1 
  939   941   942     1 
  939   941   943     1 
  939   941   944     1 
  942   941   943     1 
  942   941   944     1 
  943   941   944     1 
  941   944   945     1 
  941   944   958     1 
  945   944   958     1 
  944   945   946     1 
  944   945   947     1 
  946   945   947     1 
  945   947   948     1 
  945   947   949     1 
  948   947   949     1 
  947   949   950     1 
  947   949   958     1 
  950   949   958     1 
  949   950   951     1 
  949   950   952     1 
  951   950   952     1 
  950   952   953     1 
  950   952   954     1 
  953   952   954     1 
  952   954   955     1 
  952   954   956     1 
  955   954   956     1 
  954   956   957     1 
  954   956   958     1 
  957   956   958     1 
  944   958   949     1 
  944   958   956     1 
  949   958   956     1 
  939   959   960     1 
  939   959   961     1 
  960   959   961     1 
  959   961   962     1 
  959   961   963     1 
  962   961   963     1 
  961   963   964     1 
  961   963   965     1 
  961   963   983     1 
  964   963   965     1 
  964   963   983     1 
  965   963   983     1 
  963   965   966     1 
  963   965   967     1 
  963   965   968     1 
  966   965   967     1 
  966   965   968     1 
  967   965   968     1 
  965   968   969     1 
  965   968   982     1 
  969   968   982     1 
  968   969   970     1 
  968   969   971     1 
  970   969   971     1 
  969   971   972     1 
  969   971   973     1 
  972   971   973     1 
  971   973   974     1 
  971   973   982     1 
  974   973   982     1 
  973   974   975     1 
  973   974   976     1 
  975   974   976     1 
  974   976   977     1 
  974   976   978     1 
  977   976   978     1 
  976   978   979     1 
  976   978   980     1 
  979   978   980     1 
  978   980   981     1 
  978   980   982     1 
  981   980   982     1 
  968   982   973     1 
  968   982   980     1 
  973   982   980     1 
  963   983   984     1 
  963   983   985     1 
  984   983   985     1 
  983   985   986     1 
  983   985   987     1 
  986   985   987     1 
  985   987   988     1 
  985   987   989     1 
  985   987   993     1 
  988   987   989     1 
  988   987   993     1 
  989   987   993     1 
  987   989   990     1 
  987   989   991     1 
  987   989   992     1 
  990   989   991     1 
  990   989   992     1 
  991   989   992     1 
  989   992  1219     1 
  987   993   994     1 
  987   993   995     1 
  994   993   995     1 
  993   995   996     1 
  993   995   997     1 
  996   995   997     1 
  995   997   998     1 
  995   997   999     1 
  995   997  1007     1 
  998   997   999     1 
  998   997  1007     1 
  999   997  1007     1 
  997   999  1000     1 
  997   999  1001     1 
  997   999  1002     1 
 1000   999  1001     1 
 1000   999  1002     1 
 1001   999  1002     1 
  999  1002  1003     1 
  999  1002  1004     1 
 1003  1002  1004     1 
 1002  1004  1005     1 
 1002  1004  1006     1 
 1005  1004  1006     1 
  997  1007  1008     1 
  997  1007  1009     1 
 1008  1007  1009     1 
 1007  1009  1010     1 
 1007  1009  1011     1 
 1010  1009  1011     1 
 1009  1011  1012     1 
 1009  1011  1013     1 
 1009  1011  1019     1 
 1012  1011  1013     1 
 1012  1011  1019     1 
 1013  1011  1019     1 
 1011  1013  1014     1 
 1011  1013  1015     1 
 1011  1013  1016     1 
 1014  1013  1015     1 
 1014  1013  1016     1 
 1015  1013  1016     1 
 1013  1016  1017     1 
 1013  1016  1018     1 
 1017  1016  1018     1 
 1011  1019  1020     1 
 1011  1019  1021     1 
 1020  1019  1021     1 
 1019  1021  1022     1 
 1019  1021  1023     1 
 1022  1021  1023     1 
 1021  1023  1024     1 
 1021  1023  1025     1 
 1021  1023  1026     1 
 1024  1023  1025     1 
 1024  1023  1026     1 
 1025  1023  1026     1 
 1023  1026  1027     1 
 1023  1026  1028     1 
 1027  1026  1028     1 
 1026  1028  1029     1 
 1026  1028  1030     1 
 1029  1028  1030     1 
 1028  1030  1031     1 
 1028  1030  1032     1 
 1028  1030  1050     1 
 1031  1030  1032     1 
 1031  1030  1050     1 
 1032  1030  1050     1 
 1030  1032  1033     1 
 1030  1032  1034     1 
 1030  1032  1035     1 
 1033  1032  1034     1 
 1033  1032  1035     1 
 1034  1032  1035     1 
 1032  1035  1036     1 
 1032  1035  1037     1 
 1032  1035  1038     1 
 1036  1035  1037     1 
 1036  1035  1038     1 
 1037  1035  1038     1 
 1035  1038  1039     1 
 1035  1038  1040     1 
 1035  1038  1041     1 
 1039  1038  1040     1 
 1039  1038  1041     1 
 1040  1038  1041     1 
 1038  1041  1042     1 
 1038  1041  1043     1 
 1042  1041  1043     1 
 1041  1043  1044     1 
 1041  1043  1047     1 
 1044  1043  1047     1 
 1043  1044  1045     1 
 1043  1044  1046     1 
 1045  1044  1046     1 
 1043  1047  1048     1 
 1043  1047  1049     1 
 1048  1047  1049     1 
 1030  1050  1051     1 
 1030  1050  1052     1 
 1051  1050  1052     1 
 1050  1052  1053     1 
 1050  1052  1054     1 
 1053  1052  1054     1 
 1052  1054  1055     1 
 1052  1054  1056     1 
 1052  1054  1064     1 
 1055  1054  1056     1 
 1055  1054  1064     1 
 1056  1054  1064     1 
 1054  1056  1057     1 
 1054  1056  1058     1 
 1054  1056  1062     1 
 1057  1056  1058     1 
 1057  1056  1062     1 
 1058  1056  1062     1 
 1056  1058  1059     1 
 1056  1058  1060     1 
 1056  1058  1061     1 
 1059  1058  1060     1 
 1059  1058  1061     1 
 1060  1058  1061     1 
 1056  1062  1063     1 
 1054  1064  1065     1 
 1054  1064  1066     1 
 1065  1064  1066     1 
 1064  1066  1067     1 
 1064  1066  1076     1 
 1067  1066  1076     1 
 1066  1067  1068     1 
 1066  1067  1069     1 
 1066  1067  1070     1 
 1068  1067  1069     1 
 1068  1067  1070     1 
 1069  1067  1070     1 
 1067  1070  1071     1 
 1067  1070  1072     1 
 1067  1070  1073     1 
 1071  1070  1072     1 
 1071  1070  1073     1 
 1072  1070  1073     1 
 1070  1073  1074     1 
 1070  1073  1075     1 
 1070  1073  1076     1 
 1074  1073  1075     1 
 1074  1073  1076     1 
 1075  1073  1076     1 
 1066  1076  1073     1 
 1066  1076  1077     1 
 1066  1076  1078     1 
 1073  1076  1077     1 
 1073  1076  1078     1 
 1077  1076  1078     1 
 1076  1078  1079     1 
 1076  1078  1080     1 
 1079  1078  1080     1 
 1078  1080  1081     1 
 1078  1080  1082     1 
 1081  1080  1082     1 
 1080  1082  1083     1 
 1080  1082  1084     1 
 1080  1082  1085     1 
 1083  1082  1084     1 
 1083  1082  1085     1 
 1084  1082  1085     1 
 1082  1085  1086     1 
 1082  1085  1087     1 
 1086  1085  1087     1 
 1085  1087  1088     1 
 1085  1087  1089     1 
 1088  1087  1089     1 
 1087  1089  1090     1 
 1087  1089  1091     1 
 1087  1089  1096     1 
 1090  1089  1091     1 
 1090  1089  1096     1 
 1091  1089  1096     1 
 1089  1091  1092     1 
 1089  1091  1093     1 
 1089  1091  1094     1 
 1092  1091  1093     1 
 1092  1091  1094     1 
 1093  1091  1094     1 
 1091  1094  1095     1 
 1089  1096  1097     1 
 1089  1096  1098     1 
 1097  1096  1098     1 
 1096  1098  1099     1 
 1096  1098  1100     1 
 1099  1098  1100     1 
 1098  1100  1101     1 
 1098  1100  1102     1 
 1098  1100  1120     1 
 1101  1100  1102     1 
 1101  1100  1120     1 
 1102  1100  1120     1 
 1100  1102  1103     1 
 1100  1102  1104     1 
 1100  1102  1105     1 
 1103  1102  1104     1 
 1103  1102  1105     1 
 1104  1102  1105     1 
 1102  1105  1106     1 
 1102  1105  1107     1 
 1102  1105  1108     1 
 1106  1105  1107     1 
 1106  1105  1108     1 
 1107  1105  1108     1 
 1105  1108  1109     1 
 1105  1108  1110     1 
 1105  1108  1111     1 
 1109  1108  1110     1 
 1109  1108  1111     1 
 1110  1108  1111     1 
 1108  1111  1112     1 
 1108  1111  1113     1 
 1112  1111  1113     1 
 1111  1113  1114     1 
 1111  1113  1117     1 
 1114  1113  1117     1 
 1113  1114  1115     1 
 1113  1114  1116     1 
 1115  1114  1116     1 
 1113  1117  1118     1 
 1113  1117  1119     1 
 1118  1117  1119     1 
 1100  1120  1121     1 
 1100  1120  1122     1 
 1121  1120  1122     1 
 1120  1122  1123     1 
 1120  1122  1124     1 
 1123  1122  1124     1 
 1122  1124  1125     1 
 1122  1124  1126     1 
 1122  1124  1134     1 
 1125  1124  1126     1 
 1125  1124  1134     1 
 1126  1124  1134     1 
 1124  1126  1127     1 
 1124  1126  1128     1 
 1124  1126  1129     1 
 1127  1126  1128     1 
 1127  1126  1129     1 
 1128  1126  1129     1 
 1126  1129  1130     1 
 1126  1129  1131     1 
 1130  1129  1131     1 
 1129  1131  1132     1 
 1129  1131  1133     1 
 1132  1131  1133     1 
 1124  1134  1135     1 
 1124  1134  1136     1 
 1135  1134  1136     1 
 1134  1136  1137     1 
 1134  1136  1138     1 
 1137  1136  1138     1 
 1136  1138  1139     1 
 1136  1138  1140     1 
 1136  1138  1153     1 
 1139  1138  1140     1 
 1139  1138  1153     1 
 1140  1138  1153     1 
 1138  1140  1141     1 
 1138  1140  1142     1 
 1138  1140  1143     1 
 1141  1140  1142     1 
 1141  1140  1143     1 
 1142  1140  1143     1 
 1140  1143  1144     1 
 1140  1143  1145     1 
 1140  1143  1149     1 
 1144  1143  1145     1 
 1144  1143  1149     1 
 1145  1143  1149     1 
 1143  1145  1146     1 
 1143  1145  1147     1 
 1143  1145  1148     1 
 1146  1145  1147     1 
 1146  1145  1148     1 
 1147  1145  1148     1 
 1143  1149  1150     1 
 1143  1149  1151     1 
 1143  1149  1152     1 
 1150  1149  1151     1 
 1150  1149  1152     1 
 1151  1149  1152     1 
 1138  1153  1154     1 
 1138  1153  1155     1 
 1154  1153  1155     1 
 1153  1155  1156     1 
 1153  1155  1157     1 
 1156  1155  1157     1 
 1155  1157  1158     1 
 1155  1157  1159     1 
 1155  1157  1163     1 
 1158  1157  1159     1 
 1158  1157  1163     1 
 1159  1157  1163     1 
 1157  1159  1160     1 
 1157  1159  1161     1 
 1157  1159  1162     1 
 1160  1159  1161     1 
 1160  1159  1162     1 
 1161  1159  1162     1 
 1159  1162  1406     1 
 1157  1163  1164     1 
 1157  1163  1165     1 
 1164  1163  1165     1 
 1163  1165  1166     1 
 1163  1165  1167     1 
 1166  1165  1167     1 
 1165  1167  1168     1 
 1165  1167  1169     1 
 1165  1167  1177     1 
 1168  1167  1169     1 
 1168  1167  1177     1 
 1169  1167  1177     1 
 1167  1169  1170     1 
 1167  1169  1171     1 
 1167  1169  1172     1 
 1170  1169  1171     1 
 1170  1169  1172     1 
 1171  1169  1172     1 
 1169  1172  1173     1 
 1169  1172  1174     1 
 1173  1172  1174     1 
 1172  1174  1175     1 
 1172  1174  1176     1 
 1175  1174  1176     1 
 1167  1177  1178     1 
 1167  1177  1179     1 
 1178  1177  1179     1 
 1177  1179  1180     1 
 1177  1179  1181     1 
 1180  1179  1181     1 
 1179  1181  1182     1 
 1179  1181  1183     1 
 1179  1181  1196     1 
 1182  1181  1183     1 
 1182  1181  1196     1 
 1183  1181  1196     1 
 1181  1183  1184     1 
 1181  1183  1185     1 
 1181  1183  1189     1 
 1184  1183  1185     1 
 1184  1183  1189     1 
 1185  1183  1189     1 
 1183  1185  1186     1 
 1183  1185  1187     1 
 1183  1185  1188     1 
 1186  1185  1187     1 
 1186  1185  1188     1 
 1187  1185  1188     1 
 1183  1189  1190     1 
 1183  1189  1191     1 
 1183  1189  1192     1 
 1190  1189  1191     1 
 1190  1189  1192     1 
 1191  1189  1192     1 
 1189  1192  1193     1 
 1189  1192  1194     1 
 1189  1192  1195     1 
 1193  1192  1194     1 
 1193  1192  1195     1 
 1194  1192  1195     1 
 1181  1196  1197     1 
 1181  1196  1198     1 
 1197  1196  1198     1 
 1196  1198  1199     1 
 1196  1198  1208     1 
 1199  1198  1208     1 
 1198  1199  1200     1 
 1198  1199  1201     1 
 1198  1199  1202     1 
 1200  1199  1201     1 
 1200  1199  1202     1 
 1201  1199  1202     1 
 1199  1202  1203     1 
 1199  1202  1204     1 
 1199  1202  1205     1 
 1203  1202  1204     1 
 1203  1202  1205     1 
 1204  1202  1205     1 
 1202  1205  1206     1 
 1202  1205  1207     1 
 1202  1205  1208     1 
 1206  1205  1207     1 
 1206  1205  1208     1 
 1207  1205  1208     1 
 1198  1208  1205     1 
 1198  1208  1209     1 
 1198  1208  1210     1 
 1205  1208  1209     1 
 1205  1208  1210     1 
 1209  1208  1210     1 
 1208  1210  1211     1 
 1208  1210  1212     1 
 1211  1210  1212     1 
 1210  1212  1213     1 
 1210  1212  1214     1 
 1213  1212  1214     1 
 1212  1214  1215     1 
 1212  1214  1216     1 
 1212  1214  1220     1 
 1215  1214  1216     1 
 1215  1214  1220     1 
 1216  1214  1220     1 
 1214  1216  1217     1 
 1214  1216  1218     1 
 1214  1216  1219     1 
 1217  1216  1218     1 
 1217  1216  1219     1 
 1218  1216  1219     1 
  992  1219  1216     1 
 1214  1220  1221     1 
 1214  1220  1222     1 
 1221  1220  1222     1 
 1220  1222  1223     1 
 1220  1222  1224     1 
 1223  1222  1224     1 
 1222  1224  1225     1 
 1222  1224  1226     1 
 1222  1224  1231     1 
 1225  1224  1226     1 
 1225  1224  1231     1 
 1226  1224  1231     1 
 1224  1226  1227     1 
 1224  1226  1228     1 
 1224  1226  1229     1 
 1227  1226  1228     1 
 1227  1226  1229     1 
 1228  1226  1229     1 
 1226  1229  1230     1 
 1224  1231  1232     1 
 1224  1231  1233     1 
 1232  1231  1233     1 
 1231  1233  1234     1 
 1231  1233  1235     1 
 1234  1233  1235     1 
 1233  1235  1236     1 
 1233  1235  1237     1 
 1233  1235  1241     1 
 1236  1235  1237     1 
 1236  1235  1241     1 
 1237  1235  1241     1 
 1235  1237  1238     1 
 1235  1237  1239     1 
 1235  1237  1240     1 
 1238  1237  1239     1 
 1238  1237  1240     1 
 1239  1237  1240     1 
 1235  1241  1242     1 
 1235  1241  1243     1 
 1242  1241  1243     1 
 1241  1243  1244     1 
 1241  1243  1245     1 
 1244  1243  1245     1 
 1243  1245  1246     1 
 1243  1245  1247     1 
 1243  1245  1260     1 
 1246  1245  1247     1 
 1246  1245  1260     1 
 1247  1245  1260     1 
 1245  1247  1248     1 
 1245  1247  1249     1 
 1245  1247  1250     1 
 1248  1247  1249     1 
 1248  1247  1250     1 
 1249  1247  1250     1 
 1247  1250  1251     1 
 1247  1250  1252     1 
 1247  1250  1256     1 
 1251  1250  1252     1 
 1251  1250  1256     1 
 1252  1250  1256     1 
 1250  1252  1253     1 
 1250  1252  1254     1 
 1250  1252  1255     1 
 1253  1252  1254     1 
 1253  1252  1255     1 
 1254  1252  1255     1 
 1250  1256  1257     1 
 1250  1256  1258     1 
 1250  1256  1259     1 
 1257  1256  1258     1 
 1257  1256  1259     1 
 1258  1256  1259     1 
 1245  1260  1261     1 
 1245  1260  1262     1 
 1261  1260  1262     1 
 1260  1262  1263     1 
 1260  1262  1264     1 
 1263  1262  1264     1 
 1262  1264  1265     1 
 1262  1264  1266     1 
 1262  1264  1279     1 
 1265  1264  1266     1 
 1265  1264  1279     1 
 1266  1264  1279     1 
 1264  1266  1267     1 
 1264  1266  1268     1 
 1264  1266  1269     1 
 1267  1266  1268     1 
 1267  1266  1269     1 
 1268  1266  1269     1 
 1266  1269  1270     1 
 1266  1269  1271     1 
 1266  1269  1275     1 
 1270  1269  1271     1 
 1270  1269  1275     1 
 1271  1269  1275     1 
 1269  1271  1272     1 
 1269  1271  1273     1 
 1269  1271  1274     1 
 1272  1271  1273     1 
 1272  1271  1274     1 
 1273  1271  1274     1 
 1269  1275  1276     1 
 1269  1275  1277     1 
 1269  1275  1278     1 
 1276  1275  1277     1 
 1276  1275  1278     1 
 1277  1275  1278     1 
 1264  1279  1280     1 
 1264  1279  1281     1 
 1280  1279  1281     1 
 1279  1281  1282     1 
 1279  1281  1283     1 
 1282  1281  1283     1 
 1281  1283  1284     1 
 1281  1283  1285     1 
 1281  1283  1290     1 
 1284  1283  1285     1 
 1284  1283  1290     1 
 1285  1283  1290     1 
 1283  1285  1286     1 
 1283  1285  1287     1 
 1283  1285  1288     1 
 1286  1285  1287     1 
 1286  1285  1288     1 
 1287  1285  1288     1 
 1285  1288  1289     1 
 1283  1290  1291     1 
 1283  1290  1292     1 
 1291  1290  1292     1 
 1290  1292  1293     1 
 1290  1292  1294     1 
 1293  1292  1294     1 
 1292  1294  1295     1 
 1292  1294  1296     1 
 1292  1294  1301     1 
 1295  1294  1296     1 
 1295  1294  1301     1 
 1296  1294  1301     1 
 1294  1296  1297     1 
 1294  1296  1298     1 
 1294  1296  1299     1 
 1297  1296  1298     1 
 1297  1296  1299     1 
 1298  1296  1299     1 
 1296  1299  1300     1 
 1294  1301  1302     1 
 1294  1301  1303     1 
 1302  1301  1303     1 
 1301  1303  1304     1 
 1301  1303  1305     1 
 1304  1303  1305     1 
 1303  1305  1306     1 
 1303  1305  1307     1 
 1303  1305  1313     1 
 1306  1305  1307     1 
 1306  1305  1313     1 
 1307  1305  1313     1 
 1305  1307  1308     1 
 1305  1307  1309     1 
 1305  1307  1310     1 
 1308  1307  1309     1 
 1308  1307  1310     1 
 1309  1307  1310     1 
 1307  1310  1311     1 
 1307  1310  1312     1 
 1311  1310  1312     1 
 1305  1313  1314     1 
 1305  1313  1315     1 
 1314  1313  1315     1 
 1313  1315  1316     1 
 1313  1315  1317     1 
 1316  1315  1317     1 
 1315  1317  1318     1 
 1315  1317  1319     1 
 1315  1317  1332     1 
 1318  1317  1319     1 
 1318  1317  1332     1 
 1319  1317  1332     1 
 1317  1319  1320     1 
 1317  1319  1321     1 
 1317  1319  1325     1 
 1320  1319  1321     1 
 1320  1319  1325     1 
 1321  1319  1325     1 
 1319  1321  1322     1 
 1319  1321  1323     1 
 1319  1321  1324     1 
 1322  1321  1323     1 
 1322  1321  1324     1 
 1323  1321  1324     1 
 1319  1325  1326     1 
 1319  1325  1327     1 
 1319  1325  1328     1 
 1326  1325  1327     1 
 1326  1325  1328     1 
 1327  1325  1328     1 
 1325  1328  1329     1 
 1325  1328  1330     1 
 1325  1328  1331     1 
 1329  1328  1330     1 
 1329  1328  1331     1 
 1330  1328  1331     1 
 1317  1332  1333     1 
 1317  1332  1334     1 
 1333  1332  1334     1 
 1332  1334  1335     1 
 1332  1334  1336     1 
 1335  1334  1336     1 
 1334  1336  1337     1 
 1334  1336  1338     1 
 1334  1336  1346     1 
 1337  1336  1338     1 
 1337  1336  1346     1 
 1338  1336  1346     1 
 1336  1338  1339     1 
 1336  1338  1340     1 
 1336  1338  1344     1 
 1339  1338  1340     1 
 1339  1338  1344     1 
 1340  1338  1344     1 
 1338  1340  1341     1 
 1338  1340  1342     1 
 1338  1340  1343     1 
 1341  1340  1342     1 
 1341  1340  1343     1 
 1342  1340  1343     1 
 1338  1344  1345     1 
 1336  1346  1347     1 
 1336  1346  1348     1 
 1347  1346  1348     1 
 1346  1348  1349     1 
 1346  1348  1350     1 
 1349  1348  1350     1 
 1348  1350  1351     1 
 1348  1350  1352     1 
 1348  1350  1356     1 
 1351  1350  1352     1 
 1351  1350  1356     1 
 1352  1350  1356     1 
 1350  1352  1353     1 
 1350  1352  1354     1 
 1350  1352  1355     1 
 1353  1352  1354     1 
 1353  1352  1355     1 
 1354  1352  1355     1 
 1350  1356  1357     1 
 1350  1356  1358     1 
 1357  1356  1358     1 
 1356  1358  1359     1 
 1356  1358  1360     1 
 1359  1358  1360     1 
 1358  1360  1361     1 
 1358  1360  1362     1 
 1358  1360  1367     1 
 1361  1360  1362     1 
 1361  1360  1367     1 
 1362  1360  1367     1 
 1360  1362  1363     1 
 1360  1362  1364     1 
 1360  1362  1365     1 
 1363  1362  1364     1 
 1363  1362  1365     1 
 1364  1362  1365     1 
 1362  1365  1366     1 
 1360  1367  1368     1 
 1360  1367  1369     1 
 1368  1367  1369     1 
 1367  1369  1370     1 
 1367  1369  1371     1 
 1370  1369  1371     1 
 1369  1371  1372     1 
 1369  1371  1373     1 
 1369  1371  1383     1 
 1372  1371  1373     1 
 1372  1371  1383     1 
 1373  1371  1383     1 
 1371  1373  1374     1 
 1371  1373  1375     1 
 1371  1373  1379     1 
 1374  1373  1375     1 
 1374  1373  1379     1 
 1375  1373  1379     1 
 1373  1375  1376     1 
 1373  1375  1377     1 
 1373  1375  1378     1 
 1376  1375  1377     1 
 1376  1375  1378     1 
 1377  1375  1378     1 
 1373  1379  1380     1 
 1373  1379  1381     1 
 1373  1379  1382     1 
 1380  1379  1381     1 
 1380  1379  1382     1 
 1381  1379  1382     1 
 1371  1383  1384     1 
 1371  1383  1385     1 
 1384  1383  1385     1 
 1383  1385  1386     1 
 1383  1385  1387     1 
 1386  1385  1387     1 
 1385  1387  1388     1 
 1385  1387  1389     1 
 1385  1387  1397     1 
 1388  1387  1389     1 
 1388  1387  1397     1 
 1389  1387  1397     1 
 1387  1389  1390     1 
 1387  1389  1391     1 
 1387  1389  1392     1 
 1390  1389  1391     1 
 1390  1389  1392     1 
 1391  1389  1392     1 
 1389  1392  1393     1 
 1389  1392  1394     1 
 1393  1392  1394     1 
 1392  1394  1395     1 
 1392  1394  1396     1 
 1395  1394  1396     1 
 1387  1397  1398     1 
 1387  1397  1399     1 
 1398  1397  1399     1 
 1397  1399  1400     1 
 1397  1399  1401     1 
 1400  1399  1401     1 
 1399  1401  1402     1 
 1399  1401  1403     1 
 1399  1401  1407     1 
 1402  1401  1403     1 
 1402  1401  1407     1 
 1403  1401  1407     1 
 1401  1403  1404     1 
 1401  1403  1405     1 
 1401  1403  1406     1 
 1404  1403  1405     1 
 1404  1403  1406     1 
 1405  1403  1406     1 
 1162  1406  1403     1 
 1401  1407  1408     1 
 1401  1407  1409     1 
 1408  1407  1409     1 
 1407  1409  1410     1 
 1407  1409  1411     1 
 1410  1409  1411     1 
 1409  1411  1412     1 
 1409  1411  1413     1 
 1409  1411  1417     1 
 1412  1411  1413     1 
 1412  1411  1417     1 
 1413  1411  1417     1 
 1411  1413  1414     1 
 1411  1413  1415     1 
 1411  1413  1416     1 
 1414  1413  1415     1 
 1414  1413  1416     1 
 1415  1413  1416     1 
 1411  1417  1418     1 
 1411  1417  1419     1 
 1418  1417  1419     1 
 1417  1419  1420     1 
 1417  1419  1421     1 
 1420  1419  1421     1 
 1419  1421  1422     1 
 1419  1421  1423     1 
 1419  1421  1439     1 
 1422  1421  1423     1 
 1422  1421  1439     1 
 1423  1421  1439     1 
 1421  1423  1424     1 
 1421  1423  1425     1 
 1421  1423  1426     1 
 1424  1423  1425     1 
 1424  1423  1426     1 
 1425  1423  1426     1 
 1423  1426  1427     1 
 1423  1426  1428     1 
 1423  1426  1429     1 
 1427  1426  1428     1 
 1427  1426  1429     1 
 1428  1426  1429     1 
 1426  1429  1430     1 
 1426  1429  1431     1 
 1426  1429  1432     1 
 1430  1429  1431     1 
 1430  1429  1432     1 
 1431  1429  1432     1 
 1429  1432  1433     1 
 1429  1432  1434     1 
 1429  1432  1435     1 
 1433  1432  1434     1 
 1433  1432  1435     1 
 1434  1432  1435     1 
 1432  1435  1436     1 
 1432  1435  1437     1 
 1432  1435  1438     1 
 1436  1435  1437     1 
 1436  1435  1438     1 
 1437  1435  1438     1 
 1421  1439  1440     1 
 1421  1439  1441     1 
 1440  1439  1441     1 
 1439  1441  1442     1 
 1439  1441  1443     1 
 1442  1441  1443     1 
 1441  1443  1444     1 
 1441  1443  1445     1 
 1441  1443  1461     1 
 1444  1443  1445     1 
 1444  1443  1461     1 
 1445  1443  1461     1 
 1443  1445  1446     1 
 1443  1445  1447     1 
 1443  1445  1448     1 
 1446  1445  1447     1 
 1446  1445  1448     1 
 1447  1445  1448     1 
 1445  1448  1449     1 
 1445  1448  1450     1 
 1445  1448  1451     1 
 1449  1448  1450     1 
 1449  1448  1451     1 
 1450  1448  1451     1 
 1448  1451  1452     1 
 1448  1451  1453     1 
 1448  1451  1454     1 
 1452  1451  1453     1 
 1452  1451  1454     1 
 1453  1451  1454     1 
 1451  1454  1455     1 
 1451  1454  1456     1 
 1451  1454  1457     1 
 1455  1454  1456     1 
 1455  1454  1457     1 
 1456  1454  1457     1 
 1454  1457  1458     1 
 1454  1457  1459     1 
 1454  1457  1460     1 
 1458  1457  1459     1 
 1458  1457  1460     1 
 1459  1457  1460     1 
 1443  1461  1462     1 
 1443  1461  1463     1 
 1462  1461  1463     1 
 1461  1463  1464     1 
 1461  1463  1465     1 
 1464  1463  1465     1 
 1463  1465  1466     1 
 1463  1465  1467     1 
 1463  1465  1480     1 
 1466  1465  1467     1 
 1466  1465  1480     1 
 1467  1465  1480     1 
 1465  1467  1468     1 
 1465  1467  1469     1 
 1465  1467  1473     1 
 1468  1467  1469     1 
 1468  1467  1473     1 
 1469  1467  1473     1 
 1467  1469  1470     1 
 1467  1469  1471     1 
 1467  1469  1472     1 
 1470  1469  1471     1 
 1470  1469  1472     1 
 1471  1469  1472     1 
 1467  1473  1474     1 
 1467  1473  1475     1 
 1467  1473  1476     1 
 1474  1473  1475     1 
 1474  1473  1476     1 
 1475  1473  1476     1 
 1473  1476  1477     1 
 1473  1476  1478     1 
 1473  1476  1479     1 
 1477  1476  1478     1 
 1477  1476  1479     1 
 1478  1476  1479     1 
 1465  1480  1481     1 
 1465  1480  1482     1 
 1481  1480  1482     1 
 1480  1482  1483     1 
 1480  1482  1484     1 
 1483  1482  1484     1 
 1482  1484  1485     1 
 1482  1484  1486     1 
 1482  1484  1496     1 
 1485  1484  1486     1 
 1485  1484  1496     1 
 1486  1484  1496     1 
 1484  1486  1487     1 
 1484  1486  1488     1 
 1484  1486  1492     1 
 1487  1486  1488     1 
 1487  1486  1492     1 
 1488  1486  1492     1 
 1486  1488  1489     1 
 1486  1488  1490     1 
 1486  1488  1491     1 
 1489  1488  1490     1 
 1489  1488  1491     1 
 1490  1488  1491     1 
 1486  1492  1493     1 
 1486  1492  1494     1 
 1486  1492  1495     1 
 1493  1492  1494     1 
 1493  1492  1495     1 
 1494  1492  1495     1 
 1484  1496  1497     1 
 1484  1496  1498     1 
 1497  1496  1498     1 
 1496  1498  1499     1 
 1496  1498  1500     1 
 1499  1498  1500     1 
 1498  1500  1501     1 
 1498  1500  1502     1 
 1498  1500  1507     1 
 1501  1500  1502     1 
 1501  1500  1507     1 
 1502  1500  1507     1 
 1500  1502  1503     1 
 1500  1502  1504     1 
 1500  1502  1505     1 
 1503  1502  1504     1 
 1503  1502  1505     1 
 1504  1502  1505     1 
 1502  1505  1506     1 
 1500  1507  1508     1 
 1500  1507  1509     1 
 1508  1507  1509     1 
 1507  1509  1510     1 
 1507  1509  1511     1 
 1510  1509  1511     1 
 1509  1511  1512     1 
 1509  1511  1513     1 
 1509  1511  1519     1 
 1512  1511  1513     1 
 1512  1511  1519     1 
 1513  1511  1519     1 
 1511  1513  1514     1 
 1511  1513  1515     1 
 1511  1513  1516     1 
 1514  1513  1515     1 
 1514  1513  1516     1 
 1515  1513  1516     1 
 1513  1516  1517     1 
 1513  1516  1518     1 
 1517  1516  1518     1 
 1511  1519  1520     1 
 1511  1519  1521     1 
 1520  1519  1521     1 
 1519  1521  1522     1 
 1519  1521  1523     1 
 1522  1521  1523     1 
 1521  1523  1524     1 
 1521  1523  1525     1 
 1521  1523  1526     1 
 1524  1523  1525     1 
 1524  1523  1526     1 
 1525  1523  1526     1 
 1523  1526  1527     1 
 1523  1526  1528     1 
 1527  1526  1528     1 
 1526  1528  1529     1 
 1526  1528  1530     1 
 1529  1528  1530     1 
 1528  1530  1531     1 
 1528  1530  1532     1 
 1528  1530  1540     1 
 1531  1530  1532     1 
 1531  1530  1540     1 
 1532  1530  1540     1 
 1530  1532  1533     1 
 1530  1532  1534     1 
 1530  1532  1535     1 
 1533  1532  1534     1 
 1533  1532  1535     1 
 1534  1532  1535     1 
 1532  1535  1536     1 
 1532  1535  1537     1 
 1536  1535  1537     1 
 1535  1537  1538     1 
 1535  1537  1539     1 
 1538  1537  1539     1 
 1530  1540  1541     1 
 1530  1540  1542     1 
 1541  1540  1542     1 
 1540  1542  1543     1 
 1540  1542  1544     1 
 1543  1542  1544     1 
 1542  1544  1545     1 
 1542  1544  1546     1 
 1542  1544  1547     1 
 1545  1544  1546     1 
 1545  1544  1547     1 
 1546  1544  1547     1 
 1544  1547  1548     1 
 1544  1547  1549     1 
 1548  1547  1549     1 
 1547  1549  1550     1 
 1547  1549  1551     1 
 1550  1549  1551     1 
 1549  1551  1552     1 
 1549  1551  1553     1 
 1549  1551  1564     1 
 1552  1551  1553     1 
 1552  1551  1564     1 
 1553  1551  1564     1 
 1551  1553  1554     1 
 1551  1553  1555     1 
 1551  1553  1556     1 
 1554  1553  1555     1 
 1554  1553  1556     1 
 1555  1553  1556     1 
 1553  1556  1557     1 
 1553  1556  1558     1 
 1553  1556  1559     1 
 1557  1556  1558     1 
 1557  1556  1559     1 
 1558  1556  1559     1 
 1556  1559  1560     1 
 1559  1560  1561     1 
 1559  1560  1562     1 
 1559  1560  1563     1 
 1561  1560  1562     1 
 1561  1560  1563     1 
 1562  1560  1563     1 
 1551  1564  1565     1 
 1551  1564  1566     1 
 1565  1564  1566     1 
 1564  1566  1567     1 
 1564  1566  1568     1 
 1567  1566  1568     1 
 1566  1568  1569     1 
 1566  1568  1570     1 
 1566  1568  1578     1 
 1569  1568  1570     1 
 1569  1568  1578     1 
 1570  1568  1578     1 
 1568  1570  1571     1 
 1568  1570  1572     1 
 1568  1570  1573     1 
 1571  1570  1572     1 
 1571  1570  1573     1 
 1572  1570  1573     1 
 1570  1573  1574     1 
 1570  1573  1575     1 
 1574  1573  1575     1 
 1573  1575  1576     1 
 1573  1575  1577     1 
 1576  1575  1577     1 
 1568  1578  1579     1 
 1568  1578  1580     1 
 1579  1578  1580     1 
 1578  1580  1581     1 
 1578  1580  1582     1 
 1581  1580  1582     1 
 1580  1582  1583     1 
 1580  1582  1584     1 
 1580  1582  1588     1 
 1583  1582  1584     1 
 1583  1582  1588     1 
 1584  1582  1588     1 
 1582  1584  1585     1 
 1582  1584  1586     1 
 1582  1584  1587     1 
 1585  1584  1586     1 
 1585  1584  1587     1 
 1586  1584  1587     1 
 1582  1588  1589     1 
 1582  1588  1590     1 
 1589  1588  1590     1 
 1588  1590  1591     1 
 1588  1590  1592     1 
 1591  1590  1592     1 
 1590  1592  1593     1 
 1590  1592  1594     1 
 1590  1592  1612     1 
 1593  1592  1594     1 
 1593  1592  1612     1 
 1594  1592  1612     1 
 1592  1594  1595     1 
 1592  1594  1596     1 
 1592  1594  1597     1 
 1595  1594  1596     1 
 1595  1594  1597     1 
 1596  1594  1597     1 
 1594  1597  1598     1 
 1594  1597  1611     1 
 1598  1597  1611     1 
 1597  1598  1599     1 
 1597  1598  1600     1 
 1599  1598  1600     1 
 1598  1600  1601     1 
 1598  1600  1602     1 
 1601  1600  1602     1 
 1600  1602  1603     1 
 1600  1602  1611     1 
 1603  1602  1611     1 
 1602  1603  1604     1 
 1602  1603  1605     1 
 1604  1603  1605     1 
 1603  1605  1606     1 
 1603  1605  1607     1 
 1606  1605  1607     1 
 1605  1607  1608     1 
 1605  1607  1609     1 
 1608  1607  1609     1 
 1607  1609  1610     1 
 1607  1609  1611     1 
 1610  1609  1611     1 
 1597  1611  1602     1 
 1597  1611  1609     1 
 1602  1611  1609     1 
 1592  1612  1613     1 
 1592  1612  1614     1 
 1613  1612  1614     1 
 1612  1614  1615     1 
 1612  1614  1616     1 
 1615  1614  1616     1 
 1614  1616  1617     1 
 1614  1616  1618     1 
 1614  1616  1628     1 
 1617  1616  1618     1 
 1617  1616  1628     1 
 1618  1616  1628     1 
 1616  1618  1619     1 
 1616  1618  1620     1 
 1616  1618  1624     1 
 1619  1618  1620     1 
 1619  1618  1624     1 
 1620  1618  1624     1 
 1618  1620  1621     1 
 1618  1620  1622     1 
 1618  1620  1623     1 
 1621  1620  1622     1 
 1621  1620  1623     1 
 1622  1620  1623     1 
 1618  1624  1625     1 
 1618  1624  1626     1 
 1618  1624  1627     1 
 1625  1624  1626     1 
 1625  1624  1627     1 
 1626  1624  1627     1 
 1616  1628  1629     1 
 1616  1628  1630     1 
 1629  1628  1630     1 
 1628  1630  1631     1 
 1628  1630  1632     1 
 1631  1630  1632     1 
 1630  1632  1633     1 
 1630  1632  1634     1 
 1630  1632  1638     1 
 1633  1632  1634     1 
 1633  1632  1638     1 
 1634  1632  1638     1 
 1632  1634  1635     1 
 1632  1634  1636     1 
 1632  1634  1637     1 
 1635  1634  1636     1 
 1635  1634  1637     1 
 1636  1634  1637     1 
 1632  1638  1639     1 
 1632  1638  1640     1 
 1639  1638  1640     1 
 1638  1640  1641     1 
 1638  1640  1642     1 
 1641  1640  1642     1 
 1640  1642  1643     1 
 1640  1642  1644     1 
 1640  1642  1662     1 
 1643  1642  1644     1 
 1643  1642  1662     1 
 1644  1642  1662     1 
 1642  1644  1645     1 
 1642  1644  1646     1 
 1642  1644  1647     1 
 1645  1644  1646     1 
 1645  1644  1647     1 
 1646  1644  1647     1 
 1644  1647  1648     1 
 1644  1647  1661     1 
 1648  1647  1661     1 
 1647  1648  1649     1 
 1647  1648  1650     1 
 1649  1648  1650     1 
 1648  1650  1651     1 
 1648  1650  1652     1 
 1651  1650  1652     1 
 1650  1652  1653     1 
 1650  1652  1661     1 
 1653  1652  1661     1 
 1652  1653  1654     1 
 1652  1653  1655     1 
 1654  1653  1655     1 
 1653  1655  1656     1 
 1653  1655  1657     1 
 1656  1655  1657     1 
 1655  1657  1658     1 
 1655  1657  1659     1 
 1658  1657  1659     1 
 1657  1659  1660     1 
 1657  1659  1661     1 
 1660  1659  1661     1 
 1647  1661  1652     1 
 1647  1661  1659     1 
 1652  1661  1659     1 
 1642  1662  1663     1 
 1642  1662  1664     1 
 1663  1662  1664     1 
 1662  1664  1665     1 
 1662  1664  1666     1 
 1665  1664  1666     1 
 1664  1666  1667     1 
 1664  1666  1668     1 
 1664  1666  1686     1 
 1667  1666  1668     1 
 1667  1666  1686     1 
 1668  1666  1686     1 
 1666  1668  1669     1 
 1666  1668  1670     1 
 1666  1668  1671     1 
 1669  1668  1670     1 
 1669  1668  1671     1 
 1670  1668  1671     1 
 1668  1671  1672     1 
 1668  1671  1673     1 
 1668  1671  1674     1 
 1672  1671  1673     1 
 1672  1671  1674     1 
 1673  1671  1674     1 
 1671  1674  1675     1 
 1671  1674  1676     1 
 1671  1674  1677     1 
 1675  1674  1676     1 
 1675  1674  1677     1 
 1676  1674  1677     1 
 1674  1677  1678     1 
 1674  1677  1679     1 
 1678  1677  1679     1 
 1677  1679  1680     1 
 1677  1679  1683     1 
 1680  1679  1683     1 
 1679  1680  1681     1 
 1679  1680  1682     1 
 1681  1680  1682     1 
 1679  1683  1684     1 
 1679  1683  1685     1 
 1684  1683  1685     1 
 1666  1686  1687     1 
 1666  1686  1688     1 
 1687  1686  1688     1 
 1686  1688  1689     1 
 1686  1688  1690     1 
 1689  1688  1690     1 
 1688  1690  1691     1 
 1688  1690  1692     1 
 1688  1690  1700     1 
 1691  1690  1692     1 
 1691  1690  1700     1 
 1692  1690  1700     1 
 1690  1692  1693     1 
 1690  1692  1694     1 
 1690  1692  1695     1 
 1693  1692  1694     1 
 1693  1692  1695     1 
 1694  1692  1695     1 
 1692  1695  1696     1 
 1692  1695  1697     1 
 1696  1695  1697     1 
 1695  1697  1698     1 
 1695  1697  1699     1 
 1698  1697  1699     1 
 1690  1700  1701     1 
 1690  1700  1702     1 
 1701  1700  1702     1 
 1700  1702  1703     1 
 1700  1702  1704     1 
 1703  1702  1704     1 
 1702  1704  1705     1 
 1702  1704  1706     1 
 1702  1704  1724     1 
 1705  1704  1706     1 
 1705  1704  1724     1 
 1706  1704  1724     1 
 1704  1706  1707     1 
 1704  1706  1708     1 
 1704  1706  1709     1 
 1707  1706  1708     1 
 1707  1706  1709     1 
 1708  1706  1709     1 
 1706  1709  1710     1 
 1706  1709  1711     1 
 1706  1709  1712     1 
 1710  1709  1711     1 
 1710  1709  1712     1 
 1711  1709  1712     1 
 1709  1712  1713     1 
 1709  1712  1714     1 
 1709  1712  1715     1 
 1713  1712  1714     1 
 1713  1712  1715     1 
 1714  1712  1715     1 
 1712  1715  1716     1 
 1712  1715  1717     1 
 1716  1715  1717     1 
 1715  1717  1718     1 
 1715  1717  1721     1 
 1718  1717  1721     1 
 1717  1718  1719     1 
 1717  1718  1720     1 
 1719  1718  1720     1 
 1717  1721  1722     1 
 1717  1721  1723     1 
 1722  1721  1723     1 
 1704  1724  1725     1 
 1704  1724  1726     1 
 1725  1724  1726     1 
 1724  1726  1727     1 
 1724  1726  1728     1 
 1727  1726  1728     1 
 1726  1728  1729     1 
 1726  1728  1730     1 
 1726  1728  1734     1 
 1729  1728  1730     1 
 1729  1728  1734     1 
 1730  1728  1734     1 
 1728  1730  1731     1 
 1728  1730  1732     1 
 1728  1730  1733     1 
 1731  1730  1732     1 
 1731  1730  1733     1 
 1732  1730  1733     1 
  470  1733  1730     1 
 1728  1734  1735     1 
 1728  1734  1736     1 
 1735  1734  1736     1 
 1734  1736  1737     1 
 1734  1736  1738     1 
 1737  1736  1738     1 
 1736  1738  1739     1 
 1736  1738  1740     1 
 1736  1738  1756     1 
 1739  1738  1740     1 
 1739  1738  1756     1 
 1740  1738  1756     1 
 1738  1740  1741     1 
 1738  1740  1742     1 
 1738  1740  1743     1 
 1741  1740  1742     1 
 1741  1740  1743     1 
 1742  1740  1743     1 
 1740  1743  1744     1 
 1740  1743  1745     1 
 1740  1743  1746     1 
 1744  1743  1745     1 
 1744  1743  1746     1 
 1745  1743  1746     1 
 1743  1746  1747     1 
 1743  1746  1748     1 
 1743  1746  1749     1 
 1747  1746  1748     1 
 1747  1746  1749     1 
 1748  1746  1749     1 
 1746  1749  1750     1 
 1746  1749  1751     1 
 1746  1749  1752     1 
 1750  1749  1751     1 
 1750  1749  1752     1 
 1751  1749  1752     1 
 1749  1752  1753     1 
 1749  1752  1754     1 
 1749  1752  1755     1 
 1753  1752  1754     1 
 1753  1752  1755     1 
 1754  1752  1755     1 
 1738  1756  1757     1 
 1738  1756  1758     1 
 1757  1756  1758     1 
 1756  1758  1759     1 
 1756  1758  1760     1 
 1759  1758  1760     1 
 1758  1760  1761     1 
 1758  1760  1762     1 
 1758  1760  1763     1 
 1761  1760  1762     1 
 1761  1760  1763     1 
 1762  1760  1763     1 
 1760  1763  1764     1 
 1760  1763  1765     1 
 1764  1763  1765     1 
 1763  1765  1766     1 
 1763  1765  1767     1 
 1766  1765  1767     1 
 1765  1767  1768     1 
 1765  1767  1769     1 
 1765  1767  1777     1 
 1768  1767  1769     1 
 1768  1767  1777     1 
 1769  1767  1777     1 
 1767  1769  1770     1 
 1767  1769  1771     1 
 1767  1769  1775     1 
 1770  1769  1771     1 
 1770  1769  1775     1 
 1771  1769  1775     1 
 1769  1771  1772     1 
 1769  1771  1773     1 
 1769  1771  1774     1 
 1772  1771  1773     1 
 1772  1771  1774     1 
 1773  1771  1774     1 
 1769  1775  1776     1 
 1767  1777  1778     1 
 1767  1777  1779     1 
 1778  1777  1779     1 
 1777  1779  1780     1 
 1777  1779  1781     1 
 1780  1779  1781     1 
 1779  1781  1782     1 
 1779  1781  1783     1 
 1779  1781  1789     1 
 1782  1781  1783     1 
 1782  1781  1789     1 
 1783  1781  1789     1 
 1781  1783  1784     1 
 1781  1783  1785     1 
 1781  1783  1786     1 
 1784  1783  1785     1 
 1784  1783  1786     1 
 1785  1783  1786     1 
 1783  1786  1787     1 
 1783  1786  1788     1 
 1787  1786  1788     1 
 1781  1789  1790     1 
 1781  1789  1791     1 
 1790  1789  1791     1 
 1789  1791  1792     1 
 1789  1791  1793     1 
 1792  1791  1793     1 
 1791  1793  1794     1 
 1791  1793  1795     1 
 1791  1793  1805     1 
 1794  1793  1795     1 
 1794  1793  1805     1 
 1795  1793  1805     1 
 1793  1795  1796     1 
 1793  1795  1797     1 
 1793  1795  1801     1 
 1796  1795  1797     1 
 1796  1795  1801     1 
 1797  1795  1801     1 
 1795  1797  1798     1 
 1795  1797  1799     1 
 1795  1797  1800     1 
 1798  1797  1799     1 
 1798  1797  1800     1 
 1799  1797  1800     1 
 1795  1801  1802     1 
 1795  1801  1803     1 
 1795  1801  1804     1 
 1802  1801  1803     1 
 1802  1801  1804     1 
 1803  1801  1804     1 
 1793  1805  1806     1 
 1793  1805  1807     1 
 1806  1805  1807     1 
 1805  1807  1808     1 
 1805  1807  1809     1 
 1808  1807  1809     1 
 1807  1809  1810     1 
 1807  1809  1811     1 
 1807  1809  1822     1 
 1810  1809  1811     1 
 1810  1809  1822     1 
 1811  1809  1822     1 
 1809  1811  1812     1 
 1809  1811  1813     1 
 1809  1811  1814     1 
 1812  1811  1813     1 
 1812  1811  1814     1 
 1813  1811  1814     1 
 1811  1814  1815     1 
 1811  1814  1816     1 
 1811  1814  1817     1 
 1815  1814  1816     1 
 1815  1814  1817     1 
 1816  1814  1817     1 
 1814  1817  1818     1 
 1814  1817  1819     1 
 1818  1817  1819     1 
 1817  1819  1820     1 
 1817  1819  1821     1 
 1820  1819  1821     1 
 1809  1822  1823     1 
 1809  1822  1824     1 
 1823  1822  1824     1 
 1822  1824  1825     1 
 1822  1824  1826     1 
 1825  1824  1826     1 
 1824  1826  1827     1 
 1824  1826  1828     1 
 1824  1826  1832     1 
 1827  1826  1828     1 
 1827  1826  1832     1 
 1828  1826  1832     1 
 1826  1828  1829     1 
 1826  1828  1830     1 
 1826  1828  1831     1 
 1829  1828  1830     1 
 1829  1828  1831     1 
 1830  1828  1831     1 
 1826  1832  1833     1 
 1826  1832  1834     1 
 1833  1832  1834     1 
 1832  1834  1835     1 
 1832  1834  1836     1 
 1835  1834  1836     1 
 1834  1836  1837     1 
 1834  1836  1838     1 
 1834  1836  1856     1 
 1837  1836  1838     1 
 1837  1836  1856     1 
 1838  1836  1856     1 
 1836  1838  1839     1 
 1836  1838  1840     1 
 1836  1838  1841     1 
 1839  1838  1840     1 
 1839  1838  1841     1 
 1840  1838  1841     1 
 1838  1841  1842     1 
 1838  1841  1855     1 
 1842  1841  1855     1 
 1841  1842  1843     1 
 1841  1842  1844     1 
 1843  1842  1844     1 
 1842  1844  1845     1 
 1842  1844  1846     1 
 1845  1844  1846     1 
 1844  1846  1847     1 
 1844  1846  1855     1 
 1847  1846  1855     1 
 1846  1847  1848     1 
 1846  1847  1849     1 
 1848  1847  1849     1 
 1847  1849  1850     1 
 1847  1849  1851     1 
 1850  1849  1851     1 
 1849  1851  1852     1 
 1849  1851  1853     1 
 1852  1851  1853     1 
 1851  1853  1854     1 
 1851  1853  1855     1 
 1854  1853  1855     1 
 1841  1855  1846     1 
 1841  1855  1853     1 
 1846  1855  1853     1 
 1836  1856  1857     1 
 1836  1856  1858     1 
 1857  1856  1858     1 
 1856  1858  1859     1 
 1856  1858  1860     1 
 1859  1858  1860     1 
 1858  1860  1861     1 
 1858  1860  1862     1 
 1858  1860  1875     1 
 1861  1860  1862     1 
 1861  1860  1875     1 
 1862  1860  1875     1 
 1860  1862  1863     1 
 1860  1862  1864     1 
 1860  1862  1868     1 
 1863  1862  1864     1 
 1863  1862  1868     1 
 1864  1862  1868     1 
 1862  1864  1865     1 
 1862  1864  1866     1 
 1862  1864  1867     1 
 1865  1864  1866     1 
 1865  1864  1867     1 
 1866  1864  1867     1 
 1862  1868  1869     1 
 1862  1868  1870     1 
 1862  1868  1871     1 
 1869  1868  1870     1 
 1869  1868  1871     1 
 1870  1868  1871     1 
 1868  1871  1872     1 
 1868  1871  1873     1 
 1868  1871  1874     1 
 1872  1871  1873     1 
 1872  1871  1874     1 
 1873  1871  1874     1 
 1860  1875  1876     1 
 1860  1875  1877     1 
 1876  1875  1877     1 
 1875  1877  1878     1 
 1875  1877  1879     1 
 1878  1877  1879     1 
 1877  1879  1880     1 
 1877  1879  1881     1 
 1877  1879  1899     1 
 1880  1879  1881     1 
 1880  1879  1899     1 
 1881  1879  1899     1 
 1879  1881  1882     1 
 1879  1881  1883     1 
 1879  1881  1884     1 
 1882  1881  1883     1 
 1882  1881  1884     1 
 1883  1881  1884     1 
 1881  1884  1885     1 
 1881  1884  1886     1 
 1881  1884  1887     1 
 1885  1884  1886     1 
 1885  1884  1887     1 
 1886  1884  1887     1 
 1884  1887  1888     1 
 1884  1887  1889     1 
 1884  1887  1890     1 
 1888  1887  1889     1 
 1888  1887  1890     1 
 1889  1887  1890     1 
 1887  1890  1891     1 
 1887  1890  1892     1 
 1891  1890  1892     1 
 1890  1892  1893     1 
 1890  1892  1896     1 
 1893  1892  1896     1 
 1892  1893  1894     1 
 1892  1893  1895     1 
 1894  1893  1895     1 
 1892  1896  1897     1 
 1892  1896  1898     1 
 1897  1896  1898     1 
 1879  1899  1900     1 
 1879  1899  1901     1 
 1900  1899  1901     1 
 1899  1901  1902     1 
 1899  1901  1903     1 
 1902  1901  1903     1 
 1901  1903  1904     1 
 1901  1903  1905     1 
 1901  1903  1906     1 
 1904  1903  1905     1 
 1904  1903  1906     1 
 1905  1903  1906     1 
 1903  1906  1907     1 
 1903  1906  1908     1 
 1907  1906  1908     1 
 1906  1908  1909     1 
 1906  1908  1910     1 
 1909  1908  1910     1 
 1908  1910  1911     1 
 1908  1910  1912     1 
 1908  1910  1916     1 
 1911  1910  1912     1 
 1911  1910  1916     1 
 1912  1910  1916     1 
 1910  1912  1913     1 
 1910  1912  1914     1 
 1910  1912  1915     1 
 1913  1912  1914     1 
 1913  1912  1915     1 
 1914  1912  1915     1 
   99  1915  1912     1 
 1910  1916  1917     1 
 1910  1916  1918     1 
 1917  1916  1918     1 
 1916  1918  1919     1 
 1916  1918  1920     1 
 1919  1918  1920     1 
 1918  1920  1921     1 
 1918  1920  1922     1 
 1918  1920  1940     1 
 1921  1920  1922     1 
 1921  1920  1940     1 
 1922  1920  1940     1 
 1920  1922  1923     1 
 1920  1922  1924     1 
 1920  1922  1925     1 
 1923  1922  1924     1 
 1923  1922  1925     1 
 1924  1922  1925     1 
 1922  1925  1926     1 
 1922  1925  1927     1 
 1922  1925  1928     1 
 1926  1925  1927     1 
 1926  1925  1928     1 
 1927  1925  1928     1 
 1925  1928  1929     1 
 1925  1928  1930     1 
 1925  1928  1931     1 
 1929  1928  1930     1 
 1929  1928  1931     1 
 1930  1928  1931     1 
 1928  1931  1932     1 
 1928  1931  1933     1 
 1932  1931  1933     1 
 1931  1933  1934     1 
 1931  1933  1937     1 
 1934  1933  1937     1 
 1933  1934  1935     1 
 1933  1934  1936     1 
 1935  1934  1936     1 
 1933  1937  1938     1 
 1933  1937  1939     1 
 1938  1937  1939     1 
 1920  1940  1941     1 
 1920  1940  1942     1 
 1941  1940  1942     1 
 1940  1942  1943     1 
 1940  1942  1944     1 
 1943  1942  1944     1 
 1942  1944  1945     1 
 1942  1944  1946     1 
 1942  1944  1959     1 
 1945  1944  1946     1 
 1945  1944  1959     1 
 1946  1944  1959     1 
 1944  1946  1947     1 
 1944  1946  1948     1 
 1944  1946  1949     1 
 1947  1946  1948     1 
 1947  1946  1949     1 
 1948  1946  1949     1 
 1946  1949  1950     1 
 1946  1949  1951     1 
 1946  1949  1955     1 
 1950  1949  1951     1 
 1950  1949  1955     1 
 1951  1949  1955     1 
 1949  1951  1952     1 
 1949  1951  1953     1 
 1949  1951  1954     1 
 1952  1951  1953     1 
 1952  1951  1954     1 
 1953  1951  1954     1 
 1949  1955  1956     1 
 1949  1955  1957     1 
 1949  1955  1958     1 
 1956  1955  1957     1 
 1956  1955  1958     1 
 1957  1955  1958     1 
 1944  1959  1960     1 
 1944  1959  1961     1 
 1960  1959  1961     1 

[ dihedrals ]
;  ai    aj    ak    al funct            c0            c1            c2            c3            c4            c5
    2     1     5     6     9 
    2     1     5     7     9 
    2     1     5    23     9 
    3     1     5     6     9 
    3     1     5     7     9 
    3     1     5    23     9 
    4     1     5     6     9 
    4     1     5     7     9 
    4     1     5    23     9 
    1     5     7     8     9 
    1     5     7     9     9 
    1     5     7    10     9 
    6     5     7     8     9 
    6     5     7     9     9 
    6     5     7    10     9 
   23     5     7     8     9 
   23     5     7     9     9 
   23     5     7    10     9 
    1     5    23    24     9 
    1     5    23    25     9 
    6     5    23    24     9 
    6     5    23    25     9 
    7     5    23    24     9 
    7     5    23    25     9 
    5     7    10    11     9 
    5     7    10    12     9 
    5     7    10    13     9 
    8     7    10    11     9 
    8     7    10    12     9 
    8     7    10    13     9 
    9     7    10    11     9 
    9     7    10    12     9 
    9     7    10    13     9 
    7    10    13    14     9 
    7    10    13    15     9 
    7    10    13    16     9 
   11    10    13    14     9 
   11    10    13    15     9 
   11    10    13    16     9 
   12    10    13    14     9 
   12    10    13    15     9 
   12    10    13    16     9 
   10    13    16    17     9 
   10    13    16    18     9 
   10    13    16    19     9 
   14    13    16    17     9 
   14    13    16    18     9 
   14    13    16    19     9 
   15    13    16    17     9 
   15    13    16    18     9 
   15    13    16    19     9 
   13    16    19    20     9 
   13    16    19    21     9 
   13    16    19    22     9 
   17    16    19    20     9 
   17    16    19    21     9 
   17    16    19    22     9 
   18    16    19    20     9 
   18    16    19    21     9 
   18    16    19    22     9 
    5    23    25    26     9 
    5    23    25    27     9 
   24    23    25    26     9 
   24    23    25    27     9 
   23    25    27    28     9 
   23    25    27    29     9 
   23    25    27    39     9 
   26    25    27    28     9 
   26    25    27    29     9 
   26    25    27    39     9 
   25    27    29    30     9 
   25    27    29    31     9 
   25    27    29    35     9 
   28    27    29    30     9 
   28    27    29    31     9 
   28    27    29    35     9 
   39    27    29    30     9 
   39    27    29    31     9 
   39    27    29    35     9 
   25    27    39    40     9 
   25    27    39    41     9 
   28    27    39    40     9 
   28    27    39    41     9 
   29    27    39    40     9 
   29    27    39    41     9 
   27    29    31    32     9 
   27    29    31    33     9 
   27    29    31    34     9 
   30    29    31    32     9 
   30    29    31    33     9 
   30    29    31    34     9 
   35    29    31    32     9 
   35    29    31    33     9 
   35    29    31    34     9 
   27    29    35    36     9 
   27    29    35    37     9 
   27    29    35    38     9 
   30    29    35    36     9 
   30    29    35    37     9 
   30    29    35    38     9 
   31    29    35    36     9 
   31    29    35    37     9 
   31    29    35    38     9 
   27    39    41    42     9 
   27    39    41    43     9 
   40    39    41    42     9 
   40    39    41    43     9 
   39    41    43    44     9 
   39    41    43    45     9 
   39    41    43    59     9 
   42    41    43    44     9 
   42    41    43    45     9 
   42    41    43    59     9 
   41    43    45    46     9 
   41    43    45    47     9 
   41    43    45    48     9 
   44    43    45    46     9 
   44    43    45    47     9 
   44    43    45    48     9 
   59    43    45    46     9 
   59    43    45    47     9 
   59    43    45    48     9 
   41    43    59    60     9 
   41    43    59    61     9 
   44    43    59    60     9 
   44    43    59    61     9 
   45    43    59    60     9 
   45    43    59    61     9 
   43    45    48    49     9 
   43    45    48    57     9 
   46    45    48    49     9 
   46    45    48    57     9 
   47    45    48    49     9 
   47    45    48    57     9 
   45    48    49    50     9 
   45    48    49    51     9 
   57    48    49    50     9 
   57    48    49    51     9 
   45    48    57    55     9 
   45    48    57    58     9 
   49    48    57    55     9 
   49    48    57    58     9 
   48    49    51    52     9 
   48    49    51    53     9 
   50    49    51    52     9 
   50    49    51    53     9 
   49    51    53    54     9 
   49    51    53    55     9 
   52    51    53    54     9 
   52    51    53    55     9 
   51    53    55    56     9 
   51    53    55    57     9 
   54    53    55    56     9 
   54    53    55    57     9 
   53    55    57    48     9 
   53    55    57    58     9 
   56    55    57    48     9 
   56    55    57    58     9 
   43    59    61    62     9 
   43    59    61    63     9 
   60    59    61    62     9 
   60    59    61    63     9 
   59    61    63    64     9 
   59    61    63    65     9 
   59    61    63    66     9 
   62    61    63    64     9 
   62    61    63    65     9 
   62    61    63    66     9 
   61    63    66    67     9 
   61    63    66    68     9 
   64    63    66    67     9 
   64    63    66    68     9 
   65    63    66    67     9 
   65    63    66    68     9 
   63    66    68    69     9 
   63    66    68    70     9 
   67    66    68    69     9 
   67    66    68    70     9 
   66    68    70    71     9 
   66    68    70    72     9 
   66    68    70    90     9 
   69    68    70    71     9 
   69    68    70    72     9 
   69    68    70    90     9 
   68    70    72    73     9 
   68    70    72    74     9 
   68    70    72    75     9 
   71    70    72    73     9 
   71    70    72    74     9 
   71    70    72    75     9 
   90    70    72    73     9 
   90    70    72    74     9 
   90    70    72    75     9 
   68    70    90    91     9 
   68    70    90    92     9 
   71    70    90    91     9 
   71    70    90    92     9 
   72    70    90    91     9 
   72    70    90    92     9 
   70    72    75    76     9 
   70    72    75    77     9 
   70    72    75    78     9 
   73    72    75    76     9 
   73    72    75    77     9 
   73    72    75    78     9 
   74    72    75    76     9 
   74    72    75    77     9 
   74    72    75    78     9 
   72    75    78    79     9 
   72    75    78    80     9 
   72    75    78    81     9 
   76    75    78    79     9 
   76    75    78    80     9 
   76    75    78    81     9 
   77    75    78    79     9 
   77    75    78    80     9 
   77    75    78    81     9 
   75    78    81    82     9 
   75    78    81    83     9 
   79    78    81    82     9 
   79    78    81    83     9 
   80    78    81    82     9 
   80    78    81    83     9 
   78    81    83    84     9 
   78    81    83    87     9 
   82    81    83    84     9 
   82    81    83    87     9 
   81    83    84    85     9 
   81    83    84    86     9 
   87    83    84    85     9 
   87    83    84    86     9 
   81    83    87    88     9 
   81    83    87    89     9 
   84    83    87    88     9 
   84    83    87    89     9 
   70    90    92    93     9 
   70    90    92    94     9 
   91    90    92    93     9 
   91    90    92    94     9 
   90    92    94    95     9 
   90    92    94    96     9 
   90    92    94   100     9 
   93    92    94    95     9 
   93    92    94    96     9 
   93    92    94   100     9 
   92    94    96    97     9 
   92    94    96    98     9 
   92    94    96    99     9 
   95    94    96    97     9 
   95    94    96    98     9 
   95    94    96    99     9 
  100    94    96    97     9 
  100    94    96    98     9 
  100    94    96    99     9 
   92    94   100   101     9 
   92    94   100   102     9 
   95    94   100   101     9 
   95    94   100   102     9 
   96    94   100   101     9 
   96    94   100   102     9 
   94    96    99  1915     9 
   97    96    99  1915     9 
   98    96    99  1915     9 
   96    99  1915  1912     9 
   94   100   102   103     9 
   94   100   102   104     9 
  101   100   102   103     9 
  101   100   102   104     9 
  100   102   104   105     9 
  100   102   104   106     9 
  100   102   104   115     9 
  103   102   104   105     9 
  103   102   104   106     9 
  103   102   104   115     9 
  102   104   106   107     9 
  102   104   106   108     9 
  102   104   106   109     9 
  105   104   106   107     9 
  105   104   106   108     9 
  105   104   106   109     9 
  115   104   106   107     9 
  115   104   106   108     9 
  115   104   106   109     9 
  102   104   115   116     9 
  102   104   115   117     9 
  105   104   115   116     9 
  105   104   115   117     9 
  106   104   115   116     9 
  106   104   115   117     9 
  104   106   109   110     9 
  104   106   109   111     9 
  104   106   109   112     9 
  107   106   109   110     9 
  107   106   109   111     9 
  107   106   109   112     9 
  108   106   109   110     9 
  108   106   109   111     9 
  108   106   109   112     9 
  106   109   112   113     9 
  106   109   112   114     9 
  110   109   112   113     9 
  110   109   112   114     9 
  111   109   112   113     9 
  111   109   112   114     9 
  104   115   117   118     9 
  104   115   117   119     9 
  116   115   117   118     9 
  116   115   117   119     9 
  115   117   119   120     9 
  115   117   119   121     9 
  115   117   119   134     9 
  118   117   119   120     9 
  118   117   119   121     9 
  118   117   119   134     9 
  117   119   121   122     9 
  117   119   121   123     9 
  117   119   121   124     9 
  120   119   121   122     9 
  120   119   121   123     9 
  120   119   121   124     9 
  134   119   121   122     9 
  134   119   121   123     9 
  134   119   121   124     9 
  117   119   134   135     9 
  117   119   134   136     9 
  120   119   134   135     9 
  120   119   134   136     9 
  121   119   134   135     9 
  121   119   134   136     9 
  119   121   124   125     9 
  119   121   124   126     9 
  119   121   124   130     9 
  122   121   124   125     9 
  122   121   124   126     9 
  122   121   124   130     9 
  123   121   124   125     9 
  123   121   124   126     9 
  123   121   124   130     9 
  121   124   126   127     9 
  121   124   126   128     9 
  121   124   126   129     9 
  125   124   126   127     9 
  125   124   126   128     9 
  125   124   126   129     9 
  130   124   126   127     9 
  130   124   126   128     9 
  130   124   126   129     9 
  121   124   130   131     9 
  121   124   130   132     9 
  121   124   130   133     9 
  125   124   130   131     9 
  125   124   130   132     9 
  125   124   130   133     9 
  126   124   130   131     9 
  126   124   130   132     9 
  126   124   130   133     9 
  119   134   136   137     9 
  119   134   136   138     9 
  135   134   136   137     9 
  135   134   136   138     9 
  134   136   138   139     9 
  134   136   138   140     9 
  134   136   138   144     9 
  137   136   138   139     9 
  137   136   138   140     9 
  137   136   138   144     9 
  136   138   140   141     9 
  136   138   140   142     9 
  136   138   140   143     9 
  139   138   140   141     9 
  139   138   140   142     9 
  139   138   140   143     9 
  144   138   140   141     9 
  144   138   140   142     9 
  144   138   140   143     9 
  136   138   144   145     9 
  136   138   144   146     9 
  139   138   144   145     9 
  139   138   144   146     9 
  140   138   144   145     9 
  140   138   144   146     9 
  138   144   146   147     9 
  138   144   146   148     9 
  145   144   146   147     9 
  145   144   146   148     9 
  144   146   148   149     9 
  144   146   148   150     9 
  144   146   148   154     9 
  147   146   148   149     9 
  147   146   148   150     9 
  147   146   148   154     9 
  146   148   150   151     9 
  146   148   150   152     9 
  146   148   150   153     9 
  149   148   150   151     9 
  149   148   150   152     9 
  149   148   150   153     9 
  154   148   150   151     9 
  154   148   150   152     9 
  154   148   150   153     9 
  146   148   154   155     9 
  146   148   154   156     9 
  149   148   154   155     9 
  149   148   154   156     9 
  150   148   154   155     9 
  150   148   154   156     9 
  148   154   156   157     9 
  148   154   156   158     9 
  155   154   156   157     9 
  155   154   156   158     9 
  154   156   158   159     9 
  154   156   158   160     9 
  154   156   158   164     9 
  157   156   158   159     9 
  157   156   158   160     9 
  157   156   158   164     9 
  156   158   160   161     9 
  156   158   160   162     9 
  156   158   160   163     9 
  159   158   160   161     9 
  159   158   160   162     9 
  159   158   160   163     9 
  164   158   160   161     9 
  164   158   160   162     9 
  164   158   160   163     9 
  156   158   164   165     9 
  156   158   164   166     9 
  159   158   164   165     9 
  159   158   164   166     9 
  160   158   164   165     9 
  160   158   164   166     9 
  158   164   166   167     9 
  158   164   166   168     9 
  165   164   166   167     9 
  165   164   166   168     9 
  164   166   168   169     9 
  164   166   168   170     9 
  164   166   168   181     9 
  167   166   168   169     9 
  167   166   168   170     9 
  167   166   168   181     9 
  166   168   170   171     9 
  166   168   170   172     9 
  166   168   170   173     9 
  169   168   170   171     9 
  169   168   170   172     9 
  169   168   170   173     9 
  181   168   170   171     9 
  181   168   170   172     9 
  181   168   170   173     9 
  166   168   181   182     9 
  166   168   181   183     9 
  169   168   181   182     9 
  169   168   181   183     9 
  170   168   181   182     9 
  170   168   181   183     9 
  168   170   173   174     9 
  168   170   173   175     9 
  168   170   173   176     9 
  171   170   173   174     9 
  171   170   173   175     9 
  171   170   173   176     9 
  172   170   173   174     9 
  172   170   173   175     9 
  172   170   173   176     9 
  170   173   176   177     9 
  174   173   176   177     9 
  175   173   176   177     9 
  173   176   177   178     9 
  173   176   177   179     9 
  173   176   177   180     9 
  168   181   183   184     9 
  168   181   183   185     9 
  182   181   183   184     9 
  182   181   183   185     9 
  181   183   185   186     9 
  181   183   185   187     9 
  181   183   185   203     9 
  184   183   185   186     9 
  184   183   185   187     9 
  184   183   185   203     9 
  183   185   187   188     9 
  183   185   187   189     9 
  183   185   187   190     9 
  186   185   187   188     9 
  186   185   187   189     9 
  186   185   187   190     9 
  203   185   187   188     9 
  203   185   187   189     9 
  203   185   187   190     9 
  183   185   203   204     9 
  183   185   203   205     9 
  186   185   203   204     9 
  186   185   203   205     9 
  187   185   203   204     9 
  187   185   203   205     9 
  185   187   190   191     9 
  185   187   190   192     9 
  185   187   190   193     9 
  188   187   190   191     9 
  188   187   190   192     9 
  188   187   190   193     9 
  189   187   190   191     9 
  189   187   190   192     9 
  189   187   190   193     9 
  187   190   193   194     9 
  187   190   193   195     9 
  187   190   193   196     9 
  191   190   193   194     9 
  191   190   193   195     9 
  191   190   193   196     9 
  192   190   193   194     9 
  192   190   193   195     9 
  192   190   193   196     9 
  190   193   196   197     9 
  190   193   196   198     9 
  190   193   196   199     9 
  194   193   196   197     9 
  194   193   196   198     9 
  194   193   196   199     9 
  195   193   196   197     9 
  195   193   196   198     9 
  195   193   196   199     9 
  193   196   199   200     9 
  193   196   199   201     9 
  193   196   199   202     9 
  197   196   199   200     9 
  197   196   199   201     9 
  197   196   199   202     9 
  198   196   199   200     9 
  198   196   199   201     9 
  198   196   199   202     9 
  185   203   205   206     9 
  185   203   205   207     9 
  204   203   205   206     9 
  204   203   205   207     9 
  203   205   207   208     9 
  203   205   207   209     9 
  203   205   207   227     9 
  206   205   207   208     9 
  206   205   207   209     9 
  206   205   207   227     9 
  205   207   209   210     9 
  205   207   209   211     9 
  205   207   209   212     9 
  208   207   209   210     9 
  208   207   209   211     9 
  208   207   209   212     9 
  227   207   209   210     9 
  227   207   209   211     9 
  227   207   209   212     9 
  205   207   227   228     9 
  205   207   227   229     9 
  208   207   227   228     9 
  208   207   227   229     9 
  209   207   227   228     9 
  209   207   227   229     9 
  207   209   212   213     9 
  207   209   212   214     9 
  207   209   212   215     9 
  210   209   212   213     9 
  210   209   212   214     9 
  210   209   212   215     9 
  211   209   212   213     9 
  211   209   212   214     9 
  211   209   212   215     9 
  209   212   215   216     9 
  209   212   215   217     9 
  209   212   215   218     9 
  213   212   215   216     9 
  213   212   215   217     9 
  213   212   215   218     9 
  214   212   215   216     9 
  214   212   215   217     9 
  214   212   215   218     9 
  212   215   218   219     9 
  212   215   218   220     9 
  216   215   218   219     9 
  216   215   218   220     9 
  217   215   218   219     9 
  217   215   218   220     9 
  215   218   220   221     9 
  215   218   220   224     9 
  219   218   220   221     9 
  219   218   220   224     9 
  218   220   221   222     9 
  218   220   221   223     9 
  224   220   221   222     9 
  224   220   221   223     9 
  218   220   224   225     9 
  218   220   224   226     9 
  221   220   224   225     9 
  221   220   224   226     9 
  207   227   229   230     9 
  207   227   229   231     9 
  228   227   229   230     9 
  228   227   229   231     9 
  227   229   231   232     9 
  227   229   231   233     9 
  227   229   231   245     9 
  230   229   231   232     9 
  230   229   231   233     9 
  230   229   231   245     9 
  229   231   233   234     9 
  229   231   233   235     9 
  229   231   233   236     9 
  232   231   233   234     9 
  232   231   233   235     9 
  232   231   233   236     9 
  245   231   233   234     9 
  245   231   233   235     9 
  245   231   233   236     9 
  229   231   245   246     9 
  229   231   245   247     9 
  232   231   245   246     9 
  232   231   245   247     9 
  233   231   245   246     9 
  233   231   245   247     9 
  231   233   236   237     9 
  231   233   236   243     9 
  234   233   236   237     9 
  234   233   236   243     9 
  235   233   236   237     9 
  235   233   236   243     9 
  233   236   237   238     9 
  233   236   237   239     9 
  243   236   237   238     9 
  243   236   237   239     9 
  233   236   243   241     9 
  233   236   243   244     9 
  237   236   243   241     9 
  237   236   243   244     9 
  236   237   239   240     9 
  236   237   239   241     9 
  238   237   239   240     9 
  238   237   239   241     9 
  237   239   241   242     9 
  237   239   241   243     9 
  240   239   241   242     9 
  240   239   241   243     9 
  239   241   243   236     9 
  239   241   243   244     9 
  242   241   243   236     9 
  242   241   243   244     9 
  231   245   247   248     9 
  231   245   247   249     9 
  246   245   247   248     9 
  246   245   247   249     9 
  245   247   249   250     9 
  245   247   249   251     9 
  245   247   249   252     9 
  248   247   249   250     9 
  248   247   249   251     9 
  248   247   249   252     9 
  247   249   252   253     9 
  247   249   252   254     9 
  250   249   252   253     9 
  250   249   252   254     9 
  251   249   252   253     9 
  251   249   252   254     9 
  249   252   254   255     9 
  249   252   254   256     9 
  253   252   254   255     9 
  253   252   254   256     9 
  252   254   256   257     9 
  252   254   256   258     9 
  252   254   256   271     9 
  255   254   256   257     9 
  255   254   256   258     9 
  255   254   256   271     9 
  254   256   258   259     9 
  254   256   258   260     9 
  254   256   258   261     9 
  257   256   258   259     9 
  257   256   258   260     9 
  257   256   258   261     9 
  271   256   258   259     9 
  271   256   258   260     9 
  271   256   258   261     9 
  254   256   271   272     9 
  254   256   271   273     9 
  257   256   271   272     9 
  257   256   271   273     9 
  258   256   271   272     9 
  258   256   271   273     9 
  256   258   261   262     9 
  256   258   261   263     9 
  256   258   261   267     9 
  259   258   261   262     9 
  259   258   261   263     9 
  259   258   261   267     9 
  260   258   261   262     9 
  260   258   261   263     9 
  260   258   261   267     9 
  258   261   263   264     9 
  258   261   263   265     9 
  258   261   263   266     9 
  262   261   263   264     9 
  262   261   263   265     9 
  262   261   263   266     9 
  267   261   263   264     9 
  267   261   263   265     9 
  267   261   263   266     9 
  258   261   267   268     9 
  258   261   267   269     9 
  258   261   267   270     9 
  262   261   267   268     9 
  262   261   267   269     9 
  262   261   267   270     9 
  263   261   267   268     9 
  263   261   267   269     9 
  263   261   267   270     9 
  256   271   273   274     9 
  256   271   273   275     9 
  272   271   273   274     9 
  272   271   273   275     9 
  271   273   275   276     9 
  271   273   275   277     9 
  271   273   275   283     9 
  274   273   275   276     9 
  274   273   275   277     9 
  274   273   275   283     9 
  273   275   277   278     9 
  273   275   277   279     9 
  273   275   277   280     9 
  276   275   277   278     9 
  276   275   277   279     9 
  276   275   277   280     9 
  283   275   277   278     9 
  283   275   277   279     9 
  283   275   277   280     9 
  273   275   283   284     9 
  273   275   283   285     9 
  276   275   283   284     9 
  276   275   283   285     9 
  277   275   283   284     9 
  277   275   283   285     9 
  275   277   280   281     9 
  275   277   280   282     9 
  278   277   280   281     9 
  278   277   280   282     9 
  279   277   280   281     9 
  279   277   280   282     9 
  275   283   285   286     9 
  275   283   285   287     9 
  284   283   285   286     9 
  284   283   285   287     9 
  283   285   287   288     9 
  283   285   287   289     9 
  283   285   287   297     9 
  286   285   287   288     9 
  286   285   287   289     9 
  286   285   287   297     9 
  285   287   289   290     9 
  285   287   289   291     9 
  285   287   289   292     9 
  288   287   289   290     9 
  288   287   289   291     9 
  288   287   289   292     9 
  297   287   289   290     9 
  297   287   289   291     9 
  297   287   289   292     9 
  285   287   297   298     9 
  285   287   297   299     9 
  288   287   297   298     9 
  288   287   297   299     9 
  289   287   297   298     9 
  289   287   297   299     9 
  287   289   292   293     9 
  287   289   292   294     9 
  290   289   292   293     9 
  290   289   292   294     9 
  291   289   292   293     9 
  291   289   292   294     9 
  289   292   294   295     9 
  289   292   294   296     9 
  293   292   294   295     9 
  293   292   294   296     9 
  287   297   299   300     9 
  287   297   299   301     9 
  298   297   299   300     9 
  298   297   299   301     9 
  297   299   301   302     9 
  297   299   301   303     9 
  297   299   301   318     9 
  300   299   301   302     9 
  300   299   301   303     9 
  300   299   301   318     9 
  299   301   303   304     9 
  299   301   303   305     9 
  299   301   303   306     9 
  302   301   303   304     9 
  302   301   303   305     9 
  302   301   303   306     9 
  318   301   303   304     9 
  318   301   303   305     9 
  318   301   303   306     9 
  299   301   318   319     9 
  299   301   318   320     9 
  302   301   318   319     9 
  302   301   318   320     9 
  303   301   318   319     9 
  303   301   318   320     9 
  301   303   306   307     9 
  301   303   306   316     9 
  304   303   306   307     9 
  304   303   306   316     9 
  305   303   306   307     9 
  305   303   306   316     9 
  303   306   307   308     9 
  303   306   307   309     9 
  316   306   307   308     9 
  316   306   307   309     9 
  303   306   316   314     9 
  303   306   316   317     9 
  307   306   316   314     9 
  307   306   316   317     9 
  306   307   309   310     9 
  306   307   309   311     9 
  308   307   309   310     9 
  308   307   309   311     9 
  307   309   311   312     9 
  307   309   311   314     9 
  310   309   311   312     9 
  310   309   311   314     9 
  309   311   312   313     9 
  314   311   312   313     9 
  309   311   314   315     9 
  309   311   314   316     9 
  312   311   314   315     9 
  312   311   314   316     9 
  311   314   316   306     9 
  311   314   316   317     9 
  315   314   316   306     9 
  315   314   316   317     9 
  301   318   320   321     9 
  301   318   320   322     9 
  319   318   320   321     9 
  319   318   320   322     9 
  318   320   322   323     9 
  318   320   322   324     9 
  318   320   322   342     9 
  321   320   322   323     9 
  321   320   322   324     9 
  321   320   322   342     9 
  320   322   324   325     9 
  320   322   324   326     9 
  320   322   324   327     9 
  323   322   324   325     9 
  323   322   324   326     9 
  323   322   324   327     9 
  342   322   324   325     9 
  342   322   324   326     9 
  342   322   324   327     9 
  320   322   342   343     9 
  320   322   342   344     9 
  323   322   342   343     9 
  323   322   342   344     9 
  324   322   342   343     9 
  324   322   342   344     9 
  322   324   327   328     9 
  322   324   327   329     9 
  322   324   327   330     9 
  325   324   327   328     9 
  325   324   327   329     9 
  325   324   327   330     9 
  326   324   327   328     9 
  326   324   327   329     9 
  326   324   327   330     9 
  324   327   330   331     9 
  324   327   330   332     9 
  324   327   330   333     9 
  328   327   330   331     9 
  328   327   330   332     9 
  328   327   330   333     9 
  329   327   330   331     9 
  329   327   330   332     9 
  329   327   330   333     9 
  327   330   333   334     9 
  327   330   333   335     9 
  331   330   333   334     9 
  331   330   333   335     9 
  332   330   333   334     9 
  332   330   333   335     9 
  330   333   335   336     9 
  330   333   335   339     9 
  334   333   335   336     9 
  334   333   335   339     9 
  333   335   336   337     9 
  333   335   336   338     9 
  339   335   336   337     9 
  339   335   336   338     9 
  333   335   339   340     9 
  333   335   339   341     9 
  336   335   339   340     9 
  336   335   339   341     9 
  322   342   344   345     9 
  322   342   344   346     9 
  343   342   344   345     9 
  343   342   344   346     9 
  342   344   346   347     9 
  342   344   346   348     9 
  342   344   346   349     9 
  345   344   346   347     9 
  345   344   346   348     9 
  345   344   346   349     9 
  344   346   349   350     9 
  344   346   349   351     9 
  347   346   349   350     9 
  347   346   349   351     9 
  348   346   349   350     9 
  348   346   349   351     9 
  346   349   351   352     9 
  346   349   351   353     9 
  350   349   351   352     9 
  350   349   351   353     9 
  349   351   353   354     9 
  349   351   353   355     9 
  349   351   353   370     9 
  352   351   353   354     9 
  352   351   353   355     9 
  352   351   353   370     9 
  351   353   355   356     9 
  351   353   355   357     9 
  351   353   355   358     9 
  354   353   355   356     9 
  354   353   355   357     9 
  354   353   355   358     9 
  370   353   355   356     9 
  370   353   355   357     9 
  370   353   355   358     9 
  351   353   370   371     9 
  351   353   370   372     9 
  354   353   370   371     9 
  354   353   370   372     9 
  355   353   370   371     9 
  355   353   370   372     9 
  353   355   358   359     9 
  353   355   358   368     9 
  356   355   358   359     9 
  356   355   358   368     9 
  357   355   358   359     9 
  357   355   358   368     9 
  355   358   359   360     9 
  355   358   359   361     9 
  368   358   359   360     9 
  368   358   359   361     9 
  355   358   368   366     9 
  355   358   368   369     9 
  359   358   368   366     9 
  359   358   368   369     9 
  358   359   361   362     9 
  358   359   361   363     9 
  360   359   361   362     9 
  360   359   361   363     9 
  359   361   363   364     9 
  359   361   363   366     9 
  362   361   363   364     9 
  362   361   363   366     9 
  361   363   364   365     9 
  366   363   364   365     9 
  361   363   366   367     9 
  361   363   366   368     9 
  364   363   366   367     9 
  364   363   366   368     9 
  363   366   368   358     9 
  363   366   368   369     9 
  367   366   368   358     9 
  367   366   368   369     9 
  353   370   372   373     9 
  353   370   372   374     9 
  371   370   372   373     9 
  371   370   372   374     9 
  370   372   374   375     9 
  370   372   374   376     9 
  370   372   374   381     9 
  373   372   374   375     9 
  373   372   374   376     9 
  373   372   374   381     9 
  372   374   376   377     9 
  372   374   376   378     9 
  372   374   376   379     9 
  375   374   376   377     9 
  375   374   376   378     9 
  375   374   376   379     9 
  381   374   376   377     9 
  381   374   376   378     9 
  381   374   376   379     9 
  372   374   381   382     9 
  372   374   381   383     9 
  375   374   381   382     9 
  375   374   381   383     9 
  376   374   381   382     9 
  376   374   381   383     9 
  374   376   379   380     9 
  377   376   379   380     9 
  378   376   379   380     9 
  374   381   383   384     9 
  374   381   383   385     9 
  382   381   383   384     9 
  382   381   383   385     9 
  381   383   385   386     9 
  381   383   385   387     9 
  381   383   385   400     9 
  384   383   385   386     9 
  384   383   385   387     9 
  384   383   385   400     9 
  383   385   387   388     9 
  383   385   387   389     9 
  383   385   387   390     9 
  386   385   387   388     9 
  386   385   387   389     9 
  386   385   387   390     9 
  400   385   387   388     9 
  400   385   387   389     9 
  400   385   387   390     9 
  383   385   400   401     9 
  383   385   400   402     9 
  386   385   400   401     9 
  386   385   400   402     9 
  387   385   400   401     9 
  387   385   400   402     9 
  385   387   390   391     9 
  385   387   390   392     9 
  385   387   390   396     9 
  388   387   390   391     9 
  388   387   390   392     9 
  388   387   390   396     9 
  389   387   390   391     9 
  389   387   390   392     9 
  389   387   390   396     9 
  387   390   392   393     9 
  387   390   392   394     9 
  387   390   392   395     9 
  391   390   392   393     9 
  391   390   392   394     9 
  391   390   392   395     9 
  396   390   392   393     9 
  396   390   392   394     9 
  396   390   392   395     9 
  387   390   396   397     9 
  387   390   396   398     9 
  387   390   396   399     9 
  391   390   396   397     9 
  391   390   396   398     9 
  391   390   396   399     9 
  392   390   396   397     9 
  392   390   396   398     9 
  392   390   396   399     9 
  385   400   402   403     9 
  385   400   402   404     9 
  401   400   402   403     9 
  401   400   402   404     9 
  400   402   404   405     9 
  400   402   404   406     9 
  400   402   404   407     9 
  403   402   404   405     9 
  403   402   404   406     9 
  403   402   404   407     9 
  402   404   407   408     9 
  402   404   407   409     9 
  405   404   407   408     9 
  405   404   407   409     9 
  406   404   407   408     9 
  406   404   407   409     9 
  404   407   409   410     9 
  404   407   409   411     9 
  408   407   409   410     9 
  408   407   409   411     9 
  407   409   411   412     9 
  407   409   411   413     9 
  407   409   411   421     9 
  410   409   411   412     9 
  410   409   411   413     9 
  410   409   411   421     9 
  409   411   413   414     9 
  409   411   413   415     9 
  409   411   413   416     9 
  412   411   413   414     9 
  412   411   413   415     9 
  412   411   413   416     9 
  421   411   413   414     9 
  421   411   413   415     9 
  421   411   413   416     9 
  409   411   421   422     9 
  409   411   421   423     9 
  412   411   421   422     9 
  412   411   421   423     9 
  413   411   421   422     9 
  413   411   421   423     9 
  411   413   416   417     9 
  411   413   416   418     9 
  414   413   416   417     9 
  414   413   416   418     9 
  415   413   416   417     9 
  415   413   416   418     9 
  413   416   418   419     9 
  413   416   418   420     9 
  417   416   418   419     9 
  417   416   418   420     9 
  411   421   423   424     9 
  411   421   423   425     9 
  422   421   423   424     9 
  422   421   423   425     9 
  421   423   425   426     9 
  421   423   425   427     9 
  421   423   425   445     9 
  424   423   425   426     9 
  424   423   425   427     9 
  424   423   425   445     9 
  423   425   427   428     9 
  423   425   427   429     9 
  423   425   427   430     9 
  426   425   427   428     9 
  426   425   427   429     9 
  426   425   427   430     9 
  445   425   427   428     9 
  445   425   427   429     9 
  445   425   427   430     9 
  423   425   445   446     9 
  423   425   445   447     9 
  426   425   445   446     9 
  426   425   445   447     9 
  427   425   445   446     9 
  427   425   445   447     9 
  425   427   430   431     9 
  425   427   430   444     9 
  428   427   430   431     9 
  428   427   430   444     9 
  429   427   430   431     9 
  429   427   430   444     9 
  427   430   431   432     9 
  427   430   431   433     9 
  444   430   431   432     9 
  444   430   431   433     9 
  427   430   444   435     9 
  427   430   444   442     9 
  431   430   444   435     9 
  431   430   444   442     9 
  430   431   433   434     9 
  430   431   433   435     9 
  432   431   433   434     9 
  432   431   433   435     9 
  431   433   435   436     9 
  431   433   435   444     9 
  434   433   435   436     9 
  434   433   435   444     9 
  433   435   436   437     9 
  433   435   436   438     9 
  444   435   436   437     9 
  444   435   436   438     9 
  433   435   444   430     9 
  433   435   444   442     9 
  436   435   444   430     9 
  436   435   444   442     9 
  435   436   438   439     9 
  435   436   438   440     9 
  437   436   438   439     9 
  437   436   438   440     9 
  436   438   440   441     9
[truncated: 138,854 more chars]
