# Supplementary material for: Adding the AMBER 14SB Force Field to the Stochastic Titration CpHMD Method
Source: J Chem Theory Comput. 2025 Jun 16;21(13):6292–304. doi: 10.1021/acs.jctc.5c00415 (PMC12818765; doi:10.1021/acs.jctc.5c00415)
Supplement: Supplementary file 1 [file ct5c00415_si_001.zip › code_availability/MD-runs/HEWL/CpH-amber/final-HEWL.gro]

Protein in water
19950
    1LYS      N    1   6.528   3.389   0.602  0.2975  0.3707  0.1812
    1LYS     H1    2   6.453   3.344   0.552  2.4460 -2.2124 -0.9384
    1LYS     H2    3   6.602   3.389   0.533 -1.3942  0.7596 -1.7635
    1LYS     H3    4   6.549   3.321   0.673 -2.2432  0.1711  0.8377
    1LYS     CA    5   6.508   3.524   0.661 -0.2528 -0.3228 -0.0438
    1LYS     HA    6   6.521   3.597   0.581  0.8546 -1.6621 -1.1228
    1LYS     CB    7   6.357   3.549   0.699 -0.1652 -0.0128 -0.6167
    1LYS    HB1    8   6.321   3.470   0.766 -0.0410 -0.0882 -0.6392
    1LYS    HB2    9   6.287   3.556   0.616  0.0189  3.6850 -0.6141
    1LYS     CG   10   6.339   3.680   0.779 -0.7296 -0.7088 -0.1449
    1LYS    HG1   11   6.411   3.757   0.751 -1.0607  0.0741  1.0454
    1LYS    HG2   12   6.357   3.658   0.885  1.2646  1.2132 -0.0054
    1LYS     CD   13   6.198   3.741   0.777 -0.2374 -0.4601  0.4324
    1LYS    HD1   14   6.119   3.668   0.791 -0.1218 -0.7659 -0.4707
    1LYS    HD2   15   6.185   3.773   0.673  4.5027 -0.1191 -0.2857
    1LYS     CE   16   6.188   3.859   0.877  0.0624 -0.4393  0.5649
    1LYS    HE1   17   6.186   3.821   0.979 -0.7560 -0.4319  0.5535
    1LYS    HE2   18   6.088   3.901   0.870  1.0652  2.6765  2.8123
    1LYS     NZ   19   6.285   3.968   0.864  0.1486  0.1581  0.3682
    1LYS    HZ1   20   6.257   4.049   0.917  1.1624  1.6914 -1.3164
    1LYS    HZ2   21   6.378   3.940   0.890 -0.1864 -1.5135 -0.1288
    1LYS    HZ3   22   6.275   4.009   0.772 -2.3234  0.2013  0.5745
    1LYS      C   23   6.598   3.557   0.782 -0.6209 -0.2114  0.5177
    1LYS      O   24   6.616   3.468   0.871  0.0803 -0.0665  0.3869
    2VAL      N   25   6.660   3.675   0.794 -0.4818 -0.1265 -0.2733
    2VAL      H   26   6.648   3.744   0.722 -0.9035 -1.9689 -2.0731
    2VAL     CA   27   6.730   3.721   0.913  0.1299 -0.4856 -0.2540
    2VAL     HA   28   6.765   3.638   0.975 -0.2728  0.0207  0.6631
    2VAL     CB   29   6.859   3.812   0.878  0.3848  0.6943 -0.7142
    2VAL     HB   30   6.842   3.874   0.790  1.5317  3.5392  0.9302
    2VAL    CG1   31   6.895   3.910   0.991 -0.1062 -0.0739 -0.7974
    2VAL   HG11   32   6.899   3.868   1.091  0.6452  1.0140 -0.3502
    2VAL   HG12   33   6.984   3.971   0.975  1.9365 -1.9481  2.5091
    2VAL   HG13   34   6.810   3.978   0.998  1.4397  1.9191 -0.2498
    2VAL    CG2   35   6.968   3.711   0.835 -0.0585 -0.1559  0.4764
    2VAL   HG21   36   6.926   3.654   0.752  0.8286 -0.4052  0.1891
    2VAL   HG22   37   7.053   3.762   0.790  0.1438  0.0931  1.1193
    2VAL   HG23   38   7.018   3.650   0.910  1.7292 -0.6185 -1.0293
    2VAL      C   39   6.631   3.809   0.988  0.2734  0.5310 -0.0021
    2VAL      O   40   6.549   3.878   0.919 -0.5256  0.0344  0.3346
    3PHE      N   41   6.622   3.808   1.117 -0.1056 -0.2956 -0.1528
    3PHE      H   42   6.692   3.752   1.164 -0.7816 -0.9390  0.0890
    3PHE     CA   43   6.537   3.903   1.195  0.2777  0.0710  0.3240
    3PHE     HA   44   6.474   3.956   1.123  0.1454 -2.0559 -1.2240
    3PHE     CB   45   6.458   3.831   1.308 -0.1887  0.1860 -0.2733
    3PHE    HB1   46   6.431   3.899   1.390 -1.5854 -0.1204 -0.4557
    3PHE    HB2   47   6.517   3.747   1.344  0.3020  1.1564  1.2925
    3PHE     CG   48   6.324   3.766   1.273 -0.3442  0.2260 -0.0863
    3PHE    CD1   49   6.199   3.819   1.325  0.5996 -0.7188 -0.4369
    3PHE    HD1   50   6.190   3.906   1.389  2.2015 -0.2392 -0.8226
    3PHE    CE1   51   6.077   3.768   1.279 -0.0543 -0.0215 -0.1621
    3PHE    HE1   52   5.979   3.808   1.301  0.6033  1.7869 -0.3871
    3PHE     CZ   53   6.076   3.667   1.187  0.9404  0.7108 -0.3491
    3PHE     HZ   54   5.984   3.620   1.155  2.2177 -0.8553 -1.8776
    3PHE    CE2   55   6.197   3.614   1.136 -0.6174 -0.7653  0.8057
    3PHE    HE2   56   6.195   3.535   1.062  2.3964 -1.4556  1.3328
    3PHE    CD2   57   6.319   3.667   1.178  0.0297 -0.1345  0.5002
    3PHE    HD2   58   6.417   3.644   1.139  0.5849  2.5400  0.1097
    3PHE      C   59   6.613   4.033   1.249  0.0982  0.2789  0.0150
    3PHE      O   60   6.731   4.023   1.280 -0.5731 -0.4769 -0.0636
    4GLY      N   61   6.552   4.151   1.263  0.1347 -0.2749 -0.3819
    4GLY      H   62   6.458   4.147   1.226  0.0925 -0.3604 -0.2652
    4GLY     CA   63   6.590   4.265   1.345 -0.1826 -0.3047 -0.4774
    4GLY    HA1   64   6.528   4.351   1.319  1.4711  1.1600  0.1748
    4GLY    HA2   65   6.695   4.290   1.333 -0.1848 -0.1117 -0.1227
    4GLY      C   66   6.559   4.238   1.492  0.2812  0.0727  0.8266
    4GLY      O   67   6.446   4.194   1.520  0.0791 -0.1213 -0.1974
    5ARG      N   68   6.646   4.291   1.587  0.6528 -0.8035  0.2524
    5ARG      H   69   6.733   4.333   1.557 -0.1164  0.8142  0.2272
    5ARG     CA   70   6.625   4.280   1.733 -0.3999 -0.0698 -1.1657
    5ARG     HA   71   6.620   4.177   1.767 -0.8775  0.1148 -0.6504
    5ARG     CB   72   6.742   4.352   1.809  1.1797  0.5005 -0.0392
    5ARG    HB1   73   6.839   4.326   1.766  1.1009  1.9547 -1.2029
    5ARG    HB2   74   6.722   4.320   1.911 -2.4184  1.6260 -0.2412
    5ARG     CG   75   6.741   4.506   1.798  0.7368  0.6314  0.2002
    5ARG    HG1   76   6.646   4.551   1.829 -1.0254 -2.4535 -0.2692
    5ARG    HG2   77   6.756   4.541   1.696  1.1895 -0.7164 -0.2150
    5ARG     CD   78   6.862   4.559   1.879  0.3285  0.6791  0.2824
    5ARG    HD1   79   6.956   4.531   1.831 -0.1801  0.4981 -0.6233
    5ARG    HD2   80   6.852   4.528   1.983  0.3211  2.0479  0.7122
    5ARG     NE   81   6.848   4.711   1.874  0.2123  0.0301  0.0670
    5ARG     HE   82   6.885   4.749   1.789  1.3533 -0.9351  0.1098
    5ARG     CZ   83   6.803   4.789   1.964  0.6924  0.2390  0.1439
    5ARG    NH1   84   6.746   4.752   2.077  0.5700  0.1557 -0.0739
    5ARG   HH11   85   6.735   4.655   2.102  1.6822 -0.5301 -2.0473
    5ARG   HH12   86   6.716   4.817   2.149 -0.8769 -0.6573  0.0966
    5ARG    NH2   87   6.829   4.918   1.947  0.1177 -0.6218 -0.3836
    5ARG   HH21   88   6.846   4.958   1.856  3.9581  2.3125  1.3490
    5ARG   HH22   89   6.806   4.987   2.017  0.0812 -1.5661  0.5634
    5ARG      C   90   6.487   4.317   1.784 -0.2369  0.2850  0.8663
    5ARG      O   91   6.428   4.240   1.861  0.0327  0.4775  0.3397
    6CYS      N   92   6.441   4.434   1.738 -0.7093  0.3389  0.5467
    6CYS      H   93   6.502   4.483   1.673 -1.1741  1.7989  1.1623
    6CYS     CA   94   6.309   4.483   1.762 -0.0680  1.0762  0.5697
    6CYS     HA   95   6.281   4.471   1.866 -0.1555 -0.2199  0.4240
    6CYS     CB   96   6.307   4.633   1.731 -0.0282 -0.4106  0.6097
    6CYS    HB1   97   6.211   4.674   1.762  0.1117  0.2222  0.2253
    6CYS    HB2   98   6.310   4.642   1.622 -0.8723 -0.5456  0.5752
    6CYS     SG   99   6.433   4.744   1.779  0.1643  0.2517 -0.1278
    6CYS      C  100   6.198   4.410   1.675  0.0134 -0.2286 -0.2840
    6CYS      O  101   6.089   4.389   1.734 -0.1969 -0.3744 -0.2057
    7GLU      N  102   6.214   4.369   1.549 -0.4407  0.0165  0.3024
    7GLU      H  103   6.308   4.364   1.515 -0.5711 -3.6082  0.0896
    7GLU     CA  104   6.111   4.281   1.481 -0.6819 -0.2000 -0.4739
    7GLU     HA  105   6.012   4.325   1.493 -1.5784 -2.2339 -0.1268
    7GLU     CB  106   6.165   4.276   1.337 -1.0265 -0.0691  0.3488
    7GLU    HB1  107   6.266   4.236   1.339  0.2649  2.9079 -0.2743
    7GLU    HB2  108   6.181   4.372   1.288 -0.5177 -0.7507 -0.8628
    7GLU     CG  109   6.089   4.191   1.233 -0.1196  0.5994  0.0441
    7GLU    HG1  110   5.994   4.243   1.222 -0.8278 -0.9650 -1.7447
    7GLU    HG2  111   6.058   4.095   1.273  0.8068  0.5458  0.6817
    7GLU     CD  112   6.167   4.161   1.104 -0.6017 -0.0268  0.4980
    7GLU    OE1  113   6.289   4.127   1.113  1.0006 -0.3395  0.3583
    7GLU    OE2  114   6.115   4.168   0.991  0.1793  1.1706  0.0298
    7GLU      C  115   6.098   4.144   1.548  0.4528  0.8166  0.8115
    7GLU      O  116   5.989   4.092   1.561  0.2561  0.7940 -0.0327
    8LEU      N  117   6.209   4.084   1.597  0.2581  0.7188 -0.5110
    8LEU      H  118   6.304   4.112   1.581  1.5234 -1.8700  1.7263
    8LEU     CA  119   6.199   3.965   1.678  0.7322 -0.3244  0.0953
    8LEU     HA  120   6.148   3.901   1.606  0.6213  0.5635 -0.6392
    8LEU     CB  121   6.343   3.917   1.709  0.0346  1.0063 -0.0769
    8LEU    HB1  122   6.384   3.984   1.784 -0.6884  1.1777  0.1746
    8LEU    HB2  123   6.405   3.922   1.619 -0.3344 -2.2459 -0.6081
    8LEU     CG  124   6.355   3.777   1.760  0.2780 -0.0241  0.1435
    8LEU     HG  125   6.318   3.779   1.863 -0.5752  0.9520 -0.1676
    8LEU    CD1  126   6.275   3.690   1.659  0.0925  0.0073 -0.3765
    8LEU   HD11  127   6.300   3.585   1.673  0.2528 -0.4179 -3.2055
    8LEU   HD12  128   6.167   3.695   1.675  0.2609  0.5128  0.6808
    8LEU   HD13  129   6.302   3.719   1.558 -0.9000  0.5971 -0.4885
    8LEU    CD2  130   6.498   3.724   1.762  0.0797 -0.3199 -0.4049
    8LEU   HD21  131   6.496   3.625   1.808 -0.6500 -0.3062 -0.3919
    8LEU   HD22  132   6.543   3.713   1.664 -0.5289  0.2136 -0.7491
    8LEU   HD23  133   6.565   3.786   1.821 -0.1075 -0.3132 -0.1985
    8LEU      C  134   6.118   3.987   1.809 -0.2671 -0.4198 -0.1279
    8LEU      O  135   6.050   3.898   1.855 -0.0774 -0.0777 -0.3350
    9ALA      N  136   6.138   4.097   1.872 -0.2777 -0.2125 -0.3282
    9ALA      H  137   6.218   4.154   1.848  1.9114 -0.5457  4.7912
    9ALA     CA  138   6.078   4.118   2.010 -0.0278 -0.2268  0.8822
    9ALA     HA  139   6.096   4.024   2.063  1.2470 -1.2153 -1.2032
    9ALA     CB  140   6.143   4.248   2.062  0.2702  0.4524 -0.3011
    9ALA    HB1  141   6.098   4.272   2.158 -0.6309  2.0389 -1.0867
    9ALA    HB2  142   6.252   4.237   2.065  0.2472 -0.5360 -2.0501
    9ALA    HB3  143   6.111   4.324   1.991 -0.4675 -0.2191 -0.6936
    9ALA      C  144   5.924   4.127   1.996  0.0765 -0.4247  0.0776
    9ALA      O  145   5.851   4.099   2.082  0.3107 -0.1885  0.0977
   10ALA      N  146   5.881   4.185   1.885  0.3317  0.5758  0.2129
   10ALA      H  147   5.944   4.219   1.814 -1.3459  0.0792 -1.6344
   10ALA     CA  148   5.739   4.194   1.855  0.5479  0.1113  0.1950
   10ALA     HA  149   5.690   4.229   1.946  0.9067 -1.3631  0.9882
   10ALA     CB  150   5.728   4.278   1.719 -0.9258  0.3082 -0.1054
   10ALA    HB1  151   5.775   4.376   1.730 -0.6378  0.0267  1.2242
   10ALA    HB2  152   5.777   4.225   1.637  0.2925  0.6964  0.3606
   10ALA    HB3  153   5.624   4.294   1.690 -0.7005  1.1580 -0.4801
   10ALA      C  154   5.674   4.056   1.825 -0.1299 -0.0404 -0.3881
   10ALA      O  155   5.564   4.024   1.874 -0.4270 -0.6934  0.2529
   11ALA      N  156   5.740   3.973   1.745  0.1926  0.5735 -0.2342
   11ALA      H  157   5.829   4.002   1.707  0.9696 -2.4393 -1.0490
   11ALA     CA  158   5.696   3.833   1.724  0.2378  0.4643 -0.1207
   11ALA     HA  159   5.593   3.832   1.691 -0.0155 -0.4884  0.6362
   11ALA     CB  160   5.782   3.779   1.612  0.8905  0.5323  0.2550
   11ALA    HB1  161   5.738   3.690   1.567  0.8390  0.3263  0.7051
   11ALA    HB2  162   5.783   3.856   1.534  3.0885 -0.0035 -0.3184
   11ALA    HB3  163   5.886   3.767   1.643  0.9854 -1.0449 -0.5642
   11ALA      C  164   5.703   3.734   1.842  0.1707  0.1026 -0.5508
   11ALA      O  165   5.608   3.659   1.873  0.5186 -0.0447 -0.5411
   12MET      N  166   5.816   3.738   1.916 -0.1827 -0.3936 -0.3556
   12MET      H  167   5.882   3.808   1.885  0.5358 -0.9393 -0.0871
   12MET     CA  168   5.832   3.679   2.047  0.1867  0.8067  0.0976
   12MET     HA  169   5.818   3.572   2.031  0.8208  0.8605 -0.9135
   12MET     CB  170   5.970   3.707   2.111 -0.2535  1.5973  0.5732
   12MET    HB1  171   5.964   3.655   2.207  1.7070  1.7059  0.7874
   12MET    HB2  172   5.999   3.811   2.119  1.9121  1.2238 -1.3730
   12MET     CG  173   6.079   3.632   2.027 -0.5229  0.4241  0.0485
   12MET    HG1  174   6.077   3.675   1.927  0.2437  0.4707  0.0518
   12MET    HG2  175   6.054   3.526   2.018  0.8438  0.0537  0.4441
   12MET     SD  176   6.251   3.642   2.093 -0.2327 -0.4583 -0.4628
   12MET     CE  177   6.326   3.499   2.019 -0.1562  0.6061  0.3759
   12MET    HE1  178   6.258   3.415   2.009 -0.4361  0.8823 -0.1403
   12MET    HE2  179   6.366   3.506   1.918 -1.4529 -0.6788 -0.2685
   12MET    HE3  180   6.418   3.478   2.073 -0.6474  0.4180  1.1645
   12MET      C  181   5.712   3.719   2.140  0.2803  0.6210 -0.5003
   12MET      O  182   5.646   3.631   2.195 -0.2581 -0.4576 -0.6003
   13LYS      N  183   5.678   3.846   2.155  0.3578 -0.0549  0.6674
   13LYS      H  184   5.736   3.920   2.117 -0.9971  1.4382  1.3866
   13LYS     CA  185   5.565   3.891   2.246  0.5279 -0.0396  0.1202
   13LYS     HA  186   5.583   3.844   2.343  2.0158  2.9268  1.4160
   13LYS     CB  187   5.580   4.039   2.257 -0.0199 -0.2256 -0.3138
   13LYS    HB1  188   5.570   4.083   2.157 -0.9824  1.3619  0.4355
   13LYS    HB2  189   5.675   4.054   2.308  0.4310 -0.1575 -1.1493
   13LYS     CG  190   5.480   4.106   2.342  0.2503  0.2009  0.2391
   13LYS    HG1  191   5.448   4.048   2.428 -4.0551 -0.8528 -1.7865
   13LYS    HG2  192   5.385   4.109   2.288 -0.6540 -3.8593  1.2652
   13LYS     CD  193   5.530   4.238   2.389 -0.1391  0.1983 -0.4850
   13LYS    HD1  194   5.570   4.300   2.308 -2.3707 -2.6873 -4.0986
   13LYS    HD2  195   5.618   4.216   2.450 -1.1595  0.5974  1.1897
   13LYS     CE  196   5.413   4.311   2.463 -0.2029  0.4255 -0.1186
   13LYS    HE1  197   5.373   4.256   2.549  1.3936 -0.6551 -0.0179
   13LYS    HE2  198   5.330   4.331   2.396  0.6275  0.6459 -1.1177
   13LYS     NZ  199   5.467   4.440   2.519 -0.1930  0.3551  0.3411
   13LYS    HZ1  200   5.403   4.480   2.586  0.4605  0.3166  0.9937
   13LYS    HZ2  201   5.556   4.423   2.562 -0.9573 -2.7292  0.9323
   13LYS    HZ3  202   5.471   4.515   2.451 -3.4281 -0.1964 -0.6562
   13LYS      C  203   5.425   3.845   2.204  0.0580 -0.8687  0.1918
   13LYS      O  204   5.338   3.810   2.282  0.2522  0.0672  0.3235
   14ARG      N  205   5.407   3.838   2.070  0.1753  0.1235  0.3962
   14ARG      H  206   5.487   3.867   2.016 -0.5668  0.9859 -0.2616
   14ARG     CA  207   5.274   3.792   2.006 -0.0874 -0.5808  0.3318
   14ARG     HA  208   5.194   3.843   2.058  0.4118 -0.3880  0.9238
   14ARG     CB  209   5.271   3.833   1.859  0.3216  0.4080 -0.1624
   14ARG    HB1  210   5.332   3.767   1.797  0.8093 -0.9375  1.6571
   14ARG    HB2  211   5.310   3.935   1.856 -0.6424  0.8862  1.9745
   14ARG     CG  212   5.126   3.829   1.807 -0.4993  0.8871  0.3901
   14ARG    HG1  213   5.075   3.913   1.855  0.7981  3.5432 -2.5280
   14ARG    HG2  214   5.090   3.731   1.837  1.5467 -1.5276 -4.0635
   14ARG     CD  215   5.122   3.848   1.655  0.4090  0.6212  0.4681
   14ARG    HD1  216   5.175   3.765   1.608 -2.2240  0.2738 -2.1880
   14ARG    HD2  217   5.154   3.949   1.631 -0.5202  1.0958  1.1722
   14ARG     NE  218   4.980   3.826   1.611 -0.1227  0.0302 -0.3802
   14ARG     HE  219   4.906   3.864   1.668  0.7038 -0.4381  1.0686
   14ARG     CZ  220   4.943   3.763   1.502 -0.6398  0.2763  0.2434
   14ARG    NH1  221   5.024   3.722   1.405 -0.0108 -0.4212  0.4350
   14ARG   HH11  222   5.120   3.754   1.405 -0.4501  1.1600 -1.9570
   14ARG   HH12  223   4.989   3.687   1.317  0.5674  2.1744 -0.9372
   14ARG    NH2  224   4.817   3.736   1.498  0.4743  0.1475  0.6591
   14ARG   HH21  225   4.765   3.741   1.584 -0.2171  1.6751  0.1840
   14ARG   HH22  226   4.781   3.693   1.414 -0.8527 -0.3929  1.4648
   14ARG      C  227   5.251   3.641   2.038  0.1874 -0.4082  0.6931
   14ARG      O  228   5.140   3.592   2.047  0.4774  0.4644  0.7431
   15HIS      N  229   5.367   3.570   2.044 -1.0399  0.5222  0.3248
   15HIS      H  230   5.452   3.615   2.013 -0.9693  1.4663  1.7828
   15HIS     CA  231   5.382   3.422   2.069  0.3698  0.4097 -0.2395
   15HIS     HA  232   5.287   3.369   2.059  0.5876  0.1866 -1.2158
   15HIS     CB  233   5.482   3.355   1.964 -0.0697 -0.0721 -0.0695
   15HIS    HB1  234   5.496   3.255   2.004  0.3626  0.5146  1.2781
   15HIS    HB2  235   5.582   3.400   1.966  0.0054  0.0103 -2.4648
   15HIS     CG  236   5.445   3.357   1.820 -0.3647 -0.0490 -0.2421
   15HIS    ND1  237   5.338   3.285   1.764  0.0493  0.3069 -0.7252
   15HIS    HD1  238   5.279   3.218   1.811  1.0640 -1.5803 -1.9780
   15HIS    CE1  239   5.332   3.316   1.635 -0.4499  0.1823  1.6201
   15HIS    HE1  240   5.263   3.274   1.563  0.4006  0.4072  0.6499
   15HIS    NE2  241   5.439   3.392   1.601  0.4791 -0.4282 -0.0311
   15HIS    HE2  242   5.468   3.431   1.513 -4.6342  1.6429 -1.1719
   15HIS    CD2  243   5.507   3.420   1.719 -0.4688  0.0596  0.1219
   15HIS    HD2  244   5.603   3.470   1.725 -0.1231 -0.6325  0.5472
   15HIS      C  245   5.412   3.397   2.215 -0.2127 -0.1468  0.3362
   15HIS      O  246   5.480   3.300   2.241 -0.1571  0.0110  0.1732
   16GLY      N  247   5.373   3.486   2.312 -0.0015 -0.4353  0.5491
   16GLY      H  248   5.328   3.573   2.286 -0.9743 -1.2684 -0.6479
   16GLY     CA  249   5.350   3.447   2.456 -0.0582  0.2941 -0.0403
   16GLY    HA1  250   5.299   3.351   2.466  1.6393 -0.6395  0.1025
   16GLY    HA2  251   5.286   3.528   2.492  1.7888  1.3956  0.9029
   16GLY      C  252   5.482   3.441   2.536  0.2124 -0.6497  0.0220
   16GLY      O  253   5.473   3.419   2.658 -0.0119 -0.3417 -0.7289
   17LEU      N  254   5.595   3.470   2.475 -0.0842  0.4977 -0.8615
   17LEU      H  255   5.592   3.495   2.377  1.2058 -0.5683 -1.2004
   17LEU     CA  256   5.730   3.474   2.534  0.3252 -0.2651  0.0151
   17LEU     HA  257   5.738   3.385   2.595  1.9096 -0.7475 -0.8345
   17LEU     CB  258   5.823   3.461   2.414  0.4444 -0.0123  0.4640
   17LEU    HB1  259   5.834   3.559   2.366 -1.1253  0.0668  0.2116
   17LEU    HB2  260   5.775   3.396   2.341  1.2711 -0.3757  0.2229
   17LEU     CG  261   5.968   3.404   2.445 -0.1461 -0.3736  0.0581
   17LEU     HG  262   5.999   3.461   2.532 -1.5825 -1.0356  1.0621
   17LEU    CD1  263   5.971   3.251   2.477  0.3179  0.0813  0.1108
   17LEU   HD11  264   5.888   3.219   2.540  0.0807  0.3479 -0.0616
   17LEU   HD12  265   5.960   3.202   2.381  0.7564 -2.1992  1.1721
   17LEU   HD13  266   6.057   3.213   2.532  0.0569 -0.3977  0.1914
   17LEU    CD2  267   6.065   3.414   2.330 -0.4050  0.2171 -0.6152
   17LEU   HD21  268   6.013   3.393   2.237 -1.2183  1.9422 -0.5881
   17LEU   HD22  269   6.091   3.520   2.327 -2.2194  0.6768 -2.7122
   17LEU   HD23  270   6.160   3.364   2.349 -0.8272 -0.2378  0.3796
   17LEU      C  271   5.755   3.596   2.620 -0.4062  0.2294  0.4208
   17LEU      O  272   5.868   3.607   2.670  0.2129 -0.1448 -0.3187
   18ASP      N  273   5.667   3.692   2.627  0.1299 -0.0624  0.2141
   18ASP      H  274   5.583   3.685   2.572  0.3231  0.6896 -0.1875
   18ASP     CA  275   5.694   3.820   2.701  1.0801 -0.6618 -0.7174
   18ASP     HA  276   5.785   3.854   2.652  0.0545 -0.3019 -2.4494
   18ASP     CB  277   5.585   3.921   2.684  0.9111 -0.0267 -0.2899
   18ASP    HB1  278   5.496   3.876   2.729  0.5683 -1.1609 -2.0074
   18ASP    HB2  279   5.568   3.913   2.576 -0.7447 -2.8757  0.0860
   18ASP     CG  280   5.609   4.065   2.740 -0.1397  0.0633  0.1806
   18ASP    OD1  281   5.511   4.129   2.779  0.0994  0.4132 -0.3619
   18ASP    OD2  282   5.728   4.107   2.761 -0.1130  0.1008  0.3963
   18ASP      C  283   5.729   3.798   2.847  0.4954  0.7348 -0.2048
   18ASP      O  284   5.647   3.742   2.922 -0.5271 -0.1639  0.0111
   19ASN      N  285   5.854   3.815   2.886  0.9457  1.1897 -0.5149
   19ASN      H  286   5.913   3.869   2.824  1.9640 -0.2206 -0.8139
   19ASN     CA  287   5.905   3.782   3.024  0.0118  0.4666  0.3399
   19ASN     HA  288   6.014   3.792   3.016  0.0391 -0.2770 -0.3572
   19ASN     CB  289   5.870   3.890   3.122 -0.3273 -0.3841 -0.8137
   19ASN    HB1  290   5.775   3.863   3.168  0.0519  0.7612  0.7067
   19ASN    HB2  291   5.860   3.990   3.080 -0.7710 -0.4720 -0.9226
   19ASN     CG  292   5.977   3.897   3.227  0.1218  0.1812  0.1642
   19ASN    OD1  293   6.096   3.916   3.196  0.8401 -0.4363  0.5384
   19ASN    ND2  294   5.945   3.884   3.351  0.1127  0.1630  0.4024
   19ASN   HD21  295   5.856   3.839   3.369  0.6763 -0.3222  2.2924
   19ASN   HD22  296   6.018   3.892   3.420  0.9212  0.8141 -0.5049
   19ASN      C  297   5.884   3.639   3.084 -0.4628 -0.1698  0.4504
   19ASN      O  298   5.880   3.618   3.199 -0.4933 -0.3445  0.5480
   20TYR      N  299   5.863   3.534   2.996 -0.0695  0.7807 -0.4672
   20TYR      H  300   5.855   3.551   2.897 -3.4505 -1.9452 -0.8631
   20TYR     CA  301   5.822   3.394   3.035 -0.8972 -0.6114  0.0993
   20TYR     HA  302   5.720   3.403   3.073 -0.9949  1.8842 -0.5568
   20TYR     CB  303   5.813   3.311   2.911  0.0205  0.2348  0.2163
   20TYR    HB1  304   5.910   3.316   2.860  0.4807  0.4211  1.0970
   20TYR    HB2  305   5.737   3.355   2.848 -0.8411 -0.6941  0.5874
   20TYR     CG  306   5.755   3.175   2.927  0.2204 -0.1092  0.1319
   20TYR    CD1  307   5.625   3.149   2.971  0.2428  0.0988  0.4502
   20TYR    HD1  308   5.554   3.228   2.994 -0.6083 -0.2524 -0.8406
   20TYR    CE1  309   5.590   3.020   3.005 -0.0077 -0.1486 -0.3855
   20TYR    HE1  310   5.487   3.003   3.033  0.1903 -0.3581  0.2351
   20TYR     CZ  311   5.677   2.910   2.983  0.3103  0.4828  0.2655
   20TYR     OH  312   5.640   2.787   3.017 -0.3404 -0.6453 -0.0268
   20TYR     HH  313   5.560   2.796   3.070  0.1107  0.4423  0.5010
   20TYR    CE2  314   5.807   2.936   2.934  0.2025  0.1004  0.8327
   20TYR    HE2  315   5.882   2.862   2.913  1.4797  1.2738  1.0627
   20TYR    CD2  316   5.848   3.067   2.907 -0.5519 -0.7053  0.1707
   20TYR    HD2  317   5.953   3.085   2.890 -0.3453 -3.0087 -1.3976
   20TYR      C  318   5.913   3.334   3.145  0.3044 -0.0800 -1.2450
   20TYR      O  319   6.031   3.327   3.130 -0.1822 -0.1765 -0.0779
   21ARG      N  320   5.861   3.292   3.259  0.0471  0.5156 -0.3382
   21ARG      H  321   5.760   3.298   3.264  0.1105  1.0292  0.5222
   21ARG     CA  322   5.937   3.238   3.374  0.1548 -0.4021  0.7116
   21ARG     HA  323   5.863   3.218   3.452  0.6602  2.0964  1.9253
   21ARG     CB  324   5.994   3.103   3.342 -0.2245  0.3206 -0.0793
   21ARG    HB1  325   6.064   3.071   3.420  1.5281  0.8194 -1.3911
   21ARG    HB2  326   6.056   3.104   3.253  1.3722  1.2299  0.9933
   21ARG     CG  327   5.878   2.999   3.323  0.2468  0.0349 -0.1412
   21ARG    HG1  328   5.813   3.043   3.247  2.5601  3.9444 -0.1153
   21ARG    HG2  329   5.824   2.985   3.417  1.3377  0.6574  0.5975
   21ARG     CD  330   5.936   2.871   3.260  0.2881 -0.0273 -0.4781
   21ARG    HD1  331   5.994   2.824   3.339 -0.7711  0.7402  0.8229
   21ARG    HD2  332   5.998   2.896   3.174 -0.2545  2.1428 -0.3097
   21ARG     NE  333   5.822   2.785   3.220 -0.7462  0.2828 -0.6328
   21ARG     HE  334   5.798   2.798   3.123  3.8132  4.1910 -1.6105
   21ARG     CZ  335   5.785   2.680   3.287 -0.4598 -0.2088 -0.3663
   21ARG    NH1  336   5.816   2.657   3.415 -0.5539 -0.4764 -0.8862
   21ARG   HH11  337   5.868   2.719   3.475  0.1799 -1.8403 -0.0740
   21ARG   HH12  338   5.771   2.578   3.461  0.1589  1.5606  3.9142
   21ARG    NH2  339   5.714   2.592   3.220  0.6025  0.9242  0.6599
   21ARG   HH21  340   5.683   2.613   3.126 -1.6261 -2.1494  0.5727
   21ARG   HH22  341   5.697   2.498   3.252  1.7086  0.4008 -0.2208
   21ARG      C  342   6.035   3.343   3.436 -0.4512  0.3939 -0.6441
   21ARG      O  343   6.138   3.304   3.494  0.3163 -0.5651 -0.5006
   22GLY      N  344   6.014   3.470   3.407  0.0373 -0.2789 -0.5267
   22GLY      H  345   5.939   3.487   3.342 -0.8977  0.2110  0.6414
   22GLY     CA  346   6.107   3.579   3.434  0.2622 -0.1958  0.2574
   22GLY    HA1  347   6.169   3.545   3.517  0.1089 -1.6574 -0.1893
   22GLY    HA2  348   6.049   3.664   3.467  0.4864  0.0480  0.0317
   22GLY      C  349   6.209   3.616   3.323 -0.0602  0.1944  0.4281
   22GLY      O  350   6.285   3.709   3.345 -0.0836 -0.1067 -0.2808
   23TYR      N  351   6.217   3.531   3.223  0.4061  0.4076  0.1630
   23TYR      H  352   6.139   3.467   3.212 -1.0524  1.5617  2.7478
   23TYR     CA  353   6.313   3.548   3.110  0.0590  0.4715 -0.2763
   23TYR     HA  354   6.403   3.591   3.154 -0.1695 -0.9982  1.7466
   23TYR     CB  355   6.363   3.410   3.054 -0.1586 -0.1240  0.3370
   23TYR    HB1  356   6.441   3.452   2.991  0.8776  1.8707  2.7566
   23TYR    HB2  357   6.282   3.366   2.997  0.4656  1.6573 -2.0420
   23TYR     CG  358   6.421   3.310   3.152 -0.3659  0.9072  0.0178
   23TYR    CD1  359   6.555   3.336   3.194  0.2969  0.4361  0.7858
   23TYR    HD1  360   6.615   3.413   3.149  0.6304  1.7864  3.3949
   23TYR    CE1  361   6.611   3.252   3.288 -0.8681  0.8047 -0.2208
   23TYR    HE1  362   6.716   3.257   3.310 -0.7195 -1.1090 -0.3289
   23TYR     CZ  363   6.539   3.146   3.350  0.1374 -0.6456 -0.4276
   23TYR     OH  364   6.609   3.063   3.435  0.2532 -0.1238  0.0909
   23TYR     HH  365   6.701   3.069   3.409  0.6172  0.0642  1.3800
   23TYR    CE2  366   6.406   3.130   3.319  0.2412 -0.0545  0.2082
   23TYR    HE2  367   6.341   3.053   3.358 -0.6676 -1.2846 -3.3731
   23TYR    CD2  368   6.349   3.210   3.218  0.8240 -0.2526 -0.7662
   23TYR    HD2  369   6.245   3.198   3.192  0.9805 -1.1725 -0.9669
   23TYR      C  370   6.268   3.638   3.002 -0.2355 -0.4133 -0.4041
   23TYR      O  371   6.182   3.611   2.913 -0.0074 -0.2031 -0.3053
   24SER      N  372   6.324   3.760   3.012  0.2865 -0.1319 -0.2041
   24SER      H  373   6.384   3.765   3.093 -0.2497  1.2369  0.1411
   24SER     CA  374   6.295   3.878   2.935  0.1431 -0.7653 -0.0756
   24SER     HA  375   6.191   3.905   2.948  0.5144  0.6287  0.1525
   24SER     CB  376   6.380   3.994   2.990  0.1068 -0.4944  0.2728
   24SER    HB1  377   6.484   3.968   2.970 -0.1543 -0.9858 -0.4843
   24SER    HB2  378   6.358   4.007   3.096 -1.2855  2.3879 -0.2941
   24SER     OG  379   6.353   4.114   2.920  0.4450 -0.1753 -0.0151
   24SER     HG  380   6.289   4.154   2.979  0.3689 -1.4572  0.8101
   24SER      C  381   6.326   3.857   2.784  0.1038 -0.1420  0.0704
   24SER      O  382   6.419   3.786   2.751  0.1490  0.0177 -1.1137
   25LEU      N  383   6.251   3.931   2.701  0.1551  0.0286 -0.3283
   25LEU      H  384   6.178   3.994   2.730  0.7404  1.2641 -1.4455
   25LEU     CA  385   6.270   3.937   2.553 -0.1143  0.2656 -0.8408
   25LEU     HA  386   6.260   3.834   2.521 -0.9365 -0.1188  0.5644
   25LEU     CB  387   6.158   4.022   2.492 -0.1101 -0.4495  0.1402
   25LEU    HB1  388   6.185   4.036   2.387 -1.4323  0.2582 -0.1264
   25LEU    HB2  389   6.146   4.119   2.542  0.0963 -1.3234  1.9558
   25LEU     CG  390   6.017   3.955   2.505 -0.4382  0.0953  0.3082
   25LEU     HG  391   5.999   3.952   2.612 -0.0034 -0.7397  0.3682
   25LEU    CD1  392   5.906   4.042   2.446  0.3643  0.5102 -0.4702
   25LEU   HD11  393   5.806   4.007   2.471  0.2470  1.6405  0.7509
   25LEU   HD12  394   5.911   4.142   2.487 -1.3857  0.5539 -0.2793
   25LEU   HD13  395   5.916   4.053   2.338 -0.8697  0.9718 -0.5521
   25LEU    CD2  396   6.009   3.813   2.451 -0.4138  0.6383 -0.2071
   25LEU   HD21  397   6.075   3.751   2.511  1.4751  0.7629 -2.0082
   25LEU   HD22  398   5.907   3.777   2.464 -0.2610 -1.1798 -3.0476
   25LEU   HD23  399   6.037   3.801   2.346 -1.9463 -1.1807 -0.4507
   25LEU      C  400   6.413   3.992   2.523 -0.0535  0.1050 -0.4844
   25LEU      O  401   6.469   3.952   2.420 -0.3774 -0.4216  0.1860
   26GLY      N  402   6.475   4.070   2.619 -0.9970 -0.0821  0.0624
   26GLY      H  403   6.426   4.072   2.707 -0.3919 -1.7049  0.4870
   26GLY     CA  404   6.624   4.094   2.620  0.2195  0.9767  0.4355
   26GLY    HA1  405   6.642   4.159   2.706 -2.6274  0.6730  1.3646
   26GLY    HA2  406   6.658   4.157   2.538  3.7343  2.2198  2.5860
   26GLY      C  407   6.702   3.963   2.614 -0.1335 -0.1369 -0.2452
   26GLY      O  408   6.778   3.942   2.516 -0.2390  0.5295 -0.1607
   27ASN      N  409   6.690   3.868   2.711  0.1716  0.8871 -0.7105
   27ASN      H  410   6.605   3.854   2.765 -0.1643 -0.4597 -1.5440
   27ASN     CA  411   6.782   3.742   2.714 -0.3291  0.0437  0.6040
   27ASN     HA  412   6.885   3.778   2.718 -0.6978  1.2050  0.1214
   27ASN     CB  413   6.756   3.662   2.839  0.5163  0.5173 -0.7137
   27ASN    HB1  414   6.816   3.572   2.842 -0.7146 -0.3055 -0.1093
   27ASN    HB2  415   6.654   3.623   2.836  0.5848 -0.1268  2.4900
   27ASN     CG  416   6.768   3.745   2.962  0.2953  0.7573  0.9272
   27ASN    OD1  417   6.664   3.786   3.017 -0.0165 -0.3714 -0.5901
   27ASN    ND2  418   6.881   3.791   3.000 -0.4235 -0.0345  0.5681
   27ASN   HD21  419   6.965   3.749   2.961  2.1510  2.4864  2.8577
   27ASN   HD22  420   6.889   3.849   3.083 -0.2192 -0.5747  0.9305
   27ASN      C  421   6.755   3.657   2.589 -0.8059 -0.6045  0.2633
   27ASN      O  422   6.854   3.607   2.534 -0.3380 -0.5920 -0.2269
   28TRP      N  423   6.631   3.642   2.544  0.0382  0.1795  0.3060
   28TRP      H  424   6.560   3.693   2.595  1.5753  2.9291 -0.0785
   28TRP     CA  425   6.593   3.563   2.426  0.3679 -0.3908 -0.2466
   28TRP     HA  426   6.640   3.465   2.438  0.1238 -0.2508  2.6329
   28TRP     CB  427   6.439   3.546   2.406 -0.5265 -0.5425 -0.6668
   28TRP    HB1  428   6.416   3.501   2.309 -1.1623 -2.6425  0.4001
   28TRP    HB2  429   6.391   3.643   2.403 -0.8536 -0.6247  1.0997
   28TRP     CG  430   6.369   3.468   2.514 -0.0124 -0.4037  0.2903
   28TRP    CD1  431   6.279   3.523   2.593  0.0999  0.7338 -0.2504
   28TRP    HD1  432   6.243   3.624   2.587 -1.5582  0.3681  2.1015
   28TRP    NE1  433   6.226   3.432   2.694 -0.0211  0.3098  0.3499
   28TRP    HE1  434   6.165   3.467   2.767  0.1523 -0.5377  0.9126
   28TRP    CE2  435   6.288   3.309   2.673  0.1440 -0.1634  0.2216
   28TRP    CZ2  436   6.268   3.182   2.732 -0.1801  0.1448  0.3795
   28TRP    HZ2  437   6.199   3.177   2.814 -2.4129  0.2943 -1.3950
   28TRP    CH2  438   6.319   3.068   2.660 -0.7780 -0.3123  0.4180
   28TRP    HH2  439   6.306   2.969   2.699  0.2855 -0.4240  0.5242
   28TRP    CZ3  440   6.395   3.090   2.540  0.1670  0.4078 -0.0030
   28TRP    HZ3  441   6.444   3.012   2.483 -2.3050  0.0005 -1.7163
   28TRP    CE3  442   6.417   3.216   2.492 -0.1152 -0.3432  0.1562
   28TRP    HE3  443   6.472   3.220   2.399 -1.3728 -0.5669 -0.6199
   28TRP    CD2  444   6.366   3.326   2.554  0.2642 -0.3233 -0.8613
   28TRP      C  445   6.652   3.619   2.293 -0.6768  0.3411 -0.7732
   28TRP      O  446   6.706   3.552   2.212 -0.5327  0.5654  0.2930
   29VAL      N  447   6.637   3.749   2.269  0.0040 -0.2569 -0.3811
   29VAL      H  448   6.580   3.804   2.332 -1.1081  0.3155 -1.8456
   29VAL     CA  449   6.701   3.815   2.151 -0.0310  0.3931 -0.7515
   29VAL     HA  450   6.666   3.763   2.062  1.2088 -1.2617 -0.3213
   29VAL     CB  451   6.668   3.965   2.154 -0.0376 -0.1389  0.9773
   29VAL     HB  452   6.698   4.007   2.250  0.4113  0.8402  0.4265
   29VAL    CG1  453   6.753   4.047   2.052 -0.2799 -0.4887  0.3389
   29VAL   HG11  454   6.860   4.043   2.071 -0.2077  3.9825  2.0896
   29VAL   HG12  455   6.744   4.010   1.950  1.5087 -1.4082  0.4748
   29VAL   HG13  456   6.717   4.150   2.055  0.5305 -0.2175  1.3341
   29VAL    CG2  457   6.524   3.997   2.101 -0.3160  0.7716 -0.5847
   29VAL   HG21  458   6.500   4.103   2.113  0.2597  0.7187  1.2296
   29VAL   HG22  459   6.506   3.958   2.001 -2.3091  0.4336 -0.1344
   29VAL   HG23  460   6.449   3.938   2.154  0.1736 -1.6380 -2.4253
   29VAL      C  461   6.859   3.796   2.154 -0.7753  0.5571  0.2879
   29VAL      O  462   6.920   3.771   2.047 -0.5082  0.4850  0.5430
   30CYS      N  463   6.916   3.819   2.269  0.4199 -0.0550 -0.0974
   30CYS      H  464   6.858   3.858   2.342 -1.6101 -1.5464 -0.8256
   30CYS     CA  465   7.063   3.819   2.287  1.2846  0.1086 -0.0034
   30CYS     HA  466   7.114   3.894   2.227 -2.7616  1.9341 -1.4835
   30CYS     CB  467   7.091   3.849   2.434 -0.0134  0.1175 -0.0076
   30CYS    HB1  468   7.055   3.771   2.501 -0.1998 -0.6255 -0.9524
   30CYS    HB2  469   7.045   3.945   2.458  1.6444  1.2109 -0.9624
   30CYS     SG  470   7.264   3.861   2.471  0.1270  0.1659  0.1720
   30CYS      C  471   7.115   3.687   2.247 -0.1077 -0.1975 -0.0526
   30CYS      O  472   7.216   3.684   2.177 -0.4061  0.2400 -1.1001
   31ALA      N  473   7.042   3.579   2.279 -0.8785  0.1051  0.1051
   31ALA      H  474   6.959   3.587   2.335 -0.9571 -2.1541  0.4188
   31ALA     CA  475   7.077   3.442   2.249 -0.3116  0.3477  1.0137
   31ALA     HA  476   7.182   3.429   2.274  0.2623  3.9865  1.1176
   31ALA     CB  477   6.985   3.348   2.330  0.6211 -0.3348  0.6061
   31ALA    HB1  478   7.018   3.247   2.302 -0.3092 -0.9915  1.7654
   31ALA    HB2  479   7.001   3.366   2.436  1.9249  0.7275  0.2547
   31ALA    HB3  480   6.880   3.361   2.307  0.4131 -0.3393  1.5249
   31ALA      C  481   7.060   3.424   2.101  0.0764 -0.5306  0.5617
   31ALA      O  482   7.143   3.349   2.048 -0.6644 -0.6656 -0.1239
   32ALA      N  483   6.958   3.477   2.026 -0.4745 -0.5599  0.2510
   32ALA      H  484   6.879   3.519   2.072 -0.5939 -0.4176 -0.0911
   32ALA     CA  485   6.940   3.454   1.883  0.2007 -0.2286  0.1542
   32ALA     HA  486   6.942   3.346   1.872 -0.6786 -0.2546  0.1584
   32ALA     CB  487   6.795   3.498   1.851 -0.4448 -0.6727 -0.3179
   32ALA    HB1  488   6.771   3.445   1.759  1.2819 -0.9778 -0.6253
   32ALA    HB2  489   6.722   3.459   1.923 -0.4819 -1.3766 -0.7250
   32ALA    HB3  490   6.778   3.605   1.843 -0.8235 -0.6763  0.3260
   32ALA      C  491   7.050   3.524   1.799 -0.0184  0.0117  0.1473
   32ALA      O  492   7.075   3.474   1.692 -0.4271 -0.1249 -0.1532
   33LYS      N  493   7.119   3.628   1.845 -0.0786  0.5758  0.1581
   33LYS      H  494   7.088   3.656   1.937 -2.0234  0.7068 -0.4881
   33LYS     CA  495   7.230   3.691   1.778 -0.0441 -0.1408 -0.0947
   33LYS     HA  496   7.205   3.721   1.677 -2.3819 -0.0183  0.4823
   33LYS     CB  497   7.276   3.822   1.847 -0.5931  0.8057  0.8554
   33LYS    HB1  498   7.320   3.791   1.942  4.1122  2.2302 -0.5821
   33LYS    HB2  499   7.193   3.888   1.873 -0.0861  1.4429  0.8860
   33LYS     CG  500   7.390   3.905   1.789 -0.0399  0.3671  0.5424
   33LYS    HG1  501   7.475   3.838   1.773 -0.1922  0.1516  0.6231
   33LYS    HG2  502   7.413   3.976   1.868  0.5284 -0.2140  0.9030
   33LYS     CD  503   7.351   3.984   1.660  0.0101  0.5210  0.1949
   33LYS    HD1  504   7.279   4.065   1.676 -1.1083 -0.3600 -0.1963
   33LYS    HD2  505   7.290   3.917   1.600  2.7720 -0.0852 -2.1558
   33LYS     CE  506   7.485   4.020   1.587  0.2333  0.1682 -0.0536
   33LYS    HE1  507   7.536   3.927   1.559 -1.2113 -0.8935  0.7329
   33LYS    HE2  508   7.555   4.079   1.646  2.4215 -2.2538 -0.0649
   33LYS     NZ  509   7.456   4.093   1.460  0.0818 -0.1030  0.0293
   33LYS    HZ1  510   7.378   4.053   1.409  0.2867  1.0190 -1.2000
   33LYS    HZ2  511   7.442   4.190   1.484 -1.1812  0.0388 -1.1598
   33LYS    HZ3  512   7.534   4.084   1.397 -1.8716 -0.5709 -2.4710
   33LYS      C  513   7.355   3.597   1.768 -0.6654  0.1800 -0.8051
   33LYS      O  514   7.434   3.603   1.673  0.2078 -0.2211  0.1123
   34PHE      N  515   7.377   3.513   1.871 -0.8196 -0.0233  0.4690
   34PHE      H  516   7.305   3.522   1.941 -0.2067 -2.1575  1.4409
   34PHE     CA  517   7.512   3.460   1.903  0.0751 -0.1833 -0.0841
   34PHE     HA  518   7.583   3.543   1.905  0.4057 -0.4507 -0.4993
   34PHE     CB  519   7.502   3.418   2.049 -0.3183 -0.0779 -0.3405
   34PHE    HB1  520   7.423   3.343   2.042 -1.1216  0.8032 -0.9798
   34PHE    HB2  521   7.454   3.489   2.116 -0.2721 -1.5335  1.3118
   34PHE     CG  522   7.627   3.368   2.119 -0.1145 -0.5391  0.6349
   34PHE    CD1  523   7.675   3.238   2.112  0.3602  0.5683 -0.4188
   34PHE    HD1  524   7.623   3.160   2.058 -1.4425  0.3138  1.5732
   34PHE    CE1  525   7.789   3.197   2.186  0.2356  0.1120 -0.1752
   34PHE    HE1  526   7.816   3.093   2.184  0.7547  0.2546 -1.4410
   34PHE     CZ  527   7.859   3.285   2.268  0.2303  0.2904 -0.1057
   34PHE     HZ  528   7.941   3.259   2.334 -0.1952  0.1535  0.3734
   34PHE    CE2  529   7.806   3.415   2.277  0.0181  0.2250 -0.2724
   34PHE    HE2  530   7.857   3.492   2.333 -0.1736  0.9531 -1.0634
   34PHE    CD2  531   7.691   3.461   2.204  0.0396  0.0046 -0.2407
   34PHE    HD2  532   7.669   3.566   2.211  0.8962  0.3253 -1.8810
   34PHE      C  533   7.572   3.352   1.806 -0.2773 -0.0240 -0.1037
   34PHE      O  534   7.693   3.346   1.811 -0.4841 -0.5358  0.0143
   35GLU      N  535   7.502   3.277   1.724 -0.3202  0.1778  1.0468
   35GLU      H  536   7.404   3.294   1.738 -1.0116 -1.1233 -1.6353
   35GLU     CA  537   7.533   3.156   1.653  0.0936 -0.2844  0.0710
   35GLU     HA  538   7.631   3.172   1.610 -0.9470 -1.9761 -3.2912
   35GLU     CB  539   7.535   3.039   1.753 -0.4337 -0.0722  0.0349
   35GLU    HB1  540   7.441   3.044   1.809 -0.2545  0.6450  0.2820
   35GLU    HB2  541   7.608   3.053   1.832 -0.1195 -2.2738  0.1964
   35GLU     CG  542   7.569   2.900   1.688  0.2479 -0.4900  0.5690
   35GLU    HG1  543   7.489   2.884   1.615 -0.0943  0.6897  0.6576
   35GLU    HG2  544   7.563   2.822   1.764  2.3432  1.2914  2.6897
   35GLU     CD  545   7.712   2.898   1.622  0.0831 -0.1187 -0.8184
   35GLU    OE1  546   7.715   2.853   1.504 -0.5125  0.0195  0.3470
   35GLU    OE2  547   7.817   2.932   1.681 -0.3406 -0.1299 -0.1481
   35GLU      C  548   7.444   3.125   1.530  0.2143  0.7285  0.4489
   35GLU      O  549   7.495   3.107   1.419  0.5209  0.2993 -0.1287
   36SER      N  550   7.313   3.135   1.541 -0.0025 -0.4162 -0.7112
   36SER      H  551   7.285   3.170   1.632  0.7192  2.0364 -1.3702
   36SER     CA  552   7.217   3.149   1.431 -0.6416 -0.1095 -0.3982
   36SER     HA  553   7.238   3.072   1.358 -0.1747  0.0048 -0.3890
   36SER     CB  554   7.071   3.123   1.487 -0.1075 -0.7287 -0.1701
   36SER    HB1  555   7.076   3.022   1.527  0.8796  0.3548  2.6796
   36SER    HB2  556   7.004   3.130   1.401 -1.9590  0.3853  1.2988
   36SER     OG  557   7.040   3.212   1.599  0.9165  0.6042  0.1256
   36SER     HG  558   6.965   3.167   1.637 -0.0022  1.1606 -0.9924
   36SER      C  559   7.224   3.286   1.358 -0.3661  0.5658  0.1376
   36SER      O  560   7.180   3.294   1.242  0.2828 -0.5106 -0.4487
   37ASN      N  561   7.279   3.390   1.419 -0.1008  0.6912  0.3862
   37ASN      H  562   7.300   3.374   1.517  1.8042  2.9503  0.4336
   37ASN     CA  563   7.275   3.532   1.385  0.3152 -0.0729  0.3378
   37ASN     HA  564   7.287   3.586   1.479 -2.2518 -0.4121  0.9440
   37ASN     CB  565   7.402   3.560   1.300 -0.5766 -0.5905 -0.1369
   37ASN    HB1  566   7.389   3.532   1.196  1.1493 -0.3609 -0.4356
   37ASN    HB2  567   7.486   3.505   1.341 -0.2534 -1.0650 -1.3859
   37ASN     CG  568   7.435   3.712   1.304  0.5830  0.0063  0.0388
   37ASN    OD1  569   7.366   3.791   1.370 -0.3177 -0.0288 -0.3984
   37ASN    ND2  570   7.543   3.751   1.234  0.8810  0.0479  0.1144
   37ASN   HD21  571   7.596   3.684   1.179  0.3281  1.1319 -1.8415
   37ASN   HD22  572   7.575   3.847   1.241 -0.3209  0.6078 -1.5134
   37ASN      C  573   7.143   3.584   1.330  1.4643  0.0777 -0.4606
   37ASN      O  574   7.130   3.649   1.221 -0.1633  0.3268  0.1037
   38PHE      N  575   7.037   3.537   1.397  0.2253  0.2707 -0.3475
   38PHE      H  576   7.054   3.483   1.480  1.6439  0.5264 -0.4557
   38PHE     CA  577   6.899   3.552   1.349  0.6462  0.2891  0.5320
   38PHE     HA  578   6.827   3.511   1.420 -1.2942  1.0788 -0.8740
   38PHE     CB  579   6.858   3.695   1.353  0.2578  0.4466  0.8729
   38PHE    HB1  580   6.751   3.711   1.340  0.3547  0.6524  0.3117
   38PHE    HB2  581   6.905   3.734   1.263 -0.2388 -1.1501 -0.1338
   38PHE     CG  582   6.911   3.793   1.464 -0.0767 -0.1330  0.7678
   38PHE    CD1  583   6.879   3.763   1.595  0.3145  0.2856  0.0075
   38PHE    HD1  584   6.816   3.679   1.621 -0.0143 -0.2799 -2.3516
   38PHE    CE1  585   6.921   3.840   1.700 -0.0442  0.6537 -0.1402
   38PHE    HE1  586   6.906   3.813   1.803  0.0059  2.0125  0.2436
   38PHE     CZ  587   7.008   3.953   1.668  0.0907  0.5038  0.5368
   38PHE     HZ  588   7.060   4.006   1.746  1.4106 -0.8331  0.6189
   38PHE    CE2  589   7.042   3.989   1.533  1.0062  0.3221 -0.3947
   38PHE    HE2  590   7.106   4.073   1.510 -0.3044  1.8880  1.3929
   38PHE    CD2  591   6.992   3.906   1.430 -0.1115  0.0510  0.3218
   38PHE    HD2  592   7.001   3.927   1.324 -1.3464 -0.3106  0.1256
   38PHE      C  593   6.851   3.497   1.216 -0.7500  0.0782  0.0954
   38PHE      O  594   6.734   3.511   1.176  0.3267  1.1096 -0.0312
   39ASN      N  595   6.936   3.416   1.151  0.1636 -0.1365  0.1786
   39ASN      H  596   7.028   3.396   1.189 -0.4060 -0.3602  1.5162
   39ASN     CA  597   6.891   3.347   1.033 -0.2366  0.1336 -0.4007
   39ASN     HA  598   6.832   3.409   0.966 -2.8196  0.5737  2.1008
   39ASN     CB  599   7.016   3.294   0.965 -0.2602  0.2240  0.4137
   39ASN    HB1  600   7.084   3.233   1.024  0.6319  0.2873 -0.5117
   39ASN    HB2  601   7.078   3.381   0.942 -0.9055  0.4140 -0.6961
   39ASN     CG  602   6.990   3.226   0.826  0.2464  0.0971 -0.0209
   39ASN    OD1  603   6.878   3.230   0.764 -0.6375 -0.1911 -0.1448
   39ASN    ND2  604   7.086   3.159   0.766 -0.4934 -0.1204 -0.0862
   39ASN   HD21  605   7.178   3.167   0.806  0.1014  1.6140 -1.6560
   39ASN   HD22  606   7.067   3.122   0.674  1.5459 -1.2528 -0.1176
   39ASN      C  607   6.805   3.227   1.076 -0.4019 -0.1138  0.0464
   39ASN      O  608   6.848   3.130   1.146  0.2085 -0.1505 -0.3017
   40THR      N  609   6.684   3.225   1.018  0.6154 -0.5836 -0.0064
   40THR      H  610   6.657   3.306   0.965  0.5568  0.1124  1.0575
   40THR     CA  611   6.582   3.120   1.043  0.2734  0.3112  0.0640
   40THR     HA  612   6.580   3.109   1.152  0.4159  1.7709  0.2360
   40THR     CB  613   6.447   3.157   0.987  1.0325 -0.2840 -0.7196
   40THR     HB  614   6.376   3.074   0.997  1.8815 -1.3846 -3.0833
   40THR    CG2  615   6.384   3.284   1.052  0.2870  0.1893  0.6466
   40THR   HG21  616   6.295   3.312   0.994 -0.8160 -0.1226  2.1451
   40THR   HG22  617   6.353   3.262   1.154 -1.6641 -0.0366  0.0474
   40THR   HG23  618   6.449   3.369   1.031 -0.5745  0.4419 -1.2369
   40THR    OG1  619   6.469   3.198   0.856  0.1755  0.0866 -0.0242
   40THR    HG1  620   6.477   3.121   0.800 -2.2039 -0.1758 -0.0696
   40THR      C  621   6.627   2.978   0.990 -0.8127  0.9782 -0.5577
   40THR      O  622   6.590   2.875   1.050 -0.3703 -0.2365  0.5245
   41GLN      N  623   6.724   2.976   0.896 -0.1608  0.1759 -0.0027
   41GLN      H  624   6.750   3.065   0.857 -0.7113  0.4844  0.3237
   41GLN     CA  625   6.786   2.857   0.829 -0.2331 -0.5159  0.3304
   41GLN     HA  626   6.717   2.774   0.836 -0.3101 -0.3252  3.9321
   41GLN     CB  627   6.799   2.888   0.677 -0.3938  0.3904 -1.6803
   41GLN    HB1  628   6.865   2.814   0.631 -0.8239 -0.9278 -0.2347
   41GLN    HB2  629   6.855   2.981   0.665  0.4516 -0.2435 -2.9464
   41GLN     CG  630   6.659   2.883   0.613  0.9230 -0.2110  0.4113
   41GLN    HG1  631   6.613   2.789   0.644  1.4697 -0.4259  0.5907
   41GLN    HG2  632   6.666   2.865   0.506  2.3743  0.8580  0.2984
   41GLN     CD  633   6.561   3.008   0.627 -0.6463 -0.7840 -0.5213
   41GLN    OE1  634   6.594   3.124   0.582 -0.9206 -0.4486  0.1064
   41GLN    NE2  635   6.436   2.984   0.665  0.0025  0.0602 -0.5632
   41GLN   HE21  636   6.408   2.892   0.697 -0.3793  1.0964  2.4533
   41GLN   HE22  637   6.365   3.056   0.658 -1.4853 -0.9855  2.1696
   41GLN      C  638   6.913   2.801   0.897  0.4889 -0.0535  0.7041
   41GLN      O  639   6.975   2.705   0.845  0.4310  0.3503  0.1209
   42ALA      N  640   6.956   2.848   1.013 -0.2219 -0.2841 -0.1258
   42ALA      H  641   6.881   2.887   1.069 -1.6662 -0.1999 -1.9979
   42ALA     CA  642   7.075   2.812   1.090 -0.2593  0.0908 -0.5758
   42ALA     HA  643   7.156   2.823   1.019  0.3967  1.5279  0.3511
   42ALA     CB  644   7.091   2.911   1.211  0.2606 -0.6259 -0.1028
   42ALA    HB1  645   7.004   2.902   1.277  1.6835  1.1062  2.1404
   42ALA    HB2  646   7.172   2.890   1.281  0.4398  1.2313  0.2938
   42ALA    HB3  647   7.089   3.015   1.178 -0.0258 -0.3591  0.7174
   42ALA      C  648   7.069   2.668   1.141 -0.0766 -0.2209  0.0222
   42ALA      O  649   6.966   2.616   1.185 -0.1899  0.1526  0.4194
   43THR      N  650   7.181   2.596   1.143  0.1934 -0.0362  0.6178
   43THR      H  651   7.256   2.648   1.099 -0.5290  0.5952  0.1160
   43THR     CA  652   7.195   2.451   1.173 -0.2093 -0.2870 -0.2526
   43THR     HA  653   7.147   2.441   1.270 -3.1248  1.4513 -1.3691
   43THR     CB  654   7.122   2.359   1.069  0.2645 -0.6083  1.1583
   43THR     HB  655   7.023   2.395   1.043  1.1545 -0.6098 -2.9191
   43THR    CG2  656   7.178   2.368   0.935 -0.2172  0.2276 -0.1721
   43THR   HG21  657   7.198   2.472   0.907  1.6402  0.2612  1.0981
   43THR   HG22  658   7.273   2.315   0.928 -0.0997  0.1275  1.7698
   43THR   HG23  659   7.114   2.331   0.855  1.3156  0.0366 -1.3620
   43THR    OG1  660   7.120   2.226   1.113 -0.8392 -0.3788 -0.7749
   43THR    HG1  661   7.087   2.225   1.203 -0.4352  0.2583 -0.6153
   43THR      C  662   7.347   2.417   1.190  0.4947 -0.3851  0.2494
   43THR      O  663   7.432   2.481   1.132  0.1946  0.3607 -0.4958
   44ASN      N  664   7.378   2.320   1.281  0.9521  0.8354  0.4710
   44ASN      H  665   7.301   2.268   1.322 -1.2623  0.9384 -3.1273
   44ASN     CA  666   7.510   2.276   1.332 -0.3114  0.6147 -0.7800
   44ASN     HA  667   7.584   2.288   1.253  0.3425  1.7659 -0.0179
   44ASN     CB  668   7.538   2.370   1.452  0.1334  0.4557 -0.1017
   44ASN    HB1  669   7.576   2.315   1.537  2.0065  3.9343  1.4993
   44ASN    HB2  670   7.447   2.420   1.486 -0.2251  1.9716 -2.9201
   44ASN     CG  671   7.616   2.492   1.420 -0.3321  0.8294  0.3519
   44ASN    OD1  672   7.709   2.491   1.341 -0.1788  0.2770 -0.1597
   44ASN    ND2  673   7.577   2.602   1.474  0.0717 -0.2851  0.5131
   44ASN   HD21  674   7.497   2.602   1.536 -1.3933  2.2019 -1.2098
   44ASN   HD22  675   7.627   2.686   1.449  0.5910 -1.1820 -1.7369
   44ASN      C  676   7.517   2.136   1.385 -0.0260 -0.3001 -0.7457
   44ASN      O  677   7.421   2.096   1.448 -0.5978 -0.0497 -0.1171
   45ARG      N  678   7.618   2.062   1.366 -0.0775  0.4027  0.2730
   45ARG      H  679   7.685   2.103   1.303  1.5361 -0.0935  1.6054
   45ARG     CA  680   7.653   1.928   1.414 -0.0647 -0.4764  0.2184
   45ARG     HA  681   7.573   1.857   1.392 -0.7583  0.4153 -0.1579
   45ARG     CB  682   7.767   1.872   1.327  0.1974  0.2019  0.3438
   45ARG    HB1  683   7.853   1.934   1.350 -0.7596  1.2984  1.0653
   45ARG    HB2  684   7.738   1.872   1.222 -1.2181  0.8539  0.7212
   45ARG     CG  685   7.793   1.725   1.371  0.3301 -0.3171 -0.4716
   45ARG    HG1  686   7.710   1.655   1.381  0.9162 -0.9178  0.3618
   45ARG    HG2  687   7.850   1.732   1.464  0.5207  1.8775 -0.7096
   45ARG     CD  688   7.888   1.660   1.265 -0.1928 -0.9049 -0.7812
   45ARG    HD1  689   7.918   1.561   1.298  0.1272 -0.4987  0.1930
   45ARG    HD2  690   7.980   1.720   1.260  0.2377 -1.3733  0.8576
   45ARG     NE  691   7.826   1.657   1.142 -0.3526  0.6080 -0.0930
   45ARG     HE  692   7.728   1.634   1.129  0.0688 -1.1125 -0.5825
   45ARG     CZ  693   7.892   1.658   1.028  0.1505  0.5262 -0.4116
   45ARG    NH1  694   8.016   1.680   1.022 -0.3210  0.1421 -0.2668
   45ARG   HH11  695   8.068   1.694   1.107 -0.2334  0.4988 -0.3752
   45ARG   HH12  696   8.055   1.708   0.933 -0.8657 -0.7156 -0.7898
   45ARG    NH2  697   7.833   1.652   0.912 -0.2467 -0.6118  0.1757
   45ARG   HH21  698   7.735   1.626   0.907 -0.0692 -1.1556 -0.6102
   45ARG   HH22  699   7.880   1.671   0.824 -0.5660  0.5894  0.2367
   45ARG      C  700   7.701   1.934   1.562  0.6804 -0.2373  0.3273
   45ARG      O  701   7.783   2.016   1.600 -0.0283  0.0971  0.4259
   46ASN      N  702   7.655   1.843   1.646 -0.1441  0.1524  0.6692
   46ASN      H  703   7.590   1.776   1.607 -0.5836  0.9307  0.0332
   46ASN     CA  704   7.702   1.825   1.786  0.0176  0.0630 -0.0445
   46ASN     HA  705   7.755   1.915   1.817  3.3690 -1.1969 -1.6426
   46ASN     CB  706   7.578   1.796   1.876 -0.2601 -0.0537  0.6471
   46ASN    HB1  707   7.609   1.784   1.980 -0.0641 -2.0739  0.3949
   46ASN    HB2  708   7.541   1.697   1.847  0.0687 -0.2179  0.7777
   46ASN     CG  709   7.475   1.908   1.870  0.2208  0.7706  0.7236
   46ASN    OD1  710   7.489   2.000   1.949  0.0867 -0.2774 -0.2707
   46ASN    ND2  711   7.385   1.914   1.770 -0.5109 -0.0035  0.6772
   46ASN   HD21  712   7.360   1.834   1.713  0.7323 -0.5022  0.7973
   46ASN   HD22  713   7.335   2.001   1.779  0.1854  0.5600 -0.5710
   46ASN      C  714   7.803   1.706   1.787 -0.2042  0.3914  0.0582
   46ASN      O  715   7.804   1.619   1.695 -0.2740  0.2585  0.1469
   47THR      N  716   7.881   1.686   1.890  0.1456 -0.2604 -0.0548
   47THR      H  717   7.887   1.756   1.962 -0.1489 -0.2179 -0.0702
   47THR     CA  718   7.979   1.574   1.917 -0.1092  0.0632 -0.3178
   47THR     HA  719   8.056   1.576   1.839  0.0090  1.7068 -0.1867
   47THR     CB  720   8.054   1.598   2.051 -0.2616  0.3637 -0.1645
   47THR     HB  721   8.116   1.508   2.061 -0.4594  0.3761  1.3098
   47THR    CG2  722   8.148   1.719   2.042 -0.4582 -0.1619 -0.3628
   47THR   HG21  723   8.093   1.812   2.054  0.1507  0.0036  1.5857
   47THR   HG22  724   8.230   1.722   2.114 -0.4148  0.3918 -0.4324
   47THR   HG23  725   8.192   1.716   1.942  2.2769 -1.7161  0.7585
   47THR    OG1  726   7.962   1.606   2.153  0.2368 -0.1960 -0.2560
   47THR    HG1  727   8.010   1.647   2.225  0.9511  0.4270 -1.0570
   47THR      C  728   7.902   1.447   1.912  0.1680  0.0615 -0.1277
   47THR      O  729   7.949   1.348   1.856  0.3643 -0.0475 -0.1144
   48ASP      N  730   7.781   1.436   1.972 -0.3925  0.5325  0.0355
   48ASP      H  731   7.768   1.512   2.037  1.2177  0.1492  0.8711
   48ASP     CA  732   7.703   1.307   1.964  0.4377  0.5445  0.6246
   48ASP     HA  733   7.764   1.217   1.974 -1.3252 -0.9216 -1.1080
   48ASP     CB  734   7.593   1.297   2.066 -0.5649  0.3296  0.0656
   48ASP    HB1  735   7.634   1.301   2.167  1.4792 -0.5591 -0.6776
   48ASP    HB2  736   7.556   1.195   2.063 -0.4632  0.2105  1.6914
   48ASP     CG  737   7.482   1.396   2.057 -0.3267  0.1133 -0.0833
   48ASP    OD1  738   7.474   1.478   1.963 -0.6375  0.1382 -0.2004
   48ASP    OD2  739   7.387   1.387   2.143 -0.0546 -0.0978 -0.0842
   48ASP      C  740   7.639   1.280   1.820 -0.2827  0.2712  0.2564
   48ASP      O  741   7.572   1.176   1.796  0.2688  0.1342  0.2619
   49GLY      N  742   7.672   1.364   1.725 -0.0326 -0.0605 -0.2907
   49GLY      H  743   7.741   1.435   1.743  0.6367 -1.1391  1.6569
   49GLY     CA  744   7.621   1.349   1.581  0.3960  0.6335 -0.2797
   49GLY    HA1  745   7.637   1.249   1.541 -2.4825 -1.0446  2.3209
   49GLY    HA2  746   7.674   1.425   1.524  1.7344 -0.0362  0.0351
   49GLY      C  747   7.476   1.381   1.556  0.5525 -0.0461  0.0036
   49GLY      O  748   7.432   1.379   1.445 -0.2866 -0.1371  0.3638
   50SER      N  749   7.406   1.426   1.665  0.7176  0.7144 -0.1800
   50SER      H  750   7.442   1.416   1.759 -4.0235  0.8920  1.9446
   50SER     CA  751   7.269   1.483   1.649 -0.5713 -0.1225  0.3692
   50SER     HA  752   7.200   1.425   1.588 -3.0196  0.0513  2.7492
   50SER     CB  753   7.195   1.479   1.779 -0.5514 -0.1642  0.4933
   50SER    HB1  754   7.197   1.380   1.825 -2.1060 -0.9368 -1.0120
   50SER    HB2  755   7.091   1.507   1.762  0.0892  1.0296 -1.9930
   50SER     OG  756   7.253   1.573   1.870 -0.0962 -0.4747  0.5836
   50SER     HG  757   7.336   1.538   1.904  0.2733  0.4680  0.6840
   50SER      C  758   7.285   1.626   1.595 -0.2275 -0.0636  0.4436
   50SER      O  759   7.389   1.695   1.608  0.8931 -0.7404 -0.1647
   51THR      N  760   7.177   1.681   1.556  0.4499 -0.2596 -0.3985
   51THR      H  761   7.092   1.632   1.580  1.5123 -2.0316 -0.1058
   51THR     CA  762   7.169   1.804   1.473  0.4412  0.8354  0.0399
   51THR     HA  763   7.272   1.835   1.459  1.2469 -2.5952 -2.9405
   51THR     CB  764   7.121   1.797   1.326 -0.1125  1.3472  0.1582
   51THR     HB  765   7.018   1.761   1.317 -1.2862  4.1688  1.0013
   51THR    CG2  766   7.127   1.931   1.251  0.0105 -0.1905 -0.0434
   51THR   HG21  767   7.053   2.001   1.289 -0.6756 -0.7645 -0.2889
   51THR   HG22  768   7.223   1.981   1.263 -0.2232  0.0166  1.0222
   51THR   HG23  769   7.107   1.921   1.144  2.2237  2.7158 -0.8592
   51THR    OG1  770   7.210   1.694   1.277  0.3058 -0.0371  0.0350
   51THR    HG1  771   7.174   1.608   1.299 -0.4008  0.3605  0.4521
   51THR      C  772   7.086   1.915   1.541  0.5113 -0.6587 -0.2867
   51THR      O  773   6.969   1.891   1.581 -0.3511 -0.2325 -0.1578
   52ASP      N  774   7.143   2.035   1.568  0.2631 -0.2563 -0.2463
   52ASP      H  775   7.242   2.050   1.554  0.1979  1.8755  1.0899
   52ASP     CA  776   7.077   2.158   1.614  0.2697  0.6734 -0.2622
   52ASP     HA  777   7.003   2.146   1.694  2.2164 -2.0968  1.3413
   52ASP     CB  778   7.184   2.253   1.675  0.1381  0.8339  0.3192
   52ASP    HB1  779   7.132   2.349   1.682  0.0248  0.8223 -0.2629
   52ASP    HB2  780   7.266   2.270   1.604  0.2952 -0.3846  0.1942
   52ASP     CG  781   7.248   2.214   1.813 -0.5084 -0.1612  0.1046
   52ASP    OD1  782   7.330   2.299   1.870  0.4843  0.5466 -0.2719
   52ASP    OD2  783   7.200   2.113   1.871  0.2847 -0.0866 -0.0224
   52ASP      C  784   7.013   2.229   1.495  0.0631 -0.4380 -0.4813
   52ASP      O  785   7.073   2.242   1.389 -0.5760 -0.2965  0.2236
   53TYR      N  786   6.894   2.289   1.513  0.4642  0.3382 -0.3551
   53TYR      H  787   6.854   2.269   1.604  0.4448 -0.5804 -0.5574
   53TYR     CA  788   6.812   2.341   1.406 -0.2154 -0.2216 -0.0892
   53TYR     HA  789   6.876   2.356   1.319 -0.8213 -1.5124 -0.7980
   53TYR     CB  790   6.710   2.229   1.371 -0.4974 -0.9157 -0.2518
   53TYR    HB1  791   6.647   2.284   1.301 -0.5061 -0.4951  0.0815
   53TYR    HB2  792   6.651   2.201   1.458  0.3260  1.3252  1.1320
   53TYR     CG  793   6.761   2.110   1.303 -0.1030  0.2140 -0.0960
   53TYR    CD1  794   6.790   2.117   1.167  0.8276 -0.0896 -0.3221
   53TYR    HD1  795   6.793   2.213   1.116 -1.2951 -0.1161 -0.5617
   53TYR    CE1  796   6.814   1.996   1.091  0.1842 -0.4434  0.1913
   53TYR    HE1  797   6.836   2.003   0.985  0.8475  1.4817  0.4025
   53TYR     CZ  798   6.810   1.869   1.155  0.6152  0.1084  0.0667
   53TYR     OH  799   6.844   1.750   1.108  0.6082  0.0197 -0.0667
   53TYR     HH  800   6.905   1.750   1.035  1.7230 -2.2965  0.7691
   53TYR    CE2  801   6.783   1.869   1.294 -0.4762 -0.7314  0.0053
   53TYR    HE2  802   6.790   1.775   1.347  1.2317 -0.9218 -0.5028
   53TYR    CD2  803   6.756   1.985   1.366 -0.1648 -0.6123 -0.7956
   53TYR    HD2  804   6.734   1.987   1.472  0.6246 -0.4402 -0.6353
   53TYR      C  805   6.732   2.474   1.448 -0.2218  0.1700  0.0275
   53TYR      O  806   6.650   2.484   1.541 -0.4101 -0.4422 -0.8385
   54GLY      N  807   6.739   2.562   1.354  0.1424 -0.8623  0.0444
   54GLY      H  808   6.805   2.550   1.279  2.1969  1.9543  1.2327
   54GLY     CA  809   6.662   2.691   1.331  0.3726  0.3864 -0.1133
   54GLY    HA1  810   6.555   2.677   1.347  0.2334  0.2138 -1.1322
   54GLY    HA2  811   6.675   2.723   1.228  1.8653  0.3649  0.0446
   54GLY      C  812   6.721   2.798   1.420  0.4922 -0.8484  0.0618
   54GLY      O  813   6.832   2.786   1.472  0.4248 -1.1101  0.0583
   55ILE      N  814   6.645   2.908   1.430 -0.5883 -0.3707  1.2522
   55ILE      H  815   6.560   2.904   1.375  0.3263  1.1263 -0.3650
   55ILE     CA  816   6.688   3.033   1.488  0.2584 -0.0774  0.1361
   55ILE     HA  817   6.778   3.068   1.438 -0.5271  1.1149 -0.5098
   55ILE     CB  818   6.582   3.141   1.463  0.7625 -0.1081  0.2072
   55ILE     HB  819   6.547   3.131   1.361 -1.6186 -1.6235  1.0650
   55ILE    CG2  820   6.453   3.114   1.550 -0.1102  0.8937  0.1976
   55ILE   HG21  821   6.373   3.183   1.526 -1.8221 -1.4814 -1.3163
   55ILE   HG22  822   6.405   3.021   1.519 -0.3499  1.4183 -1.0783
   55ILE   HG23  823   6.488   3.114   1.653 -1.7872  0.8108  0.7978
   55ILE    CG1  824   6.649   3.280   1.484  0.1969  0.3334  0.8870
   55ILE   HG11  825   6.742   3.292   1.429 -1.6350 -0.0325 -2.6333
   55ILE   HG12  826   6.659   3.303   1.590 -1.3105 -0.6096  1.2617
   55ILE     CD  827   6.558   3.383   1.427 -0.6030 -0.3248 -0.5373
   55ILE    HD1  828   6.607   3.480   1.443 -1.2853 -0.3454  2.2561
   55ILE    HD2  829   6.543   3.368   1.320  0.4012  1.5709 -0.9850
   55ILE    HD3  830   6.467   3.374   1.486 -0.4456 -0.4032 -0.3072
   55ILE      C  831   6.733   3.018   1.635  0.0164  0.2425  0.2908
   55ILE      O  832   6.813   3.096   1.678 -0.0737  0.0674 -0.2898
   56LEU      N  833   6.678   2.919   1.708 -0.4150 -0.1409 -0.6201
   56LEU      H  834   6.599   2.864   1.677 -1.5067  0.0923  1.5271
   56LEU     CA  835   6.725   2.899   1.847  0.8222  0.2844  0.6449
   56LEU     HA  836   6.786   2.981   1.884  0.8893 -0.8017  3.1867
   56LEU     CB  837   6.604   2.904   1.931  0.5260  0.1044 -0.0524
   56LEU    HB1  838   6.620   2.864   2.032  1.6625 -0.2950 -0.3798
   56LEU    HB2  839   6.530   2.838   1.888 -0.8924  1.0530  0.8158
   56LEU     CG  840   6.563   3.055   1.956 -0.8721 -0.0709 -0.3432
   56LEU     HG  841   6.568   3.111   1.862  2.1224  1.0581  0.3950
   56LEU    CD1  842   6.418   3.054   2.000  0.3266 -0.4618 -0.3950
   56LEU   HD11  843   6.397   3.157   2.026  0.6133 -0.4409 -0.2446
   56LEU   HD12  844   6.358   3.024   1.914  1.9905  0.4571 -1.9420
   56LEU   HD13  845   6.401   2.997   2.091  1.3398  3.3581  2.4207
   56LEU    CD2  846   6.647   3.124   2.060 -0.5486 -0.0765  0.6074
   56LEU   HD21  847   6.675   3.051   2.135  0.6354 -2.1459 -1.7078
   56LEU   HD22  848   6.734   3.161   2.006 -2.5564  0.6849 -2.4044
   56LEU   HD23  849   6.598   3.211   2.105 -1.1546  0.3657 -0.8572
   56LEU      C  850   6.809   2.767   1.861 -0.1693 -0.0437  0.6199
   56LEU      O  851   6.846   2.731   1.972  0.2558  0.0957  0.5293
   57GLN      N  852   6.848   2.706   1.749 -0.5216  0.1783  0.0726
   57GLN      H  853   6.824   2.751   1.662 -0.7191  1.5639  0.8273
   57GLN     CA  854   6.951   2.601   1.743 -0.4519  0.1054 -0.0787
   57GLN     HA  855   6.960   2.575   1.637  4.1326  1.3286 -0.2287
   57GLN     CB  856   7.084   2.661   1.785  0.2384 -0.3984 -1.4957
   57GLN    HB1  857   7.157   2.580   1.791  0.8043  0.2279  1.8679
   57GLN    HB2  858   7.081   2.697   1.888  0.7647 -0.3726 -1.4879
   57GLN     CG  859   7.132   2.782   1.695  0.3244 -0.4471  0.3856
   57GLN    HG1  860   7.205   2.837   1.755  0.3069  1.8846 -1.5939
   57GLN    HG2  861   7.053   2.854   1.673  0.6449  0.5467  2.2827
   57GLN     CD  862   7.208   2.727   1.578  0.6450  0.0040 -0.2641
   57GLN    OE1  863   7.325   2.684   1.582 -0.2092  0.9198  0.0741
   57GLN    NE2  864   7.142   2.725   1.467 -0.0249 -0.6502 -0.6679
   57GLN   HE21  865   7.052   2.770   1.457  0.2394  1.0640  3.0525
   57GLN   HE22  866   7.195   2.713   1.383  0.9505  1.7376 -0.4744
   57GLN      C  867   6.917   2.470   1.825 -0.3817 -0.7938 -0.2948
   57GLN      O  868   6.996   2.423   1.908  0.6163 -0.2940 -0.0336
   58ILE      N  869   6.790   2.434   1.802 -0.1595 -0.0711  0.4835
   58ILE      H  870   6.734   2.476   1.729 -1.5657 -1.5237  0.6535
   58ILE     CA  871   6.706   2.331   1.878 -0.2745 -0.3447  0.2330
   58ILE     HA  872   6.731   2.342   1.983 -0.5410 -0.3108  0.2940
   58ILE     CB  873   6.554   2.366   1.869  0.7686 -0.1427  0.0402
   58ILE     HB  874   6.517   2.373   1.767 -0.5634  2.1158  0.6036
   58ILE    CG2  875   6.475   2.240   1.929  0.1917 -0.3987 -0.3400
   58ILE   HG21  876   6.367   2.253   1.939  0.0773  0.0008 -1.8253
   58ILE   HG22  877   6.490   2.146   1.874  1.8398 -0.7669  0.6885
   58ILE   HG23  878   6.495   2.229   2.035 -2.1549 -0.0113  0.1931
   58ILE    CG1  879   6.528   2.503   1.942 -0.0468  0.1128  0.0638
   58ILE   HG11  880   6.549   2.586   1.875 -1.1484 -0.7368 -1.3841
   58ILE   HG12  881   6.597   2.501   2.027 -0.6869 -0.1368  0.5890
   58ILE     CD  882   6.390   2.536   2.000  0.6146  1.1026  0.8601
   58ILE    HD1  883   6.322   2.520   1.916  2.3380 -2.6983 -0.0452
   58ILE    HD2  884   6.361   2.473   2.084 -2.9213  1.8558  0.3688
   58ILE    HD3  885   6.383   2.639   2.035  0.8158  0.7316  2.0316
   58ILE      C  886   6.753   2.192   1.830  0.2985 -0.0013  0.6096
   58ILE      O  887   6.730   2.163   1.710  0.2317  0.4217 -0.5763
   59ASN      N  888   6.802   2.107   1.919 -0.3406  0.0596 -0.2282
   59ASN      H  889   6.804   2.141   2.014 -0.3923  0.6857 -0.4456
   59ASN     CA  890   6.853   1.970   1.898  0.0092  0.1416  0.5949
   59ASN     HA  891   6.917   1.975   1.810 -0.0888 -1.1651  0.4355
   59ASN     CB  892   6.944   1.937   2.016 -0.0602  0.0254 -0.3080
   59ASN    HB1  893   6.886   1.911   2.106 -0.5889 -1.0808 -0.9425
   59ASN    HB2  894   7.009   2.022   2.032 -0.1571 -0.3054  2.2752
   59ASN     CG  895   7.026   1.819   1.980  0.2889  0.0245 -0.9322
   59ASN    OD1  896   6.991   1.713   2.028 -0.4466  0.1859  0.1789
   59ASN    ND2  897   7.117   1.831   1.889 -0.6005  0.1452  0.1840
   59ASN   HD21  898   7.143   1.923   1.859 -1.7676  0.5821  0.4487
   59ASN   HD22  899   7.175   1.752   1.864  0.6970  1.5663 -1.5568
   59ASN      C  900   6.752   1.855   1.866 -0.7887 -0.2424  0.2413
   59ASN      O  901   6.653   1.835   1.934  0.1582  0.2394 -0.0606
   60SER      N  902   6.798   1.759   1.779 -0.2696 -0.2710  0.0227
   60SER      H  903   6.884   1.781   1.730 -0.8484  2.6972  0.1463
   60SER     CA  904   6.728   1.637   1.726  0.0590 -0.2743 -0.6779
   60SER     HA  905   6.621   1.658   1.730 -0.1111 -1.1462 -0.4851
   60SER     CB  906   6.773   1.618   1.578 -0.0775 -0.1260 -0.4433
   60SER    HB1  907   6.739   1.711   1.531 -1.4818 -0.7056 -0.6404
   60SER    HB2  908   6.711   1.540   1.534 -0.3165  0.9717 -2.1572
   60SER     OG  909   6.913   1.581   1.559 -0.0088 -0.4610 -0.0901
   60SER     HG  910   6.914   1.522   1.484  0.1954  2.4995 -2.6404
   60SER      C  911   6.749   1.506   1.801  0.2832 -0.6274  0.0470
   60SER      O  912   6.677   1.411   1.772 -0.1815  0.2134 -0.1937
   61ARG      N  913   6.832   1.499   1.900 -0.2349 -0.2775 -0.0357
   61ARG      H  914   6.885   1.583   1.921 -0.5048 -0.2734  0.6213
   61ARG     CA  915   6.827   1.396   1.999  0.7669  0.4701 -0.3182
   61ARG     HA  916   6.810   1.298   1.954  1.2492  0.1835  0.1104
   61ARG     CB  917   6.960   1.391   2.077 -0.2064  0.4434  0.3937
   61ARG    HB1  918   6.965   1.451   2.167 -1.7157 -0.5109  1.1565
   61ARG    HB2  919   7.043   1.411   2.009  0.3222 -1.1080  0.5434
   61ARG     CG  920   6.985   1.249   2.136  0.0100 -0.2009 -0.1736
   61ARG    HG1  921   6.963   1.173   2.061 -0.6672 -0.7460  0.5591
   61ARG    HG2  922   6.915   1.229   2.217  1.1862  0.0722  0.9466
   61ARG     CD  923   7.133   1.231   2.181  0.3410 -0.0677  0.8112
   61ARG    HD1  924   7.171   1.318   2.234 -1.1245  1.1255 -0.0054
   61ARG    HD2  925   7.180   1.221   2.083  0.9061  1.4835  0.8987
   61ARG     NE  926   7.153   1.111   2.256  0.1476  0.0645  0.1597
   61ARG     HE  927   7.072   1.057   2.283 -0.3631  1.1328  0.8154
   61ARG     CZ  928   7.274   1.061   2.281 -0.1090 -0.5039 -0.2415
   61ARG    NH1  929   7.386   1.125   2.253  0.0757 -0.2612 -0.8252
   61ARG   HH11  930   7.380   1.213   2.204  2.0017 -0.2484 -1.0812
   61ARG   HH12  931   7.468   1.100   2.307 -0.9660  0.5760  1.2608
   61ARG    NH2  932   7.283   0.950   2.352  0.2776 -0.3104 -0.9228
   61ARG   HH21  933   7.203   0.892   2.368 -0.6114  0.6070 -1.8674
   61ARG   HH22  934   7.372   0.917   2.387 -0.0100 -0.8316 -0.6750
   61ARG      C  935   6.701   1.418   2.083  0.0392  0.4472  0.3404
   61ARG      O  936   6.629   1.318   2.099 -0.3411 -0.4068  0.1731
   62TRP      N  937   6.681   1.540   2.135  0.7365  0.0848 -0.3647
   62TRP      H  938   6.760   1.603   2.131 -0.9190  2.2710 -0.7989
   62TRP     CA  939   6.585   1.556   2.245 -0.4457  0.1921 -0.2181
   62TRP     HA  940   6.559   1.453   2.269  0.6710  0.0731  0.5600
   62TRP     CB  941   6.646   1.609   2.380 -0.3815  0.2118  0.6901
   62TRP    HB1  942   6.598   1.548   2.456  0.3297  0.4738  1.3654
   62TRP    HB2  943   6.627   1.714   2.400 -0.7723  0.5259 -1.1794
   62TRP     CG  944   6.797   1.587   2.409  0.3057 -0.2205 -0.9739
   62TRP    CD1  945   6.895   1.669   2.380 -0.1413  0.3196 -0.0677
   62TRP    HD1  946   6.876   1.767   2.340  1.9183 -0.1656 -2.5645
   62TRP    NE1  947   7.019   1.622   2.417  0.1125 -0.7837 -0.6375
   62TRP    HE1  948   7.104   1.677   2.412 -0.8612  0.8744  0.1240
   62TRP    CE2  949   7.012   1.488   2.447 -0.5487 -0.2357 -0.1403
   62TRP    CZ2  950   7.099   1.392   2.497 -0.4357  0.2108 -0.9114
   62TRP    HZ2  951   7.203   1.419   2.512 -0.8755  1.1400  0.7253
   62TRP    CH2  952   7.060   1.260   2.520 -0.2548 -0.1081  0.2710
   62TRP    HH2  953   7.139   1.189   2.537  0.3739  0.6112  0.4253
   62TRP    CZ3  954   6.921   1.235   2.521 -0.1757  0.9554 -0.6226
   62TRP    HZ3  955   6.891   1.133   2.544  0.1823  1.3851  2.0076
   62TRP    CE3  956   6.831   1.342   2.501  0.0049  0.2935 -0.7285
   62TRP    HE3  957   6.727   1.323   2.521  0.1741 -1.1041 -1.0349
   62TRP    CD2  958   6.871   1.466   2.453 -0.2503  0.3848 -0.3220
   62TRP      C  959   6.452   1.619   2.207  0.4910  0.1901  0.4493
   62TRP      O  960   6.351   1.576   2.258  0.3455 -0.2091  0.2082
   63TRP      N  961   6.448   1.718   2.117 -0.1475  0.2643  0.6402
   63TRP      H  962   6.532   1.750   2.070  0.1251  0.5642  1.3078
   63TRP     CA  963   6.331   1.811   2.109  0.3165 -0.0560  0.1699
   63TRP     HA  964   6.265   1.793   2.194  0.6793 -2.6697 -0.0161
   63TRP     CB  965   6.374   1.957   2.123  0.0319 -0.5120 -0.2608
   63TRP    HB1  966   6.287   2.020   2.141  1.3533  1.6473 -1.0176
   63TRP    HB2  967   6.424   1.991   2.032  0.5597 -3.1720 -1.0420
   63TRP     CG  968   6.471   1.984   2.240 -0.4883 -0.2433  0.3893
   63TRP    CD1  969   6.605   2.001   2.233 -0.3183 -0.6942  0.8763
   63TRP    HD1  970   6.656   2.006   2.138 -0.7859 -0.9248  0.6071
   63TRP    NE1  971   6.652   2.031   2.358 -0.3128  0.6991  0.1179
   63TRP    HE1  972   6.748   2.042   2.389 -0.2463 -1.9728  1.0944
   63TRP    CE2  973   6.556   2.014   2.455 -0.4802  0.0668  0.3065
   63TRP    CZ2  974   6.555   2.018   2.598 -0.9606 -0.0691  0.6687
   63TRP    HZ2  975   6.644   2.029   2.659 -1.0139 -1.3142  1.0057
   63TRP    CH2  976   6.441   1.993   2.664  0.8737  0.1186  0.1385
   63TRP    HH2  977   6.430   2.000   2.771 -0.9928 -0.0157 -0.0129
   63TRP    CZ3  978   6.319   1.981   2.585 -0.4494  0.0722  0.1602
   63TRP    HZ3  979   6.223   1.989   2.633 -0.4580  1.2844 -0.0233
   63TRP    CE3  980   6.318   1.982   2.446  0.2147 -1.4232  0.1888
   63TRP    HE3  981   6.223   1.998   2.398 -1.1588 -0.3931  2.9864
   63TRP    CD2  982   6.440   1.988   2.380 -1.0035 -0.4343 -0.0545
   63TRP      C  983   6.256   1.800   1.975  0.0728  0.3281  1.0092
   63TRP      O  984   6.141   1.833   1.974 -0.2683 -0.0396 -0.0797
   64CYS      N  985   6.315   1.754   1.859  0.0510 -0.1942 -0.4706
   64CYS      H  986   6.414   1.736   1.856  0.3101  0.9744  0.3069
   64CYS     CA  987   6.239   1.741   1.734  0.0688 -0.1442 -0.5988
   64CYS     HA  988   6.131   1.737   1.744  0.2996 -2.9701  2.2404
   64CYS     CB  989   6.282   1.868   1.662  0.7632  0.7253 -0.3655
   64CYS    HB1  990   6.265   1.944   1.739 -2.3569 -1.1538  0.9818
   64CYS    HB2  991   6.207   1.878   1.583  0.6418  0.7184 -0.2507
   64CYS     SG  992   6.451   1.888   1.590 -0.2974 -0.0774  0.1469
   64CYS      C  993   6.274   1.613   1.658  0.4346 -0.1689  0.1345
   64CYS      O  994   6.368   1.542   1.691  0.4846  0.0734 -0.0538
   65ASN      N  995   6.196   1.580   1.550  0.1971 -0.1607  0.0757
   65ASN      H  996   6.114   1.637   1.538 -1.9218 -3.1177 -0.5042
   65ASN     CA  997   6.217   1.463   1.460  0.0486  0.3201  0.3502
   65ASN     HA  998   6.274   1.392   1.521  0.8829  0.6300 -0.0531
   65ASN     CB  999   6.082   1.385   1.427  0.7254  0.6837  0.1351
   65ASN    HB1 1000   6.009   1.450   1.379 -3.4767 -0.9116  3.6842
   65ASN    HB2 1001   6.030   1.353   1.517  0.0706 -1.4692 -0.9607
   65ASN     CG 1002   6.104   1.268   1.339 -0.0626  0.4952 -0.6083
   65ASN    OD1 1003   6.195   1.193   1.356 -0.0544 -0.2273  0.1830
   65ASN    ND2 1004   6.024   1.254   1.235  0.1599 -0.1885 -0.2422
   65ASN   HD21 1005   5.941   1.312   1.232  0.0377 -0.3691 -0.3575
   65ASN   HD22 1006   6.027   1.162   1.193  2.2788 -1.2856  2.0144
   65ASN      C 1007   6.294   1.497   1.325  0.6550 -0.0835 -0.4650
   65ASN      O 1008   6.251   1.591   1.250 -0.0854  0.2735  0.6865
   66ASP      N 1009   6.405   1.427   1.302 -0.1748 -0.2359 -0.0198
   66ASP      H 1010   6.430   1.357   1.371  1.0123  1.3993  1.3125
   66ASP     CA 1011   6.485   1.443   1.177  0.8043 -0.3158 -0.3431
   66ASP     HA 1012   6.445   1.529   1.123 -1.6986 -2.1636 -1.6274
   66ASP     CB 1013   6.626   1.480   1.221 -0.8355  0.1944  0.5448
   66ASP    HB1 1014   6.624   1.572   1.280  1.7705  0.0665  0.9687
   66ASP    HB2 1015   6.675   1.517   1.131 -0.8350  1.3249  0.9912
   66ASP     CG 1016   6.709   1.372   1.294 -0.0823 -0.1475 -0.6705
   66ASP    OD1 1017   6.662   1.259   1.311  0.3103  0.6115 -0.3944
   66ASP    OD2 1018   6.822   1.408   1.341 -0.3154 -0.4769  0.3055
   66ASP      C 1019   6.479   1.318   1.089 -0.2952 -0.0299 -0.7661
   66ASP      O 1020   6.534   1.310   0.985  0.2459 -0.4179  0.2841
   67GLY      N 1021   6.416   1.212   1.143 -0.2953 -0.3723  0.2589
   67GLY      H 1022   6.372   1.218   1.234  1.4796 -0.0851  1.1539
   67GLY     CA 1023   6.403   1.076   1.086 -0.3367  0.0582  0.5804
   67GLY    HA1 1024   6.342   1.069   0.996 -2.2147 -2.1156  1.9113
   67GLY    HA2 1025   6.352   1.016   1.161 -2.3733 -1.1213 -1.6274
   67GLY      C 1026   6.536   1.002   1.068 -0.5339  0.1735  0.4586
   67GLY      O 1027   6.528   0.901   0.994 -0.3504  0.4603  0.0948
   68ARG      N 1028   6.643   1.047   1.133 -0.2845  0.7957 -0.1211
   68ARG      H 1029   6.636   1.135   1.182  2.1118  0.9760  0.0297
   68ARG     CA 1030   6.773   0.984   1.121  0.1427  0.8705  0.4804
   68ARG     HA 1031   6.754   0.881   1.090  2.2068  0.5187  0.2251
   68ARG     CB 1032   6.847   1.062   1.004  0.1152  0.4878 -0.4634
   68ARG    HB1 1033   6.951   1.029   1.006 -0.1618 -0.3842  0.1446
   68ARG    HB2 1034   6.847   1.169   1.024 -1.0196  0.1507  1.6461
   68ARG     CG 1035   6.805   1.020   0.867  0.2097 -0.4476  0.1104
   68ARG    HG1 1036   6.859   1.074   0.789 -0.4939 -0.1424 -0.1644
   68ARG    HG2 1037   6.705   1.060   0.852 -0.2669 -1.2136  1.0973
   68ARG     CD 1038   6.799   0.873   0.828 -0.0970 -0.0372  0.2565
   68ARG    HD1 1039   6.718   0.824   0.882  0.6239  0.3611  1.7541
   68ARG    HD2 1040   6.889   0.825   0.865 -0.3835 -0.5966  0.2285
   68ARG     NE 1041   6.780   0.854   0.677 -0.0680  0.7469  0.1599
   68ARG     HE 1042   6.773   0.933   0.614  1.9674 -1.4582 -3.1392
   68ARG     CZ 1043   6.780   0.735   0.616  0.0265  0.1268 -0.3890
   68ARG    NH1 1044   6.781   0.624   0.682 -0.6486 -0.0470 -0.0392
   68ARG   HH11 1045   6.768   0.617   0.782 -0.9761  1.2026  0.0255
   68ARG   HH12 1046   6.785   0.536   0.634  1.7524 -1.1423  1.9894
   68ARG    NH2 1047   6.778   0.735   0.485  0.2643  0.2606 -0.3430
   68ARG   HH21 1048   6.795   0.826   0.444  0.2240  0.4640  0.0901
   68ARG   HH22 1049   6.765   0.648   0.435  1.5300 -2.2861  3.3533
   68ARG      C 1050   6.859   0.964   1.253 -0.7061  0.3964  0.1523
   68ARG      O 1051   6.936   0.865   1.263 -0.4430  0.7549  0.4961
   69THR      N 1052   6.853   1.051   1.350 -0.1234 -0.0303  0.0537
   69THR      H 1053   6.791   1.131   1.344  0.4848  0.5526  1.1342
   69THR     CA 1054   6.931   1.043   1.477  0.0492 -0.3689 -0.1833
   69THR     HA 1055   7.037   1.020   1.465  0.9581  1.8160  2.4891
   69THR     CB 1056   6.925   1.178   1.554 -0.0794  0.4396  0.1261
   69THR     HB 1057   6.818   1.199   1.557 -0.7481 -2.2454 -1.4899
   69THR    CG2 1058   6.982   1.180   1.704 -0.0961  0.5976 -0.7655
   69THR   HG21 1059   6.965   1.276   1.752  0.6262 -0.3990  1.5955
   69THR   HG22 1060   6.917   1.114   1.760 -5.3278  2.2945 -4.0743
   69THR   HG23 1061   7.090   1.165   1.708 -0.2942 -0.6644  1.4176
   69THR    OG1 1062   7.000   1.271   1.485  0.4770  0.2469  0.6911
   69THR    HG1 1063   6.943   1.320   1.426 -1.2347  0.3357  2.3247
   69THR      C 1064   6.874   0.936   1.560 -0.1388  0.3477 -0.4838
   69THR      O 1065   6.764   0.948   1.599  0.5445  0.1029 -0.5301
   70PRO      N 1066   6.957   0.838   1.599 -0.0055 -0.2035  0.0925
   70PRO     CD 1067   7.099   0.824   1.562 -0.4685  0.1518 -0.4600
   70PRO    HD1 1068   7.166   0.907   1.585  2.9446 -2.6217  0.5560
   70PRO    HD2 1069   7.095   0.795   1.457  2.0158 -1.7294 -0.1241
   70PRO     CG 1070   7.151   0.696   1.633 -0.6419  0.4994  0.2421
   70PRO    HG1 1071   7.183   0.724   1.733 -0.7230  2.4047 -0.2193
   70PRO    HG2 1072   7.225   0.647   1.569 -1.9984 -1.6042  0.1900
   70PRO     CB 1073   7.024   0.612   1.644  0.4163 -0.4774 -0.0474
   70PRO    HB1 1074   7.032   0.536   1.721 -1.9448 -0.2853  0.4608
   70PRO    HB2 1075   7.012   0.562   1.548  0.1978  0.3495 -0.4649
   70PRO     CA 1076   6.914   0.717   1.673  0.0581  0.2179  0.0016
   70PRO     HA 1077   6.821   0.680   1.630  0.9742 -2.3377  0.0278
   70PRO      C 1078   6.901   0.754   1.823  0.0003  0.2241  0.2569
   70PRO      O 1079   6.985   0.819   1.884 -0.0543  0.0988  0.4130
   71GLY      N 1080   6.801   0.695   1.886 -0.5168 -0.4092  0.4929
   71GLY      H 1081   6.741   0.639   1.828 -2.0186 -0.2294  1.7822
   71GLY     CA 1082   6.767   0.727   2.027 -0.0257 -0.6197 -0.3168
   71GLY    HA1 1083   6.859   0.727   2.084 -0.1839  1.3663  0.0244
   71GLY    HA2 1084   6.704   0.653   2.077  1.1303  0.0874  2.3531
   71GLY      C 1085   6.702   0.865   2.049  0.2417 -0.4714  0.3735
   71GLY      O 1086   6.684   0.912   2.160  0.1037  0.7239  0.2915
   72SER      N 1087   6.659   0.922   1.936  0.4306 -0.1582 -0.5781
   72SER      H 1088   6.670   0.876   1.847 -0.0438 -2.8676  0.6742
   72SER     CA 1089   6.575   1.043   1.934  0.3400  0.0068  0.9174
   72SER     HA 1090   6.633   1.128   1.968  0.2811  0.0624  0.8796
   72SER     CB 1091   6.524   1.067   1.786  0.7643 -0.1553  0.1585
   72SER    HB1 1092   6.482   0.977   1.743 -1.3557  0.3527  1.0717
   72SER    HB2 1093   6.612   1.080   1.721 -0.0966 -0.3993 -1.0963
   72SER     OG 1094   6.426   1.167   1.765 -0.3328 -0.6330 -0.7798
   72SER     HG 1095   6.459   1.223   1.694 -1.5343  0.7433 -0.3075
   72SER      C 1096   6.447   1.029   2.008 -0.0730 -0.2950  0.5908
   72SER      O 1097   6.383   0.922   2.009 -0.2135 -1.0247 -0.2009
   73ARG      N 1098   6.396   1.141   2.067 -0.3309  0.3889  0.3689
   73ARG      H 1099   6.443   1.229   2.049  1.1792  0.1938  2.9003
   73ARG     CA 1100   6.270   1.139   2.150  0.2307  0.7374  0.2049
   73ARG     HA 1101   6.217   1.045   2.133 -0.2519  0.7091  1.7271
   73ARG     CB 1102   6.311   1.119   2.295 -0.2910 -0.3748  0.1801
   73ARG    HB1 1103   6.407   1.068   2.293  0.7069  1.4286 -1.3825
   73ARG    HB2 1104   6.248   1.049   2.349  0.0817 -1.2620 -0.5061
   73ARG     CG 1105   6.345   1.243   2.379 -0.3291 -0.6015 -0.2473
   73ARG    HG1 1106   6.252   1.300   2.375  0.8411  1.3207 -1.4329
   73ARG    HG2 1107   6.427   1.293   2.329  0.1595 -0.0809  1.0284
   73ARG     CD 1108   6.380   1.207   2.521 -0.2417 -1.1930  0.2824
   73ARG    HD1 1109   6.418   1.299   2.566 -2.1198  0.9605 -2.2044
   73ARG    HD2 1110   6.462   1.135   2.529  2.4788  1.6269 -0.1722
   73ARG     NE 1111   6.257   1.166   2.599  0.3397  0.3598  0.2421
   73ARG     HE 1112   6.166   1.153   2.557 -0.6386 -0.4570  2.4728
   73ARG     CZ 1113   6.255   1.151   2.730  1.0360 -0.5945  0.8910
   73ARG    NH1 1114   6.351   1.191   2.808  0.7161 -0.2301 -0.1683
   73ARG   HH11 1115   6.436   1.224   2.764  1.3294 -0.6191  0.7037
   73ARG   HH12 1116   6.339   1.202   2.908  0.5264 -4.4229  0.4517
   73ARG    NH2 1117   6.155   1.093   2.790 -0.2248  0.2181  0.6653
   73ARG   HH21 1118   6.070   1.074   2.740 -0.0076  0.5440  0.1574
   73ARG   HH22 1119   6.171   1.092   2.889  0.2554  0.6113  0.6014
   73ARG      C 1120   6.163   1.250   2.138 -0.2131  0.5962  0.2623
   73ARG      O 1121   6.053   1.246   2.189  0.7735  0.2143 -0.4827
   74ASN      N 1122   6.188   1.362   2.067 -0.1607  0.5233 -0.4648
   74ASN      H 1123   6.281   1.363   2.029 -0.3401  1.7571 -0.9306
   74ASN     CA 1124   6.093   1.467   2.027  0.4007  1.3238  0.8863
   74ASN     HA 1125   6.152   1.553   1.995  0.5344 -0.2396 -3.8721
   74ASN     CB 1126   6.019   1.402   1.905  0.7311  0.1728 -0.3410
   74ASN    HB1 1127   5.949   1.333   1.954 -0.8772  1.0331 -1.3228
   74ASN    HB2 1128   6.088   1.347   1.841 -1.2865 -2.5794 -0.3450
   74ASN     CG 1129   5.925   1.490   1.818 -0.5337 -0.9812 -0.3015
   74ASN    OD1 1130   5.930   1.610   1.825 -0.4021 -0.6114  0.2750
   74ASN    ND2 1131   5.852   1.440   1.727  0.4413  0.0892 -0.2007
   74ASN   HD21 1132   5.854   1.340   1.712 -0.7627 -0.0842  0.6539
   74ASN   HD22 1133   5.823   1.502   1.653  1.6178 -0.1038 -0.8414
   74ASN      C 1134   6.008   1.531   2.135 -0.4994 -0.3882 -0.6183
   74ASN      O 1135   5.888   1.538   2.121  0.0218  0.0313  0.7179
   75LEU      N 1136   6.070   1.592   2.241 -0.2054  1.0626 -0.3353
   75LEU      H 1137   6.169   1.574   2.254 -0.8152 -2.9077  0.0101
   75LEU     CA 1138   5.996   1.651   2.355 -0.0813 -0.1750 -0.1096
   75LEU     HA 1139   5.925   1.576   2.392 -1.0793  0.2960 -0.9929
   75LEU     CB 1140   6.097   1.689   2.467 -0.5835  0.3378  0.0159
   75LEU    HB1 1141   6.047   1.747   2.545  0.1465  0.5645  0.3154
   75LEU    HB2 1142   6.180   1.741   2.420  0.1324 -1.9551 -1.4047
   75LEU     CG 1143   6.161   1.567   2.538 -0.5985 -0.3973 -0.5285
   75LEU     HG 1144   6.178   1.491   2.462 -0.1642 -0.5320 -0.2987
   75LEU    CD1 1145   6.298   1.618   2.602 -0.4584  0.5147  0.2058
   75LEU   HD11 1146   6.282   1.698   2.673  0.6959 -1.8356  3.3791
   75LEU   HD12 1147   6.337   1.534   2.660 -1.8931 -0.4741 -0.2019
   75LEU   HD13 1148   6.366   1.645   2.521 -0.7185 -2.0471 -0.9753
   75LEU    CD2 1149   6.074   1.515   2.654 -0.0342 -0.1490  0.1269
   75LEU   HD21 1150   6.067   1.586   2.736 -2.4253 -0.8379  0.6023
   75LEU   HD22 1151   5.975   1.493   2.613  0.0921 -0.5077  0.0073
   75LEU   HD23 1152   6.112   1.422   2.697  0.9700 -0.4491 -1.3313
   75LEU      C 1153   5.903   1.766   2.318 -0.3259 -0.1749  0.4474
   75LEU      O 1154   5.807   1.799   2.391 -0.1459  0.1493 -0.7037
   76CYS      N 1155   5.922   1.830   2.199 -0.1835 -0.8009  0.2784
   76CYS      H 1156   5.997   1.800   2.139 -1.1914  1.0173 -2.0816
   76CYS     CA 1157   5.829   1.939   2.157  0.0703  0.1696 -0.3033
   76CYS     HA 1158   5.770   1.977   2.241 -1.9262 -2.4831 -0.4014
   76CYS     CB 1159   5.911   2.051   2.094 -0.1355 -0.2519 -0.5772
   76CYS    HB1 1160   5.850   2.137   2.066  1.4425  0.7866 -0.9781
   76CYS    HB2 1161   5.961   2.011   2.006 -0.3294 -1.0881 -0.3090
   76CYS     SG 1162   6.029   2.124   2.215 -0.0208  0.0624 -0.0087
   76CYS      C 1163   5.720   1.894   2.058 -0.2242 -0.3901  0.4359
   76CYS      O 1164   5.642   1.982   2.025  0.2927  0.6251  0.0524
   77ASN      N 1165   5.718   1.769   2.020 -0.3552 -0.1320 -0.4108
   77ASN      H 1166   5.793   1.718   2.063  0.6925 -0.3517 -2.3677
   77ASN     CA 1167   5.627   1.693   1.926 -0.0748 -0.0975 -0.2562
   77ASN     HA 1168   5.675   1.596   1.910  0.1127  0.0326 -0.5077
   77ASN     CB 1169   5.494   1.674   2.005  0.4325  0.7097  0.6117
   77ASN    HB1 1170   5.438   1.767   2.003 -0.6548  0.1273  2.0891
   77ASN    HB2 1171   5.511   1.652   2.111  1.2330 -0.8181  0.1990
   77ASN     CG 1172   5.391   1.575   1.950 -0.4964  0.5341  0.1761
   77ASN    OD1 1173   5.280   1.615   1.928  0.6123 -0.5967 -0.1292
   77ASN    ND2 1174   5.423   1.444   1.940 -0.2221 -0.1952  0.2287
   77ASN   HD21 1175   5.512   1.411   1.975 -0.0950 -0.5564 -0.4067
   77ASN   HD22 1176   5.349   1.379   1.919  0.6931 -0.7397 -1.5262
   77ASN      C 1177   5.613   1.742   1.776 -0.4512 -0.7921 -0.2520
   77ASN      O 1178   5.502   1.737   1.725  0.4592  0.1700  0.4587
   78ILE      N 1179   5.722   1.779   1.707 -0.5925 -0.1447 -0.0679
   78ILE      H 1180   5.808   1.769   1.759 -1.0044 -3.8216  0.1541
   78ILE     CA 1181   5.734   1.846   1.581  0.8803 -0.1366  0.1821
   78ILE     HA 1182   5.642   1.827   1.525  1.2465 -0.4649 -0.3156
   78ILE     CB 1183   5.736   2.000   1.600 -0.8992 -0.4306 -0.1396
   78ILE     HB 1184   5.755   2.047   1.504 -0.2789  2.2721  1.2193
   78ILE    CG2 1185   5.603   2.056   1.653  0.1018 -0.1682  0.0710
   78ILE   HG21 1186   5.584   2.162   1.640 -0.5723 -0.3805 -0.7421
   78ILE   HG22 1187   5.521   2.006   1.600  1.1926 -0.7422 -1.1313
   78ILE   HG23 1188   5.596   2.041   1.761 -3.0755  2.9330  0.4739
   78ILE    CG1 1189   5.858   2.037   1.701  0.2223 -0.1254  0.2639
   78ILE   HG11 1190   5.946   1.975   1.687 -0.4612 -0.9409 -0.6317
   78ILE   HG12 1191   5.826   2.012   1.802  1.9716 -1.4590  0.5327
   78ILE     CD 1192   5.889   2.181   1.696 -0.7145 -0.2719  0.7389
   78ILE    HD1 1193   5.930   2.201   1.597 -2.2367 -0.3140  0.0685
   78ILE    HD2 1194   5.803   2.248   1.707  0.0143  0.3253  3.4830
   78ILE    HD3 1195   5.960   2.205   1.775  0.2962  1.5194 -0.6425
   78ILE      C 1196   5.855   1.811   1.495 -0.3276 -0.3623  0.3211
   78ILE      O 1197   5.961   1.780   1.552 -0.4431 -0.2024 -0.6311
   79PRO      N 1198   5.847   1.809   1.362  0.1180 -1.1105  0.2987
   79PRO     CD 1199   5.726   1.846   1.274 -0.0592  0.0233  0.0816
   79PRO    HD1 1200   5.677   1.936   1.312 -1.1605 -1.0665  1.3608
   79PRO    HD2 1201   5.659   1.760   1.276  0.8121 -0.6729 -0.3288
   79PRO     CG 1202   5.785   1.853   1.128  0.4206 -0.4635 -0.4682
   79PRO    HG1 1203   5.813   1.952   1.091 -0.0810 -0.6193 -1.3016
   79PRO    HG2 1204   5.714   1.819   1.052  0.0281 -0.2739 -0.1947
   79PRO     CB 1205   5.903   1.765   1.137 -0.1174 -0.2493 -0.4164
   79PRO    HB1 1206   5.979   1.788   1.062 -1.9507 -1.1480 -2.6850
   79PRO    HB2 1207   5.879   1.661   1.113 -0.4705 -0.3377  0.2848
   79PRO     CA 1208   5.961   1.784   1.272  0.4188  0.1590 -0.8163
   79PRO     HA 1209   6.019   1.695   1.298  2.5453  1.4497 -0.9082
   79PRO      C 1210   6.060   1.904   1.278 -0.5868 -0.5062 -0.1310
   79PRO      O 1211   6.011   2.019   1.298  0.0267 -0.1031  0.2012
   80CYS      N 1212   6.190   1.881   1.267  0.5052  0.1135 -0.3197
   80CYS      H 1213   6.213   1.784   1.250  0.4838 -0.6510  3.2976
   80CYS     CA 1214   6.293   1.982   1.269  0.2831 -0.6340 -0.3362
   80CYS     HA 1215   6.262   2.033   1.360 -0.2286 -1.5022 -0.0221
   80CYS     CB 1216   6.438   1.924   1.293 -0.0380  0.2616  0.6602
   80CYS    HB1 1217   6.511   1.997   1.327 -0.2661  0.7268  0.1641
   80CYS    HB2 1218   6.464   1.875   1.199  0.1819 -0.2264  0.9715
   80CYS     SG 1219   6.447   1.794   1.412  0.2224  0.4822 -0.2862
   80CYS      C 1220   6.286   2.072   1.148 -0.3672 -0.9133  0.0142
   80CYS      O 1221   6.331   2.189   1.160  0.4308  0.2261  0.1943
   81SER      N 1222   6.215   2.035   1.043  0.4963  0.0107  0.0387
   81SER      H 1223   6.190   1.938   1.030 -2.4320  0.6695  0.0285
   81SER     CA 1224   6.169   2.127   0.937 -1.0422 -0.3722 -0.0459
   81SER     HA 1225   6.259   2.165   0.888 -1.4097 -1.4793 -1.6762
   81SER     CB 1226   6.088   2.047   0.831 -0.0512  0.7387  0.2893
   81SER    HB1 1227   6.149   1.966   0.790  0.1269 -0.7318  3.1912
   81SER    HB2 1228   6.061   2.108   0.745 -3.0883 -1.5280 -0.5707
   81SER     OG 1229   5.967   1.993   0.886 -0.4709  0.2677  0.5244
   81SER     HG 1230   5.900   2.061   0.873 -0.1171  0.3807 -0.9200
   81SER      C 1231   6.083   2.252   0.979  0.5493  0.6732  0.9526
   81SER      O 1232   6.083   2.355   0.909 -0.0500  0.2215 -0.7861
   82ALA      N 1233   6.006   2.240   1.090  0.0722  0.4510  0.1527
   82ALA      H 1234   6.004   2.157   1.148  2.6176  0.0933 -0.1727
   82ALA     CA 1235   5.923   2.349   1.130 -0.0908 -0.9278 -0.5296
   82ALA     HA 1236   5.874   2.398   1.046 -0.5601  2.4352  1.4939
   82ALA     CB 1237   5.815   2.294   1.223  0.0010 -0.0709  0.4589
   82ALA    HB1 1238   5.797   2.188   1.210 -3.4526 -0.0931  3.7431
   82ALA    HB2 1239   5.843   2.304   1.328  0.0549 -1.6756  0.6097
   82ALA    HB3 1240   5.730   2.357   1.199 -0.3585  0.0856  2.0237
   82ALA      C 1241   6.006   2.462   1.193 -0.0498 -0.0359  1.2291
   82ALA      O 1242   5.946   2.567   1.215 -0.0143  0.7990 -0.0237
   83LEU      N 1243   6.125   2.428   1.239  0.8977  0.5103 -0.7097
   83LEU      H 1244   6.147   2.330   1.232  1.0974  0.6332 -2.1657
   83LEU     CA 1245   6.223   2.512   1.307  0.1471 -0.0389 -0.2549
   83LEU     HA 1246   6.171   2.585   1.368 -1.9885 -1.2284 -0.5526
   83LEU     CB 1247   6.304   2.421   1.402  0.0633  0.3324  0.3978
   83LEU    HB1 1248   6.392   2.478   1.434  0.3887 -0.5727  1.1743
   83LEU    HB2 1249   6.354   2.346   1.341 -0.7740  2.4648 -3.1611
   83LEU     CG 1250   6.236   2.349   1.516  0.5831  0.0875 -0.3602
   83LEU     HG 1251   6.148   2.297   1.478  0.5284  0.1341 -0.2974
   83LEU    CD1 1252   6.324   2.244   1.584 -0.7050  0.0654 -0.4343
   83LEU   HD11 1253   6.281   2.211   1.678 -1.7752  2.2101 -0.1100
   83LEU   HD12 1254   6.345   2.165   1.511  1.0653  0.0622  0.0339
   83LEU   HD13 1255   6.419   2.293   1.607 -0.7369 -0.0867  0.0182
   83LEU    CD2 1256   6.193   2.457   1.621  0.0192  0.1855 -0.0751
   83LEU   HD21 1257   6.144   2.404   1.703 -0.7573 -2.6993 -2.2179
   83LEU   HD22 1258   6.283   2.500   1.665  1.5128  0.5527 -3.1984
   83LEU   HD23 1259   6.123   2.527   1.574  0.2599  0.4767 -0.0025
   83LEU      C 1260   6.314   2.584   1.206 -0.9735 -0.1660  0.0109
   83LEU      O 1261   6.356   2.698   1.227 -0.5173  0.4978  0.0018
   84LEU      N 1262   6.340   2.521   1.092  0.2938 -0.0732  0.2669
   84LEU      H 1263   6.309   2.426   1.081 -1.0716  0.3663  0.0500
   84LEU     CA 1264   6.409   2.578   0.981  0.0121  0.2426 -0.1279
   84LEU     HA 1265   6.492   2.636   1.021  0.5222 -1.2126  1.0542
   84LEU     CB 1266   6.465   2.461   0.892  0.1787 -0.0842  0.0910
   84LEU    HB1 1267   6.503   2.508   0.801  0.0773  0.9459  0.5621
   84LEU    HB2 1268   6.383   2.401   0.854 -0.7333  0.4458  1.1486
   84LEU     CG 1269   6.579   2.381   0.952 -0.7949 -0.0462 -0.5211
   84LEU     HG 1270   6.546   2.344   1.049 -1.3350 -2.8572 -1.6914
   84LEU    CD1 1271   6.602   2.258   0.870  0.0517 -0.3450 -0.6336
   84LEU   HD11 1272   6.666   2.188   0.923 -2.1281 -1.2831  0.9117
   84LEU   HD12 1273   6.517   2.195   0.842  0.9047 -0.9192 -2.0273
   84LEU   HD13 1274   6.650   2.283   0.775 -2.2765 -2.7241 -2.5968
   84LEU    CD2 1275   6.706   2.460   0.958  0.4079  0.2136 -0.9628
   84LEU   HD21 1276   6.781   2.406   1.014 -1.2790 -0.1399  1.0813
   84LEU   HD22 1277   6.745   2.497   0.863  0.5507 -0.0109 -0.9907
   84LEU   HD23 1278   6.694   2.557   1.007  2.4684  0.6595 -1.2392
   84LEU      C 1279   6.320   2.677   0.905  0.5171 -0.1539 -0.8881
   84LEU      O 1280   6.366   2.760   0.829 -0.2027  0.8477 -0.0270
   85SER      N 1281   6.189   2.668   0.940 -0.3044  0.2873  0.2781
   85SER      H 1282   6.164   2.600   1.009  0.5805 -0.6276 -0.2761
   85SER     CA 1283   6.089   2.754   0.879  0.3745 -1.1037  0.4578
   85SER     HA 1284   6.087   2.746   0.770  3.2150  1.3415  0.0922
   85SER     CB 1285   5.949   2.712   0.930 -0.1454  0.2774 -0.1402
   85SER    HB1 1286   5.933   2.746   1.033  1.2428 -0.2836  0.2902
   85SER    HB2 1287   5.944   2.603   0.940  1.3800  0.3809  3.9780
   85SER     OG 1288   5.843   2.750   0.844 -0.0217  0.2451 -0.0501
   85SER     HG 1289   5.788   2.675   0.817 -0.0035  0.0743  0.3808
   85SER      C 1290   6.111   2.906   0.905 -0.4683  0.2003  0.4343
   85SER      O 1291   6.168   2.945   1.004 -0.1762 -0.0305  0.6346
   86SER      N 1292   6.076   2.991   0.810  0.1943 -0.4604 -0.4976
   86SER      H 1293   6.023   2.955   0.732 -0.5450  0.5392 -0.4655
   86SER     CA 1294   6.107   3.135   0.826  0.0535 -0.0042 -0.0887
   86SER     HA 1295   6.202   3.147   0.877 -1.6563  2.5585  2.8745
   86SER     CB 1296   6.112   3.203   0.695  0.0425  0.2009 -0.3060
   86SER    HB1 1297   6.138   3.306   0.719 -3.7639  0.8716  1.7051
   86SER    HB2 1298   6.012   3.207   0.652  0.6125  0.9505 -1.6469
   86SER     OG 1299   6.199   3.135   0.604 -0.0498  0.5452  0.0788
   86SER     HG 1300   6.164   3.151   0.516 -0.2315  2.4525  0.4441
   86SER      C 1301   6.010   3.203   0.915 -1.0799 -0.8870 -0.1485
   86SER      O 1302   6.049   3.308   0.973 -0.2890 -0.2058 -0.0512
   87ASP      N 1303   5.894   3.137   0.939  0.2720 -0.2468  0.0130
   87ASP      H 1304   5.871   3.054   0.886  2.6877  0.7669 -2.8548
   87ASP     CA 1305   5.810   3.156   1.060  0.0786  0.3474 -0.5147
   87ASP     HA 1306   5.803   3.262   1.083 -1.9235 -0.1754  1.6641
   87ASP     CB 1307   5.670   3.100   1.023  0.6512  0.4649 -0.3317
   87ASP    HB1 1308   5.686   2.995   1.003  0.3384  0.1594  0.9528
   87ASP    HB2 1309   5.641   3.145   0.928 -0.2946  0.7329  0.0725
   87ASP     CG 1310   5.560   3.138   1.124  0.2914  0.0624 -0.2093
   87ASP    OD1 1311   5.595   3.156   1.238 -0.0225  0.2049  0.0825
   87ASP    OD2 1312   5.437   3.138   1.095 -0.2862 -0.1570  0.3333
   87ASP      C 1313   5.867   3.092   1.191  1.2936 -0.4759 -0.2099
   87ASP      O 1314   5.883   2.968   1.199  0.1995  0.1635 -0.0280
   88ILE      N 1315   5.906   3.173   1.290  0.0644  0.5432  0.0399
   88ILE      H 1316   5.889   3.271   1.273 -3.3966 -0.1683 -1.7114
   88ILE     CA 1317   5.970   3.130   1.417 -0.1082 -0.7596 -0.6117
   88ILE     HA 1318   6.046   3.055   1.391  1.9331  1.2143 -0.6366
   88ILE     CB 1319   6.046   3.247   1.484  0.1457  0.0123  0.5495
   88ILE     HB 1320   6.097   3.208   1.572  0.5826  0.2587  0.4062
   88ILE    CG2 1321   6.153   3.304   1.384 -0.4473  0.7656 -0.6846
   88ILE   HG21 1322   6.215   3.223   1.349 -2.5460 -0.0260 -2.8335
   88ILE   HG22 1323   6.113   3.356   1.297 -0.2275  0.1570 -1.1527
   88ILE   HG23 1324   6.211   3.382   1.433 -0.6526  0.4545  0.0827
   88ILE    CG1 1325   5.950   3.361   1.530 -0.1492 -0.2118  0.0719
   88ILE   HG11 1326   5.889   3.321   1.610 -0.9144  1.3141  0.2852
   88ILE   HG12 1327   5.888   3.399   1.448  0.0280 -0.5240 -0.2077
   88ILE     CD 1328   6.017   3.484   1.595 -0.2832  0.0739  0.2103
   88ILE    HD1 1329   5.948   3.553   1.643 -0.4467  0.1114 -0.0810
   88ILE    HD2 1330   6.082   3.439   1.671 -0.0899 -2.0878 -1.1561
   88ILE    HD3 1331   6.074   3.543   1.524  0.1960 -0.9633 -0.2928
   88ILE      C 1332   5.879   3.059   1.523 -0.7772 -0.2255  1.0106
   88ILE      O 1333   5.925   3.031   1.634  0.1195  0.2778 -0.6810
   89THR      N 1334   5.752   3.048   1.489  0.1632 -0.0041 -0.5150
   89THR      H 1335   5.728   3.082   1.397 -0.8030  0.3495 -0.1536
   89THR     CA 1336   5.650   2.994   1.579  0.0035 -0.3226  0.4978
   89THR     HA 1337   5.637   3.056   1.668 -0.0744 -1.9357  1.6583
   89THR     CB 1338   5.514   2.970   1.508 -0.3935  0.8593 -0.4028
   89THR     HB 1339   5.520   2.902   1.423 -1.6556 -0.2141  0.3199
   89THR    CG2 1340   5.403   2.914   1.602  0.0805  0.0475  1.2861
   89THR   HG21 1341   5.307   2.953   1.568 -0.2132 -1.6396  0.0243
   89THR   HG22 1342   5.398   2.805   1.595 -0.4748  0.1498 -0.3340
   89THR   HG23 1343   5.420   2.957   1.701  1.0958  1.6583  0.4481
   89THR    OG1 1344   5.474   3.091   1.458  0.5540 -0.6403 -0.0227
   89THR    HG1 1345   5.521   3.108   1.376 -0.5312  3.2346 -0.0163
   89THR      C 1346   5.686   2.864   1.647  0.0920 -0.4235  0.4494
   89THR      O 1347   5.710   2.874   1.766 -0.2722 -0.1513 -0.1465
   90ALA      N 1348   5.705   2.755   1.573  0.1814  0.1383 -0.7529
   90ALA      H 1349   5.713   2.766   1.473 -1.6122 -0.1357 -0.9514
   90ALA     CA 1350   5.751   2.630   1.633  0.3739 -0.2778 -0.4297
   90ALA     HA 1351   5.672   2.601   1.702 -0.2918  0.6569 -0.7837
   90ALA     CB 1352   5.750   2.516   1.530 -0.1022  0.5619 -0.6120
   90ALA    HB1 1353   5.659   2.539   1.474 -0.1419  0.0871 -0.7484
   90ALA    HB2 1354   5.839   2.521   1.468  0.1053  1.9010 -0.2270
   90ALA    HB3 1355   5.737   2.419   1.578 -1.4976  0.4656 -1.1381
   90ALA      C 1356   5.886   2.641   1.712  0.5592  0.0415  0.5827
   90ALA      O 1357   5.905   2.575   1.816  0.0505  0.0754  0.3555
   91SER      N 1358   5.973   2.732   1.666 -0.2426  0.2881 -0.2359
   91SER      H 1359   5.940   2.800   1.600  1.0556  1.6197  0.4396
   91SER     CA 1360   6.097   2.768   1.740  0.1925 -0.2433 -0.0507
   91SER     HA 1361   6.145   2.671   1.754 -0.8315 -1.0708 -1.9079
   91SER     CB 1362   6.199   2.853   1.661 -0.0442 -0.6767  0.6732
   91SER    HB1 1363   6.292   2.862   1.717 -0.1823 -2.5171  1.2645
   91SER    HB2 1364   6.172   2.956   1.637  1.0064 -0.6448 -0.4763
   91SER     OG 1365   6.218   2.784   1.537  0.3605 -0.2452 -0.0765
   91SER     HG 1366   6.136   2.789   1.488  1.7794  1.3741 -2.4636
   91SER      C 1367   6.072   2.824   1.878  0.9437 -0.1679 -0.6450
   91SER      O 1368   6.130   2.773   1.972  0.4416 -0.1286  0.3181
   92VAL      N 1369   5.995   2.934   1.888 -0.1378 -0.1568 -0.1098
   92VAL      H 1370   5.958   2.974   1.803 -0.5935  2.9382  1.4020
   92VAL     CA 1371   5.950   2.996   2.020  0.4064  0.1226 -0.7027
   92VAL     HA 1372   6.042   3.023   2.073  2.3281 -0.8357 -3.2985
   92VAL     CB 1373   5.860   3.116   1.994  0.3312 -0.1934 -0.3783
   92VAL     HB 1374   5.792   3.105   1.909 -1.1727 -0.7419  0.8538
   92VAL    CG1 1375   5.766   3.151   2.111 -0.4506 -0.1109  0.2544
   92VAL   HG11 1376   5.825   3.165   2.202  1.1184  3.9480 -1.1451
   92VAL   HG12 1377   5.722   3.248   2.087 -0.1759 -0.0340  0.0496
   92VAL   HG13 1378   5.691   3.073   2.117  0.8101 -1.4069 -0.1932
   92VAL    CG2 1379   5.946   3.237   1.951  0.4557  0.2917  0.4249
   92VAL   HG21 1380   5.981   3.218   1.849  2.2621  2.1205  0.6304
   92VAL   HG22 1381   5.896   3.334   1.960  1.8253  0.9799  0.9017
   92VAL   HG23 1382   6.037   3.234   2.011  0.7190 -1.2135 -0.0185
   92VAL      C 1383   5.876   2.892   2.114  0.1030 -0.2035  0.4112
   92VAL      O 1384   5.907   2.878   2.229  0.4775  0.6221  0.6106
   93ASN      N 1385   5.776   2.816   2.065 -0.6499 -0.0893 -0.4568
   93ASN      H 1386   5.745   2.844   1.972 -0.6670  5.1621  0.8059
   93ASN     CA 1387   5.697   2.733   2.148 -0.3682  0.2552  0.3441
   93ASN     HA 1388   5.644   2.771   2.236  0.2840  0.9917  0.4236
   93ASN     CB 1389   5.584   2.676   2.060 -0.1561  0.2847  0.6328
   93ASN    HB1 1390   5.547   2.591   2.118  0.1094 -0.0857  0.2646
   93ASN    HB2 1391   5.622   2.635   1.967 -1.3685  1.5473 -0.4518
   93ASN     CG 1392   5.481   2.773   2.025 -0.1464 -0.1163  0.6363
   93ASN    OD1 1393   5.468   2.885   2.067  0.1223 -0.3462 -0.2329
   93ASN    ND2 1394   5.394   2.738   1.932 -0.1545 -0.2682  0.9824
   93ASN   HD21 1395   5.398   2.646   1.891 -2.5396  0.4493 -1.0697
   93ASN   HD22 1396   5.332   2.810   1.899  0.5414  0.1033  0.4482
   93ASN      C 1397   5.783   2.621   2.206 -0.3360 -0.6675 -0.1019
   93ASN      O 1398   5.777   2.601   2.331 -0.1555  0.3843  0.1303
   94CYS      N 1399   5.878   2.560   2.131  0.6197  0.5355  0.2630
   94CYS      H 1400   5.868   2.579   2.032 -0.5726  1.3628  0.5122
   94CYS     CA 1401   5.969   2.461   2.186  0.3021 -0.2222  0.8473
   94CYS     HA 1402   5.905   2.385   2.231  0.1960  0.1042  1.2506
   94CYS     CB 1403   6.039   2.398   2.064 -0.0066 -0.3784  0.1393
   94CYS    HB1 1404   6.100   2.477   2.020 -3.3768  1.1843 -2.1752
   94CYS    HB2 1405   5.962   2.372   1.991  0.4272  0.8321 -0.7743
   94CYS     SG 1406   6.138   2.248   2.095  0.1245 -0.1797 -0.1695
   94CYS      C 1407   6.060   2.514   2.294  0.8546 -0.2359  0.3033
   94CYS      O 1408   6.099   2.444   2.393 -0.1571 -0.2795  0.4189
   95ALA      N 1409   6.111   2.642   2.277 -0.4528  0.2973 -0.4734
   95ALA      H 1410   6.095   2.689   2.189  0.0431  0.1545 -0.6409
   95ALA     CA 1411   6.207   2.709   2.369 -0.6011 -0.6805 -0.1192
   95ALA     HA 1412   6.289   2.639   2.386  0.6349  0.8640  0.5723
   95ALA     CB 1413   6.269   2.831   2.304  0.2388  0.2735 -0.1910
   95ALA    HB1 1414   6.182   2.894   2.285 -1.5625 -1.5077  1.5974
   95ALA    HB2 1415   6.336   2.868   2.381  1.3648 -0.2546 -0.8857
   95ALA    HB3 1416   6.325   2.807   2.213  0.0159  0.2531 -0.3257
   95ALA      C 1417   6.146   2.738   2.512  0.5070 -0.5236  0.1624
   95ALA      O 1418   6.217   2.731   2.614  0.0250  0.3299  0.1541
   96LYS      N 1419   6.014   2.744   2.522 -0.1005 -0.0198  0.6110
   96LYS      H 1420   5.955   2.747   2.440 -1.1304 -0.8065  1.2906
   96LYS     CA 1421   5.944   2.750   2.647  0.5413  0.1503  0.3801
   96LYS     HA 1422   5.982   2.829   2.711  0.4912 -0.9924  1.8553
   96LYS     CB 1423   5.791   2.771   2.624  0.0393 -0.1493  0.1659
   96LYS    HB1 1424   5.745   2.753   2.721 -3.1734  1.0892 -0.9975
   96LYS    HB2 1425   5.753   2.697   2.554  0.1448  1.3144 -1.4881
   96LYS     CG 1426   5.754   2.910   2.562 -0.3165  0.1741 -0.2589
   96LYS    HG1 1427   5.786   2.910   2.458  1.0178  0.9374  0.1382
   96LYS    HG2 1428   5.797   2.989   2.624 -0.8671  0.1236  0.2024
   96LYS     CD 1429   5.605   2.941   2.562  0.4331 -0.4598  0.0419
   96LYS    HD1 1430   5.567   2.873   2.485  2.3049 -0.5965 -0.8249
   96LYS    HD2 1431   5.594   3.046   2.534 -1.1249 -0.3149  1.1080
   96LYS     CE 1432   5.522   2.900   2.677 -0.5508 -0.6329 -0.3485
   96LYS    HE1 1433   5.519   2.971   2.760  0.9132  0.2451 -1.0058
   96LYS    HE2 1434   5.563   2.809   2.720 -0.9815 -0.6790 -0.0300
   96LYS     NZ 1435   5.378   2.871   2.641 -0.4892 -0.0032 -0.0562
   96LYS    HZ1 1436   5.339   2.958   2.608 -0.2102 -0.3951 -1.4635
   96LYS    HZ2 1437   5.368   2.806   2.564 -0.2636  0.2788 -0.3261
   96LYS    HZ3 1438   5.327   2.844   2.724  2.4526  0.9424  2.2537
   96LYS      C 1439   5.968   2.616   2.728 -0.1685 -0.1343 -0.8928
   96LYS      O 1440   5.997   2.619   2.853  0.6927  0.5774  0.3568
   97LYS      N 1441   5.951   2.505   2.657  0.1366 -0.6397 -0.6586
   97LYS      H 1442   5.925   2.517   2.560  1.8371 -0.2514 -1.1028
   97LYS     CA 1443   5.962   2.368   2.709 -0.0644  0.0058 -0.0529
   97LYS     HA 1444   5.902   2.364   2.800 -0.2517 -0.1641 -0.1836
   97LYS     CB 1445   5.915   2.260   2.610 -0.1521  0.5564 -0.7429
   97LYS    HB1 1446   5.918   2.161   2.656  0.9410  1.3698  1.0066
   97LYS    HB2 1447   5.987   2.267   2.528  2.0902  3.7788  1.2645
   97LYS     CG 1448   5.767   2.279   2.571 -0.0790  0.0858  0.2017
   97LYS    HG1 1449   5.757   2.369   2.509  0.8700  0.1248  0.0962
   97LYS    HG2 1450   5.708   2.278   2.663 -0.2955  0.7533  0.0776
   97LYS     CD 1451   5.719   2.154   2.495  0.7742  1.1548 -0.4433
   97LYS    HD1 1452   5.752   2.064   2.547 -0.0284  0.4094 -1.1865
   97LYS    HD2 1453   5.763   2.164   2.396 -1.1399  1.4375 -1.3276
   97LYS     CE 1454   5.565   2.164   2.482  0.3522  0.3228  0.1081
   97LYS    HE1 1455   5.551   2.081   2.412  0.2851  0.3460  0.0941
   97LYS    HE2 1456   5.539   2.260   2.437 -1.0883  0.1385  0.5096
   97LYS     NZ 1457   5.484   2.130   2.600  0.1296 -0.2365 -0.1998
   97LYS    HZ1 1458   5.476   2.210   2.661 -0.8923  0.3159 -1.0185
   97LYS    HZ2 1459   5.389   2.104   2.580  0.2150 -2.5432  1.8957
   97LYS    HZ3 1460   5.524   2.050   2.647  1.1813 -0.1522 -0.9098
   97LYS      C 1461   6.107   2.330   2.753  0.4024  0.3167 -0.5260
   97LYS      O 1462   6.124   2.263   2.854 -0.2292 -0.2057  0.2573
   98ILE      N 1463   6.204   2.379   2.675  0.2007  0.1957  0.0124
   98ILE      H 1464   6.193   2.428   2.587  0.1451  1.4754  0.7136
   98ILE     CA 1465   6.342   2.384   2.723 -0.0106 -0.2150 -0.4073
   98ILE     HA 1466   6.382   2.283   2.738  2.5764  0.9869  1.3704
   98ILE     CB 1467   6.433   2.450   2.611 -0.3653  0.4367 -0.4164
   98ILE     HB 1468   6.383   2.542   2.582 -0.3102  1.1918  1.7385
   98ILE    CG2 1469   6.577   2.486   2.666 -0.3073  0.4053  0.0900
   98ILE   HG21 1470   6.568   2.548   2.755 -2.1720  0.0204  0.2091
   98ILE   HG22 1471   6.633   2.396   2.688 -1.9377 -1.3281 -2.3667
   98ILE   HG23 1472   6.631   2.541   2.589 -1.8058  2.7126  0.5812
   98ILE    CG1 1473   6.447   2.352   2.496  0.4338  0.5739 -0.3047
   98ILE   HG11 1474   6.346   2.319   2.471  1.2253 -3.3918  1.0073
   98ILE   HG12 1475   6.519   2.273   2.519 -0.6844 -0.8462 -1.4607
   98ILE     CD 1476   6.493   2.430   2.369 -0.3232  0.0039 -0.5653
   98ILE    HD1 1477   6.589   2.470   2.400 -1.0489 -0.6224  3.0518
   98ILE    HD2 1478   6.513   2.357   2.291  3.1434 -0.0168  0.2045
   98ILE    HD3 1479   6.423   2.507   2.337  1.2997  1.0055 -1.8409
   98ILE      C 1480   6.366   2.454   2.858  0.4046 -0.1374  0.2173
   98ILE      O 1481   6.445   2.395   2.933  0.3244 -0.6325  0.1041
   99VAL      N 1482   6.309   2.576   2.884 -0.1711  0.9459  0.7992
   99VAL      H 1483   6.242   2.610   2.816  1.2299  0.4325 -0.9235
   99VAL     CA 1484   6.332   2.639   3.019  0.1109  0.2031  0.4227
   99VAL     HA 1485   6.440   2.629   3.031  0.3955 -0.7251 -2.1112
   99VAL     CB 1486   6.310   2.788   3.012  0.5645 -0.1539 -0.1595
   99VAL     HB 1487   6.328   2.836   3.108 -0.7892  0.4082 -0.1594
   99VAL    CG1 1488   6.407   2.858   2.917  0.3038 -0.2567  0.0985
   99VAL   HG11 1489   6.403   2.815   2.817 -0.4836  2.3256 -1.0808
   99VAL   HG12 1490   6.393   2.966   2.905 -1.4695 -0.4381  0.3274
   99VAL   HG13 1491   6.512   2.853   2.945  0.8918  0.0776 -1.9146
   99VAL    CG2 1492   6.174   2.841   2.958 -0.2942 -0.8161  0.5162
   99VAL   HG21 1493   6.164   2.948   2.978  3.6418 -0.2040 -0.0263
   99VAL   HG22 1494   6.160   2.828   2.851 -0.0289 -1.4627  0.5614
   99VAL   HG23 1495   6.097   2.789   3.014 -0.9465  0.0970  0.4984
   99VAL      C 1496   6.246   2.584   3.131 -0.4096 -0.4060  0.0174
   99VAL      O 1497   6.255   2.623   3.246  0.3074 -0.1357 -0.6374
  100SER      N 1498   6.158   2.490   3.102  0.3448 -0.8999  0.0268
  100SER      H 1499   6.150   2.463   3.005 -0.3219 -0.3046 -0.0931
  100SER     CA 1500   6.050   2.440   3.192  0.8390  0.0542 -0.6016
  100SER     HA 1501   5.993   2.529   3.220  1.7827  0.4038  0.2421
  100SER     CB 1502   5.952   2.348   3.108  0.2071 -0.2941 -0.3783
  100SER    HB1 1503   6.015   2.262   3.084  2.7939  1.3369  0.0773
  100SER    HB2 1504   5.915   2.396   3.017 -1.7399 -1.6131 -0.3374
  100SER     OG 1505   5.833   2.299   3.171  0.5637 -0.4383 -0.4334
  100SER     HG 1506   5.801   2.235   3.107 -0.0462 -0.9430  0.3582
  100SER      C 1507   6.101   2.365   3.316  0.3974  0.0043 -0.1732
  100SER      O 1508   6.215   2.320   3.314  0.5007  0.1232  0.2485
  101ASP      N 1509   6.018   2.353   3.418  0.3859 -0.2701 -0.1557
  101ASP      H 1510   5.921   2.375   3.396  0.0878 -2.2002 -0.9285
  101ASP     CA 1511   6.054   2.292   3.543  0.2395 -0.1106  0.3837
  101ASP     HA 1512   5.970   2.310   3.610 -0.2764  2.4894 -0.8437
  101ASP     CB 1513   6.062   2.141   3.541 -0.7281 -0.6938  0.0511
  101ASP    HB1 1514   6.069   2.112   3.646 -0.3035  1.2125  0.5972
  101ASP    HB2 1515   6.155   2.113   3.493 -1.9589  0.6691 -3.4311
  101ASP     CG 1516   5.940   2.064   3.489 -0.0876 -0.0542 -0.6566
  101ASP    OD1 1517   5.948   1.976   3.403 -0.2724 -0.3912  0.3259
  101ASP    OD2 1518   5.834   2.094   3.546  0.3191  0.1137  0.5609
  101ASP      C 1519   6.180   2.349   3.615 -0.8479  0.1766  0.9664
  101ASP      O 1520   6.247   2.290   3.703  0.1333  0.2965  0.2408
  102GLY      N 1521   6.204   2.473   3.586 -0.0926 -0.4537  0.5749
  102GLY      H 1522   6.152   2.517   3.511  0.5992 -0.8453 -0.1524
  102GLY     CA 1523   6.312   2.557   3.636  0.8194 -0.4518 -0.5123
  102GLY    HA1 1524   6.322   2.554   3.744  0.8146  1.4493 -0.4207
  102GLY    HA2 1525   6.302   2.663   3.614 -0.9163 -0.2388  1.0823
  102GLY      C 1526   6.447   2.524   3.573 -0.0001  0.4824 -0.3453
  102GLY      O 1527   6.550   2.581   3.605  0.1045  0.0668 -0.1628
  103ASN      N 1528   6.448   2.443   3.467  0.4779 -0.0784 -0.0807
  103ASN      H 1529   6.360   2.415   3.425  1.5968 -1.5403 -1.5885
  103ASN     CA 1530   6.566   2.413   3.385  0.5667 -0.6142  0.0335
  103ASN     HA 1531   6.637   2.380   3.460  1.0786 -0.7055 -0.4777
  103ASN     CB 1532   6.550   2.290   3.292  0.1583 -0.1432  0.6237
  103ASN    HB1 1533   6.634   2.275   3.225  0.4543 -1.7389  1.3085
  103ASN    HB2 1534   6.461   2.300   3.229  0.7440 -0.5312 -0.2834
  103ASN     CG 1535   6.544   2.160   3.374  0.3213 -0.1634 -0.2583
  103ASN    OD1 1536   6.638   2.088   3.388 -0.5440 -0.3214 -0.1482
  103ASN    ND2 1537   6.436   2.128   3.438 -0.0444 -0.0009  0.4156
  103ASN   HD21 1538   6.359   2.193   3.441 -0.1240 -0.0828  3.3099
  103ASN   HD22 1539   6.424   2.040   3.487 -5.5447 -0.1431 -0.5579
  103ASN      C 1540   6.636   2.535   3.321 -0.3463 -0.8835 -0.4891
  103ASN      O 1541   6.759   2.554   3.344  0.4349 -0.2795  0.0589
  104GLY      N 1542   6.563   2.635   3.266 -0.0869  0.1691  0.4221
  104GLY      H 1543   6.465   2.614   3.258  0.3786 -3.5893  2.4122
  104GLY     CA 1544   6.628   2.757   3.227 -0.3371  0.5417 -0.2382
  104GLY    HA1 1545   6.698   2.787   3.306 -0.6671  1.2294 -0.2038
  104GLY    HA2 1546   6.553   2.836   3.222 -1.2008 -0.1856  0.7500
  104GLY      C 1547   6.703   2.764   3.097  0.2752  0.0570 -0.4817
  104GLY      O 1548   6.711   2.661   3.030  0.1729 -0.8655  0.0344
  105MET      N 1549   6.753   2.883   3.070 -0.4918  0.8734 -0.0232
  105MET      H 1550   6.738   2.948   3.146 -2.1666 -1.0384  1.3838
  105MET     CA 1551   6.833   2.924   2.959  0.0456 -0.3837  0.2063
  105MET     HA 1552   6.774   2.887   2.876  0.2134 -1.0835  0.3871
  105MET     CB 1553   6.828   3.075   2.947 -0.1552  0.1667 -0.6705
  105MET    HB1 1554   6.889   3.108   2.863  0.6901  0.8927  0.2002
  105MET    HB2 1555   6.881   3.120   3.031 -0.9964  0.5905 -0.3512
  105MET     CG 1556   6.692   3.138   2.926  0.1865 -0.2727  0.5028
  105MET    HG1 1557   6.640   3.133   3.022  0.0895  1.0369  0.5350
  105MET    HG2 1558   6.629   3.074   2.864 -0.7561  0.8420  0.2798
  105MET     SD 1559   6.681   3.303   2.866 -0.0877  0.0816  0.0123
  105MET     CE 1560   6.716   3.280   2.690 -0.2156 -0.3440 -0.3321
  105MET    HE1 1561   6.799   3.212   2.673 -1.2451 -1.9670  0.7444
  105MET    HE2 1562   6.627   3.247   2.636 -2.2192  2.8258  0.7303
  105MET    HE3 1563   6.746   3.373   2.644 -0.4317 -0.1813 -0.1498
  105MET      C 1564   6.973   2.857   2.951  0.0403  0.0062  0.0094
  105MET      O 1565   7.041   2.867   2.849  0.2348 -0.0655  0.6694
  106ASN      N 1566   7.011   2.794   3.067  0.0928  0.0187  0.1386
  106ASN      H 1567   6.949   2.804   3.147  0.1292  0.1145  0.1548
  106ASN     CA 1568   7.138   2.720   3.079  0.3707 -0.0779  0.4124
  106ASN     HA 1569   7.221   2.790   3.091 -1.0080  1.7279 -0.2585
  106ASN     CB 1570   7.146   2.618   3.194  0.0916  0.4333  0.4838
  106ASN    HB1 1571   7.241   2.564   3.194 -0.1899 -0.0810 -0.0792
  106ASN    HB2 1572   7.069   2.542   3.181 -0.3204  0.9430 -0.1204
  106ASN     CG 1573   7.116   2.680   3.330  0.7605 -1.0161  0.1115
  106ASN    OD1 1574   7.008   2.739   3.351  0.5405 -0.0512 -0.1711
  106ASN    ND2 1575   7.204   2.649   3.423  0.1492  0.3489  0.2855
  106ASN   HD21 1576   7.288   2.598   3.400 -0.7581 -0.3802 -1.6124
  106ASN   HD22 1577   7.184   2.686   3.515 -1.2591 -0.1254  0.1935
  106ASN      C 1578   7.186   2.636   2.954  0.9323 -0.1209  0.6519
  106ASN      O 1579   7.306   2.630   2.924  0.3919 -0.1097 -0.0552
  107ALA      N 1580   7.090   2.580   2.879 -0.4887 -0.5619  0.4668
  107ALA      H 1581   6.994   2.595   2.905 -0.4880 -0.6971  0.5501
  107ALA     CA 1582   7.111   2.508   2.754  0.6927  0.3789 -0.3636
  107ALA     HA 1583   7.162   2.417   2.784  0.0075  1.0116  3.1862
  107ALA     CB 1584   6.974   2.480   2.685  0.8505 -0.1733  0.9313
  107ALA    HB1 1585   6.996   2.431   2.590 -0.7075  1.5646 -0.3939
  107ALA    HB2 1586   6.912   2.417   2.749 -0.0049 -0.4203 -0.0987
  107ALA    HB3 1587   6.929   2.579   2.681  0.2845 -0.3654  2.1069
  107ALA      C 1588   7.205   2.573   2.649 -0.2284 -0.2927 -0.0621
  107ALA      O 1589   7.283   2.503   2.586 -0.5030 -0.4401  0.3473
  108TRP      N 1590   7.191   2.704   2.629  0.1243 -0.5778  0.3050
  108TRP      H 1591   7.137   2.755   2.697  1.5496 -0.7315  1.5895
  108TRP     CA 1592   7.256   2.784   2.524  0.5789 -0.1293  0.5450
  108TRP     HA 1593   7.286   2.731   2.433  1.3483  1.6118 -0.2704
  108TRP     CB 1594   7.161   2.900   2.489  0.0046  0.9505  0.4752
  108TRP    HB1 1595   7.213   2.976   2.431  0.4088 -0.2296 -0.7396
  108TRP    HB2 1596   7.125   2.947   2.581 -3.0813  0.6366 -0.4708
  108TRP     CG 1597   7.038   2.867   2.404 -0.5158  0.6607 -0.0424
  108TRP    CD1 1598   7.038   2.837   2.277 -0.0904 -0.1204  0.1251
  108TRP    HD1 1599   7.131   2.837   2.222 -0.2303  0.5564 -0.1237
  108TRP    NE1 1600   6.909   2.802   2.232 -0.1691 -0.8278 -0.9003
  108TRP    HE1 1601   6.888   2.766   2.140  0.2750 -1.6343 -0.6971
  108TRP    CE2 1602   6.821   2.803   2.337  0.2941 -0.5763 -0.1832
  108TRP    CZ2 1603   6.686   2.766   2.355 -0.6320  0.0233  0.1283
  108TRP    HZ2 1604   6.639   2.721   2.268  1.7038 -0.8182 -0.7969
  108TRP    CH2 1605   6.621   2.778   2.483  0.0405  0.1988  0.2424
  108TRP    HH2 1606   6.518   2.746   2.498  0.0576  0.7966  1.8092
  108TRP    CZ3 1607   6.693   2.839   2.583 -0.3212 -0.2726 -0.7733
  108TRP    HZ3 1608   6.658   2.858   2.684  3.0179  1.4958  0.2178
  108TRP    CE3 1609   6.826   2.887   2.561  0.0733 -0.4448  0.1552
  108TRP    HE3 1610   6.879   2.931   2.645 -0.8352 -1.6494  1.4006
  108TRP    CD2 1611   6.899   2.856   2.445  1.0514 -0.9323  0.1975
  108TRP      C 1612   7.390   2.838   2.573 -0.1908  0.5811  0.2480
  108TRP      O 1613   7.391   2.914   2.670  0.3716  0.3836 -0.2225
  109VAL      N 1614   7.505   2.809   2.501  0.5602  0.0207 -0.0522
  109VAL      H 1615   7.495   2.747   2.421  0.8152  1.7961 -1.5298
  109VAL     CA 1616   7.632   2.875   2.531 -0.2152  0.1679  0.0653
  109VAL     HA 1617   7.678   2.830   2.619 -0.0378  1.1736  0.5038
  109VAL     CB 1618   7.734   2.858   2.414  0.2277  0.2004  0.6958
  109VAL     HB 1619   7.702   2.913   2.326 -2.1587 -1.6685  0.2639
  109VAL    CG1 1620   7.863   2.911   2.461 -0.1263 -0.2171  0.1447
  109VAL   HG11 1621   7.858   3.012   2.501 -2.1898 -0.9701  1.9383
  109VAL   HG12 1622   7.894   2.839   2.537  0.0435 -0.2010  0.0910
  109VAL   HG13 1623   7.934   2.900   2.378 -1.0248  0.9233 -0.8186
  109VAL    CG2 1624   7.743   2.712   2.372  0.0541  0.5531 -0.3490
  109VAL   HG21 1625   7.656   2.688   2.310 -1.1453  0.9212  1.1446
  109VAL   HG22 1626   7.835   2.683   2.321 -0.6848  0.7279 -1.8660
  109VAL   HG23 1627   7.737   2.650   2.461  0.5216 -1.3838 -1.6069
  109VAL      C 1628   7.626   3.027   2.550 -0.4439 -0.0214 -0.2992
  109VAL      O 1629   7.670   3.082   2.655 -0.6974 -0.7599 -0.0767
  110ALA      N 1630   7.542   3.091   2.472  0.1085 -0.0288  0.1878
  110ALA      H 1631   7.502   3.035   2.399  0.6858  0.4843 -0.5431
  110ALA     CA 1632   7.519   3.236   2.472 -0.0620 -0.3450  0.6074
  110ALA     HA 1633   7.613   3.280   2.438 -0.5644  1.6167  1.6123
  110ALA     CB 1634   7.405   3.258   2.366 -0.3826 -0.1193  0.2953
  110ALA    HB1 1635   7.429   3.201   2.277 -0.5047 -1.6994  1.2348
  110ALA    HB2 1636   7.304   3.247   2.406 -0.3078 -1.5516  0.1526
  110ALA    HB3 1637   7.424   3.359   2.331  0.6058 -1.3315 -3.0655
  110ALA      C 1638   7.476   3.294   2.605 -0.3510 -0.1998  0.6051
  110ALA      O 1639   7.537   3.391   2.644  0.4713  0.3057 -0.1540
  111TRP      N 1640   7.384   3.232   2.677  0.5108  0.5567  0.1472
  111TRP      H 1641   7.364   3.139   2.643 -0.3346  0.5913  0.5145
  111TRP     CA 1642   7.334   3.280   2.808 -0.3550 -0.5093 -0.1296
  111TRP     HA 1643   7.304   3.385   2.807 -4.1884 -1.4511 -0.0906
  111TRP     CB 1644   7.207   3.201   2.839  0.1479  0.5714 -0.4863
  111TRP    HB1 1645   7.232   3.096   2.856  2.5478  1.1700  0.0768
  111TRP    HB2 1646   7.150   3.214   2.748  0.2414  0.4933 -0.5562
  111TRP     CG 1647   7.135   3.251   2.957 -0.0868  0.3208 -0.0526
  111TRP    CD1 1648   7.043   3.352   2.961  1.5879 -0.5795 -0.6442
  111TRP    HD1 1649   7.014   3.417   2.879  0.8524 -1.7964 -1.3723
  111TRP    NE1 1650   6.995   3.375   3.088 -0.6120  0.0070 -0.3730
  111TRP    HE1 1651   6.931   3.451   3.108 -1.5402 -1.2238  1.6077
  111TRP    CE2 1652   7.050   3.289   3.176  0.2510  0.5969  0.1509
  111TRP    CZ2 1653   7.036   3.274   3.311 -0.0404  0.5133 -0.6366
  111TRP    HZ2 1654   6.973   3.342   3.366 -1.2408 -0.4656 -0.7439
  111TRP    CH2 1655   7.118   3.183   3.379  1.1433 -0.1240 -0.4209
  111TRP    HH2 1656   7.107   3.172   3.486 -0.2898 -0.2566 -0.5613
  111TRP    CZ3 1657   7.202   3.100   3.302 -0.4201  0.5345  0.5421
  111TRP    HZ3 1658   7.263   3.022   3.347 -0.1263  0.8667  0.7269
  111TRP    CE3 1659   7.215   3.113   3.160  0.3229  0.2096 -0.6466
  111TRP    HE3 1660   7.290   3.068   3.097  1.3729  0.5305  0.3455
  111TRP    CD2 1661   7.138   3.208   3.096  0.1449  0.0930 -0.1328
  111TRP      C 1662   7.442   3.265   2.912  0.3307  0.1951 -0.9942
  111TRP      O 1663   7.459   3.353   2.996 -0.1814 -0.1106 -0.8010
  112ARG      N 1664   7.517   3.153   2.913  0.0397  0.1044 -0.4139
  112ARG      H 1665   7.504   3.076   2.849  1.6929 -1.1983  0.7127
  112ARG     CA 1666   7.636   3.137   2.998  0.2797  0.6500 -0.3106
  112ARG     HA 1667   7.594   3.166   3.095 -1.8554  0.1257 -1.0111
  112ARG     CB 1668   7.679   2.988   2.993 -0.5040  0.1412  1.0564
  112ARG    HB1 1669   7.748   2.970   3.076 -1.7261 -0.1392  2.0338
  112ARG    HB2 1670   7.737   2.967   2.903  0.3216 -1.7198  1.9554
  112ARG     CG 1671   7.563   2.880   2.988 -0.3023 -0.2855 -0.1828
  112ARG    HG1 1672   7.517   2.882   2.890  0.8819 -1.3931 -0.7841
  112ARG    HG2 1673   7.490   2.918   3.060  1.8413  2.1718  0.8795
  112ARG     CD 1674   7.630   2.745   3.033 -0.5643  0.4351  0.1483
  112ARG    HD1 1675   7.555   2.669   3.054 -0.2587  0.3809  1.1375
  112ARG    HD2 1676   7.674   2.758   3.132 -1.3135 -1.5128  0.7923
  112ARG     NE 1677   7.718   2.676   2.934 -0.9035  0.1929 -0.0548
  112ARG     HE 1678   7.813   2.661   2.967 -1.3047  1.1260  1.6744
  112ARG     CZ 1679   7.678   2.620   2.823  0.1760  0.3673 -0.0138
  112ARG    NH1 1680   7.554   2.634   2.794  0.1415 -0.2089  0.6861
  112ARG   HH11 1681   7.485   2.659   2.863 -2.3393 -0.1761 -1.6396
  112ARG   HH12 1682   7.523   2.590   2.709 -0.3365  2.2530 -0.5064
  112ARG    NH2 1683   7.751   2.574   2.722 -0.1045 -0.4251 -0.3715
  112ARG   HH21 1684   7.841   2.551   2.760 -0.8012  0.6208  2.1514
  112ARG   HH22 1685   7.699   2.534   2.645 -0.4833  0.5706 -0.6560
  112ARG      C 1686   7.750   3.230   2.972  0.8354  0.6002  0.3802
  112ARG      O 1687   7.826   3.259   3.067 -0.3510 -0.3183  0.4306
  113ASN      N 1688   7.761   3.272   2.847 -0.3353  0.4556  0.1043
  113ASN      H 1689   7.695   3.238   2.778 -1.4462  2.0621  0.3180
  113ASN     CA 1690   7.881   3.350   2.811 -0.1153 -0.9064 -0.0465
  113ASN     HA 1691   7.968   3.323   2.870  0.7864 -1.1641 -1.4415
  113ASN     CB 1692   7.931   3.310   2.668  0.2413 -0.2144  0.8415
  113ASN    HB1 1693   7.849   3.328   2.599  0.6622 -1.2658  0.0502
  113ASN    HB2 1694   7.943   3.202   2.674  0.9400 -0.1620  0.3938
  113ASN     CG 1695   8.058   3.377   2.622 -0.3076  0.0326 -0.2928
  113ASN    OD1 1696   8.052   3.457   2.532 -0.0829 -0.4338  1.0679
  113ASN    ND2 1697   8.176   3.341   2.673  0.0664 -0.1461 -0.1163
  113ASN   HD21 1698   8.170   3.275   2.749 -2.4645  0.0427 -0.0979
  113ASN   HD22 1699   8.257   3.400   2.656  0.9306 -1.5056 -0.9049
  113ASN      C 1700   7.872   3.502   2.832  0.5950  0.4167  0.8828
  113ASN      O 1701   7.958   3.566   2.886 -0.1427 -0.2728 -0.1017
  114ARG      N 1702   7.759   3.556   2.785 -0.5469 -0.3153  0.2015
  114ARG      H 1703   7.694   3.490   2.744  0.9790 -3.1251  1.9860
  114ARG     CA 1704   7.719   3.701   2.794  0.0963  0.1467  0.2276
  114ARG     HA 1705   7.785   3.755   2.862 -1.0332  2.8280 -0.6779
  114ARG     CB 1706   7.750   3.766   2.657  0.3751  0.4714 -0.0064
  114ARG    HB1 1707   7.676   3.846   2.653  0.1287  0.1868 -1.3963
  114ARG    HB2 1708   7.734   3.693   2.578 -0.5126  0.5847  0.0560
  114ARG     CG 1709   7.889   3.837   2.650  0.1354 -0.0742  0.5765
  114ARG    HG1 1710   7.963   3.762   2.621 -1.7065 -1.3928 -0.9042
  114ARG    HG2 1711   7.904   3.889   2.744 -1.5670 -0.9771  1.3953
  114ARG     CD 1712   7.892   3.944   2.536  0.3911  0.2007 -0.0244
  114ARG    HD1 1713   7.815   4.019   2.556  0.3053 -0.0765  0.7191
  114ARG    HD2 1714   7.886   3.893   2.440 -0.5552  0.4260 -0.0967
  114ARG     NE 1715   8.030   3.999   2.551 -0.3798 -0.1691 -0.3147
  114ARG     HE 1716   8.102   3.940   2.590  0.5442  0.3039 -1.2325
  114ARG     CZ 1717   8.076   4.112   2.516 -0.1903  0.3841 -0.2477
  114ARG    NH1 1718   8.001   4.204   2.470 -0.1069 -0.6797 -0.3041
  114ARG   HH11 1719   7.912   4.170   2.436  0.0854 -0.9878 -0.5109
  114ARG   HH12 1720   8.030   4.300   2.461 -0.2677 -0.4944  1.0511
  114ARG    NH2 1721   8.205   4.144   2.528  0.4827  0.0151 -0.8900
  114ARG   HH21 1722   8.265   4.078   2.577 -1.0335  0.0174  1.1192
  114ARG   HH22 1723   8.235   4.234   2.493 -0.8006  1.2135  0.9215
  114ARG      C 1724   7.568   3.721   2.834 -0.2324 -0.0263  0.2525
  114ARG      O 1725   7.539   3.797   2.928  0.7257 -0.4719  0.1637
  115CYS      N 1726   7.471   3.651   2.766  0.7418 -0.0715  0.1593
  115CYS      H 1727   7.500   3.581   2.700  2.0394  2.7840 -2.5851
  115CYS     CA 1728   7.327   3.686   2.778 -0.5270 -0.2194 -0.0532
  115CYS     HA 1729   7.312   3.793   2.767 -0.8343 -0.2828 -0.2856
  115CYS     CB 1730   7.256   3.628   2.651 -0.5516  0.1655 -0.0466
  115CYS    HB1 1731   7.153   3.666   2.653 -0.5618  0.1205  0.6540
  115CYS    HB2 1732   7.243   3.520   2.654 -2.6529  0.3255 -1.0530
  115CYS     SG 1733   7.332   3.670   2.494  0.1189 -0.0303 -0.4282
  115CYS      C 1734   7.256   3.642   2.906 -0.0828 -0.1707 -0.2478
  115CYS      O 1735   7.132   3.622   2.910  0.3586 -0.1600  0.4630
  116LYS      N 1736   7.328   3.634   3.021  0.2529 -0.5728 -0.9734
  116LYS      H 1737   7.428   3.641   3.010  0.3579 -1.4998 -0.6741
  116LYS     CA 1738   7.275   3.624   3.157 -0.1350 -0.0996 -0.3787
  116LYS     HA 1739   7.168   3.604   3.151  0.0208 -1.7880  1.6471
  116LYS     CB 1740   7.329   3.503   3.233  0.1939  0.5246 -1.1598
  116LYS    HB1 1741   7.305   3.410   3.182 -0.7461 -0.3013  0.6913
  116LYS    HB2 1742   7.276   3.494   3.328  2.7196  1.0139  0.3905
  116LYS     CG 1743   7.479   3.511   3.275  0.1105  0.2304  0.4244
  116LYS    HG1 1744   7.488   3.607   3.326 -1.9042  0.7181 -0.0437
  116LYS    HG2 1745   7.539   3.516   3.184 -1.5369 -2.1541 -0.9139
  116LYS     CD 1746   7.513   3.386   3.358  0.5347 -0.2516  0.3604
  116LYS    HD1 1747   7.487   3.294   3.304  1.3635 -1.0649  1.2985
  116LYS    HD2 1748   7.464   3.401   3.454  2.5584  2.2498  1.1079
  116LYS     CE 1749   7.661   3.383   3.393 -0.2935  0.2815 -0.0492
  116LYS    HE1 1750   7.693   3.286   3.431  0.0767  1.5421  3.1247
  116LYS    HE2 1751   7.668   3.449   3.479 -2.0512  0.5350 -0.0597
  116LYS     NZ 1752   7.766   3.421   3.294 -0.0457 -0.2868  0.4183
  116LYS    HZ1 1753   7.784   3.343   3.232 -0.7511 -0.3316  0.2696
  116LYS    HZ2 1754   7.729   3.492   3.233 -1.7861 -1.2111  0.3416
  116LYS    HZ3 1755   7.854   3.440   3.340  0.9016 -4.2527  0.6213
  116LYS      C 1756   7.298   3.756   3.235  0.7012 -0.2173  0.8586
  116LYS      O 1757   7.245   3.766   3.346  0.5150 -0.2860 -0.2106
  117GLY      N 1758   7.380   3.851   3.191 -0.2089  0.4520  0.4939
  117GLY      H 1759   7.431   3.828   3.106  1.2985 -1.0508  1.7378
  117GLY     CA 1760   7.443   3.946   3.277  0.3503  0.4603 -0.9499
  117GLY    HA1 1761   7.542   3.944   3.230  0.8897  0.5946  0.1533
  117GLY    HA2 1762   7.469   3.919   3.379  2.6617 -0.0981 -1.6260
  117GLY      C 1763   7.374   4.083   3.284  0.7607  0.8406 -0.4462
  117GLY      O 1764   7.267   4.103   3.220 -0.2512  0.1782 -0.8942
  118THR      N 1765   7.436   4.182   3.345  0.2979 -0.3816 -0.1066
  118THR      H 1766   7.520   4.157   3.394 -1.4984 -1.3707  2.7275
  118THR     CA 1767   7.377   4.315   3.360 -1.1981  0.3977 -0.0288
  118THR     HA 1768   7.286   4.311   3.421 -1.3253  0.3009 -0.2222
  118THR     CB 1769   7.478   4.410   3.435  0.2370  0.4744  0.6466
  118THR     HB 1770   7.580   4.389   3.401  0.0075 -0.5109  0.5460
  118THR    CG2 1771   7.451   4.554   3.423 -0.1794 -0.2164  0.2782
  118THR   HG21 1772   7.346   4.577   3.443 -1.0563  0.2016 -3.8599
  118THR   HG22 1773   7.503   4.609   3.502  0.0908  1.8476 -1.2403
  118THR   HG23 1774   7.487   4.596   3.329 -0.9228 -0.8695 -0.3122
  118THR    OG1 1775   7.472   4.388   3.573  0.7442 -0.7160  0.2582
  118THR    HG1 1776   7.531   4.451   3.614  1.7976  0.7735 -3.1926
  118THR      C 1777   7.347   4.377   3.222 -0.6001 -0.2215 -0.2877
  118THR      O 1778   7.435   4.378   3.138  0.1007  0.4797  0.1128
  119ASP      N 1779   7.234   4.448   3.217  0.1075  0.1852 -0.4277
  119ASP      H 1780   7.173   4.442   3.297  2.4610  0.6580  1.5425
  119ASP     CA 1781   7.194   4.530   3.104 -0.0505  0.2538 -0.3809
  119ASP     HA 1782   7.095   4.561   3.135  0.7084  3.2237 -0.5951
  119ASP     CB 1783   7.282   4.655   3.098 -0.6282  0.2346 -0.2651
  119ASP    HB1 1784   7.384   4.632   3.067 -0.2741 -0.6090  1.3931
  119ASP    HB2 1785   7.283   4.691   3.201 -0.0646 -0.6140  0.0418
  119ASP     CG 1786   7.223   4.775   3.025 -0.0415  1.0572  0.0883
  119ASP    OD1 1787   7.298   4.862   2.975  0.7759 -0.2860  0.4832
  119ASP    OD2 1788   7.099   4.797   3.025  0.5424  0.5733 -0.0217
  119ASP      C 1789   7.189   4.457   2.973  0.2374 -0.0221  0.1520
  119ASP      O 1790   7.223   4.514   2.873 -0.7200  0.2618 -0.1571
  120VAL      N 1791   7.151   4.326   2.978 -0.2102 -0.5433  0.0378
  120VAL      H 1792   7.146   4.293   3.073  0.5344 -0.3163  0.1622
  120VAL     CA 1793   7.110   4.246   2.862 -0.3200  0.6251 -0.2202
  120VAL     HA 1794   7.182   4.260   2.781  2.2211 -0.3709  1.6927
  120VAL     CB 1795   7.108   4.090   2.908 -0.5116 -0.1270 -0.2135
  120VAL     HB 1796   7.060   4.087   3.006  0.6884 -1.5223  0.3724
  120VAL    CG1 1797   7.030   3.999   2.812 -0.0968 -0.1816  0.7576
  120VAL   HG11 1798   7.059   4.011   2.707  0.7467  0.8736  1.0935
  120VAL   HG12 1799   7.039   3.893   2.835  1.7243 -0.1722  0.2297
  120VAL   HG13 1800   6.922   4.014   2.824 -0.2573  1.2252 -1.7312
  120VAL    CG2 1801   7.254   4.035   2.915 -0.0489 -0.0104  0.3386
  120VAL   HG21 1802   7.285   4.011   2.813  0.2299  0.3701  0.3318
  120VAL   HG22 1803   7.331   4.106   2.946 -0.9942  0.5087  1.5751
  120VAL   HG23 1804   7.261   3.951   2.984 -0.4960  0.3823  0.8633
  120VAL      C 1805   6.975   4.289   2.804  0.2682  0.3344  0.0433
  120VAL      O 1806   6.953   4.275   2.683 -0.5230 -0.4005  0.6906
  121GLN      N 1807   6.889   4.348   2.883 -0.5826 -0.5042 -0.3035
  121GLN      H 1808   6.915   4.347   2.980  1.3863  1.0339 -0.7328
  121GLN     CA 1809   6.767   4.421   2.844 -0.3402  0.6234  0.7119
  121GLN     HA 1810   6.701   4.354   2.788 -0.1804  0.5490  0.6119
  121GLN     CB 1811   6.703   4.469   2.970  0.8617 -0.2202  0.0947
  121GLN    HB1 1812   6.617   4.530   2.943  0.7777 -0.8227 -1.0250
  121GLN    HB2 1813   6.770   4.532   3.029 -1.6720  1.4976  1.2668
  121GLN     CG 1814   6.654   4.347   3.049 -0.1109  0.1201 -0.8092
  121GLN    HG1 1815   6.735   4.280   3.078 -0.4399  0.1130  0.1540
  121GLN    HG2 1816   6.582   4.289   2.991 -0.9503  0.7223 -0.4075
  121GLN     CD 1817   6.583   4.370   3.183  0.2709 -0.0309  0.8034
  121GLN    OE1 1818   6.524   4.477   3.208 -0.2405 -0.0903 -0.4849
  121GLN    NE2 1819   6.576   4.274   3.270 -0.5910 -0.2424 -0.1320
  121GLN   HE21 1820   6.616   4.185   3.242 -0.5552  0.1193 -1.2957
  121GLN   HE22 1821   6.515   4.270   3.350 -1.7657 -1.8403 -1.0455
  121GLN      C 1822   6.801   4.535   2.747  0.5174 -0.2593 -0.1400
  121GLN      O 1823   6.705   4.589   2.688  0.0225 -0.0914  0.2021
  122ALA      N 1824   6.925   4.568   2.711  0.8138 -0.1968 -0.5192
  122ALA      H 1825   7.002   4.509   2.739  0.2909 -0.9320 -0.6085
  122ALA     CA 1826   6.950   4.667   2.605 -0.9561 -0.7741 -0.1337
  122ALA     HA 1827   6.886   4.750   2.634 -2.0959 -1.2597 -1.1257
  122ALA     CB 1828   7.095   4.713   2.604 -0.6383 -0.5487 -0.4282
  122ALA    HB1 1829   7.133   4.726   2.706  0.4474  2.0188 -1.0629
  122ALA    HB2 1830   7.168   4.650   2.553  1.4247  0.2077  1.3744
  122ALA    HB3 1831   7.098   4.814   2.563 -3.0702  0.6213  1.9487
  122ALA      C 1832   6.904   4.625   2.463 -0.1942  1.1426 -0.7570
  122ALA      O 1833   6.869   4.704   2.377  0.2352 -0.2804  0.5598
  123TRP      N 1834   6.905   4.490   2.436 -0.2120 -0.6038  0.2220
  123TRP      H 1835   6.953   4.429   2.502  0.9060 -1.6227 -1.4523
  123TRP     CA 1836   6.859   4.438   2.305 -0.1079 -0.4885  0.2741
  123TRP     HA 1837   6.924   4.472   2.225  4.0046  0.2427  3.6005
  123TRP     CB 1838   6.867   4.286   2.299 -0.3027  0.8791 -0.1292
  123TRP    HB1 1839   6.814   4.244   2.214  0.1701 -1.1865  0.5351
  123TRP    HB2 1840   6.824   4.242   2.389  0.6098 -2.6757 -1.2730
  123TRP     CG 1841   7.011   4.238   2.276 -0.1773  0.7454  0.2078
  123TRP    CD1 1842   7.099   4.207   2.374  0.0819  0.2235 -0.2260
  123TRP    HD1 1843   7.078   4.204   2.480 -0.7359 -0.9574 -0.4017
  123TRP    NE1 1844   7.215   4.163   2.318 -0.4929  0.5289  1.0063
  123TRP    HE1 1845   7.298   4.130   2.366 -0.1343 -0.8359 -0.4853
  123TRP    CE2 1846   7.217   4.181   2.185  0.4176 -0.2129 -0.4115
  123TRP    CZ2 1847   7.318   4.161   2.087  0.5306  0.7766 -0.4628
  123TRP    HZ2 1848   7.412   4.116   2.113 -0.6561 -2.0788 -0.7441
  123TRP    CH2 1849   7.280   4.191   1.950 -0.4036  0.5273 -0.6687
  123TRP    HH2 1850   7.354   4.172   1.874 -2.0298 -0.5130 -2.0925
  123TRP    CZ3 1851   7.154   4.241   1.917 -0.4231  0.4633 -0.4450
  123TRP    HZ3 1852   7.123   4.256   1.815 -0.2884  1.2381 -0.3766
  123TRP    CE3 1853   7.060   4.255   2.018 -0.6891  0.0949 -0.3196
  123TRP    HE3 1854   6.964   4.299   1.996 -1.4336  0.0854  2.4928
  123TRP    CD2 1855   7.087   4.219   2.151 -0.0714 -0.2230  0.0745
  123TRP      C 1856   6.713   4.479   2.269  0.5924  0.0307  0.0248
  123TRP      O 1857   6.681   4.493   2.148 -0.8718 -0.3185  0.5852
  124ILE      N 1858   6.619   4.498   2.372  0.1234  0.2021 -0.3207
  124ILE      H 1859   6.664   4.501   2.463  2.4835  0.8926 -1.4185
  124ILE     CA 1860   6.480   4.549   2.361 -0.1931  0.2066 -0.7744
  124ILE     HA 1861   6.453   4.533   2.257  0.1587 -1.9954 -0.5775
  124ILE     CB 1862   6.375   4.471   2.440  0.3004  0.0886  0.4334
  124ILE     HB 1863   6.274   4.510   2.422  0.8181  3.0826  3.0101
  124ILE    CG2 1864   6.360   4.329   2.384 -0.3928 -0.5526 -0.1559
  124ILE   HG21 1865   6.343   4.334   2.276 -1.8056  0.2710  0.0827
  124ILE   HG22 1866   6.451   4.271   2.394  0.5158  1.0606  1.2970
  124ILE   HG23 1867   6.277   4.291   2.444  0.6644  1.8182  3.1009
  124ILE    CG1 1868   6.398   4.467   2.589  0.3296 -0.6988  0.9037
  124ILE   HG11 1869   6.409   4.574   2.607 -1.2380 -0.0741 -1.5027
  124ILE   HG12 1870   6.494   4.420   2.614  1.0531 -0.2747 -0.9583
  124ILE     CD 1871   6.291   4.417   2.683  0.3444  0.2053 -0.3415
  124ILE    HD1 1872   6.282   4.308   2.685 -0.9589  0.3066  0.5877
  124ILE    HD2 1873   6.312   4.436   2.789 -0.0719  1.4907 -0.4737
  124ILE    HD3 1874   6.192   4.452   2.656  0.2764  0.9231  0.7928
  124ILE      C 1875   6.471   4.696   2.384  0.2576 -0.0667 -0.4628
  124ILE      O 1876   6.361   4.756   2.384 -0.6306 -0.0141  0.0132
  125ARG      N 1877   6.583   4.766   2.397  0.1077 -0.0131 -0.3446
  125ARG      H 1878   6.676   4.727   2.393  1.0731  2.2421 -1.1417
  125ARG     CA 1879   6.577   4.912   2.424 -0.0492  0.4404  0.1191
  125ARG     HA 1880   6.492   4.915   2.492  1.4661 -2.8161  2.4147
  125ARG     CB 1881   6.700   4.960   2.498 -0.4031 -0.9241  0.0376
  125ARG    HB1 1882   6.778   4.981   2.425  0.0099 -0.3353  0.6302
  125ARG    HB2 1883   6.736   4.881   2.563  0.5218 -0.3798  0.2093
  125ARG     CG 1884   6.662   5.083   2.589 -0.1698  0.0348  0.8874
  125ARG    HG1 1885   6.572   5.072   2.649 -0.1155 -0.8690  0.8257
  125ARG    HG2 1886   6.640   5.160   2.516  1.3696 -0.0125  0.3330
  125ARG     CD 1887   6.773   5.132   2.681  0.1541 -0.3009 -0.9804
  125ARG    HD1 1888   6.751   5.237   2.697 -1.9649 -0.8724  0.2538
  125ARG    HD2 1889   6.870   5.132   2.632  1.1298  2.1101  0.7669
  125ARG     NE 1890   6.772   5.047   2.802  0.0463 -0.3639 -0.6820
  125ARG     HE 1891   6.679   5.020   2.831 -0.1105 -0.0569 -0.8906
  125ARG     CZ 1892   6.881   4.990   2.860  0.7823  0.3827  0.0684
  125ARG    NH1 1893   7.006   5.015   2.839  0.1453  0.1765  0.3667
  125ARG   HH11 1894   7.027   5.085   2.769 -3.0162  1.0566  0.1015
  125ARG   HH12 1895   7.077   4.961   2.886  0.8647  0.6393 -0.1658
  125ARG    NH2 1896   6.861   4.882   2.931  0.1482 -0.2108 -0.5173
  125ARG   HH21 1897   6.766   4.861   2.957  0.3007  0.4169  0.5916
  125ARG   HH22 1898   6.944   4.838   2.968 -0.2723 -0.8674 -0.3536
  125ARG      C 1899   6.543   4.985   2.294  0.6763 -0.9272 -0.1955
  125ARG      O 1900   6.579   4.935   2.188 -0.5845 -0.0003 -0.8055
  126GLY      N 1901   6.475   5.102   2.307  0.7386  0.6573 -0.4230
  126GLY      H 1902   6.446   5.120   2.402 -3.5058 -0.4653 -1.3067
  126GLY     CA 1903   6.432   5.192   2.200  0.4511 -0.0785 -0.6101
  126GLY    HA1 1904   6.519   5.231   2.146  0.7736  0.9138  0.5808
  126GLY    HA2 1905   6.396   5.288   2.237  0.8790 -0.0117 -0.3561
  126GLY      C 1906   6.331   5.129   2.097 -1.1434 -0.4573 -0.3378
  126GLY      O 1907   6.255   5.197   2.036  0.2916 -0.0869  0.1766
  127CYS      N 1908   6.317   4.996   2.096  0.5848  0.1365  0.3497
  127CYS      H 1909   6.380   4.940   2.152 -2.1680 -0.8072  2.7650
  127CYS     CA 1910   6.211   4.929   2.025 -0.0875 -0.3094  0.3646
  127CYS     HA 1911   6.212   4.966   1.922  1.7789 -0.8799  0.1321
  127CYS     CB 1912   6.252   4.787   2.030  0.0934  0.0689 -0.0006
  127CYS    HB1 1913   6.186   4.722   1.973  1.2743 -0.1852 -1.1216
  127CYS    HB2 1914   6.237   4.750   2.132  1.4035 -1.8508 -0.4537
  127CYS     SG 1915   6.420   4.725   1.987 -0.4800 -0.1962  0.2281
  127CYS      C 1916   6.071   4.956   2.065  0.1098  0.1590 -0.7653
  127CYS      O 1917   6.036   4.970   2.188 -0.1690 -0.3315  0.1490
  128ARG      N 1918   5.978   4.973   1.972  0.4055  0.9199  0.0399
  128ARG      H 1919   6.002   4.950   1.876  1.1329 -0.6444  0.5614
  128ARG     CA 1920   5.835   4.989   2.001 -0.1627  0.0513 -0.2957
  128ARG     HA 1921   5.827   5.059   2.084  1.2352  0.3782 -0.4143
  128ARG     CB 1922   5.771   5.034   1.868 -0.6329 -0.0001 -0.2526
  128ARG    HB1 1923   5.664   5.034   1.889 -0.8463  1.9095 -1.1219
  128ARG    HB2 1924   5.780   4.952   1.797  0.4636  0.8218 -1.1045
  128ARG     CG 1925   5.807   5.172   1.816  0.3141  1.5882  0.1473
  128ARG    HG1 1926   5.752   5.177   1.722  0.8881 -1.0898 -0.3935
  128ARG    HG2 1927   5.913   5.175   1.791  0.9552 -2.2327  1.8003
  128ARG     CD 1928   5.757   5.274   1.912  0.6076  0.2923 -0.1116
  128ARG    HD1 1929   5.799   5.273   2.012 -2.9809 -0.7070  1.5502
  128ARG    HD2 1930   5.653   5.256   1.940  1.2540  1.0125  3.1098
  128ARG     NE 1931   5.770   5.409   1.869  0.4016  0.0630  0.0425
  128ARG     HE 1932   5.865   5.443   1.862  0.2779  0.5893  0.8139
  128ARG     CZ 1933   5.675   5.488   1.819 -0.2060 -0.4691 -0.7435
  128ARG    NH1 1934   5.549   5.459   1.807  0.4654 -0.0477  0.2675
  128ARG   HH11 1935   5.515   5.364   1.813 -0.7469  0.3546  0.1756
  128ARG   HH12 1936   5.489   5.524   1.758  2.2558  0.6084 -1.1275
  128ARG    NH2 1937   5.698   5.616   1.790  0.8083  0.4571  0.3196
  128ARG   HH21 1938   5.783   5.660   1.822  0.0979  2.0066  0.1925
  128ARG   HH22 1939   5.616   5.674   1.776  1.2332  0.6389 -1.6669
  128ARG      C 1940   5.777   4.856   2.051  0.5790  0.5890  0.9992
  128ARG      O 1941   5.789   4.757   1.977 -0.0951 -0.4563  0.0879
  129LEU      N 1942   5.723   4.835   2.174  0.0317 -0.5310  0.5938
  129LEU      H 1943   5.709   4.917   2.230  1.4200  0.5545 -0.5600
  129LEU     CA 1944   5.691   4.706   2.225 -0.0439  0.7800  0.1936
  129LEU     HA 1945   5.657   4.636   2.149  1.0794 -1.1475  1.4092
  129LEU     CB 1946   5.827   4.656   2.296 -0.3887  0.0111  0.5364
  129LEU    HB1 1947   5.837   4.702   2.394  0.1979  1.1244 -0.0237
  129LEU    HB2 1948   5.918   4.677   2.239  0.7918 -2.3924  1.4069
  129LEU     CG 1949   5.838   4.501   2.323 -0.0374 -0.0029  0.5845
  129LEU     HG 1950   5.767   4.468   2.398 -0.5525  0.2517  0.2212
  129LEU    CD1 1951   5.821   4.413   2.201  1.3440  0.0536  0.6501
  129LEU   HD11 1952   5.727   4.441   2.154  0.8973  0.3231  1.6775
  129LEU   HD12 1953   5.900   4.442   2.132 -1.0776  1.2011 -1.8545
  129LEU   HD13 1954   5.820   4.306   2.223  0.6978 -0.3178 -1.0433
  129LEU    CD2 1955   5.973   4.462   2.374 -0.3043 -0.5711 -0.7987
  129LEU   HD21 1956   5.982   4.503   2.474  1.6969 -0.3067 -1.0332
  129LEU   HD22 1957   5.980   4.354   2.382  0.5587 -0.5342 -0.8848
  129LEU   HD23 1958   6.052   4.506   2.312 -0.4514 -0.0825 -0.6492
  129LEU      C 1959   5.574   4.712   2.313  0.1040 -0.1945 -0.3657
  129LEU    OC1 1960   5.490   4.616   2.304  0.1991 -0.0406  0.0966
  129LEU   HC11 1961   5.526   4.531   2.280 -0.2253 -0.6820  1.6337
  129LEU   HC12 1962   5.398   4.639   2.323  0.2174 -0.1750  0.3498
  129LEU    OC2 1963   5.566   4.800   2.403  0.1296 -0.3121  0.5509
  129LEU   HC21 1964   5.501   4.782   2.471 -0.1307 -0.1646  0.3428
  129LEU   HC22 1965   5.636   4.866   2.402  1.0772 -1.2405  2.1813
  130SOL     OW 1966   4.387   0.260   4.019  0.2015 -0.0028  0.0517
  130SOL    HW1 1967   4.304   0.305   4.037 -0.3689 -0.9217 -0.2424
  130SOL    HW2 1968   4.375   0.172   4.054  1.2550  0.0088  0.4864
  131SOL     OW 1969   2.435   6.222   2.385  0.7496  0.0532 -0.1636
  131SOL    HW1 1970   2.498   6.235   2.314 -0.1084  0.7865 -0.8149
  131SOL    HW2 1971   2.377   6.298   2.380 -0.1087 -0.5348  0.5015
  132SOL     OW 1972   3.880   2.297   1.116  0.6495 -0.1686 -0.4134
  132SOL    HW1 1973   3.928   2.370   1.078 -0.6871  1.6117  1.1512
  132SOL    HW2 1974   3.792   2.304   1.079 -0.1415  0.4685  1.4753
  133SOL     OW 1975   3.202   5.099   1.332  0.5917 -0.3377 -0.1154
  133SOL    HW1 1976   3.188   5.175   1.275  0.8136  0.9681  1.5153
  133SOL    HW2 1977   3.120   5.090   1.381  0.1128 -1.9283 -1.1165
  134SOL     OW 1978   0.042   4.799   3.075  0.1567  0.3007  0.3674
  134SOL    HW1 1979   0.024   4.843   3.158 -0.1316  1.5566 -0.3440
  134SOL    HW2 1980  -0.034   4.741   3.062  0.6045 -0.5503  1.3732
  135SOL     OW 1981   3.818   3.042   0.005 -0.0888 -0.2791 -0.2375
  135SOL    HW1 1982   3.831   3.076  -0.084 -2.7238  0.2394 -0.5160
  135SOL    HW2 1983   3.860   3.107   0.061  1.9140 -0.7804 -1.0663
  136SOL     OW 1984   1.785   6.316   3.546  0.0126 -0.1125  0.1770
  136SOL    HW1 1985   1.801   6.364   3.627 -1.3421 -0.6445  0.7873
  136SOL    HW2 1986   1.691   6.324   3.532 -0.1421 -1.9918 -0.0547
  137SOL     OW 1987   2.833   3.785   1.848  0.3434 -0.4308 -0.2045
  137SOL    HW1 1988   2.796   3.873   1.836  1.3547  0.2018  1.0422
  137SOL    HW2 1989   2.797   3.756   1.932  0.7680 -0.8126 -0.1526
  138SOL     OW 1990   6.431   0.046   4.428 -0.2822 -0.6723  0.7566
  138SOL    HW1 1991   6.450  -0.047   4.446 -0.5896 -0.5533  1.7757
  138SOL    HW2 1992   6.339   0.057   4.453 -1.5657 -1.0181 -3.2141
  139SOL     OW 1993   0.165   5.499   3.764 -0.0233 -0.1677  0.0810
  139SOL    HW1 1994   0.153   5.543   3.848  1.0448 -0.3242  0.3247
  139SOL    HW2 1995   0.134   5.563   3.699 -1.6575 -0.3678  0.6158
  140SOL     OW 1996   0.948   2.440   0.548  0.1221 -0.2265 -0.5413
  140SOL    HW1 1997   1.030   2.488   0.545 -0.7937  1.5078  0.4358
  140SOL    HW2 1998   0.904   2.473   0.627 -1.0440 -1.8985 -0.4357
  141SOL     OW 1999   5.597   4.789   0.921  0.0564  0.2258 -0.0343
  141SOL    HW1 2000   5.645   4.712   0.891 -2.1601 -0.5092 -1.9686
  141SOL    HW2 2001   5.588   4.777   1.015  1.1386 -1.0525 -0.0670
  142SOL     OW 2002   4.478   0.285   2.252 -0.7108 -0.7448  0.5815
  142SOL    HW1 2003   4.472   0.372   2.214 -0.8726 -2.0303 -2.6086
  142SOL    HW2 2004   4.411   0.284   2.321 -0.8880  1.5274  0.5110
  143SOL     OW 2005   2.416   2.566   3.627 -0.1221  0.0865  0.1663
  143SOL    HW1 2006   2.331   2.570   3.583 -0.8923  1.2906  1.6813
  143SOL    HW2 2007   2.472   2.519   3.565 -1.3436  1.0223 -1.7699
  144SOL     OW 2008   2.774   2.745   2.045 -0.4651  0.1499  0.9583
  144SOL    HW1 2009   2.742   2.666   2.087 -1.2681  0.6741  1.3647
  144SOL    HW2 2010   2.697   2.784   2.004 -0.0749  0.6870  0.7129
  145SOL     OW 2011   0.131   5.838   1.415  0.6155 -0.0225  0.5534
  145SOL    HW1 2012   0.139   5.899   1.488 -0.0787  0.6823  0.0563
  145SOL    HW2 2013   0.198   5.867   1.352 -0.4459  0.9374 -0.1637
  146SOL     OW 2014   5.897   5.562   3.040  0.4327  0.6318  0.0417
  146SOL    HW1 2015   5.818   5.550   2.988  1.1108  1.6121 -1.2691
  146SOL    HW2 2016   5.911   5.477   3.083 -1.2865  0.4343  0.2815
  147SOL     OW 2017   3.702   2.048   1.939  0.5118  0.2831  0.7611
  147SOL    HW1 2018   3.689   1.953   1.941  0.4684  0.2944  0.9508
  147SOL    HW2 2019   3.626   2.084   1.985 -1.6217  0.6108 -2.5848
  148SOL     OW 2020   3.270   0.278   1.835 -0.2330  0.1067 -0.6501
  148SOL    HW1 2021   3.350   0.278   1.886 -0.4808 -0.3013 -0.2583
  148SOL    HW2 2022   3.267   0.192   1.793 -0.3158  0.2294 -0.9024
  149SOL     OW 2023   0.210   5.688   1.114  0.3025  0.4920  0.2855
  149SOL    HW1 2024   0.263   5.748   1.166 -0.5687  0.8633  0.7795
  149SOL    HW2 2025   0.159   5.745   1.056  0.0510  0.1854  0.2008
  150SOL     OW 2026   2.543   3.368   2.652 -0.3107  0.2491  0.8597
  150SOL    HW1 2027   2.481   3.382   2.723 -0.0751 -2.4365  1.6726
  150SOL    HW2 2028   2.498   3.401   2.574 -2.1035 -0.1965  1.6731
  151SOL     OW 2029   0.838   3.237   0.416  0.5435  0.0216 -0.4244
  151SOL    HW1 2030   0.742   3.242   0.417  0.5610  1.1364 -1.5748
  151SOL    HW2 2031   0.860   3.235   0.323  1.6328 -0.7637 -0.1695
  152SOL     OW 2032   3.581   1.039   1.366  0.6267 -0.3010  0.2869
  152SOL    HW1 2033   3.673   1.058   1.349  0.7068 -1.2241 -0.3576
  152SOL    HW2 2034   3.558   1.097   1.438  0.6775  2.7215 -1.9298
  153SOL     OW 2035   5.692   5.441   3.703 -0.6588  0.3081 -0.2236
  153SOL    HW1 2036   5.771   5.387   3.702 -1.6607 -1.2283 -1.0155
  153SOL    HW2 2037   5.692   5.486   3.619 -0.8645 -0.0967 -0.4464
  154SOL     OW 2038   2.793   4.029   3.168 -0.0779 -0.0049  0.4387
  154SOL    HW1 2039   2.725   4.012   3.233 -0.5646 -0.7372 -0.2376
  154SOL    HW2 2040   2.800   3.947   3.119 -1.7567  1.3477 -2.3056
  155SOL     OW 2041   5.386   1.643   2.825 -0.3062 -0.6036 -0.1603
  155SOL    HW1 2042   5.295   1.671   2.822  0.7157  3.7076  1.4527
  155SOL    HW2 2043   5.383   1.557   2.868 -3.4862  0.6882  2.7418
  156SOL     OW 2044   1.216   4.748   4.399 -0.2799  0.1852  0.2177
  156SOL    HW1 2045   1.218   4.732   4.305 -0.4677  0.7163  0.1198
  156SOL    HW2 2046   1.162   4.677   4.434 -0.8145  0.3955 -0.1669
  157SOL     OW 2047   1.640   2.344   3.830  0.2342 -0.2609  0.2999
  157SOL    HW1 2048   1.591   2.387   3.901  1.6162 -2.3619  2.7235
  157SOL    HW2 2049   1.573   2.313   3.769 -1.4649 -1.7533  2.7208
  158SOL     OW 2050   5.364   0.662   1.608  0.0042 -0.1207  0.6737
  158SOL    HW1 2051   5.415   0.595   1.654  2.1690  0.2768 -0.9614
  158SOL    HW2 2052   5.309   0.612   1.547 -0.4546 -0.5040  1.3965
  159SOL     OW 2053   2.018   4.867   2.107  0.2313 -0.2346 -0.3525
  159SOL    HW1 2054   1.984   4.865   2.018 -1.4755 -1.1808  0.2730
  159SOL    HW2 2055   2.023   4.775   2.133 -1.4276  0.0705  1.2509
  160SOL     OW 2056   3.851   2.969   1.071 -0.1137 -0.1479  0.7039
  160SOL    HW1 2057   3.860   3.064   1.076 -0.9398 -0.0825  1.1423
  160SOL    HW2 2058   3.934   2.935   1.105 -0.3315  0.4081  1.8247
  161SOL     OW 2059   3.583   2.334   2.922  0.0743  0.1763  0.1094
  161SOL    HW1 2060   3.664   2.376   2.892  1.4654 -0.9565  2.0531
  161SOL    HW2 2061   3.539   2.401   2.975 -0.8784  1.1642 -1.8381
  162SOL     OW 2062   4.287   1.810   2.026 -0.1542 -0.2346  0.4227
  162SOL    HW1 2063   4.296   1.856   2.109  0.4305  1.2190 -0.4160
  162SOL    HW2 2064   4.376   1.807   1.991  0.0869 -3.1567  0.9954
  163SOL     OW 2065   4.479   3.435   1.157 -0.1450 -0.1092  0.5145
  163SOL    HW1 2066   4.569   3.422   1.126  0.0623  1.2968  0.4619
  163SOL    HW2 2067   4.482   3.413   1.250 -0.3242 -2.4214  0.0289
  164SOL     OW 2068   0.819   4.354   1.585 -0.0128  0.5082 -0.0391
  164SOL    HW1 2069   0.746   4.414   1.599 -0.3148 -0.0545  0.9093
  164SOL    HW2 2070   0.862   4.348   1.670 -2.2821 -3.5373  1.1137
  165SOL     OW 2071   1.746   2.649   4.593 -0.1183  0.0085  0.5595
  165SOL    HW1 2072   1.669   2.623   4.541 -0.6122 -0.7726  1.6444
  165SOL    HW2 2073   1.736   2.743   4.604 -0.1483  0.1455 -0.5161
  166SOL     OW 2074   0.483   1.250   3.188  0.3124  0.5532  0.3888
  166SOL    HW1 2075   0.520   1.312   3.126  0.9530  0.1414  0.3551
  166SOL    HW2 2076   0.515   1.165   3.160 -1.1376  0.1010  0.0087
  167SOL     OW 2077   4.303   0.049   3.789 -0.0401 -0.8097 -0.2330
  167SOL    HW1 2078   4.301   0.075   3.880  2.5185 -1.1448  0.0059
  167SOL    HW2 2079   4.229  -0.011   3.779 -1.9715  1.2513  0.8740
  168SOL     OW 2080   5.420   0.019   2.888 -0.4358 -0.3234  0.8248
  168SOL    HW1 2081   5.427  -0.064   2.840 -0.9835  0.2716 -0.3520
  168SOL    HW2 2082   5.449   0.085   2.825 -0.1951  0.3981  1.6765
  169SOL     OW 2083   5.426   4.361   2.865 -0.0666 -0.4639  0.0744
  169SOL    HW1 2084   5.450   4.273   2.835 -2.2595 -1.3048  0.5606
  169SOL    HW2 2085   5.330   4.359   2.867 -0.1285  1.6605  0.9686
  170SOL     OW 2086   4.925   4.970   2.842  0.6883  0.1510  0.2078
  170SOL    HW1 2087   4.955   5.060   2.829  1.7706 -0.3668 -0.9843
  170SOL    HW2 2088   4.908   4.937   2.754 -2.8796  0.1764  0.7076
  171SOL     OW 2089   6.021   0.579   0.011 -0.2846  0.8667  0.0257
  171SOL    HW1 2090   5.967   0.503   0.031  1.8575 -0.7110  0.1193
  171SOL    HW2 2091   6.024   0.583  -0.085  1.3172 -0.5122 -0.0144
  172SOL     OW 2092   3.378   1.808   2.674  0.7294  0.3867  0.4318
  172SOL    HW1 2093   3.363   1.784   2.582  1.4138 -0.8772  0.6319
  172SOL    HW2 2094   3.466   1.777   2.693 -0.0826 -1.1105  2.0450
  173SOL     OW 2095   2.046   2.505   0.499  0.1568 -0.1212 -0.4042
  173SOL    HW1 2096   2.022   2.470   0.413  3.9325  1.7342 -2.4586
  173SOL    HW2 2097   2.131   2.465   0.519  0.4267  1.1889  1.4016
  174SOL     OW 2098   1.011   2.075   3.173  0.0116 -0.1407 -0.4335
  174SOL    HW1 2099   1.019   2.002   3.234 -0.6539 -0.6458 -0.9307
  174SOL    HW2 2100   0.936   2.125   3.204  0.8884  0.7492  0.3138
  175SOL     OW 2101   6.264   5.808   2.168  0.1352 -0.2913  0.4042
  175SOL    HW1 2102   6.306   5.741   2.114  1.2186  0.8120 -0.1570
  175SOL    HW2 2103   6.207   5.855   2.108  0.7217  0.4068  0.3743
  176SOL     OW 2104   3.164   2.676   3.959 -0.3886 -0.3344 -0.6992
  176SOL    HW1 2105   3.214   2.672   3.877  0.6704  0.3044 -0.1143
  176SOL    HW2 2106   3.161   2.585   3.990 -0.7749 -0.5745 -1.4298
  177SOL     OW 2107   5.486   3.475   3.898 -0.8335  0.1265  0.2131
  177SOL    HW1 2108   5.418   3.526   3.943 -0.5969 -0.0323  0.7639
  177SOL    HW2 2109   5.567   3.521   3.919 -0.5012 -0.9696  1.4936
  178SOL     OW 2110   3.502   2.275   2.654  0.2237  0.0054  0.6389
  178SOL    HW1 2111   3.571   2.325   2.698  0.7232  0.3200 -0.4561
  178SOL    HW2 2112   3.421   2.323   2.674  0.4069  0.0283  1.3577
  179SOL     OW 2113   1.981   1.341   4.066 -0.5746  0.2620  0.3975
  179SOL    HW1 2114   1.916   1.339   4.136 -1.3139  1.8464 -0.1832
  179SOL    HW2 2115   1.995   1.249   4.043  1.3344 -0.5129  4.0460
  180SOL     OW 2116   5.206   2.748   1.282  0.2242 -0.3813  0.0349
  180SOL    HW1 2117   5.201   2.844   1.281 -2.0300 -0.4454 -0.8852
  180SOL    HW2 2118   5.295   2.728   1.252  1.3510  1.3964  1.9630
  181SOL     OW 2119   4.715   4.787   1.322 -0.3813 -0.3627  0.2071
  181SOL    HW1 2120   4.679   4.763   1.237  1.5412 -3.0489  0.0237
  181SOL    HW2 2121   4.639   4.802   1.378 -1.6986 -1.1765 -1.2927
  182SOL     OW 2122   3.679   4.153   2.251 -0.0788 -0.1616  0.2121
  182SOL    HW1 2123   3.732   4.167   2.330  0.2946  0.8253 -0.2003
  182SOL    HW2 2124   3.741   4.121   2.186 -0.2068 -0.0931  0.0563
  183SOL     OW 2125   2.793   3.488   2.542 -0.4871  0.1690 -0.1182
  183SOL    HW1 2126   2.706   3.469   2.577 -0.0377  1.9554  2.1443
  183SOL    HW2 2127   2.851   3.425   2.586 -0.5749 -1.2331 -1.8537
  184SOL     OW 2128   0.231   5.432   2.000  0.5121  0.3513  0.1484
  184SOL    HW1 2129   0.211   5.525   2.013 -0.9473 -0.0339  0.9673
  184SOL    HW2 2130   0.322   5.423   2.027  0.6382  1.5236  0.1753
  185SOL     OW 2131   3.967   1.314   1.550 -0.4462  0.2533 -0.1435
  185SOL    HW1 2132   4.021   1.247   1.591  1.0777  1.2216 -0.5165
  185SOL    HW2 2133   3.935   1.367   1.623 -1.5062 -0.7081  0.1366
  186SOL     OW 2134   4.159   5.748   3.822  0.5262  0.0211  0.3108
  186SOL    HW1 2135   4.111   5.821   3.783 -0.8046 -1.1456 -0.3558
  186SOL    HW2 2136   4.158   5.765   3.916 -1.3685 -0.0139  0.3405
  187SOL     OW 2137   4.936   4.512   1.175  0.4018  0.1680  0.2414
  187SOL    HW1 2138   4.972   4.596   1.203  0.1396  0.4399 -0.2313
  187SOL    HW2 2139   4.977   4.448   1.234 -0.0870  0.7178  1.2052
  188SOL     OW 2140   5.684   5.873   3.854  0.0328 -0.2520 -0.5935
  188SOL    HW1 2141   5.674   5.870   3.949 -0.0738  0.1047 -0.5922
  188SOL    HW2 2142   5.594   5.869   3.820  0.1136 -1.1851 -0.7043
  189SOL     OW 2143   2.697   1.600   0.101 -0.1877 -0.0459 -0.9337
  189SOL    HW1 2144   2.780   1.646   0.116  0.0607 -0.2449 -1.6448
  189SOL    HW2 2145   2.653   1.600   0.186  2.0018 -2.8508  0.3666
  190SOL     OW 2146   2.021   5.574   0.819  0.7949  0.4005 -0.1104
  190SOL    HW1 2147   2.022   5.557   0.725  0.3975  1.0060 -0.2335
  190SOL    HW2 2148   1.938   5.537   0.849  2.1189 -2.2746  0.5205
  191SOL     OW 2149   1.325   2.662   1.421 -0.4347  1.0688 -0.2866
  191SOL    HW1 2150   1.264   2.723   1.462  0.1070 -0.4363  3.0661
  191SOL    HW2 2151   1.271   2.587   1.396 -0.6697  1.7613 -2.0683
  192SOL     OW 2152   5.053   0.291   2.654 -0.4530 -0.0334 -0.3805
  192SOL    HW1 2153   5.116   0.312   2.722 -0.9376  1.1188 -0.2631
  192SOL    HW2 2154   5.034   0.198   2.667 -1.4225  0.4129  1.8387
  193SOL     OW 2155   4.835   2.732   2.992  0.0509 -0.1468  0.1826
  193SOL    HW1 2156   4.875   2.769   3.070  0.0981  0.8633 -0.3038
  193SOL    HW2 2157   4.840   2.802   2.927 -0.1340 -0.9110 -0.6769
  194SOL     OW 2158   1.015   1.664   4.173  0.4520 -0.2000 -0.4989
  194SOL    HW1 2159   1.004   1.718   4.251  0.7520  0.3307 -0.8201
  194SOL    HW2 2160   1.052   1.582   4.205 -0.0484 -0.2364 -0.0013
  195SOL     OW 2161   5.196   5.291   3.825  0.2354 -0.7099 -0.4310
  195SOL    HW1 2162   5.179   5.205   3.864 -1.1964  0.4528  1.7211
  195SOL    HW2 2163   5.290   5.293   3.812  0.4787 -2.0695  0.8565
  196SOL     OW 2164   2.369   2.419   0.122  0.2334 -0.2785  0.1519
  196SOL    HW1 2165   2.436   2.450   0.184  0.3352 -1.5461  0.7067
  196SOL    HW2 2166   2.420   2.381   0.050  0.1139 -0.8454  0.3655
  197SOL     OW 2167   4.385   3.571   2.131  0.0305 -0.1225 -0.1359
  197SOL    HW1 2168   4.373   3.643   2.193 -0.1864 -2.2726  2.5379
  197SOL    HW2 2169   4.299   3.557   2.093 -0.1063  0.5362 -0.0675
  198SOL     OW 2170   1.807   5.504   2.329 -0.2516 -0.2698  0.0863
  198SOL    HW1 2171   1.902   5.492   2.327 -0.4534 -2.5622  1.1799
  198SOL    HW2 2172   1.778   5.478   2.242 -0.0153 -1.5837  0.3713
  199SOL     OW 2173   2.104   1.637   4.571  0.2982  1.0155 -0.4047
  199SOL    HW1 2174   2.109   1.662   4.479  0.6459 -0.4934 -0.8231
  199SOL    HW2 2175   2.159   1.559   4.578 -1.6357 -0.3470  0.5693
  200SOL     OW 2176   6.275   4.068   0.049 -0.0165 -0.6230 -0.4869
  200SOL    HW1 2177   6.205   4.077  -0.016  1.4674  0.8232 -2.0112
  200SOL    HW2 2178   6.273   3.976   0.074 -1.4586 -0.9455 -1.6322
  201SOL     OW 2179   3.941   1.686   4.042 -0.2777  0.5902  0.1006
  201SOL    HW1 2180   3.948   1.607   4.095  2.2221  0.5809 -0.0943
  201SOL    HW2 2181   3.849   1.710   4.045 -0.7879 -1.3440  1.5866
  202SOL     OW 2182   4.535   3.272   0.700  0.1844  0.0440  0.6519
  202SOL    HW1 2183   4.554   3.254   0.608 -1.1741 -0.0162  0.3656
  202SOL    HW2 2184   4.621   3.273   0.743  0.9474  1.2695 -0.8127
  203SOL     OW 2185   1.913   1.601   2.989 -0.1468  0.0995  0.0676
  203SOL    HW1 2186   1.868   1.529   3.034  1.0812  1.1429  3.2377
  203SOL    HW2 2187   1.861   1.679   3.011  0.2081  0.5820 -0.7874
  204SOL     OW 2188   1.435   3.629   0.528  0.2483 -0.4187 -0.2095
  204SOL    HW1 2189   1.435   3.718   0.492 -0.3417 -0.3366 -0.0163
  204SOL    HW2 2190   1.526   3.613   0.553  0.5008 -0.1479 -0.9296
  205SOL     OW 2191   2.575   3.945   3.957  0.1367 -0.0697 -0.5304
  205SOL    HW1 2192   2.668   3.963   3.940 -0.3535  1.3900 -1.9994
  205SOL    HW2 2193   2.571   3.851   3.974  2.0517  0.0598  0.9777
  206SOL     OW 2194   0.975   5.404   2.878  0.0695 -0.1793  0.4864
  206SOL    HW1 2195   1.023   5.322   2.866  2.5605  1.0585  1.2359
  206SOL    HW2 2196   0.950   5.404   2.970 -0.8857 -0.5701  0.2296
  207SOL     OW 2197   5.012   0.536   4.337  0.2787 -0.4314  0.4486
  207SOL    HW1 2198   4.993   0.553   4.245 -0.6900 -0.9377  0.5357
  207SOL    HW2 2199   4.948   0.590   4.385  0.1904 -0.8364  0.7958
  208SOL     OW 2200   5.455   5.837   3.715  0.2111 -0.5656 -0.0790
  208SOL    HW1 2201   5.477   5.881   3.633  1.8605  0.1985  0.7107
  208SOL    HW2 2202   5.440   5.746   3.691 -0.6039 -0.1133 -1.3863
  209SOL     OW 2203   4.329   5.688   0.121  0.5944 -0.1535  0.1527
  209SOL    HW1 2204   4.382   5.684   0.201  1.1255  0.7976 -0.1321
  209SOL    HW2 2205   4.250   5.736   0.147  0.1854 -0.9432  0.4011
  210SOL     OW 2206   4.550   4.981   0.887 -0.5050  0.1131  0.1159
  210SOL    HW1 2207   4.610   4.915   0.851  0.6860  1.2920 -0.1439
  210SOL    HW2 2208   4.543   4.959   0.980 -0.7270 -0.8091 -0.1042
  211SOL     OW 2209   1.298   1.469   3.121 -0.0674 -0.5619  0.2357
  211SOL    HW1 2210   1.386   1.498   3.144 -0.1439 -1.1629  1.3380
  211SOL    HW2 2211   1.283   1.391   3.175 -0.7499 -1.2915 -0.9453
  212SOL     OW 2212   3.005   4.940   0.741 -0.3589  0.0796  0.2172
  212SOL    HW1 2213   2.945   4.872   0.772 -1.2021  0.5500 -0.3282
  212SOL    HW2 2214   3.053   4.968   0.819  2.1326 -3.1367  0.0344
  213SOL     OW 2215   4.689   5.060   1.834 -0.0131  0.0996  0.2956
  213SOL    HW1 2216   4.640   5.087   1.757  2.2398  1.1205 -0.8926
  213SOL    HW2 2217   4.723   5.142   1.870  0.8826 -0.5607  0.9967
  214SOL     OW 2218   3.869   0.094   3.511 -0.8364  0.3688 -0.7784
  214SOL    HW1 2219   3.957   0.118   3.482 -0.7895 -1.0840 -2.0015
  214SOL    HW2 2220   3.858   0.137   3.596  0.6192  1.4711 -1.1222
  215SOL     OW 2221   0.944   3.069   0.163 -0.3748 -0.2605  0.1082
  215SOL    HW1 2222   0.859   3.033   0.136 -0.6344  0.0654  0.4759
  215SOL    HW2 2223   0.987   3.093   0.081 -0.2763 -1.2275 -0.1338
  216SOL     OW 2224   2.837   6.233   1.176 -0.3434 -0.3835 -0.6080
  216SOL    HW1 2225   2.899   6.163   1.157 -0.4576 -0.8181  0.5911
  216SOL    HW2 2226   2.761   6.213   1.120 -0.6570 -1.6220  0.2195
  217SOL     OW 2227   0.119   1.951   4.519 -0.0420  0.2553 -0.2827
  217SOL    HW1 2228   0.066   1.948   4.439 -0.4893  0.8015 -0.0089
  217SOL    HW2 2229   0.207   1.928   4.490 -0.5604 -1.4824 -0.6116
  218SOL     OW 2230   0.428   1.266   0.414 -0.0352 -0.4511 -0.1754
  218SOL    HW1 2231   0.406   1.338   0.356  0.2718 -0.2524 -0.0524
  218SOL    HW2 2232   0.405   1.297   0.502  2.3447  0.4933  0.2014
  219SOL     OW 2233   4.135   4.090   3.421 -0.7002  0.6854  0.0012
  219SOL    HW1 2234   4.058   4.034   3.432 -0.3858  0.0706 -0.7940
  219SOL    HW2 2235   4.099   4.175   3.394 -1.1418  0.6663  0.5068
  220SOL     OW 2236   4.831   3.620   3.505  0.2923  0.2049  0.3410
  220SOL    HW1 2237   4.754   3.657   3.462 -1.1309 -1.1726  1.5786
  220SOL    HW2 2238   4.831   3.659   3.592  0.6225 -0.2653  0.5581
  221SOL     OW 2239   5.416   4.044   3.023 -0.6096  0.2770  0.2938
  221SOL    HW1 2240   5.446   4.098   3.096  2.1962 -2.1987  1.1651
  221SOL    HW2 2241   5.457   4.084   2.946 -0.5164  0.7532  0.5825
  222SOL     OW 2242   3.660   2.083   0.758 -0.1599  0.0503 -0.3227
  222SOL    HW1 2243   3.572   2.063   0.727  0.4925 -2.0078 -1.0190
  222SOL    HW2 2244   3.703   1.998   0.765  1.3211  0.8742  1.4687
  223SOL     OW 2245   1.862   1.483   4.594 -0.1276  0.3787  0.7195
  223SOL    HW1 2246   1.838   1.469   4.502 -0.9974 -4.4005  1.3883
  223SOL    HW2 2247   1.922   1.557   4.593 -1.5672  1.7554 -3.3905
  224SOL     OW 2248   0.285   0.365   3.649  0.7416 -0.0284  0.6222
  224SOL    HW1 2249   0.222   0.432   3.620 -0.7318 -1.1244  1.1651
  224SOL    HW2 2250   0.258   0.344   3.738  2.3646 -0.0242  1.1488
  225SOL     OW 2251   3.123   1.635   1.279 -0.3290  0.2617 -0.0415
  225SOL    HW1 2252   3.070   1.594   1.347  1.0218  1.1751  1.6511
  225SOL    HW2 2253   3.208   1.591   1.286  0.0017  0.7722 -0.7420
  226SOL     OW 2254   3.083   1.092   1.826 -0.1110  0.8937 -0.2139
  226SOL    HW1 2255   3.038   1.007   1.835 -0.6681  1.2008 -0.0444
  226SOL    HW2 2256   3.104   1.118   1.915  0.4974  0.7105 -0.2978
  227SOL     OW 2257   3.414   4.185   2.398 -0.1568  0.0126 -0.4617
  227SOL    HW1 2258   3.467   4.142   2.465 -1.1385 -0.4069  0.0578
  227SOL    HW2 2259   3.478   4.213   2.333  0.6185 -1.2738 -0.2962
  228SOL     OW 2260   6.525   3.350   0.079  1.1164  0.5682 -0.0897
  228SOL    HW1 2261   6.548   3.299   0.002  1.9881  1.6699 -0.5895
  228SOL    HW2 2262   6.479   3.289   0.136  1.6324 -0.6120 -0.9096
  229SOL     OW 2263   4.179   1.041   1.207  0.1693 -0.2624 -0.6791
  229SOL    HW1 2264   4.275   1.049   1.208  0.2333 -1.0162 -0.5467
  229SOL    HW2 2265   4.163   0.949   1.187 -0.5413  0.3317 -3.2142
  230SOL     OW 2266   1.161   1.600   2.931  0.1599  0.1034  0.1429
  230SOL    HW1 2267   1.225   1.619   2.863 -0.8077  0.0644 -0.8008
  230SOL    HW2 2268   1.209   1.549   2.996  1.2299  0.6022 -0.2419
  231SOL     OW 2269   5.369   2.330   1.490 -0.0502 -0.1226 -0.1866
  231SOL    HW1 2270   5.418   2.291   1.417  1.2856  3.1363 -1.2382
  231SOL    HW2 2271   5.332   2.410   1.454 -3.0856 -0.5592  1.6522
  232SOL     OW 2272   3.599   3.126   1.437  0.7807  0.3891  0.2097
  232SOL    HW1 2273   3.575   3.034   1.425 -1.1312  0.9433 -0.6442
  232SOL    HW2 2274   3.571   3.146   1.526  1.6854  0.0199  0.5838
  233SOL     OW 2275   4.997   5.995   4.448  0.9245  0.1493 -0.2321
  233SOL    HW1 2276   5.082   6.000   4.492  0.5907  2.1962  0.2771
  233SOL    HW2 2277   4.946   5.935   4.503  1.3800  0.5544  0.6675
  234SOL     OW 2278   1.929   3.699   0.337 -0.1363  0.4613  0.6848
  234SOL    HW1 2279   1.844   3.658   0.353 -0.2103  0.6075  0.6736
  234SOL    HW2 2280   1.943   3.687   0.243  1.4450 -2.5840  1.1899
  235SOL     OW 2281   4.427   1.387   0.561 -0.4295 -1.0347 -0.0638
  235SOL    HW1 2282   4.478   1.330   0.503  0.8876  0.3440 -0.3336
  235SOL    HW2 2283   4.474   1.470   0.559 -1.8624 -0.1678  0.9227
  236SOL     OW 2284   5.478   5.944   4.063 -0.5064 -0.9232  0.2649
  236SOL    HW1 2285   5.514   5.937   4.152  0.0103 -2.4376 -0.0315
  236SOL    HW2 2286   5.392   5.902   4.069 -0.7743 -0.3964  0.1885
  237SOL     OW 2287   3.729   3.818   2.150  0.4584 -0.6226  0.1161
  237SOL    HW1 2288   3.656   3.834   2.211  0.2393  1.1784 -0.5568
  237SOL    HW2 2289   3.731   3.723   2.141 -2.3764 -0.7358 -0.5017
  238SOL     OW 2290   0.164   1.316   3.267 -0.6462  0.4840  0.3028
  238SOL    HW1 2291   0.253   1.306   3.234 -0.7735 -0.2456  0.1526
  238SOL    HW2 2292   0.145   1.409   3.259 -0.4457  0.4313 -1.1137
  239SOL     OW 2293   4.969   3.425   0.144 -0.1219 -0.1692 -0.2865
  239SOL    HW1 2294   4.964   3.373   0.064 -0.8919  1.1124 -1.1158
  239SOL    HW2 2295   5.059   3.414   0.175  0.5672  0.2814 -2.0230
  240SOL     OW 2296   6.140   3.904   4.117  0.3243 -0.2103  0.3569
  240SOL    HW1 2297   6.095   3.826   4.086 -0.1932  0.3868 -0.4481
  240SOL    HW2 2298   6.232   3.878   4.123  0.3077 -0.6149 -0.8489
  241SOL     OW 2299   1.186   0.361   2.894  0.0528  0.2987  0.8642
  241SOL    HW1 2300   1.138   0.384   2.973 -1.1818 -1.4918  0.6916
  241SOL    HW2 2301   1.119   0.341   2.829  1.0409  1.1775 -0.5081
  242SOL     OW 2302   5.175   1.164   2.571 -0.3097  0.4027  0.6248
  242SOL    HW1 2303   5.083   1.172   2.594 -0.2071  2.7136  0.4679
  242SOL    HW2 2304   5.195   1.071   2.584 -3.0400 -0.5001 -0.9345
  243SOL     OW 2305   0.505   4.148   0.106 -0.4245  0.3761  0.0798
  243SOL    HW1 2306   0.517   4.104   0.191 -0.4222  1.6643  0.7675
  243SOL    HW2 2307   0.539   4.085   0.042 -2.2089 -1.4457  0.8173
  244SOL     OW 2308   6.407   1.062   0.672 -0.3344  0.0872 -0.0095
  244SOL    HW1 2309   6.438   1.006   0.601 -0.2672  0.2220 -0.0879
  244SOL    HW2 2310   6.364   1.135   0.627  0.4150  0.5896  0.0635
  245SOL     OW 2311   1.846   2.256   2.895  0.0070  0.1440  0.2613
  245SOL    HW1 2312   1.773   2.291   2.844  0.5599  0.1875 -0.5264
  245SOL    HW2 2313   1.923   2.300   2.859  0.5688 -0.8790  0.1647
  246SOL     OW 2314   1.915   4.826   0.775 -0.2859  0.0813  0.2702
  246SOL    HW1 2315   1.822   4.831   0.752 -0.1137  0.8041 -0.3019
  246SOL    HW2 2316   1.916   4.781   0.860 -1.2751  1.3174  0.9800
  247SOL     OW 2317   2.204   1.363   0.234  0.1175  0.0328  0.1282
  247SOL    HW1 2318   2.265   1.370   0.307  0.3776  0.6912 -0.1376
  247SOL    HW2 2319   2.258   1.381   0.156 -0.5446  1.4500 -0.0483
  248SOL     OW 2320   1.604   3.383   0.940 -0.1123  0.0560 -0.0758
  248SOL    HW1 2321   1.624   3.367   0.848  1.7208 -1.1606  0.4719
  248SOL    HW2 2322   1.623   3.476   0.952 -0.0738  0.1578 -0.8603
  249SOL     OW 2323   3.777   4.136   1.570  0.1676 -0.4669  0.0823
  249SOL    HW1 2324   3.790   4.075   1.497  0.9190 -0.4631  0.2026
  249SOL    HW2 2325   3.762   4.221   1.528  1.8443 -0.2175 -0.0882
  250SOL     OW 2326   5.040   6.236   1.611 -0.4264  0.5407  0.2008
  250SOL    HW1 2327   4.971   6.198   1.665 -1.3026 -0.3665 -1.4797
  250SOL    HW2 2328   5.066   6.316   1.659 -0.5375 -0.6303  2.3523
  251SOL     OW 2329   4.557   4.459   1.368  0.2684  0.0195  0.5794
  251SOL    HW1 2330   4.581   4.482   1.278 -2.9846  1.0311 -0.1664
  251SOL    HW2 2331   4.548   4.363   1.366 -0.4313  0.0782 -0.4252
  252SOL     OW 2332   3.036   3.241   3.569 -0.8034  0.1638 -0.3020
  252SOL    HW1 2333   3.129   3.235   3.586 -0.7990  1.6019  0.3136
  252SOL    HW2 2334   3.001   3.295   3.641 -2.3907 -1.6778  0.4228
  253SOL     OW 2335   5.701   0.973   3.279 -0.2849  0.0594  0.0774
  253SOL    HW1 2336   5.781   0.976   3.227  1.7233 -1.0767  2.8221
  253SOL    HW2 2337   5.656   1.054   3.258  1.7573  0.9151 -1.3653
  254SOL     OW 2338   1.464   0.981   4.071 -0.5836  0.0322  0.3678
  254SOL    HW1 2339   1.466   0.937   4.156 -2.0335 -0.5260  0.1447
  254SOL    HW2 2340   1.396   0.934   4.022 -1.1352  1.5738 -0.4014
  255SOL     OW 2341   2.501   6.503   3.150  0.0037 -0.0546 -0.4181
  255SOL    HW1 2342   2.511   6.432   3.213  1.9752  0.0165 -0.5794
  255SOL    HW2 2343   2.520   6.463   3.065  3.7953  1.0636 -0.2760
  256SOL     OW 2344   1.630   6.495   0.105 -0.0967  0.2924 -0.1285
  256SOL    HW1 2345   1.699   6.556   0.128  0.0447 -0.2514  0.9459
  256SOL    HW2 2346   1.567   6.500   0.177 -0.7069  0.0856 -0.6286
  257SOL     OW 2347   6.532   0.124   2.713 -0.2001  0.1768  0.3947
  257SOL    HW1 2348   6.452   0.090   2.673 -0.0914 -2.5002  2.2020
  257SOL    HW2 2349   6.603   0.076   2.670  0.1607 -0.0508  1.2260
  258SOL     OW 2350   6.046   1.622   3.936 -0.4089 -0.4656  0.1340
  258SOL    HW1 2351   5.975   1.663   3.985 -0.7727 -1.1807  0.2085
  258SOL    HW2 2352   6.067   1.543   3.985  1.9174  0.8063  1.3395
  259SOL     OW 2353   2.840   4.204   4.027  0.1095 -0.1471 -0.0137
  259SOL    HW1 2354   2.882   4.271   4.082  0.4700 -0.7823  0.5033
  259SOL    HW2 2355   2.863   4.228   3.938  1.0856 -0.1368  0.2300
  260SOL     OW 2356   5.949   5.740   2.644  0.7604 -0.2680  0.0058
  260SOL    HW1 2357   5.947   5.785   2.560  1.0899 -0.6659 -0.2227
  260SOL    HW2 2358   5.876   5.678   2.640  0.4464  0.0803  0.2303
  261SOL     OW 2359   6.410   4.594   3.688  0.4782 -0.1366  0.3207
  261SOL    HW1 2360   6.499   4.571   3.661 -0.1389 -1.4323 -0.7186
  261SOL    HW2 2361   6.354   4.534   3.641 -1.2014  2.5408 -1.3766
  262SOL     OW 2362   0.349   6.207   2.523  0.7818 -0.1212 -0.5901
  262SOL    HW1 2363   0.346   6.266   2.598 -0.9173 -0.3706 -0.4293
  262SOL    HW2 2364   0.348   6.119   2.561  0.1856 -0.2492 -0.8942
  263SOL     OW 2365   0.160   5.006   4.194 -0.9500 -0.4750 -0.3833
  263SOL    HW1 2366   0.143   5.032   4.104 -1.3565  0.0172 -0.1705
  263SOL    HW2 2367   0.115   4.922   4.204 -1.0908 -0.4216 -0.5703
  264SOL     OW 2368   5.264   5.991   4.485  0.0604 -0.8821 -0.5607
  264SOL    HW1 2369   5.273   5.936   4.563 -2.7400 -0.3235  0.2371
  264SOL    HW2 2370   5.292   6.078   4.514 -0.4962 -0.7819 -0.3205
  265SOL     OW 2371   4.352   5.125   3.673  0.1044 -0.5286  0.0930
  265SOL    HW1 2372   4.385   5.197   3.725  1.1854 -0.2712 -0.9127
  265SOL    HW2 2373   4.257   5.126   3.688  0.3055 -0.0140  1.4433
  266SOL     OW 2374   4.251   1.966   2.269  0.4571 -0.1309  0.3873
  266SOL    HW1 2375   4.193   1.901   2.307  2.4219 -1.2616  1.6512
  266SOL    HW2 2376   4.240   2.043   2.325 -0.1479 -0.1886  0.3479
  267SOL     OW 2377   0.693   0.975   4.299  0.8009 -0.0997 -0.1080
  267SOL    HW1 2378   0.751   1.014   4.234 -1.1717 -0.0976 -1.9309
  267SOL    HW2 2379   0.692   0.882   4.278  1.9314 -0.5223  1.4307
  268SOL     OW 2380   1.871   2.037   0.963 -0.1841 -0.4854 -0.8008
  268SOL    HW1 2381   1.858   2.129   0.988  1.0709 -0.9750  1.9801
  268SOL    HW2 2382   1.848   2.035   0.870 -1.0845  2.4488 -0.7667
  269SOL     OW 2383   0.047   0.960   4.150  0.6051 -0.2334 -0.2964
  269SOL    HW1 2384   0.101   1.032   4.182 -1.2534  0.0471  2.5699
  269SOL    HW2 2385   0.088   0.882   4.186 -1.1707  0.0430  2.6744
  270SOL     OW 2386   4.547   4.575   4.074 -0.4132 -0.0453  0.1502
  270SOL    HW1 2387   4.467   4.613   4.038 -0.4573 -1.1608 -1.0052
  270SOL    HW2 2388   4.567   4.502   4.016  1.2480 -0.0174  0.6279
  271SOL     OW 2389   4.605   4.256   3.660  0.3254  0.0717 -0.2204
  271SOL    HW1 2390   4.616   4.167   3.696  2.0195 -0.3415 -1.6049
  271SOL    HW2 2391   4.637   4.249   3.570 -1.3395  1.6713 -0.9887
  272SOL     OW 2392   5.637   0.722   0.994 -0.3649 -0.1272 -0.1086
  272SOL    HW1 2393   5.590   0.743   0.913  0.0151  2.3154  0.2329
  272SOL    HW2 2394   5.625   0.799   1.049  0.5444 -1.1836  1.6417
  273SOL     OW 2395   1.561   6.226   0.818  0.5346  0.6517  0.3851
  273SOL    HW1 2396   1.565   6.207   0.912  0.4199 -0.6040  0.1487
  273SOL    HW2 2397   1.650   6.208   0.787  0.2528 -0.1821  0.0380
  274SOL     OW 2398   6.437   5.994   3.586 -0.0124  0.0342  0.1948
  274SOL    HW1 2399   6.382   5.982   3.663 -1.3197 -0.5651 -0.7919
  274SOL    HW2 2400   6.429   6.087   3.565 -0.0857  0.0866  0.4462
  275SOL     OW 2401   4.508   1.925   2.275 -0.2596  0.2236  0.1959
  275SOL    HW1 2402   4.568   1.982   2.228 -0.2027 -0.1203 -0.1563
  275SOL    HW2 2403   4.424   1.970   2.273  0.1292  1.0338  1.2844
  276SOL     OW 2404   3.876   2.530   4.574  0.1064 -0.0943  0.1440
  276SOL    HW1 2405   3.942   2.520   4.641  0.0246 -0.0280  0.2355
  276SOL    HW2 2406   3.925   2.543   4.493  0.2540 -2.5160 -0.2320
  277SOL     OW 2407   2.596   3.298   1.166  0.3099 -0.7070  0.1264
  277SOL    HW1 2408   2.590   3.330   1.077 -1.8252 -1.5244 -0.0887
  277SOL    HW2 2409   2.656   3.359   1.210  0.1631  0.6397 -1.4478
  278SOL     OW 2410   5.286   0.213   1.781 -0.0509  0.0504  0.1287
  278SOL    HW1 2411   5.199   0.175   1.768 -0.2098  0.6784 -0.7876
  278SOL    HW2 2412   5.339   0.141   1.817 -0.8566 -0.4345  0.3599
  279SOL     OW 2413   1.870   0.259   3.367 -0.7450  0.5815  0.1076
  279SOL    HW1 2414   1.898   0.325   3.303  0.6297 -1.2940 -1.3672
  279SOL    HW2 2415   1.950   0.210   3.386 -1.9295 -1.4420  0.1598
  280SOL     OW 2416   5.201   6.350   4.249  0.5306 -0.2403 -0.0079
  280SOL    HW1 2417   5.292   6.330   4.229  0.1592 -1.2174 -0.7681
  280SOL    HW2 2418   5.150   6.288   4.197 -0.5225 -1.7753  2.6295
  281SOL     OW 2419   3.918   0.999   2.760 -0.3644 -0.4704 -0.4675
  281SOL    HW1 2420   4.010   1.011   2.734  0.3815 -2.6191  0.9160
  281SOL    HW2 2421   3.881   0.945   2.691 -1.1132  1.6860 -1.8563
  282SOL     OW 2422   1.898   2.380   4.471  0.1081  0.3643 -0.1721
  282SOL    HW1 2423   1.821   2.323   4.480  1.1175 -0.7241  2.5320
  282SOL    HW2 2424   1.972   2.321   4.475  1.2174  1.3435 -3.2455
  283SOL     OW 2425   2.215   5.432   3.472  0.1104 -0.0622 -0.0727
  283SOL    HW1 2426   2.149   5.471   3.529 -1.4441 -0.5958 -1.4036
  283SOL    HW2 2427   2.208   5.338   3.488  0.6461 -0.1168 -0.1400
  284SOL     OW 2428   6.243   2.672   4.545 -0.5422  0.1233 -0.8043
  284SOL    HW1 2429   6.311   2.739   4.548 -2.2182  2.0383 -2.5510
  284SOL    HW2 2430   6.171   2.713   4.496 -2.2139 -2.4693 -0.6978
  285SOL     OW 2431   4.074   2.539   4.372  0.1431  0.4441 -0.2457
  285SOL    HW1 2432   4.107   2.609   4.315 -0.7211  1.1266  0.0806
  285SOL    HW2 2433   4.063   2.464   4.313 -2.7400  1.7172 -1.5056
  286SOL     OW 2434   3.573   6.178   4.612 -0.2092  1.0249 -0.0429
  286SOL    HW1 2435   3.488   6.187   4.569 -0.3553  0.4640  0.1236
  286SOL    HW2 2436   3.554   6.189   4.705 -0.1115  0.8398 -0.0008
  287SOL     OW 2437   2.402   0.088   4.430 -0.0180  0.3189  0.6497
  287SOL    HW1 2438   2.357   0.129   4.355  0.8736 -2.4489 -1.5511
  287SOL    HW2 2439   2.331   0.049   4.481 -0.4709 -0.5879 -0.6086
  288SOL     OW 2440   0.368   4.313   1.517  0.4857  0.0083  0.3177
  288SOL    HW1 2441   0.379   4.245   1.450 -0.1189 -0.8402  1.0691
  288SOL    HW2 2442   0.443   4.371   1.503  0.5799 -0.3560 -0.8485
  289SOL     OW 2443   5.522   4.453   1.235 -0.4088  0.4115 -1.0217
  289SOL    HW1 2444   5.467   4.408   1.171 -0.4476 -1.2304  0.0842
  289SOL    HW2 2445   5.469   4.452   1.316  0.9674 -0.6597 -0.0924
  290SOL     OW 2446   3.649   5.316   0.954 -0.4066 -0.1837 -0.1687
  290SOL    HW1 2447   3.646   5.277   1.041  2.5848  1.4274  0.7723
  290SOL    HW2 2448   3.738   5.298   0.922 -1.1709 -0.0546 -2.6077
  291SOL     OW 2449   4.354   4.991   3.274 -0.0687 -0.4737  0.2113
  291SOL    HW1 2450   4.417   4.951   3.333  0.2710 -0.5083 -0.1701
  291SOL    HW2 2451   4.312   5.060   3.326  2.0265  1.2336 -0.2238
  292SOL     OW 2452   1.118   1.599   2.309  0.4469 -0.2643  0.0297
  292SOL    HW1 2453   1.201   1.603   2.356  0.0239 -1.6511  0.9680
  292SOL    HW2 2454   1.104   1.688   2.276  2.5507 -0.1208 -0.6299
  293SOL     OW 2455   1.512   2.663   1.153 -0.0664 -0.3955 -0.3385
  293SOL    HW1 2456   1.472   2.747   1.176  0.5279  0.3184 -1.7913
  293SOL    HW2 2457   1.606   2.680   1.154  0.0740 -1.1299 -0.3635
  294SOL     OW 2458   6.323   6.484   2.545  0.1170 -0.3031  0.3076
  294SOL    HW1 2459   6.236   6.506   2.580  0.1098  0.5687 -0.2121
  294SOL    HW2 2460   6.314   6.497   2.451  1.4747  2.3096  0.4588
  295SOL     OW 2461   3.724   0.161   2.926 -0.2359  0.1294  0.1906
  295SOL    HW1 2462   3.663   0.202   2.864  1.9739  0.9144 -1.5843
  295SOL    HW2 2463   3.774   0.098   2.874  1.0001  0.0656  1.3956
  296SOL     OW 2464   3.159   3.117   1.035  0.0485  0.7239  0.1855
  296SOL    HW1 2465   3.172   3.097   1.127 -0.7090 -0.3232  0.0912
  296SOL    HW2 2466   3.173   3.033   0.990 -0.9297  0.9119 -0.5042
  297SOL     OW 2467   3.012   2.139   1.112  0.6049  0.1712  0.3970
  297SOL    HW1 2468   3.059   2.088   1.178 -0.8306 -0.2803  1.1151
  297SOL    HW2 2469   2.941   2.082   1.084 -0.7009  1.5561  0.7979
  298SOL     OW 2470   3.358   6.052   1.412 -0.6986 -0.0164  0.2008
  298SOL    HW1 2471   3.435   6.022   1.364  0.7894  1.1317  1.7592
  298SOL    HW2 2472   3.350   5.990   1.485  0.6661  1.5734  1.7907
  299SOL     OW 2473   3.961   5.311   0.648 -0.3474  0.3997 -0.2911
  299SOL    HW1 2474   3.922   5.277   0.568  0.4626  2.2821 -1.5354
  299SOL    HW2 2475   4.052   5.328   0.626 -0.8047  3.8842 -0.0081
  300SOL     OW 2476   5.904   0.213   1.512  0.0031 -0.0860  0.3189
  300SOL    HW1 2477   5.928   0.120   1.515  2.1869  0.2903 -2.0665
  300SOL    HW2 2478   5.844   0.219   1.438  0.6530  0.5237 -0.1709
  301SOL     OW 2479   3.214   2.360   3.654 -0.4380  0.3363  0.1948
  301SOL    HW1 2480   3.137   2.403   3.691 -0.7148  0.1246 -0.1221
  301SOL    HW2 2481   3.193   2.266   3.657 -0.1153  0.2653  0.2744
  302SOL     OW 2482   1.475   6.107   4.049  0.1080  0.6128  0.1978
  302SOL    HW1 2483   1.445   6.041   4.111 -1.0334  0.6586 -0.2810
  302SOL    HW2 2484   1.496   6.057   3.970 -1.5021  0.8629 -0.4302
  303SOL     OW 2485   0.980   0.464   3.522 -0.2738 -0.0549  0.4649
  303SOL    HW1 2486   0.987   0.504   3.436  0.0808 -2.2281 -0.6043
  303SOL    HW2 2487   1.066   0.475   3.562  0.1010 -0.5425 -0.1950
  304SOL     OW 2488   2.481   4.949   3.664 -0.4766  0.3963 -0.4530
  304SOL    HW1 2489   2.542   4.963   3.592 -0.8038  0.3663 -0.7398
  304SOL    HW2 2490   2.452   5.037   3.688  1.0970  0.5858  0.9476
  305SOL     OW 2491   4.493   2.637   0.650  0.1959 -0.2809  0.2823
  305SOL    HW1 2492   4.460   2.602   0.733  0.5698  0.0561  0.5768
  305SOL    HW2 2493   4.481   2.732   0.656 -0.2000 -0.2925 -0.2404
  306SOL     OW 2494   6.125   5.738   3.727 -0.4990  0.0915 -0.1399
  306SOL    HW1 2495   6.091   5.676   3.663 -1.1547  2.7794 -2.6146
  306SOL    HW2 2496   6.060   5.808   3.730  1.2694  1.8233  0.6544
  307SOL     OW 2497   3.952   6.082   0.901  0.4657 -0.0173  0.3222
  307SOL    HW1 2498   3.873   6.116   0.859  0.1138  1.8677  2.3136
  307SOL    HW2 2499   3.933   5.990   0.918 -0.3509 -0.1790 -1.2648
  308SOL     OW 2500   2.222   5.295   0.584 -0.4036 -0.0675 -0.1416
  308SOL    HW1 2501   2.301   5.345   0.565  1.0968 -1.9520  0.8843
  308SOL    HW2 2502   2.243   5.205   0.562 -2.5556 -0.5287 -0.5972
  309SOL     OW 2503   1.846   2.541   1.695  0.4135  0.2234 -0.3030
  309SOL    HW1 2504   1.775   2.605   1.696 -0.6958 -0.9047 -1.8969
  309SOL    HW2 2505   1.867   2.529   1.602  0.4114 -1.8894 -0.0819
  310SOL     OW 2506   2.902   6.374   0.581  0.2401 -0.0780 -0.0359
  310SOL    HW1 2507   2.875   6.290   0.619 -1.2265 -0.2933 -1.4295
  310SOL    HW2 2508   2.988   6.391   0.619  1.1681 -2.8577 -0.6518
  311SOL     OW 2509   1.065   2.803   0.901 -0.1018  0.0563  0.0016
  311SOL    HW1 2510   1.103   2.817   0.814 -0.4445 -1.7165 -0.4731
  311SOL    HW2 2511   1.134   2.760   0.951 -0.5386 -0.6636 -0.0025
  312SOL     OW 2512   4.913   6.378   1.018 -0.0476  0.1250  0.5042
  312SOL    HW1 2513   4.985   6.335   0.971  0.0092  0.7138  0.0547
  312SOL    HW2 2514   4.953   6.407   1.100 -0.1816 -1.0285  0.9929
  313SOL     OW 2515   2.357   4.058   1.813 -0.0613  0.0014  0.3144
  313SOL    HW1 2516   2.376   4.046   1.906 -0.0394 -2.6380  0.0589
  313SOL    HW2 2517   2.436   4.097   1.776  0.4793 -0.2636  1.1785
  314SOL     OW 2518   2.688   1.291   1.001 -0.1368  0.0274 -0.3560
  314SOL    HW1 2519   2.697   1.206   0.957  0.2069 -0.2948  0.3332
  314SOL    HW2 2520   2.765   1.297   1.057  0.6426  1.4734 -1.5291
  315SOL     OW 2521   5.110   3.413   2.852 -0.3986  0.1169  0.2717
  315SOL    HW1 2522   5.116   3.482   2.787 -0.4641 -0.8440 -0.7905
  315SOL    HW2 2523   5.200   3.398   2.881  0.1889 -1.8019 -2.1964
  316SOL     OW 2524   3.613   2.549   1.524  0.2342 -0.1303  0.3213
  316SOL    HW1 2525   3.608   2.512   1.436  1.4134 -1.1018  0.6242
  316SOL    HW2 2526   3.567   2.486   1.579  0.4433 -0.0961  0.5380
  317SOL     OW 2527   5.447   3.828   3.852  0.0774  0.0122  0.3897
  317SOL    HW1 2528   5.499   3.786   3.920 -1.1649 -3.5945 -0.6871
  317SOL    HW2 2529   5.361   3.786   3.857 -1.2587  2.3354 -0.9990
  318SOL     OW 2530   0.746   1.094   1.803  0.2383 -0.1938  0.4112
  318SOL    HW1 2531   0.835   1.108   1.835  0.7709 -1.3517 -0.4600
  318SOL    HW2 2532   0.709   1.030   1.863  0.9346 -1.6988 -0.6876
  319SOL     OW 2533   2.108   2.737   3.701 -0.2110  0.5177  0.2066
  319SOL    HW1 2534   2.122   2.675   3.630 -0.8412 -0.4067  0.8667
  319SOL    HW2 2535   2.157   2.701   3.775 -0.7764  0.6690  0.6668
  320SOL     OW 2536   3.350   1.447   3.210  0.3724 -0.4496  0.0139
  320SOL    HW1 2537   3.412   1.519   3.223 -0.0878 -0.0615  0.0598
  320SOL    HW2 2538   3.387   1.375   3.261  1.0856 -0.3971 -0.4174
  321SOL     OW 2539   6.428   6.253   2.069  0.0914  0.2841  0.0682
  321SOL    HW1 2540   6.434   6.159   2.082 -1.0379 -0.0486 -1.5213
  321SOL    HW2 2541   6.337   6.268   2.044  0.2975  1.7850  0.1240
  322SOL     OW 2542   3.424   4.014   0.058 -0.6387  0.1693 -0.2439
  322SOL    HW1 2543   3.437   3.933   0.009 -1.5189  0.7014 -1.4000
  322SOL    HW2 2544   3.357   3.993   0.123 -1.3406  0.1290 -0.9706
  323SOL     OW 2545   2.952   3.528   3.451  0.2644  0.5986  0.4878
  323SOL    HW1 2546   3.026   3.482   3.490  1.1288 -0.2344 -1.9970
  323SOL    HW2 2547   2.990   3.580   3.380 -1.5958 -0.8661 -1.7323
  324SOL     OW 2548   2.023   3.648   2.578  0.0303  0.2567  0.1650
  324SOL    HW1 2549   1.960   3.653   2.507 -1.8483  3.2458  1.8243
  324SOL    HW2 2550   2.089   3.713   2.556  1.1972 -1.0484 -0.3112
  325SOL     OW 2551   4.433   1.105   2.698 -0.4865  0.5383 -0.0906
  325SOL    HW1 2552   4.370   1.174   2.720 -1.8049 -0.5322 -0.3391
  325SOL    HW2 2553   4.390   1.024   2.725  1.0351 -0.1942  0.2078
  326SOL     OW 2554   6.366   5.966   3.900 -0.0802 -0.1346 -0.2341
  326SOL    HW1 2555   6.405   6.011   3.975 -1.4404  1.2720 -0.3358
  326SOL    HW2 2556   6.370   5.873   3.924 -0.4351  0.2656  1.5737
  327SOL     OW 2557   2.729   4.682   0.641 -0.0212  0.4433 -0.3776
  327SOL    HW1 2558   2.686   4.597   0.631  1.8486 -0.4368 -1.5519
  327SOL    HW2 2559   2.752   4.688   0.733 -1.1676  0.2028 -0.0666
  328SOL     OW 2560   4.092   5.042   2.659  0.4417  0.7342  0.0941
  328SOL    HW1 2561   4.108   5.044   2.564 -0.8837 -1.1135 -0.2138
  328SOL    HW2 2562   4.003   5.077   2.669 -0.1425 -0.7850  0.4336
  329SOL     OW 2563   2.236   2.122   0.602  0.9598  0.2418  0.2353
  329SOL    HW1 2564   2.195   2.198   0.643 -0.7930  0.2001 -1.3258
  329SOL    HW2 2565   2.304   2.159   0.546  1.4198  0.4814  0.9279
  330SOL     OW 2566   3.277   4.831   1.234  0.5383 -0.4815 -0.0065
  330SOL    HW1 2567   3.287   4.839   1.139  0.3916 -0.8556 -0.0542
  330SOL    HW2 2568   3.228   4.909   1.260  1.8022  0.3456 -0.0415
  331SOL     OW 2569   4.035   0.146   1.561  0.0079 -0.0685  0.1976
  331SOL    HW1 2570   3.960   0.191   1.522  0.8275  0.8689 -0.3281
  331SOL    HW2 2571   4.074   0.210   1.620  0.7193 -0.3633  0.0564
  332SOL     OW 2572   0.209   6.291   3.144  0.2355  0.0389  0.1491
  332SOL    HW1 2573   0.190   6.317   3.234  0.7306  0.6361  0.0855
  332SOL    HW2 2574   0.299   6.318   3.129  0.0553  0.2360 -0.6345
  333SOL     OW 2575   1.355   6.277   3.269  0.2373  0.3425  0.5193
  333SOL    HW1 2576   1.422   6.213   3.244 -0.7177 -0.6822  0.5362
  333SOL    HW2 2577   1.291   6.274   3.199  0.3108  1.5050  0.3793
  334SOL     OW 2578   0.943   5.749   3.570 -0.2175  0.7263  0.2033
  334SOL    HW1 2579   0.907   5.783   3.488 -0.6075 -2.6111 -1.1909
  334SOL    HW2 2580   1.035   5.731   3.550 -0.5102 -0.8781  0.1582
  335SOL     OW 2581   5.409   4.823   4.368 -1.1039  0.3018  0.3265
  335SOL    HW1 2582   5.485   4.781   4.406 -0.5625  0.2228 -0.7998
  335SOL    HW2 2583   5.413   4.913   4.399  1.0171  1.0560 -1.8627
  336SOL     OW 2584   1.138   1.714   3.171  0.0555 -0.1184  0.0248
  336SOL    HW1 2585   1.155   1.670   3.088 -1.7964 -1.7453  0.4375
  336SOL    HW2 2586   1.224   1.748   3.198  1.5469 -2.9949 -0.6250
  337SOL     OW 2587   3.390   3.668   1.850  0.3178  0.5909  0.0592
  337SOL    HW1 2588   3.438   3.741   1.888  0.5363  1.8710 -2.4364
  337SOL    HW2 2589   3.333   3.708   1.784 -0.6342 -1.3603 -0.3945
  338SOL     OW 2590   1.029   3.274   3.726 -0.3552  0.0313 -0.2551
  338SOL    HW1 2591   1.053   3.238   3.812  1.2694 -2.2866 -1.5628
  338SOL    HW2 2592   0.965   3.343   3.746 -1.3936 -1.5895  2.6865
  339SOL     OW 2593   4.085   4.693   3.262  0.1185  0.4451 -0.0257
  339SOL    HW1 2594   4.010   4.678   3.205  0.2695  0.2312 -0.1653
  339SOL    HW2 2595   4.059   4.767   3.317 -1.0802 -1.0061  1.4555
  340SOL     OW 2596   1.143   6.168   2.367  0.3260 -0.1962  0.3255
  340SOL    HW1 2597   1.114   6.218   2.292 -0.6966 -1.5784 -0.2552
  340SOL    HW2 2598   1.062   6.147   2.415 -0.1490 -5.1098 -1.9334
  341SOL     OW 2599   0.403   3.881   4.496 -0.3041 -0.3645 -0.3791
  341SOL    HW1 2600   0.342   3.955   4.499 -0.3315 -0.3958 -0.1210
  341SOL    HW2 2601   0.428   3.868   4.588  0.5386  0.0283 -0.5397
  342SOL     OW 2602   1.847   2.675   2.009 -0.0176 -0.5836  0.3185
  342SOL    HW1 2603   1.855   2.770   2.018 -0.2057 -0.6632  1.4951
  342SOL    HW2 2604   1.787   2.663   1.936  0.6058  0.1872 -0.3331
  343SOL     OW 2605   6.424   4.797   3.862 -0.0250 -0.2777  0.4868
  343SOL    HW1 2606   6.390   4.768   3.947  1.6096  0.2821  1.3793
  343SOL    HW2 2607   6.425   4.718   3.809 -3.5236 -0.1912  0.0340
  344SOL     OW 2608   1.074   4.226   4.601  0.2093  0.0184  0.2885
  344SOL    HW1 2609   1.169   4.209   4.602  0.5336  1.5402 -0.9900
  344SOL    HW2 2610   1.048   4.212   4.511 -0.7663 -0.2292  0.6003
  345SOL     OW 2611   2.951   3.458   2.297 -0.3381  0.1352 -0.1864
  345SOL    HW1 2612   2.915   3.470   2.386 -0.8603 -0.2384 -0.3415
  345SOL    HW2 2613   2.962   3.363   2.288  1.0236  0.2555 -0.0254
  346SOL     OW 2614   3.983   4.296   3.357  0.5121  0.1835 -0.1561
  346SOL    HW1 2615   3.893   4.270   3.379  0.8580 -0.6916  0.2746
  346SOL    HW2 2616   3.974   4.383   3.318 -0.5449  0.0255 -0.2998
  347SOL     OW 2617   5.520   1.850   2.341 -0.0159  0.1505  0.1870
  347SOL    HW1 2618   5.613   1.846   2.316 -0.2590  1.7629 -1.1678
  347SOL    HW2 2619   5.510   1.782   2.407  1.6176 -1.6715 -1.3164
  348SOL     OW 2620   1.651   4.974   0.673 -0.4558  0.0968  0.0377
  348SOL    HW1 2621   1.648   5.047   0.735 -2.7707 -0.5873  0.8389
  348SOL    HW2 2622   1.618   5.011   0.591 -0.1415  0.3122  0.0058
  349SOL     OW 2623   5.912   0.620   1.313 -0.3826  0.2831  0.2735
  349SOL    HW1 2624   5.910   0.713   1.294  1.2013  0.0625 -1.1979
  349SOL    HW2 2625   5.946   0.580   1.233  1.7030 -1.2772  1.8327
  350SOL     OW 2626   6.173   0.727   2.565  0.1374 -0.0590  0.1567
  350SOL    HW1 2627   6.085   0.756   2.540  0.8364  1.0803 -1.1411
  350SOL    HW2 2628   6.166   0.708   2.659 -1.7797 -1.2179 -0.1526
  351SOL     OW 2629   6.535   0.004   0.363 -0.3591 -0.5213  0.0383
  351SOL    HW1 2630   6.532   0.060   0.440 -0.9877 -0.6362  0.1001
  351SOL    HW2 2631   6.611  -0.053   0.377 -0.0088 -0.0173  0.2019
  352SOL     OW 2632   0.813   1.220   2.825 -0.0988  0.6798  0.3434
  352SOL    HW1 2633   0.828   1.228   2.731 -0.7438 -2.2701 -0.1060
  352SOL    HW2 2634   0.726   1.257   2.839 -0.6681 -0.2560 -0.5494
  353SOL     OW 2635   1.305   6.119   2.792  0.2395  0.2598 -0.2781
  353SOL    HW1 2636   1.354   6.182   2.845 -0.5872 -0.5045  1.4609
  353SOL    HW2 2637   1.214   6.150   2.796  0.0667 -0.1637 -0.7623
  354SOL     OW 2638   3.536   2.783   3.482 -0.1005 -0.2562  0.0388
  354SOL    HW1 2639   3.586   2.852   3.440 -0.7741  0.6019  0.6128
  354SOL    HW2 2640   3.591   2.752   3.554 -0.5826  1.0578  1.0064
  355SOL     OW 2641   4.426   1.448   1.718  0.3963 -0.2297 -0.8019
  355SOL    HW1 2642   4.399   1.481   1.804  0.4201  1.8944 -1.5483
  355SOL    HW2 2643   4.487   1.514   1.685  2.2476 -2.1546 -1.5055
  356SOL     OW 2644   3.311   0.026   3.594 -0.2722 -0.1993 -0.1395
  356SOL    HW1 2645   3.259   0.022   3.673  0.1498 -0.3722  0.1339
  356SOL    HW2 2646   3.265  -0.030   3.531 -0.9131  0.3854 -0.2079
  357SOL     OW 2647   3.185   2.054   4.298 -0.1050 -0.0580 -0.1005
  357SOL    HW1 2648   3.092   2.066   4.281 -0.4070 -0.6188  1.1474
  357SOL    HW2 2649   3.201   2.099   4.381  0.2558 -1.8985  0.8691
  358SOL     OW 2650   3.441   1.060   4.416 -0.2414  0.5857  0.2868
  358SOL    HW1 2651   3.534   1.055   4.435 -0.2875 -0.4904  0.2628
  358SOL    HW2 2652   3.400   1.002   4.480 -0.9982  1.7775  0.9206
  359SOL     OW 2653   0.319   2.456   3.606 -0.0464 -0.1601 -0.0758
  359SOL    HW1 2654   0.299   2.467   3.513 -0.3864 -1.8555 -0.2461
  359SOL    HW2 2655   0.241   2.414   3.642  1.0704 -1.9821  0.3681
  360SOL     OW 2656   0.911   3.721   3.855  0.0138 -0.1650  0.5909
  360SOL    HW1 2657   0.986   3.753   3.906  0.8517  0.1359 -0.7981
  360SOL    HW2 2658   0.839   3.719   3.918  0.7826  1.1467  1.5589
  361SOL     OW 2659   2.890   2.113   0.337  0.5392  0.3370  0.4096
  361SOL    HW1 2660   2.949   2.125   0.411 -0.9474  1.6789  1.4548
  361SOL    HW2 2661   2.916   2.180   0.274  1.1039 -0.0935  0.1749
  362SOL     OW 2662   3.427   1.788   3.869 -0.1345 -0.2413 -0.0905
  362SOL    HW1 2663   3.374   1.794   3.789  1.4475  0.0528 -1.1571
  362SOL    HW2 2664   3.385   1.719   3.921 -1.1817 -0.4512 -1.1767
  363SOL     OW 2665   2.080   0.134   2.437  0.2061  0.3196  0.1193
  363SOL    HW1 2666   1.985   0.119   2.436 -0.0625  1.8828 -0.4360
  363SOL    HW2 2667   2.115   0.068   2.378 -0.6567  0.3681 -0.4697
  364SOL     OW 2668   3.064   2.440   4.336  0.9861  0.4240  0.3577
  364SOL    HW1 2669   3.145   2.408   4.375  1.8093 -0.4631 -1.9049
  364SOL    HW2 2670   2.997   2.380   4.369  1.6925 -0.4909  0.1806
  365SOL     OW 2671   1.856   3.874   3.167  0.3236  0.0734  0.3890
  365SOL    HW1 2672   1.936   3.822   3.172  0.5640  0.5301  1.6547
  365SOL    HW2 2673   1.880   3.950   3.113  1.9299  2.1199  3.6514
  366SOL     OW 2674   4.450   4.732   1.439 -0.3781 -0.0110 -0.4833
  366SOL    HW1 2675   4.463   4.642   1.408  1.5144 -0.1073  0.4460
  366SOL    HW2 2676   4.359   4.734   1.469 -1.5014 -0.6166 -3.5478
  367SOL     OW 2677   2.018   1.754   2.264  0.5717 -0.0393 -0.0375
  367SOL    HW1 2678   2.096   1.746   2.319 -0.2096 -1.2007  0.9649
  367SOL    HW2 2679   2.015   1.673   2.214 -0.0286 -0.0436 -0.0039
  368SOL     OW 2680   2.888   2.626   1.832  0.0301 -0.3930 -0.1446
  368SOL    HW1 2681   2.842   2.679   1.897 -1.6019 -1.6658 -0.1860
  368SOL    HW2 2682   2.920   2.689   1.767  1.0902  0.8321  1.4916
  369SOL     OW 2683   5.568   2.492   4.110  0.6292 -0.0537 -0.2746
  369SOL    HW1 2684   5.480   2.484   4.072  0.8385  0.7217 -0.9646
  369SOL    HW2 2685   5.605   2.404   4.104  0.3760 -0.1113 -1.2018
  370SOL     OW 2686   5.351   2.785   4.229 -0.2316 -0.2434 -0.6109
  370SOL    HW1 2687   5.283   2.851   4.245 -0.3714 -0.4191 -0.4692
  370SOL    HW2 2688   5.325   2.711   4.284 -0.5046 -0.7135 -1.3542
  371SOL     OW 2689   0.462   0.739   3.026 -0.3997  0.1172  0.1800
  371SOL    HW1 2690   0.516   0.665   3.055 -2.4486 -2.2417 -1.4771
  371SOL    HW2 2691   0.382   0.732   3.078 -0.5820  1.2682  0.0820
  372SOL     OW 2692   1.848   0.596   0.219  0.0611  0.3638  0.3909
  372SOL    HW1 2693   1.909   0.658   0.180 -0.6663  1.1762  0.5151
  372SOL    HW2 2694   1.780   0.585   0.152 -0.5947  0.8770  0.9621
  373SOL     OW 2695   2.458   3.484   2.404  0.5162 -0.3339 -0.3812
  373SOL    HW1 2696   2.462   3.541   2.327  1.5779 -0.0042 -0.0998
  373SOL    HW2 2697   2.422   3.402   2.371  0.0977  0.0954 -1.0335
  374SOL     OW 2698   6.412   0.860   2.527  0.1271 -0.5960  0.4145
  374SOL    HW1 2699   6.331   0.809   2.517 -0.0129 -0.2789 -0.1298
  374SOL    HW2 2700   6.457   0.850   2.444 -0.4530  1.0764 -0.1542
  375SOL     OW 2701   5.139   0.218   0.808 -0.0513  0.2959  0.3371
  375SOL    HW1 2702   5.211   0.155   0.795 -1.2916 -0.7826 -2.0153
  375SOL    HW2 2703   5.060   0.166   0.795 -1.3109  1.5253  2.5628
  376SOL     OW 2704   1.111   3.623   4.641 -0.0195 -0.3274  0.6180
  376SOL    HW1 2705   1.204   3.630   4.618 -0.5919  0.2439 -1.7372
  376SOL    HW2 2706   1.075   3.561   4.578 -1.2956 -0.3400  1.3342
  377SOL     OW 2707   2.889   1.534   0.768 -0.0638 -0.2877  0.4747
  377SOL    HW1 2708   2.846   1.528   0.854 -0.1041 -0.6649  0.4261
  377SOL    HW2 2709   2.944   1.456   0.762 -1.1790 -1.0232 -0.4578
  378SOL     OW 2710   2.165   6.525   1.526 -0.2500 -0.1487 -0.2159
  378SOL    HW1 2711   2.150   6.431   1.518 -3.2424  0.0529  1.4082
  378SOL    HW2 2712   2.169   6.540   1.621  1.2280  1.2695 -0.4654
  379SOL     OW 2713   1.985   5.916   3.149 -0.0528  0.0062  0.5996
  379SOL    HW1 2714   2.008   5.965   3.227 -1.3399  1.6816 -0.0099
  379SOL    HW2 2715   1.894   5.890   3.163  0.2218 -1.1536  0.3571
  380SOL     OW 2716   2.524   3.153   0.826 -0.7120 -0.1688 -0.5762
  380SOL    HW1 2717   2.517   3.248   0.825  1.4971  0.0881  1.1727
  380SOL    HW2 2718   2.451   3.125   0.882 -0.8741  0.5477 -0.4185
  381SOL     OW 2719   4.450   2.421   0.928  0.2003 -0.7250  0.4294
  381SOL    HW1 2720   4.539   2.454   0.939 -0.2902  0.6379  0.4948
  381SOL    HW2 2721   4.417   2.409   1.018 -0.7583  1.8888  0.5017
  382SOL     OW 2722   0.051   4.725   0.232  0.2313 -0.0936 -0.1325
  382SOL    HW1 2723   0.072   4.794   0.170  1.4403 -1.9351 -1.9076
  382SOL    HW2 2724  -0.038   4.699   0.211 -0.3704  1.1233  0.7996
  383SOL     OW 2725   3.064   5.591   3.351  0.1852 -0.3631  0.1463
  383SOL    HW1 2726   3.027   5.602   3.263 -0.4212 -0.9464  0.3220
  383SOL    HW2 2727   3.159   5.587   3.336  0.1068 -0.1282 -0.4472
  384SOL     OW 2728   3.010   0.439   4.529 -0.1668 -0.0767 -0.1993
  384SOL    HW1 2729   3.017   0.489   4.447 -0.5153  2.1934  1.0527
  384SOL    HW2 2730   2.920   0.456   4.558  0.3675  0.2922  1.3003
  385SOL     OW 2731   3.305   1.861   2.053 -0.1580  0.3885  0.3419
  385SOL    HW1 2732   3.283   1.775   2.089 -1.6923  0.8608  0.5840
  385SOL    HW2 2733   3.299   1.850   1.958 -1.0082  0.3831  0.3910
  386SOL     OW 2734   4.085   4.840   1.270 -0.3259 -0.0214  0.0645
  386SOL    HW1 2735   4.139   4.871   1.342 -1.1682  0.9882  0.2784
  386SOL    HW2 2736   4.103   4.900   1.198 -0.8683  0.0969  0.0177
  387SOL     OW 2737   3.464   2.515   3.076 -0.0276 -0.5834 -0.1387
  387SOL    HW1 2738   3.374   2.500   3.046 -0.2780 -0.3310  0.4489
  387SOL    HW2 2739   3.453   2.565   3.158  0.7081  1.0270 -0.9862
  388SOL     OW 2740   5.006   3.746   2.420 -0.3021 -0.2377 -0.0669
  388SOL    HW1 2741   4.937   3.812   2.431 -0.3604 -0.3620  0.3127
  388SOL    HW2 2742   5.082   3.796   2.390 -0.7774 -0.2049 -1.2795
  389SOL     OW 2743   1.905   5.364   0.573  0.2955  0.3828 -0.1135
  389SOL    HW1 2744   1.917   5.442   0.518  0.7945 -0.3162 -1.0299
  389SOL    HW2 2745   1.990   5.320   0.571  0.0942 -0.0502  0.6121
  390SOL     OW 2746   3.986   1.133   3.927  0.5962 -1.0589 -0.9130
  390SOL    HW1 2747   3.960   1.069   3.993  3.1302 -2.3266 -0.9914
  390SOL    HW2 2748   4.049   1.086   3.872  0.8346  0.8578 -2.3837
  391SOL     OW 2749   1.127   3.028   3.625  0.3865 -0.2399 -0.0641
  391SOL    HW1 2750   1.221   3.045   3.621  0.4442 -0.6501 -0.5246
  391SOL    HW2 2751   1.089   3.111   3.652  0.9849 -0.3861  1.3192
  392SOL     OW 2752   0.368   5.878   2.914 -0.0718  0.0197 -0.7444
  392SOL    HW1 2753   0.293   5.914   2.960 -0.7713 -2.6064  0.3601
  392SOL    HW2 2754   0.412   5.823   2.979 -0.1125 -2.4646 -2.6697
  393SOL     OW 2755   4.700   2.830   0.871  0.2708  0.0407 -0.2797
  393SOL    HW1 2756   4.647   2.905   0.901  0.1233  0.3079 -1.1916
  393SOL    HW2 2757   4.720   2.850   0.780  1.2295 -0.4763 -0.1898
  394SOL     OW 2758   0.943   4.956   2.310  0.0514 -0.0124 -0.0242
  394SOL    HW1 2759   0.990   5.036   2.335 -1.1370  0.2366  1.5407
  394SOL    HW2 2760   0.853   4.972   2.337 -0.0064 -2.2952  1.3680
  395SOL     OW 2761   4.362   4.293   2.880 -0.4314 -0.4614  0.8167
  395SOL    HW1 2762   4.377   4.199   2.874 -0.4731 -0.3902 -0.6202
  395SOL    HW2 2763   4.303   4.313   2.807  1.1588  0.9864 -0.1448
  396SOL     OW 2764   4.237   4.509   2.494 -0.0286 -0.1587 -0.6917
  396SOL    HW1 2765   4.208   4.470   2.412 -0.8845 -0.8726 -0.0719
  396SOL    HW2 2766   4.196   4.595   2.496 -1.6486 -0.9105 -0.1172
  397SOL     OW 2767   3.509   3.416   0.793 -0.1129 -0.1319 -0.5616
  397SOL    HW1 2768   3.520   3.377   0.706 -3.0973  1.0966 -1.5994
  397SOL    HW2 2769   3.533   3.508   0.783 -0.8837  0.1192 -0.2167
  398SOL     OW 2770   6.120   5.660   0.147  0.2310  0.0073  0.1011
  398SOL    HW1 2771   6.158   5.690   0.229 -0.1409 -0.6955  0.5326
  398SOL    HW2 2772   6.152   5.570   0.137 -0.9636 -0.4525  0.2578
  399SOL     OW 2773   1.453   4.259   3.230  0.0776  0.5288  0.1114
  399SOL    HW1 2774   1.449   4.169   3.196 -0.1860  0.6710 -0.2437
  399SOL    HW2 2775   1.539   4.266   3.269  0.6313  0.5436 -1.0604
  400SOL     OW 2776   4.924   5.356   4.007  0.2652  0.0441 -0.3513
  400SOL    HW1 2777   4.952   5.267   4.027 -1.2591 -0.4280 -0.1288
  400SOL    HW2 2778   4.992   5.391   3.950  1.2427 -1.0083  0.1263
  401SOL     OW 2779   3.801   0.796   0.940 -0.3331 -0.2613 -0.1149
  401SOL    HW1 2780   3.881   0.763   0.900  0.2643  0.2341  0.6580
  401SOL    HW2 2781   3.769   0.723   0.993  0.2775 -0.0435  0.5560
  402SOL     OW 2782   4.903   0.512   2.077  0.1521 -0.1134 -0.2989
  402SOL    HW1 2783   4.889   0.418   2.086 -0.7555  0.1447  1.2085
  402SOL    HW2 2784   4.975   0.531   2.137  0.4465  0.1402 -0.7267
  403SOL     OW 2785   3.472   3.002   3.978  1.1115 -0.4358  0.0882
  403SOL    HW1 2786   3.457   2.916   4.016 -0.8978 -1.3822 -2.5397
  403SOL    HW2 2787   3.429   3.063   4.038  1.0482 -1.4283  1.0859
  404SOL     OW 2788   3.387   5.532   2.120 -0.3142 -0.1266 -0.2697
  404SOL    HW1 2789   3.467   5.495   2.082  1.5545  2.6078  0.6344
  404SOL    HW2 2790   3.341   5.572   2.047  0.7990  0.9570 -0.4175
  405SOL     OW 2791   4.051   1.269   2.235  0.2274  0.4160  0.2325
  405SOL    HW1 2792   4.128   1.256   2.290 -1.0335 -0.2838  1.9207
  405SOL    HW2 2793   3.978   1.275   2.296 -1.3022 -0.7006 -1.3777
  406SOL     OW 2794   5.692   5.955   0.339  0.4781 -0.1546 -0.2262
  406SOL    HW1 2795   5.631   5.918   0.403  0.9514 -2.1458 -0.8504
  406SOL    HW2 2796   5.712   6.042   0.372 -3.0772  0.8043 -0.2442
  407SOL     OW 2797   0.725   4.492   2.023 -0.4495  0.3302 -0.4056
  407SOL    HW1 2798   0.733   4.397   2.016 -0.3178  0.2252  0.8220
  407SOL    HW2 2799   0.745   4.526   1.936  1.9067 -0.6153 -0.3056
  408SOL     OW 2800   3.571   4.628   2.295 -0.2160 -0.5882 -0.1851
  408SOL    HW1 2801   3.479   4.651   2.281  0.0682  0.4622 -0.3739
  408SOL    HW2 2802   3.575   4.534   2.277 -1.2222 -0.6118 -0.3284
  409SOL     OW 2803   3.720   0.891   1.939 -0.6200  0.2418  0.1490
  409SOL    HW1 2804   3.733   0.986   1.939 -0.6396  0.4319 -4.0794
  409SOL    HW2 2805   3.625   0.880   1.941 -0.6168  0.2769  0.6852
  410SOL     OW 2806   2.191   6.031   0.443  0.0720  0.3414  0.3666
  410SOL    HW1 2807   2.274   6.049   0.398  0.0707 -0.8337 -0.1420
  410SOL    HW2 2808   2.133   5.998   0.374 -0.6064  0.5151  0.8455
  411SOL     OW 2809   0.086   4.996   1.659 -0.2227 -0.5075 -0.7328
  411SOL    HW1 2810  -0.005   4.971   1.678  0.1949 -1.0125  0.7218
  411SOL    HW2 2811   0.091   5.088   1.684 -0.7357  0.0326 -2.4192
  412SOL     OW 2812   0.975   5.512   2.370  0.4642 -0.1587 -0.4572
  412SOL    HW1 2813   1.069   5.498   2.384  0.3823 -0.7465 -0.4504
  412SOL    HW2 2814   0.939   5.518   2.459  0.5343  0.3308 -0.4634
  413SOL     OW 2815   2.443   1.688   1.040  0.5335  0.1607 -0.3699
  413SOL    HW1 2816   2.358   1.724   1.068  0.0540 -2.4116  1.9445
  413SOL    HW2 2817   2.505   1.719   1.106  0.6628 -0.8575 -0.0027
  414SOL     OW 2818   3.391   0.633   2.786 -0.2760 -0.3376 -0.1339
  414SOL    HW1 2819   3.473   0.658   2.828 -0.6239  0.6979 -0.0568
  414SOL    HW2 2820   3.378   0.542   2.813  1.4555 -0.9196 -1.1499
  415SOL     OW 2821   0.654   0.548   3.101 -0.4666 -0.0932  0.5344
  415SOL    HW1 2822   0.716   0.486   3.061  0.4360  0.4741  1.0083
  415SOL    HW2 2823   0.675   0.545   3.195 -1.3891 -0.1288  0.7453
  416SOL     OW 2824   5.721   6.375   3.555 -0.0554 -0.1868 -0.1305
  416SOL    HW1 2825   5.743   6.372   3.462  0.4537  0.3289 -0.0325
  416SOL    HW2 2826   5.675   6.459   3.565  1.2698  0.5051  0.3658
  417SOL     OW 2827   3.477   5.974   0.531  0.1298  0.6469  0.3029
  417SOL    HW1 2828   3.474   5.989   0.626 -1.7910  0.3587  0.3462
  417SOL    HW2 2829   3.505   6.057   0.494  3.3672  0.0696  1.2028
  418SOL     OW 2830   5.780   6.223   2.738 -0.4021  0.2157 -0.2800
  418SOL    HW1 2831   5.861   6.190   2.776 -1.5051 -0.6759  1.4560
  418SOL    HW2 2832   5.775   6.314   2.768  0.3815  0.5645 -1.1686
  419SOL     OW 2833   5.421   5.134   4.502 -0.4242  0.2800 -0.2537
  419SOL    HW1 2834   5.449   5.221   4.475 -1.2487  0.5755 -0.1806
  419SOL    HW2 2835   5.367   5.148   4.579 -0.3486 -0.3208 -0.0834
  420SOL     OW 2836   2.681   3.239   2.157 -0.1805 -0.3987  0.2323
  420SOL    HW1 2837   2.612   3.174   2.165 -0.6484  0.2973  2.7660
  420SOL    HW2 2838   2.751   3.206   2.214  0.6132  0.0760 -0.4465
  421SOL     OW 2839   2.293   1.347   3.842  0.4136  0.2891 -0.2790
  421SOL    HW1 2840   2.213   1.383   3.883 -1.5755 -1.7181 -2.1366
  421SOL    HW2 2841   2.315   1.411   3.774 -0.7704  0.0053 -0.9701
  422SOL     OW 2842   1.723   6.248   1.417 -0.7396 -0.6072  0.4460
  422SOL    HW1 2843   1.764   6.311   1.357 -4.0099  1.3417  0.0019
  422SOL    HW2 2844   1.768   6.263   1.500  1.4735 -0.8360 -0.6202
  423SOL     OW 2845   5.472   2.238   1.162 -0.1545  0.5466 -0.0236
  423SOL    HW1 2846   5.472   2.143   1.162  0.7924  0.4758  2.7367
  423SOL    HW2 2847   5.385   2.263   1.131 -0.8570 -1.2307  0.4515
  424SOL     OW 2848   2.147   6.518   4.575 -0.5235 -0.1483 -0.3622
  424SOL    HW1 2849   2.063   6.474   4.582 -0.2365 -0.9761 -1.8108
  424SOL    HW2 2850   2.209   6.449   4.550  0.8648  0.1844  1.8335
  425SOL     OW 2851   1.568   2.621   0.012  0.8601  0.1952 -0.1045
  425SOL    HW1 2852   1.572   2.578   0.097  0.7663  1.5228  0.5890
  425SOL    HW2 2853   1.510   2.696   0.025  2.1557  1.3759 -0.9008
  426SOL     OW 2854   3.546   2.260   1.404 -0.3062 -0.1557 -0.6326
  426SOL    HW1 2855   3.536   2.321   1.331  1.4397  1.1041  0.1151
  426SOL    HW2 2856   3.487   2.187   1.383 -1.1240  0.9639 -2.4221
  427SOL     OW 2857   2.325   4.428   3.346 -0.0702  0.0555  0.2535
  427SOL    HW1 2858   2.245   4.481   3.351  0.8536  1.5935 -0.3180
  427SOL    HW2 2859   2.396   4.489   3.369  0.8732 -1.5320  1.7737
  428SOL     OW 2860   4.448   2.831   2.727  0.2346  0.0461  0.3712
  428SOL    HW1 2861   4.486   2.754   2.770 -1.3719  0.0089  1.8362
  428SOL    HW2 2862   4.466   2.903   2.788 -0.2925  0.3936  0.1219
  429SOL     OW 2863   2.743   2.973   0.876 -0.3951  0.2299 -0.3296
  429SOL    HW1 2864   2.687   3.050   0.865 -0.4106  0.4810  1.3629
  429SOL    HW2 2865   2.824   2.996   0.830 -0.3494  1.3084  0.2704
  430SOL     OW 2866   2.590   2.327   0.737 -0.3465 -0.7629  0.9683
  430SOL    HW1 2867   2.591   2.235   0.765 -1.6797 -1.0395  0.1646
  430SOL    HW2 2868   2.533   2.370   0.800 -1.0215 -0.8131  0.3981
  431SOL     OW 2869   1.935   1.387   1.084  0.6383 -0.3194  0.4601
  431SOL    HW1 2870   2.002   1.340   1.035  0.7268 -0.2670  0.5295
  431SOL    HW2 2871   1.946   1.357   1.175 -0.5204 -1.5829  0.2214
  432SOL     OW 2872   3.584   3.057   3.139  0.3462 -0.3914 -0.1563
  432SOL    HW1 2873   3.551   3.109   3.066 -1.0460  0.2174  0.8753
  432SOL    HW2 2874   3.679   3.058   3.127  0.2035  0.3866 -1.4845
  433SOL     OW 2875   1.465   0.755   1.627 -0.6179  0.4047  0.1752
  433SOL    HW1 2876   1.426   0.673   1.657 -0.1685 -0.2160 -0.8675
  433SOL    HW2 2877   1.508   0.791   1.704 -1.2807 -0.0563  0.7771
  434SOL     OW 2878   1.291   1.225   4.007 -0.4615 -0.1420  0.0685
  434SOL    HW1 2879   1.359   1.166   4.039 -0.5125 -0.1856  0.0961
  434SOL    HW2 2880   1.225   1.226   4.077 -1.0462 -1.0046 -0.4528
  435SOL     OW 2881   4.237   5.710   2.628  0.3504 -0.2230  0.2447
  435SOL    HW1 2882   4.332   5.706   2.639  0.2659 -2.1825  0.7326
  435SOL    HW2 2883   4.224   5.741   2.538  1.4914 -0.6616 -0.0882
  436SOL     OW 2884   2.253   0.944   0.209 -0.1241  0.2610  0.0376
  436SOL    HW1 2885   2.331   0.890   0.216 -0.9852 -0.9918  0.3429
  436SOL    HW2 2886   2.250   0.992   0.292  0.1106  0.0321  0.1797
  437SOL     OW 2887   4.439   2.188   2.660 -0.4907 -0.3996 -0.5170
  437SOL    HW1 2888   4.508   2.254   2.672 -0.2753 -0.8887  1.4007
  437SOL    HW2 2889   4.360   2.238   2.645  0.1011  0.1988 -1.8052
  438SOL     OW 2890   6.208   5.463   3.991  0.4466  0.3051 -0.4648
  438SOL    HW1 2891   6.139   5.406   3.958  0.0243  0.8415 -0.5118
  438SOL    HW2 2892   6.176   5.493   4.076 -0.0376  1.7085 -1.1245
  439SOL     OW 2893   5.850   1.878   3.176  0.1606  0.2788 -0.9265
  439SOL    HW1 2894   5.878   1.919   3.258  1.6004 -0.7421 -0.8658
  439SOL    HW2 2895   5.806   1.948   3.128 -0.1639  1.0594  0.4407
  440SOL     OW 2896   0.684   0.359   1.490  0.2962  0.1588  0.0537
  440SOL    HW1 2897   0.740   0.319   1.555  1.3569  0.0246 -0.9144
  440SOL    HW2 2898   0.599   0.317   1.502  0.4047  0.3102  1.4821
  441SOL     OW 2899   4.124   5.860   1.443 -0.2686  0.3654  0.3771
  441SOL    HW1 2900   4.069   5.835   1.517 -0.4676 -0.1492  0.0702
  441SOL    HW2 2901   4.092   5.946   1.417  1.7917  1.9917  2.7590
  442SOL     OW 2902   5.390   4.872   0.604 -0.1917 -0.0788 -0.3501
  442SOL    HW1 2903   5.379   4.807   0.674 -1.3951 -1.0201 -1.3630
  442SOL    HW2 2904   5.374   4.823   0.524 -1.1089  1.4697 -1.1562
  443SOL     OW 2905   3.615   1.109   1.676  0.2994  0.1694  0.2203
  443SOL    HW1 2906   3.607   1.194   1.633 -2.3667  0.1090  0.4149
  443SOL    HW2 2907   3.624   1.129   1.769 -1.2920  0.2845  0.3761
  444SOL     OW 2908   2.024   3.863   0.746 -0.2728  0.6924 -0.2387
  444SOL    HW1 2909   2.109   3.838   0.782  0.1387  0.1359 -1.5611
  444SOL    HW2 2910   1.973   3.891   0.822  0.2524 -1.3172  0.9020
  445SOL     OW 2911   0.024   3.335   3.856  0.3537  0.4505  0.1671
  445SOL    HW1 2912   0.103   3.331   3.802  1.3580  0.3832  1.6083
  445SOL    HW2 2913   0.009   3.429   3.869  0.5323  0.4475  0.3872
  446SOL     OW 2914   5.078   2.368   1.798 -0.0410  0.2989 -0.0270
  446SOL    HW1 2915   4.984   2.378   1.812 -0.0279  0.6113 -0.1699
  446SOL    HW2 2916   5.108   2.454   1.769  0.0066 -0.1939 -1.5699
  447SOL     OW 2917   6.546   4.569   1.495 -0.1651  0.0131 -0.0465
  447SOL    HW1 2918   6.467   4.603   1.452 -0.1597  0.2262  0.1103
  447SOL    HW2 2919   6.605   4.644   1.500  0.8825 -0.6083 -2.0253
  448SOL     OW 2920   3.630   0.275   2.658 -0.0198 -0.5500  0.1926
  448SOL    HW1 2921   3.649   0.356   2.610  1.5195 -1.1222 -0.2484
  448SOL    HW2 2922   3.696   0.213   2.626 -2.1176 -2.4786 -0.6690
  449SOL     OW 2923   3.452   1.623   0.003  0.2601  0.0127  0.1103
  449SOL    HW1 2924   3.458   1.668   0.088  0.2980 -0.2509  0.2513
  449SOL    HW2 2925   3.515   1.551   0.011  0.4249  0.1187 -0.2255
  450SOL     OW 2926   1.384   2.091   3.168  0.0417  0.6071  0.1071
  450SOL    HW1 2927   1.349   2.007   3.195  0.3306  0.9266  1.5303
  450SOL    HW2 2928   1.311   2.135   3.125  0.2214 -0.8357 -1.8292
  451SOL     OW 2929   3.088   3.357   0.884 -0.1314 -0.4204  0.3523
  451SOL    HW1 2930   3.119   3.300   0.955  1.0877 -1.4667 -0.9501
  451SOL    HW2 2931   3.148   3.432   0.887 -1.3865  0.5760  1.7102
  452SOL     OW 2932   4.713   1.062   1.842 -0.7538 -0.1573 -0.1622
  452SOL    HW1 2933   4.737   1.153   1.824  1.9117 -0.7652 -0.1048
  452SOL    HW2 2934   4.750   1.044   1.928  0.7198 -1.8765 -1.0809
  453SOL     OW 2935   1.580   3.058   0.002 -0.6930  0.1200  0.4380
  453SOL    HW1 2936   1.590   3.070  -0.093 -3.5717  0.4300  0.0927
  453SOL    HW2 2937   1.670   3.048   0.034  0.3312 -1.3633 -2.4901
  454SOL     OW 2938   0.446   2.512   0.665 -0.3679  0.2274 -1.0202
  454SOL    HW1 2939   0.406   2.554   0.741  1.2127  0.4289 -0.2611
  454SOL    HW2 2940   0.516   2.571   0.639  1.4599 -1.5444 -0.3693
  455SOL     OW 2941   2.631   6.234   1.785 -0.5970  0.1221 -0.0464
  455SOL    HW1 2942   2.579   6.231   1.705  1.4327 -1.6859 -1.4063
  455SOL    HW2 2943   2.665   6.324   1.788 -1.5057  0.4957 -0.6472
  456SOL     OW 2944   5.149   0.677   2.888 -0.5506  0.1699 -0.5678
  456SOL    HW1 2945   5.105   0.592   2.886 -0.7309  0.2069  0.7638
  456SOL    HW2 2946   5.113   0.725   2.814  0.0803 -1.1527 -1.7797
  457SOL     OW 2947   3.362   0.731   2.168  0.5161  0.2027 -0.2787
  457SOL    HW1 2948   3.341   0.774   2.251  2.2374 -0.0144  0.3156
  457SOL    HW2 2949   3.398   0.646   2.194  1.8384  0.4563 -1.1988
  458SOL     OW 2950   2.334   5.016   0.662 -0.3003 -0.0639 -0.0015
  458SOL    HW1 2951   2.412   5.012   0.717  0.5708  4.6031 -0.4781
  458SOL    HW2 2952   2.261   5.014   0.725  0.4426  0.4755  0.9017
  459SOL     OW 2953   3.259   2.090   3.510 -0.1159 -0.2139 -0.1592
  459SOL    HW1 2954   3.186   2.034   3.535  0.2509  0.2775  2.2513
  459SOL    HW2 2955   3.241   2.113   3.418 -2.2303 -1.1937 -0.0542
  460SOL     OW 2956   3.491   0.750   4.241  0.0538  0.8012 -0.4031
  460SOL    HW1 2957   3.569   0.804   4.230  0.9080 -0.0754  1.0217
  460SOL    HW2 2958   3.501   0.710   4.327 -0.5698 -1.5381 -1.3306
  461SOL     OW 2959   2.164   6.215   0.646 -0.3211  0.3927 -0.3926
  461SOL    HW1 2960   2.156   6.156   0.572  0.0012  0.2897 -0.3450
  461SOL    HW2 2961   2.112   6.292   0.622 -0.6378  0.1426 -0.5058
  462SOL     OW 2962   3.889   5.529   0.820 -0.1392 -0.1725 -0.4127
  462SOL    HW1 2963   3.877   5.482   0.737 -0.5269 -1.7449  0.5069
  462SOL    HW2 2964   3.984   5.544   0.825 -0.2010  0.7545 -1.5456
  463SOL     OW 2965   2.006   4.921   0.523  0.5689 -0.0561 -0.1766
  463SOL    HW1 2966   1.980   4.870   0.600  0.6108 -0.0804 -0.1783
  463SOL    HW2 2967   2.036   5.004   0.559 -0.4753  0.3679 -0.2438
  464SOL     OW 2968   0.115   5.272   1.720 -0.0239  0.5253  0.0279
  464SOL    HW1 2969   0.180   5.309   1.780  0.0237  3.1653 -1.4816
  464SOL    HW2 2970   0.052   5.344   1.707 -1.3956 -0.8304 -1.1520
  465SOL     OW 2971   2.380   2.183   4.401 -0.4353 -0.2025  0.3243
  465SOL    HW1 2972   2.355   2.142   4.318 -2.5230  0.4685  0.5568
  465SOL    HW2 2973   2.297   2.205   4.443  0.5761  1.3985  1.6384
  466SOL     OW 2974   5.028   1.278   4.615  0.2512 -0.4927 -0.6478
  466SOL    HW1 2975   4.947   1.241   4.650  0.7877 -2.2767 -1.1876
  466SOL    HW2 2976   5.086   1.203   4.605  0.3624 -0.1002 -4.7303
  467SOL     OW 2977   2.874   3.228   4.361  0.0932 -0.1434 -0.4867
  467SOL    HW1 2978   2.903   3.258   4.447 -0.7546 -0.6405 -0.0203
  467SOL    HW2 2979   2.945   3.254   4.302  0.6459  0.2774  0.3411
  468SOL     OW 2980   2.566   5.936   4.095  0.8569 -0.3366  0.3295
  468SOL    HW1 2981   2.525   5.874   4.034 -0.2345  0.0349  0.6587
  468SOL    HW2 2982   2.497   5.957   4.158  0.8229  2.0300 -0.3879
  469SOL     OW 2983   4.961   6.514   4.160  0.3264  0.2407 -0.3785
  469SOL    HW1 2984   5.019   6.454   4.208 -1.8053  1.0939  3.7481
  469SOL    HW2 2985   4.897   6.458   4.118 -0.2131 -0.5423  1.3981
  470SOL     OW 2986   6.096   4.757   0.052  0.2904 -0.3837  0.1865
  470SOL    HW1 2987   6.161   4.744  -0.017  1.1578  0.3591  0.8285
  470SOL    HW2 2988   6.012   4.764   0.007  0.5663 -1.9337 -0.6228
  471SOL     OW 2989   4.877   5.714   3.720 -0.5758  0.0633 -0.8926
  471SOL    HW1 2990   4.941   5.661   3.768  0.4487 -0.8585 -3.1001
  471SOL    HW2 2991   4.862   5.664   3.639 -2.7048  1.1916 -1.2499
  472SOL     OW 2992   5.710   3.011   0.747 -0.3369  0.1947 -0.2273
  472SOL    HW1 2993   5.655   2.955   0.802 -1.4962  1.1474 -0.3810
  472SOL    HW2 2994   5.663   3.094   0.742  1.0455  0.9933 -0.5101
  473SOL     OW 2995   1.363   5.848   4.084  0.0931  0.1055 -0.2998
  473SOL    HW1 2996   1.343   5.835   4.176  1.0252  0.8293  0.0264
  473SOL    HW2 2997   1.293   5.803   4.037 -0.2499 -0.4924  0.7540
  474SOL     OW 2998   5.384   4.277   1.627 -0.4887 -0.1041 -0.4722
  474SOL    HW1 2999   5.397   4.186   1.602  2.7446  0.2669 -0.5186
  474SOL    HW2 3000   5.391   4.277   1.722  0.5083  0.2010 -0.5381
  475SOL     OW 3001   4.712   1.652   1.038 -0.2909  0.3925 -0.2149
  475SOL    HW1 3002   4.716   1.556   1.045 -2.7511  0.1953 -0.4924
  475SOL    HW2 3003   4.623   1.674   1.065  1.3168  3.0412  3.8822
  476SOL     OW 3004   0.373   6.437   1.834  0.4434  0.2975 -0.3143
  476SOL    HW1 3005   0.399   6.528   1.844  1.4983  0.1564 -1.5117
  476SOL    HW2 3006   0.358   6.407   1.923 -0.9186  1.8949  0.0405
  477SOL     OW 3007   0.778   5.447   0.039 -0.0353  0.1260  0.0405
  477SOL    HW1 3008   0.715   5.403  -0.018  0.5483 -0.6033 -0.0584
  477SOL    HW2 3009   0.754   5.419   0.127 -1.3253  1.7384  0.2589
  478SOL     OW 3010   4.841   1.138   0.549  0.0574  0.0617 -0.0923
  478SOL    HW1 3011   4.806   1.069   0.605 -0.3211  0.5992  0.3419
  478SOL    HW2 3012   4.901   1.187   0.605 -1.2663  1.3742  0.2505
  479SOL     OW 3013   1.124   3.744   3.453 -0.2945  0.0844 -0.4205
  479SOL    HW1 3014   1.044   3.767   3.502 -0.4023  0.0467 -0.5800
  479SOL    HW2 3015   1.175   3.692   3.515 -0.4019  0.0912 -0.3248
  480SOL     OW 3016   4.414   2.669   3.567 -0.2053  0.1358  0.9406
  480SOL    HW1 3017   4.352   2.685   3.638 -0.4267  1.7291  0.4346
  480SOL    HW2 3018   4.406   2.576   3.549  0.1544 -0.4094  3.2572
  481SOL     OW 3019   4.093   4.636   4.033 -0.4922  0.2466  0.3898
  481SOL    HW1 3020   4.012   4.624   3.983 -0.0893 -0.1705 -0.1720
  481SOL    HW2 3021   4.155   4.673   3.971  1.2456 -3.8802 -0.6643
  482SOL     OW 3022   1.505   0.275   1.916 -0.6446 -0.1796  0.0395
  482SOL    HW1 3023   1.422   0.291   1.961 -0.3792  0.0458  0.4605
  482SOL    HW2 3024   1.570   0.322   1.969 -0.4145  0.6703 -0.9746
  483SOL     OW 3025   3.764   3.523   1.631  0.2881 -0.3126  0.1608
  483SOL    HW1 3026   3.775   3.561   1.544 -1.2892  0.1767  0.1331
  483SOL    HW2 3027   3.802   3.436   1.624 -1.6124 -1.0966 -1.6785
  484SOL     OW 3028   1.525   1.852   0.369  0.4856 -0.3842  0.5024
  484SOL    HW1 3029   1.464   1.793   0.325  0.9612 -0.4996 -0.0111
  484SOL    HW2 3030   1.573   1.796   0.430  0.1620 -0.3166  0.8180
  485SOL     OW 3031   3.822   3.347   0.439  0.1270 -0.0044  0.5005
  485SOL    HW1 3032   3.753   3.324   0.377  0.1370  0.4580  0.3160
  485SOL    HW2 3033   3.787   3.421   0.489  0.4297  0.1365  0.5084
  486SOL     OW 3034   1.528   4.444   1.597 -0.1426 -0.7102 -0.1705
  486SOL    HW1 3035   1.485   4.464   1.514  1.3233  1.0407 -0.5777
  486SOL    HW2 3036   1.456   4.439   1.661 -1.2330 -1.4528 -1.4069
  487SOL     OW 3037   5.004   2.606   1.142  0.3497 -0.0223  0.3682
  487SOL    HW1 3038   4.980   2.671   1.076 -1.3200 -1.1342 -0.2196
  487SOL    HW2 3039   5.090   2.633   1.174 -1.2818  3.9532  2.0723
  488SOL     OW 3040   4.814   3.202   3.244  0.1740 -0.1178 -0.3061
  488SOL    HW1 3041   4.840   3.245   3.162 -1.1300 -1.7613 -1.6349
  488SOL    HW2 3042   4.723   3.229   3.257 -0.8070 -2.6658 -1.3836
  489SOL     OW 3043   5.906   3.962   0.626 -0.5670 -0.1387  0.0934
  489SOL    HW1 3044   5.985   3.954   0.573 -1.1346 -2.0722 -0.5570
  489SOL    HW2 3045   5.857   4.035   0.587  0.2801  0.2189 -0.3065
  490SOL     OW 3046   6.142   1.696   0.516  0.2592 -0.3014 -0.2471
  490SOL    HW1 3047   6.217   1.748   0.546  0.5888 -1.1901  0.5170
  490SOL    HW2 3048   6.161   1.607   0.547 -2.6862 -0.0069  2.9655
  491SOL     OW 3049   2.881   1.871   2.704  0.0878 -0.0649  0.0085
  491SOL    HW1 3050   2.972   1.895   2.686  0.4531 -0.3902  1.2597
  491SOL    HW2 3051   2.838   1.872   2.619  1.1854  0.4228 -0.5623
  492SOL     OW 3052   5.759   1.489   1.430 -0.5509  0.0913 -0.4348
  492SOL    HW1 3053   5.677   1.534   1.448 -0.4808  0.8645 -1.9577
  492SOL    HW2 3054   5.732   1.400   1.406 -0.7483 -0.4269  1.4836
  493SOL     OW 3055   4.968   1.879   2.936 -0.4691  0.1808 -0.2242
  493SOL    HW1 3056   5.009   1.810   2.883 -1.0203  1.4267 -2.4312
  493SOL    HW2 3057   4.946   1.837   3.019  0.9875 -1.7417 -0.7496
  494SOL     OW 3058   3.078   4.218   3.420  0.2122 -0.4414 -0.3443
  494SOL    HW1 3059   3.158   4.204   3.470  1.0261  2.8556 -0.4585
  494SOL    HW2 3060   3.078   4.150   3.354  0.3187 -3.5032  2.5443
  495SOL     OW 3061   3.742   0.528   0.100  0.1542 -0.6994  0.2663
  495SOL    HW1 3062   3.748   0.593   0.171  0.6205  0.1578 -0.5269
  495SOL    HW2 3063   3.829   0.530   0.059 -0.5598 -0.0376 -1.2884
  496SOL     OW 3064   3.059   0.277   0.945 -0.3877  0.6336 -0.0324
  496SOL    HW1 3065   3.096   0.349   0.894 -0.1881 -0.5498 -1.6465
  496SOL    HW2 3066   3.107   0.199   0.915 -1.9821 -0.4700  0.1401
  497SOL     OW 3067   0.794   5.139   1.926  0.1418 -0.1623 -1.3039
  497SOL    HW1 3068   0.851   5.068   1.955  0.4275  0.4067 -0.4176
  497SOL    HW2 3069   0.706   5.112   1.953  0.6106  1.3059  2.2756
  498SOL     OW 3070   5.033   4.288   0.309 -0.6671  0.0435 -0.1083
  498SOL    HW1 3071   4.958   4.347   0.301 -1.0565 -0.2129  1.4153
  498SOL    HW2 3072   4.996   4.206   0.341  0.2845  0.0152  0.9839
  499SOL     OW 3073   1.588   0.326   1.402 -0.1321 -0.0747 -0.4449
  499SOL    HW1 3074   1.682   0.315   1.391 -0.0305 -1.2055  1.2019
  499SOL    HW2 3075   1.577   0.416   1.433  0.4552 -0.1000 -0.1591
  500SOL     OW 3076   2.831   5.026   1.734 -0.3293  0.6963 -0.1816
  500SOL    HW1 3077   2.860   5.052   1.821  0.0943 -0.1604 -0.0553
  500SOL    HW2 3078   2.832   4.931   1.736  0.7754  0.6502 -1.4620
  501SOL     OW 3079   4.803   0.771   0.915  0.3331  0.3742  0.6235
  501SOL    HW1 3080   4.830   0.680   0.905 -0.4936 -0.3652  3.9038
  501SOL    HW2 3081   4.874   0.811   0.967  0.2755  1.3792 -0.0503
  502SOL     OW 3082   2.969   1.410   4.454  0.5278  0.0980  0.4600
  502SOL    HW1 3083   2.930   1.332   4.414  0.5713  1.3452 -2.2153
  502SOL    HW2 3084   3.061   1.388   4.465  0.1369 -0.9884  1.8889
  503SOL     OW 3085   2.107   0.410   2.469  0.2974 -0.1493  0.1841
  503SOL    HW1 3086   2.176   0.355   2.507  0.5133  0.0619  0.0988
  503SOL    HW2 3087   2.065   0.355   2.404 -0.1348 -0.5506  0.7844
  504SOL     OW 3088   5.768   4.410   1.396  0.1036 -0.2088  0.1679
  504SOL    HW1 3089   5.805   4.420   1.309 -0.5543 -0.7568 -0.1833
  504SOL    HW2 3090   5.675   4.433   1.385 -0.2071 -1.2727  0.5028
  505SOL     OW 3091   3.918   1.613   0.877 -0.1019  0.1685  0.6527
  505SOL    HW1 3092   3.910   1.543   0.812  0.2663 -0.9253  1.7464
  505SOL    HW2 3093   4.011   1.638   0.874  0.2436 -0.8722  1.7012
  506SOL     OW 3094   5.950   0.325   4.188 -0.2062  0.2470 -0.1847
  506SOL    HW1 3095   6.042   0.336   4.161  0.7188 -0.8521  2.1948
  506SOL    HW2 3096   5.930   0.403   4.238 -0.2906  0.0989  0.0133
  507SOL     OW 3097   5.575   6.268   0.742 -0.5614 -0.3389 -0.3774
  507SOL    HW1 3098   5.555   6.175   0.752 -0.8896 -0.1021  1.3901
  507SOL    HW2 3099   5.490   6.311   0.749 -0.1793  0.2288  0.9353
  508SOL     OW 3100   3.360   5.648   4.608 -0.0487  0.3290  0.0095
  508SOL    HW1 3101   3.339   5.555   4.605 -1.1038  0.3964  2.6340
  508SOL    HW2 3102   3.299   5.689   4.547 -1.1912 -0.4766  0.5818
  509SOL     OW 3103   1.779   1.680   3.887 -0.7038  0.2033  0.1407
  509SOL    HW1 3104   1.717   1.663   3.816 -3.2422 -0.3631  2.3282
  509SOL    HW2 3105   1.753   1.766   3.921  2.2306  1.7587 -1.1958
  510SOL     OW 3106   4.907   0.487   2.843  0.1786  0.7991  0.5025
  510SOL    HW1 3107   4.857   0.466   2.922 -1.3612 -0.2396 -0.6970
  510SOL    HW2 3108   4.869   0.431   2.775  1.3465  1.7961 -1.0227
  511SOL     OW 3109   5.222   6.380   0.515 -0.5485  0.2062 -0.2191
  511SOL    HW1 3110   5.218   6.420   0.603 -0.3459 -0.4482  0.0939
  511SOL    HW2 3111   5.263   6.295   0.530 -1.1228 -0.1856 -0.8581
  512SOL     OW 3112   2.361   3.506   0.324  0.1529 -0.3019 -0.1744
  512SOL    HW1 3113   2.357   3.568   0.252 -0.8545  0.6649  0.6703
  512SOL    HW2 3114   2.284   3.526   0.377  1.4412 -0.1952  1.7706
  513SOL     OW 3115   5.900   4.716   3.335  0.6667 -0.4715 -0.2576
  513SOL    HW1 3116   5.832   4.774   3.369  0.0637 -1.3695  0.0778
  513SOL    HW2 3117   5.884   4.632   3.377  2.3518 -0.5499  0.3020
  514SOL     OW 3118   2.033   2.134   4.150 -0.3285  0.0178 -0.1104
  514SOL    HW1 3119   1.987   2.207   4.190 -0.0411  0.8543 -1.2535
  514SOL    HW2 3120   1.969   2.093   4.092  0.1722  0.8753 -1.3165
  515SOL     OW 3121   3.271   0.880   4.123  0.1216  0.0267  0.6078
  515SOL    HW1 3122   3.345   0.843   4.172  0.9757  1.0406  0.1288
  515SOL    HW2 3123   3.278   0.840   4.037  1.0264  1.2216  0.0998
  516SOL     OW 3124   3.778   1.257   0.691  0.4341 -0.0140  0.2311
  516SOL    HW1 3125   3.705   1.315   0.671 -0.2013 -0.3380  1.5230
  516SOL    HW2 3126   3.806   1.223   0.606 -2.1509 -1.3727 -0.1793
  517SOL     OW 3127   0.689   3.271   3.670 -0.2879 -0.2200 -0.7420
  517SOL    HW1 3128   0.643   3.248   3.750 -0.3039  0.2167 -0.6239
  517SOL    HW2 3129   0.744   3.195   3.651 -0.9226 -0.6701 -0.7902
  518SOL     OW 3130   4.376   5.270   4.078  0.3907 -0.6389 -0.5408
  518SOL    HW1 3131   4.436   5.321   4.024  1.1718 -0.5600  0.3715
  518SOL    HW2 3132   4.367   5.321   4.159  0.8277 -1.6959  0.2006
  519SOL     OW 3133   3.149   0.531   1.825 -0.2486 -0.4187 -0.4188
  519SOL    HW1 3134   3.186   0.611   1.787 -1.2515 -0.3798 -1.3651
  519SOL    HW2 3135   3.221   0.468   1.822  0.7690  0.6170  0.9892
  520SOL     OW 3136   4.859   3.655   1.995 -0.5685 -0.4294 -0.1880
  520SOL    HW1 3137   4.837   3.561   1.999  0.2088 -0.6921 -1.6996
  520SOL    HW2 3138   4.935   3.664   2.053  0.6153 -1.1408 -1.5686
  521SOL     OW 3139   3.474   6.032   0.794  0.4470 -0.5341 -0.4591
  521SOL    HW1 3140   3.455   5.941   0.817  2.0504 -1.0165 -0.8562
  521SOL    HW2 3141   3.460   6.080   0.875 -0.6406 -1.0832 -0.3012
  522SOL     OW 3142   3.045   6.293   2.147  0.2362 -0.3489  0.4096
  522SOL    HW1 3143   3.068   6.369   2.093 -0.8142 -1.2360 -1.4179
  522SOL    HW2 3144   2.973   6.324   2.202  1.9322  0.8354  2.0536
  523SOL     OW 3145   1.395   2.580   1.714 -0.0659  0.3642  0.0450
  523SOL    HW1 3146   1.303   2.555   1.725 -0.1087  0.7624  0.6606
  523SOL    HW2 3147   1.444   2.500   1.734 -0.3130 -0.4349 -2.2566
  524SOL     OW 3148   0.283   4.140   4.435 -0.4266 -0.2913 -0.4220
  524SOL    HW1 3149   0.268   4.111   4.525 -2.9225  0.4505 -0.5308
  524SOL    HW2 3150   0.321   4.227   4.443 -0.1627 -0.4357 -0.0961
  525SOL     OW 3151   4.515   5.759   0.716  0.2913 -0.5956  0.1023
  525SOL    HW1 3152   4.552   5.811   0.787  1.1971  0.4957 -1.1229
  525SOL    HW2 3153   4.427   5.793   0.704  0.7610  0.4774 -0.4674
  526SOL     OW 3154   5.673   5.607   0.596 -0.0812 -0.1919  0.1390
  526SOL    HW1 3155   5.670   5.534   0.535  1.4471  1.1274 -1.6398
  526SOL    HW2 3156   5.586   5.646   0.591 -0.4995 -1.0981  0.1287
  527SOL     OW 3157   5.836   2.862   3.953  0.6495  0.3367  0.1817
  527SOL    HW1 3158   5.769   2.819   4.006  0.9551  0.3478  0.5824
  527SOL    HW2 3159   5.916   2.852   4.004  0.8934  0.5866 -0.1542
  528SOL     OW 3160   4.839   4.758   3.309  0.1718 -0.2032 -0.1106
  528SOL    HW1 3161   4.771   4.691   3.310  0.8213 -0.8762  0.9886
  528SOL    HW2 3162   4.889   4.740   3.230 -0.4606 -0.1644 -0.5328
  529SOL     OW 3163   4.311   6.499   1.222 -0.0096 -0.2384 -0.3240
  529SOL    HW1 3164   4.276   6.458   1.143 -0.6406 -1.1589  0.4113
  529SOL    HW2 3165   4.389   6.448   1.243 -0.3917 -0.6218  0.1898
  530SOL     OW 3166   6.492   6.241   0.865 -0.2083 -0.1549  0.1000
  530SOL    HW1 3167   6.584   6.215   0.873  0.2696  1.2706 -0.3490
  530SOL    HW2 3168   6.484   6.272   0.774 -1.1411 -0.2892  0.1285
  531SOL     OW 3169   1.477   4.924   2.828  0.1780  0.1784  0.3628
  531SOL    HW1 3170   1.553   4.899   2.776  1.2573  2.1405  0.8863
  531SOL    HW2 3171   1.458   4.847   2.882  1.2148 -0.6696 -0.4396
  532SOL     OW 3172   5.445   0.088   3.803 -0.4948 -0.4990  0.4163
  532SOL    HW1 3173   5.481   0.051   3.884  0.4255 -2.4154 -0.7948
  532SOL    HW2 3174   5.391   0.017   3.767 -1.6386  0.6603 -0.2066
  533SOL     OW 3175   0.456   1.872   3.925  0.0708  0.3767  0.0992
  533SOL    HW1 3176   0.530   1.881   3.984 -0.6081 -1.0731  1.2524
  533SOL    HW2 3177   0.443   1.777   3.917  0.3208  0.4928 -2.6668
  534SOL     OW 3178   5.511   4.336   0.126 -0.8388  0.4970  0.7515
  534SOL    HW1 3179   5.518   4.392   0.203 -1.5133 -0.9475  1.9296
  534SOL    HW2 3180   5.598   4.298   0.115 -0.2886  1.9760 -0.2583
  535SOL     OW 3181   0.310   2.823   4.575 -0.5967  0.1192 -0.5019
  535SOL    HW1 3182   0.301   2.735   4.538 -0.6819  0.7184 -1.9428
  535SOL    HW2 3183   0.340   2.877   4.503  1.7773  0.8463  0.9196
  536SOL     OW 3184   2.883   0.902   0.438 -0.7132 -0.3854  0.4812
  536SOL    HW1 3185   2.855   0.903   0.346  1.8775  1.1770 -0.4092
  536SOL    HW2 3186   2.915   0.813   0.452 -3.1465 -1.2979  0.6154
  537SOL     OW 3187   0.757   2.260   0.084  0.0856  0.3858  0.4100
  537SOL    HW1 3188   0.842   2.269   0.128  0.5381 -0.2132 -0.2975
  537SOL    HW2 3189   0.775   2.287  -0.007 -0.2670 -0.5670  0.0457
  538SOL     OW 3190   3.819   2.013   3.786  0.1794 -0.0542  0.1412
  538SOL    HW1 3191   3.815   2.079   3.717 -1.8463  0.7668  0.9803
  538SOL    HW2 3192   3.805   1.930   3.741 -1.1040  0.4650 -0.4708
  539SOL     OW 3193   6.014   4.213   0.147 -0.0262  0.3494 -0.0273
  539SOL    HW1 3194   5.943   4.235   0.086  0.5953 -0.1713 -0.9547
  539SOL    HW2 3195   6.082   4.278   0.131  0.7165 -0.6100 -0.8999
  540SOL     OW 3196   5.826   0.125   2.262 -0.3913  0.2223  0.6539
  540SOL    HW1 3197   5.845   0.183   2.188 -1.0382  0.3183  0.5490
  540SOL    HW2 3198   5.784   0.048   2.222  0.7568 -0.4757  0.7605
  541SOL     OW 3199   3.816   5.491   0.475 -0.0884 -0.0139  0.3576
  541SOL    HW1 3200   3.832   5.580   0.505  0.3303  0.1638 -0.3675
  541SOL    HW2 3201   3.737   5.463   0.521 -0.0392  0.6123  0.8300
  542SOL     OW 3202   4.925   0.284   2.265 -0.3568  0.1357 -0.3747
  542SOL    HW1 3203   5.005   0.317   2.307 -0.7032  0.2455  0.2003
  542SOL    HW2 3204   4.920   0.192   2.292 -0.2398  0.0279 -0.7037
  543SOL     OW 3205   4.578   2.753   4.072  0.2614  0.3695 -0.1268
  543SOL    HW1 3206   4.623   2.706   4.142  0.7432 -1.2572 -1.4717
  543SOL    HW2 3207   4.619   2.839   4.071  0.8630  0.1155  1.0003
  544SOL     OW 3208   0.350   2.305   0.240  0.1561  0.1602 -0.0778
  544SOL    HW1 3209   0.390   2.391   0.253 -0.5076  0.3354  1.0079
  544SOL    HW2 3210   0.334   2.273   0.329 -0.7742 -0.5181 -0.4714
  545SOL     OW 3211   0.348   5.426   4.070  0.5818 -0.1410 -0.1215
  545SOL    HW1 3212   0.365   5.497   4.008 -2.5570  0.3631 -0.5922
  545SOL    HW2 3213   0.291   5.465   4.136  0.5025 -1.7060  0.7871
  546SOL     OW 3214   1.431   2.056   2.883  0.4323 -0.2224  0.5190
  546SOL    HW1 3215   1.340   2.031   2.900 -0.4405  2.3254  0.0585
  546SOL    HW2 3216   1.472   2.057   2.969  0.1467 -1.7042  0.6959
  547SOL     OW 3217   1.247   6.246   1.103 -0.0169  0.2471  0.0715
  547SOL    HW1 3218   1.232   6.173   1.043  0.7281  0.5743 -0.5226
  547SOL    HW2 3219   1.177   6.308   1.083 -0.2880 -0.0270  0.1563
  548SOL     OW 3220   3.354   5.105   3.477 -0.0861  0.6178 -0.8704
  548SOL    HW1 3221   3.371   5.037   3.412  2.4914  0.0832  0.2308
  548SOL    HW2 3222   3.361   5.060   3.561  0.1994  1.9642 -0.1435
  549SOL     OW 3223   0.005   2.904   4.383  0.4459  0.0499  0.5763
  549SOL    HW1 3224   0.022   2.816   4.415  0.5571  0.1794  0.8846
  549SOL    HW2 3225  -0.006   2.956   4.463 -1.9239 -0.1097  0.4198
  550SOL     OW 3226   0.708   3.989   0.043 -0.0017 -0.0124 -0.1576
  550SOL    HW1 3227   0.777   3.923   0.052 -0.1696 -0.3575 -1.2897
  550SOL    HW2 3228   0.735   4.060   0.101  0.7102 -0.6334  0.2925
  551SOL     OW 3229   3.405   0.336   2.792  0.0160  0.1850 -0.2926
  551SOL    HW1 3230   3.484   0.330   2.739  0.8239  0.9530  0.7776
  551SOL    HW2 3231   3.408   0.258   2.848 -0.0131  0.1796 -0.2985
  552SOL     OW 3232   1.435   0.251   0.244  0.0301  0.1502 -0.3017
  552SOL    HW1 3233   1.363   0.260   0.307  0.2368 -0.0505 -0.0344
  552SOL    HW2 3234   1.470   0.164   0.261  0.6254  0.4228 -0.1267
  553SOL     OW 3235   0.821   4.202   0.162 -0.1902 -0.2301  0.2771
  553SOL    HW1 3236   0.770   4.283   0.158 -1.9462 -1.2960  0.0521
  553SOL    HW2 3237   0.872   4.210   0.242 -2.0576  0.1606  1.4953
  554SOL     OW 3238   1.662   2.749   3.757  0.4029 -0.2959 -0.2369
  554SOL    HW1 3239   1.711   2.668   3.751 -1.1519 -1.2937 -0.0667
  554SOL    HW2 3240   1.720   2.808   3.806  1.5612 -1.2881 -0.3638
  555SOL     OW 3241   0.630   0.290   4.276  0.0217 -0.2266 -0.0833
  555SOL    HW1 3242   0.603   0.369   4.229  1.4304  0.3461  0.0333
  555SOL    HW2 3243   0.683   0.322   4.349 -1.0448 -1.1856  1.1509
  556SOL     OW 3244   0.213   6.123   2.006 -0.0145 -0.4843  0.3097
  556SOL    HW1 3245   0.223   6.216   2.028  2.1160 -0.7465  0.6604
  556SOL    HW2 3246   0.195   6.080   2.089 -2.2511 -0.2899 -0.0176
  557SOL     OW 3247   0.639   5.518   3.689 -0.1771  0.7167 -0.0303
  557SOL    HW1 3248   0.656   5.502   3.596  0.7861 -1.3947  0.4629
  557SOL    HW2 3249   0.724   5.541   3.725  0.4833 -2.9431  1.1133
  558SOL     OW 3250   0.828   0.600   1.851  0.8378 -0.4232 -0.1334
  558SOL    HW1 3251   0.851   0.507   1.860 -0.0125 -0.6979 -0.6308
  558SOL    HW2 3252   0.843   0.619   1.759  1.8744  0.1919  0.1519
  559SOL     OW 3253   4.131   3.552   2.034 -0.1128 -0.5655  0.5561
  559SOL    HW1 3254   4.094   3.627   2.081 -1.5233 -1.2122  0.5195
  559SOL    HW2 3255   4.072   3.480   2.054  0.4743 -1.3603 -0.4941
  560SOL     OW 3256   5.546   0.574   2.177 -0.4547  0.7389 -0.2249
  560SOL    HW1 3257   5.547   0.498   2.236 -1.6959  0.7024 -0.2316
  560SOL    HW2 3258   5.611   0.634   2.214 -0.0199  0.0075  0.2211
  561SOL     OW 3259   1.048   5.488   0.056  1.2227 -0.0772  0.7364
  561SOL    HW1 3260   1.054   5.406   0.105 -0.4545  0.0024  1.1280
  561SOL    HW2 3261   0.954   5.499   0.038  1.3918  1.8136  0.7972
  562SOL     OW 3262   5.562   4.677   1.874 -0.3176  0.1479  0.2160
  562SOL    HW1 3263   5.640   4.669   1.928  0.3843  0.3231 -0.7373
  562SOL    HW2 3264   5.505   4.736   1.923 -0.2121 -0.6167  1.3041
  563SOL     OW 3265   1.080   5.695   4.042 -0.7963 -0.5014 -0.0651
  563SOL    HW1 3266   0.996   5.693   4.087 -1.7170 -2.3134 -1.7114
  563SOL    HW2 3267   1.059   5.700   3.949  0.9568  0.2742 -0.4708
  564SOL     OW 3268   6.044   1.877   2.896 -0.2601  0.1328 -0.5341
  564SOL    HW1 3269   6.065   1.862   2.988 -2.4049  1.6440  0.2806
  564SOL    HW2 3270   6.085   1.803   2.850 -1.2586 -2.1108  1.9043
  565SOL     OW 3271   2.117   1.859   3.036 -0.3812  0.2581 -0.0658
  565SOL    HW1 3272   2.196   1.876   3.087 -1.1902  1.2871  0.8866
  565SOL    HW2 3273   2.069   1.941   3.038 -0.9940 -0.0374 -1.5349
  566SOL     OW 3274   0.916   5.403   3.566 -0.0678 -0.2836 -0.2432
  566SOL    HW1 3275   0.910   5.377   3.474  0.6623  0.7334 -0.5961
  566SOL    HW2 3276   0.929   5.321   3.613 -2.5176 -1.0800 -0.7935
  567SOL     OW 3277   4.273   1.310   2.774  0.0184 -0.2423  0.3415
  567SOL    HW1 3278   4.202   1.336   2.715 -0.0208 -1.9562 -0.4339
  567SOL    HW2 3279   4.253   1.354   2.856 -0.7893  0.9611 -0.4762
  568SOL     OW 3280   5.717   6.156   3.884  0.7127  0.1580  0.3326
  568SOL    HW1 3281   5.803   6.177   3.849  0.3678  0.5262 -0.3210
  568SOL    HW2 3282   5.704   6.063   3.864  0.5000  0.3750 -0.5843
  569SOL     OW 3283   3.683   1.437   3.312 -0.0786  0.1013  0.2471
  569SOL    HW1 3284   3.601   1.471   3.347 -0.4236 -0.4671  0.0183
  569SOL    HW2 3285   3.667   1.427   3.218  0.2465 -0.0160  0.2006
  570SOL     OW 3286   2.914   5.865   1.242  0.0059  0.6545 -0.1241
  570SOL    HW1 3287   2.979   5.929   1.210  0.1476 -0.1557 -1.5715
  570SOL    HW2 3288   2.850   5.860   1.171  0.1287 -0.9698 -0.1487
  571SOL     OW 3289   0.761   4.979   1.636 -0.2304  0.4175  0.0627
  571SOL    HW1 3290   0.771   4.884   1.628 -0.0585  0.4888 -0.6471
  571SOL    HW2 3291   0.825   5.015   1.575  1.0662  1.0403  1.7119
  572SOL     OW 3292   5.585   4.868   3.402  0.3694  0.4862  0.5880
  572SOL    HW1 3293   5.518   4.811   3.440  0.0502  0.2810 -0.2661
  572SOL    HW2 3294   5.592   4.839   3.311  1.6123  0.5111  0.6542
  573SOL     OW 3295   4.143   3.128   1.047 -0.5508  0.7644 -0.2090
  573SOL    HW1 3296   4.157   3.033   1.042 -0.1136  0.8700 -1.3197
  573SOL    HW2 3297   4.220   3.166   1.004 -0.7679  1.6257  0.1376
  574SOL     OW 3298   3.829   5.779   3.302 -0.8063 -0.3723  0.5189
  574SOL    HW1 3299   3.792   5.820   3.224  0.5451 -0.3822 -0.1600
  574SOL    HW2 3300   3.806   5.838   3.374 -2.1736 -0.4268  0.1496
  575SOL     OW 3301   1.709   3.451   4.297  0.9409 -0.4657  0.0012
  575SOL    HW1 3302   1.710   3.545   4.282 -0.3858 -0.2584  1.0335
  575SOL    HW2 3303   1.637   3.437   4.358  0.6477 -2.2326 -0.6783
  576SOL     OW 3304   2.364   3.348   2.860 -0.1114  0.0809  0.1724
  576SOL    HW1 3305   2.295   3.368   2.795 -0.7807 -1.8153  0.2499
  576SOL    HW2 3306   2.333   3.389   2.941  0.8081  2.6196 -0.6559
  577SOL     OW 3307   1.146   6.069   0.136 -0.3146  0.3168  0.5214
  577SOL    HW1 3308   1.109   6.153   0.166  0.3235  0.7967 -0.0191
  577SOL    HW2 3309   1.093   6.046   0.060 -1.5353 -0.5941  1.6087
  578SOL     OW 3310   1.021   5.096   0.877 -0.4811  0.2106 -0.1391
  578SOL    HW1 3311   0.956   5.061   0.816  0.2227 -1.8204  0.2091
  578SOL    HW2 3312   1.104   5.093   0.829 -0.0995 -0.4074  0.5430
  579SOL     OW 3313   0.394   2.113   0.707 -0.3917 -0.3707  0.4356
  579SOL    HW1 3314   0.450   2.073   0.773 -0.1553 -0.2354  0.3200
  579SOL    HW2 3315   0.391   2.206   0.731  1.0613 -0.0033 -0.6885
  580SOL     OW 3316   5.402   1.258   2.422  0.4555  0.8087 -1.0884
  580SOL    HW1 3317   5.466   1.279   2.490  0.8265  0.3659 -1.2955
  580SOL    HW2 3318   5.326   1.223   2.468  0.4613  1.0957 -0.8602
  581SOL     OW 3319   2.753   0.854   1.770 -0.0221  0.0207 -0.3514
  581SOL    HW1 3320   2.734   0.945   1.794  0.4081  0.1667 -0.5531
  581SOL    HW2 3321   2.668   0.817   1.746 -0.0362  0.7166 -1.4368
  582SOL     OW 3322   4.838   2.922   1.238  0.8765  0.0888 -0.1955
  582SOL    HW1 3323   4.755   2.969   1.233  1.1129  0.8938  2.2979
  582SOL    HW2 3324   4.904   2.990   1.243  1.4840 -0.5224  0.3680
  583SOL     OW 3325   3.036   3.704   1.386 -0.1664 -0.1281 -0.4587
  583SOL    HW1 3326   3.037   3.791   1.427  0.4834 -0.2158 -0.2902
  583SOL    HW2 3327   2.957   3.663   1.421  0.8576 -0.5534  1.4661
  584SOL     OW 3328   0.322   1.338   2.797  0.2736  0.0940  0.1629
  584SOL    HW1 3329   0.328   1.434   2.794 -2.8018  0.4308  1.1368
  584SOL    HW2 3330   0.325   1.311   2.705 -2.9751  1.6223 -0.5585
  585SOL     OW 3331   1.974   1.053   0.657 -0.4919  0.0979  0.2020
  585SOL    HW1 3332   1.879   1.057   0.646 -0.6262 -0.9820  0.8580
  585SOL    HW2 3333   2.000   0.972   0.613  0.3763  1.2832 -1.5372
  586SOL     OW 3334   4.755   3.620   3.193  0.1372  0.0849  0.0911
  586SOL    HW1 3335   4.673   3.576   3.216 -0.4030  0.2417 -1.3636
  586SOL    HW2 3336   4.732   3.712   3.188  0.2479  0.0801 -0.8187
  587SOL     OW 3337   5.663   5.774   2.479 -0.1601  0.1775  0.1394
  587SOL    HW1 3338   5.646   5.766   2.385 -1.4649 -1.4606  0.4603
  587SOL    HW2 3339   5.710   5.856   2.488 -1.3584  1.1464 -1.7754
  588SOL     OW 3340   1.789   1.227   1.717  0.0613  0.0997 -0.1255
  588SOL    HW1 3341   1.721   1.172   1.756  1.5106 -0.5028  1.7039
  588SOL    HW2 3342   1.803   1.190   1.629 -0.2637 -1.3369  0.4007
  589SOL     OW 3343   2.886   6.473   2.341  0.6354 -0.2092  0.3035
  589SOL    HW1 3344   2.965   6.463   2.395  1.1642  2.7226  0.2568
  589SOL    HW2 3345   2.827   6.526   2.395  0.5230  1.3761 -1.2676
  590SOL     OW 3346   5.697   3.364   0.317  0.7643 -0.9746  0.3647
  590SOL    HW1 3347   5.657   3.407   0.393  0.1479 -1.1925  0.1723
  590SOL    HW2 3348   5.717   3.276   0.348 -0.0369 -1.2556  0.1095
  591SOL     OW 3349   1.480   5.044   4.209  0.3224 -0.0769 -0.5365
  591SOL    HW1 3350   1.471   4.972   4.147 -0.8985  0.6821 -1.2703
  591SOL    HW2 3351   1.551   5.098   4.173 -0.1394  0.1679 -1.1015
  592SOL     OW 3352   1.985   4.418   0.908 -0.2815 -0.3455 -0.0461
  592SOL    HW1 3353   1.912   4.446   0.853  1.0288  0.6801 -1.3397
  592SOL    HW2 3354   2.053   4.484   0.894  0.9120 -1.2611  1.1175
  593SOL     OW 3355   0.153   4.418   4.087  0.2017 -0.2518 -0.1678
  593SOL    HW1 3356   0.133   4.484   4.153  0.0280 -0.7808  0.3184
  593SOL    HW2 3357   0.067   4.387   4.058  0.2628  0.4812 -1.1642
  594SOL     OW 3358   2.536   2.568   2.995 -0.5218 -0.1387  0.0644
  594SOL    HW1 3359   2.442   2.568   3.012 -0.5229  0.9017  0.0742
  594SOL    HW2 3360   2.544   2.525   2.909 -0.9717 -0.4711  0.1819
  595SOL     OW 3361   5.406   1.072   4.083 -0.4534 -0.0407 -0.8236
  595SOL    HW1 3362   5.324   1.093   4.129 -1.2505 -1.1674 -1.6627
  595SOL    HW2 3363   5.435   0.989   4.122  0.2109  0.2774 -0.6367
  596SOL     OW 3364   5.103   5.803   0.187  0.2682 -0.5533 -0.1192
  596SOL    HW1 3365   5.095   5.831   0.095  0.3003  0.8603  0.2887
  596SOL    HW2 3366   5.189   5.762   0.192  0.7216  0.3209 -0.4996
  597SOL     OW 3367   2.553   2.763   3.748 -0.4300 -0.4111  0.3481
  597SOL    HW1 3368   2.489   2.835   3.748  0.0152  0.0448 -1.6765
  597SOL    HW2 3369   2.509   2.692   3.701 -0.0893 -0.7440  0.5262
  598SOL     OW 3370   2.041   5.027   2.844 -0.1548  0.1245 -0.1271
  598SOL    HW1 3371   2.121   5.058   2.888  0.7498 -2.7073  0.3954
  598SOL    HW2 3372   2.066   5.020   2.752 -0.4061  0.9718 -0.2716
  599SOL     OW 3373   4.893   5.098   0.174  0.1724  0.5106 -0.1560
  599SOL    HW1 3374   4.968   5.087   0.233 -0.4008  1.6410  0.8289
  599SOL    HW2 3375   4.888   5.192   0.159  0.2251  0.2682 -1.9588
  600SOL     OW 3376   4.116   1.858   2.466 -0.0482 -0.1433  0.0422
  600SOL    HW1 3377   4.187   1.836   2.526  1.2535  3.9435  0.2945
  600SOL    HW2 3378   4.048   1.896   2.522 -0.8322 -0.5222 -0.6256
  601SOL     OW 3379   2.990   1.910   2.039  0.5003  0.0597 -0.1318
  601SOL    HW1 3380   3.017   1.970   1.970 -1.6010  0.3984 -0.7234
  601SOL    HW2 3381   2.900   1.887   2.017  0.1903 -0.8135  1.8373
  602SOL     OW 3382   2.772   4.928   2.203 -0.7322 -0.4539 -0.2436
  602SOL    HW1 3383   2.823   4.954   2.126 -0.4206  0.0420  0.1281
  602SOL    HW2 3384   2.684   4.912   2.169 -0.0907 -2.4725 -1.1080
  603SOL     OW 3385   1.565   4.213   4.499 -0.0334  0.0070 -0.0487
  603SOL    HW1 3386   1.636   4.226   4.561  1.6878 -0.9028 -1.7245
  603SOL    HW2 3387   1.485   4.221   4.551  1.2719  1.2703  1.8545
  604SOL     OW 3388   0.812   4.281   0.654 -0.6129  0.1925 -0.1401
  604SOL    HW1 3389   0.717   4.293   0.648 -0.5686  2.6281  1.9353
  604SOL    HW2 3390   0.848   4.368   0.637  0.9892  0.0948  2.2737
  605SOL     OW 3391   1.525   5.266   1.355  0.3059  0.2017  0.0796
  605SOL    HW1 3392   1.434   5.239   1.363  0.3334  0.1679  0.2863
  605SOL    HW2 3393   1.525   5.331   1.285  0.3303 -0.7393 -0.8231
  606SOL     OW 3394   2.531   6.185   2.664  1.2609  0.1267 -0.3264
  606SOL    HW1 3395   2.488   6.155   2.584  1.7001 -1.6687  0.0634
  606SOL    HW2 3396   2.624   6.170   2.648  1.3169 -0.7176  0.6719
  607SOL     OW 3397   1.637   3.235   1.187 -0.1276 -0.2429  0.0350
  607SOL    HW1 3398   1.641   3.285   1.106  0.5584 -0.8279 -0.3026
  607SOL    HW2 3399   1.638   3.301   1.257  0.7090  0.2165 -0.4032
  608SOL     OW 3400   4.765   3.544   0.968 -0.3614 -0.2520 -0.3332
  608SOL    HW1 3401   4.715   3.566   0.889 -0.0090 -0.3091 -0.5741
  608SOL    HW2 3402   4.788   3.452   0.956 -1.1851 -0.5641  0.3173
  609SOL     OW 3403   1.382   5.592   2.737 -0.1761 -0.0936  0.3680
  609SOL    HW1 3404   1.447   5.661   2.721 -0.9869  1.2729  2.5779
  609SOL    HW2 3405   1.298   5.638   2.740 -1.0763 -1.5952 -0.7551
  610SOL     OW 3406   0.620   3.722   0.290 -0.0198  0.2283 -0.0316
  610SOL    HW1 3407   0.650   3.635   0.315  1.4026  0.6024 -0.3365
  610SOL    HW2 3408   0.701   3.771   0.271 -0.6566  2.0775  1.6537
  611SOL     OW 3409   6.461   5.865   4.485 -0.1985 -0.3528  0.6458
  611SOL    HW1 3410   6.388   5.842   4.543 -2.1906 -1.7246 -2.1887
  611SOL    HW2 3411   6.467   5.792   4.423  3.0126  0.1858  0.1548
  612SOL     OW 3412   3.917   2.373   1.684  0.2616 -0.2163  0.2113
  612SOL    HW1 3413   3.833   2.347   1.721 -0.2907  2.1547  0.7896
  612SOL    HW2 3414   3.901   2.382   1.591  0.6080 -2.2551 -0.1031
  613SOL     OW 3415   0.331   1.284   3.968  0.4070  0.1262  0.3221
  613SOL    HW1 3416   0.415   1.255   4.002  0.5919 -2.1228 -1.7575
  613SOL    HW2 3417   0.319   1.233   3.888 -3.2474 -0.1446  0.8884
  614SOL     OW 3418   0.001   6.517   1.885 -0.1896  0.1588 -0.4692
  614SOL    HW1 3419  -0.093   6.534   1.893 -0.1349 -0.2517  1.4559
  614SOL    HW2 3420   0.030   6.495   1.974  1.8489  0.8674 -0.8911
  615SOL     OW 3421   1.646   5.608   0.917 -0.2264 -0.0551  0.1692
  615SOL    HW1 3422   1.612   5.519   0.929 -0.0516  0.0295  1.4517
  615SOL    HW2 3423   1.570   5.658   0.886 -0.0706 -0.8450 -1.5918
  616SOL     OW 3424   2.136   5.175   3.538 -0.0204  0.2041 -0.5318
  616SOL    HW1 3425   2.140   5.086   3.503 -0.5619  0.0352 -0.1795
  616SOL    HW2 3426   2.199   5.175   3.610 -0.8754 -0.2602  0.2436
  617SOL     OW 3427   4.661   5.169   0.769 -0.0971 -0.2201  0.1429
  617SOL    HW1 3428   4.606   5.110   0.819  1.4171 -0.5117  1.5672
  617SOL    HW2 3429   4.684   5.239   0.831 -0.3699  0.8931 -0.9690
  618SOL     OW 3430   3.361   3.894   2.927  0.0231 -0.5951  0.1165
  618SOL    HW1 3431   3.433   3.842   2.891 -0.1098 -0.8194  0.1762
  618SOL    HW2 3432   3.397   3.983   2.934 -0.3793 -0.2124 -1.9191
  619SOL     OW 3433   6.061   5.544   3.522 -0.2096 -0.2857  0.2310
  619SOL    HW1 3434   6.044   5.469   3.579  1.9377  0.5428  2.0980
  619SOL    HW2 3435   6.140   5.521   3.474  0.3258  0.6536  0.6379
  620SOL     OW 3436   3.867   4.051   1.174 -0.2842 -0.1426  0.0941
  620SOL    HW1 3437   3.875   3.979   1.237  0.9292 -1.0835 -1.0672
  620SOL    HW2 3438   3.841   4.126   1.227  0.4079 -0.9662  1.6861
  621SOL     OW 3439   1.728   4.216   1.371 -0.3023  0.0825 -0.2325
  621SOL    HW1 3440   1.798   4.188   1.312 -0.6511  0.0461 -0.6366
  621SOL    HW2 3441   1.759   4.299   1.408  1.4607 -1.5092  2.1780
  622SOL     OW 3442   5.951   6.294   4.208 -0.6693  0.2398  0.1214
  622SOL    HW1 3443   5.955   6.362   4.141 -0.6463  2.4217  2.1770
  622SOL    HW2 3444   6.037   6.252   4.204  0.0608  1.6827  0.0744
  623SOL     OW 3445   3.618   5.347   3.718 -0.1652  0.4641  0.3440
  623SOL    HW1 3446   3.588   5.346   3.809 -1.0533  1.8332  0.0840
  623SOL    HW2 3447   3.538   5.350   3.666  0.3575  1.1422 -0.4481
  624SOL     OW 3448   0.666   5.481   4.042 -0.4510 -0.1981  0.2041
  624SOL    HW1 3449   0.644   5.478   4.135  0.3209  0.6458  0.4247
  624SOL    HW2 3450   0.597   5.533   4.002  0.4236  1.3881  0.6915
  625SOL     OW 3451   5.222   3.980   1.087 -0.4804  0.1736  0.8446
  625SOL    HW1 3452   5.130   3.962   1.107 -0.5537 -0.5667 -0.1158
  625SOL    HW2 3453   5.234   4.071   1.112 -1.7469  0.5800  0.0624
  626SOL     OW 3454   0.828   1.237   0.336 -0.0854  0.6339  0.1549
  626SOL    HW1 3455   0.791   1.230   0.424 -0.3440 -1.5424 -0.0712
  626SOL    HW2 3456   0.896   1.304   0.344  2.2799 -1.7946  2.8953
  627SOL     OW 3457   4.653   4.945   0.173  0.5405 -0.1975  0.4225
  627SOL    HW1 3458   4.736   4.990   0.156  1.4994 -2.5408 -1.6654
  627SOL    HW2 3459   4.587   5.015   0.172  2.3063  1.5712  0.8724
  628SOL     OW 3460   1.649   0.496   0.069  0.3667 -0.9025  0.3175
  628SOL    HW1 3461   1.686   0.414   0.036  1.6810  0.4168 -1.7723
  628SOL    HW2 3462   1.554   0.483   0.065  0.5232 -1.7699 -1.5700
  629SOL     OW 3463   3.182   1.601   3.423  0.1540  0.9393 -0.1131
  629SOL    HW1 3464   3.097   1.645   3.417  0.2089  1.2500  1.1981
  629SOL    HW2 3465   3.162   1.508   3.422 -0.0556  0.9704 -1.6002
  630SOL     OW 3466   2.697   3.078   4.145 -0.2866 -0.2317 -0.0643
  630SOL    HW1 3467   2.760   3.118   4.204  2.6037 -0.2872 -2.8173
  630SOL    HW2 3468   2.673   2.995   4.187  1.0448  0.0531  1.3240
  631SOL     OW 3469   2.274   4.799   3.578  0.4512 -0.7843  0.8877
  631SOL    HW1 3470   2.343   4.847   3.623 -0.2492  0.9890  0.1654
  631SOL    HW2 3471   2.193   4.830   3.618 -0.0178 -1.6986  0.6850
  632SOL     OW 3472   4.561   3.361   4.171 -0.3041  0.0648  0.9331
  632SOL    HW1 3473   4.541   3.333   4.082  0.2441 -1.9665  1.3902
  632SOL    HW2 3474   4.500   3.432   4.188 -0.7361  0.1770 -0.8917
  633SOL     OW 3475   5.245   4.336   3.580  0.5564  0.0851 -0.0164
  633SOL    HW1 3476   5.284   4.258   3.619  0.3444 -0.5198 -0.9738
  633SOL    HW2 3477   5.271   4.332   3.488  0.8808  1.3671 -0.0000
  634SOL     OW 3478   2.820   3.516   2.914  0.2359 -0.1197 -0.2721
  634SOL    HW1 3479   2.819   3.469   2.830 -1.4080  0.5311 -0.6452
  634SOL    HW2 3480   2.816   3.447   2.980 -0.8009 -0.5778 -0.7871
  635SOL     OW 3481   0.442   0.435   4.100  0.2353 -0.2036  0.5286
  635SOL    HW1 3482   0.377   0.427   4.030  0.4493 -0.6218  0.3740
  635SOL    HW2 3483   0.438   0.527   4.127  0.8084  0.1820 -0.6665
  636SOL     OW 3484   3.247   6.253   2.443  0.2839  0.2836  0.9261
  636SOL    HW1 3485   3.228   6.347   2.443  0.0396  0.2417  1.8039
  636SOL    HW2 3486   3.161   6.212   2.454  0.0482 -0.1471 -1.8222
  637SOL     OW 3487   2.402   3.577   3.549  0.3249 -0.2338 -0.1484
  637SOL    HW1 3488   2.490   3.577   3.589 -0.0776 -0.6844  0.7609
  637SOL    HW2 3489   2.343   3.590   3.623 -0.3695  0.3916 -0.8017
  638SOL     OW 3490   2.910   0.957   3.669 -1.0960  0.2034 -0.0937
  638SOL    HW1 3491   2.951   0.937   3.753  1.5422 -0.0353 -1.3214
  638SOL    HW2 3492   2.948   1.042   3.644 -1.0503 -0.2053 -1.4696
  639SOL     OW 3493   0.325   2.575   4.443 -0.1272  0.0157  0.3953
  639SOL    HW1 3494   0.300   2.600   4.354 -1.3921  0.4395  0.8494
  639SOL    HW2 3495   0.303   2.482   4.448  0.1348 -0.0595  0.2145
  640SOL     OW 3496   0.160   0.934   4.509 -0.1370 -0.7411  0.1064
  640SOL    HW1 3497   0.148   0.882   4.588  0.4011 -2.3300 -0.8163
  640SOL    HW2 3498   0.244   0.905   4.473  0.7748  1.6054  0.1297
  641SOL     OW 3499   4.343   2.976   1.243  0.2658  0.1506  0.2003
  641SOL    HW1 3500   4.349   2.881   1.231  0.7582  0.1138  0.6742
  641SOL    HW2 3501   4.255   2.998   1.214  1.0640 -0.0387 -2.6051
  642SOL     OW 3502   2.008   5.834   2.898 -0.2256 -0.6354 -0.2967
  642SOL    HW1 3503   1.983   5.884   2.976 -0.2094 -0.4816 -0.3894
  642SOL    HW2 3504   2.085   5.880   2.863 -0.5461 -0.3913 -0.6967
  643SOL     OW 3505   3.417   3.439   3.610 -0.1590  0.7652 -0.2071
  643SOL    HW1 3506   3.369   3.484   3.541 -0.9707  0.7240  0.3278
  643SOL    HW2 3507   3.386   3.349   3.607 -0.3664  0.8143  0.3649
  644SOL     OW 3508   2.279   6.453   0.937  0.2269  0.7719  0.4018
  644SOL    HW1 3509   2.337   6.529   0.937 -0.8246  1.5978 -0.3758
  644SOL    HW2 3510   2.288   6.416   0.848 -0.8555  1.2392  0.0944
  645SOL     OW 3511   3.260   4.631   2.613  0.1774  0.3487  0.4158
  645SOL    HW1 3512   3.185   4.612   2.556 -0.5875 -0.2384  1.5642
  645SOL    HW2 3513   3.328   4.570   2.585 -1.0081 -1.6671  1.6301
  646SOL     OW 3514   5.070   1.419   2.098  0.2227  0.1912  0.1283
  646SOL    HW1 3515   5.126   1.369   2.038  0.3558 -0.0315  0.4385
  646SOL    HW2 3516   5.053   1.359   2.170  1.7441  1.1331  1.3373
  647SOL     OW 3517   1.533   4.762   3.765  0.0349 -0.3649  0.6720
  647SOL    HW1 3518   1.459   4.721   3.720  0.2843 -1.5600  1.2951
  647SOL    HW2 3519   1.499   4.846   3.795 -0.3913  0.0835 -0.9649
  648SOL     OW 3520   2.742   1.947   3.875 -0.0554 -0.0323  0.1719
  648SOL    HW1 3521   2.701   2.009   3.934 -0.7216  0.2225 -0.5423
  648SOL    HW2 3522   2.706   1.862   3.900 -1.2751  0.2200 -0.6282
  649SOL     OW 3523   2.990   5.354   2.533  0.5520 -0.1437  0.4560
  649SOL    HW1 3524   3.032   5.352   2.447  0.4372 -0.5040  0.4060
  649SOL    HW2 3525   3.015   5.272   2.574  0.9440  0.2156  0.9348
  650SOL     OW 3526   1.265   0.103   2.120  0.1129  0.0115 -0.2896
  650SOL    HW1 3527   1.253   0.178   2.061 -2.4108 -2.0899 -2.7717
  650SOL    HW2 3528   1.186   0.102   2.174  0.8542 -0.0114  0.8187
  651SOL     OW 3529   5.185   3.221   4.190 -0.1267 -0.6766  0.2836
  651SOL    HW1 3530   5.152   3.303   4.228  0.8048  0.1477 -0.6138
  651SOL    HW2 3531   5.272   3.211   4.227  1.1986  0.6452 -2.1915
  652SOL     OW 3532   2.861   5.752   0.327 -0.4658 -0.3966 -0.1323
  652SOL    HW1 3533   2.788   5.691   0.329 -0.5439 -0.3784 -1.6107
  652SOL    HW2 3534   2.828   5.828   0.280  0.2386 -0.0345 -0.0547
  653SOL     OW 3535   3.508   2.956   2.106  0.0747  0.3087  0.2371
  653SOL    HW1 3536   3.571   3.026   2.089  0.4055  0.0289  0.2995
  653SOL    HW2 3537   3.562   2.878   2.121 -0.2820  0.0878  0.3928
  654SOL     OW 3538   1.670   3.227   0.691  0.3982  0.4101  0.7225
  654SOL    HW1 3539   1.738   3.169   0.725 -2.2030 -2.2251  1.8633
  654SOL    HW2 3540   1.718   3.289   0.635  3.5510 -2.2452  0.1162
  655SOL     OW 3541   4.999   1.747   0.636  0.1463 -0.0370 -0.1488
  655SOL    HW1 3542   5.082   1.778   0.672  0.1230 -0.7866  0.5901
  655SOL    HW2 3543   4.958   1.824   0.597  1.2219  0.3180 -0.5921
  656SOL     OW 3544   5.008   2.578   2.500 -0.0964 -0.3490 -0.1922
  656SOL    HW1 3545   5.044   2.512   2.559 -1.1908 -0.6293  0.1851
  656SOL    HW2 3546   4.972   2.528   2.427 -0.1151 -0.0962 -0.3588
  657SOL     OW 3547   1.821   0.106   0.186 -1.4454 -0.4093 -0.2097
  657SOL    HW1 3548   1.904   0.069   0.155 -0.8935 -1.2228  2.0432
  657SOL    HW2 3549   1.846   0.191   0.224 -1.6930 -0.4851  0.1297
  658SOL     OW 3550   0.660   4.182   1.275  0.2686  0.4497  0.0397
  658SOL    HW1 3551   0.697   4.136   1.199 -0.0860  0.2193  0.0070
  658SOL    HW2 3552   0.570   4.151   1.280  0.6334 -0.4933  1.3063
  659SOL     OW 3553   1.104   2.255   4.545  0.4183  0.2718 -0.6105
  659SOL    HW1 3554   1.088   2.339   4.502  1.7952  0.7140 -0.3251
  659SOL    HW2 3555   1.080   2.270   4.636 -1.5326 -0.3628 -0.9800
  660SOL     OW 3556   4.705   0.951   0.731  0.0111 -0.1889  0.6121
  660SOL    HW1 3557   4.746   0.889   0.791 -0.0339 -0.1865  0.6454
  660SOL    HW2 3558   4.611   0.933   0.738  0.0511 -0.6685  0.0159
  661SOL     OW 3559   2.646   1.027   4.080  0.0647  0.0949 -0.1285
  661SOL    HW1 3560   2.574   0.971   4.050  1.1679 -0.5497 -1.6584
  661SOL    HW2 3561   2.639   1.106   4.028 -0.8041  0.9657  1.2424
  662SOL     OW 3562   4.830   1.557   0.505 -0.1494  0.4915 -0.4777
  662SOL    HW1 3563   4.865   1.629   0.558  0.8257  0.1745 -0.6654
  662SOL    HW2 3564   4.906   1.502   0.487 -0.3764  0.7595 -2.4803
  663SOL     OW 3565   2.930   4.382   4.202  0.1174  0.1918 -0.2728
  663SOL    HW1 3566   2.950   4.309   4.259 -0.6229  0.0568 -0.1782
  663SOL    HW2 3567   2.849   4.420   4.237 -0.4372  0.0105 -1.3030
  664SOL     OW 3568   0.453   1.874   0.228  0.1740 -0.2449  0.0415
  664SOL    HW1 3569   0.481   1.936   0.296  1.0197 -0.2043 -0.3317
  664SOL    HW2 3570   0.443   1.791   0.275 -0.0234 -0.0480  0.3593
  665SOL     OW 3571   2.964   0.759   0.022 -0.5285  0.2614 -0.1442
  665SOL    HW1 3572   2.939   0.737   0.112 -0.3160 -1.3092 -0.4534
  665SOL    HW2 3573   2.985   0.852   0.025  2.1177 -0.3085  2.0348
  666SOL     OW 3574   4.951   0.866   2.227  0.0081  0.0927 -0.0329
  666SOL    HW1 3575   5.035   0.905   2.250  0.5065 -0.0949 -1.4673
  666SOL    HW2 3576   4.902   0.865   2.310  1.8932 -1.0213  1.1616
  667SOL     OW 3577   2.105   4.641   2.238  0.2419 -0.4233  0.0507
  667SOL    HW1 3578   2.112   4.547   2.252  1.9233 -0.3412 -0.0689
  667SOL    HW2 3579   2.091   4.677   2.325  2.4452 -0.5774  0.5097
  668SOL     OW 3580   2.597   4.483   0.953  0.0835 -0.2848  0.5033
  668SOL    HW1 3581   2.683   4.445   0.970  0.5556  0.3313 -0.4240
  668SOL    HW2 3582   2.584   4.473   0.859 -2.0636 -2.7994  0.9600
  669SOL     OW 3583   1.726   2.027   3.392 -0.5355  0.0811 -0.5567
  669SOL    HW1 3584   1.769   2.080   3.325 -0.2676 -1.0848 -1.3305
  669SOL    HW2 3585   1.735   2.078   3.472  3.0926 -0.4727 -0.4635
  670SOL     OW 3586   1.815   3.477   2.886  0.3679  0.4726  0.2988
  670SOL    HW1 3587   1.895   3.523   2.909  0.7841 -0.0455 -0.0714
  670SOL    HW2 3588   1.838   3.428   2.807 -0.5165  0.8571 -0.2074
  671SOL     OW 3589   5.018   3.458   0.791  0.0803 -0.1996  0.0195
  671SOL    HW1 3590   5.015   3.368   0.758 -0.7680  0.3806 -1.6608
  671SOL    HW2 3591   4.953   3.504   0.737  0.5185  1.4201  0.8289
  672SOL     OW 3592   1.612   2.822   2.702  0.0963 -0.4334  0.3011
  672SOL    HW1 3593   1.640   2.889   2.639  0.6816  0.2434  1.2561
  672SOL    HW2 3594   1.652   2.848   2.785 -3.5220  0.7511  1.8761
  673SOL     OW 3595   2.912   0.702   4.153 -0.5840  0.3839  0.1010
  673SOL    HW1 3596   2.865   0.704   4.069 -0.5141  0.8252  0.0732
  673SOL    HW2 3597   2.881   0.779   4.200 -1.5864 -0.5305  1.0055
  674SOL     OW 3598   1.510   5.806   0.792  0.1215 -0.6400 -0.0959
  674SOL    HW1 3599   1.456   5.753   0.734 -0.1931 -0.4824  0.0528
  674SOL    HW2 3600   1.528   5.885   0.741 -1.4355  0.1868  0.5737
  675SOL     OW 3601   5.173   2.177   0.622 -0.0465 -0.1968 -0.0481
  675SOL    HW1 3602   5.238   2.125   0.669  2.2007  0.7406 -1.9268
  675SOL    HW2 3603   5.096   2.121   0.616  0.8342 -1.6610  1.5880
  676SOL     OW 3604   0.465   5.051   3.331 -0.2031  0.0760 -0.0467
  676SOL    HW1 3605   0.515   5.043   3.412  0.1176  2.8960  0.1293
  676SOL    HW2 3606   0.386   5.100   3.355 -0.0831  1.0122 -1.4116
  677SOL     OW 3607   0.554   0.085   4.089  0.5385 -0.2835  0.4368
  677SOL    HW1 3608   0.576   0.150   4.156  1.8113  0.0072 -0.2335
  677SOL    HW2 3609   0.617   0.100   4.019  0.6442 -2.0261  0.1128
  678SOL     OW 3610   1.006   0.058   0.876  0.4011  0.0426  0.0901
  678SOL    HW1 3611   1.052   0.032   0.796  1.4796  1.8854  0.0601
  678SOL    HW2 3612   0.916   0.074   0.847 -0.4424 -3.6562  0.1617
  679SOL     OW 3613   3.150   4.641   0.217 -0.1638 -0.3646  0.0576
  679SOL    HW1 3614   3.129   4.551   0.243  1.1236 -0.6049  0.3732
  679SOL    HW2 3615   3.130   4.694   0.294 -0.0833 -0.5165  0.1839
  680SOL     OW 3616   1.431   5.277   0.184  0.2441  0.0220 -0.1965
  680SOL    HW1 3617   1.345   5.235   0.181  0.8301 -1.1303 -1.6656
  680SOL    HW2 3618   1.470   5.258   0.099  2.2204 -0.0392  0.6792
  681SOL     OW 3619   0.882   1.507   3.093  0.1373  0.0689  0.0719
  681SOL    HW1 3620   0.917   1.448   3.159  0.6900  1.8149  1.4303
  681SOL    HW2 3621   0.914   1.473   3.010  0.1160 -1.7115  0.7576
  682SOL     OW 3622   0.348   6.543   3.536 -1.0394 -0.3979 -0.7095
  682SOL    HW1 3623   0.295   6.561   3.614  2.0456  4.5351  0.7028
  682SOL    HW2 3624   0.429   6.505   3.570 -0.5948 -0.5123 -1.8435
  683SOL     OW 3625   5.305   5.739   1.294  0.1793 -0.0500  0.1812
  683SOL    HW1 3626   5.276   5.816   1.344 -1.2863 -0.2923 -0.2267
  683SOL    HW2 3627   5.400   5.737   1.306 -0.0516  0.1259  2.6334
  684SOL     OW 3628   4.801   5.257   2.081 -0.2600 -1.0808  0.5437
  684SOL    HW1 3629   4.776   5.279   1.992  1.9117 -0.1279  0.1056
  684SOL    HW2 3630   4.723   5.217   2.119 -1.8738  0.3155 -1.1354
  685SOL     OW 3631   3.403   4.037   1.076 -0.0236 -0.2894 -0.6753
  685SOL    HW1 3632   3.442   4.115   1.116 -1.2386  0.8892 -1.7029
  685SOL    HW2 3633   3.458   3.965   1.107  0.7127  0.8670  0.8819
  686SOL     OW 3634   3.026   5.865   1.753  0.0655 -0.1710 -0.0022
  686SOL    HW1 3635   3.069   5.908   1.826 -1.0780  1.4837 -0.2447
  686SOL    HW2 3636   2.933   5.883   1.766 -0.4218 -2.1914 -0.4075
  687SOL     OW 3637   4.224   2.727   0.725 -0.5846 -0.0609 -0.2764
  687SOL    HW1 3638   4.131   2.702   0.718 -0.5201 -0.8509  1.1670
  687SOL    HW2 3639   4.240   2.729   0.819  0.5746  1.2723 -0.4789
  688SOL     OW 3640   6.241   0.598   0.649  0.1197 -0.4846  0.3135
  688SOL    HW1 3641   6.316   0.651   0.677  0.8990 -0.6571 -1.3346
  688SOL    HW2 3642   6.164   0.645   0.683  0.7971  1.4431 -0.6681
  689SOL     OW 3643   5.444   5.058   0.264 -0.2956  0.2780 -0.1224
  689SOL    HW1 3644   5.404   4.976   0.236 -0.6761  0.2338  0.5095
  689SOL    HW2 3645   5.506   5.032   0.333  0.3124  0.4190 -0.6126
  690SOL     OW 3646   4.944   2.665   0.314  0.2530  0.0753 -0.0594
  690SOL    HW1 3647   5.014   2.705   0.263 -0.8735  1.3943 -0.6413
  690SOL    HW2 3648   4.902   2.604   0.254 -0.7714  1.2789 -0.6172
  691SOL     OW 3649   1.573   5.899   1.359 -0.1037 -0.3911 -0.2815
  691SOL    HW1 3650   1.523   5.867   1.284 -0.3393  2.4301 -1.4697
  691SOL    HW2 3651   1.664   5.877   1.338 -0.3774 -1.5901 -0.2776
  692SOL     OW 3652   2.046   6.132   1.959 -0.0023 -0.0570 -0.3339
  692SOL    HW1 3653   1.984   6.154   2.029  0.4550  1.9060 -0.4761
  692SOL    HW2 3654   2.131   6.130   2.003  0.3477  1.6528 -0.8544
  693SOL     OW 3655   1.471   1.014   2.150 -0.0827  0.0663  0.1708
  693SOL    HW1 3656   1.463   0.921   2.172  0.3302 -0.2903 -1.1091
  693SOL    HW2 3657   1.405   1.057   2.205 -2.4156 -1.3490 -1.3377
  694SOL     OW 3658   4.311   1.112   3.207  0.2465 -0.0185 -0.0178
  694SOL    HW1 3659   4.395   1.075   3.180  0.8982  0.5536  1.1496
  694SOL    HW2 3660   4.317   1.204   3.181 -1.9981 -0.8617 -4.4054
  695SOL     OW 3661   2.631   2.569   4.396 -0.3256  0.5135  0.2455
  695SOL    HW1 3662   2.632   2.488   4.346  0.0335  0.5468  0.1990
  695SOL    HW2 3663   2.540   2.577   4.427 -0.6325  0.6649 -0.6739
  696SOL     OW 3664   3.669   1.834   2.679 -0.3036  0.7026  0.2955
  696SOL    HW1 3665   3.753   1.865   2.713  0.1409  0.8119 -0.8476
  696SOL    HW2 3666   3.608   1.906   2.695  0.0683  1.0374  0.2118
  697SOL     OW 3667   2.557   3.579   4.236  0.1912 -0.1656  0.3221
  697SOL    HW1 3668   2.545   3.485   4.251  0.3202 -0.2077  0.1602
  697SOL    HW2 3669   2.515   3.620   4.311  2.2909 -0.4210  1.7337
  698SOL     OW 3670   6.455   6.252   4.063  0.2184  0.1340  0.1057
  698SOL    HW1 3671   6.503   6.233   4.144  1.1922 -1.2764 -0.7505
  698SOL    HW2 3672   6.508   6.212   3.994 -1.6107 -0.4734 -1.0214
  699SOL     OW 3673   1.746   5.740   2.097 -0.2310  0.3016  0.7989
  699SOL    HW1 3674   1.722   5.736   2.190  0.3579  1.0687  0.9917
  699SOL    HW2 3675   1.832   5.782   2.096  0.4878 -1.1263  0.0151
  700SOL     OW 3676   1.843   3.788   4.598 -0.3032  0.8780 -0.0068
  700SOL    HW1 3677   1.768   3.805   4.540  0.5795 -1.6395 -2.0958
  700SOL    HW2 3678   1.919   3.816   4.547  0.4325 -0.5703  0.2425
  701SOL     OW 3679   1.532   3.528   3.762 -0.8682 -0.2035  0.2573
  701SOL    HW1 3680   1.542   3.623   3.750  0.4143 -0.2315  0.9791
  701SOL    HW2 3681   1.620   3.496   3.777 -1.4348 -1.3454  1.3177
  702SOL     OW 3682   1.369   2.281   0.320  0.2115 -0.0336 -0.0713
  702SOL    HW1 3683   1.332   2.326   0.396  0.7655 -1.0172  0.8201
  702SOL    HW2 3684   1.316   2.202   0.311  1.1480 -0.7352  0.3299
  703SOL     OW 3685   5.687   2.457   2.851  0.2105 -0.8374 -0.6505
  703SOL    HW1 3686   5.665   2.367   2.876 -2.0989 -0.1043  0.2504
  703SOL    HW2 3687   5.638   2.512   2.913 -0.0961  1.0424 -2.4289
  704SOL     OW 3688   3.173   0.040   4.341  0.7804  0.1773 -0.0585
  704SOL    HW1 3689   3.206   0.129   4.338  0.8167  0.1876  0.6462
  704SOL    HW2 3690   3.119   0.032   4.262 -1.6148  1.7581  1.2995
  705SOL     OW 3691   0.930   1.353   1.164 -0.6557  0.0689 -0.2254
  705SOL    HW1 3692   0.907   1.371   1.255 -2.4590 -1.5920 -0.2870
  705SOL    HW2 3693   1.022   1.327   1.167 -0.9728 -0.9866  1.2952
  706SOL     OW 3694   5.447   1.638   2.541 -0.2594  0.0558 -0.5237
  706SOL    HW1 3695   5.394   1.581   2.485 -3.0403  1.9989 -0.1105
  706SOL    HW2 3696   5.422   1.614   2.630  0.2015  0.4166 -0.2955
  707SOL     OW 3697   5.127   5.323   0.420  0.0421  0.1007 -0.5104
  707SOL    HW1 3698   5.038   5.340   0.450  0.2650  2.2577 -0.9394
  707SOL    HW2 3699   5.132   5.227   0.413 -1.8167 -0.1331  0.7249
  708SOL     OW 3700   2.070   0.633   4.142  0.2675  0.2622  0.8315
  708SOL    HW1 3701   2.056   0.565   4.207  0.8373 -0.7124 -0.0195
  708SOL    HW2 3702   2.130   0.593   4.079 -0.4453  1.0863 -0.4106
  709SOL     OW 3703   0.808   3.544   0.397 -0.6310 -0.3039 -1.1809
  709SOL    HW1 3704   0.773   3.471   0.447  0.5585 -0.6267 -0.7804
  709SOL    HW2 3705   0.901   3.522   0.385  0.2303  2.0057  0.5609
  710SOL     OW 3706   3.200   0.119   2.689 -0.5718  0.0764  0.3467
  710SOL    HW1 3707   3.277   0.097   2.637 -1.2809 -2.1644  0.1056
  710SOL    HW2 3708   3.228   0.109   2.780 -0.5987 -0.9455  0.2548
  711SOL     OW 3709   2.709   3.905   4.401  0.1212  0.3187  0.1451
  711SOL    HW1 3710   2.615   3.912   4.387  0.1307  0.8294  0.3085
  711SOL    HW2 3711   2.739   3.842   4.335 -0.1173  1.2507 -0.8759
  712SOL     OW 3712   0.856   5.845   0.409 -0.5946 -0.5784  0.0504
  712SOL    HW1 3713   0.840   5.929   0.365 -1.7014 -0.4674  0.6213
  712SOL    HW2 3714   0.930   5.807   0.362 -0.4371  0.4634 -0.5820
  713SOL     OW 3715   3.769   2.502   2.758  0.4811 -0.2478 -0.5390
  713SOL    HW1 3716   3.834   2.559   2.716  0.8049 -0.9388 -0.9899
  713SOL    HW2 3717   3.791   2.414   2.727  0.8883 -0.8207  1.2495
  714SOL     OW 3718   4.470   1.762   1.095  0.1211 -0.1184  0.0518
  714SOL    HW1 3719   4.395   1.712   1.063  1.1836 -0.3902 -2.1932
  714SOL    HW2 3720   4.441   1.853   1.090 -0.5775 -0.2863  0.7428
  715SOL     OW 3721   1.947   2.622   3.493 -0.5056  0.1707  0.2538
  715SOL    HW1 3722   2.028   2.573   3.478  0.6159  1.6321  1.2120
  715SOL    HW2 3723   1.915   2.591   3.578 -0.5602  0.1164  0.2138
  716SOL     OW 3724   5.546   0.097   3.162 -0.0474 -0.8171 -0.2717
  716SOL    HW1 3725   5.473   0.092   3.100  1.0836 -0.2477 -1.7171
  716SOL    HW2 3726   5.539   0.185   3.200 -0.6902 -1.1314  0.3432
  717SOL     OW 3727   5.549   3.245   3.325 -0.0692  0.2209  0.1396
  717SOL    HW1 3728   5.530   3.334   3.354  0.6482  0.7178 -0.8446
  717SOL    HW2 3729   5.567   3.196   3.405 -2.3724  0.4627  0.8668
  718SOL     OW 3730   1.845   0.849   1.275 -0.5656  0.3975 -0.2004
  718SOL    HW1 3731   1.788   0.835   1.199 -0.1836  0.2037 -0.4525
  718SOL    HW2 3732   1.834   0.770   1.328 -0.4593  0.3166 -0.2978
  719SOL     OW 3733   0.616   1.411   1.328  0.0318  0.3564 -0.3296
  719SOL    HW1 3734   0.589   1.327   1.291 -1.4876 -0.2301  1.8786
  719SOL    HW2 3735   0.699   1.391   1.373 -0.0077  0.1868 -0.3320
  720SOL     OW 3736   2.676   3.204   0.002  0.0299  0.1950  0.3049
  720SOL    HW1 3737   2.614   3.273   0.025  0.5152  1.3800 -1.7198
  720SOL    HW2 3738   2.622   3.127  -0.012 -0.5084  0.0520  2.7310
  721SOL     OW 3739   5.465   0.428   1.743  0.1696  0.0720  0.2946
  721SOL    HW1 3740   5.400   0.359   1.753 -0.7266  1.1662  3.1038
  721SOL    HW2 3741   5.537   0.402   1.802  1.9940 -0.6794 -2.0983
  722SOL     OW 3742   0.720   3.101   0.987  0.0718  0.6529 -0.3586
  722SOL    HW1 3743   0.788   3.163   1.013  0.5874 -0.5532  1.3238
  722SOL    HW2 3744   0.746   3.019   1.029 -1.6840 -0.1907 -0.8558
  723SOL     OW 3745   1.519   1.912   2.674  0.4500  0.1847 -0.2080
  723SOL    HW1 3746   1.486   1.966   2.745  0.3178 -1.0928  0.7248
  723SOL    HW2 3747   1.534   1.974   2.602  0.2891  1.4449  0.8115
  724SOL     OW 3748   2.997   1.833   3.171  0.1601  0.2975  0.0954
  724SOL    HW1 3749   3.083   1.818   3.211  1.2594  0.1772 -2.1516
  724SOL    HW2 3750   2.960   1.746   3.158 -0.3043  0.3464  1.0023
  725SOL     OW 3751   0.130   6.429   2.823 -0.4696 -0.0680  0.0088
  725SOL    HW1 3752   0.039   6.405   2.803 -0.2823  0.8527 -2.1630
  725SOL    HW2 3753   0.122   6.503   2.883 -1.2778  1.7406 -2.2059
  726SOL     OW 3754   4.146   2.467   0.568  0.4061 -0.2406 -0.5821
  726SOL    HW1 3755   4.111   2.547   0.606  1.9286 -0.6552  1.8791
  726SOL    HW2 3756   4.126   2.474   0.474  0.1687  2.8011 -0.3880
  727SOL     OW 3757   4.214   5.243   0.519  0.1128 -0.1596 -0.0952
  727SOL    HW1 3758   4.209   5.182   0.445  1.0668  0.9925 -1.1550
  727SOL    HW2 3759   4.271   5.199   0.582  4.2026  1.0941 -2.4842
  728SOL     OW 3760   4.101   4.318   0.298  0.4649  0.0457 -0.6598
  728SOL    HW1 3761   4.010   4.291   0.296  0.7836 -1.1563  0.1360
  728SOL    HW2 3762   4.128   4.318   0.206  0.2624 -1.7915 -0.7526
  729SOL     OW 3763   0.997   0.765   0.500  0.1840 -0.7488 -0.2036
  729SOL    HW1 3764   0.969   0.774   0.592 -0.6051 -1.6173 -0.3370
  729SOL    HW2 3765   0.923   0.798   0.450  1.0188  0.6689 -0.5282
  730SOL     OW 3766   3.844   1.645   2.361 -0.3024  0.2632  0.1376
  730SOL    HW1 3767   3.827   1.634   2.268  0.3240 -0.3976  0.0912
  730SOL    HW2 3768   3.937   1.665   2.366 -0.7446  2.5434  0.4693
  731SOL     OW 3769   3.272   3.947   2.074  0.4342 -1.2634 -0.1308
  731SOL    HW1 3770   3.359   3.910   2.058  0.1394 -1.0979 -2.3104
  731SOL    HW2 3771   3.211   3.886   2.033 -0.4201 -0.8300  0.4602
  732SOL     OW 3772   5.406   1.642   1.020 -0.5747  0.4385  0.1788
  732SOL    HW1 3773   5.423   1.603   1.105 -0.2842  0.2089  0.0175
  732SOL    HW2 3774   5.474   1.606   0.963 -0.4948  0.9329 -0.0461
  733SOL     OW 3775   3.530   1.316   1.494 -0.3980  0.4046 -0.4123
  733SOL    HW1 3776   3.596   1.376   1.460  0.9909  0.0253  1.4811
  733SOL    HW2 3777   3.523   1.337   1.587 -2.3112 -0.1845 -0.3643
  734SOL     OW 3778   4.653   5.901   1.994  0.3791 -0.2847  0.2731
  734SOL    HW1 3779   4.605   5.827   2.031 -0.2367 -0.1116 -0.1533
  734SOL    HW2 3780   4.584   5.958   1.958  0.9053 -0.0229 -0.3324
  735SOL     OW 3781   0.351   0.698   2.391  0.1500 -0.2013  0.3470
  735SOL    HW1 3782   0.324   0.612   2.357 -3.3828 -0.0172  2.1979
  735SOL    HW2 3783   0.328   0.695   2.484  0.4579  2.5513  0.5947
  736SOL     OW 3784   4.041   4.324   0.584 -0.6968  0.1525  0.4737
  736SOL    HW1 3785   4.062   4.328   0.490  2.2025  0.8720  1.0480
  736SOL    HW2 3786   4.073   4.238   0.612 -0.5163  0.3773  0.9755
  737SOL     OW 3787   5.376   4.983   2.408  0.4367  0.2971  0.8943
  737SOL    HW1 3788   5.385   5.040   2.331  2.2083  0.2767  1.0406
  737SOL    HW2 3789   5.451   4.924   2.403  0.1849 -0.1809  2.2652
  738SOL     OW 3790   3.780   6.096   2.649  0.0107 -0.5735  0.7731
  738SOL    HW1 3791   3.753   6.165   2.589  1.4243  0.6531  1.4849
  738SOL    HW2 3792   3.797   6.020   2.593 -0.1446  0.0866 -0.1928
  739SOL     OW 3793   1.726   5.630   4.212 -0.1976 -0.0285  0.4603
  739SOL    HW1 3794   1.699   5.699   4.151 -0.4264 -1.4987 -1.1672
  739SOL    HW2 3795   1.710   5.668   4.298 -0.6103  1.8391 -0.3682
  740SOL     OW 3796   5.806   6.122   2.084 -0.5055  0.2039 -0.7639
  740SOL    HW1 3797   5.776   6.157   2.168 -0.8376  0.1059 -0.8370
  740SOL    HW2 3798   5.898   6.146   2.079 -0.7912  1.3489 -0.9533
  741SOL     OW 3799   0.296   3.003   3.320  0.3402 -0.1762 -0.2935
  741SOL    HW1 3800   0.309   2.915   3.355  0.5906  0.0556  0.2063
  741SOL    HW2 3801   0.385   3.039   3.312  0.2295  0.0884 -0.3396
  742SOL     OW 3802   2.679   5.849   2.525  0.5790  0.0175 -0.1587
  742SOL    HW1 3803   2.712   5.775   2.575  0.8076 -0.0837 -0.4606
  742SOL    HW2 3804   2.684   5.923   2.586  1.3500  0.0031 -0.1968
  743SOL     OW 3805   6.388   0.704   2.214  0.5838 -0.3321 -0.3335
  743SOL    HW1 3806   6.387   0.798   2.196 -0.8395 -0.3271 -0.2812
  743SOL    HW2 3807   6.463   0.692   2.273 -0.0857  1.0025  0.8541
  744SOL     OW 3808   0.832   3.780   3.590  0.2617 -0.0300 -0.1377
  744SOL    HW1 3809   0.788   3.696   3.578  0.1998  0.1077 -0.9916
  744SOL    HW2 3810   0.864   3.779   3.680 -3.0694  0.5950  1.2111
  745SOL     OW 3811   1.675   5.997   0.623  0.0890 -0.2280  0.4773
  745SOL    HW1 3812   1.713   6.069   0.672 -0.4177 -0.3626  1.0796
  745SOL    HW2 3813   1.662   6.032   0.535 -0.1027  0.3951  0.7485
  746SOL     OW 3814   5.945   2.099   4.021  0.4088 -0.8309 -0.0847
  746SOL    HW1 3815   5.908   2.125   3.936  0.9156  1.3940  0.3040
  746SOL    HW2 3816   6.036   2.127   4.016  0.2525  0.0894  1.4532
  747SOL     OW 3817   0.251   0.596   1.316  0.0285  0.1949  0.1345
  747SOL    HW1 3818   0.336   0.634   1.296  0.1154 -0.4596 -0.7554
  747SOL    HW2 3819   0.265   0.502   1.315 -0.9813  0.0216 -1.4141
  748SOL     OW 3820   0.030   3.567   3.419  0.1298  0.2130 -0.2317
  748SOL    HW1 3821  -0.017   3.631   3.473  0.3110  0.3891 -0.2813
  748SOL    HW2 3822  -0.021   3.487   3.427 -0.1790  0.4034 -0.2806
  749SOL     OW 3823   2.397   1.343   0.486  0.0201  0.9872  0.0185
  749SOL    HW1 3824   2.470   1.388   0.442 -1.5892  2.4165 -1.3234
  749SOL    HW2 3825   2.428   1.253   0.497  2.7333  1.9738  1.3213
  750SOL     OW 3826   6.131   5.747   2.856  0.0661  0.3362 -0.1855
  750SOL    HW1 3827   6.157   5.679   2.918 -0.9258  0.1920  0.0979
  750SOL    HW2 3828   6.075   5.701   2.792  0.3713  0.6524 -0.6871
  751SOL     OW 3829   5.717   4.481   0.567  0.2372 -0.3680  0.2947
  751SOL    HW1 3830   5.710   4.525   0.652 -1.3734  1.0447 -0.5184
  751SOL    HW2 3831   5.763   4.544   0.511 -1.3717 -0.0050 -0.6623
  752SOL     OW 3832   2.649   2.242   0.350  0.2657  0.5396  0.3338
  752SOL    HW1 3833   2.716   2.174   0.346 -0.2187 -0.0049  1.1292
  752SOL    HW2 3834   2.696   2.324   0.335  0.9066  0.0658 -0.3026
  753SOL     OW 3835   5.646   2.304   2.174 -0.1849 -0.0835 -0.5660
  753SOL    HW1 3836   5.603   2.383   2.208 -3.5114 -0.1801 -3.8766
  753SOL    HW2 3837   5.606   2.290   2.088  2.4170 -3.7605 -1.4294
  754SOL     OW 3838   4.691   1.779   2.721 -0.2679  0.7622  0.0285
  754SOL    HW1 3839   4.637   1.817   2.652 -0.0537  0.8919 -0.0669
  754SOL    HW2 3840   4.724   1.697   2.684 -2.6006 -0.7365  1.0345
  755SOL     OW 3841   1.953   0.414   1.543  0.1812 -0.2756  0.4163
  755SOL    HW1 3842   1.944   0.320   1.527  1.0809 -0.2326 -0.4858
  755SOL    HW2 3843   1.884   0.435   1.605  0.8573 -1.8099  1.7641
  756SOL     OW 3844   2.433   2.275   2.022  0.4524 -0.5555  0.6010
  756SOL    HW1 3845   2.455   2.368   2.018 -0.4676 -0.3679 -2.3802
  756SOL    HW2 3846   2.345   2.273   2.060  0.6126 -0.2499  0.9940
  757SOL     OW 3847   3.083   5.905   3.856 -0.0316  0.0305  0.2257
  757SOL    HW1 3848   3.131   5.983   3.827 -0.2516 -0.2311 -0.8838
  757SOL    HW2 3849   3.146   5.858   3.911  1.0541 -0.3603 -1.2957
  758SOL     OW 3850   4.693   5.697   1.362  0.7504  0.1261  0.2311
  758SOL    HW1 3851   4.680   5.785   1.327 -1.2254 -0.0071  0.5205
  758SOL    HW2 3852   4.732   5.711   1.449 -0.7404  0.8036  0.8134
  759SOL     OW 3853   3.531   4.846   1.389  0.5655 -0.0642  0.0067
  759SOL    HW1 3854   3.510   4.938   1.407 -1.4705 -0.5477  0.3600
  759SOL    HW2 3855   3.455   4.813   1.342  0.0617 -2.2030  2.1406
  760SOL     OW 3856   5.117   2.717   3.783 -0.1185 -0.5996 -0.1723
  760SOL    HW1 3857   5.027   2.692   3.760 -0.5033  0.1943  0.4460
  760SOL    HW2 3858   5.163   2.633   3.789 -1.4143 -1.2329  1.9950
  761SOL     OW 3859   2.881   0.707   2.354 -0.0214  0.0497 -0.0869
  761SOL    HW1 3860   2.957   0.695   2.411  0.0393  0.2116 -0.1344
  761SOL    HW2 3861   2.893   0.793   2.315 -1.1106  0.8600  1.2352
  762SOL     OW 3862   0.448   5.609   3.879 -0.2299  0.3970 -0.0275
  762SOL    HW1 3863   0.435   5.699   3.851  2.1520  0.6461 -0.5407
  762SOL    HW2 3864   0.508   5.572   3.815 -0.4405 -1.2985  0.6887
  763SOL     OW 3865   3.514   1.059   0.786 -0.1169 -0.7443 -0.1162
  763SOL    HW1 3866   3.470   0.974   0.784 -0.2183 -0.7689  1.4722
  763SOL    HW2 3867   3.540   1.069   0.878  1.6541  0.0524 -0.6768
  764SOL     OW 3868   2.717   4.522   2.649  0.6248 -0.5102 -0.0658
  764SOL    HW1 3869   2.711   4.600   2.593 -1.1341 -1.6126 -1.5353
  764SOL    HW2 3870   2.808   4.520   2.677  0.7283  2.0521  0.0177
  765SOL     OW 3871   1.455   3.938   2.165 -0.3803  0.0875  0.5222
  765SOL    HW1 3872   1.427   3.848   2.183 -1.8114  0.7104  1.6110
  765SOL    HW2 3873   1.530   3.951   2.223 -1.0917  0.0529  1.4737
  766SOL     OW 3874   0.417   0.062   0.966  0.5300  0.1484 -0.1057
  766SOL    HW1 3875   0.454   0.149   0.955  2.0643 -0.3126  0.9831
  766SOL    HW2 3876   0.492   0.003   0.958  0.0217 -0.8732  1.8533
  767SOL     OW 3877   2.049   0.945   4.570  0.2578 -0.3492 -0.2731
  767SOL    HW1 3878   2.030   1.004   4.643  0.3444  0.4567 -0.8738
  767SOL    HW2 3879   2.130   0.901   4.594  0.3621  0.0186  0.0554
  768SOL     OW 3880   4.910   2.860   3.231  0.0337  0.2813 -0.0814
  768SOL    HW1 3881   4.821   2.894   3.219 -0.2007 -0.4086 -0.3379
  768SOL    HW2 3882   4.940   2.900   3.313 -0.8951 -0.2864  0.5489
  769SOL     OW 3883   4.106   4.362   1.347  0.2316 -0.6021  0.1281
  769SOL    HW1 3884   4.125   4.384   1.256  0.4141  0.0040  0.3033
  769SOL    HW2 3885   4.054   4.437   1.379  0.2737 -0.7521  0.5534
  770SOL     OW 3886   0.564   0.754   0.648 -0.6039 -0.5485 -0.3106
  770SOL    HW1 3887   0.476   0.752   0.608 -1.6780 -1.7515  1.9491
  770SOL    HW2 3888   0.570   0.841   0.686 -1.0556 -0.6345 -0.0266
  771SOL     OW 3889   6.311   0.997   3.862  0.4519 -0.1934 -0.1356
  771SOL    HW1 3890   6.390   0.968   3.909  0.5752  0.2017 -0.0951
  771SOL    HW2 3891   6.317   1.092   3.863  0.1130 -0.1705 -0.3773
  772SOL     OW 3892   5.323   0.598   2.445  0.2090 -0.4631  0.0803
  772SOL    HW1 3893   5.329   0.679   2.395  0.3623 -1.3670 -1.3999
  772SOL    HW2 3894   5.376   0.614   2.523  1.5349  0.3296 -0.9421
  773SOL     OW 3895   3.131   5.201   3.362  0.0281  0.4579  0.5243
  773SOL    HW1 3896   3.168   5.239   3.283 -0.4199  1.0093  0.5817
  773SOL    HW2 3897   3.202   5.148   3.398  1.2956  2.6360  1.4133
  774SOL     OW 3898   0.843   5.441   0.328 -0.0068 -0.0601  0.0359
  774SOL    HW1 3899   0.791   5.439   0.409 -0.0963 -0.8414 -0.0323
  774SOL    HW2 3900   0.932   5.459   0.357 -0.3244  1.4676  0.1400
  775SOL     OW 3901   1.099   1.071   2.690  0.1595  0.1173  0.1651
  775SOL    HW1 3902   1.017   1.025   2.705  0.0665 -0.0082 -0.6867
  775SOL    HW2 3903   1.129   1.096   2.778 -0.4266 -0.4486  0.5345
  776SOL     OW 3904   2.038   1.125   0.928 -0.2222  0.1215 -0.0471
  776SOL    HW1 3905   2.024   1.101   0.836  0.2006  1.3914 -0.4668
  776SOL    HW2 3906   1.954   1.161   0.956 -0.6472 -1.1575  0.3742
  777SOL     OW 3907   3.605   2.472   4.526 -0.2213 -0.1697  0.4584
  777SOL    HW1 3908   3.612   2.419   4.446  0.1427 -1.2848  1.2156
  777SOL    HW2 3909   3.696   2.493   4.549 -0.3667  1.0416  0.0249
  778SOL     OW 3910   1.011   2.512   4.401  0.5661  0.5364 -0.3000
  778SOL    HW1 3911   1.038   2.547   4.316  2.9184  0.3344  0.2735
  778SOL    HW2 3912   0.978   2.587   4.449  0.9020  1.0016 -0.7871
  779SOL     OW 3913   2.573   5.905   2.284 -0.2007  0.0602 -0.0880
  779SOL    HW1 3914   2.630   5.907   2.208 -0.4526 -0.7059 -0.3025
  779SOL    HW2 3915   2.629   5.874   2.356  0.7296  3.1164  0.6762
  780SOL     OW 3916   0.513   5.771   4.587  0.5961  0.2915  0.1257
  780SOL    HW1 3917   0.469   5.842   4.540  1.3863 -0.0856 -1.2421
  780SOL    HW2 3918   0.542   5.711   4.518  2.5873  0.1564  1.0157
  781SOL     OW 3919   2.154   4.703   4.645  0.1849 -0.3551  0.3492
  781SOL    HW1 3920   2.195   4.701   4.558  0.3456 -1.6399  0.4304
  781SOL    HW2 3921   2.065   4.733   4.628 -0.2106 -1.8939 -0.4867
  782SOL     OW 3922   0.635   4.716   0.606 -0.2324  0.0291  0.1526
  782SOL    HW1 3923   0.580   4.722   0.684 -1.4419 -1.4939 -0.5238
  782SOL    HW2 3924   0.573   4.708   0.534  0.8792  0.0573 -0.8374
  783SOL     OW 3925   6.163   6.390   0.722  0.1490  0.0488 -0.2039
  783SOL    HW1 3926   6.207   6.464   0.681 -2.2765  0.8286 -1.5848
  783SOL    HW2 3927   6.182   6.316   0.663 -1.3349  0.6538 -1.5136
  784SOL     OW 3928   4.042   2.243   3.413 -0.1086 -0.5046  0.4140
  784SOL    HW1 3929   3.957   2.236   3.369 -0.8874  0.1856  1.7228
  784SOL    HW2 3930   4.024   2.216   3.503  0.9331  0.1970  0.8493
  785SOL     OW 3931   1.406   5.081   0.946 -0.3012  0.1752 -0.5498
  785SOL    HW1 3932   1.334   5.082   0.882  0.7670 -0.9393 -1.8110
  785SOL    HW2 3933   1.416   5.173   0.972 -1.4184  0.5030 -1.2160
  786SOL     OW 3934   4.263   4.789   3.668 -0.5563 -0.0149 -0.4367
  786SOL    HW1 3935   4.174   4.823   3.677 -0.6610 -0.5588  0.8297
  786SOL    HW2 3936   4.261   4.737   3.587 -1.2964  0.2396 -0.5859
  787SOL     OW 3937   2.278   2.549   4.180 -0.0769  0.3045 -0.2887
  787SOL    HW1 3938   2.326   2.534   4.262  0.1059 -0.4931 -0.5312
  787SOL    HW2 3939   2.203   2.603   4.206  0.4120  0.7224  0.2654
  788SOL     OW 3940   5.053   0.920   0.028  0.0470  0.0188  0.2343
  788SOL    HW1 3941   5.111   0.874  -0.033 -0.5992  0.7299 -0.9537
  788SOL    HW2 3942   5.111   0.978   0.077  0.6483 -0.9379  0.6883
  789SOL     OW 3943   6.329   1.809   3.963  0.0271  0.1073 -0.0657
  789SOL    HW1 3944   6.295   1.871   4.027  1.8696  0.9519  0.1645
  789SOL    HW2 3945   6.318   1.723   4.005  0.0004  0.5301  0.8254
  790SOL     OW 3946   4.611   6.310   4.288 -0.1520 -0.1725  0.2900
  790SOL    HW1 3947   4.619   6.378   4.221 -0.1915  0.7016  1.1523
  790SOL    HW2 3948   4.574   6.355   4.364 -0.4061 -1.2139  0.8068
  791SOL     OW 3949   3.520   2.829   4.374 -0.3814  1.3025 -0.0691
  791SOL    HW1 3950   3.444   2.777   4.398 -1.3055  3.0174  0.9179
  791SOL    HW2 3951   3.522   2.827   4.278 -0.2434 -0.6676 -0.0605
  792SOL     OW 3952   5.167   4.027   0.793 -0.3395  0.3383  0.4078
  792SOL    HW1 3953   5.235   4.042   0.858  0.5262 -0.7570 -0.2008
  792SOL    HW2 3954   5.151   3.933   0.796 -1.7220  0.5628  0.4218
  793SOL     OW 3955   2.426   4.742   2.875 -0.1961 -0.0978  0.3463
  793SOL    HW1 3956   2.414   4.759   2.969  1.3545  0.6651  0.4287
  793SOL    HW2 3957   2.496   4.801   2.849 -0.1763 -0.7624 -1.1727
  794SOL     OW 3958   5.431   5.730   0.561 -0.3166 -0.3886 -0.0665
  794SOL    HW1 3959   5.401   5.816   0.591 -1.0811 -1.6024  2.9929
  794SOL    HW2 3960   5.351   5.679   0.550  0.2220 -1.3905  0.5372
  795SOL     OW 3961   3.630   6.299   3.497  0.5584 -0.6280  0.0976
  795SOL    HW1 3962   3.582   6.257   3.425  0.6623  0.0915 -0.3979
  795SOL    HW2 3963   3.700   6.237   3.518  1.0737 -0.4355 -1.0330
  796SOL     OW 3964   2.457   4.833   3.204  0.0000 -0.3511 -0.8971
  796SOL    HW1 3965   2.533   4.785   3.237 -0.4935  0.3984  1.4547
  796SOL    HW2 3966   2.381   4.780   3.230 -0.4187  0.3786 -0.6217
  797SOL     OW 3967   0.116   2.630   3.849 -0.0436 -0.3909 -0.2552
  797SOL    HW1 3968   0.072   2.615   3.765 -0.1789 -0.5391 -0.1591
  797SOL    HW2 3969   0.102   2.549   3.898  0.3725 -0.4513 -0.2385
  798SOL     OW 3970   2.100   5.392   2.078 -0.4280  0.1124  0.0440
  798SOL    HW1 3971   2.179   5.339   2.067  0.5618  1.7046 -0.9819
  798SOL    HW2 3972   2.106   5.426   2.168 -0.1911 -0.1546  0.1297
  799SOL     OW 3973   0.382   0.246   1.888 -0.4300  0.3726  0.4120
  799SOL    HW1 3974   0.310   0.267   1.949 -0.9993 -0.8358  0.1904
  799SOL    HW2 3975   0.461   0.261   1.939 -0.7331  3.1766  0.2085
  800SOL     OW 3976   2.376   3.734   3.851  0.1733 -0.2599  0.2572
  800SOL    HW1 3977   2.302   3.719   3.910 -0.2346 -1.0959 -0.4522
  800SOL    HW2 3978   2.364   3.823   3.818 -0.2778 -0.2443  0.4683
  801SOL     OW 3979   3.877   6.024   0.288  0.2409 -0.3016  0.3267
  801SOL    HW1 3980   3.940   6.071   0.234  0.0883 -0.4480  0.0110
  801SOL    HW2 3981   3.896   6.050   0.378  0.2650  0.2286  0.1674
  802SOL     OW 3982   1.761   4.438   1.818  1.0202  0.1183 -0.0770
  802SOL    HW1 3983   1.791   4.351   1.845  1.1910  0.2370  0.1135
  802SOL    HW2 3984   1.667   4.426   1.801  1.1444 -0.2192 -0.5383
  803SOL     OW 3985   5.091   1.560   3.572 -0.2882  0.4249 -0.0110
  803SOL    HW1 3986   5.085   1.591   3.482 -0.1554  0.6142  0.0464
  803SOL    HW2 3987   5.042   1.624   3.623 -2.2845 -0.8474 -0.2267
  804SOL     OW 3988   3.508   6.571   3.167 -0.4186  0.5894 -0.2226
  804SOL    HW1 3989   3.477   6.480   3.162 -0.6990  0.6629  0.1543
  804SOL    HW2 3990   3.584   6.567   3.226 -0.5569  0.6315 -0.0404
  805SOL     OW 3991   3.368   0.990   2.602 -0.5245 -0.3509 -0.5758
  805SOL    HW1 3992   3.410   1.075   2.620 -0.8431 -0.4061  0.5074
  805SOL    HW2 3993   3.334   0.962   2.687  3.9439 -3.9887  0.4027
  806SOL     OW 3994   5.110   2.969   2.099  0.3789  0.0873 -0.4123
  806SOL    HW1 3995   5.155   2.961   2.183  2.1461 -1.3226 -1.4105
  806SOL    HW2 3996   5.026   3.011   2.120  0.2116 -1.3553  2.2278
  807SOL     OW 3997   3.614   6.023   1.649 -0.1128  0.0348 -0.0088
  807SOL    HW1 3998   3.678   6.039   1.579 -0.8902  1.1707 -0.4982
  807SOL    HW2 3999   3.631   6.091   1.713  0.0227 -0.4733  0.5010
  808SOL     OW 4000   0.805   6.414   0.459  0.4309  0.2831  0.2879
  808SOL    HW1 4001   0.865   6.488   0.465  1.8713 -0.6684 -1.4137
  808SOL    HW2 4002   0.858   6.342   0.426 -1.0988 -1.3254  1.1504
  809SOL     OW 4003   1.195   3.656   3.148 -0.2180  0.2892  0.3603
  809SOL    HW1 4004   1.157   3.743   3.164  0.8663  0.9142 -0.3176
  809SOL    HW2 4005   1.287   3.674   3.127 -0.2991 -0.8849 -1.2099
  810SOL     OW 4006   0.184   2.400   2.999  0.1999  0.1780  0.1148
  810SOL    HW1 4007   0.090   2.378   2.996  0.4364 -0.9164  0.3333
  810SOL    HW2 4008   0.186   2.495   3.011 -0.9208 -0.0617  2.9258
  811SOL     OW 4009   1.521   2.899   0.398 -0.0762  0.4055  0.0616
  811SOL    HW1 4010   1.527   2.957   0.475  1.5943 -0.5640  0.7216
  811SOL    HW2 4011   1.611   2.893   0.366 -0.9446  2.2483 -3.1710
  812SOL     OW 4012   2.134   2.847   1.266 -0.0679  0.0339  0.0768
  812SOL    HW1 4013   2.101   2.789   1.334  1.3100  1.4442  2.0542
  812SOL    HW2 4014   2.058   2.861   1.208 -1.5216 -0.6243  1.7301
  813SOL     OW 4015   5.261   4.218   0.607  0.1698 -0.1340 -0.1739
  813SOL    HW1 4016   5.202   4.270   0.553 -0.0834 -0.4763 -0.2233
  813SOL    HW2 4017   5.204   4.162   0.660  0.4140  0.1356  0.3898
  814SOL     OW 4018   4.910   0.310   0.539  0.1229 -0.1098 -0.1443
  814SOL    HW1 4019   4.971   0.324   0.466  3.3329 -2.1746  1.8708
  814SOL    HW2 4020   4.881   0.398   0.563  0.4868  0.7708 -2.6343
  815SOL     OW 4021   0.134   6.304   2.401  0.2020 -0.1425  0.1784
  815SOL    HW1 4022   0.089   6.250   2.466 -0.6616  1.2069  0.7598
  815SOL    HW2 4023   0.226   6.296   2.423 -0.0839  0.4549  1.7433
  816SOL     OW 4024   4.034   1.659   4.472 -0.1179  0.5158 -0.2529
  816SOL    HW1 4025   3.979   1.657   4.551  0.3404  1.0713  0.0920
  816SOL    HW2 4026   3.974   1.637   4.401 -1.1005  2.2685 -0.0533
  817SOL     OW 4027   3.554   1.237   2.647 -0.2262 -0.5574  0.0394
  817SOL    HW1 4028   3.529   1.327   2.666 -0.8194 -0.2672 -1.8667
  817SOL    HW2 4029   3.612   1.212   2.719 -1.3016  0.7837  1.4534
  818SOL     OW 4030   0.445   6.086   1.065  0.4503  0.2381  0.4390
  818SOL    HW1 4031   0.535   6.058   1.083  0.2798 -0.0662  0.8238
  818SOL    HW2 4032   0.431   6.061   0.973  0.7966  0.3914  0.3415
  819SOL     OW 4033   6.060   4.534   3.125  0.3408 -0.9192  0.0401
  819SOL    HW1 4034   6.127   4.516   3.191  0.2281 -1.0086  0.1306
  819SOL    HW2 4035   5.986   4.570   3.175 -0.2443 -2.1961  0.1383
  820SOL     OW 4036   2.647   2.984   3.120 -0.3488  0.4962  0.7760
  820SOL    HW1 4037   2.723   3.037   3.145  0.8907  0.8584 -3.1392
  820SOL    HW2 4038   2.683   2.918   3.061 -2.5785 -1.9095  1.9336
  821SOL     OW 4039   1.779   4.761   3.977  0.5816  0.9680  0.7726
  821SOL    HW1 4040   1.747   4.809   3.900  0.0292  0.2510  0.5409
  821SOL    HW2 4041   1.840   4.821   4.019  1.1501  1.2402 -0.4114
  822SOL     OW 4042   4.622   4.738   1.078  0.0079 -0.3511 -0.0030
  822SOL    HW1 4043   4.700   4.751   1.024 -1.1853 -0.5803 -1.8802
  822SOL    HW2 4044   4.621   4.644   1.095  0.8636 -0.1679  1.2706
  823SOL     OW 4045   4.489   3.305   2.442 -0.5626 -0.0949 -0.6129
  823SOL    HW1 4046   4.556   3.371   2.427 -1.1665  1.1779  1.7413
  823SOL    HW2 4047   4.524   3.251   2.513 -2.0504  0.7544  0.8406
  824SOL     OW 4048   3.189   1.484   1.731 -0.3802  0.3885  0.3011
  824SOL    HW1 4049   3.140   1.415   1.686 -0.7369 -1.0582  2.7201
  824SOL    HW2 4050   3.137   1.503   1.809  1.4004  0.9831  1.3968
  825SOL     OW 4051   4.060   2.815   1.174  0.0507  1.1025 -0.1679
  825SOL    HW1 4052   4.052   2.822   1.269 -0.6324  1.0483 -0.2112
  825SOL    HW2 4053   4.025   2.728   1.154  1.0966  0.7188 -0.3779
  826SOL     OW 4054   0.848   3.764   0.067  0.0762 -0.0374 -0.3414
  826SOL    HW1 4055   0.806   3.692   0.114  0.5286 -0.1410 -0.0827
  826SOL    HW2 4056   0.847   3.737  -0.025  1.6242 -1.1149 -0.0857
  827SOL     OW 4057   1.594   1.530   0.027 -0.0763 -0.1657 -0.1180
  827SOL    HW1 4058   1.571   1.440   0.049 -0.8402  0.2355  0.7939
  827SOL    HW2 4059   1.526   1.558  -0.035  0.1543 -0.2139 -0.3928
  828SOL     OW 4060   3.095   2.429   0.739  0.1969 -0.4067  0.2346
  828SOL    HW1 4061   3.180   2.444   0.781  0.7120  1.3222 -1.3013
  828SOL    HW2 4062   3.113   2.369   0.667 -0.2987 -1.6777  1.1340
  829SOL     OW 4063   0.937   5.443   4.366  0.1086 -0.0778  0.2937
  829SOL    HW1 4064   0.949   5.537   4.374 -3.3891  0.5142  0.3295
  829SOL    HW2 4065   0.947   5.409   4.456  0.1085  0.4481  0.4930
  830SOL     OW 4066   5.397   3.445   4.438  0.1980 -0.2080  0.0161
  830SOL    HW1 4067   5.404   3.368   4.494  2.9316  0.6084  0.9543
  830SOL    HW2 4068   5.372   3.516   4.497 -2.7308 -0.3156 -0.9058
  831SOL     OW 4069   2.746   5.369   0.869  0.4943 -0.0492 -1.0114
  831SOL    HW1 4070   2.815   5.412   0.819  0.4628 -1.5769 -2.4620
  831SOL    HW2 4071   2.671   5.367   0.811 -0.1789 -0.1037 -0.1569
  832SOL     OW 4072   1.321   6.397   0.061 -0.0608  0.7261 -0.0784
  832SOL    HW1 4073   1.413   6.379   0.080 -0.4223 -1.7755 -0.3611
  832SOL    HW2 4074   1.320   6.420  -0.032  0.3403  1.3966  0.0776
  833SOL     OW 4075   3.722   3.569   4.161  0.2742 -0.5354 -0.1640
  833SOL    HW1 4076   3.737   3.556   4.067  1.4725 -1.8918  0.1759
  833SOL    HW2 4077   3.646   3.515   4.181 -2.4429  2.6654 -0.9888
  834SOL     OW 4078   1.779   5.057   2.022 -0.4761 -0.2875  0.5425
  834SOL    HW1 4079   1.747   4.967   2.027  0.2419 -0.6127 -0.3074
  834SOL    HW2 4080   1.718   5.101   1.965  1.4177 -1.3648 -2.5785
  835SOL     OW 4081   1.400   0.339   4.227  0.2951  0.2587 -0.2872
  835SOL    HW1 4082   1.476   0.282   4.217 -0.9085 -1.6958  1.0035
  835SOL    HW2 4083   1.326   0.279   4.234 -1.4808  2.1052 -2.0496
  836SOL     OW 4084   1.972   0.102   1.355  0.1239 -0.1522 -0.3153
  836SOL    HW1 4085   2.033   0.076   1.423  0.3174 -1.0720 -0.8199
  836SOL    HW2 4086   1.945   0.020   1.313 -0.5236  0.3299 -0.8945
  837SOL     OW 4087   2.617   1.175   3.834  0.5067 -0.5050  0.2668
  837SOL    HW1 4088   2.661   1.222   3.763 -1.0289 -0.1761 -0.5141
  837SOL    HW2 4089   2.627   1.082   3.811  3.7809 -0.6980  1.9561
  838SOL     OW 4090   4.371   0.137   3.547 -0.2105  0.3592 -0.4571
  838SOL    HW1 4091   4.403   0.222   3.579  2.1744 -0.9001  0.7520
  838SOL    HW2 4092   4.334   0.095   3.625 -0.5174 -0.0901 -0.8423
  839SOL     OW 4093   3.199   6.061   0.792 -0.0590 -0.4746 -0.1792
  839SOL    HW1 4094   3.294   6.056   0.805 -0.1159 -0.0414  0.4130
  839SOL    HW2 4095   3.180   5.990   0.731  0.4132 -1.6106  0.9565
  840SOL     OW 4096   3.840   3.699   0.696  0.4340 -0.0112 -0.1160
  840SOL    HW1 4097   3.838   3.613   0.739 -2.0880 -0.0134 -0.0795
  840SOL    HW2 4098   3.829   3.679   0.603 -1.6689  0.2573  0.0226
  841SOL     OW 4099   1.958   4.805   1.550  0.0406 -0.4148  0.1648
  841SOL    HW1 4100   1.935   4.849   1.469  1.3142  0.9382  0.5029
  841SOL    HW2 4101   2.040   4.760   1.531  0.6826  0.4278  0.8489
  842SOL     OW 4102   1.000   2.466   2.226  0.3583 -0.5757 -0.5637
  842SOL    HW1 4103   1.002   2.377   2.193  0.8567 -0.3098 -1.2704
  842SOL    HW2 4104   1.052   2.463   2.306 -3.0760 -1.8299  1.8723
  843SOL     OW 4105   1.827   1.657   1.053  0.5119  0.3470 -0.0868
  843SOL    HW1 4106   1.770   1.654   1.129  0.6985  2.0609  0.1639
  843SOL    HW2 4107   1.870   1.571   1.051  0.0494  0.0630  1.3614
  844SOL     OW 4108   0.294   2.252   2.171  0.0750 -0.7198 -0.4817
  844SOL    HW1 4109   0.260   2.299   2.247  1.0235  1.4563 -1.3045
  844SOL    HW2 4110   0.387   2.242   2.189 -0.1443 -2.6075 -0.2211
  845SOL     OW 4111   0.573   5.453   3.266 -0.1884 -0.2378 -0.2899
  845SOL    HW1 4112   0.482   5.480   3.261 -1.0294 -2.5756  1.0485
  845SOL    HW2 4113   0.601   5.479   3.354 -0.0942 -0.9686 -0.0966
  846SOL     OW 4114   6.396   6.476   1.562  0.0271 -0.1800 -0.3971
  846SOL    HW1 4115   6.369   6.409   1.626 -1.2588  0.5225 -0.1885
  846SOL    HW2 4116   6.333   6.469   1.491  0.4381  0.2100 -0.8078
  847SOL     OW 4117   2.100   5.145   0.006 -0.0723 -0.2557  0.3761
  847SOL    HW1 4118   2.005   5.157   0.008  0.0223  0.4811  0.7066
  847SOL    HW2 4119   2.129   5.193  -0.072  0.0481 -0.2888  0.3993
  848SOL     OW 4120   0.928   0.308   3.259 -0.0857  0.7654 -0.3288
  848SOL    HW1 4121   0.860   0.339   3.319 -0.3927 -1.7245  0.7219
  848SOL    HW2 4122   0.897   0.223   3.230  3.0342 -1.0307  1.0897
  849SOL     OW 4123   4.030   5.471   3.782 -0.2774 -0.0725  0.5584
  849SOL    HW1 4124   4.093   5.542   3.792 -0.9159  0.4346  1.0484
  849SOL    HW2 4125   3.958   5.509   3.732 -0.1591 -0.6773 -0.0897
  850SOL     OW 4126   4.541   0.278   1.178  0.2723  0.5341 -0.0492
  850SOL    HW1 4127   4.518   0.312   1.264  1.3630  0.2708  0.3602
  850SOL    HW2 4128   4.457   0.258   1.137 -0.2506 -1.0579  1.6570
  851SOL     OW 4129   6.503   0.426   2.012 -0.0012 -0.7419  0.3933
  851SOL    HW1 4130   6.428   0.392   2.060 -0.1877  0.0222  0.6607
  851SOL    HW2 4131   6.468   0.501   1.963  0.4841 -0.6667  0.1560
  852SOL     OW 4132   1.791   4.508   0.693 -0.2515  0.3714 -0.3796
  852SOL    HW1 4133   1.825   4.515   0.604 -1.1129  0.2283 -0.7221
  852SOL    HW2 4134   1.720   4.573   0.697 -0.7314 -0.1671 -0.0443
  853SOL     OW 4135   3.206   5.219   0.630  0.0756  0.1494 -0.2033
  853SOL    HW1 4136   3.168   5.269   0.702 -0.7475  0.8162 -1.0687
  853SOL    HW2 4137   3.290   5.188   0.664  0.9713  2.7081  0.1861
  854SOL     OW 4138   0.655   2.317   0.473 -0.6451 -0.0818  0.4740
  854SOL    HW1 4139   0.609   2.348   0.551 -0.4831  1.0327  0.1436
  854SOL    HW2 4140   0.742   2.355   0.479 -0.3861 -0.6042  0.1244
  855SOL     OW 4141   3.143   3.201   2.434 -0.6434 -0.4514  0.3385
  855SOL    HW1 4142   3.173   3.286   2.402 -1.0854 -0.5411 -0.3222
  855SOL    HW2 4143   3.221   3.146   2.430 -0.4914 -0.2333  0.2345
  856SOL     OW 4144   4.936   2.530   3.587 -0.3692 -0.1242 -0.2262
  856SOL    HW1 4145   4.841   2.529   3.601 -0.8140 -1.8701 -2.8259
  856SOL    HW2 4146   4.963   2.440   3.600  0.3828 -0.2742 -2.5272
  857SOL     OW 4147   3.183   5.698   0.981  0.0989  0.0995 -0.4989
  857SOL    HW1 4148   3.237   5.708   1.059  0.3744 -1.0494 -0.5274
  857SOL    HW2 4149   3.110   5.758   0.995  0.9415  1.0610 -0.0842
  858SOL     OW 4150   1.102   3.796   2.008 -0.1942 -0.7171  0.3655
  858SOL    HW1 4151   1.022   3.787   2.059 -0.6921 -1.8906 -0.6012
  858SOL    HW2 4152   1.094   3.882   1.966 -0.2466 -0.1885  1.4083
  859SOL     OW 4153   5.185   3.903   4.463  0.6570  0.2542 -0.2426
  859SOL    HW1 4154   5.089   3.910   4.465  0.6458  0.1962 -0.4834
  859SOL    HW2 4155   5.214   3.985   4.423  0.5623 -0.7026 -2.4389
  860SOL     OW 4156   6.536   4.855   1.286  0.2007 -0.8711  0.2393
  860SOL    HW1 4157   6.560   4.942   1.254 -1.7921 -0.5359 -0.4396
  860SOL    HW2 4158   6.596   4.840   1.359  1.2840  0.6090 -0.2912
  861SOL     OW 4159   1.001   3.479   4.410 -0.3591  0.5246 -0.4417
  861SOL    HW1 4160   1.017   3.518   4.324 -1.1254 -0.0901 -0.8688
  861SOL    HW2 4161   1.028   3.388   4.401 -0.7673  0.3721 -0.1248
  862SOL     OW 4162   4.009   2.598   3.217  0.0808  0.3378 -0.4617
  862SOL    HW1 4163   4.092   2.635   3.188 -0.0958  0.8024 -0.3914
  862SOL    HW2 4164   3.989   2.530   3.153  1.0071 -0.4656  0.0775
  863SOL     OW 4165   4.811   3.154   4.518  0.6154  0.1449 -0.0060
  863SOL    HW1 4166   4.856   3.187   4.597 -1.9480  1.0001  1.2078
  863SOL    HW2 4167   4.799   3.232   4.464 -1.7629  0.5338  0.9670
  864SOL     OW 4168   3.405   2.533   0.149 -0.0129  0.1503  0.0154
  864SOL    HW1 4169   3.407   2.564   0.240  2.3093  0.0773  0.0444
  864SOL    HW2 4170   3.440   2.444   0.152 -0.9393 -0.2700 -0.8431
  865SOL     OW 4171   6.443   6.168   0.360 -0.4962 -0.2569 -0.8764
  865SOL    HW1 4172   6.477   6.079   0.371 -2.0555 -0.8751 -0.8052
  865SOL    HW2 4173   6.437   6.180   0.265 -1.6715 -0.8205 -0.8973
  866SOL     OW 4174   2.399   4.698   2.498 -0.1953  0.0244  0.3411
  866SOL    HW1 4175   2.492   4.714   2.512 -0.1796  3.4100 -2.3333
  866SOL    HW2 4176   2.356   4.779   2.526 -2.2601 -1.0626  0.5552
  867SOL     OW 4177   5.352   1.412   0.651  0.2420 -0.2178 -0.5730
  867SOL    HW1 4178   5.383   1.475   0.586  2.3468  0.6554  1.1276
  867SOL    HW2 4179   5.268   1.447   0.681 -0.8473 -0.7250 -2.8327
  868SOL     OW 4180   3.700   5.506   1.367 -1.2322  0.0051  0.2599
  868SOL    HW1 4181   3.753   5.461   1.302 -0.0798  0.3202  0.9536
  868SOL    HW2 4182   3.731   5.597   1.365 -1.1854  0.0259  1.2262
  869SOL     OW 4183   2.418   5.845   4.524  0.4287  0.2669  0.1693
  869SOL    HW1 4184   2.399   5.832   4.431  1.7034  1.4090 -0.2857
  869SOL    HW2 4185   2.433   5.940   4.532  0.7214  0.1245  1.4557
  870SOL     OW 4186   5.012   4.809   3.047  0.4160  0.0672 -0.7994
  870SOL    HW1 4187   4.998   4.866   2.972 -0.4311  0.3683 -0.4205
  870SOL    HW2 4188   5.072   4.858   3.104  0.4307  0.1770 -0.9096
  871SOL     OW 4189   5.266   0.326   2.839 -0.0632  0.7119 -0.3949
  871SOL    HW1 4190   5.250   0.339   2.932 -0.4302 -0.5382 -0.2682
  871SOL    HW2 4191   5.360   0.307   2.833 -0.6091 -2.7212  0.1956
  872SOL     OW 4192   5.137   1.054   2.291  0.2703  0.1431  0.1357
  872SOL    HW1 4193   5.153   1.088   2.203 -2.1472 -0.7150 -0.7416
  872SOL    HW2 4194   5.124   1.132   2.345  2.4896  0.6993 -0.0460
  873SOL     OW 4195   5.348   5.304   2.329  0.5971 -0.0381  0.4454
  873SOL    HW1 4196   5.406   5.343   2.264 -0.8288  1.0640 -0.2230
  873SOL    HW2 4197   5.346   5.367   2.401 -0.8437  0.6501 -0.1564
  874SOL     OW 4198   0.800   3.692   4.423 -0.1256 -0.5585 -0.1074
  874SOL    HW1 4199   0.824   3.767   4.369  1.0419 -1.0511 -0.3090
  874SOL    HW2 4200   0.881   3.641   4.430 -1.1995 -2.5081 -1.1095
  875SOL     OW 4201   5.552   0.479   1.435  0.2526 -0.2994 -0.3780
  875SOL    HW1 4202   5.536   0.510   1.524 -0.2790 -1.3353 -0.1014
  875SOL    HW2 4203   5.466   0.476   1.394 -0.0662 -3.3634  0.2852
  876SOL     OW 4204   1.091   1.957   2.594 -0.2350  0.1944 -0.3811
  876SOL    HW1 4205   0.995   1.956   2.591 -0.3449 -1.4986  1.4521
  876SOL    HW2 4206   1.118   1.915   2.513 -1.0772  0.0327 -0.5852
  877SOL     OW 4207   6.514   5.972   1.981 -0.1032 -0.7903  0.3264
  877SOL    HW1 4208   6.567   5.896   1.957  0.9957  0.2025 -0.4533
  877SOL    HW2 4209   6.566   6.048   1.956 -0.8436  0.2600  1.8159
  878SOL     OW 4210   0.962   0.357   2.709 -0.6287 -0.0921 -0.1979
  878SOL    HW1 4211   0.915   0.440   2.706  0.2335  0.5047  1.3377
  878SOL    HW2 4212   0.983   0.337   2.618 -0.1023  1.8429 -0.5363
  879SOL     OW 4213   3.473   5.055   4.611  0.2049 -0.2444 -0.1871
  879SOL    HW1 4214   3.539   5.123   4.627 -0.4267  0.5414 -0.8429
  879SOL    HW2 4215   3.523   4.980   4.579  0.7666  0.4284 -0.9323
  880SOL     OW 4216   1.204   4.431   3.014  0.4403  0.2137 -0.2649
  880SOL    HW1 4217   1.247   4.452   3.096 -0.2847 -0.5120  0.3237
  880SOL    HW2 4218   1.150   4.508   2.994  1.1023  0.6470 -0.3985
  881SOL     OW 4219   5.798   2.345   4.574 -0.6744  0.1450  0.1096
  881SOL    HW1 4220   5.770   2.435   4.591 -2.4778 -0.3010 -0.2931
  881SOL    HW2 4221   5.866   2.329   4.640 -1.1071  1.4329  0.9195
  882SOL     OW 4222   2.005   0.086   3.895  0.4235 -0.3937  0.3084
  882SOL    HW1 4223   2.040   0.052   3.813  0.7474  1.6255 -0.4488
  882SOL    HW2 4224   1.918   0.120   3.872 -0.3247 -1.5847  1.2607
  883SOL     OW 4225   3.211   1.052   1.400 -0.4770  0.0585 -0.5108
  883SOL    HW1 4226   3.159   1.057   1.480 -1.1897 -0.9362 -0.8881
  883SOL    HW2 4227   3.301   1.067   1.429 -0.7253 -0.2890  0.4769
  884SOL     OW 4228   4.377   3.979   0.655 -0.1179  0.0783  0.3424
  884SOL    HW1 4229   4.379   4.072   0.680 -0.8591  0.2477 -0.1938
  884SOL    HW2 4230   4.284   3.956   0.655 -0.0363 -0.3090 -0.8023
  885SOL     OW 4231   2.424   0.118   1.000 -0.5073  0.3178  0.2798
  885SOL    HW1 4232   2.475   0.115   1.081  1.3480  3.3845 -0.5992
  885SOL    HW2 4233   2.356   0.184   1.016  1.0977  2.4821 -1.1137
  886SOL     OW 4234   3.533   2.579   3.895  0.4537 -0.4814  0.1336
  886SOL    HW1 4235   3.542   2.609   3.805  1.7592  0.6865  0.6080
  886SOL    HW2 4236   3.610   2.523   3.910  1.1872  0.6994  0.9930
  887SOL     OW 4237   3.683   4.667   4.047 -0.1923 -0.3102 -0.2652
  887SOL    HW1 4238   3.722   4.743   4.003 -1.3222 -0.6523 -1.9628
  887SOL    HW2 4239   3.744   4.647   4.118  0.3494  1.9145 -0.0173
  888SOL     OW 4240   5.935   0.845   2.498 -0.0043  0.6326 -0.2859
  888SOL    HW1 4241   5.940   0.929   2.545  1.1312 -0.4108  1.6054
  888SOL    HW2 4242   5.883   0.789   2.555 -0.9213  0.0937 -1.6301
  889SOL     OW 4243   4.918   3.914   4.473  0.0398 -0.6145  0.4320
  889SOL    HW1 4244   4.950   3.922   4.563 -0.9817  0.2532  0.7434
  889SOL    HW2 4245   4.848   3.979   4.467 -0.1560 -0.9201 -0.8855
  890SOL     OW 4246   2.604   2.328   4.278  0.2397 -0.4921  0.3144
  890SOL    HW1 4247   2.594   2.281   4.195  1.1559 -1.4830  0.7424
  890SOL    HW2 4248   2.529   2.300   4.331  0.0424 -0.4041  0.0863
  891SOL     OW 4249   4.052   3.481   3.664 -0.3705  0.5268 -0.0396
  891SOL    HW1 4250   4.097   3.415   3.612 -1.6136 -0.1251 -0.3294
  891SOL    HW2 4251   4.004   3.431   3.730 -0.4338  1.2169  0.4508
  892SOL     OW 4252   5.069   0.020   2.792 -0.6005  0.5452 -0.2648
  892SOL    HW1 4253   5.141   0.034   2.854  1.1642  2.0384 -2.4425
  892SOL    HW2 4254   4.992   0.056   2.835  0.4269  0.9644  1.2920
  893SOL     OW 4255   1.290   4.374   2.717  0.0512  0.1674 -0.5513
  893SOL    HW1 4256   1.384   4.385   2.709  0.0132  0.4993 -0.5727
  893SOL    HW2 4257   1.268   4.413   2.801  0.1587 -1.4069  0.2486
  894SOL     OW 4258   2.892   1.959   1.688 -0.2794 -0.2738 -0.5378
  894SOL    HW1 4259   2.893   2.032   1.750 -2.5962 -1.2474  0.7543
  894SOL    HW2 4260   2.861   1.998   1.606 -0.4720  0.3784 -0.1599
  895SOL     OW 4261   5.052   6.159   4.079  0.3459 -1.0860  0.7662
  895SOL    HW1 4262   4.964   6.192   4.094  0.4072 -0.3654 -0.3936
  895SOL    HW2 4263   5.045   6.105   4.000  0.9257 -1.1134  0.7268
  896SOL     OW 4264   2.777   1.134   2.974  0.3175  0.0444  0.3175
  896SOL    HW1 4265   2.752   1.091   2.892  1.8755  1.7030 -1.1213
  896SOL    HW2 4266   2.757   1.226   2.960 -0.1715  0.2630  2.1818
  897SOL     OW 4267   5.032   5.661   1.074 -0.0901  0.2683  0.2893
  897SOL    HW1 4268   4.937   5.650   1.080 -0.2325  1.2721  0.0768
  897SOL    HW2 4269   5.051   5.734   1.134  0.5139  0.2413  0.1347
  898SOL     OW 4270   3.402   3.793   3.860 -0.1966 -0.1628  0.8874
  898SOL    HW1 4271   3.344   3.718   3.845 -1.4110  0.7306  0.9596
  898SOL    HW2 4272   3.407   3.801   3.955 -1.0919  0.6085  0.8726
  899SOL     OW 4273   2.408   3.161   3.802  0.2328 -0.3136  0.5002
  899SOL    HW1 4274   2.370   3.079   3.834  0.5929 -0.1543  1.3465
  899SOL    HW2 4275   2.383   3.164   3.710 -1.4211 -0.4407  0.9159
  900SOL     OW 4276   5.470   5.390   4.394  0.3032 -0.1772 -0.1546
  900SOL    HW1 4277   5.436   5.406   4.306  2.0685  1.2958 -0.6468
  900SOL    HW2 4278   5.469   5.476   4.436 -0.4947 -0.8559  1.2855
  901SOL     OW 4279   4.265   2.793   4.556 -0.1088  0.4192 -0.4020
  901SOL    HW1 4280   4.173   2.770   4.539 -0.3841  1.5061 -0.4559
  901SOL    HW2 4281   4.310   2.769   4.475 -1.1288  3.9622 -2.2254
  902SOL     OW 4282   2.198   4.052   3.088  0.3634  0.4964 -0.3682
  902SOL    HW1 4283   2.244   3.968   3.095 -1.8474 -0.7185  0.9719
  902SOL    HW2 4284   2.265   4.117   3.108  2.1305 -0.9300 -1.3078
  903SOL     OW 4285   4.920   2.912   3.526  0.3050 -0.7398 -0.0277
  903SOL    HW1 4286   4.986   2.843   3.523  1.4407  0.3190 -0.7277
  903SOL    HW2 4287   4.906   2.929   3.619  0.9192 -1.0818  0.1326
  904SOL     OW 4288   5.103   2.969   4.220 -0.0178  0.2198 -0.2305
  904SOL    HW1 4289   5.142   3.056   4.224  1.4594 -0.4535  0.9056
  904SOL    HW2 4290   5.068   2.963   4.131  0.9566  1.5031 -0.7307
  905SOL     OW 4291   3.626   6.426   4.139 -0.4210  0.8608  0.1924
  905SOL    HW1 4292   3.628   6.356   4.074  0.2501  2.4562 -1.6319
  905SOL    HW2 4293   3.656   6.386   4.220  0.6738 -0.7786 -0.9767
  906SOL     OW 4294   4.390   0.182   3.209  0.2226 -0.1730 -0.2428
  906SOL    HW1 4295   4.384   0.116   3.279 -1.1707  1.1965  0.9841
  906SOL    HW2 4296   4.302   0.185   3.171 -0.1491  1.9141  0.6502
  907SOL     OW 4297   5.331   5.995   1.044 -0.3852 -0.2407  0.4167
  907SOL    HW1 4298   5.263   5.928   1.056 -0.9194  0.0357 -0.8780
  907SOL    HW2 4299   5.325   6.049   1.122 -1.1958 -0.6256  0.6355
  908SOL     OW 4300   2.146   5.004   1.216 -0.5243  0.2234  0.6730
  908SOL    HW1 4301   2.113   5.080   1.264  0.5525  1.8953 -1.0895
  908SOL    HW2 4302   2.181   5.040   1.135  0.7193 -2.0970  0.0887
  909SOL     OW 4303   1.039   1.394   3.326 -0.2113  0.4657 -0.4255
  909SOL    HW1 4304   1.088   1.376   3.246  0.4908  0.0373  0.0897
  909SOL    HW2 4305   1.085   1.467   3.367 -2.4881  3.0102 -2.0214
  910SOL     OW 4306   2.397   2.917   0.446  0.4339 -0.2059  0.5488
  910SOL    HW1 4307   2.470   2.881   0.396  0.0509 -0.5966  0.2619
  910SOL    HW2 4308   2.320   2.899   0.392  0.2546  1.3515  0.2144
  911SOL     OW 4309   0.214   1.036   0.449  0.1479 -0.6271  0.1901
  911SOL    HW1 4310   0.282   1.102   0.438  0.1844 -0.6645  0.1916
  911SOL    HW2 4311   0.149   1.057   0.381  0.1688 -0.6017  0.1781
  912SOL     OW 4312   0.878   5.860   3.817 -0.0398 -0.1635  0.0323
  912SOL    HW1 4313   0.914   5.947   3.802  0.7567 -0.5638 -0.4294
  912SOL    HW2 4314   0.903   5.810   3.739 -0.3011 -0.8668  0.3919
  913SOL     OW 4315   1.508   1.212   2.953  0.1333 -0.1376 -0.3318
  913SOL    HW1 4316   1.523   1.216   3.048 -0.4984 -0.4611 -0.2145
  913SOL    HW2 4317   1.596   1.200   2.916  0.2338 -1.6852  0.3288
  914SOL     OW 4318   4.676   6.024   0.380  0.5051 -0.6806  0.1047
  914SOL    HW1 4319   4.725   5.948   0.349 -0.4601 -1.6200  0.7948
  914SOL    HW2 4320   4.742   6.093   0.388  1.3586 -1.3505 -0.7924
  915SOL     OW 4321   4.261   1.524   2.961 -0.3187  0.1245 -0.1866
  915SOL    HW1 4322   4.170   1.497   2.945 -0.4225  0.8083 -0.8103
  915SOL    HW2 4323   4.256   1.617   2.981  0.1534 -0.0513  0.8136
  916SOL     OW 4324   5.773   0.783   2.286  0.5082 -0.6768  0.0310
  916SOL    HW1 4325   5.833   0.770   2.360 -0.3456  1.9627  1.3207
  916SOL    HW2 4326   5.710   0.848   2.317 -1.4243 -1.3392 -2.2063
  917SOL     OW 4327   5.461   0.348   3.337  0.2614 -0.1289  0.1048
  917SOL    HW1 4328   5.430   0.409   3.404  0.9724 -0.5173  0.8070
  917SOL    HW2 4329   5.553   0.371   3.323  1.0538 -2.0702  1.6316
  918SOL     OW 4330   0.836   4.054   0.771  0.8042 -0.3740 -0.0282
  918SOL    HW1 4331   0.830   4.135   0.721 -0.1576  0.3431  1.2167
  918SOL    HW2 4332   0.899   4.000   0.721  0.3917  0.5582 -1.6194
  919SOL     OW 4333   2.054   4.322   3.875  0.1331 -0.0507 -0.2775
  919SOL    HW1 4334   1.978   4.374   3.902  1.2601  1.5405 -0.0649
  919SOL    HW2 4335   2.077   4.272   3.953  0.7757  1.3243  0.4465
  920SOL     OW 4336   4.991   0.172   1.879  0.2051 -0.2396 -0.1111
  920SOL    HW1 4337   4.909   0.209   1.910 -0.1421 -0.5739 -0.6236
  920SOL    HW2 4338   5.028   0.127   1.955 -0.8246 -1.3833 -0.2681
  921SOL     OW 4339   0.200   3.891   0.374 -0.2011 -0.6817  0.6331
  921SOL    HW1 4340   0.289   3.880   0.407 -0.3860 -0.8068  1.0872
  921SOL    HW2 4341   0.144   3.885   0.451 -0.5539  0.1384  0.4514
  922SOL     OW 4342   0.655   5.098   1.381 -0.6690  0.8127  0.2738
  922SOL    HW1 4343   0.699   5.183   1.374 -0.2560  0.6317  0.6368
  922SOL    HW2 4344   0.611   5.101   1.466 -0.6431  0.6593  0.2930
  923SOL     OW 4345   3.022   3.604   3.198 -0.3760 -0.2553  0.2154
  923SOL    HW1 4346   3.076   3.547   3.143  1.7374  0.9211  0.9822
  923SOL    HW2 4347   2.933   3.593   3.163  0.3103 -2.2687 -1.0835
  924SOL     OW 4348   1.466   5.358   0.907 -0.2265  0.2558 -0.4769
  924SOL    HW1 4349   1.380   5.380   0.873  0.2754  0.1047 -1.9297
  924SOL    HW2 4350   1.510   5.314   0.834  0.0014 -2.5082  1.1817
  925SOL     OW 4351   4.160   0.161   3.052 -0.3923  0.5140  0.3992
  925SOL    HW1 4352   4.159   0.231   2.987  1.1863  0.4762  0.2984
  925SOL    HW2 4353   4.072   0.162   3.090 -0.6281  2.0527 -0.1208
  926SOL     OW 4354   5.769   0.855   2.037  0.0349  0.1458  0.4350
  926SOL    HW1 4355   5.775   0.832   2.129  0.3141  1.0271  0.6416
  926SOL    HW2 4356   5.728   0.778   1.996 -0.2149 -0.1964  1.3042
  927SOL     OW 4357   4.869   0.050   2.373 -0.1350 -0.0059 -0.1349
  927SOL    HW1 4358   4.848   0.056   2.466  1.8260 -0.7986  0.4204
  927SOL    HW2 4359   4.816  -0.023   2.341 -0.8208  0.2721  0.3493
  928SOL     OW 4360   3.507   4.553   4.405 -0.1426 -0.5392  0.0451
  928SOL    HW1 4361   3.601   4.550   4.425 -0.1541 -2.2084  0.0537
  928SOL    HW2 4362   3.503   4.546   4.310 -0.2329  1.6056 -0.1420
  929SOL     OW 4363   1.740   6.377   0.422  0.8029 -0.3650 -0.4193
  929SOL    HW1 4364   1.798   6.377   0.498  2.9564  0.5986 -1.9565
  929SOL    HW2 4365   1.695   6.462   0.426  0.3924 -0.6053  0.1313
  930SOL     OW 4366   0.966   3.146   1.166 -0.5019  0.3587  0.0421
  930SOL    HW1 4367   0.941   3.127   1.257  0.2524 -1.1614 -0.0456
  930SOL    HW2 4368   1.051   3.104   1.155 -1.3166 -0.9083 -1.8571
  931SOL     OW 4369   3.717   4.202   0.385 -0.1082  0.1897 -0.3018
  931SOL    HW1 4370   3.705   4.244   0.300 -0.7865  1.7311  0.5192
  931SOL    HW2 4371   3.630   4.173   0.410 -0.1845  1.0570  0.4990
  932SOL     OW 4372   5.109   0.048   3.651  0.2587 -0.3750 -0.5844
  932SOL    HW1 4373   5.128   0.130   3.696 -0.6306 -0.6725  0.3611
  932SOL    HW2 4374   5.174   0.045   3.580  0.4605  1.0176 -0.4963
  933SOL     OW 4375   6.218   6.449   3.132  0.3917 -0.5101 -0.5832
  933SOL    HW1 4376   6.179   6.521   3.181 -0.2751 -1.2786  0.0395
  933SOL    HW2 4377   6.274   6.404   3.196  1.2601 -0.2171 -1.1176
  934SOL     OW 4378   1.686   1.384   4.037  0.1243  0.0504 -0.4985
  934SOL    HW1 4379   1.728   1.305   4.071  1.6033  0.6555 -0.8284
  934SOL    HW2 4380   1.661   1.361   3.947  0.7080 -0.0056 -0.6536
  935SOL     OW 4381   2.773   6.496   1.207 -0.3426 -0.7230 -0.3659
  935SOL    HW1 4382   2.692   6.526   1.248  0.8709 -0.8123  2.3052
  935SOL    HW2 4383   2.776   6.402   1.225 -0.0694 -0.8976 -1.2686
  936SOL     OW 4384   0.353   5.647   0.626  0.0752  0.2598 -0.1469
  936SOL    HW1 4385   0.441   5.620   0.650  0.4863  1.9900  0.4465
  936SOL    HW2 4386   0.298   5.614   0.697  0.4204  0.2054  0.0970
  937SOL     OW 4387   5.169   4.931   1.522  0.1031 -0.1293  0.3859
  937SOL    HW1 4388   5.094   4.948   1.578 -0.8607  1.1750 -1.1932
  937SOL    HW2 4389   5.146   4.973   1.439  2.0373 -0.8152 -0.5463
  938SOL     OW 4390   0.463   6.053   1.397  0.4615  0.1226  0.0965
  938SOL    HW1 4391   0.515   6.058   1.477 -0.3545 -0.0624  0.6390
  938SOL    HW2 4392   0.431   6.143   1.384  0.2679  0.0667  0.1911
  939SOL     OW 4393   2.432   4.415   0.173  0.5979  0.8634  0.0329
  939SOL    HW1 4394   2.485   4.478   0.221  1.8205 -2.0893  2.9374
  939SOL    HW2 4395   2.462   4.330   0.203 -3.4180 -1.1354 -0.8400
  940SOL     OW 4396   4.782   0.202   1.375 -0.3988 -0.2007  0.5218
  940SOL    HW1 4397   4.767   0.281   1.323 -0.1813 -0.6838 -0.3046
  940SOL    HW2 4398   4.697   0.181   1.412 -0.9837 -0.8166 -1.0764
  941SOL     OW 4399   0.962   5.874   1.107  0.3981 -0.1274  0.0792
  941SOL    HW1 4400   1.035   5.920   1.064  0.0683  0.6115  0.2995
  941SOL    HW2 4401   0.991   5.862   1.197 -0.3489  1.5730  0.5952
  942SOL     OW 4402   1.032   2.982   4.624 -0.5998 -0.4370  0.2509
  942SOL    HW1 4403   1.113   3.008   4.667 -0.9529  0.3458  0.4480
  942SOL    HW2 4404   0.997   3.062   4.585 -0.7943 -0.9399 -0.6609
  943SOL     OW 4405   4.589   4.270   3.135 -0.2573  0.0936 -0.0206
  943SOL    HW1 4406   4.566   4.316   3.054 -0.4032 -0.4825 -0.3135
  943SOL    HW2 4407   4.507   4.268   3.185 -0.2259  0.2387  0.0374
  944SOL     OW 4408   1.903   0.490   1.108 -0.1044 -0.5262 -0.0705
  944SOL    HW1 4409   1.850   0.421   1.148 -0.8627  0.8979  1.5572
  944SOL    HW2 4410   1.973   0.506   1.172  0.2792 -0.0775 -0.5942
  945SOL     OW 4411   4.084   5.961   3.080  0.2223 -0.1508 -0.2419
  945SOL    HW1 4412   4.145   5.946   3.152 -1.3331 -1.0133  0.9404
  945SOL    HW2 4413   4.119   6.039   3.036  1.7262 -0.1533  0.8596
  946SOL     OW 4414   6.282   3.423   4.498 -0.1888  0.6229 -0.0528
  946SOL    HW1 4415   6.208   3.443   4.441 -0.8289 -0.5486  0.3234
  946SOL    HW2 4416   6.248   3.358   4.560  0.8655  0.8559  0.8029
  947SOL     OW 4417   4.746   2.945   3.751  0.3854 -0.2157 -0.0479
  947SOL    HW1 4418   4.651   2.936   3.741  0.1584  0.9709  0.7685
  947SOL    HW2 4419   4.762   3.039   3.747  1.3504 -0.2957  1.1533
  948SOL     OW 4420   4.013   3.443   1.422  0.6107  0.6866  0.0366
  948SOL    HW1 4421   4.050   3.358   1.443  1.4923  1.2098  0.6753
  948SOL    HW2 4422   3.969   3.430   1.338 -0.2583 -0.6672  0.6674
  949SOL     OW 4423   3.903   3.580   0.069  0.7317  0.8059  0.1993
  949SOL    HW1 4424   3.972   3.514   0.072 -0.9099 -1.0122  3.2893
  949SOL    HW2 4425   3.916   3.633   0.147 -1.2905  0.3857  0.8875
  950SOL     OW 4426   2.443   2.515   1.356 -0.1210 -0.0899 -0.0882
  950SOL    HW1 4427   2.393   2.479   1.283 -0.0378  0.5781 -0.4910
  950SOL    HW2 4428   2.391   2.589   1.387 -1.0219 -1.4042  1.6898
  951SOL     OW 4429   2.752   2.653   3.314 -0.2434 -0.4131 -0.2615
  951SOL    HW1 4430   2.790   2.737   3.340 -0.6197 -0.6779  1.2389
  951SOL    HW2 4431   2.805   2.625   3.239 -0.3026  1.2828 -0.9887
  952SOL     OW 4432   4.568   1.516   0.055 -0.2262  0.1604  0.0686
  952SOL    HW1 4433   4.609   1.471   0.128 -2.4691 -2.3161 -0.0354
  952SOL    HW2 4434   4.614   1.600   0.049  2.3901 -1.0053  2.0107
  953SOL     OW 4435   2.876   4.391   1.931  0.0353  0.4433 -0.4325
  953SOL    HW1 4436   2.858   4.485   1.940 -0.6942  0.2212  0.7509
  953SOL    HW2 4437   2.792   4.349   1.951 -0.3171 -0.4282 -3.2637
  954SOL     OW 4438   6.398   5.672   4.302  0.1084 -0.2664 -0.6286
  954SOL    HW1 4439   6.416   5.587   4.261  0.0342 -0.8396  0.4956
  954SOL    HW2 4440   6.341   5.716   4.239 -0.5042 -1.3677 -0.8816
  955SOL     OW 4441   3.287   5.545   0.197 -0.0115  0.0357  0.0943
  955SOL    HW1 4442   3.310   5.454   0.179  0.8023  0.5819 -1.8399
  955SOL    HW2 4443   3.371   5.590   0.208 -0.4184  0.4315  1.8358
  956SOL     OW 4444   2.676   1.763   1.636 -1.1152  0.8122  0.6183
  956SOL    HW1 4445   2.617   1.787   1.564 -0.2700  2.1602  0.3389
  956SOL    HW2 4446   2.744   1.830   1.635  0.1742 -0.4348  1.2395
  957SOL     OW 4447   4.188   1.793   1.770 -0.4240  0.4767 -0.3015
  957SOL    HW1 4448   4.263   1.833   1.726  1.0769 -0.9779  0.7824
  957SOL    HW2 4449   4.212   1.792   1.863 -1.8233  0.0479  0.0814
  958SOL     OW 4450   6.567   1.001   1.419 -0.2873 -0.5327  0.1371
  958SOL    HW1 4451   6.593   1.083   1.378 -0.7090 -0.8485 -0.8111
  958SOL    HW2 4452   6.636   0.982   1.483 -0.2632  0.6230  0.4784
  959SOL     OW 4453   3.846   4.617   0.044  0.2648 -0.4590  0.0433
  959SOL    HW1 4454   3.833   4.698   0.093  1.3794 -1.3286  1.8870
  959SOL    HW2 4455   3.934   4.625   0.005  0.3443 -0.7440  0.1582
  960SOL     OW 4456   3.977   0.166   0.868  0.1170  0.6424 -0.3349
  960SOL    HW1 4457   3.984   0.246   0.920 -3.2058  0.4344  0.6264
  960SOL    HW2 4458   3.898   0.178   0.815  1.1637 -0.8601 -2.3817
  961SOL     OW 4459   1.968   4.654   2.874  0.2302  0.3994 -0.1113
  961SOL    HW1 4460   1.949   4.700   2.956  1.1706  0.7285 -0.0680
  961SOL    HW2 4461   2.033   4.589   2.898 -1.5010 -1.3983 -0.0568
  962SOL     OW 4462   4.852   0.838   1.347 -0.4207 -0.3076  0.5079
  962SOL    HW1 4463   4.835   0.780   1.421 -1.5397  0.8392  1.1747
  962SOL    HW2 4464   4.767   0.849   1.305  0.1291 -0.6313 -0.7468
  963SOL     OW 4465   3.975   1.531   0.303 -0.2329 -0.1413 -0.1502
  963SOL    HW1 4466   3.932   1.552   0.220  0.2079 -0.0485 -0.3597
  963SOL    HW2 4467   4.056   1.487   0.278  0.3030  0.6242  0.1971
  964SOL     OW 4468   1.908   3.325   4.192  0.3478 -0.3523  0.0203
  964SOL    HW1 4469   1.832   3.366   4.234  1.6179 -0.0123  2.1199
  964SOL    HW2 4470   1.931   3.385   4.121  0.4956  1.2018  1.3114
  965SOL     OW 4471   2.563   6.029   1.215  0.4800 -0.1380  0.0733
  965SOL    HW1 4472   2.543   6.064   1.302 -3.5001 -2.3155  0.2392
  965SOL    HW2 4473   2.571   6.107   1.160  1.4919  1.2325  2.0317
  966SOL     OW 4474   1.611   6.483   2.373 -0.4813  0.4702  0.8584
  966SOL    HW1 4475   1.539   6.512   2.317 -0.1102 -0.0475  0.1034
  966SOL    HW2 4476   1.679   6.549   2.361 -0.9617  1.1932  1.8998
  967SOL     OW 4477   4.771   5.347   0.992  0.1025  0.0959 -0.1634
  967SOL    HW1 4478   4.753   5.414   1.058  0.3022 -0.2003  0.1958
  967SOL    HW2 4479   4.863   5.360   0.969 -0.1785  0.7192 -0.9851
  968SOL     OW 4480   5.035   0.810   3.128  0.2021 -0.5712 -0.2054
  968SOL    HW1 4481   5.065   0.899   3.108 -1.9515  0.0926 -0.7168
  968SOL    HW2 4482   5.069   0.756   3.057 -3.2327  0.9120 -3.2808
  969SOL     OW 4483   0.236   5.892   3.167  0.0682  0.1160  0.1701
  969SOL    HW1 4484   0.321   5.916   3.203  0.9632 -0.8335 -1.1812
  969SOL    HW2 4485   0.176   5.894   3.242  1.1446  1.3586  1.0412
  970SOL     OW 4486   0.608   3.060   0.201 -0.1526 -0.2396  0.3503
  970SOL    HW1 4487   0.577   2.970   0.211  1.8736 -0.9678  0.5535
  970SOL    HW2 4488   0.646   3.063   0.113 -0.0106  0.3494  0.4264
  971SOL     OW 4489   2.920   0.185   0.632 -0.5413  0.4597 -0.5800
  971SOL    HW1 4490   2.955   0.174   0.543  1.8443  1.4794  0.1599
  971SOL    HW2 4491   2.988   0.149   0.689 -0.8377  2.1598  0.9348
  972SOL     OW 4492   2.522   4.231   1.696  0.7046 -0.2756 -0.0989
  972SOL    HW1 4493   2.553   4.321   1.704 -2.8875  1.2232 -1.0786
  972SOL    HW2 4494   2.506   4.219   1.602  1.2214 -2.0307 -0.0089
  973SOL     OW 4495   1.436   0.147   1.546 -0.7335 -0.3899 -0.7834
  973SOL    HW1 4496   1.432   0.070   1.490 -0.0274 -0.3288 -0.9282
  973SOL    HW2 4497   1.481   0.213   1.493 -1.2774  0.0987 -0.6393
  974SOL     OW 4498   2.008   5.883   0.232  0.2184  0.0158  0.0625
  974SOL    HW1 4499   1.988   5.956   0.174  0.8333 -0.6860 -1.0728
  974SOL    HW2 4500   1.932   5.825   0.224  0.8384 -0.6710 -1.0273
  975SOL     OW 4501   0.406   3.719   0.097 -1.0186 -0.0821 -0.3455
  975SOL    HW1 4502   0.469   3.723   0.169 -0.0572 -1.0577 -1.1065
  975SOL    HW2 4503   0.343   3.652   0.124  0.4388 -1.8747 -1.2192
  976SOL     OW 4504   5.188   5.637   4.102 -0.0062  0.3909  0.1135
  976SOL    HW1 4505   5.185   5.733   4.095  1.0164  0.3588 -1.0364
  976SOL    HW2 4506   5.142   5.618   4.184  1.5854  2.0012  1.4598
  977SOL     OW 4507   2.801   2.781   2.558 -0.4018  1.0249  0.6273
  977SOL    HW1 4508   2.867   2.842   2.524 -0.7489  2.0961  1.8016
  977SOL    HW2 4509   2.771   2.821   2.640 -2.4235  0.5082  0.1920
  978SOL     OW 4510   2.256   6.189   2.719 -0.0596 -0.0243  0.4473
  978SOL    HW1 4511   2.223   6.109   2.677 -1.5606  1.7797 -2.0982
  978SOL    HW2 4512   2.337   6.209   2.672 -0.2335  0.4718  0.3493
  979SOL     OW 4513   2.377   1.622   4.375  0.3500 -0.7892 -0.1278
  979SOL    HW1 4514   2.330   1.701   4.402  2.2814  0.1500  0.6974
  979SOL    HW2 4515   2.458   1.655   4.336  1.1487 -2.3674  0.1109
  980SOL     OW 4516   3.963   4.571   2.761 -0.0770 -0.6724  0.1499
  980SOL    HW1 4517   4.012   4.653   2.765  1.8803 -1.6991 -1.5108
  980SOL    HW2 4518   3.879   4.595   2.722  0.3988  0.5481 -0.1522
  981SOL     OW 4519   1.430   3.733   3.327  0.1260 -0.3770  0.3638
  981SOL    HW1 4520   1.431   3.638   3.317  0.9102 -0.3769  0.3778
  981SOL    HW2 4521   1.489   3.765   3.258  0.1523  0.0703  0.5898
  982SOL     OW 4522   0.029   5.880   2.851  0.3403  0.3177  0.0132
  982SOL    HW1 4523   0.077   5.958   2.822 -1.3730  0.7836 -1.7446
  982SOL    HW2 4524  -0.016   5.909   2.931 -0.1063  1.0976 -0.5025
  983SOL     OW 4525   3.996   1.372   2.628  0.2515  0.3368 -0.4984
  983SOL    HW1 4526   3.955   1.444   2.676 -1.2165  0.5178 -1.9298
  983SOL    HW2 4527   3.936   1.354   2.556 -0.1596 -3.2094  0.5086
  984SOL     OW 4528   3.318   2.087   1.438 -0.3342 -0.5193  0.2421
  984SOL    HW1 4529   3.267   2.163   1.409  1.2534 -0.3837 -2.4780
  984SOL    HW2 4530   3.291   2.016   1.380 -0.3089 -1.5247  1.4215
  985SOL     OW 4531   2.949   3.190   2.256  0.3404 -0.4266  0.0773
  985SOL    HW1 4532   3.018   3.182   2.322  1.3045  0.4975 -0.7943
  985SOL    HW2 4533   2.956   3.110   2.204 -1.9509 -2.3365  2.4208
  986SOL     OW 4534   3.358   4.638   2.922  0.8716  0.8335 -0.0020
  986SOL    HW1 4535   3.315   4.626   2.837  0.7860  0.8197  0.0435
  986SOL    HW2 4536   3.444   4.673   2.900  1.6396 -1.0778 -0.2268
  987SOL     OW 4537   5.261   1.702   4.308 -0.3859  0.1415  0.0286
  987SOL    HW1 4538   5.233   1.702   4.216  0.5455  0.3716 -0.2644
  987SOL    HW2 4539   5.203   1.639   4.350 -0.7958 -0.0035 -0.7268
  988SOL     OW 4540   3.521   3.562   1.293  0.1623  0.2627 -0.4987
  988SOL    HW1 4541   3.527   3.656   1.312 -0.0877  0.0140  0.9479
  988SOL    HW2 4542   3.428   3.542   1.303 -0.0037  0.1072 -2.1627
  989SOL     OW 4543   2.137   2.004   3.470 -0.3724  0.2439  0.5469
  989SOL    HW1 4544   2.104   1.968   3.552  0.1284 -0.7317  0.3358
  989SOL    HW2 4545   2.197   1.937   3.437 -4.2695 -1.8716 -3.1760
  990SOL     OW 4546   0.504   2.547   3.781  0.6210  0.2105 -0.4714
  990SOL    HW1 4547   0.467   2.500   3.855  0.6377 -0.7401 -1.0386
  990SOL    HW2 4548   0.454   2.516   3.705  1.9450 -0.4330 -1.1366
  991SOL     OW 4549   1.467   0.513   4.478  0.3697  0.0543 -0.3444
  991SOL    HW1 4550   1.490   0.526   4.570  0.9396  0.8459 -0.5826
  991SOL    HW2 4551   1.409   0.437   4.477 -1.1352  1.1344  0.8951
  992SOL     OW 4552   0.966   5.730   0.627 -0.4901  0.2556 -0.3410
  992SOL    HW1 4553   0.914   5.761   0.553 -0.5452 -1.1890 -0.9499
  992SOL    HW2 4554   1.011   5.808   0.659 -2.2258  1.3550 -0.4391
  993SOL     OW 4555   6.425   5.716   3.206  0.3011 -0.1879 -0.1488
  993SOL    HW1 4556   6.484   5.772   3.256 -1.6098 -0.0803  2.1841
  993SOL    HW2 4557   6.338   5.738   3.239 -0.9487 -1.2846 -2.4810
  994SOL     OW 4558   3.977   2.473   0.147 -0.1452 -0.1823 -0.0771
  994SOL    HW1 4559   3.948   2.412   0.215 -0.8919  2.6724  2.4372
  994SOL    HW2 4560   3.919   2.456   0.073 -3.4501  0.3711  2.1634
  995SOL     OW 4561   1.968   5.637   4.318 -0.0735 -0.1333  0.0528
  995SOL    HW1 4562   1.981   5.726   4.352  1.5230 -0.2325 -0.2026
  995SOL    HW2 4563   1.886   5.642   4.269 -0.7054  0.8448  1.1487
  996SOL     OW 4564   2.514   2.756   1.575 -0.1198 -0.0952 -0.0794
  996SOL    HW1 4565   2.460   2.756   1.496 -0.8700  0.9315  0.4159
  996SOL    HW2 4566   2.604   2.766   1.543 -0.3598 -0.2675 -0.8217
  997SOL     OW 4567   2.476   4.748   0.561  1.0719 -0.0099 -0.3129
  997SOL    HW1 4568   2.489   4.841   0.541 -1.7779  1.2191  2.7301
  997SOL    HW2 4569   2.562   4.718   0.591  1.4796  2.4662  1.3424
  998SOL     OW 4570   3.654   3.680   4.436  0.2499 -0.0929 -0.2042
  998SOL    HW1 4571   3.559   3.680   4.427  0.2188 -1.5151 -0.0524
  998SOL    HW2 4572   3.686   3.675   4.346  0.1360 -1.3538 -0.1919
  999SOL     OW 4573   1.048   1.871   2.247 -0.2331  0.5315 -0.0739
  999SOL    HW1 4574   1.003   1.912   2.321 -0.7381  1.4636 -0.8721
  999SOL    HW2 4575   0.980   1.821   2.202  0.2190 -0.5966  0.4608
 1000SOL     OW 4576   2.876   5.546   2.286  0.3708 -0.4669  0.4368
 1000SOL    HW1 4577   2.945   5.480   2.291  2.1050  0.9577 -2.1174
 1000SOL    HW2 4578   2.920   5.628   2.309 -1.1280  0.1358  1.2243
 1001SOL     OW 4579   5.078   4.072   3.287 -0.2901 -0.5946  0.3608
 1001SOL    HW1 4580   5.048   3.986   3.317 -1.9345  0.1825  1.0194
 1001SOL    HW2 4581   5.034   4.085   3.203 -1.7844  0.4951  1.2713
 1002SOL     OW 4582   5.484   5.791   1.903  0.2567  0.2034  0.5114
 1002SOL    HW1 4583   5.421   5.736   1.949  0.4254 -0.5878 -0.1752
 1002SOL    HW2 4584   5.449   5.880   1.912 -0.3948 -0.0977  1.0438
 1003SOL     OW 4585   5.030   4.444   2.438 -0.7253  0.0418 -0.4517
 1003SOL    HW1 4586   5.044   4.538   2.446  0.0376 -0.0518 -0.6918
 1003SOL    HW2 4587   4.977   4.421   2.514  2.0502  0.0633  1.6245
 1004SOL     OW 4588   0.437   3.395   4.251  0.3391  0.4425 -0.0068
 1004SOL    HW1 4589   0.494   3.424   4.323  0.3535 -0.1109  0.2129
 1004SOL    HW2 4590   0.425   3.301   4.268  0.0210  0.3951 -0.5094
 1005SOL     OW 4591   0.637   3.824   1.040  0.5430 -0.1092 -0.3933
 1005SOL    HW1 4592   0.696   3.763   0.994 -2.0694 -2.8581 -0.4122
 1005SOL    HW2 4593   0.599   3.771   1.110 -1.2980  1.7671  0.0988
 1006SOL     OW 4594   3.712   6.511   3.348  0.0231 -0.0523 -0.2576
 1006SOL    HW1 4595   3.758   6.571   3.407  1.4986 -0.2907 -1.1363
 1006SOL    HW2 4596   3.692   6.435   3.403 -1.0398  0.8226  0.6184
 1007SOL     OW 4597   5.960   4.937   3.982 -0.0727  0.1852 -0.2011
 1007SOL    HW1 4598   5.901   5.008   3.958  0.7368  0.7544 -0.5509
 1007SOL    HW2 4599   5.930   4.910   4.069 -2.9564 -1.8277 -1.6548
 1008SOL     OW 4600   4.459   4.081   1.560  0.1587 -0.3716 -0.1521
 1008SOL    HW1 4601   4.486   3.990   1.549  0.0243 -0.6529  1.5685
 1008SOL    HW2 4602   4.369   4.083   1.528 -0.3566 -1.2112  1.1805
 1009SOL     OW 4603   6.455   0.602   3.077 -0.2105 -0.0708 -0.0473
 1009SOL    HW1 4604   6.391   0.548   3.123  1.2944 -2.7200 -0.8423
 1009SOL    HW2 4605   6.404   0.676   3.043 -2.1190 -0.2225  2.2561
 1010SOL     OW 4606   2.073   0.570   1.800  0.3034  0.6581 -0.0647
 1010SOL    HW1 4607   2.048   0.481   1.776 -0.4849  0.5060  1.2300
 1010SOL    HW2 4608   2.023   0.626   1.740 -3.3119  0.3624  2.3592
 1011SOL     OW 4609   5.839   5.932   2.824  0.0186 -0.3869 -0.3553
 1011SOL    HW1 4610   5.877   5.867   2.764 -0.2657  0.5445 -1.5857
 1011SOL    HW2 4611   5.749   5.943   2.793  0.5898  1.9633 -1.4084
 1012SOL     OW 4612   1.832   3.801   3.563 -0.1410 -0.2419  0.5112
 1012SOL    HW1 4613   1.754   3.789   3.618  0.8928  0.3284  2.1691
 1012SOL    HW2 4614   1.905   3.774   3.619  1.0071  0.8095 -0.4219
 1013SOL     OW 4615   3.752   4.188   3.473 -0.3448 -0.1668 -0.1143
 1013SOL    HW1 4616   3.742   4.152   3.561  1.8101 -0.6660 -0.0188
 1013SOL    HW2 4617   3.742   4.113   3.414 -1.9300  0.1906 -0.3511
 1014SOL     OW 4618   1.987   0.779   3.898  0.8653  0.4496  0.1398
 1014SOL    HW1 4619   1.944   0.706   3.853  0.1363  1.3604 -0.6740
 1014SOL    HW2 4620   2.000   0.747   3.988 -0.5440 -0.2506  0.1231
 1015SOL     OW 4621   4.311   2.625   1.939 -0.0141  0.0189  0.1889
 1015SOL    HW1 4622   4.293   2.675   1.860 -0.0531 -0.1838  0.0668
 1015SOL    HW2 4623   4.337   2.539   1.907  1.1178  0.2870  0.3626
 1016SOL     OW 4624   4.263   6.100   0.908  0.0192 -0.2418  0.0176
 1016SOL    HW1 4625   4.180   6.147   0.894  0.9104  1.0339 -1.1723
 1016SOL    HW2 4626   4.328   6.150   0.860  2.2741  0.9987  3.9194
 1017SOL     OW 4627   4.107   4.107   2.516  0.0543 -0.5577 -0.1048
 1017SOL    HW1 4628   4.150   4.029   2.552 -0.0008  0.1900  1.6724
 1017SOL    HW2 4629   4.143   4.180   2.567 -2.0509  0.2650  0.2968
 1018SOL     OW 4630   4.308   5.624   1.960  0.0785  0.0186  0.2905
 1018SOL    HW1 4631   4.272   5.536   1.969 -0.8188  0.3680  0.2604
 1018SOL    HW2 4632   4.359   5.638   2.039  0.4071 -0.6101  0.1925
 1019SOL     OW 4633   5.631   1.857   4.373  0.2230  0.1109 -0.5406
 1019SOL    HW1 4634   5.606   1.939   4.415 -0.3514 -0.0350 -0.5946
 1019SOL    HW2 4635   5.723   1.870   4.348  0.3062  0.5170 -0.0286
 1020SOL     OW 4636   0.026   0.091   3.464  0.2470 -0.4475  0.0222
 1020SOL    HW1 4637   0.069   0.076   3.548  1.1215 -1.3521 -0.5630
 1020SOL    HW2 4638   0.042   0.011   3.414 -0.4048  0.0052 -0.9487
 1021SOL     OW 4639   4.785   3.695   0.640 -0.3727 -0.2027  0.3906
 1021SOL    HW1 4640   4.730   3.761   0.598  2.5645  3.4099  1.6364
 1021SOL    HW2 4641   4.751   3.689   0.729 -2.6079 -3.0110 -0.5117
 1022SOL     OW 4642   6.010   4.563   1.054 -0.6229 -0.5181 -1.0563
 1022SOL    HW1 4643   6.098   4.528   1.040  0.1741 -0.5890  2.8938
 1022SOL    HW2 4644   6.005   4.639   0.997  1.1454 -1.6819 -2.9169
 1023SOL     OW 4645   4.526   1.805   1.909 -0.2704  0.6929 -1.0920
 1023SOL    HW1 4646   4.615   1.821   1.939  0.7167 -1.5043 -2.5789
 1023SOL    HW2 4647   4.524   1.839   1.820 -0.6187 -0.0458 -1.3791
 1024SOL     OW 4648   1.608   0.182   0.794 -0.2491  1.0978  0.6332
 1024SOL    HW1 4649   1.519   0.179   0.828 -0.2829  1.2694  0.5612
 1024SOL    HW2 4650   1.628   0.275   0.784 -0.4217  1.0480 -0.2750
 1025SOL     OW 4651   4.067   1.787   3.560 -0.0858  0.2135  0.5008
 1025SOL    HW1 4652   4.073   1.802   3.465  1.1228 -0.2022  0.4918
 1025SOL    HW2 4653   4.076   1.874   3.598 -3.0029  0.7364  0.2095
 1026SOL     OW 4654   5.385   5.933   3.196 -0.3812 -0.5854 -0.0725
 1026SOL    HW1 4655   5.404   6.020   3.163 -1.0220  0.0204  1.1146
 1026SOL    HW2 4656   5.471   5.895   3.215 -0.0909 -0.3235 -0.8143
 1027SOL     OW 4657   0.330   0.018   2.279  0.3196 -0.1592  0.0832
 1027SOL    HW1 4658   0.368   0.034   2.366 -0.3937  0.4192  0.2917
 1027SOL    HW2 4659   0.259   0.081   2.271 -0.7668 -1.3755 -0.2121
 1028SOL     OW 4660   5.539   4.454   4.313 -0.2647  0.1008 -0.0608
 1028SOL    HW1 4661   5.547   4.500   4.229  1.0181  1.4871  0.7716
 1028SOL    HW2 4662   5.474   4.506   4.362  0.4725  0.4898  0.5253
 1029SOL     OW 4663   3.474   4.250   4.028 -0.1483 -0.1018 -0.5903
 1029SOL    HW1 4664   3.521   4.202   4.097  2.7883 -0.8009 -2.8444
 1029SOL    HW2 4665   3.476   4.191   3.953  1.3662  2.4863 -2.7503
 1030SOL     OW 4666   5.816   0.451   0.459 -0.0652 -0.5115 -0.1202
 1030SOL    HW1 4667   5.878   0.482   0.393 -0.1742 -0.7659 -0.3454
 1030SOL    HW2 4668   5.795   0.528   0.511 -1.9770  0.3091 -1.9647
 1031SOL     OW 4669   2.062   3.909   0.457  0.2458  0.1351 -0.0757
 1031SOL    HW1 4670   2.020   3.934   0.540  1.9036 -3.2967  2.0266
 1031SOL    HW2 4671   2.005   3.841   0.421  1.3886 -1.0478  0.2699
 1032SOL     OW 4672   0.762   4.508   4.533  0.2638 -0.0316 -0.4912
 1032SOL    HW1 4673   0.798   4.590   4.500 -0.6199  0.5637 -0.0259
 1032SOL    HW2 4674   0.667   4.522   4.534  0.1995  0.4694  3.2687
 1033SOL     OW 4675   3.317   4.707   2.271 -0.0851  0.2355 -0.3161
 1033SOL    HW1 4676   3.289   4.666   2.189  1.4783  1.6540 -1.6469
 1033SOL    HW2 4677   3.238   4.746   2.307 -0.7664 -0.2611 -1.2307
 1034SOL     OW 4678   1.330   0.150   3.014 -0.8491 -0.3563  0.3269
 1034SOL    HW1 4679   1.275   0.213   2.967 -0.7790 -0.1623  0.5093
 1034SOL    HW2 4680   1.380   0.107   2.944 -1.1453 -0.4529  0.1693
 1035SOL     OW 4681   4.013   2.427   4.115 -0.4535  0.1776  0.2268
 1035SOL    HW1 4682   4.039   2.451   4.026 -1.2321  0.3504  0.0369
 1035SOL    HW2 4683   4.036   2.335   4.123 -0.4077  0.1552 -0.1637
 1036SOL     OW 4684   6.528   3.623   0.088  0.5454 -0.2506  0.0483
 1036SOL    HW1 4685   6.518   3.528   0.095 -0.7060  0.0002  2.9275
 1036SOL    HW2 4686   6.558   3.637  -0.002 -0.4562 -3.2611 -0.8751
 1037SOL     OW 4687   6.254   6.001   2.364 -0.0751  0.7383 -0.6698
 1037SOL    HW1 4688   6.323   5.985   2.429 -0.8242  0.6847  0.1264
 1037SOL    HW2 4689   6.240   5.916   2.323 -0.0036  0.6426 -0.4964
 1038SOL     OW 4690   2.287   0.645   3.401 -0.3744 -0.4580 -0.2837
 1038SOL    HW1 4691   2.318   0.559   3.429 -1.4621 -1.0726 -0.9066
 1038SOL    HW2 4692   2.260   0.689   3.482 -0.3006 -0.8992 -0.0188
 1039SOL     OW 4693   4.322   4.122   0.976 -0.3045 -0.1918 -0.1967
 1039SOL    HW1 4694   4.309   4.149   0.885  0.9497  1.7356  0.1438
 1039SOL    HW2 4695   4.249   4.163   1.023 -0.1672 -0.0273 -0.1284
 1040SOL     OW 4696   0.882   0.215   0.113  0.4602  0.3720 -0.1715
 1040SOL    HW1 4697   0.976   0.234   0.111  0.7457 -0.6158  1.6789
 1040SOL    HW2 4698   0.848   0.269   0.184 -0.2382  0.2248 -0.3884
 1041SOL     OW 4699   1.315   4.049   3.040  0.1641 -0.0089 -0.0797
 1041SOL    HW1 4700   1.283   4.003   3.118  0.9051  2.2297  1.6647
 1041SOL    HW2 4701   1.236   4.086   3.000 -0.0696  0.4604  0.7767
 1042SOL     OW 4702   6.556   1.247   3.610  0.7010  0.3330  0.4407
 1042SOL    HW1 4703   6.471   1.213   3.638  0.6302 -0.1833 -0.3679
 1042SOL    HW2 4704   6.602   1.171   3.575  1.3116  0.7031  0.4259
 1043SOL     OW 4705   4.103   3.163   4.427  0.6014 -0.0706  0.4590
 1043SOL    HW1 4706   4.140   3.232   4.372 -3.1129 -0.4383 -2.9955
 1043SOL    HW2 4707   4.080   3.207   4.509 -1.2816  2.8561 -1.4565
 1044SOL     OW 4708   5.730   4.066   3.467  0.6961  0.1335 -0.4290
 1044SOL    HW1 4709   5.777   3.985   3.447 -0.6986 -0.5538 -1.0542
 1044SOL    HW2 4710   5.780   4.106   3.539  1.1586 -1.5079  0.1969
 1045SOL     OW 4711   1.537   3.337   4.018 -0.0283 -0.2865 -0.0610
 1045SOL    HW1 4712   1.533   3.433   4.019  1.4543 -0.1953  0.4076
 1045SOL    HW2 4713   1.517   3.311   4.108  1.9644 -0.2301  0.4541
 1046SOL     OW 4714   3.500   3.704   0.907 -0.5551  1.1012 -0.0357
 1046SOL    HW1 4715   3.418   3.753   0.905 -1.7799 -0.6933  1.9951
 1046SOL    HW2 4716   3.546   3.736   0.985  0.1374  1.2687 -0.5048
 1047SOL     OW 4717   2.725   2.906   2.778 -1.0358  0.3481 -0.2863
 1047SOL    HW1 4718   2.639   2.864   2.784 -1.2578  0.9726  1.6503
 1047SOL    HW2 4719   2.707   2.994   2.745 -0.8402 -0.2637 -2.1038
 1048SOL     OW 4720   3.688   5.518   2.377 -0.3815  0.2428 -0.0084
 1048SOL    HW1 4721   3.674   5.611   2.357  0.2769  0.1684 -0.8701
 1048SOL    HW2 4722   3.600   5.483   2.391 -0.8349  0.4956 -1.9919
 1049SOL     OW 4723   3.952   4.943   4.459 -0.2677 -0.3197  0.3853
 1049SOL    HW1 4724   4.019   5.008   4.481  1.1202 -0.5799 -2.5809
 1049SOL    HW2 4725   3.988   4.860   4.493  1.4092 -0.5775 -1.7722
 1050SOL     OW 4726   4.091   2.188   0.981 -0.0463  0.5918  0.2353
 1050SOL    HW1 4727   4.113   2.264   0.927  2.5845  1.4989  2.3779
 1050SOL    HW2 4728   4.032   2.136   0.926  2.2036  1.5491 -3.4013
 1051SOL     OW 4729   3.825   0.330   0.683  0.0558  0.4027 -0.3246
 1051SOL    HW1 4730   3.736   0.327   0.647 -0.5004  0.3438  0.9946
 1051SOL    HW2 4731   3.860   0.414   0.652 -0.7442  0.7850 -0.2392
 1052SOL     OW 4732   3.479   4.221   3.359  0.3030 -0.3052  0.5288
 1052SOL    HW1 4733   3.412   4.167   3.317  0.2583  1.2939 -1.6579
 1052SOL    HW2 4734   3.562   4.190   3.323  0.2899  0.8947 -0.6247
 1053SOL     OW 4735   4.570   6.227   0.124 -0.8863 -0.4171  0.1084
 1053SOL    HW1 4736   4.588   6.135   0.143 -1.2710 -0.6241 -0.5080
 1053SOL    HW2 4737   4.655   6.270   0.133 -0.3559 -1.1228 -1.2570
 1054SOL     OW 4738   1.449   0.439   3.746  0.1732  0.0543 -0.6258
 1054SOL    HW1 4739   1.484   0.353   3.725 -1.9205 -0.6901 -1.3377
 1054SOL    HW2 4740   1.526   0.494   3.760  1.5958 -2.1530  0.8896
 1055SOL     OW 4741   0.438   0.225   1.595  0.8689 -0.3196 -0.0199
 1055SOL    HW1 4742   0.362   0.194   1.546  1.0188  0.9448 -1.1356
 1055SOL    HW2 4743   0.414   0.215   1.687 -0.5627 -0.1323 -0.3555
 1056SOL     OW 4744   6.014   4.197   0.416 -0.0064 -0.1460 -0.6221
 1056SOL    HW1 4745   5.991   4.194   0.323 -1.3194  1.1827 -0.3858
 1056SOL    HW2 4746   6.093   4.251   0.419 -0.5403  0.6829 -0.9083
 1057SOL     OW 4747   1.385   3.870   0.398  0.0151  0.2924  0.5113
 1057SOL    HW1 4748   1.381   3.935   0.468 -1.5100  0.0430  0.6979
 1057SOL    HW2 4749   1.439   3.910   0.330 -0.6187  1.5991  0.7617
 1058SOL     OW 4750   1.506   2.426   4.065  0.4198  0.1997 -0.4297
 1058SOL    HW1 4751   1.516   2.350   4.121 -2.3318  0.4211  0.5015
 1058SOL    HW2 4752   1.531   2.501   4.120  1.0266  0.1429 -0.6284
 1059SOL     OW 4753   3.704   1.891   3.011  0.2217 -0.2336 -0.3256
 1059SOL    HW1 4754   3.708   1.824   3.079  1.2622  0.4746  0.3459
 1059SOL    HW2 4755   3.615   1.884   2.976 -1.3539  1.0534  2.9036
 1060SOL     OW 4756   1.670   2.142   2.283 -0.2588 -0.1762 -0.4349
 1060SOL    HW1 4757   1.737   2.134   2.216  0.4335 -0.6720  0.2977
 1060SOL    HW2 4758   1.669   2.236   2.304  1.7439 -0.4229  1.0499
 1061SOL     OW 4759   2.861   4.194   4.416  0.0058 -0.5616 -0.1549
 1061SOL    HW1 4760   2.789   4.142   4.380  0.0018 -0.2633 -0.5909
 1061SOL    HW2 4761   2.914   4.131   4.465 -0.4193 -0.8259 -0.0358
 1062SOL     OW 4762   1.591   1.251   4.536 -0.1408  0.1854 -0.3847
 1062SOL    HW1 4763   1.572   1.196   4.612 -1.6962  3.9202  2.2198
 1062SOL    HW2 4764   1.512   1.244   4.482 -0.0060 -0.6295 -0.4992
 1063SOL     OW 4765   3.486   1.089   1.071  0.0193  0.1261 -0.7970
 1063SOL    HW1 4766   3.554   1.153   1.094 -0.8424  1.2849 -1.3633
 1063SOL    HW2 4767   3.498   1.018   1.134  0.8740  0.9414  0.0009
 1064SOL     OW 4768   3.586   2.225   0.385 -0.0082 -0.0504  0.4119
 1064SOL    HW1 4769   3.530   2.211   0.308 -0.2486 -0.8733  0.7264
 1064SOL    HW2 4770   3.543   2.297   0.433 -1.8149 -1.7663  1.5417
 1065SOL     OW 4771   4.028   3.366   2.675 -0.3351  0.0680  0.1487
 1065SOL    HW1 4772   4.114   3.388   2.641  0.0887 -2.3007 -0.4738
 1065SOL    HW2 4773   3.976   3.446   2.662  0.9658  0.6269 -2.1518
 1066SOL     OW 4774   1.863   4.136   0.568 -0.2964 -0.2231  0.0324
 1066SOL    HW1 4775   1.897   4.222   0.543  0.3502 -0.7810 -1.0510
 1066SOL    HW2 4776   1.791   4.119   0.507  1.1934 -1.5223 -1.4491
 1067SOL     OW 4777   2.042   2.555   2.823  0.2937 -0.3939 -0.4806
 1067SOL    HW1 4778   2.014   2.576   2.734  0.8401 -1.7353 -1.0058
 1067SOL    HW2 4779   1.963   2.562   2.876 -0.0427  0.4034 -1.0662
 1068SOL     OW 4780   2.909   6.224   4.180 -0.5753 -0.2855 -0.3026
 1068SOL    HW1 4781   2.933   6.305   4.137  0.2316 -2.2864 -4.0128
 1068SOL    HW2 4782   2.855   6.177   4.116 -0.2421 -3.0641  1.2830
 1069SOL     OW 4783   0.905   6.043   3.427 -0.1761 -0.5949  0.1377
 1069SOL    HW1 4784   0.991   6.038   3.468  0.1109 -2.1008 -0.5828
 1069SOL    HW2 4785   0.905   6.127   3.381  0.1331  0.3349  1.7775
 1070SOL     OW 4786   3.134   3.193   4.625  0.1011 -0.2280 -0.5055
 1070SOL    HW1 4787   3.088   3.121   4.668  1.0506 -0.0813  0.7959
 1070SOL    HW2 4788   3.224   3.186   4.656  0.5044  0.7275 -1.4082
 1071SOL     OW 4789   3.668   0.921   4.180  0.2355 -0.0539 -0.2652
 1071SOL    HW1 4790   3.753   0.913   4.136 -1.4552 -4.5651 -3.4467
 1071SOL    HW2 4791   3.631   1.002   4.146  1.4367 -0.3974 -2.5787
 1072SOL     OW 4792   1.689   4.655   4.630  0.0912 -0.8394  0.4923
 1072SOL    HW1 4793   1.732   4.610   4.557  0.9375 -0.1073  0.5199
 1072SOL    HW2 4794   1.597   4.632   4.621  0.1619 -0.7110 -0.8567
 1073SOL     OW 4795   5.400   4.298   1.905  0.6865  0.3825  0.5942
 1073SOL    HW1 4796   5.440   4.217   1.937 -0.3955 -0.0924  0.7929
 1073SOL    HW2 4797   5.397   4.355   1.982 -0.4719 -0.1826  1.0012
 1074SOL     OW 4798   6.440   0.266   2.476  0.0202 -0.6323 -0.1330
 1074SOL    HW1 4799   6.355   0.293   2.510  0.9048 -0.0635  1.7591
 1074SOL    HW2 4800   6.420   0.223   2.393 -2.3141 -2.4039  1.2291
 1075SOL     OW 4801   4.387   0.580   2.906 -0.3858 -0.0784  0.0330
 1075SOL    HW1 4802   4.377   0.488   2.882 -0.5197  0.3257 -1.5733
 1075SOL    HW2 4803   4.472   0.606   2.869 -0.5940  0.5810 -0.0004
 1076SOL     OW 4804   2.737   4.719   3.280 -0.1929 -0.0848  0.1814
 1076SOL    HW1 4805   2.700   4.709   3.368 -1.0249  3.2959  0.3361
 1076SOL    HW2 4806   2.825   4.755   3.295 -0.3380  0.5140 -0.3531
 1077SOL     OW 4807   2.848   2.416   0.251 -0.1776 -0.5431  0.2469
 1077SOL    HW1 4808   2.930   2.431   0.204 -1.3103  0.0403 -1.6235
 1077SOL    HW2 4809   2.807   2.502   0.257 -1.6876 -1.1325 -0.9143
 1078SOL     OW 4810   6.128   2.535   0.389  0.5480  0.6611  0.7917
 1078SOL    HW1 4811   6.116   2.538   0.484  3.5409 -0.2423  1.3253
 1078SOL    HW2 4812   6.203   2.476   0.377  0.7556  1.3685 -2.0847
 1079SOL     OW 4813   1.480   6.550   0.362  0.3443  0.3068 -0.3170
 1079SOL    HW1 4814   1.524   6.571   0.444 -0.5177 -0.1969  0.2922
 1079SOL    HW2 4815   1.431   6.470   0.381  1.0986 -0.5257 -1.6847
 1080SOL     OW 4816   3.277   0.870   4.569 -0.3632 -0.5485 -0.0803
 1080SOL    HW1 4817   3.229   0.796   4.531  0.2154 -0.7453 -0.4249
 1080SOL    HW2 4818   3.328   0.831   4.640 -0.6672 -0.3424  0.2602
 1081SOL     OW 4819   5.098   1.341   3.726 -0.1280 -0.7536  0.0604
 1081SOL    HW1 4820   5.152   1.265   3.744  1.2358  0.3182  0.6572
 1081SOL    HW2 4821   5.131   1.374   3.642  0.5074  0.1873  0.6661
 1082SOL     OW 4822   3.679   6.344   4.430 -0.0264 -0.4350  0.6635
 1082SOL    HW1 4823   3.674   6.292   4.510 -1.5551  0.7758  1.3943
 1082SOL    HW2 4824   3.606   6.314   4.377  0.2585 -0.3808  0.2321
 1083SOL     OW 4825   3.198   4.422   1.666 -1.0654 -0.4369  0.4513
 1083SOL    HW1 4826   3.282   4.432   1.710 -0.7921 -0.3444 -0.0840
 1083SOL    HW2 4827   3.191   4.499   1.610 -1.8698 -0.0412  1.0775
 1084SOL     OW 4828   1.021   2.226   2.352 -0.4786  0.6106 -0.2094
 1084SOL    HW1 4829   0.969   2.147   2.339 -0.8433  0.6621  0.8952
 1084SOL    HW2 4830   1.106   2.194   2.383 -0.4154  0.6290 -0.3582
 1085SOL     OW 4831   3.596   4.787   2.899  0.4786 -0.2438  0.0788
 1085SOL    HW1 4832   3.646   4.816   2.975 -0.7335  0.8952  0.4865
 1085SOL    HW2 4833   3.644   4.821   2.824  0.1633  1.1381  0.4748
 1086SOL     OW 4834   3.009   5.502   0.641  0.3337 -0.6019 -0.3463
 1086SOL    HW1 4835   3.091   5.507   0.592 -0.8060  1.0300 -2.2819
 1086SOL    HW2 4836   2.963   5.427   0.604 -0.1438  0.0949 -1.2186
 1087SOL     OW 4837   3.104   6.443   3.783 -0.4211 -0.3155  0.0446
 1087SOL    HW1 4838   3.014   6.458   3.813 -1.1090 -0.5501 -1.7349
 1087SOL    HW2 4839   3.108   6.348   3.769 -0.5390 -0.1054 -1.6472
 1088SOL     OW 4840   4.347   5.684   1.030  0.3395  0.3414 -0.5378
 1088SOL    HW1 4841   4.441   5.685   1.049  0.3442 -0.9208 -0.3779
 1088SOL    HW2 4842   4.309   5.633   1.102 -0.1485 -1.1487 -1.7819
 1089SOL     OW 4843   4.217   3.681   2.881 -0.8950  0.0673  0.0379
 1089SOL    HW1 4844   4.265   3.759   2.853 -0.5594  0.3435  1.3405
 1089SOL    HW2 4845   4.158   3.662   2.808 -0.1290  0.8269 -0.7975
 1090SOL     OW 4846   3.283   3.854   1.670  0.5138  0.3623 -0.0387
 1090SOL    HW1 4847   3.191   3.855   1.694  0.6846 -0.8194  0.8031
 1090SOL    HW2 4848   3.314   3.943   1.685 -0.8770  1.2176 -2.0127
 1091SOL     OW 4849   5.673   1.511   2.377 -0.3602  0.0803  0.2805
 1091SOL    HW1 4850   5.612   1.563   2.429 -1.2483  0.2062 -0.8637
 1091SOL    HW2 4851   5.620   1.472   2.308  0.7600 -0.2164 -0.4452
 1092SOL     OW 4852   4.239   1.167   4.130 -0.0091 -0.0353 -0.4598
 1092SOL    HW1 4853   4.161   1.118   4.106  0.0290 -0.4245  0.1721
 1092SOL    HW2 4854   4.237   1.245   4.074 -0.1309 -0.6965 -1.3984
 1093SOL     OW 4855   3.254   3.058   2.111  0.3994  0.0946 -0.1476
 1093SOL    HW1 4856   3.344   3.040   2.084  0.8001  1.7062 -0.0150
 1093SOL    HW2 4857   3.248   3.024   2.200  1.5485  1.7705  0.6154
 1094SOL     OW 4858   1.832   2.764   4.123 -0.0306  0.2950  0.3891
 1094SOL    HW1 4859   1.886   2.752   4.045 -0.4476 -1.0253  0.2863
 1094SOL    HW2 4860   1.818   2.858   4.128  0.5582  0.4607 -0.7412
 1095SOL     OW 4861   0.270   2.698   4.183  0.6062  0.5136  0.2435
 1095SOL    HW1 4862   0.193   2.647   4.157  0.2933  1.1452 -0.1013
 1095SOL    HW2 4863   0.238   2.787   4.190  1.0085  0.5759  1.4554
 1096SOL     OW 4864   2.228   3.101   2.582 -0.2867  1.0090  0.1594
 1096SOL    HW1 4865   2.285   3.110   2.659 -0.3000 -1.4455  0.5398
 1096SOL    HW2 4866   2.139   3.095   2.618 -0.3382  0.3379 -0.0583
 1097SOL     OW 4867   6.416   0.445   3.417  0.0799  0.4562  0.3361
 1097SOL    HW1 4868   6.384   0.377   3.477  1.9156 -0.4452  0.3821
 1097SOL    HW2 4869   6.499   0.474   3.456  0.6336  0.8215 -1.0484
 1098SOL     OW 4870   2.859   0.432   3.462 -0.5086  0.0471  0.3021
 1098SOL    HW1 4871   2.901   0.518   3.469 -0.6125 -0.0253  2.5082
 1098SOL    HW2 4872   2.791   0.444   3.395  0.2752  1.3167 -0.3064
 1099SOL     OW 4873   5.598   0.414   2.863  0.5721 -0.1269 -0.5674
 1099SOL    HW1 4874   5.532   0.477   2.892  0.5169 -0.0819 -0.7855
 1099SOL    HW2 4875   5.661   0.410   2.935 -0.0053 -0.6601 -0.0841
 1100SOL     OW 4876   0.694   4.996   2.417 -0.2725  0.0996 -0.2733
 1100SOL    HW1 4877   0.632   4.948   2.363  1.2963 -1.1689 -1.0179
 1100SOL    HW2 4878   0.670   5.088   2.404 -1.6287 -0.3173 -0.9570
 1101SOL     OW 4879   5.971   0.905   1.505 -0.1358  0.1507  0.3391
 1101SOL    HW1 4880   6.066   0.907   1.512  0.0024 -2.1723 -0.0729
 1101SOL    HW2 4881   5.944   0.835   1.564 -1.6092  0.7199  0.3893
 1102SOL     OW 4882   2.087   6.160   4.371 -0.0069  0.0042  0.5298
 1102SOL    HW1 4883   2.153   6.230   4.378 -1.0126  1.1712 -1.0463
 1102SOL    HW2 4884   2.011   6.195   4.418 -0.0493 -0.6736  0.9801
 1103SOL     OW 4885   5.851   4.804   4.229 -0.2064  0.1454  0.4501
 1103SOL    HW1 4886   5.858   4.862   4.304  1.2195  0.1514  0.3380
 1103SOL    HW2 4887   5.823   4.720   4.266 -1.8054  0.7580  0.6679
 1104SOL     OW 4888   0.265   6.290   3.412  0.2516 -0.2038  0.3215
 1104SOL    HW1 4889   0.340   6.339   3.447  0.1797  1.2717 -1.4494
 1104SOL    HW2 4890   0.193   6.311   3.472  0.4868  1.0346  0.1997
 1105SOL     OW 4891   4.919   2.194   3.200 -0.7581 -0.2136  0.0975
 1105SOL    HW1 4892   5.012   2.213   3.213 -0.4958 -1.4013  0.1037
 1105SOL    HW2 4893   4.877   2.280   3.198 -0.0642  0.3171  3.1528
 1106SOL     OW 4894   1.580   1.071   1.567  0.4364 -0.3517  0.3802
 1106SOL    HW1 4895   1.558   0.978   1.566  1.5071 -0.6046 -0.9323
 1106SOL    HW2 4896   1.509   1.113   1.518  0.5925 -0.6229 -0.0749
 1107SOL     OW 4897   2.472   5.014   1.370 -0.5340  0.2367  0.0671
 1107SOL    HW1 4898   2.503   5.084   1.427 -0.5053  1.2295 -1.1241
 1107SOL    HW2 4899   2.509   5.035   1.284 -0.5393 -1.2349 -0.3304
 1108SOL     OW 4900   0.997   1.156   3.511  0.0262  0.4576 -0.4257
 1108SOL    HW1 4901   1.025   1.166   3.602  1.4322 -1.9472 -0.4986
 1108SOL    HW2 4902   1.005   1.244   3.474  0.2155  1.3354  1.5513
 1109SOL     OW 4903   1.287   6.257   4.174 -0.5597  0.4305  0.1250
 1109SOL    HW1 4904   1.325   6.345   4.171 -0.3388  0.2997 -1.6407
 1109SOL    HW2 4905   1.355   6.200   4.139 -0.1976 -0.6818  2.4499
 1110SOL     OW 4906   3.508   2.700   0.429 -0.5912 -0.1171  0.3526
 1110SOL    HW1 4907   3.541   2.742   0.508 -0.0042 -0.2624  0.1960
 1110SOL    HW2 4908   3.558   2.618   0.423  0.0207  0.3098 -0.6403
 1111SOL     OW 4909   4.541   5.887   0.053  0.1220  0.3734 -0.1012
 1111SOL    HW1 4910   4.471   5.832   0.087  0.9913 -1.7104 -1.4803
 1111SOL    HW2 4911   4.501   5.937  -0.018 -0.7787  1.9800  1.4337
 1112SOL     OW 4912   0.474   0.462   2.501  0.1227  0.3130  0.0801
 1112SOL    HW1 4913   0.453   0.495   2.588 -0.2873  1.0067 -0.2714
 1112SOL    HW2 4914   0.427   0.378   2.495 -0.2035  0.4719  0.3644
 1113SOL     OW 4915   3.607   3.379   0.216 -0.0610 -0.2210  0.2270
 1113SOL    HW1 4916   3.605   3.459   0.163 -0.1154 -0.5196 -0.2228
 1113SOL    HW2 4917   3.572   3.311   0.159  0.1033 -0.5960  0.5660
 1114SOL     OW 4918   2.845   5.320   3.952  0.6601 -0.0501 -0.5835
 1114SOL    HW1 4919   2.854   5.269   4.033  0.4216 -0.9532 -1.1097
 1114SOL    HW2 4920   2.857   5.256   3.882  1.0278  0.7561 -1.2689
 1115SOL     OW 4921   4.892   2.957   2.844 -0.3519 -0.2861 -0.4253
 1115SOL    HW1 4922   4.924   2.918   2.762 -0.3812 -1.1065 -0.0510
 1115SOL    HW2 4923   4.966   3.009   2.876  0.1019 -0.9678 -0.3376
 1116SOL     OW 4924   5.916   5.336   3.939 -0.5737 -0.0338  0.3478
 1116SOL    HW1 4925   5.863   5.409   3.971  0.2850  0.6474  0.2493
 1116SOL    HW2 4926   5.902   5.266   4.002 -0.2917  0.7004  1.2424
 1117SOL     OW 4927   0.458   1.658   4.596 -0.0765 -0.3823  0.1601
 1117SOL    HW1 4928   0.547   1.622   4.587  0.0451  0.4653 -3.2395
 1117SOL    HW2 4929   0.401   1.587   4.567 -0.4348 -0.3761  0.8207
 1118SOL     OW 4930   1.314   5.400   3.442  0.3769 -0.8913  0.1138
 1118SOL    HW1 4931   1.228   5.442   3.450  0.9686  0.2396  0.7230
 1118SOL    HW2 4932   1.302   5.314   3.484 -0.2218 -0.3935  0.9998
 1119SOL     OW 4933   0.354   5.877   0.436 -0.2749 -0.1106 -0.4625
 1119SOL    HW1 4934   0.412   5.836   0.372 -1.4487  0.0849 -1.7078
 1119SOL    HW2 4935   0.318   5.804   0.487 -0.9960 -0.4988 -1.4917
 1120SOL     OW 4936   5.785   4.403   1.098  0.3084 -0.1388 -0.0352
 1120SOL    HW1 4937   5.737   4.408   1.015  0.3577  0.8699 -0.0202
 1120SOL    HW2 4938   5.869   4.445   1.080  1.1123 -1.6596  0.0100
 1121SOL     OW 4939   4.547   4.855   1.975  0.2575  0.3756  0.0964
 1121SOL    HW1 4940   4.535   4.792   1.904  2.5055 -0.9854  0.8176
 1121SOL    HW2 4941   4.583   4.932   1.933 -0.1173  0.2482 -0.4697
 1122SOL     OW 4942   3.552   5.385   3.993 -0.1004 -0.4220 -0.7325
 1122SOL    HW1 4943   3.474   5.399   4.047 -0.7706  0.0557 -1.7992
 1122SOL    HW2 4944   3.600   5.315   4.038 -1.0639 -0.6207  0.0157
 1123SOL     OW 4945   3.145   0.577   4.267  0.1506  0.1616 -0.1179
 1123SOL    HW1 4946   3.077   0.614   4.210  1.3945  0.5318 -1.4118
 1123SOL    HW2 4947   3.189   0.512   4.213  0.8437 -0.0627  0.6926
 1124SOL     OW 4948   3.526   2.080   3.546  0.2758 -0.4955 -0.1286
 1124SOL    HW1 4949   3.548   1.993   3.582  2.8968 -0.0343 -0.4839
 1124SOL    HW2 4950   3.431   2.076   3.532  0.1406 -2.8854  0.9584
 1125SOL     OW 4951   5.657   1.928   3.653  0.3341 -0.0553 -0.2332
 1125SOL    HW1 4952   5.738   1.969   3.624  0.0548  2.1868  1.8437
 1125SOL    HW2 4953   5.685   1.859   3.713  0.7943  1.4966  1.4392
 1126SOL     OW 4954   3.493   0.226   2.228  0.3521  0.1145 -0.6561
 1126SOL    HW1 4955   3.529   0.199   2.144 -1.1295 -1.8996 -0.7266
 1126SOL    HW2 4956   3.457   0.146   2.265 -0.8876  1.3467  0.9481
 1127SOL     OW 4957   3.678   1.578   0.322 -0.4371  0.2442  0.4579
 1127SOL    HW1 4958   3.685   1.673   0.314  0.1856  0.2234  0.6585
 1127SOL    HW2 4959   3.768   1.549   0.338 -0.5619 -0.4184 -0.0082
 1128SOL     OW 4960   2.803   5.512   2.007 -0.5994 -0.2301 -0.2146
 1128SOL    HW1 4961   2.886   5.479   1.972 -0.2359  1.1639 -0.7157
 1128SOL    HW2 4962   2.829   5.563   2.084 -1.1651 -1.1718  0.6267
 1129SOL     OW 4963   6.028   0.446   3.669  0.2011 -0.7582  0.1742
 1129SOL    HW1 4964   5.953   0.454   3.728 -1.3266  2.3602 -1.9615
 1129SOL    HW2 4965   6.093   0.506   3.706 -0.7178  1.1174 -1.1102
 1130SOL     OW 4966   1.760   1.150   0.959 -0.1160  0.2639 -0.6663
 1130SOL    HW1 4967   1.757   1.143   1.055 -1.1136  1.9514 -0.5376
 1130SOL    HW2 4968   1.712   1.074   0.928 -0.3006  0.0189  0.1904
 1131SOL     OW 4969   3.767   5.578   4.268 -0.2404  0.6282 -0.3688
 1131SOL    HW1 4970   3.841   5.518   4.261  0.5495  1.6179 -0.6999
 1131SOL    HW2 4971   3.730   5.560   4.355  1.1294  0.9537  0.3018
 1132SOL     OW 4972   5.141   5.027   3.613 -0.1716 -0.0019  0.3180
 1132SOL    HW1 4973   5.084   5.023   3.536  2.5919  0.4013 -1.8991
 1132SOL    HW2 4974   5.098   5.090   3.671 -1.4670  1.1149 -1.7254
 1133SOL     OW 4975   2.689   3.827   3.447 -0.7798  0.3362  0.4963
 1133SOL    HW1 4976   2.783   3.843   3.448 -0.5127 -0.9275 -1.1933
 1133SOL    HW2 4977   2.676   3.755   3.508 -0.2719 -1.1419 -1.0778
 1134SOL     OW 4978   0.595   5.533   0.773  0.0905 -0.1894  0.2198
 1134SOL    HW1 4979   0.621   5.451   0.731  1.1192  0.7842 -1.1334
 1134SOL    HW2 4980   0.644   5.535   0.855  0.3534 -0.7462  0.0803
 1135SOL     OW 4981   2.187   0.059   2.692  0.1457 -0.0105 -0.3631
 1135SOL    HW1 4982   2.168   0.106   2.611 -0.2948  1.3127  0.4807
 1135SOL    HW2 4983   2.278   0.030   2.681 -0.2128 -0.6943 -1.7125
 1136SOL     OW 4984   2.083   6.505   2.244  0.5862  0.0194  0.4453
 1136SOL    HW1 4985   2.003   6.466   2.209  0.9686 -0.1318 -0.2954
 1136SOL    HW2 4986   2.146   6.497   2.172  1.7871 -1.4837  1.6124
 1137SOL     OW 4987   4.385   2.021   0.975 -0.5596 -0.1560  0.5146
 1137SOL    HW1 4988   4.435   2.050   0.899 -0.6929 -0.6581  0.2311
 1137SOL    HW2 4989   4.308   2.077   0.976 -0.3828  0.0885  0.4889
 1138SOL     OW 4990   4.561   3.329   1.424 -0.1391 -0.0893  0.0277
 1138SOL    HW1 4991   4.633   3.314   1.485  0.7569 -0.0029 -0.9850
 1138SOL    HW2 4992   4.482   3.314   1.476  0.5947  0.2015  1.2571
 1139SOL     OW 4993   2.961   5.571   1.301  0.4518 -0.4643 -0.4821
 1139SOL    HW1 4994   2.939   5.642   1.361  0.4917 -0.7236 -0.1552
 1139SOL    HW2 4995   2.948   5.608   1.214  0.6572  0.0023 -0.3193
 1140SOL     OW 4996   1.412   4.463   4.115 -0.2066  0.1907  0.0625
 1140SOL    HW1 4997   1.368   4.416   4.043  1.0068  0.1655 -0.7078
 1140SOL    HW2 4998   1.462   4.395   4.160  2.8609  0.8253 -2.0355
 1141SOL     OW 4999   5.104   6.181   1.367  0.1947  0.0547  0.1498
 1141SOL    HW1 5000   5.082   6.198   1.458  2.4816  1.2195  0.5633
 1141SOL    HW2 5001   5.075   6.260   1.321 -2.2355 -1.0938 -0.4556
 1142SOL     OW 5002   6.491   1.896   0.410  0.5307  0.3880  0.6726
 1142SOL    HW1 5003   6.472   1.989   0.399  0.0230  0.0936 -1.3395
 1142SOL    HW2 5004   6.574   1.884   0.363  0.3502 -0.2436  0.5109
 1143SOL     OW 5005   5.453   4.594   1.633  0.6004 -0.7960  0.2551
 1143SOL    HW1 5006   5.518   4.644   1.583 -0.3720 -0.5344 -0.8054
 1143SOL    HW2 5007   5.477   4.606   1.724 -0.0986  2.3910  0.1115
 1144SOL     OW 5008   2.915   3.142   1.316  0.3191  0.0498  0.7958
 1144SOL    HW1 5009   2.883   3.230   1.298  1.4034  0.3079  0.0384
 1144SOL    HW2 5010   2.858   3.084   1.265 -0.6921  0.2553  1.6604
 1145SOL     OW 5011   2.585   3.245   2.951  0.0175 -0.3191  0.4482
 1145SOL    HW1 5012   2.517   3.301   2.914  1.1518 -0.6394 -2.3860
 1145SOL    HW2 5013   2.540   3.163   2.970 -0.4092 -0.6473 -1.7229
 1146SOL     OW 5014   1.415   6.132   2.161  0.2868 -0.3498 -0.3673
 1146SOL    HW1 5015   1.402   6.225   2.179  0.4318 -0.0416 -1.7276
 1146SOL    HW2 5016   1.402   6.089   2.246 -0.3393  0.8441  0.1701
 1147SOL     OW 5017   5.578   3.194   3.926 -0.2272 -0.3272  0.3999
 1147SOL    HW1 5018   5.512   3.125   3.929 -0.9425  0.3576  0.9042
 1147SOL    HW2 5019   5.529   3.274   3.943  0.7806  0.1678  1.0402
 1148SOL     OW 5020   1.356   0.796   4.526 -0.0911 -0.0032 -0.7172
 1148SOL    HW1 5021   1.373   0.810   4.433  0.2980  0.2640 -0.6064
 1148SOL    HW2 5022   1.442   0.795   4.566 -0.1243 -1.8315 -0.5777
 1149SOL     OW 5023   4.715   2.657   1.483 -0.4135  0.0070  0.1125
 1149SOL    HW1 5024   4.797   2.708   1.486 -0.8121  0.6192  1.2947
 1149SOL    HW2 5025   4.716   2.616   1.397  0.5464  1.0006 -0.3864
 1150SOL     OW 5026   3.621   2.188   1.079 -0.0939  0.5652  0.4954
 1150SOL    HW1 5027   3.658   2.139   1.005  0.6937 -1.5442  2.1965
 1150SOL    HW2 5028   3.570   2.258   1.038  2.3686  1.0865 -2.0450
 1151SOL     OW 5029   5.670   5.347   0.487  0.3165  0.4341 -0.6315
 1151SOL    HW1 5030   5.686   5.279   0.552  0.4148  2.0871  1.1316
 1151SOL    HW2 5031   5.596   5.313   0.436  1.8394 -2.0330 -1.4055
 1152SOL     OW 5032   6.388   2.075   0.661  0.6906  0.6486  0.9642
 1152SOL    HW1 5033   6.458   2.085   0.597 -0.6079 -0.7933 -0.8113
 1152SOL    HW2 5034   6.411   1.995   0.709 -0.6951 -1.1234 -1.1119
 1153SOL     OW 5035   6.198   6.187   4.187 -0.3115  0.0715 -0.1368
 1153SOL    HW1 5036   6.257   6.115   4.207  0.9029  0.6117 -1.6109
 1153SOL    HW2 5037   6.249   6.247   4.133 -1.2234  2.1524  1.1678
 1154SOL     OW 5038   4.718   3.261   2.860  0.4251 -0.2474 -0.0361
 1154SOL    HW1 5039   4.698   3.354   2.848 -1.0840 -0.2397  1.9376
 1154SOL    HW2 5040   4.793   3.261   2.919 -1.2712 -0.1901  2.2524
 1155SOL     OW 5041   5.714   4.959   2.527 -0.3840  0.2153 -0.0121
 1155SOL    HW1 5042   5.658   5.036   2.536 -0.5408 -0.0910  2.2634
 1155SOL    HW2 5043   5.665   4.900   2.469 -0.1214  1.8657 -2.0460
 1156SOL     OW 5044   0.985   4.082   4.012  0.0255  0.5475  0.2499
 1156SOL    HW1 5045   1.012   4.174   4.007  0.1887  0.4414 -1.1704
 1156SOL    HW2 5046   0.896   4.085   4.046 -0.6426  1.3897 -1.4544
 1157SOL     OW 5047   0.229   2.099   3.983  0.0692  0.3443  0.0644
 1157SOL    HW1 5048   0.238   2.014   3.939 -0.9622  0.2372  0.0351
 1157SOL    HW2 5049   0.285   2.092   4.060 -0.2842 -0.5011  0.2558
 1158SOL     OW 5050   4.594   3.903   0.489 -0.3330  0.9170 -0.1037
 1158SOL    HW1 5051   4.537   3.917   0.414  0.6058 -0.0408 -1.0387
 1158SOL    HW2 5052   4.539   3.920   0.565 -1.2938  1.9728 -0.9918
 1159SOL     OW 5053   2.703   4.531   4.282 -0.1284  0.0266 -0.4321
 1159SOL    HW1 5054   2.641   4.574   4.223 -0.3265  1.2763  0.6456
 1159SOL    HW2 5055   2.656   4.455   4.315 -1.9512  2.0575  1.9608
 1160SOL     OW 5056   3.462   4.314   1.575  0.1173 -0.0017 -0.1883
 1160SOL    HW1 5057   3.470   4.256   1.499  0.2863  0.3763 -0.4628
 1160SOL    HW2 5058   3.505   4.395   1.548 -0.3100  0.3308  0.1158
 1161SOL     OW 5059   5.404   6.198   1.241 -0.3376 -0.1804 -0.5719
 1161SOL    HW1 5060   5.401   6.234   1.330 -2.8825 -0.6113 -0.4192
 1161SOL    HW2 5061   5.459   6.120   1.248  0.2659  0.3129  0.4048
 1162SOL     OW 5062   5.286   6.435   3.311 -0.0525  0.2815  0.0839
 1162SOL    HW1 5063   5.297   6.497   3.383 -0.7584  1.1900 -0.5803
 1162SOL    HW2 5064   5.285   6.349   3.354  0.5139  0.7444  1.0519
 1163SOL     OW 5065   2.790   0.780   2.039 -0.1410 -0.3485 -0.6577
 1163SOL    HW1 5066   2.764   0.774   1.947 -1.4226 -1.2300 -0.2701
 1163SOL    HW2 5067   2.727   0.841   2.078  0.2217 -0.1927 -0.3057
 1164SOL     OW 5068   5.062   4.148   2.384  0.8276  0.3562  0.1881
 1164SOL    HW1 5069   5.119   4.111   2.451  1.1490  0.3262 -0.1004
 1164SOL    HW2 5070   5.066   4.243   2.399  0.9875  0.3577  0.1460
 1165SOL     OW 5071   2.257   2.932   0.891  0.3469 -0.1037  0.0526
 1165SOL    HW1 5072   2.291   2.940   0.980 -0.7653 -0.3638  0.5177
 1165SOL    HW2 5073   2.325   2.884   0.844  1.3969  0.8977  0.4901
 1166SOL     OW 5074   0.857   0.730   4.354  0.4676 -0.2174 -0.1887
 1166SOL    HW1 5075   0.874   0.691   4.440 -0.4097  1.8178  0.9694
 1166SOL    HW2 5076   0.786   0.677   4.318  0.7042 -0.9715  0.4074
 1167SOL     OW 5077   3.917   2.496   1.350  0.1101  0.3130 -0.1126
 1167SOL    HW1 5078   3.946   2.435   1.282 -0.6891  0.3407 -0.4886
 1167SOL    HW2 5079   3.997   2.519   1.396  0.6496  0.1689 -0.9434
 1168SOL     OW 5080   1.486   2.311   1.395  0.6879 -0.2935 -0.1727
 1168SOL    HW1 5081   1.560   2.345   1.445  0.5299  0.0033 -0.1416
 1168SOL    HW2 5082   1.413   2.312   1.456  0.4440  0.2664 -0.4657
 1169SOL     OW 5083   1.843   1.979   0.288  0.7098 -0.4886  0.0298
 1169SOL    HW1 5084   1.898   1.925   0.344  1.9451 -1.9544 -2.4183
 1169SOL    HW2 5085   1.769   2.003   0.343  2.2364 -1.0432  2.5148
 1170SOL     OW 5086   1.658   0.069   3.396  0.0266 -0.4160 -0.2230
 1170SOL    HW1 5087   1.722   0.137   3.376 -1.6833  1.5301  0.5390
 1170SOL    HW2 5088   1.601   0.066   3.319 -0.6115 -0.1036  0.2294
 1171SOL     OW 5089   2.387   0.930   4.033  0.4272 -0.3334 -0.3092
 1171SOL    HW1 5090   2.337   0.873   4.091  0.5859  0.2816  0.4607
 1171SOL    HW2 5091   2.433   0.871   3.975  0.3919 -0.9850  0.3099
 1172SOL     OW 5092   5.135   2.689   3.484  0.6338 -0.4629  0.2936
 1172SOL    HW1 5093   5.064   2.631   3.512 -1.5209  1.5832 -0.5225
 1172SOL    HW2 5094   5.169   2.727   3.565 -2.8980  2.4592  0.6754
 1173SOL     OW 5095   4.499   6.172   0.505 -0.7318 -0.6277  0.4003
 1173SOL    HW1 5096   4.564   6.126   0.452 -1.1706 -0.3071 -0.4239
 1173SOL    HW2 5097   4.515   6.141   0.594  0.2040 -0.9477  0.1294
 1174SOL     OW 5098   5.004   1.707   3.324 -0.2698  0.0858  0.4480
 1174SOL    HW1 5099   5.009   1.612   3.314  0.9405  0.3212 -2.0693
 1174SOL    HW2 5100   4.919   1.731   3.287 -1.5762 -0.1250  3.0924
 1175SOL     OW 5101   5.233   2.169   2.774 -0.4853 -0.1864 -0.1016
 1175SOL    HW1 5102   5.160   2.231   2.771 -0.6799 -0.3037  1.3632
 1175SOL    HW2 5103   5.193   2.084   2.757 -0.1538  0.0778 -2.5425
 1176SOL     OW 5104   2.582   5.079   4.166 -0.0927 -0.2739 -0.0132
 1176SOL    HW1 5105   2.621   5.014   4.108  0.4277 -0.6915  0.7882
 1176SOL    HW2 5106   2.545   5.145   4.107  0.1233 -0.8612 -0.8165
 1177SOL     OW 5107   3.771   5.086   2.402  0.3022 -0.3455  0.2955
 1177SOL    HW1 5108   3.800   5.137   2.478 -0.6842 -2.1410  1.9319
 1177SOL    HW2 5109   3.681   5.114   2.388  0.6727  0.4381 -0.6601
 1178SOL     OW 5110   2.581   0.909   1.374  0.1795 -0.1879  0.0133
 1178SOL    HW1 5111   2.544   0.824   1.397  0.5417 -0.6281 -1.0156
 1178SOL    HW2 5112   2.513   0.972   1.399  0.0117 -0.7481  1.0155
 1179SOL     OW 5113   1.258   5.167   3.133 -0.5260 -0.0878  0.0902
 1179SOL    HW1 5114   1.333   5.135   3.183 -0.9129 -2.2958 -0.6494
 1179SOL    HW2 5115   1.295   5.199   3.051 -0.1632  1.1495  0.7187
 1180SOL     OW 5116   3.608   5.896   2.824  0.2482  0.4187  0.0060
 1180SOL    HW1 5117   3.520   5.869   2.798 -0.0750  1.4091 -0.0065
 1180SOL    HW2 5118   3.614   5.988   2.796  1.8925 -0.0990 -1.4970
 1181SOL     OW 5119   2.595   0.960   2.146  0.1440 -0.4469 -0.3291
 1181SOL    HW1 5120   2.513   1.004   2.122 -0.6653 -1.8225 -0.1997
 1181SOL    HW2 5121   2.635   1.018   2.211 -1.5646 -0.5385  0.8638
 1182SOL     OW 5122   0.336   4.400   4.434  0.1568  0.6192  0.1284
 1182SOL    HW1 5123   0.366   4.382   4.344 -0.0300  1.2725 -0.0707
 1182SOL    HW2 5124   0.389   4.475   4.462  1.3155 -0.5202  1.1446
 1183SOL     OW 5125   2.567   1.745   3.522 -0.2906 -0.3945 -0.5016
 1183SOL    HW1 5126   2.483   1.709   3.548 -1.1906  1.0758 -1.2577
 1183SOL    HW2 5127   2.584   1.705   3.436 -0.2842 -0.6001 -0.4038
 1184SOL     OW 5128   2.805   6.257   0.814 -0.2540 -0.2407 -0.0638
 1184SOL    HW1 5129   2.717   6.260   0.775  0.9147  2.7280 -2.9305
 1184SOL    HW2 5130   2.826   6.164   0.818 -3.5507 -1.0745  0.9930
 1185SOL     OW 5131   4.830   3.998   0.350 -0.2905  0.7049  0.2823
 1185SOL    HW1 5132   4.749   3.981   0.399 -0.2671  2.0405  0.8290
 1185SOL    HW2 5133   4.899   3.957   0.402 -0.4025  1.1799  0.8191
 1186SOL     OW 5134   3.587   6.202   1.889  0.1865  0.2730  0.2051
 1186SOL    HW1 5135   3.626   6.166   1.970  1.8680  2.4778  0.4701
 1186SOL    HW2 5136   3.609   6.295   1.892 -0.4660  0.5645 -2.3995
 1187SOL     OW 5137   5.548   5.522   0.854  0.3091  0.5234 -0.0612
 1187SOL    HW1 5138   5.588   5.545   0.770  0.9853  1.0524  0.3877
 1187SOL    HW2 5139   5.623   5.503   0.911 -0.1614 -0.3336  0.2789
 1188SOL     OW 5140   3.587   4.037   2.533  0.1064  0.3853 -0.2750
 1188SOL    HW1 5141   3.597   3.943   2.513 -1.1889  0.2295 -0.2798
 1188SOL    HW2 5142   3.649   4.053   2.604  1.4672 -0.1105 -1.3063
 1189SOL     OW 5143   1.339   1.410   0.201 -0.2071  0.1287 -0.5492
 1189SOL    HW1 5144   1.271   1.355   0.162  0.6273 -1.4713  0.1682
 1189SOL    HW2 5145   1.319   1.412   0.294 -0.3758  1.2817 -0.6018
 1190SOL     OW 5146   5.514   2.280   3.293  0.2256 -0.1835 -0.2989
 1190SOL    HW1 5147   5.448   2.280   3.223  2.1421 -1.0722 -2.2352
 1190SOL    HW2 5148   5.549   2.191   3.292  0.9057  0.0461  1.2334
 1191SOL     OW 5149   3.042   5.967   4.173 -0.4985 -0.3809  0.3063
 1191SOL    HW1 5150   2.969   5.909   4.150  0.7733 -1.0770 -2.5363
 1191SOL    HW2 5151   3.000   6.049   4.200 -2.3240 -1.3529  0.5935
 1192SOL     OW 5152   0.745   4.392   3.956  0.4156  0.2744 -0.0355
 1192SOL    HW1 5153   0.838   4.396   3.975  0.3837  2.2223 -0.1203
 1192SOL    HW2 5154   0.708   4.344   4.031  1.5307 -1.1883 -0.3727
 1193SOL     OW 5155   1.727   4.828   2.763 -0.1203 -0.7338  0.1170
 1193SOL    HW1 5156   1.746   4.759   2.826 -0.9488 -0.0550  1.1455
 1193SOL    HW2 5157   1.756   4.909   2.806 -1.5596 -0.1508  0.0564
 1194SOL     OW 5158   1.669   6.031   4.322  1.0465 -0.4399  0.4088
 1194SOL    HW1 5159   1.704   5.962   4.265  0.5930 -1.1651  0.9929
 1194SOL    HW2 5160   1.644   6.101   4.262  1.6748 -0.7050 -0.1818
 1195SOL     OW 5161   3.372   3.743   4.434 -0.1131  0.3544  0.5520
 1195SOL    HW1 5162   3.312   3.705   4.370  0.3150 -0.2415  0.4979
 1195SOL    HW2 5163   3.332   3.827   4.457 -1.6656 -0.6043  1.5410
 1196SOL     OW 5164   5.631   6.421   3.886  0.1055  0.5518  0.0402
 1196SOL    HW1 5165   5.538   6.447   3.884  0.3657  1.5552  0.3456
 1196SOL    HW2 5166   5.629   6.325   3.883 -0.9593  0.5385  0.5323
 1197SOL     OW 5167   2.589   2.869   1.881 -0.2226 -0.1211  0.2469
 1197SOL    HW1 5168   2.503   2.842   1.851 -1.4309  2.6553  0.8662
 1197SOL    HW2 5169   2.642   2.875   1.801 -0.8606 -1.0171 -0.2509
 1198SOL     OW 5170   4.628   6.214   1.955  0.3090 -0.2843 -0.0717
 1198SOL    HW1 5171   4.647   6.211   2.049 -1.1254 -0.1138  0.2461
 1198SOL    HW2 5172   4.699   6.165   1.915  1.9627  1.1739  0.9245
 1199SOL     OW 5173   4.817   3.022   0.093  0.5133  0.7189 -0.7719
 1199SOL    HW1 5174   4.780   2.989   0.174  0.2837  1.7364 -0.4541
 1199SOL    HW2 5175   4.832   2.943   0.040 -1.5440  0.2146 -0.6871
 1200SOL     OW 5176   4.712   1.912   0.466  0.8927  0.0040 -0.0438
 1200SOL    HW1 5177   4.638   1.920   0.526  1.2741  0.6819  0.3443
 1200SOL    HW2 5178   4.671   1.906   0.379  0.3630 -0.3013  0.2218
 1201SOL     OW 5179   2.466   0.360   1.772 -0.7389 -0.0155 -0.0986
 1201SOL    HW1 5180   2.535   0.374   1.837  0.2131 -0.3833 -1.0007
 1201SOL    HW2 5181   2.498   0.287   1.719 -2.0436 -0.4872 -0.2541
 1202SOL     OW 5182   2.419   5.041   0.991 -0.6814 -0.6252 -0.1327
 1202SOL    HW1 5183   2.374   5.121   0.964  1.8006  1.6518  1.9156
 1202SOL    HW2 5184   2.494   5.071   1.043  0.4290 -4.3016  0.7366
 1203SOL     OW 5185   5.091   1.219   2.883  0.4279  0.0088  0.4099
 1203SOL    HW1 5186   5.028   1.187   2.818 -0.5009 -0.2125  1.4010
 1203SOL    HW2 5187   5.098   1.313   2.865 -0.0651  0.0063  0.1912
 1204SOL     OW 5188   2.349   2.037   2.334 -0.1688  0.1296  0.3578
 1204SOL    HW1 5189   2.384   2.091   2.406  1.3911  0.3051 -0.4833
 1204SOL    HW2 5190   2.261   2.072   2.319 -0.6632 -0.0900  2.3464
 1205SOL     OW 5191   6.163   0.641   2.826 -0.0923 -0.0002 -0.1658
 1205SOL    HW1 5192   6.153   0.710   2.892 -0.3013  0.3907 -0.6001
 1205SOL    HW2 5193   6.255   0.644   2.801 -0.0244 -0.1137  0.0720
 1206SOL     OW 5194   6.120   4.778   2.567 -0.1023 -0.3702 -0.4552
 1206SOL    HW1 5195   6.196   4.763   2.511 -0.1405  1.6151 -1.1483
 1206SOL    HW2 5196   6.073   4.849   2.524 -2.0886 -1.1915  0.2394
 1207SOL     OW 5197   2.164   0.252   3.148  0.4302  0.1363  0.3587
 1207SOL    HW1 5198   2.246   0.210   3.123 -0.0835 -0.8524  0.3164
 1207SOL    HW2 5199   2.116   0.263   3.066 -0.7015 -1.9385  0.6798
 1208SOL     OW 5200   4.486   0.675   0.622 -0.3410 -0.5059 -0.0444
 1208SOL    HW1 5201   4.476   0.736   0.549 -0.0278 -2.4489 -1.8303
 1208SOL    HW2 5202   4.429   0.710   0.691 -1.3182  0.9713 -1.5213
 1209SOL     OW 5203   3.996   2.651   1.638  0.0726 -0.8048 -0.6120
 1209SOL    HW1 5204   3.995   2.555   1.637  1.2962 -0.8611  0.4349
 1209SOL    HW2 5205   3.911   2.675   1.675 -0.2757 -1.4867 -0.9531
 1210SOL     OW 5206   4.221   3.343   2.338  0.0531 -0.5376  0.3720
 1210SOL    HW1 5207   4.219   3.286   2.261  1.3189 -0.4392  0.2407
 1210SOL    HW2 5208   4.310   3.332   2.373  0.2574  1.1672  0.4603
 1211SOL     OW 5209   1.224   3.680   0.271 -0.0301  0.5721  0.0403
 1211SOL    HW1 5210   1.185   3.618   0.332 -1.0583 -0.2114 -1.3462
 1211SOL    HW2 5211   1.309   3.701   0.309  0.2300 -1.4685  0.7265
 1212SOL     OW 5212   3.995   0.200   2.264  0.0754 -0.0990  0.1198
 1212SOL    HW1 5213   4.065   0.138   2.244  0.0970 -0.5787  1.5486
 1212SOL    HW2 5214   3.975   0.243   2.180  0.3576 -1.7200 -0.8070
 1213SOL     OW 5215   0.968   6.454   1.067  0.0983  0.1645  0.1055
 1213SOL    HW1 5216   0.875   6.437   1.056  0.4736 -1.1406 -1.2854
 1213SOL    HW2 5217   0.990   6.517   0.997  0.0901  1.2589  1.0493
 1214SOL     OW 5218   2.481   0.749   2.681 -0.1334 -0.1453  0.0605
 1214SOL    HW1 5219   2.465   0.732   2.588  0.5143  1.1553 -0.3158
 1214SOL    HW2 5220   2.562   0.701   2.700  0.9019  1.2675 -0.6180
 1215SOL     OW 5221   3.302   0.914   3.643 -0.8528  0.0049  0.0450
 1215SOL    HW1 5222   3.237   0.973   3.681 -1.3177 -1.0539  0.9327
 1215SOL    HW2 5223   3.381   0.969   3.634 -0.5653  0.2192  2.9982
 1216SOL     OW 5224   6.411   4.657   4.083  0.3170 -0.4025 -0.0833
 1216SOL    HW1 5225   6.350   4.648   4.156  1.3541  1.5579  1.0917
 1216SOL    HW2 5226   6.429   4.567   4.056 -0.6149 -1.1468  1.6315
 1217SOL     OW 5227   3.860   3.141   1.363 -0.0405 -0.4223 -0.1118
 1217SOL    HW1 5228   3.764   3.139   1.369 -0.0723  2.1437  1.6944
 1217SOL    HW2 5229   3.878   3.200   1.290  0.1729 -0.3317  0.0158
 1218SOL     OW 5230   6.079   0.089   3.238  0.1036 -0.5070 -0.1667
 1218SOL    HW1 5231   5.995   0.108   3.196 -0.4656 -1.6369  0.4178
 1218SOL    HW2 5232   6.073   0.131   3.324  0.9581  1.1278 -0.8560
 1219SOL     OW 5233   1.924   6.201   2.907 -0.1991  0.4763 -0.3183
 1219SOL    HW1 5234   1.966   6.280   2.873  0.8551 -0.0125 -0.1879
 1219SOL    HW2 5235   1.971   6.182   2.988 -1.9357  0.9821  0.8681
 1220SOL     OW 5236   2.168   4.135   2.265  0.4617  0.7871 -0.5165
 1220SOL    HW1 5237   2.235   4.069   2.249  0.0825  0.4946 -0.9432
 1220SOL    HW2 5238   2.180   4.199   2.195  1.1485  1.4480  0.1824
 1221SOL     OW 5239   2.569   4.976   4.442 -0.0713 -0.3582  0.3076
 1221SOL    HW1 5240   2.562   5.040   4.370 -1.4242  0.4833  1.1370
 1221SOL    HW2 5241   2.536   4.894   4.405 -0.1391 -0.0941 -0.2253
 1222SOL     OW 5242   3.632   1.407   3.021 -0.7335  0.2300  0.2186
 1222SOL    HW1 5243   3.606   1.323   2.982 -0.9628  0.9790 -1.3285
 1222SOL    HW2 5244   3.607   1.472   2.956  1.5951  1.3277  0.3157
 1223SOL     OW 5245   4.969   0.492   1.252  0.4613 -0.6108  0.0100
 1223SOL    HW1 5246   4.876   0.480   1.236 -0.1303  2.7385  0.2812
 1223SOL    HW2 5247   4.978   0.490   1.348  0.2743  1.0733  0.0876
 1224SOL     OW 5248   2.836   4.249   3.007 -0.1758  0.5899  0.4235
 1224SOL    HW1 5249   2.802   4.197   3.079 -2.8534 -0.2147 -1.2733
 1224SOL    HW2 5250   2.895   4.191   2.960 -0.8931  0.0211  0.2037
 1225SOL     OW 5251   1.714   1.296   3.436 -0.7038 -0.0039  0.0295
 1225SOL    HW1 5252   1.625   1.279   3.466 -0.5573 -1.7004 -0.3659
 1225SOL    HW2 5253   1.762   1.217   3.459  0.7317  0.9120  0.2864
 1226SOL     OW 5254   4.086   3.720   1.465 -0.0295 -0.0391  0.0544
 1226SOL    HW1 5255   4.083   3.750   1.556  2.2819  0.2110  0.1196
 1226SOL    HW2 5256   4.025   3.646   1.462  0.0828 -0.2588  1.9022
 1227SOL     OW 5257   4.177   4.775   2.431  0.6440 -0.4473 -0.2160
 1227SOL    HW1 5258   4.188   4.870   2.419  3.0889 -0.4297  1.4286
 1227SOL    HW2 5259   4.214   4.737   2.352  0.1788 -0.0416 -0.6347
 1228SOL     OW 5260   2.108   1.022   2.715 -0.0454 -0.6948 -0.4371
 1228SOL    HW1 5261   2.079   1.076   2.789  0.2292 -2.3409  0.9415
 1228SOL    HW2 5262   2.044   1.040   2.646  1.3386  3.1725 -1.0076
 1229SOL     OW 5263   1.826   4.956   4.243  0.6932  0.1725 -0.1483
 1229SOL    HW1 5264   1.905   4.906   4.263  0.5657 -0.2750 -0.7482
 1229SOL    HW2 5265   1.779   4.961   4.326  0.1798 -1.6420 -0.2981
 1230SOL     OW 5266   0.645   1.153   0.115 -0.4166  0.2458  0.3113
 1230SOL    HW1 5267   0.720   1.166   0.173 -0.0276 -2.9461  0.7031
 1230SOL    HW2 5268   0.569   1.175   0.169  0.0461 -0.9196  1.4997
 1231SOL     OW 5269   0.717   0.431   4.496  0.1962  0.0999 -0.9473
 1231SOL    HW1 5270   0.795   0.478   4.526  0.9452  0.0609 -2.7327
 1231SOL    HW2 5271   0.677   0.398   4.577 -0.5983  4.0429  0.4952
 1232SOL     OW 5272   2.833   2.237   4.114 -0.0759  0.4143 -0.3423
 1232SOL    HW1 5273   2.876   2.243   4.200 -0.5951  1.6754 -0.1488
 1232SOL    HW2 5274   2.774   2.162   4.122  0.6343 -0.1183  0.0433
 1233SOL     OW 5275   0.882   5.606   1.077  0.4665 -0.0941 -0.0464
 1233SOL    HW1 5276   0.787   5.614   1.082  0.4595  0.9802 -1.3928
 1233SOL    HW2 5277   0.914   5.696   1.086  1.3430 -0.4063  0.0667
 1234SOL     OW 5278   2.256   4.609   0.617 -0.2010  0.1588  0.0829
 1234SOL    HW1 5279   2.213   4.625   0.532  0.9122 -1.1767 -0.7732
 1234SOL    HW2 5280   2.336   4.662   0.613  0.6770 -1.1761 -0.4130
 1235SOL     OW 5281   3.758   2.698   1.786 -0.1309 -0.1154  0.0109
 1235SOL    HW1 5282   3.723   2.627   1.733  1.4390 -0.9898  0.0957
 1235SOL    HW2 5283   3.683   2.733   1.833 -0.6547 -3.0442  1.5259
 1236SOL     OW 5284   4.813   2.360   3.860  0.0131  0.6742  0.4088
 1236SOL    HW1 5285   4.812   2.335   3.768 -0.6325 -1.5858  0.9609
 1236SOL    HW2 5286   4.733   2.411   3.872 -1.2955 -1.2069  0.1908
 1237SOL     OW 5287   6.083   3.826   0.016 -0.6288 -0.1097  0.5822
 1237SOL    HW1 5288   6.066   3.896  -0.048 -0.1885  0.9623  1.6014
 1237SOL    HW2 5289   6.013   3.836   0.080 -0.9506 -1.0530  0.3848
 1238SOL     OW 5290   3.691   0.196   1.752 -0.0585  0.4277 -0.1687
 1238SOL    HW1 5291   3.682   0.104   1.726  0.7699  0.1631  0.4669
 1238SOL    HW2 5292   3.753   0.233   1.688 -0.6452  0.6447 -0.6292
 1239SOL     OW 5293   0.013   1.137   0.288 -0.1245  0.1954  0.3703
 1239SOL    HW1 5294   0.057   1.217   0.317 -1.0550  0.3378  1.4807
 1239SOL    HW2 5295  -0.018   1.158   0.200 -0.5379  1.1439  0.7212
 1240SOL     OW 5296   4.535   4.206   1.220 -0.8915  0.7304 -0.6783
 1240SOL    HW1 5297   4.520   4.145   1.293 -2.2003  1.9491  0.1112
 1240SOL    HW2 5298   4.546   4.149   1.144 -0.6547 -0.5382  0.2498
 1241SOL     OW 5299   0.812   0.830   0.310 -0.3543  0.6721 -0.2576
 1241SOL    HW1 5300   0.748   0.780   0.260  0.4068 -0.1049 -0.4759
 1241SOL    HW2 5301   0.763   0.906   0.343 -1.2672  0.3239 -0.7829
 1242SOL     OW 5302   1.508   3.937   1.860 -0.4906  0.0932 -0.2851
 1242SOL    HW1 5303   1.531   3.989   1.783 -0.8960 -0.6108 -0.8908
 1242SOL    HW2 5304   1.508   4.000   1.932  0.3086  0.6843 -0.7772
 1243SOL     OW 5305   2.856   6.368   3.922 -0.0427 -0.3489 -0.0825
 1243SOL    HW1 5306   2.809   6.448   3.900  1.0367 -0.1608 -2.0425
 1243SOL    HW2 5307   2.788   6.301   3.928 -0.8516  0.4969  0.4559
 1244SOL     OW 5308   0.731   5.130   4.614 -0.1227 -0.1966 -0.4134
 1244SOL    HW1 5309   0.709   5.162   4.526  1.2024  0.3561 -0.5619
 1244SOL    HW2 5310   0.819   5.094   4.605 -0.1209 -0.4747  0.6168
 1245SOL     OW 5311   1.461   0.762   0.457 -0.6851 -0.7403  0.0173
 1245SOL    HW1 5312   1.444   0.718   0.374  2.1238  0.7668 -1.4812
 1245SOL    HW2 5313   1.462   0.856   0.435 -0.2439 -0.2847  1.8294
 1246SOL     OW 5314   4.791   1.924   1.263 -0.4330  0.4033  0.3975
 1246SOL    HW1 5315   4.836   1.903   1.345 -1.0198  2.3422  1.2945
 1246SOL    HW2 5316   4.702   1.945   1.290 -0.2676  2.5118 -0.4839
 1247SOL     OW 5317   3.263   5.687   2.502  0.5228 -0.5740  0.1212
 1247SOL    HW1 5318   3.296   5.762   2.452 -1.4931 -0.6481 -1.4797
 1247SOL    HW2 5319   3.340   5.651   2.545  1.6805  1.9607  0.3557
 1248SOL     OW 5320   4.130   0.131   4.219  0.4425 -0.6727 -0.2096
 1248SOL    HW1 5321   4.059   0.162   4.163  1.9891  0.7027 -1.5178
 1248SOL    HW2 5322   4.187   0.082   4.160  0.5602 -1.8204  0.8289
 1249SOL     OW 5323   5.898   6.457   0.569  0.2286 -0.2880  0.3599
 1249SOL    HW1 5324   5.927   6.545   0.546  0.5825 -0.0274  1.6879
 1249SOL    HW2 5325   5.979   6.409   0.589  0.0472 -0.9569 -0.4468
 1250SOL     OW 5326   5.903   6.326   0.236  0.1751 -0.0047 -0.4451
 1250SOL    HW1 5327   5.841   6.324   0.164  0.0294  0.1681 -0.3246
 1250SOL    HW2 5328   5.852   6.298   0.312  0.5339 -1.0290 -0.5589
 1251SOL     OW 5329   0.229   6.450   0.367 -0.4250 -0.5956 -0.7212
 1251SOL    HW1 5330   0.213   6.422   0.277  0.5185 -2.6019 -0.3122
 1251SOL    HW2 5331   0.261   6.372   0.411  0.0530  0.5908  1.1393
 1252SOL     OW 5332   2.915   6.093   4.411 -0.3961  0.4650  0.0521
 1252SOL    HW1 5333   2.915   6.156   4.483 -0.9062  0.0087  0.4589
 1252SOL    HW2 5334   2.899   6.145   4.333 -2.0323  0.7045  0.5220
 1253SOL     OW 5335   1.494   1.255   0.599 -0.6722 -0.0548  0.0399
 1253SOL    HW1 5336   1.445   1.190   0.649 -0.4772 -0.1328  0.1327
 1253SOL    HW2 5337   1.561   1.203   0.554  0.5552  0.2644  1.4124
 1254SOL     OW 5338   1.477   6.158   3.622 -0.6567  0.6630 -0.2190
 1254SOL    HW1 5339   1.544   6.103   3.582 -1.2577 -0.4475  0.2484
 1254SOL    HW2 5340   1.489   6.244   3.582 -1.3723 -0.4100 -2.9763
 1255SOL     OW 5341   1.115   4.489   4.516 -0.0677  0.1353 -0.3461
 1255SOL    HW1 5342   1.089   4.399   4.533 -4.1048  0.4715 -3.3477
 1255SOL    HW2 5343   1.061   4.541   4.576  0.0080  0.6401 -0.7062
 1256SOL     OW 5344   5.732   6.481   2.843  0.0999 -0.7206 -0.2909
 1256SOL    HW1 5345   5.788   6.549   2.805  1.0509  0.3942  2.7548
 1256SOL    HW2 5346   5.647   6.523   2.852  0.2234 -0.5130 -0.0491
 1257SOL     OW 5347   0.773   0.722   3.757 -0.4986  0.4090 -0.9054
 1257SOL    HW1 5348   0.839   0.759   3.817 -2.4989 -0.3332  1.9764
 1257SOL    HW2 5349   0.755   0.792   3.695  1.5186  1.3281 -0.5438
 1258SOL     OW 5350   3.268   2.805   1.663 -0.2911  0.5676  1.0025
 1258SOL    HW1 5351   3.271   2.790   1.758  0.1684 -0.1285  0.8866
 1258SOL    HW2 5352   3.345   2.860   1.645  0.3183 -0.3030  0.8763
 1259SOL     OW 5353   2.483   0.609   1.599  0.3246 -0.1864 -0.1164
 1259SOL    HW1 5354   2.472   0.687   1.654 -2.4309 -0.1746 -0.5182
 1259SOL    HW2 5355   2.472   0.536   1.658 -1.5279 -0.1752 -0.3685
 1260SOL     OW 5356   1.445   4.719   1.925  0.1003  0.2272  0.2753
 1260SOL    HW1 5357   1.410   4.699   2.012  1.5549 -2.2364  0.3700
 1260SOL    HW2 5358   1.519   4.777   1.942  0.5663 -0.4837  0.7394
 1261SOL     OW 5359   5.841   3.383   0.652 -0.0606  0.6789 -0.0668
 1261SOL    HW1 5360   5.860   3.446   0.582  1.3911 -1.0455 -1.3077
 1261SOL    HW2 5361   5.763   3.337   0.622  1.8429 -1.6800 -1.8948
 1262SOL     OW 5362   4.361   4.888   0.459 -0.8257 -0.1562 -0.2662
 1262SOL    HW1 5363   4.394   4.975   0.441  1.5199 -0.8324  0.3960
 1262SOL    HW2 5364   4.347   4.887   0.554 -3.6036  0.3203 -0.5873
 1263SOL     OW 5365   4.674   6.502   0.994  0.0315  0.6839 -0.1669
 1263SOL    HW1 5366   4.627   6.498   1.077  0.4965  0.3200  0.0843
 1263SOL    HW2 5367   4.762   6.471   1.015 -0.1988 -0.6470 -1.0516
 1264SOL     OW 5368   1.292   4.271   0.036 -0.0726  0.1615  0.1980
 1264SOL    HW1 5369   1.202   4.240   0.034  0.1132 -0.3925  0.4271
 1264SOL    HW2 5370   1.320   4.258   0.126  0.3043  0.1422  0.0778
 1265SOL     OW 5371   0.733   1.746   3.717  0.3073 -0.1032 -0.0040
 1265SOL    HW1 5372   0.717   1.811   3.649  1.0748 -0.9433 -1.0196
 1265SOL    HW2 5373   0.786   1.791   3.782  1.4482  0.0992 -1.0454
 1266SOL     OW 5374   6.227   0.122   1.658  0.3511 -0.2652 -0.3362
 1266SOL    HW1 5375   6.298   0.066   1.626  1.3922 -0.1985  1.6672
 1266SOL    HW2 5376   6.271   0.203   1.685 -0.3716 -0.3874  1.3588
 1267SOL     OW 5377   0.485   1.072   2.851  0.1757 -0.5834  0.0436
 1267SOL    HW1 5378   0.472   1.167   2.839 -0.7022 -0.7237 -0.2001
 1267SOL    HW2 5379   0.397   1.038   2.867  0.5702 -1.2683  0.8198
 1268SOL     OW 5380   3.963   4.718   4.621  0.5374  0.4004 -0.1588
 1268SOL    HW1 5381   3.998   4.629   4.627 -0.6926 -0.1237 -0.5533
 1268SOL    HW2 5382   3.942   4.743   4.711  0.1042 -0.0357 -0.1368
 1269SOL     OW 5383   4.908   5.922   3.918 -0.1962 -0.0471 -0.5145
 1269SOL    HW1 5384   4.881   5.866   3.845  2.2754 -2.1205 -0.0100
 1269SOL    HW2 5385   4.883   5.873   3.997  0.6135  0.2824 -0.0315
 1270SOL     OW 5386   1.947   3.547   3.405  0.1494  0.3417  0.0312
 1270SOL    HW1 5387   1.876   3.527   3.466 -0.0041 -1.1244 -0.5871
 1270SOL    HW2 5388   1.903   3.556   3.320  0.3796  2.2045  0.0810
 1271SOL     OW 5389   1.095   0.553   1.878 -0.2335  0.3875 -0.6153
 1271SOL    HW1 5390   1.015   0.604   1.867 -0.9048 -0.2122  1.1796
 1271SOL    HW2 5391   1.138   0.558   1.793 -0.9505  2.7673 -0.9265
 1272SOL     OW 5392   1.198   5.729   3.508  0.0545  0.2321  0.2001
 1272SOL    HW1 5393   1.221   5.797   3.572 -1.0203  0.0731  0.7847
 1272SOL    HW2 5394   1.282   5.697   3.476  0.5989  1.0218  0.7849
 1273SOL     OW 5395   1.820   0.465   0.727  0.0257 -0.2802 -0.0220
 1273SOL    HW1 5396   1.747   0.498   0.675 -0.6899 -0.4233  0.8847
 1273SOL    HW2 5397   1.839   0.536   0.789  0.7632 -0.1811 -0.3449
 1274SOL     OW 5398   4.550   4.687   1.764  0.4247 -0.2248 -0.2767
 1274SOL    HW1 5399   4.620   4.676   1.699 -0.3914 -1.9465 -0.9220
 1274SOL    HW2 5400   4.479   4.729   1.715  0.2738 -0.3292 -0.1474
 1275SOL     OW 5401   4.133   1.875   0.542 -0.5003 -0.1502 -0.2846
 1275SOL    HW1 5402   4.173   1.834   0.618  1.7232  1.1700 -0.6562
 1275SOL    HW2 5403   4.105   1.961   0.573 -0.5296 -0.0089 -0.6976
 1276SOL     OW 5404   1.584   6.001   2.004  0.0726 -0.5297 -0.1654
 1276SOL    HW1 5405   1.543   5.971   1.924  0.6371 -1.4491 -0.1253
 1276SOL    HW2 5406   1.513   6.040   2.055 -0.7162 -1.8369 -0.2149
 1277SOL     OW 5407   5.905   2.534   4.227 -0.2525  0.1110 -0.3773
 1277SOL    HW1 5408   5.867   2.591   4.294  2.4126  0.8992  0.5919
 1277SOL    HW2 5409   5.888   2.446   4.258 -0.3987  0.4510  0.5414
 1278SOL     OW 5410   0.671   1.554   4.156 -0.3012 -0.5822 -0.0198
 1278SOL    HW1 5411   0.697   1.495   4.086 -0.2689  0.7495 -1.1590
 1278SOL    HW2 5412   0.654   1.496   4.231  1.9403 -1.8560 -0.3986
 1279SOL     OW 5413   2.972   4.801   0.059  0.3005 -0.5063 -0.9294
 1279SOL    HW1 5414   3.003   4.731   0.115 -4.1669 -1.2477  1.0593
 1279SOL    HW2 5415   2.902   4.761   0.007 -0.9070  1.9546 -1.3360
 1280SOL     OW 5416   5.176   5.494   4.455 -0.3093  0.6607 -0.3289
 1280SOL    HW1 5417   5.136   5.462   4.536  0.8056  0.6010  0.2189
 1280SOL    HW2 5418   5.179   5.418   4.398 -0.8649  0.6419 -0.3431
 1281SOL     OW 5419   1.229   1.455   0.445 -0.1520  0.3794  0.0357
 1281SOL    HW1 5420   1.236   1.542   0.485 -0.5912  0.0958  0.7363
 1281SOL    HW2 5421   1.137   1.432   0.453  0.1359 -0.5708  0.7314
 1282SOL     OW 5422   2.138   1.420   2.981 -0.1646 -0.1847 -0.4091
 1282SOL    HW1 5423   2.068   1.484   2.964 -1.1508 -0.5750  1.8887
 1282SOL    HW2 5424   2.206   1.470   3.025  0.0692 -0.2495 -0.6961
 1283SOL     OW 5425   3.885   3.596   2.669  0.1137  0.0759  0.4595
 1283SOL    HW1 5426   3.837   3.579   2.750  0.0881  2.0597  0.9035
 1283SOL    HW2 5427   3.918   3.685   2.679 -0.9419  0.8696 -2.2102
 1284SOL     OW 5428   5.385   1.564   1.284  0.7651 -0.5367 -0.4117
 1284SOL    HW1 5429   5.342   1.480   1.269 -1.5179  0.1991  1.3486
 1284SOL    HW2 5430   5.430   1.553   1.368 -0.3446  0.2143  0.3163
 1285SOL     OW 5431   0.003   5.135   0.302 -0.1597  0.3614  0.3771
 1285SOL    HW1 5432   0.016   5.087   0.220 -2.3855 -0.2499  0.3290
 1285SOL    HW2 5433   0.090   5.137   0.343  0.3565 -2.1005 -0.4696
 1286SOL     OW 5434   2.235   4.454   2.498 -0.0451 -0.4216 -0.5284
 1286SOL    HW1 5435   2.260   4.431   2.587 -1.5031 -3.2289 -0.7086
 1286SOL    HW2 5436   2.267   4.543   2.485 -0.0889  0.2084  2.8989
 1287SOL     OW 5437   0.901   0.474   1.323  0.2179  0.0215 -0.1733
 1287SOL    HW1 5438   0.823   0.432   1.359 -1.5047  1.7113 -1.6794
 1287SOL    HW2 5439   0.879   0.567   1.319  2.9440  0.8080  0.7635
 1288SOL     OW 5440   1.079   3.933   0.606 -0.2400 -0.0527  0.2612
 1288SOL    HW1 5441   1.146   3.866   0.617  1.0551  1.1467  0.0127
 1288SOL    HW2 5442   1.002   3.886   0.573  0.3516 -1.5158  0.9252
 1289SOL     OW 5443   1.160   0.518   0.960 -0.2802  0.4024 -0.3906
 1289SOL    HW1 5444   1.208   0.598   0.984  0.4998 -0.2200  0.1606
 1289SOL    HW2 5445   1.197   0.450   1.016 -1.6716 -0.1454 -0.0824
 1290SOL     OW 5446   1.609   3.386   1.397  0.8429  0.2627 -0.1286
 1290SOL    HW1 5447   1.522   3.371   1.435  0.8042  1.3272  0.2419
 1290SOL    HW2 5448   1.669   3.370   1.470  1.0092 -0.9204 -0.5019
 1291SOL     OW 5449   3.458   2.364   4.100  0.0464  0.3364 -0.5438
 1291SOL    HW1 5450   3.402   2.299   4.057  1.6387 -1.3405 -0.1930
 1291SOL    HW2 5451   3.452   2.442   4.044 -1.3489 -0.3299 -1.3752
 1292SOL     OW 5452   0.763   3.424   0.809  0.3382  0.8433 -0.2058
 1292SOL    HW1 5453   0.771   3.511   0.847 -0.8538  1.0514 -0.4048
 1292SOL    HW2 5454   0.832   3.373   0.852  1.3280  1.9696 -0.3957
 1293SOL     OW 5455   4.898   0.642   3.910 -0.4296  0.8198 -0.2414
 1293SOL    HW1 5456   4.821   0.651   3.855 -1.4324 -0.8075  0.8353
 1293SOL    HW2 5457   4.866   0.655   3.999  1.0221  2.6117  0.0878
 1294SOL     OW 5458   0.993   4.684   2.319  0.1473 -0.7586  0.1754
 1294SOL    HW1 5459   0.973   4.777   2.305 -1.1334 -1.0177  0.1948
 1294SOL    HW2 5460   1.072   4.685   2.374  1.1167  0.2997 -1.1616
 1295SOL     OW 5461   5.997   4.089   3.974  0.5517  0.1736 -1.1747
 1295SOL    HW1 5462   6.044   4.015   4.012 -0.0092 -0.7455 -2.2136
 1295SOL    HW2 5463   5.916   4.051   3.941  0.4197  1.1916 -2.0567
 1296SOL     OW 5464   2.819   1.537   3.657  0.2467  0.4404 -0.3567
 1296SOL    HW1 5465   2.756   1.595   3.701 -0.9049  0.0339 -1.4286
 1296SOL    HW2 5466   2.899   1.548   3.708 -0.2230  2.1964  0.0984
 1297SOL     OW 5467   0.888   6.099   0.882  0.9199 -0.2458  0.5292
 1297SOL    HW1 5468   0.963   6.043   0.863  1.0133  0.1828 -0.3918
 1297SOL    HW2 5469   0.914   6.186   0.853  0.2867  0.0256  0.7404
 1298SOL     OW 5470   0.691   2.789   3.669 -0.1717 -0.1102 -0.3327
 1298SOL    HW1 5471   0.631   2.830   3.732 -0.5950 -0.2308 -0.6563
 1298SOL    HW2 5472   0.778   2.805   3.706 -0.4345 -0.6351  0.5612
 1299SOL     OW 5473   4.151   2.701   3.645  0.0440  0.0233 -0.0375
 1299SOL    HW1 5474   4.123   2.641   3.575  0.2621  1.0232 -1.0028
 1299SOL    HW2 5475   4.115   2.786   3.620  0.1237  0.4073  1.0853
 1300SOL     OW 5476   5.495   2.305   0.718 -0.0810  0.3946  0.0538
 1300SOL    HW1 5477   5.447   2.259   0.787 -0.8818 -0.0222 -0.7576
 1300SOL    HW2 5478   5.440   2.295   0.640  0.3194  1.6932 -0.4242
 1301SOL     OW 5479   3.628   3.183   3.840 -0.2483  0.6023 -0.3629
 1301SOL    HW1 5480   3.673   3.131   3.773  3.2853  0.6219  1.7109
 1301SOL    HW2 5481   3.596   3.118   3.903 -0.1151  0.7164 -0.1749
 1302SOL     OW 5482   2.150   3.230   4.240  0.3980  0.5199  0.5176
 1302SOL    HW1 5483   2.060   3.258   4.226  0.1654  0.1222  1.2084
 1302SOL    HW2 5484   2.188   3.229   4.152 -0.3706  0.3374  0.1808
 1303SOL     OW 5485   3.786   2.348   3.342  0.4897 -0.9389  0.2888
 1303SOL    HW1 5486   3.691   2.343   3.345  0.5337 -2.3461  0.3942
 1303SOL    HW2 5487   3.807   2.360   3.250  0.1908  0.8113  0.4276
 1304SOL     OW 5488   4.782   4.404   0.246  0.3684 -0.8346 -0.3334
 1304SOL    HW1 5489   4.697   4.361   0.239  0.1576 -0.8941  1.9345
 1304SOL    HW2 5490   4.764   4.486   0.291  1.5075 -0.8975  0.2826
 1305SOL     OW 5491   0.751   0.924   0.877  0.3207 -0.0216  0.6398
 1305SOL    HW1 5492   0.720   1.009   0.907  1.2459  0.6897 -0.3681
 1305SOL    HW2 5493   0.737   0.866   0.952  1.4941  1.4396  2.0672
 1306SOL     OW 5494   1.594   5.100   0.446  0.4128  0.4045 -0.2929
 1306SOL    HW1 5495   1.512   5.053   0.434 -0.1054  1.1680  0.1570
 1306SOL    HW2 5496   1.578   5.187   0.412  1.1180  0.4923 -0.4232
 1307SOL     OW 5497   4.005   5.243   1.868  0.3573 -0.3018 -0.1112
 1307SOL    HW1 5498   3.954   5.302   1.812  1.4680 -0.4559 -1.3225
 1307SOL    HW2 5499   3.953   5.162   1.871 -1.2178  0.6827  1.6327
 1308SOL     OW 5500   5.275   0.904   4.452  0.1124  0.0964  0.3141
 1308SOL    HW1 5501   5.340   0.928   4.386 -0.7061  1.1258 -0.1463
 1308SOL    HW2 5502   5.202   0.964   4.436 -0.4312 -0.1876  1.6393
 1309SOL     OW 5503   0.526   2.040   2.677 -0.2251  0.3233 -0.1729
 1309SOL    HW1 5504   0.441   2.072   2.707 -0.1602  0.7958 -0.4888
 1309SOL    HW2 5505   0.577   2.029   2.757 -0.7578 -0.4943  0.0741
 1310SOL     OW 5506   4.535   0.521   0.943 -0.0584 -0.3619 -0.0350
 1310SOL    HW1 5507   4.493   0.442   0.910 -0.9030  0.3242 -0.6748
 1310SOL    HW2 5508   4.625   0.516   0.913 -0.5999 -0.1459 -1.8280
 1311SOL     OW 5509   3.665   6.225   3.104 -0.3868 -0.6709 -0.6631
 1311SOL    HW1 5510   3.601   6.226   3.175  0.4991 -0.7744  0.1668
 1311SOL    HW2 5511   3.747   6.251   3.146  0.6415 -2.8999 -1.1625
 1312SOL     OW 5512   1.823   1.081   1.453 -0.0907 -0.2731  0.7170
 1312SOL    HW1 5513   1.834   0.993   1.416  0.1937  0.0624 -0.0071
 1312SOL    HW2 5514   1.734   1.081   1.488  0.3333 -1.2531  1.8323
 1313SOL     OW 5515   3.013   3.492   2.025  0.6323  0.2731 -0.1875
 1313SOL    HW1 5516   2.987   3.465   2.113  0.8201 -1.1420 -0.5482
 1313SOL    HW2 5517   2.938   3.470   1.970  0.9505  0.1294 -0.5647
 1314SOL     OW 5518   3.245   3.363   1.995 -0.6329  0.1004 -0.3768
 1314SOL    HW1 5519   3.172   3.425   1.994 -0.4177  0.3779  0.5520
 1314SOL    HW2 5520   3.209   3.285   2.038 -0.0869  0.6419  1.1362
 1315SOL     OW 5521   5.688   0.035   4.287 -0.4179 -0.0119 -0.4767
 1315SOL    HW1 5522   5.642  -0.037   4.331 -0.0299 -0.9941 -1.6265
 1315SOL    HW2 5523   5.625   0.107   4.286 -0.4789  0.0010  1.5384
 1316SOL     OW 5524   5.021   4.654   0.178 -0.4023  0.4380 -0.4944
 1316SOL    HW1 5525   5.101   4.605   0.197 -1.2274 -0.4391  0.9106
 1316SOL    HW2 5526   5.044   4.708   0.103  1.0480 -0.9140 -1.0982
 1317SOL     OW 5527   2.032   0.785   0.173  0.2699  0.5199  0.1683
 1317SOL    HW1 5528   2.104   0.845   0.192  0.3973  0.3081  0.3596
 1317SOL    HW2 5529   2.025   0.786   0.078  1.1191 -0.1378  0.0825
 1318SOL     OW 5530   6.313   1.555   4.115 -0.7172 -0.0513 -0.5519
 1318SOL    HW1 5531   6.326   1.554   4.209  3.4946 -2.9915 -0.8833
 1318SOL    HW2 5532   6.250   1.485   4.099 -0.6875 -0.2136  0.0239
 1319SOL     OW 5533   6.424   4.833   2.807  0.4581  0.0463 -0.0039
 1319SOL    HW1 5534   6.409   4.774   2.881 -0.7675  2.1914  1.5821
 1319SOL    HW2 5535   6.349   4.818   2.749 -0.5206  0.9076  1.0161
 1320SOL     OW 5536   3.059   1.977   0.564 -0.7728 -0.8348 -0.3917
 1320SOL    HW1 5537   2.974   1.976   0.609 -0.0281 -2.8509  1.1435
 1320SOL    HW2 5538   3.085   1.885   0.561  2.1320 -0.1521  0.7749
 1321SOL     OW 5539   2.898   5.893   0.585 -1.1579 -0.1401 -0.3836
 1321SOL    HW1 5540   2.990   5.907   0.609 -1.5788 -0.6981  1.8004
 1321SOL    HW2 5541   2.900   5.823   0.520 -0.0729 -0.6492  0.1782
 1322SOL     OW 5542   4.181   1.634   1.329 -0.5747  0.0037 -0.0051
 1322SOL    HW1 5543   4.200   1.543   1.351 -1.1044 -0.6764 -2.1269
 1322SOL    HW2 5544   4.266   1.678   1.333  0.0606 -1.0738 -0.9447
 1323SOL     OW 5545   2.799   2.506   2.641 -0.3807  0.2992 -0.0244
 1323SOL    HW1 5546   2.792   2.595   2.607 -1.2779 -0.3657 -1.6875
 1323SOL    HW2 5547   2.872   2.467   2.594  0.0415  0.1620  0.7329
 1324SOL     OW 5548   1.442   4.589   1.005  0.4195  0.1135  0.6742
 1324SOL    HW1 5549   1.351   4.583   1.033  0.3274  1.3359  0.6707
 1324SOL    HW2 5550   1.457   4.508   0.956 -0.9125  0.2599 -0.0205
 1325SOL     OW 5551   5.363   5.097   3.401 -0.1410 -0.3223 -0.1716
 1325SOL    HW1 5552   5.311   5.069   3.477 -0.1149 -0.7016 -0.2926
 1325SOL    HW2 5553   5.452   5.104   3.435 -0.3486  0.8237  0.1606
 1326SOL     OW 5554   0.913   1.493   3.624  0.2476 -0.2051  0.0105
 1326SOL    HW1 5555   0.883   1.565   3.679 -2.2996  0.4939 -2.0916
 1326SOL    HW2 5556   0.844   1.426   3.633  1.2782 -1.3150 -0.0706
 1327SOL     OW 5557   2.374   2.022   2.884  0.0219 -0.5344 -0.0708
 1327SOL    HW1 5558   2.308   2.009   2.952  0.6436 -1.1569  0.4292
 1327SOL    HW2 5559   2.454   1.984   2.920  0.0361 -2.2188 -1.7170
 1328SOL     OW 5560   5.086   1.520   4.430 -0.4856 -0.4952  0.2151
 1328SOL    HW1 5561   5.000   1.552   4.400 -0.1955  0.2743  0.1733
 1328SOL    HW2 5562   5.066   1.450   4.491 -1.1872  0.4722  1.1285
 1329SOL     OW 5563   5.435   6.520   2.268  0.1490 -0.5927 -0.5166
 1329SOL    HW1 5564   5.369   6.558   2.326 -0.7895 -2.6610 -0.1519
 1329SOL    HW2 5565   5.464   6.594   2.214 -0.9936  0.7889  0.6636
 1330SOL     OW 5566   6.180   6.306   2.027 -0.2426  0.1508  0.3395
 1330SOL    HW1 5567   6.109   6.313   1.963 -0.3117  2.1771  0.5545
 1330SOL    HW2 5568   6.140   6.262   2.102 -1.0511  0.4948  0.1306
 1331SOL     OW 5569   3.867   5.357   1.219 -0.0385 -0.1133  0.3674
 1331SOL    HW1 5570   3.862   5.326   1.310 -0.7505 -1.2046 -0.0188
 1331SOL    HW2 5571   3.944   5.314   1.183  2.1837  2.7847  1.2861
 1332SOL     OW 5572   3.357   3.254   1.753  0.0713 -0.4510 -0.2389
 1332SOL    HW1 5573   3.306   3.324   1.712 -0.1941 -0.8009 -0.5190
 1332SOL    HW2 5574   3.355   3.275   1.846  1.9658  1.1881 -0.5103
 1333SOL     OW 5575   4.109   5.502   0.304 -0.2691  0.9161 -1.2189
 1333SOL    HW1 5576   4.061   5.441   0.360 -1.6348  1.4724 -1.7362
 1333SOL    HW2 5577   4.064   5.497   0.219  0.6272  1.4239 -1.7352
 1334SOL     OW 5578   4.025   2.567   1.011  0.1535 -0.0326 -0.1213
 1334SOL    HW1 5579   4.101   2.510   0.995 -0.3647 -0.2345 -2.1760
 1334SOL    HW2 5580   4.030   2.633   0.941  0.4248  2.1676  1.8644
 1335SOL     OW 5581   4.793   6.233   4.081  0.2428  0.7065 -0.1739
 1335SOL    HW1 5582   4.726   6.230   4.149  0.0560  2.4355 -0.2337
 1335SOL    HW2 5583   4.744   6.225   3.999  0.2187  0.8717 -0.1767
 1336SOL     OW 5584   0.937   2.383   0.276  0.4745 -0.0192 -0.4081
 1336SOL    HW1 5585   0.868   2.447   0.288 -1.5914 -2.2187  0.3045
 1336SOL    HW2 5586   0.981   2.379   0.362  1.7936  1.6182 -0.9573
 1337SOL     OW 5587   4.995   0.691   2.621  0.0734 -0.4384 -0.0424
 1337SOL    HW1 5588   4.908   0.655   2.637 -0.5524  1.2986  0.7354
 1337SOL    HW2 5589   5.049   0.614   2.601 -1.3829 -1.6722  0.5103
 1338SOL     OW 5590   3.243   5.804   4.124 -0.2702  0.3359 -0.0675
 1338SOL    HW1 5591   3.258   5.749   4.201  1.7287  1.5640  0.4809
 1338SOL    HW2 5592   3.162   5.852   4.144 -0.5955 -0.4524  0.5731
 1339SOL     OW 5593   0.733   1.304   3.663  0.4285 -0.6734 -0.1863
 1339SOL    HW1 5594   0.771   1.219   3.686 -1.4820 -0.9053  2.6765
 1339SOL    HW2 5595   0.673   1.284   3.590 -0.4906 -1.9656  0.8689
 1340SOL     OW 5596   4.200   0.679   1.585  0.3375  0.3200 -0.2927
 1340SOL    HW1 5597   4.198   0.755   1.642  1.5421 -0.7521  1.2834
 1340SOL    HW2 5598   4.131   0.695   1.520 -0.1014  2.2531  0.5827
 1341SOL     OW 5599   3.315   2.759   2.898  0.0081  0.1089 -0.3329
 1341SOL    HW1 5600   3.410   2.756   2.890 -0.0721 -0.1987 -1.3926
 1341SOL    HW2 5601   3.287   2.669   2.878 -0.6915  0.9131 -3.4752
 1342SOL     OW 5602   6.535   1.122   3.195  0.0820 -0.5296  0.0371
 1342SOL    HW1 5603   6.599   1.052   3.182 -0.9252 -1.8546  1.7019
 1342SOL    HW2 5604   6.586   1.196   3.226  0.8488 -1.5678  1.3616
 1343SOL     OW 5605   0.136   1.719   0.834 -0.2146 -0.0654 -0.3891
 1343SOL    HW1 5606   0.160   1.656   0.902 -1.8500 -0.8148 -0.4543
 1343SOL    HW2 5607   0.176   1.685   0.755  0.3090 -0.0986 -0.1139
 1344SOL     OW 5608   2.263   5.817   3.427 -0.5815  0.3046 -0.2284
 1344SOL    HW1 5609   2.356   5.835   3.410 -0.4689 -0.3787 -0.3562
 1344SOL    HW2 5610   2.253   5.724   3.411 -0.7820 -0.1240  2.0220
 1345SOL     OW 5611   0.682   0.446   3.373 -0.0279  0.3468  0.1281
 1345SOL    HW1 5612   0.589   0.433   3.388  0.0586  0.0908  0.4559
 1345SOL    HW2 5613   0.707   0.516   3.433  0.0870  0.0901  0.3824
 1346SOL     OW 5614   0.898   5.559   2.680  0.5738  0.4485  0.0153
 1346SOL    HW1 5615   0.805   5.580   2.673  0.7722  0.9464 -1.3558
 1346SOL    HW2 5616   0.903   5.502   2.756 -1.1293 -1.1512 -0.9955
 1347SOL     OW 5617   6.048   1.214   0.711  0.2697  0.0425 -0.5377
 1347SOL    HW1 5618   5.958   1.183   0.713  1.1039 -2.6340  0.8504
 1347SOL    HW2 5619   6.101   1.134   0.712  2.6568  1.3690  3.7331
 1348SOL     OW 5620   6.242   0.421   3.879  0.2874  0.0939 -0.3365
 1348SOL    HW1 5621   6.264   0.506   3.840 -1.2900  0.7312  0.0594
 1348SOL    HW2 5622   6.242   0.360   3.805 -2.2863  1.2070 -1.4029
 1349SOL     OW 5623   0.980   1.204   3.062  0.1385 -0.7121 -0.0392
 1349SOL    HW1 5624   0.931   1.215   2.980  0.4372 -0.0361 -0.1344
 1349SOL    HW2 5625   1.066   1.174   3.035  1.1148  2.0158 -0.2096
 1350SOL     OW 5626   5.344   3.954   3.438 -0.3366 -0.8874 -0.6190
 1350SOL    HW1 5627   5.264   3.978   3.392 -0.9876 -0.5301  0.6324
 1350SOL    HW2 5628   5.376   4.036   3.475 -0.1555 -1.2433  0.0348
 1351SOL     OW 5629   2.882   1.991   4.350  0.2280  0.4065  0.2386
 1351SOL    HW1 5630   2.794   1.955   4.351  1.0316 -1.7388  0.2574
 1351SOL    HW2 5631   2.913   1.977   4.260  0.5935  1.0432  0.2586
 1352SOL     OW 5632   3.880   4.356   0.107 -0.9256  0.2833  0.5488
 1352SOL    HW1 5633   3.852   4.447   0.094 -2.4490  0.1433  2.3956
 1352SOL    HW2 5634   3.799   4.305   0.105  0.0888 -1.6774 -3.9741
 1353SOL     OW 5635   6.202   1.457   0.568 -0.0010  0.1209  0.1440
 1353SOL    HW1 5636   6.158   1.389   0.618 -1.0185 -1.0846 -2.2132
 1353SOL    HW2 5637   6.293   1.455   0.598 -0.8774  0.8038  3.2051
 1354SOL     OW 5638   2.632   4.266   1.951 -0.3064  0.4050  0.8336
 1354SOL    HW1 5639   2.604   4.226   1.869 -1.5992  0.0712  1.4036
 1354SOL    HW2 5640   2.553   4.308   1.985  0.0007 -0.1197  2.2737
 1355SOL     OW 5641   2.256   0.072   2.005 -0.2887 -0.2285 -0.1104
 1355SOL    HW1 5642   2.229   0.101   2.092 -1.7592  0.3395 -0.7240
 1355SOL    HW2 5643   2.346   0.040   2.017  0.5266  2.2420  1.0919
 1356SOL     OW 5644   3.489   3.565   1.611  0.7803 -0.1610 -0.3440
 1356SOL    HW1 5645   3.581   3.544   1.628  0.2257 -1.6566  1.0827
 1356SOL    HW2 5646   3.460   3.610   1.691 -0.1067 -1.1113 -0.1138
 1357SOL     OW 5647   6.148   2.360   4.302 -0.3398 -0.1737  0.3283
 1357SOL    HW1 5648   6.218   2.419   4.275 -0.0285 -0.3354  0.7722
 1357SOL    HW2 5649   6.117   2.397   4.385 -0.2537 -0.5359  0.5231
 1358SOL     OW 5650   3.410   5.773   0.841 -0.0725  0.1723 -0.2245
 1358SOL    HW1 5651   3.346   5.781   0.912 -2.5725 -0.9866 -2.1529
 1358SOL    HW2 5652   3.432   5.680   0.838 -0.1640  0.1652 -1.0624
 1359SOL     OW 5653   3.857   2.260   0.780 -0.5128  0.6553  0.2678
 1359SOL    HW1 5654   3.782   2.201   0.773  0.0046  0.1210 -1.0966
 1359SOL    HW2 5655   3.824   2.345   0.752 -0.7772  0.5785  0.3424
 1360SOL     OW 5656   2.969   2.690   3.109 -0.4324 -0.5724 -0.0149
 1360SOL    HW1 5657   2.969   2.599   3.138 -0.4241 -0.8554 -0.8996
 1360SOL    HW2 5658   2.984   2.686   3.015  1.0139  0.4070  0.1424
 1361SOL     OW 5659   1.886   0.275   1.882 -0.1995  0.2060  0.4204
 1361SOL    HW1 5660   1.865   0.205   1.944  0.0800  1.8971  2.5625
 1361SOL    HW2 5661   1.975   0.255   1.852 -0.0007 -0.2072  1.2572
 1362SOL     OW 5662   1.284   5.650   1.288 -0.1165  0.5173  0.2373
 1362SOL    HW1 5663   1.226   5.711   1.332  1.0485  0.8057  1.4520
 1362SOL    HW2 5664   1.227   5.580   1.256 -1.3807  1.8999 -0.6180
 1363SOL     OW 5665   3.739   6.238   1.262  0.3108  0.1157  0.1289
 1363SOL    HW1 5666   3.689   6.212   1.185  1.9837 -1.1159 -0.5971
 1363SOL    HW2 5667   3.701   6.322   1.288 -1.9075 -0.6203 -0.5377
 1364SOL     OW 5668   0.714   5.967   1.063  0.1841  0.0685  0.7557
 1364SOL    HW1 5669   0.782   5.934   1.121  0.6988  0.6897  0.5105
 1364SOL    HW2 5670   0.760   5.992   0.983 -0.1946  1.3239  0.9085
 1365SOL     OW 5671   1.783   1.396   3.110  0.7162  0.1407  0.5193
 1365SOL    HW1 5672   1.737   1.354   3.183  0.6471 -1.2046 -0.2587
 1365SOL    HW2 5673   1.749   1.352   3.033 -1.2738  3.3655 -0.6499
 1366SOL     OW 5674   3.447   0.223   1.354  0.0153 -0.1222  0.1994
 1366SOL    HW1 5675   3.529   0.185   1.386  0.7202  0.6471 -0.6340
 1366SOL    HW2 5676   3.400   0.249   1.433  0.5273 -0.6504  0.6897
 1367SOL     OW 5677   3.312   3.144   4.154 -0.3533  0.2400 -0.1577
 1367SOL    HW1 5678   3.243   3.080   4.134 -0.1130 -1.0269  2.5525
 1367SOL    HW2 5679   3.267   3.228   4.157 -1.0132  0.0096 -2.1193
 1368SOL     OW 5680   3.539   0.975   3.925 -0.1094  0.3141  0.0243
 1368SOL    HW1 5681   3.445   0.962   3.939 -0.2133  0.7382 -0.2386
 1368SOL    HW2 5682   3.548   0.986   3.831  0.4304 -1.3536 -0.1406
 1369SOL     OW 5683   5.554   1.074   1.434 -0.0936 -0.3679  0.4746
 1369SOL    HW1 5684   5.499   1.006   1.394  0.9185 -0.9636  0.0486
 1369SOL    HW2 5685   5.581   1.036   1.518 -1.2666  0.4070  1.2286
 1370SOL     OW 5686   3.236   0.736   0.339 -0.1025  0.0310 -0.5421
 1370SOL    HW1 5687   3.222   0.828   0.361 -1.7196  0.1636 -1.9390
 1370SOL    HW2 5688   3.331   0.726   0.337  0.0958  1.4269  0.5235
 1371SOL     OW 5689   5.082   5.477   2.392 -0.0248 -0.5367 -0.2710
 1371SOL    HW1 5690   5.093   5.444   2.302  0.0696 -0.5034 -0.2719
 1371SOL    HW2 5691   5.058   5.399   2.443  2.2847 -1.0743  0.1400
 1372SOL     OW 5692   5.308   5.121   0.640 -0.3694 -0.4409 -0.9813
 1372SOL    HW1 5693   5.343   5.037   0.612  1.1234  0.1764 -1.0396
 1372SOL    HW2 5694   5.330   5.181   0.569 -0.9820  0.1035 -0.7184
 1373SOL     OW 5695   1.553   6.473   4.249  0.3752  0.4202  0.1984
 1373SOL    HW1 5696   1.488   6.518   4.195 -1.0299 -2.0933 -0.3992
 1373SOL    HW2 5697   1.507   6.451   4.330  1.3296  0.9076  0.8964
 1374SOL     OW 5698   4.002   3.581   4.522  0.3132  0.0024 -0.3793
 1374SOL    HW1 5699   3.924   3.526   4.513  0.1991  0.2349 -0.8676
 1374SOL    HW2 5700   4.036   3.561   4.609  0.2503 -0.8036 -0.5343
 1375SOL     OW 5701   5.443   6.234   1.519  0.6066 -0.1615 -0.4204
 1375SOL    HW1 5702   5.370   6.286   1.552  3.0098  1.8520  2.2266
 1375SOL    HW2 5703   5.444   6.156   1.574  1.6838  0.8951  1.1655
 1376SOL     OW 5704   1.732   0.959   0.588 -0.2496 -0.3860 -0.0800
 1376SOL    HW1 5705   1.677   1.016   0.533  1.0555  0.2083 -0.8311
 1376SOL    HW2 5706   1.729   0.874   0.544  0.7316  0.0678 -1.0856
 1377SOL     OW 5707   6.216   5.368   0.122 -0.1726 -0.0557  0.3911
 1377SOL    HW1 5708   6.225   5.285   0.074  1.4122  0.7342 -0.7811
 1377SOL    HW2 5709   6.298   5.377   0.170  0.4522  1.6449 -0.9058
 1378SOL     OW 5710   2.362   6.257   4.200 -0.0084 -0.9216  0.0352
 1378SOL    HW1 5711   2.336   6.248   4.292  1.4452 -1.5212  0.4093
 1378SOL    HW2 5712   2.450   6.221   4.196 -0.0730 -0.9779 -1.6251
 1379SOL     OW 5713   1.501   2.876   3.592  0.5179  0.2501 -0.2360
 1379SOL    HW1 5714   1.556   2.819   3.647  3.1832  1.5796 -1.3373
 1379SOL    HW2 5715   1.461   2.937   3.654 -1.2297 -1.8085  0.7885
 1380SOL     OW 5716   2.023   4.651   0.076  0.0464  0.3743  0.2952
 1380SOL    HW1 5717   1.945   4.595   0.069 -0.5511  1.0157  1.4765
 1380SOL    HW2 5718   2.096   4.593   0.056 -0.5823 -0.7409  1.1439
 1381SOL     OW 5719   3.304   4.222   3.588  0.2878  0.3437  0.5542
 1381SOL    HW1 5720   3.313   4.290   3.655  1.8462 -1.4388  2.2654
 1381SOL    HW2 5721   3.379   4.236   3.530  0.2619  0.4515  0.5458
 1382SOL     OW 5722   0.586   0.539   1.278 -0.5133 -1.1301 -0.6866
 1382SOL    HW1 5723   0.610   0.488   1.201  1.3981 -0.8126 -0.3372
 1382SOL    HW2 5724   0.623   0.490   1.351  2.5239  1.2935 -0.4199
 1383SOL     OW 5725   3.099   2.046   3.802 -0.0647  0.2487  0.0064
 1383SOL    HW1 5726   3.022   2.013   3.755  1.1336 -0.6213 -1.4691
 1383SOL    HW2 5727   3.116   1.979   3.869 -0.5863  0.4546  0.3526
 1384SOL     OW 5728   4.757   1.217   4.347  0.5596  0.2963  0.0615
 1384SOL    HW1 5729   4.772   1.258   4.262  1.8595  0.4742  0.3531
 1384SOL    HW2 5730   4.784   1.283   4.411  1.2715 -0.4550  0.5648
 1385SOL     OW 5731   0.659   1.946   2.929  0.5149  0.2093  0.5379
 1385SOL    HW1 5732   0.738   1.894   2.916 -1.0272 -1.7733 -2.0987
 1385SOL    HW2 5733   0.604   1.892   2.987 -0.2612 -0.1629 -0.5101
 1386SOL     OW 5734   4.846   4.441   4.225  0.2331 -0.3344 -0.0323
 1386SOL    HW1 5735   4.847   4.483   4.139 -0.3057 -0.9148 -0.3258
 1386SOL    HW2 5736   4.795   4.500   4.281 -0.5560 -0.6175 -0.4516
 1387SOL     OW 5737   1.757   6.470   1.627 -0.3789 -0.1776  0.1186
 1387SOL    HW1 5738   1.745   6.561   1.655  0.4721  0.2064 -0.7375
 1387SOL    HW2 5739   1.814   6.432   1.694 -2.0118 -0.5541  1.3527
 1388SOL     OW 5740   3.547   1.766   1.572  0.4448 -0.5656 -0.9880
 1388SOL    HW1 5741   3.452   1.758   1.564  0.4322 -1.2624 -0.2513
 1388SOL    HW2 5742   3.571   1.830   1.505 -0.9680  2.4120  1.1189
 1389SOL     OW 5743   2.559   4.200   2.925  0.2737 -0.5707 -0.6141
 1389SOL    HW1 5744   2.644   4.231   2.954  0.3778 -0.3999 -1.0983
 1389SOL    HW2 5745   2.499   4.224   2.997  0.9615 -2.5491  0.6927
 1390SOL     OW 5746   1.700   3.975   1.485 -0.8644  0.0517 -0.8205
 1390SOL    HW1 5747   1.694   4.069   1.468  0.0947 -0.0083 -1.5408
 1390SOL    HW2 5748   1.711   3.935   1.399 -0.6341 -0.6654 -0.4651
 1391SOL     OW 5749   3.427   2.365   0.943 -0.6521 -0.1305 -0.4525
 1391SOL    HW1 5750   3.332   2.361   0.947 -0.7957  0.2324 -2.5751
 1391SOL    HW2 5751   3.447   2.389   0.852  1.4123  1.5635  0.3589
 1392SOL     OW 5752   1.916   1.134   2.552 -0.2858  0.2150  0.3357
 1392SOL    HW1 5753   1.862   1.114   2.475  0.5531 -1.0893  0.0431
 1392SOL    HW2 5754   1.948   1.223   2.536 -0.3008  0.0490 -0.7412
 1393SOL     OW 5755   4.551   5.482   0.826  0.1412 -0.0982 -0.7498
 1393SOL    HW1 5756   4.549   5.574   0.854 -1.0873 -0.3605  0.1133
 1393SOL    HW2 5757   4.643   5.457   0.832  0.1707  0.3262  1.6794
 1394SOL     OW 5758   3.209   6.335   2.764  0.2597  0.0822 -0.4597
 1394SOL    HW1 5759   3.165   6.371   2.687 -0.2103 -2.0862 -1.2893
 1394SOL    HW2 5760   3.296   6.374   2.763  0.3611 -0.0973 -2.2947
 1395SOL     OW 5761   0.800   6.256   2.634 -0.5384 -0.0668  0.2280
 1395SOL    HW1 5762   0.871   6.308   2.673 -1.3648 -0.0334  1.7501
 1395SOL    HW2 5763   0.845   6.183   2.592  0.4474  0.2949  0.6117
 1396SOL     OW 5764   4.958   3.283   3.012  0.2096 -0.3871  0.4351
 1396SOL    HW1 5765   5.020   3.211   2.997 -0.3144 -0.6244 -0.6442
 1396SOL    HW2 5766   5.008   3.362   2.991  0.6116 -0.4596  1.0800
 1397SOL     OW 5767   6.254   4.441   0.968 -0.6028 -0.5829  0.1001
 1397SOL    HW1 5768   6.301   4.430   0.885  0.9065 -0.6962  0.9403
 1397SOL    HW2 5769   6.207   4.359   0.980 -1.6905 -0.1770 -1.1328
 1398SOL     OW 5770   6.550   2.183   4.048 -0.3540 -0.3161 -0.6695
 1398SOL    HW1 5771   6.522   2.162   3.959  1.2490 -1.5551 -0.9198
 1398SOL    HW2 5772   6.645   2.176   4.046 -0.1748  1.0360  0.8168
 1399SOL     OW 5773   5.408   3.116   4.285  0.5845  0.1910 -0.2354
 1399SOL    HW1 5774   5.438   3.146   4.371  0.8814  0.6038 -0.4785
 1399SOL    HW2 5775   5.481   3.064   4.252  0.2383 -0.4576  0.0056
 1400SOL     OW 5776   5.549   4.396   3.946  0.0012  0.1948  0.4529
 1400SOL    HW1 5777   5.493   4.435   3.878 -1.0360 -1.0773  0.5301
 1400SOL    HW2 5778   5.571   4.468   4.004 -0.3610  1.0051 -0.3868
 1401SOL     OW 5779   2.124   0.688   0.806  0.3069  0.6619 -0.0249
 1401SOL    HW1 5780   2.037   0.694   0.848  1.2179  1.8852  1.8457
 1401SOL    HW2 5781   2.117   0.745   0.730 -0.0298  2.2636  1.1454
 1402SOL     OW 5782   5.728   0.011   1.708 -0.0109 -0.0223 -0.2222
 1402SOL    HW1 5783   5.699  -0.032   1.628 -1.9683  0.6236  0.0903
 1402SOL    HW2 5784   5.671   0.087   1.717  1.8998  1.4280  0.4052
 1403SOL     OW 5785   3.603   1.443   0.576  0.1234  0.1048 -0.3954
 1403SOL    HW1 5786   3.523   1.454   0.524  0.3271  2.2763 -0.3373
 1403SOL    HW2 5787   3.643   1.530   0.576  1.1291 -0.3001  1.7974
 1404SOL     OW 5788   5.303   5.436   0.923  0.1186 -0.4179 -0.5579
 1404SOL    HW1 5789   5.389   5.460   0.888  0.7675 -2.8951 -0.8558
 1404SOL    HW2 5790   5.322   5.388   1.003 -0.8417 -2.3073 -1.3993
 1405SOL     OW 5791   6.240   0.375   4.150  0.1848  0.3421 -0.1618
 1405SOL    HW1 5792   6.243   0.415   4.063 -3.5549 -0.0548 -0.6009
 1405SOL    HW2 5793   6.269   0.285   4.136  1.2266  0.7324 -0.6294
 1406SOL     OW 5794   6.524   0.755   3.670 -0.1341 -0.0696  0.4653
 1406SOL    HW1 5795   6.506   0.806   3.592  1.2557  0.0464  0.1954
 1406SOL    HW2 5796   6.560   0.818   3.733  0.6699 -0.5272  0.4721
[truncated: 976,718 more chars]
