# Supplementary material for: Adding the AMBER 14SB Force Field to the Stochastic Titration CpHMD Method
Source: J Chem Theory Comput. 2025 Jun 16;21(13):6292–304. doi: 10.1021/acs.jctc.5c00415 (PMC12818765; doi:10.1021/acs.jctc.5c00415)
Supplement: Supplementary file 1 [file ct5c00415_si_001.zip › code_availability/MD-runs/dipeptides/NTYR-CCYS/final-NTYR-CCYS.gro]

Protein in water
 7868
    1TYR      N    1   2.203   3.878   1.590 -0.2711  0.0282 -0.2671
    1TYR     H1    2   2.254   3.954   1.635 -1.3543 -0.3165  1.6514
    1TYR     H2    3   2.273   3.834   1.532 -0.1324 -0.2099  0.0775
    1TYR     H3    4   2.119   3.901   1.539 -1.5508  0.1328  1.7618
    1TYR     CA    5   2.163   3.784   1.696 -0.2003 -0.7539  0.2514
    1TYR     HA    6   2.246   3.776   1.766  1.3001 -0.9593 -1.5067
    1TYR     CB    7   2.042   3.822   1.781  0.2260 -0.4459  0.0323
    1TYR    HB1    8   2.028   3.755   1.866 -0.1605 -1.0371 -0.4941
    1TYR    HB2    9   1.951   3.805   1.724 -1.1655 -0.4589  2.1438
    1TYR     CG   10   2.058   3.962   1.852  0.3840 -0.1615  0.1566
    1TYR    CD1   11   2.143   3.973   1.961  0.4465  0.1363 -0.1386
    1TYR    HD1   12   2.189   3.883   1.999  1.1905  1.1444  1.4725
    1TYR    CE1   13   2.177   4.101   2.014  1.2211 -0.0014 -0.0041
    1TYR    HE1   14   2.243   4.108   2.099 -1.2454  0.7247  1.9650
    1TYR     CZ   15   2.109   4.209   1.967 -0.2905  0.3372  0.1302
    1TYR     OH   16   2.135   4.338   2.008  1.1842  0.0222 -0.5664
    1TYR     HH   17   2.107   4.412   1.954  1.5852 -0.6319 -1.6951
    1TYR    CE2   18   2.016   4.201   1.858  0.5524  0.6334 -0.3678
    1TYR    HE2   19   1.973   4.291   1.816 -1.7882  0.3937  1.3267
    1TYR    CD2   20   1.993   4.073   1.797 -1.2129  0.0489 -0.4162
    1TYR    HD2   21   1.920   4.062   1.718 -0.5531 -0.3006 -0.9923
    1TYR      C   22   2.143   3.646   1.637  0.1974 -0.0993  0.0562
    1TYR      O   23   2.117   3.630   1.516 -0.3589  0.3080 -0.1423
    2CYS      N   24   2.154   3.532   1.708  0.0970 -0.1266 -0.7962
    2CYS      H   25   2.175   3.550   1.805  0.9723 -0.5574 -0.8981
    2CYS     CA   26   2.155   3.391   1.665  0.4360 -0.3861  0.8816
    2CYS     HA   27   2.228   3.376   1.586 -1.0075 -1.4869 -0.2903
    2CYS     CB   28   2.202   3.306   1.786  0.9492 -0.3096  0.2212
    2CYS    HB1   29   2.165   3.204   1.769  2.4135 -0.6562 -1.2030
    2CYS    HB2   30   2.157   3.340   1.879 -1.0795 -1.1241 -0.3838
    2CYS     SG   31   2.381   3.317   1.809 -0.5608 -0.1762  0.1681
    2CYS     HG   32   2.390   3.442   1.854  1.0268  0.3573 -1.5104
    2CYS      C   33   2.030   3.329   1.599  0.0408 -0.5818 -0.4237
    2CYS    OC1   34   1.930   3.325   1.672 -0.4876  0.0002  0.5031
    2CYS    OC2   35   2.040   3.283   1.483  0.6435  0.0718  0.2626
    3SOL     OW   36   4.319   0.876   2.110 -0.4950 -0.1483 -0.1302
    3SOL    HW1   37   4.310   0.969   2.087  1.4821 -0.6317 -3.6562
    3SOL    HW2   38   4.407   0.870   2.149 -0.9537 -0.4675  0.8897
    4SOL     OW   39   0.971   1.141   0.064  0.2825  0.0159  0.4763
    4SOL    HW1   40   1.053   1.154   0.015  1.4523  1.8364  2.7084
    4SOL    HW2   41   0.936   1.230   0.075  0.1696 -0.2636  2.9619
    5SOL     OW   42   2.239   1.949   1.006  0.3140  0.1306  0.2044
    5SOL    HW1   43   2.200   2.036   1.016 -1.4893 -0.5661 -0.4484
    5SOL    HW2   44   2.290   1.955   0.925  0.4732  0.6639  0.3390
    6SOL     OW   45   3.222   0.008   0.217 -0.1272  0.7906  0.1702
    6SOL    HW1   46   3.183  -0.047   0.285 -0.8005  2.4429  1.1580
    6SOL    HW2   47   3.299  -0.041   0.188 -2.4329 -2.2629 -1.3563
    7SOL     OW   48   2.044   3.767   3.120  0.3271  0.3175 -0.4849
    7SOL    HW1   49   2.125   3.724   3.091 -0.1150  0.1000 -1.4349
    7SOL    HW2   50   1.974   3.712   3.084 -0.2457  1.1601 -0.6695
    8SOL     OW   51   2.723   4.352   1.540 -0.4130 -0.6427 -0.1976
    8SOL    HW1   52   2.688   4.389   1.458 -0.8079  0.0632  0.2786
    8SOL    HW2   53   2.767   4.426   1.582  0.3267 -1.1536 -0.0510
    9SOL     OW   54   4.144   2.387   0.302 -0.1771 -0.1471 -0.4365
    9SOL    HW1   55   4.146   2.360   0.393  0.8064 -0.9949 -0.6882
    9SOL    HW2   56   4.229   2.359   0.267 -0.0593  1.2181 -1.3089
   10SOL     OW   57   2.083   2.428   3.147  0.3830 -0.3449 -0.0553
   10SOL    HW1   58   2.021   2.492   3.182 -0.1756 -1.5375  1.2010
   10SOL    HW2   59   2.037   2.344   3.152  1.5396 -1.0342 -0.5259
   11SOL     OW   60   0.846   0.641   2.382  0.1265  0.2470 -0.0733
   11SOL    HW1   61   0.859   0.736   2.382  0.2154  0.2340  0.0308
   11SOL    HW2   62   0.751   0.630   2.391  0.1986  0.3119  0.9273
   12SOL     OW   63   0.523   0.414   3.314  0.1293 -0.6398  0.5005
   12SOL    HW1   64   0.452   0.423   3.378  0.7371  1.5911  0.9291
   12SOL    HW2   65   0.599   0.389   3.366  0.3844  0.1550  0.5191
   13SOL     OW   66   4.066   0.765   1.373 -0.2261 -0.1341 -0.0935
   13SOL    HW1   67   4.096   0.680   1.340 -1.0842 -0.5323  0.0962
   13SOL    HW2   68   3.990   0.743   1.427 -1.0027  0.8269 -0.7460
   14SOL     OW   69   3.230   3.116   1.912  0.7084  0.0850 -1.0813
   14SOL    HW1   70   3.147   3.143   1.873 -0.2938  2.0715  2.0215
   14SOL    HW2   71   3.220   3.022   1.928 -0.1852 -0.0515 -2.2964
   15SOL     OW   72   0.779   0.445   2.583 -0.0004 -0.2345  0.3140
   15SOL    HW1   73   0.822   0.361   2.571  0.1500 -0.1661  0.3665
   15SOL    HW2   74   0.837   0.507   2.538 -0.8664 -0.3621 -1.0289
   16SOL     OW   75   2.173   3.127   3.029  0.7582 -0.3948  0.0055
   16SOL    HW1   76   2.178   3.182   3.107  2.3463 -0.0981 -0.2889
   16SOL    HW2   77   2.214   3.178   2.960  0.5371 -1.1851 -0.7352
   17SOL     OW   78   3.207   4.472   3.199 -0.9884  0.0570 -0.1166
   17SOL    HW1   79   3.244   4.523   3.127  0.6847  0.0817  0.7199
   17SOL    HW2   80   3.207   4.533   3.273  1.2618 -1.1549  0.9590
   18SOL     OW   81   1.709   2.799   0.265  0.0877 -0.5211  0.2155
   18SOL    HW1   82   1.781   2.809   0.327  0.6065  0.1357 -0.4688
   18SOL    HW2   83   1.752   2.792   0.180 -0.6407 -0.5987 -0.1525
   19SOL     OW   84   3.922   2.926   1.902  0.2432  0.6601  0.0458
   19SOL    HW1   85   3.831   2.947   1.922 -0.2473  0.3650 -1.7135
   19SOL    HW2   86   3.955   3.005   1.859  0.8881  0.8183  0.8042
   20SOL     OW   87   0.155   0.316   2.690  0.4366  0.3767 -0.1671
   20SOL    HW1   88   0.074   0.336   2.735  0.5896  1.4181 -0.3338
   20SOL    HW2   89   0.195   0.245   2.742 -1.1863 -1.0849 -0.8366
   21SOL     OW   90   3.793   4.381   2.685 -0.0971 -0.1211 -0.4132
   21SOL    HW1   91   3.803   4.476   2.681 -0.6515 -0.0661 -0.5697
   21SOL    HW2   92   3.704   4.365   2.652 -0.9986 -0.4779  1.9999
   22SOL     OW   93   3.572   0.659   1.982 -0.4099 -0.0797 -0.0002
   22SOL    HW1   94   3.573   0.716   2.059 -0.6135 -0.9558  0.6805
   22SOL    HW2   95   3.574   0.570   2.019 -0.5619 -0.5153 -1.0126
   23SOL     OW   96   0.225   4.522   2.352  0.0700 -0.7267 -0.1872
   23SOL    HW1   97   0.312   4.483   2.348  0.6498  0.5525 -0.6446
   23SOL    HW2   98   0.196   4.526   2.261 -0.0252 -0.2227 -0.1411
   24SOL     OW   99   3.406   2.554   0.091 -0.4379  0.2000 -0.3193
   24SOL    HW1  100   3.365   2.589   0.170 -0.6767  1.1166 -0.8368
   24SOL    HW2  101   3.378   2.462   0.089 -2.1094  0.6699 -0.3978
   25SOL     OW  102   0.085   1.741   2.346 -0.0219 -0.0780 -0.0084
   25SOL    HW1  103   0.058   1.651   2.331 -1.6274  0.2260  0.8932
   25SOL    HW2  104   0.027   1.793   2.291  0.1993  0.4677  0.2656
   26SOL     OW  105   4.733   4.226   1.557 -0.5834 -0.0077  0.3557
   26SOL    HW1  106   4.798   4.168   1.597 -0.2471  0.4458  0.4713
   26SOL    HW2  107   4.739   4.307   1.606  0.2592  0.7772 -0.9875
   27SOL     OW  108   3.762   3.320   2.013 -0.2683 -0.5158 -0.3436
   27SOL    HW1  109   3.787   3.412   2.002 -0.0235 -0.3218  1.4077
   27SOL    HW2  110   3.817   3.272   1.952  1.5743  0.2739  0.6255
   28SOL     OW  111   3.053   2.090   0.970 -0.4321  0.3255  0.5784
   28SOL    HW1  112   3.101   2.012   0.997 -0.8809 -0.2420 -0.1980
   28SOL    HW2  113   3.119   2.159   0.968  0.6141 -0.6106 -1.2992
   29SOL     OW  114   1.283   2.775   0.520 -0.0566 -0.5701  0.0958
   29SOL    HW1  115   1.195   2.775   0.556  0.6119 -1.7159  1.8953
   29SOL    HW2  116   1.314   2.865   0.530 -0.0043 -0.7759  2.2664
   30SOL     OW  117   2.726   2.330   0.035 -0.5787  0.3950  0.3319
   30SOL    HW1  118   2.692   2.241   0.023 -0.5641  0.3616  0.5274
   30SOL    HW2  119   2.669   2.368   0.102 -0.7151  0.6057  0.0972
   31SOL     OW  120   3.655   0.623   0.914  0.2256 -0.1141  0.0094
   31SOL    HW1  121   3.611   0.624   0.829  0.4881 -1.5938 -0.1722
   31SOL    HW2  122   3.747   0.641   0.893  0.2243 -0.0893  0.0253
   32SOL     OW  123   2.754   3.039   0.190 -0.1516 -0.0779 -0.1771
   32SOL    HW1  124   2.844   3.057   0.163 -0.2943 -0.0662 -0.6643
   32SOL    HW2  125   2.727   2.965   0.136 -0.8829  0.7781 -1.0476
   33SOL     OW  126   3.753   3.592   3.131 -0.3440  0.1518 -0.3189
   33SOL    HW1  127   3.822   3.525   3.131  0.0377  0.5002 -1.9397
   33SOL    HW2  128   3.799   3.674   3.111 -0.7836  0.9875  1.7843
   34SOL     OW  129   2.177   0.818   2.600 -0.4421  0.3861  0.4662
   34SOL    HW1  130   2.139   0.737   2.566 -0.2417  0.7602 -0.6817
   34SOL    HW2  131   2.124   0.888   2.562 -0.6608  0.8087  1.5083
   35SOL     OW  132   1.279   4.103   3.415  0.5165  0.5333 -0.1424
   35SOL    HW1  133   1.262   4.013   3.390  1.9493  0.2913 -0.3253
   35SOL    HW2  134   1.297   4.148   3.333 -0.3379  1.0429 -0.0695
   36SOL     OW  135   1.775   3.178   1.447  0.0469  0.0753 -0.0080
   36SOL    HW1  136   1.737   3.188   1.535  0.1229 -0.9276  0.1463
   36SOL    HW2  137   1.858   3.227   1.452  0.2819 -0.3632  0.6361
   37SOL     OW  138   0.797   3.330   2.542  0.3227 -0.5966 -0.6018
   37SOL    HW1  139   0.783   3.292   2.456 -0.6139 -0.7859 -0.3819
   37SOL    HW2  140   0.723   3.389   2.555  1.0683  0.3277 -0.4000
   38SOL     OW  141   1.280   2.374   2.956  0.0948  0.5762  0.1281
   38SOL    HW1  142   1.368   2.352   2.925  0.0075 -1.0887  0.9192
   38SOL    HW2  143   1.295   2.432   3.031  0.5583 -0.1995  0.6448
   39SOL     OW  144   0.370   3.290   2.928  0.3823 -0.2657  0.0352
   39SOL    HW1  145   0.308   3.278   2.856  1.8528  1.0585 -1.5434
   39SOL    HW2  146   0.315   3.298   3.006 -1.3755 -0.1556 -1.1488
   40SOL     OW  147   4.524   1.755   0.312 -0.4701  0.1174 -0.1296
   40SOL    HW1  148   4.502   1.682   0.370  1.2827 -0.3046  0.0531
   40SOL    HW2  149   4.561   1.714   0.234 -1.1902  0.7583 -0.8277
   41SOL     OW  150   1.296   2.148   1.452  0.2216 -0.1746 -0.1195
   41SOL    HW1  151   1.341   2.145   1.537 -0.4387  1.6544  0.3346
   41SOL    HW2  152   1.214   2.193   1.470 -0.3267 -0.5469 -1.5758
   42SOL     OW  153   2.056   3.117   0.657 -0.1908  0.2600 -0.3520
   42SOL    HW1  154   2.124   3.076   0.604 -0.0538 -0.9030  0.6733
   42SOL    HW2  155   1.995   3.046   0.677 -1.6778  1.2601 -1.1664
   43SOL     OW  156   4.676   3.056   0.337 -0.7519  0.5049  0.3972
   43SOL    HW1  157   4.679   2.962   0.318  1.3327  0.3942  1.0064
   43SOL    HW2  158   4.681   3.097   0.251 -1.4906  0.0614  0.1354
   44SOL     OW  159   1.402   1.833   3.407  0.7510  0.0422  0.2959
   44SOL    HW1  160   1.321   1.793   3.377  0.2155 -0.3020  2.1006
   44SOL    HW2  161   1.436   1.880   3.330  0.1315 -1.8212 -1.1820
   45SOL     OW  162   4.777   2.722   1.917 -0.2881  0.4945 -0.1928
   45SOL    HW1  163   4.829   2.791   1.958  1.5835 -1.7458  1.4656
   45SOL    HW2  164   4.686   2.748   1.933  0.3629  1.4369  2.4192
   46SOL     OW  165   4.033   0.029   1.683 -0.3719  0.0643  0.0093
   46SOL    HW1  166   4.013   0.090   1.612 -2.6670 -1.8086 -1.0783
   46SOL    HW2  167   3.955   0.033   1.740 -0.2552 -1.3305  0.2877
   47SOL     OW  168   1.939   0.615   1.302  0.1573 -0.0038 -0.3444
   47SOL    HW1  169   2.002   0.605   1.374  0.7546 -0.3836 -0.9013
   47SOL    HW2  170   1.860   0.572   1.333  0.5138 -0.4441 -0.0248
   48SOL     OW  171   1.090   4.371   0.077 -0.1042  0.3175 -0.0774
   48SOL    HW1  172   1.068   4.440   0.139 -0.3338 -0.0643  0.2697
   48SOL    HW2  173   1.087   4.290   0.128 -2.2940 -0.2639 -0.9964
   49SOL     OW  174   1.957   2.689   0.625 -0.6585  0.7721  0.0866
   49SOL    HW1  175   1.971   2.608   0.576 -1.1406  1.0912 -0.5899
   49SOL    HW2  176   1.978   2.758   0.563 -0.1158  1.1723  0.7030
   50SOL     OW  177   1.186   4.417   0.862 -0.2662 -0.0259  0.6217
   50SOL    HW1  178   1.269   4.458   0.836 -1.3332  2.0245  0.2386
   50SOL    HW2  179   1.207   4.369   0.942  1.5512 -0.6420 -0.1540
   51SOL     OW  180   3.895   3.984   1.777  0.5355  0.0955 -0.4056
   51SOL    HW1  181   3.839   4.059   1.757  1.6687  1.1439  0.2446
   51SOL    HW2  182   3.856   3.946   1.855  0.7590  0.8725  0.0974
   52SOL     OW  183   2.648   2.603   0.269 -0.7036  0.8393 -0.3578
   52SOL    HW1  184   2.631   2.522   0.220 -0.5875  0.0682  0.8484
   52SOL    HW2  185   2.564   2.624   0.310 -0.2205  0.1177  1.0681
   53SOL     OW  186   0.941   3.940   1.660 -0.1749  0.1768 -0.0824
   53SOL    HW1  187   0.845   3.941   1.669 -0.1597  0.9998  0.0580
   53SOL    HW2  188   0.967   3.856   1.697 -0.8404 -0.0467 -0.0936
   54SOL     OW  189   3.691   2.674   3.262  0.5847 -0.4856  0.0863
   54SOL    HW1  190   3.655   2.762   3.255  3.0609  0.5658 -0.4768
   54SOL    HW2  191   3.709   2.648   3.172  0.8707 -1.1275  0.3253
   55SOL     OW  192   2.891   1.474   1.028  0.3283  0.3888 -0.3318
   55SOL    HW1  193   2.941   1.415   0.971  0.1583 -1.5300  1.4140
   55SOL    HW2  194   2.800   1.456   1.008  0.2793  0.3735 -0.0981
   56SOL     OW  195   1.013   0.669   2.121  0.0006 -0.3436 -0.3454
   56SOL    HW1  196   0.969   0.666   2.206  0.5128  0.3837 -0.0490
   56SOL    HW2  197   0.974   0.745   2.077  2.7301  2.0000  0.9522
   57SOL     OW  198   3.012   4.131   2.741 -0.1768 -0.2492 -0.2588
   57SOL    HW1  199   3.048   4.137   2.830  0.7286 -2.6084 -0.4188
   57SOL    HW2  200   2.943   4.066   2.748  0.0614 -0.6247 -1.3349
   58SOL     OW  201   1.298   3.864   0.048  0.2169  0.0871 -0.0283
   58SOL    HW1  202   1.339   3.880  -0.037 -0.3443  4.3433  0.2793
   58SOL    HW2  203   1.371   3.860   0.110  0.5458 -1.4996 -0.4898
   59SOL     OW  204   0.415   3.127   0.452  0.3679 -0.5360 -0.3657
   59SOL    HW1  205   0.338   3.070   0.446 -0.5423  0.5706  0.3580
   59SOL    HW2  206   0.483   3.071   0.491 -0.2432 -1.3523 -0.4349
   60SOL     OW  207   0.270   2.542   3.219  0.2457 -0.1525  0.4117
   60SOL    HW1  208   0.278   2.610   3.152  0.5531  0.6526  1.2331
   60SOL    HW2  209   0.344   2.559   3.278  0.1227 -0.9982  0.8185
   61SOL     OW  210   2.259   3.859   1.203  0.3603 -0.2463 -0.5709
   61SOL    HW1  211   2.294   3.772   1.219 -0.2271 -0.5217 -0.7457
   61SOL    HW2  212   2.184   3.845   1.145  1.0878  0.5022 -1.7489
   62SOL     OW  213   4.425   4.241   2.781 -0.5563 -0.2024  0.1611
   62SOL    HW1  214   4.354   4.305   2.776  0.9450  1.4406 -1.1924
   62SOL    HW2  215   4.503   4.293   2.798  0.4982 -1.8673  0.6194
   63SOL     OW  216   2.943   0.025   0.176 -0.0083 -0.0552 -0.2410
   63SOL    HW1  217   2.901   0.037   0.261 -0.5466  1.9032 -0.7381
   63SOL    HW2  218   3.035   0.048   0.190  0.2688 -1.2755  0.1254
   64SOL     OW  219   1.416   0.708   1.906 -0.5388 -0.4966 -0.3800
   64SOL    HW1  220   1.411   0.704   2.001  1.5031 -1.1224 -0.2591
   64SOL    HW2  221   1.416   0.617   1.877  3.3714 -0.6272 -0.5723
   65SOL     OW  222   2.557   1.899   3.358  0.0106  0.1106  0.0874
   65SOL    HW1  223   2.482   1.843   3.379  1.2077 -2.4521 -1.8634
   65SOL    HW2  224   2.632   1.857   3.401  0.8628  0.6066 -0.8562
   66SOL     OW  225   0.618   3.119   1.335  0.1936  0.2002 -0.5618
   66SOL    HW1  226   0.577   3.033   1.329  1.0971 -0.2901  0.1244
   66SOL    HW2  227   0.555   3.173   1.382  0.0070 -0.3407 -0.1838
   67SOL     OW  228   0.755   0.746   3.373 -0.0427  0.5300 -0.6249
   67SOL    HW1  229   0.711   0.718   3.453 -0.3917  2.2138 -0.2027
   67SOL    HW2  230   0.694   0.724   3.303 -0.1134 -0.1432 -0.3620
   68SOL     OW  231   3.746   0.334   3.126 -0.0575  0.0086 -0.1953
   68SOL    HW1  232   3.770   0.384   3.048 -0.4318  0.3315 -0.1060
   68SOL    HW2  233   3.737   0.243   3.095  2.6327 -0.4050  0.0211
   69SOL     OW  234   1.465   3.763   1.778  0.0811  0.2017 -0.3198
   69SOL    HW1  235   1.429   3.852   1.788 -0.8743 -0.2260  0.1941
   69SOL    HW2  236   1.466   3.747   1.684  1.8284  1.3658 -0.5532
   70SOL     OW  237   1.545   1.455   0.656  0.2932  0.2536  0.0418
   70SOL    HW1  238   1.501   1.504   0.725 -1.7211 -1.4699  0.0708
   70SOL    HW2  239   1.607   1.517   0.619  0.4326  1.6695  2.4378
   71SOL     OW  240   0.504   4.340   2.946 -0.0926 -0.0502 -0.0383
   71SOL    HW1  241   0.534   4.274   2.882  2.0179  1.2909 -0.5518
   71SOL    HW2  242   0.493   4.291   3.027  0.3386 -1.2371 -0.6654
   72SOL     OW  243   0.348   4.771   2.234 -0.6341 -0.2181  0.1634
   72SOL    HW1  244   0.313   4.684   2.215  1.4721 -1.3046  0.9349
   72SOL    HW2  245   0.298   4.800   2.311  0.0279 -1.6884  1.2037
   73SOL     OW  246   4.283   2.000   0.652  0.0777 -0.3564  0.4508
   73SOL    HW1  247   4.238   1.922   0.618  1.8125 -0.6361 -1.3857
   73SOL    HW2  248   4.346   1.965   0.716 -0.9862 -0.1423  1.6600
   74SOL     OW  249   2.358   0.183   2.423  0.2134 -0.2398 -0.3324
   74SOL    HW1  250   2.450   0.170   2.448 -0.1783 -0.3584  1.1322
   74SOL    HW2  251   2.328   0.096   2.398 -0.2581 -0.8016  1.9652
   75SOL     OW  252   2.731   4.260   2.669 -0.1707  0.3845 -0.4379
   75SOL    HW1  253   2.700   4.192   2.610  0.5356  1.5055 -2.1958
   75SOL    HW2  254   2.695   4.341   2.633  1.1415  1.2243  0.0428
   76SOL     OW  255   1.524   0.989   1.508  0.2140 -0.5787 -0.7288
   76SOL    HW1  256   1.555   0.935   1.581 -1.5696 -0.0778  0.4746
   76SOL    HW2  257   1.498   1.072   1.549  0.2565  0.1601 -2.1252
   77SOL     OW  258   0.494   3.778   0.970 -0.0126  0.2531  0.1252
   77SOL    HW1  259   0.536   3.800   0.887 -0.6014  0.8262 -0.0283
   77SOL    HW2  260   0.403   3.758   0.947  0.2795 -1.5666  0.3726
   78SOL     OW  261   3.059   3.878   0.573 -0.7494  0.5552 -0.3137
   78SOL    HW1  262   2.984   3.930   0.603 -0.6896 -0.1607  1.1914
   78SOL    HW2  263   3.029   3.787   0.579  0.5244  0.2001  1.2710
   79SOL     OW  264   1.570   3.230   2.152  0.2952  0.4505  0.0376
   79SOL    HW1  265   1.608   3.192   2.231 -0.8529 -0.7045  0.0710
   79SOL    HW2  266   1.476   3.232   2.170 -0.0684 -0.5300 -1.5842
   80SOL     OW  267   0.237   2.180   2.159  0.1696 -0.0033  0.1159
   80SOL    HW1  268   0.180   2.150   2.230 -0.9728  1.5936 -0.0600
   80SOL    HW2  269   0.185   2.248   2.115  0.7492 -1.0564 -2.3645
   81SOL     OW  270   4.553   2.134   1.054  0.7499 -0.3395  0.1795
   81SOL    HW1  271   4.570   2.153   0.962  0.6941  2.7096  0.7029
   81SOL    HW2  272   4.639   2.136   1.095  0.7994 -1.9108  0.2189
   82SOL     OW  273   1.815   1.257   0.362 -0.1989 -0.4715  0.2383
   82SOL    HW1  274   1.726   1.228   0.379  0.5675 -3.1624  0.1335
   82SOL    HW2  275   1.849   1.282   0.447 -0.3859 -1.5680  0.6475
   83SOL     OW  276   1.089   0.618   0.855 -0.5495 -0.7705  0.3181
   83SOL    HW1  277   1.156   0.648   0.794  0.8013 -1.3310  1.4834
   83SOL    HW2  278   1.007   0.623   0.805 -0.0572  2.3268 -0.3810
   84SOL     OW  279   4.359   4.776   2.601 -0.2524  0.3577 -0.2932
   84SOL    HW1  280   4.352   4.864   2.638  0.8603  1.0656 -1.7005
   84SOL    HW2  281   4.276   4.734   2.624 -0.5894  1.5884  0.8463
   85SOL     OW  282   3.327   1.679   0.430  1.1770 -0.2091  0.1214
   85SOL    HW1  283   3.292   1.765   0.452  0.2541 -0.3864 -0.5822
   85SOL    HW2  284   3.393   1.662   0.497 -1.2605 -0.6076  2.6431
   86SOL     OW  285   3.103   0.495   0.639 -0.8593 -0.0418 -0.1679
   86SOL    HW1  286   3.145   0.572   0.677 -0.8407  0.4149 -1.0833
   86SOL    HW2  287   3.175   0.442   0.607 -0.6517 -1.8886  2.9719
   87SOL     OW  288   0.949   1.667   0.656  0.1045  0.8052 -0.0735
   87SOL    HW1  289   0.865   1.677   0.610 -0.2467 -1.0742  0.0645
   87SOL    HW2  290   1.015   1.674   0.587 -0.4495 -3.0076 -1.2501
   88SOL     OW  291   1.907   2.976   0.880 -0.4681  0.4610  0.3606
   88SOL    HW1  292   1.946   2.889   0.883 -1.8652 -0.2267 -0.6793
   88SOL    HW2  293   1.969   3.031   0.930  1.3671 -0.7279 -0.4810
   89SOL     OW  294   2.316   0.850   2.253  0.1359 -0.2716  0.1225
   89SOL    HW1  295   2.327   0.811   2.166  1.5947  1.1673 -0.3919
   89SOL    HW2  296   2.402   0.888   2.273 -0.2924 -0.1891  2.0218
   90SOL     OW  297   4.529   0.532   1.043  0.2925 -0.1293  0.2635
   90SOL    HW1  298   4.622   0.508   1.048  0.2706  0.0000  2.2195
   90SOL    HW2  299   4.483   0.453   1.073 -0.3204 -0.4809 -1.4780
   91SOL     OW  300   4.021   4.378   2.358 -0.2512  0.7564  0.2442
   91SOL    HW1  301   3.948   4.317   2.368 -0.1238  0.7668  1.4719
   91SOL    HW2  302   4.043   4.375   2.265  0.7340 -2.2240  0.4641
   92SOL     OW  303   2.524   4.512   1.986  0.4120  0.2139 -0.3436
   92SOL    HW1  304   2.563   4.453   2.051  0.0710  2.4986  2.1303
   92SOL    HW2  305   2.596   4.530   1.925  0.5220 -2.6275 -1.2226
   93SOL     OW  306   4.528   0.384   3.016 -0.3811  0.3403 -0.5354
   93SOL    HW1  307   4.514   0.391   2.921 -0.6318 -3.3761 -0.9378
   93SOL    HW2  308   4.621   0.406   3.028 -0.8125  2.8119 -1.2709
   94SOL     OW  309   4.797   4.500   0.793 -0.7316 -0.7090  0.0739
   94SOL    HW1  310   4.798   4.438   0.720 -0.0287  0.4481 -0.9173
   94SOL    HW2  311   4.814   4.445   0.870 -0.6729 -1.8320 -0.7066
   95SOL     OW  312   4.755   2.136   1.678  0.1845 -0.7141 -0.1998
   95SOL    HW1  313   4.820   2.138   1.608  0.5580 -1.7730  0.1083
   95SOL    HW2  314   4.802   2.106   1.755 -0.7318 -1.8938 -0.0626
   96SOL     OW  315   2.696   2.776   1.819 -0.2328 -0.5166 -0.4374
   96SOL    HW1  316   2.629   2.839   1.791  0.2831  0.6652  0.8373
   96SOL    HW2  317   2.771   2.795   1.763  0.8834  2.0092  1.6923
   97SOL     OW  318   2.978   2.622   1.798 -0.2552 -0.3348 -0.2580
   97SOL    HW1  319   2.943   2.592   1.881 -1.8916  0.6230 -0.5510
   97SOL    HW2  320   2.980   2.544   1.742  1.4955 -1.1285  0.8222
   98SOL     OW  321   1.052   2.201   1.611  0.1714 -0.6283  0.2180
   98SOL    HW1  322   1.103   2.267   1.659  2.8647 -1.4153 -1.3184
   98SOL    HW2  323   1.013   2.146   1.679  3.2408 -1.2778  1.6220
   99SOL     OW  324   3.911   1.562   3.221  1.3451  0.3505  0.1461
   99SOL    HW1  325   3.847   1.544   3.152 -0.5470  2.8697  1.0841
   99SOL    HW2  326   3.941   1.651   3.203  2.2982  0.3249  1.4956
  100SOL     OW  327   4.174   4.136   1.896  0.9647 -0.0953 -0.4458
  100SOL    HW1  328   4.246   4.150   1.835  0.1363 -0.0346 -1.4441
  100SOL    HW2  329   4.098   4.120   1.840  0.8905 -4.1593  0.5044
  101SOL     OW  330   0.702   1.284   0.508  0.2778 -0.1031 -0.0105
  101SOL    HW1  331   0.745   1.347   0.565 -0.9949 -0.7919  1.7807
  101SOL    HW2  332   0.709   1.200   0.553 -1.6898 -0.4841 -0.2933
  102SOL     OW  333   2.144   4.703   1.093  0.1393  0.3158 -0.1169
  102SOL    HW1  334   2.061   4.732   1.130 -1.8743 -1.9002 -2.5511
  102SOL    HW2  335   2.203   4.695   1.168 -1.4539  2.9736  1.5543
  103SOL     OW  336   1.936   4.686   0.013  0.0119  0.0530 -0.1505
  103SOL    HW1  337   1.860   4.666  -0.042 -0.1571  0.4025 -0.0518
  103SOL    HW2  338   1.976   4.762  -0.029 -0.3044  0.5223  0.3841
  104SOL     OW  339   0.326   2.540   1.262 -0.4909  0.4469  0.7513
  104SOL    HW1  340   0.287   2.628   1.268  1.0450  1.1192  1.4518
  104SOL    HW2  341   0.310   2.501   1.347  0.1325  0.6403  0.9641
  105SOL     OW  342   2.248   3.884   0.737  0.4316 -1.0128 -0.0229
  105SOL    HW1  343   2.268   3.792   0.755 -0.6000 -1.2032  0.1825
  105SOL    HW2  344   2.207   3.883   0.650  0.1529 -0.7856  0.1060
  106SOL     OW  345   0.593   1.713   0.054  0.2057 -0.3253 -0.2660
  106SOL    HW1  346   0.574   1.635   0.001 -0.2039 -0.7639  0.5043
  106SOL    HW2  347   0.634   1.774  -0.007 -0.0488 -0.9029 -1.0338
  107SOL     OW  348   2.302   0.318   0.219  0.3300  0.2609  0.0299
  107SOL    HW1  349   2.358   0.377   0.270  1.2528 -0.6800  0.1526
  107SOL    HW2  350   2.264   0.259   0.283 -1.7557  1.5843  0.0867
  108SOL     OW  351   1.987   2.081   2.647 -0.2027  0.7842 -0.0739
  108SOL    HW1  352   2.050   2.148   2.670 -0.8875  0.8851  1.7257
  108SOL    HW2  353   2.027   1.999   2.677 -0.5567  0.7564  0.3477
  109SOL     OW  354   3.591   0.478   2.209  0.2645  0.1127 -0.5541
  109SOL    HW1  355   3.656   0.537   2.249  0.9270 -0.0520 -1.3495
  109SOL    HW2  356   3.507   0.518   2.228  0.6176  0.4952  0.2443
  110SOL     OW  357   4.198   3.132   2.272  0.5918  0.2057 -0.8063
  110SOL    HW1  358   4.207   3.167   2.361 -0.0067  0.0781 -0.6933
  110SOL    HW2  359   4.170   3.042   2.284 -2.2293  0.9448 -1.1139
  111SOL     OW  360   4.015   0.074   2.279 -0.2788  0.1392 -0.0778
  111SOL    HW1  361   3.932   0.057   2.234 -0.2261 -1.7200  0.4559
  111SOL    HW2  362   4.059  -0.011   2.282  0.1505  0.3753  2.6279
  112SOL     OW  363   2.220   3.027   0.464 -0.1475 -0.4229  0.3165
  112SOL    HW1  364   2.306   3.048   0.501  0.0302  0.4406 -0.5235
  112SOL    HW2  365   2.206   3.095   0.397 -2.1713  0.4145  1.4985
  113SOL     OW  366   1.326   0.271   1.530 -0.1368 -0.2154 -0.2635
  113SOL    HW1  367   1.237   0.304   1.542 -0.3287 -0.1084 -1.7328
  113SOL    HW2  368   1.334   0.199   1.592 -0.8623  0.4786  0.6530
  114SOL     OW  369   0.062   3.965   0.751 -0.2291  0.2063 -0.2090
  114SOL    HW1  370  -0.005   3.956   0.683 -1.0382  1.8733  0.3322
  114SOL    HW2  371   0.036   4.042   0.801  2.4427  1.2980 -0.3474
  115SOL     OW  372   1.614   0.287   3.000  0.1626 -0.9104  0.3225
  115SOL    HW1  373   1.640   0.316   3.087  0.4980  1.3416 -0.4633
  115SOL    HW2  374   1.668   0.210   2.983  1.7655 -0.0205  1.2048
  116SOL     OW  375   0.364   2.642   0.255 -0.4124  0.8724 -0.2546
  116SOL    HW1  376   0.280   2.652   0.299 -0.1944 -2.6672  1.2499
  116SOL    HW2  377   0.429   2.653   0.324  0.0742 -1.5917 -0.2469
  117SOL     OW  378   0.199   2.555   1.862  0.1009  0.3065 -0.0460
  117SOL    HW1  379   0.122   2.610   1.843  0.5895  1.0969  0.1841
  117SOL    HW2  380   0.211   2.563   1.957  0.1090 -0.2931  0.0023
  118SOL     OW  381   2.030   2.259   1.227 -0.0069 -0.4661 -0.4473
  118SOL    HW1  382   2.120   2.233   1.207 -0.3250 -1.0190 -1.1882
  118SOL    HW2  383   1.993   2.283   1.142 -0.7779 -0.9121 -0.2414
  119SOL     OW  384   4.708   2.553   2.141  0.3218  0.1035 -0.1617
  119SOL    HW1  385   4.612   2.550   2.142  0.2840 -2.6603 -1.0988
  119SOL    HW2  386   4.730   2.586   2.054  0.2268  0.8243  0.0862
  120SOL     OW  387   0.770   1.004   1.354  0.5336 -0.1763 -0.1872
  120SOL    HW1  388   0.773   0.953   1.274  2.7106 -1.0476  0.3859
  120SOL    HW2  389   0.862   1.023   1.375  0.0196  0.3630  1.8784
  121SOL     OW  390   0.754   1.464   0.310  0.3742 -0.3679  0.4541
  121SOL    HW1  391   0.723   1.405   0.378 -0.8538  0.0931  0.3248
  121SOL    HW2  392   0.760   1.550   0.353  1.4960 -0.4367  0.4713
  122SOL     OW  393   0.786   0.771   1.190 -0.1658  0.5600 -0.3805
  122SOL    HW1  394   0.714   0.709   1.201 -0.2408  0.7484  0.2817
  122SOL    HW2  395   0.854   0.740   1.250 -0.7779  1.9290  1.1208
  123SOL     OW  396   0.718   2.410   1.839  0.2770  0.4834 -0.0568
  123SOL    HW1  397   0.625   2.425   1.823  0.6326  0.7576 -2.2099
  123SOL    HW2  398   0.731   2.317   1.820  0.3592  0.3041  0.8281
  124SOL     OW  399   4.731   0.610   0.341  0.3062  0.0154 -0.2417
  124SOL    HW1  400   4.688   0.569   0.266  1.1940 -0.4003 -0.5355
  124SOL    HW2  401   4.824   0.597   0.326  0.4925 -2.1712  2.0512
  125SOL     OW  402   4.198   3.695   0.519  0.2623  0.3366 -0.1404
  125SOL    HW1  403   4.187   3.781   0.479 -1.4219 -0.1707 -0.8295
  125SOL    HW2  404   4.219   3.636   0.447  0.3435 -0.0376  0.1796
  126SOL     OW  405   2.852   1.785   3.177  0.4165  0.3008  0.5515
  126SOL    HW1  406   2.890   1.813   3.094  0.0305  3.3308  1.2675
  126SOL    HW2  407   2.761   1.763   3.156  1.0440 -1.8310 -0.2410
  127SOL     OW  408   0.746   4.541   1.686  0.2220  0.3548  0.0019
  127SOL    HW1  409   0.790   4.625   1.671  0.0946  0.8266  2.0530
  127SOL    HW2  410   0.799   4.498   1.753 -1.9930  0.6666  2.0797
  128SOL     OW  411   4.059   4.218   0.954 -0.3183  0.2853 -0.7227
  128SOL    HW1  412   4.109   4.185   0.880  0.6621  2.2272 -0.9831
  128SOL    HW2  413   4.081   4.159   1.026  0.8897  0.0135 -1.2963
  129SOL     OW  414   1.399   0.216   3.184  0.0967  0.2551  0.2934
  129SOL    HW1  415   1.362   0.217   3.096  1.3764 -1.6452 -0.3344
  129SOL    HW2  416   1.492   0.236   3.171 -0.4035  4.4246  1.7719
  130SOL     OW  417   3.955   3.835   0.301  0.5057  0.3512  0.2537
  130SOL    HW1  418   4.020   3.857   0.234 -0.1608  1.7072  0.0201
  130SOL    HW2  419   3.927   3.746   0.279 -1.1090  1.3990 -2.4990
  131SOL     OW  420   2.214   2.145   2.915 -0.2587 -0.5102  0.6214
  131SOL    HW1  421   2.289   2.190   2.876  0.4143 -0.9620  1.3458
  131SOL    HW2  422   2.158   2.216   2.948 -0.9228 -0.1171 -1.2477
  132SOL     OW  423   0.626   0.490   2.092 -0.8774  0.0225 -0.6756
  132SOL    HW1  424   0.640   0.482   2.186 -1.0017  1.6801 -0.4735
  132SOL    HW2  425   0.583   0.575   2.082  0.0651  0.3574 -2.3078
  133SOL     OW  426   0.145   0.853   1.213 -0.3125  0.0558  0.2081
  133SOL    HW1  427   0.158   0.833   1.121 -0.2596  0.9073  0.0198
  133SOL    HW2  428   0.060   0.814   1.234 -1.1986  1.3749 -0.6945
  134SOL     OW  429   0.347   2.353   0.478 -0.7512 -0.6014  0.0417
  134SOL    HW1  430   0.426   2.386   0.435 -1.6198 -0.3256 -1.3858
  134SOL    HW2  431   0.376   2.273   0.522  0.0002 -1.3436 -1.7275
  135SOL     OW  432   4.110   4.427   1.700  0.5793 -0.1859  0.1438
  135SOL    HW1  433   4.193   4.466   1.726  0.8917 -1.3425  0.9457
  135SOL    HW2  434   4.120   4.409   1.606  1.2176 -0.2619  0.2206
  136SOL     OW  435   1.164   1.729   0.476  0.2911 -0.0361 -0.1020
  136SOL    HW1  436   1.144   1.758   0.387 -3.6041 -1.4403  0.1235
  136SOL    HW2  437   1.186   1.637   0.466 -0.4900 -0.2845  0.3712
  137SOL     OW  438   4.794   2.707   1.150 -0.2734  0.0116  0.3325
  137SOL    HW1  439   4.786   2.774   1.217 -1.7641  0.1025  0.1067
  137SOL    HW2  440   4.809   2.755   1.069  0.0602 -0.0116  0.3800
  138SOL     OW  441   1.680   2.485   1.410 -0.4578 -0.1933  0.3935
  138SOL    HW1  442   1.662   2.557   1.471 -1.7198 -0.4876  0.4106
  138SOL    HW2  443   1.593   2.457   1.380  0.1399  0.5237 -2.2472
  139SOL     OW  444   3.268   0.826   1.876 -0.6809  0.5175  0.2281
  139SOL    HW1  445   3.174   0.825   1.860 -0.3603 -0.5882 -2.0330
  139SOL    HW2  446   3.295   0.734   1.869  0.8271  1.0097 -1.3008
  140SOL     OW  447   0.253   3.991   0.556  0.4536  0.0614 -0.4052
  140SOL    HW1  448   0.188   3.979   0.625 -0.9581 -5.3848 -2.1359
  140SOL    HW2  449   0.337   3.982   0.600 -0.4036 -3.8930  0.8220
  141SOL     OW  450   0.732   0.339   2.884 -0.1118  0.4447  0.2381
  141SOL    HW1  451   0.747   0.365   2.975 -0.9961  1.6980  0.0450
  141SOL    HW2  452   0.671   0.404   2.850  1.6765  1.1762 -1.8326
  142SOL     OW  453   1.425   2.675   2.369  0.1017 -0.2788  0.4515
  142SOL    HW1  454   1.501   2.636   2.326 -0.5872 -0.7223 -0.3957
  142SOL    HW2  455   1.434   2.769   2.353 -0.2768 -0.4541 -0.9290
  143SOL     OW  456   3.374   2.097   0.804  0.0011 -0.5158  0.0051
  143SOL    HW1  457   3.441   2.111   0.737  2.2516 -1.6050  1.8827
  143SOL    HW2  458   3.362   2.002   0.806 -0.2635 -0.4744  0.9123
  144SOL     OW  459   4.108   1.440   3.338  0.0262 -0.0460 -0.1826
  144SOL    HW1  460   4.177   1.488   3.293  1.0161 -3.8546 -3.3106
  144SOL    HW2  461   4.027   1.464   3.292  0.1420  0.2626 -0.2274
  145SOL     OW  462   0.788   0.332   0.032 -0.3948  0.8974  0.0181
  145SOL    HW1  463   0.724   0.264   0.010  0.5432 -0.1831  0.5223
  145SOL    HW2  464   0.845   0.337  -0.045  1.7922 -1.6092  1.2755
  146SOL     OW  465   4.712   3.922   0.558  0.0772  0.1823  0.0459
  146SOL    HW1  466   4.648   3.875   0.612  0.6191  1.3991  1.8069
  146SOL    HW2  467   4.735   3.860   0.489 -1.0885 -1.2095  0.8639
  147SOL     OW  468   2.483   2.155   2.349 -0.1983  0.1689 -0.5155
  147SOL    HW1  469   2.425   2.164   2.424  0.6898  0.0230  0.1963
  147SOL    HW2  470   2.544   2.228   2.356 -0.2836  0.3281 -1.2706
  148SOL     OW  471   0.953   3.997   1.166  0.3240  0.2500  0.1741
  148SOL    HW1  472   1.020   3.938   1.199  0.1109  0.1154  0.3678
  148SOL    HW2  473   0.976   4.083   1.203  0.8709  0.3750 -0.4456
  149SOL     OW  474   2.469   2.881   2.292  0.3540  0.5945  0.3684
  149SOL    HW1  475   2.409   2.943   2.335  0.4128  2.8356 -2.4333
  149SOL    HW2  476   2.412   2.823   2.242  0.3753 -0.5272  1.6118
  150SOL     OW  477   1.818   3.656   0.057 -0.3161  0.1850  0.0552
  150SOL    HW1  478   1.772   3.734   0.024  0.2810  1.2166  1.5724
  150SOL    HW2  479   1.893   3.647  -0.001 -0.2831  0.8641 -0.0158
  151SOL     OW  480   0.654   3.826   0.765 -0.1623 -0.5817 -0.2284
  151SOL    HW1  481   0.696   3.892   0.820  0.4970 -0.2623 -1.0840
  151SOL    HW2  482   0.724   3.764   0.744  0.0862  0.2822 -2.1697
  152SOL     OW  483   2.498   3.375   2.744  0.3333 -0.3595 -0.2185
  152SOL    HW1  484   2.538   3.326   2.816 -0.0810  0.0962  0.3333
  152SOL    HW2  485   2.572   3.414   2.697  0.5411  1.0543  1.2128
  153SOL     OW  486   2.674   1.407   1.546  0.5166  0.3169 -0.2573
  153SOL    HW1  487   2.580   1.426   1.544  0.1605 -1.0314  1.4782
  153SOL    HW2  488   2.695   1.385   1.456 -1.2844 -1.2800 -0.3517
  154SOL     OW  489   2.522   1.808   1.905 -0.0522  0.4137  0.2647
  154SOL    HW1  490   2.442   1.760   1.925 -0.9715  1.6131 -0.3708
  154SOL    HW2  491   2.555   1.837   1.991 -0.9996  0.9699  0.4548
  155SOL     OW  492   1.074   3.922   2.913 -0.3454 -0.6637 -0.3123
  155SOL    HW1  493   1.012   3.926   2.986 -0.9235 -0.5208 -0.8031
  155SOL    HW2  494   1.076   4.011   2.878  2.9612  0.3604  1.9709
  156SOL     OW  495   1.284   1.135   2.767  0.2257  0.3847  0.0149
  156SOL    HW1  496   1.333   1.163   2.844 -0.8796  1.9530  0.2117
  156SOL    HW2  497   1.206   1.093   2.802  0.1983  0.2149 -0.2510
  157SOL     OW  498   2.873   4.067   0.629  0.1750 -0.5188  0.1368
  157SOL    HW1  499   2.901   4.154   0.657 -0.3304 -0.3842  0.2320
  157SOL    HW2  500   2.803   4.083   0.566 -0.0214 -0.8644  0.2661
  158SOL     OW  501   3.506   3.778   1.498  0.4683 -0.3954  0.0836
  158SOL    HW1  502   3.495   3.707   1.561 -3.9944  0.0019  0.0720
  158SOL    HW2  503   3.484   3.739   1.413  1.6508  0.2064 -0.5295
  159SOL     OW  504   4.018   1.846   2.021  0.3397 -0.7143  0.4436
  159SOL    HW1  505   3.965   1.868   1.945 -1.7890 -0.8622  1.7799
  159SOL    HW2  506   4.103   1.884   2.004 -0.3002 -0.1336 -1.6760
  160SOL     OW  507   3.950   2.087   1.127  0.0585  0.3225 -0.0692
  160SOL    HW1  508   3.926   2.137   1.049  2.2456  0.6940 -0.5585
  160SOL    HW2  509   3.949   2.151   1.198 -0.5360  0.2916 -0.0445
  161SOL     OW  510   4.559   3.629   2.612  0.2797  0.3328 -0.0567
  161SOL    HW1  511   4.515   3.633   2.697  0.5239 -2.2045  0.2681
  161SOL    HW2  512   4.645   3.668   2.628  0.0387  0.5812  0.6717
  162SOL     OW  513   2.409   3.022   2.006 -0.1001  0.2170 -0.5234
  162SOL    HW1  514   2.357   2.949   2.039  0.2595  0.0527 -0.3151
  162SOL    HW2  515   2.348   3.096   2.005  0.1146  0.4990  1.5382
  163SOL     OW  516   2.126   3.137   2.572  0.3491  0.0252  0.3193
  163SOL    HW1  517   2.060   3.155   2.640 -0.0364  1.3820 -0.3772
  163SOL    HW2  518   2.077   3.139   2.490  1.3693  1.9980 -0.3010
  164SOL     OW  519   2.066   0.356   2.714  0.0495 -0.0793  0.1400
  164SOL    HW1  520   2.158   0.339   2.694 -0.3319  0.7771 -2.6546
  164SOL    HW2  521   2.019   0.282   2.676 -0.4536 -0.6861  1.8424
  165SOL     OW  522   0.964   3.575   1.753  0.1807  0.2083 -0.1574
  165SOL    HW1  523   0.885   3.541   1.795 -0.0451 -0.0038 -0.7493
  165SOL    HW2  524   0.999   3.501   1.704 -0.4529  0.8604 -1.6590
  166SOL     OW  525   2.146   2.631   0.059  0.1533  0.0564 -0.3979
  166SOL    HW1  526   2.108   2.624  -0.029 -1.8194  1.3388  0.2757
  166SOL    HW2  527   2.131   2.722   0.084 -0.2402 -0.5145  1.6519
  167SOL     OW  528   4.712   1.199   1.476  0.1635 -0.2994 -0.0393
  167SOL    HW1  529   4.718   1.255   1.399  1.7757 -0.9336 -0.4300
  167SOL    HW2  530   4.715   1.260   1.550  0.1621  0.2324 -0.4710
  168SOL     OW  531   3.859   2.221   3.350  0.0220  0.1749 -0.1773
  168SOL    HW1  532   3.783   2.193   3.299  0.8993 -0.6598 -1.0840
  168SOL    HW2  533   3.833   2.206   3.441 -0.9734  0.1096 -0.4587
  169SOL     OW  534   3.350   0.044   0.613  0.0561 -0.5427 -0.1024
  169SOL    HW1  535   3.407   0.025   0.687  1.1292  1.1276 -0.4533
  169SOL    HW2  536   3.382  -0.013   0.543  0.2939 -0.7146  0.1419
  170SOL     OW  537   1.580   4.292   1.242 -0.1827  0.4152 -0.7169
  170SOL    HW1  538   1.509   4.260   1.187 -0.1388  1.3745 -1.3565
  170SOL    HW2  539   1.618   4.365   1.193  0.5111  0.6521  0.1316
  171SOL     OW  540   1.506   1.415   3.417 -0.0127 -0.3242  0.2653
  171SOL    HW1  541   1.555   1.477   3.364 -0.9527  2.1702  2.1039
  171SOL    HW2  542   1.525   1.330   3.378  2.1882  0.9639 -1.7636
  172SOL     OW  543   3.377   4.626   1.107  0.4420 -0.4147  0.7190
  172SOL    HW1  544   3.329   4.670   1.177 -1.6435 -3.2691  1.2933
  172SOL    HW2  545   3.462   4.668   1.106  0.2402  0.4463  4.3246
  173SOL     OW  546   0.995   4.250   1.297  0.3227 -0.8525  0.1117
  173SOL    HW1  547   0.910   4.294   1.306  1.6516  1.6944  1.0809
  173SOL    HW2  548   1.031   4.250   1.385  2.3169  0.3094 -0.6511
  174SOL     OW  549   0.731   1.694   0.479  0.6429  0.1781 -0.7269
  174SOL    HW1  550   0.764   1.780   0.456  0.3427  0.1404 -1.3051
  174SOL    HW2  551   0.636   1.701   0.470  0.5032  0.1711  0.5268
  175SOL     OW  552   4.313   0.143   2.837  0.2515 -0.5759  0.1261
  175SOL    HW1  553   4.222   0.175   2.834  0.8668  1.2733  0.0468
  175SOL    HW2  554   4.365   0.220   2.856  1.7182 -1.8532  1.5807
  176SOL     OW  555   0.450   2.908   1.327  0.5171  0.2037 -0.3890
  176SOL    HW1  556   0.371   2.875   1.284  0.0098  0.2091  0.5186
  176SOL    HW2  557   0.522   2.868   1.278  0.0702  2.2216 -2.8871
  177SOL     OW  558   2.562   1.986   2.576  1.1958 -0.0522 -0.0383
  177SOL    HW1  559   2.545   2.062   2.520 -0.1208  0.0460  0.4699
  177SOL    HW2  560   2.572   2.023   2.664  0.7412 -0.4565  0.1795
  178SOL     OW  561   3.046   1.370   2.950 -0.7231  0.4356  0.0405
  178SOL    HW1  562   2.974   1.339   2.895 -0.9177 -0.9867  1.0140
  178SOL    HW2  563   3.099   1.425   2.893 -1.1515 -0.6250 -1.4288
  179SOL     OW  564   3.033   4.644   2.671  0.1028 -0.1556 -0.2105
  179SOL    HW1  565   3.091   4.582   2.626 -2.0340 -1.6861 -1.0601
  179SOL    HW2  566   2.978   4.680   2.601 -0.6948  0.4060  0.6867
  180SOL     OW  567   0.153   0.918   2.518 -1.0638 -0.0502  0.3315
  180SOL    HW1  568   0.238   0.896   2.556 -0.9070 -0.3572 -0.1889
  180SOL    HW2  569   0.120   0.834   2.484 -1.8558 -0.0619  1.0861
  181SOL     OW  570   0.962   3.262   0.199  0.2432 -0.0268 -0.0835
  181SOL    HW1  571   1.000   3.179   0.169  2.2554  0.3828  1.1961
  181SOL    HW2  572   0.986   3.268   0.291  1.7410  2.7828 -0.5336
  182SOL     OW  573   0.556   2.940   2.379  0.2979 -0.4240 -0.0789
  182SOL    HW1  574   0.508   2.870   2.424  1.8483 -2.4224 -1.3206
  182SOL    HW2  575   0.615   2.976   2.446 -0.6561 -0.1366  0.6280
  183SOL     OW  576   0.171   2.328   1.126 -0.2460  0.6732 -0.4474
  183SOL    HW1  577   0.213   2.406   1.161  2.0415 -0.5423 -0.2676
  183SOL    HW2  578   0.199   2.324   1.034 -1.5823  0.8576 -0.8709
  184SOL     OW  579   2.495   3.625   0.176  0.0375 -0.7196  0.2943
  184SOL    HW1  580   2.470   3.554   0.117 -0.2918 -2.0338  1.9353
  184SOL    HW2  581   2.521   3.581   0.257 -2.6749  1.0450  2.3110
  185SOL     OW  582   2.635   0.992   0.148  0.3754  0.0622 -0.0154
  185SOL    HW1  583   2.606   1.080   0.124  0.0400 -0.4154 -1.4493
  185SOL    HW2  584   2.671   0.956   0.067  0.1721 -1.2553  0.4559
  186SOL     OW  585   4.684   3.383   0.664 -0.0328 -0.5676 -0.1257
  186SOL    HW1  586   4.709   3.369   0.572  0.0859  0.1621 -0.2098
  186SOL    HW2  587   4.589   3.391   0.662  0.0980  1.2716 -0.4534
  187SOL     OW  588   3.741   4.810   2.182 -0.4341  0.0872  0.3786
  187SOL    HW1  589   3.739   4.775   2.093  0.5497 -1.8683  1.0605
  187SOL    HW2  590   3.708   4.900   2.173 -1.6962 -0.5072 -1.7122
  188SOL     OW  591   0.119   3.441   2.717  0.4662  0.0372 -0.1021
  188SOL    HW1  592   0.084   3.515   2.766  0.5483  1.2073 -1.7258
  188SOL    HW2  593   0.154   3.480   2.636 -0.6042 -1.8937 -1.5887
  189SOL     OW  594   2.649   2.142   0.245 -0.1963 -0.2546  0.4160
  189SOL    HW1  595   2.702   2.208   0.289  0.8211 -0.7192 -0.0856
  189SOL    HW2  596   2.672   2.060   0.287  2.0431 -0.9772 -1.9644
  190SOL     OW  597   4.690   2.601   0.637 -0.2895  0.0697 -0.5078
  190SOL    HW1  598   4.613   2.546   0.624 -0.9402  0.1521  2.3336
  190SOL    HW2  599   4.763   2.548   0.604 -1.3098 -0.9980 -1.1111
  191SOL     OW  600   1.203   3.405   3.340  0.1760 -0.1706  0.2038
  191SOL    HW1  601   1.282   3.396   3.287 -0.0397 -1.6497  0.0900
  191SOL    HW2  602   1.140   3.346   3.299 -0.0675 -1.2201  1.9631
  192SOL     OW  603   4.802   4.641   3.372 -0.4281 -0.2028 -0.0776
  192SOL    HW1  604   4.736   4.660   3.439 -1.4730 -1.2179 -0.7793
  192SOL    HW2  605   4.760   4.666   3.289  0.5211  0.2375 -0.4424
  193SOL     OW  606   1.899   2.503   2.495  0.2113  0.2440  0.0384
  193SOL    HW1  607   1.931   2.561   2.425  2.7746 -0.6533  0.3627
  193SOL    HW2  608   1.889   2.418   2.453  3.1345 -0.6470  0.9395
  194SOL     OW  609   0.250   4.679   1.744  0.4051  0.2873 -0.0011
  194SOL    HW1  610   0.341   4.653   1.759 -0.0832 -1.4692  0.0838
  194SOL    HW2  611   0.238   4.668   1.650 -0.7003 -3.1309  0.3997
  195SOL     OW  612   1.448   3.366   2.789 -0.3878  0.0954 -0.4305
  195SOL    HW1  613   1.384   3.318   2.842  0.1413 -0.2775 -0.1181
  195SOL    HW2  614   1.397   3.399   2.715 -1.3607  1.4605  0.7746
  196SOL     OW  615   4.100   0.929   1.812  0.2120 -0.1583  0.2615
  196SOL    HW1  616   4.010   0.962   1.811  0.7718  1.7921 -3.0122
  196SOL    HW2  617   4.098   0.851   1.756  0.4588 -0.3939  0.5799
  197SOL     OW  618   2.391   0.695   3.028 -0.1603  0.2087 -0.2318
  197SOL    HW1  619   2.475   0.697   2.981 -0.3248 -1.1781 -0.6083
  197SOL    HW2  620   2.366   0.603   3.029 -1.7252  0.6087 -0.1891
  198SOL     OW  621   4.186   0.869   0.885  0.2255  0.5717 -0.2724
  198SOL    HW1  622   4.263   0.856   0.941 -0.2332 -1.7867 -0.1239
  198SOL    HW2  623   4.207   0.822   0.805 -1.5206 -1.1256  0.2176
  199SOL     OW  624   2.840   0.376   1.232 -0.2320  0.0933  0.3331
  199SOL    HW1  625   2.856   0.333   1.148  1.8727 -0.2720  0.8697
  199SOL    HW2  626   2.800   0.308   1.286  2.4819 -1.1368  0.9694
  200SOL     OW  627   0.700   3.975   1.387 -0.3785 -0.1870 -0.4055
  200SOL    HW1  628   0.650   4.052   1.416  1.3765  1.3259 -1.1413
  200SOL    HW2  629   0.676   3.964   1.295 -1.0113 -0.8748 -0.1690
  201SOL     OW  630   2.086   0.525   1.620  0.5304 -0.0633 -0.4136
  201SOL    HW1  631   2.174   0.517   1.583  1.5518  1.9268  1.3149
  201SOL    HW2  632   2.100   0.573   1.702 -2.1289 -0.2040  0.1979
  202SOL     OW  633   3.713   1.476   1.008  0.2295 -0.5014 -0.1489
  202SOL    HW1  634   3.802   1.502   0.986 -0.1839  0.5917 -0.6113
  202SOL    HW2  635   3.681   1.430   0.930  1.0398 -2.6758  0.7567
  203SOL     OW  636   3.868   0.213   1.898 -0.1267 -0.2902 -0.0606
  203SOL    HW1  637   3.859   0.291   1.952 -0.1616 -0.1569 -0.2576
  203SOL    HW2  638   3.782   0.170   1.902 -0.0537 -0.4140  0.1922
  204SOL     OW  639   0.138   3.900   2.342  0.1955  0.4825  0.2810
  204SOL    HW1  640   0.195   3.948   2.282  0.4210 -1.3985 -1.0863
  204SOL    HW2  641   0.060   3.954   2.349  0.0706  0.6604 -1.9152
  205SOL     OW  642   3.189   0.724   0.000 -0.0782 -0.5494  0.1014
  205SOL    HW1  643   3.251   0.658   0.032  1.5585  1.4406  1.2921
  205SOL    HW2  644   3.126   0.734   0.072 -0.7312 -1.2656 -0.3584
  206SOL     OW  645   3.709   0.361   0.973  0.3656  0.5273  0.0501
  206SOL    HW1  646   3.641   0.320   0.919  1.1610 -1.1231  0.2299
  206SOL    HW2  647   3.704   0.454   0.952 -1.6540  0.3962 -0.2627
  207SOL     OW  648   1.469   2.374   2.093 -0.0122  0.1080 -0.7705
  207SOL    HW1  649   1.466   2.460   2.051 -0.2136  0.7951  0.5607
  207SOL    HW2  650   1.378   2.344   2.094  0.0778 -0.1953 -1.3636
  208SOL     OW  651   2.841   0.426   1.822 -0.1485  0.1584  0.0222
  208SOL    HW1  652   2.784   0.362   1.866  2.2484 -1.1370  1.4605
  208SOL    HW2  653   2.839   0.503   1.878  1.1161 -0.6703  1.2705
  209SOL     OW  654   1.762   1.968   0.824  0.7198 -0.1256  0.2121
  209SOL    HW1  655   1.802   1.882   0.840  1.1894 -0.3650 -1.9207
  209SOL    HW2  656   1.835   2.023   0.794  0.2737  0.7977  0.7952
  210SOL     OW  657   2.235   3.268   0.868  0.0857  0.4449 -0.2099
  210SOL    HW1  658   2.329   3.272   0.885  0.1504  0.0952 -0.4884
  210SOL    HW2  659   2.227   3.221   0.785 -0.3430  0.3075 -0.0940
  211SOL     OW  660   2.657   3.472   2.486 -0.2547  0.2495 -0.1460
  211SOL    HW1  661   2.703   3.533   2.429 -0.5428 -1.5137 -2.4285
  211SOL    HW2  662   2.720   3.401   2.502 -1.1316 -0.6993 -0.7657
  212SOL     OW  663   3.178   1.021   1.638  0.0854  0.2451  0.3801
  212SOL    HW1  664   3.133   1.059   1.713 -0.0902 -0.1889  0.5028
  212SOL    HW2  665   3.109   1.006   1.573  0.5251  2.4473 -0.6656
  213SOL     OW  666   4.434   0.051   0.711 -0.1784 -0.3258  0.1070
  213SOL    HW1  667   4.470  -0.037   0.702 -1.8328 -0.9925 -0.5237
  213SOL    HW2  668   4.429   0.084   0.621 -0.5471 -0.0054  0.2415
  214SOL     OW  669   4.767   0.656   0.613  0.1254 -0.0042  0.3556
  214SOL    HW1  670   4.728   0.574   0.644 -0.8672  0.7071  1.0096
  214SOL    HW2  671   4.734   0.666   0.524  1.1850 -0.8926 -0.1655
  215SOL     OW  672   1.019   2.857   0.558 -0.2967  0.0968 -0.5209
  215SOL    HW1  673   1.045   2.947   0.537 -1.4047  0.3891 -0.7164
  215SOL    HW2  674   0.973   2.864   0.642  1.8049 -0.6849  0.7736
  216SOL     OW  675   0.387   2.086   3.293 -0.4402 -0.4832 -0.2664
  216SOL    HW1  676   0.397   1.991   3.294  1.0819 -0.3588 -1.2535
  216SOL    HW2  677   0.400   2.110   3.201 -3.3126  0.4751 -0.5433
  217SOL     OW  678   3.804   1.855   3.286 -0.0380  0.3837  0.3634
  217SOL    HW1  679   3.796   1.853   3.382 -2.4568  2.0408  0.2940
  217SOL    HW2  680   3.758   1.777   3.256  0.4043  0.0509  0.5630
  218SOL     OW  681   2.367   0.424   3.034 -0.3756 -0.1184  0.1329
  218SOL    HW1  682   2.283   0.395   2.998  0.0333 -0.6680 -0.4121
  218SOL    HW2  683   2.363   0.403   3.127 -0.6665 -0.5565  0.0207
  219SOL     OW  684   4.664   4.577   0.448  0.1272 -0.3981  0.3631
  219SOL    HW1  685   4.651   4.484   0.431 -0.6446 -0.3071  0.4030
  219SOL    HW2  686   4.645   4.588   0.541 -0.4017 -0.1008  0.2237
  220SOL     OW  687   4.330   0.696   1.503 -0.4263  0.2602 -0.3517
  220SOL    HW1  688   4.337   0.780   1.550 -1.3183  0.4356 -0.5215
  220SOL    HW2  689   4.244   0.663   1.527  0.2861 -1.0860  0.4683
  221SOL     OW  690   4.827   3.973   3.237 -0.4036 -0.0628 -0.1271
  221SOL    HW1  691   4.742   4.004   3.207  0.0562  0.5945 -0.8033
  221SOL    HW2  692   4.823   3.977   3.332 -0.9600  0.4423 -0.1690
  222SOL     OW  693   2.117   4.817   0.199  0.1081 -0.0912 -0.0751
  222SOL    HW1  694   2.053   4.753   0.166  0.2913 -0.1320 -0.3608
  222SOL    HW2  695   2.065   4.893   0.225 -0.1110 -0.3555  0.2609
  223SOL     OW  696   2.815   0.788   0.433 -0.0704 -0.4472 -0.0508
  223SOL    HW1  697   2.751   0.739   0.486 -1.2628  1.8182  0.7391
  223SOL    HW2  698   2.888   0.804   0.493 -0.9702  1.2109  0.6825
  224SOL     OW  699   3.547   3.404   3.238  0.1219  0.6803  0.3543
  224SOL    HW1  700   3.571   3.495   3.251  2.5833  0.1751 -0.1762
  224SOL    HW2  701   3.505   3.402   3.152 -0.2364  1.3356  0.5076
  225SOL     OW  702   3.289   3.178   1.605  0.3390  0.0617 -0.1085
  225SOL    HW1  703   3.215   3.153   1.660 -1.1610  0.4510 -1.8477
  225SOL    HW2  704   3.320   3.096   1.567  0.3978 -0.0314  0.1410
  226SOL     OW  705   0.113   0.025   1.202 -0.0858  0.0647 -0.1776
  226SOL    HW1  706   0.071  -0.054   1.235  0.0368 -0.6372 -1.6261
  226SOL    HW2  707   0.166  -0.005   1.128 -0.4018  1.5561 -1.0453
  227SOL     OW  708   0.665   2.126   0.205  0.0494 -0.3082 -0.0533
  227SOL    HW1  709   0.720   2.189   0.159 -1.7037  0.3807 -1.3101
  227SOL    HW2  710   0.578   2.166   0.205 -0.1976 -0.4978  3.4359
  228SOL     OW  711   0.477   3.989   3.234  0.1839 -0.5239 -0.0444
  228SOL    HW1  712   0.483   3.908   3.184  0.1919 -0.0640 -0.7990
  228SOL    HW2  713   0.407   4.038   3.192  2.2433  1.2312 -1.6208
  229SOL     OW  714   1.444   2.751   1.241  0.6680 -0.1057 -0.3778
  229SOL    HW1  715   1.497   2.831   1.240 -0.9438  0.9961 -0.7876
  229SOL    HW2  716   1.367   2.774   1.293 -2.1809  0.2488 -4.3577
  230SOL     OW  717   0.311   0.872   1.429  0.2536 -0.6352 -0.1670
  230SOL    HW1  718   0.362   0.796   1.405  1.3968  0.6745 -2.1051
  230SOL    HW2  719   0.235   0.870   1.370  0.1484 -0.3985 -0.0423
  231SOL     OW  720   3.214   1.447   0.671  0.3401 -0.1216  0.5559
  231SOL    HW1  721   3.178   1.464   0.584 -1.7049  0.2463  1.4377
  231SOL    HW2  722   3.308   1.463   0.661  0.5003 -2.0773 -2.0776
  232SOL     OW  723   2.997   3.666   1.116 -0.3434 -0.7311  0.0432
  232SOL    HW1  724   2.923   3.709   1.072  1.1525 -0.4076 -2.3568
  232SOL    HW2  725   3.003   3.710   1.201 -2.2665 -0.0879 -0.0910
  233SOL     OW  726   1.483   1.285   1.955  0.1541 -0.4313  0.3971
  233SOL    HW1  727   1.483   1.374   1.918 -1.4634 -1.6905 -2.9719
  233SOL    HW2  728   1.404   1.281   2.009 -1.6407 -0.7035 -2.1052
  234SOL     OW  729   2.300   0.237   2.676 -0.2238 -0.6430  0.3180
  234SOL    HW1  730   2.330   0.203   2.592 -0.2099 -0.9615  0.4512
  234SOL    HW2  731   2.368   0.212   2.738  0.0902  0.1671  0.3123
  235SOL     OW  732   4.250   2.585   2.452 -0.6462  0.1956  0.4048
  235SOL    HW1  733   4.208   2.514   2.404 -2.3216  1.2255  0.2915
  235SOL    HW2  734   4.340   2.587   2.419 -0.1804 -2.6044  1.2473
  236SOL     OW  735   0.842   0.462   1.596 -1.0570  0.0270  0.0327
  236SOL    HW1  736   0.791   0.460   1.677 -1.5468 -0.8834 -0.2884
  236SOL    HW2  737   0.828   0.549   1.560 -0.4513  0.6101  1.1655
  237SOL     OW  738   1.719   3.395   3.117 -0.4885 -0.8562  0.0594
  237SOL    HW1  739   1.791   3.360   3.065 -0.7885 -0.2401 -0.8027
  237SOL    HW2  740   1.640   3.361   3.075 -0.7182 -1.2229  0.7716
  238SOL     OW  741   3.413   4.058   1.643  0.9454  0.1044 -0.3831
  238SOL    HW1  742   3.435   4.145   1.675 -1.2260  0.3957  0.4544
  238SOL    HW2  743   3.436   4.061   1.550  0.8527  1.5970 -0.3867
  239SOL     OW  744   1.987   1.024   2.572  0.2677  0.4026  0.1814
  239SOL    HW1  745   1.932   0.961   2.618  0.9952 -1.3257 -1.1817
  239SOL    HW2  746   1.927   1.094   2.545 -0.5683  0.3170  1.7280
  240SOL     OW  747   2.232   4.185   1.545  0.0911 -0.4083  0.6938
  240SOL    HW1  748   2.270   4.227   1.622  0.1257 -0.0094  0.4657
  240SOL    HW2  749   2.139   4.205   1.550 -0.5536 -3.3501  2.4999
  241SOL     OW  750   1.492   2.967   3.252 -0.4542  0.0938  0.4652
  241SOL    HW1  751   1.481   2.974   3.347  0.2894  0.2566  0.5480
  241SOL    HW2  752   1.583   2.937   3.241 -0.9241 -1.1652 -0.1642
  242SOL     OW  753   0.903   0.775   0.928  0.3087  0.1140  0.2908
  242SOL    HW1  754   0.971   0.721   0.968 -1.1069 -1.3643  0.7950
  242SOL    HW2  755   0.859   0.817   1.002  0.4834  0.8688 -0.0190
  243SOL     OW  756   1.291   0.988   3.246  0.3151 -0.1329  0.0450
  243SOL    HW1  757   1.291   0.911   3.303 -1.3712 -0.3428 -0.1841
  243SOL    HW2  758   1.333   0.958   3.165 -0.1011 -0.7494  0.0506
  244SOL     OW  759   0.317   1.307   0.533  0.1507 -0.0247  0.7980
  244SOL    HW1  760   0.381   1.285   0.601 -0.3472 -0.6568  1.0673
  244SOL    HW2  761   0.280   1.223   0.506 -0.5145  0.3251  0.5978
  245SOL     OW  762   2.673   2.375   2.711  0.7682  0.4119  0.1042
  245SOL    HW1  763   2.724   2.393   2.790  1.9550 -1.4893 -0.1644
  245SOL    HW2  764   2.613   2.305   2.737  1.6994 -0.7731 -0.8254
  246SOL     OW  765   1.913   4.742   3.158  0.5769  0.2129  0.1539
  246SOL    HW1  766   1.985   4.685   3.132 -0.3163 -1.3633  0.9822
  246SOL    HW2  767   1.872   4.697   3.232 -0.7487  1.4681  0.2301
  247SOL     OW  768   0.720   0.354   0.874 -0.5780  0.4773 -0.5212
  247SOL    HW1  769   0.788   0.381   0.812 -1.1487  0.5703 -1.1189
  247SOL    HW2  770   0.764   0.294   0.934  0.4789  1.9446  0.2262
  248SOL     OW  771   3.054   4.484   2.026  0.2052 -0.2656  0.0360
  248SOL    HW1  772   3.097   4.437   2.098  1.0036  0.0896 -0.1977
  248SOL    HW2  773   3.077   4.576   2.040 -0.0232 -0.1374 -0.4113
  249SOL     OW  774   1.790   1.918   3.240  0.2132 -0.1958 -0.4871
  249SOL    HW1  775   1.814   1.913   3.148  0.5316 -0.6677 -0.3850
  249SOL    HW2  776   1.864   1.879   3.286  1.1205  2.1067  0.1517
  250SOL     OW  777   3.279   4.214   3.322  0.0217 -0.2276 -0.0276
  250SOL    HW1  778   3.253   4.302   3.295 -1.4737  0.6158  3.5673
  250SOL    HW2  779   3.374   4.218   3.332  0.0450  0.7713 -0.5647
  251SOL     OW  780   3.883   3.825   3.171 -0.0094  0.2158 -0.4262
  251SOL    HW1  781   3.876   3.913   3.134 -0.7271  0.9737  1.3769
  251SOL    HW2  782   3.960   3.829   3.228 -1.6515  0.6189  1.8920
  252SOL     OW  783   1.688   3.189   1.691  0.2192  0.3058 -0.5471
  252SOL    HW1  784   1.767   3.243   1.694 -0.5401  1.4141  0.3549
  252SOL    HW2  785   1.637   3.216   1.768 -1.0750 -0.3311 -1.1410
  253SOL     OW  786   2.314   2.880   0.219 -0.3160 -0.5659  0.0113
  253SOL    HW1  787   2.278   2.927   0.294 -0.9235 -0.3979 -0.3791
  253SOL    HW2  788   2.381   2.938   0.184  0.8675 -1.1851  1.1655
  254SOL     OW  789   1.082   3.695   0.085  0.0586 -0.0716 -0.0179
  254SOL    HW1  790   1.157   3.745   0.054  0.7359 -1.8983 -1.5708
  254SOL    HW2  791   1.007   3.737   0.044  0.2588  1.3042  0.9375
  255SOL     OW  792   4.558   4.344   0.403  0.9031  0.1995 -0.3620
  255SOL    HW1  793   4.545   4.258   0.362  0.4788 -1.2179  2.4746
  255SOL    HW2  794   4.471   4.371   0.430  1.3545  0.0749  1.3412
  256SOL     OW  795   4.587   0.851   0.720 -0.3028  0.7926  0.9405
  256SOL    HW1  796   4.666   0.798   0.717 -0.5713  0.4425 -0.3317
  256SOL    HW2  797   4.582   0.893   0.635 -0.9201  1.6639  1.3870
  257SOL     OW  798   0.230   3.732   0.862 -0.6868 -0.2983  0.1025
  257SOL    HW1  799   0.271   3.709   0.779  1.3293  1.0186  0.6436
  257SOL    HW2  800   0.170   3.803   0.840  0.1914  0.3750 -0.1963
  258SOL     OW  801   2.616   2.746   0.722 -0.2697 -0.0059  0.0065
  258SOL    HW1  802   2.649   2.826   0.762 -0.3511 -0.0800  0.2239
  258SOL    HW2  803   2.682   2.723   0.657  0.0634 -0.0956  0.3662
  259SOL     OW  804   1.324   1.086   2.463  0.5940  0.4747  1.0947
  259SOL    HW1  805   1.305   1.082   2.556 -0.7314  0.6029  0.8424
  259SOL    HW2  806   1.333   0.994   2.437  0.9578  0.4383  1.3431
  260SOL     OW  807   2.632   4.062   2.900  0.2577 -0.0498  0.4101
  260SOL    HW1  808   2.626   4.064   2.804  0.6843 -0.8347  0.3649
  260SOL    HW2  809   2.564   4.123   2.929  0.4608  0.5864 -0.4022
  261SOL     OW  810   3.446   1.810   0.810 -0.0921  0.2156  0.2142
  261SOL    HW1  811   3.511   1.757   0.764  0.3813 -0.6450  1.8047
  261SOL    HW2  812   3.488   1.834   0.892 -1.1042  1.2609  0.4590
  262SOL     OW  813   2.028   3.725   2.710 -0.0152  0.3431  0.1510
  262SOL    HW1  814   1.977   3.648   2.732 -1.9219  1.9773  1.8786
  262SOL    HW2  815   1.990   3.757   2.628  0.7574 -0.4978 -0.5494
  263SOL     OW  816   0.256   0.790   2.005 -0.3108 -0.0875  0.6072
  263SOL    HW1  817   0.242   0.808   1.912  0.2271  2.1109  0.8993
  263SOL    HW2  818   0.256   0.694   2.011  0.8803 -0.3189 -1.8287
  264SOL     OW  819   4.546   0.023   0.172 -0.4490  0.3655 -0.2846
  264SOL    HW1  820   4.490  -0.048   0.204  1.8232 -1.1823  0.5347
  264SOL    HW2  821   4.508   0.102   0.208 -1.6110 -0.7029  0.9419
  265SOL     OW  822   1.891   0.244   2.087 -0.7193  0.4344  0.1884
  265SOL    HW1  823   1.811   0.196   2.065  0.0755 -0.2821 -1.3646
  265SOL    HW2  824   1.917   0.209   2.172 -1.1340 -0.6049 -0.0874
  266SOL     OW  825   4.206   4.029   0.786 -0.1280  0.1789  0.1183
  266SOL    HW1  826   4.206   4.027   0.690 -1.0401  1.0069  0.0876
  266SOL    HW2  827   4.284   3.979   0.811  1.1153  1.4524 -1.0795
  267SOL     OW  828   2.492   0.058   0.134  0.2006  0.4260 -0.3944
  267SOL    HW1  829   2.446   0.113   0.071 -0.9205 -1.2592 -1.1011
  267SOL    HW2  830   2.423   0.027   0.194  0.6521 -0.8206 -0.4877
  268SOL     OW  831   1.039   0.956   1.510 -0.4339  0.1901  0.9115
  268SOL    HW1  832   0.983   0.974   1.585 -0.2865  1.1006  0.8157
  268SOL    HW2  833   1.055   0.861   1.514 -3.0139 -0.3415  0.1938
  269SOL     OW  834   2.835   4.035   1.440  0.0423 -0.3991  0.2279
  269SOL    HW1  835   2.915   4.002   1.481  1.0237  1.3329 -0.1804
  269SOL    HW2  836   2.860   4.053   1.349 -0.5111  1.0206  0.3250
  270SOL     OW  837   1.843   0.876   2.749  0.6787  0.1510 -0.0031
  270SOL    HW1  838   1.780   0.816   2.709  0.2131  0.5153  0.1811
  270SOL    HW2  839   1.848   0.848   2.840 -2.6771  2.8700  1.2248
  271SOL     OW  840   0.172   1.157   2.361  0.0468  0.4891 -0.3602
  271SOL    HW1  841   0.193   1.133   2.271 -2.6090 -2.1296 -0.4399
  271SOL    HW2  842   0.146   1.075   2.403  2.1601  1.4141  3.1869
  272SOL     OW  843   0.409   2.721   1.745 -0.0006  0.3127  0.0828
  272SOL    HW1  844   0.461   2.686   1.818  0.8919  0.0990 -0.6343
  272SOL    HW2  845   0.325   2.674   1.751 -0.3816  1.1376  1.6448
  273SOL     OW  846   0.365   2.048   2.998  0.4255  0.3478 -0.5526
  273SOL    HW1  847   0.359   2.046   2.903  0.8403 -1.4935 -0.5868
  273SOL    HW2  848   0.446   2.000   3.018 -0.1361 -0.1237  0.7377
  274SOL     OW  849   1.661   0.318   0.478  0.1248 -0.0854 -0.2626
  274SOL    HW1  850   1.737   0.329   0.534  0.2387  0.4244 -0.5069
  274SOL    HW2  851   1.641   0.407   0.447 -1.0664 -0.0685  0.4574
  275SOL     OW  852   2.825   1.553   1.718  0.1014 -0.4842 -0.1211
  275SOL    HW1  853   2.765   1.503   1.662  0.3727 -0.0540 -0.8100
  275SOL    HW2  854   2.886   1.594   1.657  0.7316 -0.4256  0.5330
  276SOL     OW  855   2.835   2.268   0.678  0.3288 -0.1894  0.1532
  276SOL    HW1  856   2.748   2.280   0.717  0.7463 -2.3267  2.0189
  276SOL    HW2  857   2.839   2.175   0.658  1.9932 -0.0274 -0.4038
  277SOL     OW  858   1.481   3.366   3.311 -0.0583 -0.7859  0.0798
  277SOL    HW1  859   1.559   3.362   3.255  1.6216 -2.5083  2.3466
  277SOL    HW2  860   1.487   3.288   3.366 -0.7262  1.4742  3.6880
  278SOL     OW  861   2.632   0.694   0.157 -0.6270  0.1554 -0.1154
  278SOL    HW1  862   2.542   0.701   0.126 -0.4952  2.0702 -0.2076
  278SOL    HW2  863   2.662   0.785   0.163  2.2411 -0.4217 -2.8785
  279SOL     OW  864   1.095   3.245   1.679 -0.1419 -0.3307 -0.3703
  279SOL    HW1  865   1.118   3.153   1.670 -1.3803 -0.7673  0.6482
  279SOL    HW2  866   1.037   3.248   1.755 -1.6626  0.9935 -1.5193
  280SOL     OW  867   0.326   2.418   2.966 -0.5861 -0.2227 -0.0221
  280SOL    HW1  868   0.299   2.450   3.052  0.9727 -2.1234  1.2549
  280SOL    HW2  869   0.273   2.338   2.953 -0.2422 -0.3838 -0.4565
  281SOL     OW  870   2.942   0.792   2.705  0.1067  0.1756 -0.0501
  281SOL    HW1  871   2.852   0.823   2.715  0.2436 -0.0106  2.4473
  281SOL    HW2  872   2.967   0.761   2.792  3.2791  2.0981 -0.0929
  282SOL     OW  873   2.974   2.463   0.019 -0.4148  0.2340 -0.1547
  282SOL    HW1  874   2.883   2.440   0.034 -0.5546  0.7086 -0.2678
  282SOL    HW2  875   3.021   2.424   0.092 -1.2157  3.4509  2.3040
  283SOL     OW  876   4.617   0.728   2.103 -0.4495  0.2814  0.2659
  283SOL    HW1  877   4.540   0.694   2.058 -0.0556 -1.7441  1.0052
  283SOL    HW2  878   4.617   0.822   2.084 -3.0917  0.3494  0.2643
  284SOL     OW  879   4.518   3.300   2.893 -0.6929 -0.0639 -0.3862
  284SOL    HW1  880   4.462   3.286   2.817 -2.2384  0.0814  0.6697
  284SOL    HW2  881   4.457   3.315   2.965  0.7036 -0.6276  0.9797
  285SOL     OW  882   3.124   1.655   2.002  0.0700  0.0424 -0.1784
  285SOL    HW1  883   3.060   1.680   2.068  1.2991  0.2366  0.9859
  285SOL    HW2  884   3.164   1.737   1.973  0.6569 -0.1621  0.0243
  286SOL     OW  885   0.438   3.994   0.274 -0.3391  0.3227  0.3142
  286SOL    HW1  886   0.436   3.972   0.367  0.2041 -0.7737  0.0853
  286SOL    HW2  887   0.505   4.061   0.266  0.2208 -0.1949  0.6017
  287SOL     OW  888   2.624   0.607   2.941 -0.3257 -0.8481  0.3411
  287SOL    HW1  889   2.643   0.683   2.996  1.2639 -0.1534 -1.0837
  287SOL    HW2  890   2.646   0.532   2.996  0.8004 -0.1802  0.8385
  288SOL     OW  891   1.162   3.060   2.419  0.3397 -0.2289  0.4049
  288SOL    HW1  892   1.096   3.018   2.473 -0.1144  0.4822  0.4175
  288SOL    HW2  893   1.204   3.124   2.477 -0.2076  0.5973 -0.0893
  289SOL     OW  894   2.493   3.881   0.968  0.1975 -0.1739 -0.2168
  289SOL    HW1  895   2.486   3.972   0.938 -1.9280  0.1850  1.1553
  289SOL    HW2  896   2.416   3.868   1.023 -0.9912 -3.6403 -2.3904
  290SOL     OW  897   0.547   0.140   0.045 -0.2327 -0.0820 -0.3061
  290SOL    HW1  898   0.489   0.208   0.080 -0.6104 -0.2011 -0.7071
  290SOL    HW2  899   0.545   0.071   0.111 -1.6981 -0.7259 -0.9830
  291SOL     OW  900   3.196   4.288   2.986 -0.3719 -0.5056 -0.2289
  291SOL    HW1  901   3.182   4.352   3.055  1.0090  0.6375 -0.9719
  291SOL    HW2  902   3.158   4.207   3.021 -2.8897  0.8457  0.4074
  292SOL     OW  903   1.116   1.340   2.556 -0.2314  0.4626 -0.1111
  292SOL    HW1  904   1.194   1.293   2.527  0.3958  0.7393  1.0596
  292SOL    HW2  905   1.080   1.285   2.626 -0.4589  0.8739  0.0995
  293SOL     OW  906   4.072   4.050   1.188 -0.3083 -0.0803 -0.0468
  293SOL    HW1  907   4.134   3.983   1.159  0.8870  0.4530  1.1678
  293SOL    HW2  908   4.027   4.010   1.262 -0.4544  0.0098 -0.0877
  294SOL     OW  909   3.160   2.041   0.067 -0.0999  0.2771  0.7253
  294SOL    HW1  910   3.137   2.132   0.083 -1.2363 -0.0528  1.0549
  294SOL    HW2  911   3.077   1.994   0.068  0.3538 -0.6114 -0.5556
  295SOL     OW  912   1.732   3.909   1.391 -0.3955  0.2925  0.2326
  295SOL    HW1  913   1.735   3.824   1.435  0.2660  0.1907  0.0116
  295SOL    HW2  914   1.709   3.888   1.301 -0.5467  0.3816  0.2499
  296SOL     OW  915   2.316   3.817   0.157  0.1838 -0.1072  0.5627
  296SOL    HW1  916   2.319   3.856   0.070  1.4191 -0.1684  0.5597
  296SOL    HW2  917   2.387   3.753   0.158 -0.8164 -1.2651  1.0939
  297SOL     OW  918   3.649   0.667   0.583 -0.4462  0.3776 -0.1068
  297SOL    HW1  919   3.699   0.588   0.605 -0.4711  1.0330  2.5478
  297SOL    HW2  920   3.558   0.645   0.606 -1.1832 -0.0725 -2.9723
  298SOL     OW  921   4.566   4.619   0.715  0.0764 -0.4171  0.2024
  298SOL    HW1  922   4.507   4.544   0.718  0.5681 -0.8734 -1.0399
  298SOL    HW2  923   4.644   4.591   0.763  0.0719 -0.5322  0.1428
  299SOL     OW  924   2.324   0.519   3.325  0.0625  0.1281 -0.0304
  299SOL    HW1  925   2.396   0.574   3.294  1.1141 -1.1420  0.0807
  299SOL    HW2  926   2.365   0.436   3.347 -1.1188  0.0016  1.9500
  300SOL     OW  927   1.538   2.130   1.995 -0.0272 -0.1078 -0.0963
  300SOL    HW1  928   1.456   2.080   1.992  0.1233 -0.3818  0.2513
  300SOL    HW2  929   1.514   2.212   2.038  0.4119 -1.2761  2.5410
  301SOL     OW  930   2.292   3.351   3.236  0.2169  0.3191 -0.1482
  301SOL    HW1  931   2.349   3.320   3.165 -1.2367  1.0625 -1.6887
  301SOL    HW2  932   2.330   3.435   3.261  0.4643  0.2750 -0.3627
  302SOL     OW  933   4.012   2.891   0.887  0.4908 -0.1173 -0.1849
  302SOL    HW1  934   4.015   2.986   0.873 -0.0307 -0.3969 -2.5638
  302SOL    HW2  935   3.921   2.873   0.910  0.8775  0.0710  1.6570
  303SOL     OW  936   3.511   1.001   2.683  0.0930 -0.4218 -1.1740
  303SOL    HW1  937   3.443   0.955   2.732  1.4333 -0.2969  0.9739
  303SOL    HW2  938   3.505   1.092   2.713  2.9915 -0.9165  1.4694
  304SOL     OW  939   1.639   2.192   0.490  0.3108  0.4165 -0.4460
  304SOL    HW1  940   1.551   2.158   0.475  0.4807  1.0584 -3.6612
  304SOL    HW2  941   1.631   2.248   0.567 -2.1415  0.5578 -0.7363
  305SOL     OW  942   4.810   2.671   2.646  0.0101  0.3341 -0.2021
  305SOL    HW1  943   4.769   2.757   2.639  1.8922  1.1379 -2.8496
  305SOL    HW2  944   4.889   2.685   2.699 -0.8915 -0.3562  1.4181
  306SOL     OW  945   1.632   0.111   0.265  0.1943 -0.3193  0.0610
  306SOL    HW1  946   1.611   0.187   0.318  2.8197 -0.1628  1.0060
  306SOL    HW2  947   1.570   0.114   0.192  0.1033  2.6179  0.1671
  307SOL     OW  948   2.669   0.796   2.758 -0.0218  0.3715  0.3933
  307SOL    HW1  949   2.590   0.772   2.709 -0.4806  1.6762  0.4610
  307SOL    HW2  950   2.690   0.717   2.809 -0.0383 -0.7173 -1.2099
  308SOL     OW  951   2.743   2.404   3.218 -0.1006  0.6409 -0.5041
  308SOL    HW1  952   2.835   2.429   3.227 -0.0513  0.0458  0.8698
  308SOL    HW2  953   2.723   2.356   3.298 -1.7645  1.2325 -0.5176
  309SOL     OW  954   4.308   4.484   2.802  0.5402  0.5792  0.2891
  309SOL    HW1  955   4.305   4.520   2.891  0.7546  0.0025  0.5395
  309SOL    HW2  956   4.255   4.543   2.750 -0.4012  0.3819  0.9990
  310SOL     OW  957   2.057   1.758   1.103 -0.8412  0.5789 -0.9362
  310SOL    HW1  958   2.127   1.818   1.079 -1.3251  1.0951 -1.0971
  310SOL    HW2  959   2.016   1.797   1.180  0.0829 -0.5723  0.1852
  311SOL     OW  960   3.814   0.491   2.905  0.3310  0.0983 -0.0748
  311SOL    HW1  961   3.874   0.453   2.841 -1.3070 -0.5723 -1.2731
  311SOL    HW2  962   3.758   0.549   2.854 -0.1227  0.6391  1.0022
  312SOL     OW  963   2.040   3.360   0.518 -0.5054 -0.4167 -0.0341
  312SOL    HW1  964   2.045   3.291   0.584  2.8020 -2.7874 -2.4567
  312SOL    HW2  965   1.975   3.328   0.455  0.1533 -0.7694 -0.5451
  313SOL     OW  966   0.565   3.436   2.132 -0.5211 -0.3380 -0.2002
  313SOL    HW1  967   0.476   3.449   2.100 -0.7408  0.5849  0.7196
  313SOL    HW2  968   0.579   3.342   2.128 -1.7366 -0.5486  0.1415
  314SOL     OW  969   0.689   2.028   0.970  0.0394 -0.0593  0.2234
  314SOL    HW1  970   0.684   2.040   1.064 -1.4377 -1.6005  0.3697
  314SOL    HW2  971   0.600   2.006   0.943  0.7219 -1.0783 -1.3143
  315SOL     OW  972   3.627   2.995   0.457  0.6764  0.5464 -0.0691
  315SOL    HW1  973   3.709   3.043   0.464 -0.0796  1.9210 -0.4083
  315SOL    HW2  974   3.559   3.057   0.484 -0.1526 -1.0415  1.7495
  316SOL     OW  975   1.666   4.181   2.165  0.0536 -0.0339 -0.7084
  316SOL    HW1  976   1.585   4.164   2.214 -0.0282  1.7611 -0.1770
  316SOL    HW2  977   1.726   4.113   2.195 -0.4689  0.1376  0.7893
  317SOL     OW  978   0.259   0.609   0.735 -0.1722  0.2249  0.5192
  317SOL    HW1  979   0.204   0.596   0.657  0.6240  1.7345 -0.3448
  317SOL    HW2  980   0.314   0.531   0.740  1.2220  0.9935 -1.6895
  318SOL     OW  981   3.245   3.935   0.775 -0.0151 -0.1479 -0.5419
  318SOL    HW1  982   3.263   3.902   0.864  0.7035 -1.0819 -1.0129
  318SOL    HW2  983   3.177   3.877   0.741 -0.8966  0.7268 -0.3194
  319SOL     OW  984   3.321   2.274   0.166  0.1995  1.0248  0.0428
  319SOL    HW1  985   3.253   2.220   0.206  1.4079 -0.7664 -0.2035
  319SOL    HW2  986   3.366   2.314   0.240 -0.8322  1.8970  0.2236
  320SOL     OW  987   2.858   3.333   1.639  0.2210 -0.2369  0.2776
  320SOL    HW1  988   2.903   3.413   1.612 -0.2322 -0.3124 -0.7309
  320SOL    HW2  989   2.768   3.343   1.606 -0.0111 -0.8955  0.6785
  321SOL     OW  990   4.431   3.207   1.582  0.2962 -0.0417 -0.5504
  321SOL    HW1  991   4.435   3.155   1.662 -0.4522  0.4087 -0.2100
  321SOL    HW2  992   4.513   3.189   1.537  1.0721  0.3149  0.6860
  322SOL     OW  993   3.610   3.632   2.879 -0.1308  0.6005 -0.1030
  322SOL    HW1  994   3.515   3.639   2.894  0.1057  1.6673  1.0342
  322SOL    HW2  995   3.649   3.644   2.966  0.9907 -2.0724 -0.1386
  323SOL     OW  996   3.520   4.238   0.101  0.6826 -0.0949  0.0881
  323SOL    HW1  997   3.562   4.193   0.174 -0.5164  0.2252  0.9879
  323SOL    HW2  998   3.429   4.209   0.103  0.7381 -0.5105 -1.6307
  324SOL     OW  999   1.730   1.773   2.977 -0.3501  0.3307  0.2577
  324SOL    HW1 1000   1.738   1.752   2.884  0.0021  1.8559 -0.0798
  324SOL    HW2 1001   1.648   1.732   3.004 -2.4018  2.8473 -1.6202
  325SOL     OW 1002   0.273   3.075   1.580  0.0006 -0.3438  0.2890
  325SOL    HW1 1003   0.367   3.083   1.596  0.5342 -1.9624 -1.5719
  325SOL    HW2 1004   0.252   3.151   1.525 -0.1067  0.7080  1.7138
  326SOL     OW 1005   0.371   1.792   3.219 -0.3426  0.0303 -0.0747
  326SOL    HW1 1006   0.444   1.781   3.159 -0.0112 -0.3814  0.3966
  326SOL    HW2 1007   0.293   1.771   3.166 -0.1820  1.0879 -0.7423
  327SOL     OW 1008   2.813   2.972   1.634 -0.4599  0.7588  0.1875
  327SOL    HW1 1009   2.721   2.987   1.655 -0.6341  0.0422 -0.0189
  327SOL    HW2 1010   2.812   2.942   1.543 -0.1049 -0.0408  0.4389
  328SOL     OW 1011   2.368   2.780   0.631 -0.0790 -0.0437 -0.3736
  328SOL    HW1 1012   2.461   2.757   0.638 -0.1614 -0.6961 -1.2827
  328SOL    HW2 1013   2.357   2.852   0.693  0.7604 -0.7559  0.6550
  329SOL     OW 1014   3.348   2.716   3.212  0.6742 -0.2556  0.6539
  329SOL    HW1 1015   3.311   2.731   3.125 -0.0976  0.0917  1.0314
  329SOL    HW2 1016   3.410   2.788   3.224 -0.2311  0.4928  0.9322
  330SOL     OW 1017   1.569   1.578   1.089 -0.0890 -0.3583 -0.2277
  330SOL    HW1 1018   1.496   1.601   1.032  0.0145  1.5735  0.3207
  330SOL    HW2 1019   1.529   1.550   1.171 -0.2609  1.2615  0.2741
  331SOL     OW 1020   4.420   3.483   3.084  0.5322 -0.9403  0.1923
  331SOL    HW1 1021   4.402   3.430   3.161 -0.7247 -0.1359  0.4760
  331SOL    HW2 1022   4.343   3.538   3.073  2.2197  1.7121  0.6388
  332SOL     OW 1023   1.080   2.444   3.322  0.4527 -0.0325  0.0926
  332SOL    HW1 1024   1.158   2.500   3.327  0.9002 -0.6259 -0.1501
  332SOL    HW2 1025   1.017   2.496   3.271  1.3863 -0.3318 -1.4443
  333SOL     OW 1026   3.226   4.434   2.279  0.0600 -0.2781  0.0193
  333SOL    HW1 1027   3.205   4.341   2.265  1.6822 -0.4934 -1.3510
  333SOL    HW2 1028   3.311   4.432   2.323  0.3839  0.5645 -0.5595
  334SOL     OW 1029   4.427   1.189   0.543  0.1368 -0.0287  0.1780
  334SOL    HW1 1030   4.506   1.243   0.547 -0.2170  0.5611 -0.7038
  334SOL    HW2 1031   4.400   1.180   0.635 -0.5471  2.4251  0.2850
  335SOL     OW 1032   3.481   2.232   2.867  0.2369  0.3232 -0.0754
  335SOL    HW1 1033   3.429   2.224   2.947 -1.3662 -1.4213 -1.2127
  335SOL    HW2 1034   3.425   2.281   2.807  0.8409  0.4020 -0.5788
  336SOL     OW 1035   3.344   0.612   2.272 -0.1372  0.0308  0.3412
  336SOL    HW1 1036   3.305   0.683   2.324 -0.9380  1.0321 -1.5144
  336SOL    HW2 1037   3.286   0.604   2.196  0.6972 -1.7246 -0.1623
  337SOL     OW 1038   0.048   1.804   0.922  0.0165 -0.2266  0.2874
  337SOL    HW1 1039   0.092   1.720   0.934  0.6055  0.3700  2.9996
  337SOL    HW2 1040  -0.041   1.789   0.954  1.0492  0.9028  4.1765
  338SOL     OW 1041   1.347   4.211   2.864  0.4355  0.1615 -0.0385
  338SOL    HW1 1042   1.396   4.143   2.817  1.9227  0.4362  1.0516
  338SOL    HW2 1043   1.386   4.293   2.834  1.5353  0.3413  1.7283
  339SOL     OW 1044   2.323   1.527   2.956 -0.1118  0.0021 -0.6842
  339SOL    HW1 1045   2.289   1.577   2.882 -0.0155  1.1821  0.0373
  339SOL    HW2 1046   2.413   1.507   2.932 -0.8486 -2.0106 -2.0365
  340SOL     OW 1047   4.657   3.499   1.881 -0.0357  0.7427 -0.2573
  340SOL    HW1 1048   4.588   3.433   1.882  0.7814 -0.1824  1.7821
  340SOL    HW2 1049   4.673   3.517   1.974  1.0046  2.5095 -0.7387
  341SOL     OW 1050   0.384   2.825   0.776  0.2050 -0.3265 -0.1253
  341SOL    HW1 1051   0.290   2.823   0.755  0.3366 -2.2601 -0.7113
  341SOL    HW2 1052   0.427   2.831   0.691  0.6289 -1.0525  0.0292
  342SOL     OW 1053   3.829   4.351   2.966 -0.4756  0.1225 -0.2319
  342SOL    HW1 1054   3.795   4.362   2.877  0.5818  0.8407 -0.5719
  342SOL    HW2 1055   3.845   4.257   2.974 -1.0089 -0.0083 -0.6294
  343SOL     OW 1056   3.596   0.209   2.151 -0.3863 -0.2124 -0.2824
  343SOL    HW1 1057   3.587   0.213   2.055 -0.0240  1.2664 -0.2862
  343SOL    HW2 1058   3.565   0.295   2.180 -0.2988 -0.5800  0.9163
  344SOL     OW 1059   4.517   1.920   2.444 -0.3170  0.1814  0.3079
  344SOL    HW1 1060   4.424   1.897   2.442 -0.6647  1.4993 -0.9121
  344SOL    HW2 1061   4.518   2.010   2.477  0.8356 -0.8571  3.4021
  345SOL     OW 1062   4.749   0.150   1.923  0.3341  0.8351  0.4244
  345SOL    HW1 1063   4.703   0.154   2.007  0.8439  2.1654  0.6551
  345SOL    HW2 1064   4.819   0.215   1.930 -1.5602  3.4020 -2.2152
  346SOL     OW 1065   1.760   3.246   0.807  0.3894 -0.1595 -0.2129
  346SOL    HW1 1066   1.828   3.184   0.781 -0.5443 -1.2475 -0.1683
  346SOL    HW2 1067   1.794   3.288   0.886  0.2314 -2.0875  0.9403
  347SOL     OW 1068   4.106   3.651   2.521 -0.2869 -0.1393 -0.7045
  347SOL    HW1 1069   4.168   3.593   2.564  0.2447  0.5824 -0.4812
  347SOL    HW2 1070   4.023   3.604   2.523  0.2793 -1.1878 -1.1562
  348SOL     OW 1071   3.692   0.032   1.412 -0.2454 -0.6046 -0.0606
  348SOL    HW1 1072   3.602   0.019   1.382 -1.0809  1.1904  1.4804
  348SOL    HW2 1073   3.722  -0.055   1.436 -1.6333 -1.2178 -0.4532
  349SOL     OW 1074   2.339   0.509   0.653 -0.0371 -0.4957  0.3755
  349SOL    HW1 1075   2.392   0.578   0.613 -0.1608  0.2879  1.5215
  349SOL    HW2 1076   2.390   0.429   0.641  1.0926  0.1374  0.8526
  350SOL     OW 1077   2.596   4.055   2.536  0.1070 -0.3479 -0.6308
  350SOL    HW1 1078   2.622   4.048   2.444  0.5751  0.8248 -0.6028
  350SOL    HW2 1079   2.648   3.988   2.581  1.6835  0.6573 -0.8770
  351SOL     OW 1080   1.335   2.635   3.387 -0.0372  0.1768  0.1069
  351SOL    HW1 1081   1.298   2.698   3.449  1.7334  1.5277 -0.1173
  351SOL    HW2 1082   1.428   2.631   3.410  0.2527 -0.8991 -1.1290
  352SOL     OW 1083   3.670   3.003   1.986  0.6937 -0.3827  0.1816
  352SOL    HW1 1084   3.618   2.953   2.049  0.4213 -0.1207  0.1689
  352SOL    HW2 1085   3.606   3.037   1.924  0.8920 -0.1447  0.1059
  353SOL     OW 1086   2.055   0.981   3.338 -0.0438  0.0837  0.3125
  353SOL    HW1 1087   1.980   0.923   3.327  0.5922 -1.2522  2.3954
  353SOL    HW2 1088   2.119   0.951   3.273 -0.2614 -0.6369  0.4269
  354SOL     OW 1089   3.879   4.081   2.990 -0.2234 -0.7521 -0.2047
  354SOL    HW1 1090   3.969   4.060   2.965 -0.4599 -1.3584 -0.5564
  354SOL    HW2 1091   3.825   4.030   2.930 -0.8359  1.5569 -1.7541
  355SOL     OW 1092   3.441   1.323   1.575 -0.3275  0.0541 -0.0373
  355SOL    HW1 1093   3.423   1.237   1.613 -0.6315 -0.6654 -1.7259
  355SOL    HW2 1094   3.370   1.379   1.606 -3.4661 -1.7049 -3.2857
  356SOL     OW 1095   4.104   3.772   1.326 -0.3397  0.2394  0.5194
  356SOL    HW1 1096   4.166   3.736   1.390  0.6060 -0.6230 -0.8419
  356SOL    HW2 1097   4.159   3.812   1.259 -1.3275  1.4809  0.4058
  357SOL     OW 1098   1.734   1.854   2.658 -0.0257  0.7878 -0.6946
  357SOL    HW1 1099   1.642   1.829   2.644 -0.0795  1.2897 -1.2664
  357SOL    HW2 1100   1.751   1.922   2.593  0.7193  0.7893 -0.5107
  358SOL     OW 1101   0.872   4.148   0.157  0.0320 -0.2076 -0.0880
  358SOL    HW1 1102   0.882   4.235   0.197 -0.7006 -0.4421  0.6362
  358SOL    HW2 1103   0.960   4.111   0.158  0.3285  0.4828 -0.2939
  359SOL     OW 1104   0.504   1.783   0.312 -0.9418 -0.2803  0.0187
  359SOL    HW1 1105   0.470   1.707   0.358 -0.1418 -1.3626 -1.1167
  359SOL    HW2 1106   0.529   1.750   0.226 -1.2485  1.4238 -0.7669
  360SOL     OW 1107   1.273   2.955   1.383 -0.3655 -0.3551 -0.1054
  360SOL    HW1 1108   1.336   3.027   1.382  1.0457 -1.5130  0.8261
  360SOL    HW2 1109   1.252   2.943   1.476 -1.9963  0.0108 -0.4056
  361SOL     OW 1110   0.171   4.589   3.128  0.4989 -0.1117 -0.3516
  361SOL    HW1 1111   0.159   4.653   3.198 -0.1519  0.4406 -0.9510
  361SOL    HW2 1112   0.212   4.514   3.171 -0.6263 -0.1113  0.7802
  362SOL     OW 1113   4.184   1.458   0.391  0.2385 -0.3634 -0.2253
  362SOL    HW1 1114   4.174   1.397   0.464 -1.5154 -0.8005 -0.7874
  362SOL    HW2 1115   4.168   1.405   0.313  1.9199  0.1377 -0.9650
  363SOL     OW 1116   3.718   3.329   0.277 -0.3123 -0.0465  0.3029
  363SOL    HW1 1117   3.667   3.320   0.357 -1.5344 -2.1911 -0.6137
  363SOL    HW2 1118   3.759   3.243   0.266  2.4466  1.1626  0.2440
  364SOL     OW 1119   2.576   4.100   0.618 -0.3245 -0.9298 -0.0546
  364SOL    HW1 1120   2.543   4.015   0.648 -3.1489  0.1200  0.0413
  364SOL    HW2 1121   2.551   4.105   0.526  1.6091 -0.9732 -0.6265
  365SOL     OW 1122   1.260   3.087   3.183  0.1101  0.1998  0.0519
  365SOL    HW1 1123   1.261   3.048   3.096 -1.3862  0.7490 -0.2250
  365SOL    HW2 1124   1.344   3.060   3.222 -0.0159 -1.6135 -0.8465
  366SOL     OW 1125   0.170   1.792   0.630  0.2293  0.3343  0.3983
  366SOL    HW1 1126   0.081   1.818   0.602  0.0967  1.6971  1.9108
  366SOL    HW2 1127   0.157   1.755   0.717  1.2126  1.2508  0.9511
  367SOL     OW 1128   4.304   2.062   1.150 -0.3550  0.2988 -0.3313
  367SOL    HW1 1129   4.379   2.060   1.091  1.2607 -1.0740  1.6507
  367SOL    HW2 1130   4.305   2.150   1.187  2.1326 -0.5137  1.8157
  368SOL     OW 1131   0.459   1.636   2.037  0.5654  0.7576 -0.3924
  368SOL    HW1 1132   0.541   1.667   2.077  0.0112  0.9896  0.6040
  368SOL    HW2 1133   0.446   1.693   1.961 -0.7637  3.5564  1.7314
  369SOL     OW 1134   1.448   1.983   0.567 -0.1673 -0.3244 -0.6775
  369SOL    HW1 1135   1.456   2.001   0.660 -0.4263 -1.2231 -0.4801
  369SOL    HW2 1136   1.420   1.892   0.561  0.1653 -0.3823 -1.6420
  370SOL     OW 1137   2.646   3.835   1.362 -0.0565  0.0306 -0.1377
  370SOL    HW1 1138   2.699   3.865   1.289  0.0015 -1.6595 -0.8380
  370SOL    HW2 1139   2.669   3.895   1.434  1.0343  0.7745 -1.0587
  371SOL     OW 1140   0.705   0.302   1.400 -0.6691 -0.4994  0.1252
  371SOL    HW1 1141   0.769   0.344   1.342  0.2147 -1.2683  0.5244
  371SOL    HW2 1142   0.745   0.306   1.487 -1.2422 -0.8404  0.4112
  372SOL     OW 1143   1.801   3.529   2.593  0.0626  0.2439  0.2444
  372SOL    HW1 1144   1.747   3.604   2.567 -1.1117 -1.1488 -1.5826
  372SOL    HW2 1145   1.842   3.500   2.512 -0.4156 -1.7552  0.6655
  373SOL     OW 1146   0.044   1.357   0.008  0.0931 -0.2303 -0.9531
  373SOL    HW1 1147   0.074   1.278  -0.037  0.0305  1.0425 -3.3595
  373SOL    HW2 1148   0.050   1.427  -0.057  0.0034  1.7712  1.0258
  374SOL     OW 1149   3.974   3.789   2.232  0.4276  0.0858 -0.0534
  374SOL    HW1 1150   4.036   3.853   2.267  0.1797  0.4313 -0.2477
  374SOL    HW2 1151   3.903   3.787   2.296  0.5820 -0.2291  0.1123
  375SOL     OW 1152   1.652   2.914   1.025 -0.2622 -0.0216 -0.2730
  375SOL    HW1 1153   1.738   2.904   0.985 -0.5887 -2.5894 -0.4652
  375SOL    HW2 1154   1.670   2.920   1.119  0.1450 -0.3948 -0.3231
  376SOL     OW 1155   3.279   3.519   1.886 -0.0286  0.4207 -0.5054
  376SOL    HW1 1156   3.314   3.468   1.959  1.9287  1.9358 -0.3051
  376SOL    HW2 1157   3.184   3.511   1.896  0.1842 -1.1207  0.9460
  377SOL     OW 1158   1.942   4.766   2.029 -0.2041  0.2084  0.7272
  377SOL    HW1 1159   1.955   4.820   2.108 -1.9046  0.1230  1.0962
  377SOL    HW2 1160   1.978   4.819   1.958 -0.0838  0.9860  1.3525
  378SOL     OW 1161   0.841   0.291   0.493  0.0075 -0.1214 -0.4642
  378SOL    HW1 1162   0.882   0.290   0.580  2.1803 -0.0610 -1.4242
  378SOL    HW2 1163   0.750   0.313   0.510  0.1586 -0.9844  1.8822
  379SOL     OW 1164   0.295   0.135   1.378 -0.8485  0.3448  0.0700
  379SOL    HW1 1165   0.236   0.092   1.315 -0.2327 -1.7066  0.8097
  379SOL    HW2 1166   0.245   0.136   1.460 -1.4474  2.5441 -0.2412
  380SOL     OW 1167   3.838   3.558   0.215 -0.1618 -0.1080  0.5171
  380SOL    HW1 1168   3.777   3.628   0.192 -0.5398  0.7804  3.6649
  380SOL    HW2 1169   3.788   3.477   0.207 -0.1633  0.0645 -1.7413
  381SOL     OW 1170   2.146   0.368   0.778 -0.2296  0.1273  0.0125
  381SOL    HW1 1171   2.122   0.433   0.844 -0.4907  0.7376 -0.6806
  381SOL    HW2 1172   2.190   0.417   0.710 -1.6579 -0.1801 -1.1812
  382SOL     OW 1173   4.424   3.229   2.621  0.1713 -0.5700  0.2780
  382SOL    HW1 1174   4.517   3.236   2.599  0.3572  0.4949  1.3136
  382SOL    HW2 1175   4.397   3.145   2.583  1.5596 -0.9275  0.0161
  383SOL     OW 1176   2.725   0.102   3.174  0.4870  0.2992 -0.2664
  383SOL    HW1 1177   2.732   0.158   3.252  0.3205  0.0297 -0.0570
  383SOL    HW2 1178   2.809   0.056   3.170 -0.0757 -0.8577  0.6573
  384SOL     OW 1179   1.887   4.596   2.729 -0.0686 -0.1254  0.6154
  384SOL    HW1 1180   1.834   4.568   2.803  0.4942  1.1646  1.5393
  384SOL    HW2 1181   1.882   4.524   2.667 -1.3022 -0.8413  1.5150
  385SOL     OW 1182   0.065   3.432   0.183  0.4036 -0.0045  0.2000
  385SOL    HW1 1183   0.098   3.408   0.097  1.6093 -0.8666  0.8634
  385SOL    HW2 1184  -0.021   3.469   0.167  1.0144  0.7998 -1.4667
  386SOL     OW 1185   2.350   4.637   3.348  0.1878  0.0305  0.3333
  386SOL    HW1 1186   2.356   4.558   3.295  0.4542 -0.1578  0.6452
  386SOL    HW2 1187   2.395   4.704   3.295  0.5010 -0.1686  0.3453
  387SOL     OW 1188   1.661   1.585   3.269 -0.4617 -0.0857  0.4609
  387SOL    HW1 1189   1.739   1.559   3.221 -1.1677 -1.6640  0.1231
  387SOL    HW2 1190   1.610   1.637   3.207 -0.0094  0.3962  0.4803
  388SOL     OW 1191   2.805   0.711   3.124 -0.3288  0.4398 -0.0649
  388SOL    HW1 1192   2.834   0.692   3.213 -0.9200 -0.5367 -0.0691
  388SOL    HW2 1193   2.882   0.695   3.070 -0.0715  0.6701  0.2297
  389SOL     OW 1194   3.818   1.626   2.750 -0.3352  0.3993 -0.2603
  389SOL    HW1 1195   3.851   1.549   2.703  0.0400  0.4546 -0.0927
  389SOL    HW2 1196   3.781   1.682   2.682  2.3144  1.5924 -0.8625
  390SOL     OW 1197   4.135   0.290   3.083 -0.5089  0.2174  0.1392
  390SOL    HW1 1198   4.067   0.285   3.016  0.9929  1.7938 -1.5976
  390SOL    HW2 1199   4.107   0.228   3.150 -3.0557 -0.0016 -1.0323
  391SOL     OW 1200   2.804   2.034   2.006 -0.0679 -0.5414 -0.1024
  391SOL    HW1 1201   2.854   1.954   2.025 -1.9874 -1.1756  2.9709
  391SOL    HW2 1202   2.831   2.096   2.072  0.0864  0.7813 -1.3671
  392SOL     OW 1203   1.270   2.256   0.973 -0.1850 -0.3053  0.3630
  392SOL    HW1 1204   1.317   2.197   1.032 -1.2963  0.2665  1.9097
  392SOL    HW2 1205   1.317   2.339   0.979 -0.7529 -0.0209  1.1174
  393SOL     OW 1206   3.678   3.786   0.185 -0.3955  0.0515  0.2382
  393SOL    HW1 1207   3.755   3.829   0.222 -0.3380 -0.2243  0.4399
  393SOL    HW2 1208   3.664   3.831   0.101  0.1955 -0.1380  0.0344
  394SOL     OW 1209   1.602   4.649   0.505 -0.4708 -0.0714  0.0045
  394SOL    HW1 1210   1.692   4.636   0.533 -1.2356 -1.6863  2.0206
  394SOL    HW2 1211   1.577   4.733   0.543 -0.0541 -0.0061  0.1397
  395SOL     OW 1212   2.974   1.512   3.260  0.1835  0.3723  0.0862
  395SOL    HW1 1213   2.897   1.569   3.256  0.7313  1.1887  0.8862
  395SOL    HW2 1214   3.048   1.571   3.252  0.7556 -0.2717  0.5009
  396SOL     OW 1215   4.657   2.176   2.679 -0.2484  0.4762 -0.1478
  396SOL    HW1 1216   4.705   2.096   2.658  0.3917  0.6401  0.6154
  396SOL    HW2 1217   4.685   2.197   2.769 -3.6433 -0.8262  1.3668
  397SOL     OW 1218   3.799   2.476   1.987  0.0573 -0.2088  0.4872
  397SOL    HW1 1219   3.756   2.521   2.060 -1.4177  0.0367 -0.4958
  397SOL    HW2 1220   3.877   2.529   1.970 -0.7468  1.0085  0.4691
  398SOL     OW 1221   3.701   3.305   0.559 -0.7153  1.0449 -0.1954
  398SOL    HW1 1222   3.743   3.300   0.644 -0.3330 -0.4427 -0.4277
  398SOL    HW2 1223   3.618   3.350   0.574 -0.3855  1.3127  0.8385
  399SOL     OW 1224   0.047   2.577   2.340 -0.4075  0.3805  0.0623
  399SOL    HW1 1225   0.011   2.575   2.429 -1.3906  0.9790 -0.2974
  399SOL    HW2 1226  -0.029   2.566   2.283  0.2182 -0.0679 -0.7114
  400SOL     OW 1227   3.727   1.541   2.161  0.3034  0.0438  0.1588
  400SOL    HW1 1228   3.810   1.530   2.116 -0.3273  0.7752 -1.2338
  400SOL    HW2 1229   3.661   1.521   2.095 -0.6520  0.9847  0.7977
  401SOL     OW 1230   2.086   4.618   2.309  0.0118 -0.2852  0.0810
  401SOL    HW1 1231   2.001   4.649   2.340 -0.4862 -0.3325 -1.1975
  401SOL    HW2 1232   2.069   4.530   2.275  0.9395 -1.0300  1.4471
  402SOL     OW 1233   4.005   4.512   0.111  0.2064 -0.1254 -0.4006
  402SOL    HW1 1234   4.061   4.437   0.130 -0.9827 -0.6112  1.4541
  402SOL    HW2 1235   4.066   4.582   0.088  1.3543 -1.5302 -1.8242
  403SOL     OW 1236   1.428   1.851   2.201 -0.3173 -0.0490  0.1054
  403SOL    HW1 1237   1.495   1.855   2.133 -0.8522  0.4262 -0.3965
  403SOL    HW2 1238   1.476   1.866   2.282  0.4689 -1.4731 -0.0575
  404SOL     OW 1239   4.480   3.948   1.270 -0.2423  0.4227 -0.1370
  404SOL    HW1 1240   4.470   3.967   1.363  0.2320  1.6316 -0.3174
  404SOL    HW2 1241   4.476   4.033   1.227 -0.3009 -0.1042 -1.2139
  405SOL     OW 1242   0.089   1.620   0.129 -1.0431  0.4513  0.1555
  405SOL    HW1 1243   0.128   1.615   0.217 -1.8807  0.4398  0.5350
  405SOL    HW2 1244   0.062   1.530   0.111  1.4070 -0.0887 -1.2007
  406SOL     OW 1245   4.635   3.125   0.062  0.7630  0.0642  0.0006
  406SOL    HW1 1246   4.677   3.046   0.029 -1.5097 -1.2803  0.0572
  406SOL    HW2 1247   4.569   3.147  -0.004  1.3692  1.9668 -0.0325
  407SOL     OW 1248   3.250   2.715   2.954  0.2342 -0.4676  0.0472
  407SOL    HW1 1249   3.283   2.678   2.872 -0.6517 -0.2424 -0.4239
  407SOL    HW2 1250   3.156   2.722   2.941  0.1239 -0.1058  0.9620
  408SOL     OW 1251   1.821   0.457   2.557  0.5044 -0.0994  0.3972
  408SOL    HW1 1252   1.909   0.465   2.591  1.3541 -1.3314 -1.3177
  408SOL    HW2 1253   1.823   0.505   2.474 -0.2052 -0.7203  0.0040
  409SOL     OW 1254   4.814   2.859   1.401 -0.6120 -0.3474 -0.1726
  409SOL    HW1 1255   4.893   2.874   1.451 -1.0531  0.6160  0.2616
  409SOL    HW2 1256   4.751   2.823   1.464 -1.3778  1.4834  0.1733
  410SOL     OW 1257   2.453   1.955   0.093  0.3632  0.5498 -0.4192
  410SOL    HW1 1258   2.406   2.013   0.033 -2.1743  0.1026  0.9639
  410SOL    HW2 1259   2.487   2.013   0.161  1.0201  0.7765 -0.9317
  411SOL     OW 1260   3.419   0.620   3.228  0.0290 -0.0891 -0.5425
  411SOL    HW1 1261   3.481   0.692   3.215 -0.9077  0.8529 -0.0196
  411SOL    HW2 1262   3.471   0.541   3.217  1.7148  0.6192  1.5133
  412SOL     OW 1263   3.839   2.120   2.537 -0.8996  0.1843  0.5380
  412SOL    HW1 1264   3.897   2.099   2.610  1.0048  1.1057 -0.6397
  412SOL    HW2 1265   3.859   2.054   2.471 -0.5761  1.0013 -0.1966
  413SOL     OW 1266   3.095   3.251   2.842 -0.6374  1.3681  0.8181
  413SOL    HW1 1267   3.017   3.224   2.793  0.2412 -2.0589  1.0640
  413SOL    HW2 1268   3.142   3.310   2.782 -1.3864  0.1814 -1.0223
  414SOL     OW 1269   1.204   4.670   0.466 -0.4497 -0.0952  0.0602
  414SOL    HW1 1270   1.279   4.611   0.463 -0.5732 -0.3313  1.0723
  414SOL    HW2 1271   1.243   4.758   0.458 -0.3928 -0.3071 -2.8814
  415SOL     OW 1272   4.620   3.695   0.340 -0.3882 -0.3018 -0.2754
  415SOL    HW1 1273   4.601   3.651   0.257  1.9568 -2.4847  0.2177
  415SOL    HW2 1274   4.714   3.683   0.352 -0.2620  1.9391  1.6569
  416SOL     OW 1275   2.185   2.759   2.544 -0.7569 -0.3126  0.1385
  416SOL    HW1 1276   2.160   2.814   2.470 -1.5691 -0.7171  0.0972
  416SOL    HW2 1277   2.221   2.680   2.503  0.6977  0.2863  0.1976
  417SOL     OW 1278   1.410   2.777   0.969  0.5621  0.1136  0.3764
  417SOL    HW1 1279   1.417   2.755   1.062  2.7091  0.1434  0.2593
  417SOL    HW2 1280   1.489   2.827   0.950 -0.0337  0.4477 -1.3913
  418SOL     OW 1281   0.242   0.066   0.288 -0.0839 -0.2269 -0.1490
  418SOL    HW1 1282   0.236   0.127   0.362 -0.2041  0.3662 -0.6451
  418SOL    HW2 1283   0.245  -0.021   0.329 -1.4706  0.0147  0.5281
  419SOL     OW 1284   4.360   4.684   1.266 -0.0391  0.2063 -0.1710
  419SOL    HW1 1285   4.294   4.715   1.327 -0.1504  0.9782 -0.6588
  419SOL    HW2 1286   4.441   4.679   1.317  0.2158  2.3207 -0.2742
  420SOL     OW 1287   0.797   3.424   1.960  0.0336  0.4392  0.1884
  420SOL    HW1 1288   0.740   3.475   2.017 -0.4004 -0.0709  0.2243
  420SOL    HW2 1289   0.738   3.386   1.895  0.4968  0.8412 -0.4669
  421SOL     OW 1290   2.422   3.249   0.316  0.6542  0.6556 -0.0724
  421SOL    HW1 1291   2.362   3.323   0.326 -1.9087 -1.3643  0.2845
  421SOL    HW2 1292   2.433   3.215   0.405 -1.2179 -1.5665 -0.6009
  422SOL     OW 1293   3.316   0.307   0.560 -0.5681 -0.3545 -0.4379
  422SOL    HW1 1294   3.266   0.319   0.478  0.2857 -0.1093 -0.9350
  422SOL    HW2 1295   3.331   0.212   0.565  1.2911 -0.1759 -1.7540
  423SOL     OW 1296   1.153   2.173   3.239 -0.1538  0.2537  0.3932
  423SOL    HW1 1297   1.190   2.138   3.320 -0.0822 -0.2484  0.1422
  423SOL    HW2 1298   1.141   2.267   3.257 -2.3659 -0.2280  1.8416
  424SOL     OW 1299   1.128   2.096   2.513 -1.0295  0.1013  0.3882
  424SOL    HW1 1300   1.194   2.149   2.557 -0.2228 -1.0748  0.6542
  424SOL    HW2 1301   1.156   2.005   2.528 -1.2277 -0.3744 -1.7642
  425SOL     OW 1302   2.457   0.277   3.261  0.0539  0.1401 -0.0186
  425SOL    HW1 1303   2.542   0.310   3.291  1.6975 -1.1447 -2.8262
  425SOL    HW2 1304   2.443   0.197   3.313 -0.3055  1.2238  1.6110
  426SOL     OW 1305   1.419   3.333   0.396 -0.1597 -0.0709 -0.2903
  426SOL    HW1 1306   1.452   3.345   0.307  2.1461 -0.1289  0.4987
  426SOL    HW2 1307   1.497   3.336   0.452 -1.5335  0.0127  1.7528
  427SOL     OW 1308   2.126   0.697   0.704  0.1734 -0.2197  0.1119
  427SOL    HW1 1309   2.106   0.637   0.776  2.6726 -0.1632  0.9459
  427SOL    HW2 1310   2.178   0.644   0.643 -1.7693 -0.2144 -1.6382
  428SOL     OW 1311   1.494   2.831   1.977 -0.0077  0.3404 -0.5926
  428SOL    HW1 1312   1.456   2.918   1.969 -0.7175  0.2442  1.2448
  428SOL    HW2 1313   1.451   2.793   2.054  1.9359 -0.7693  0.0123
  429SOL     OW 1314   2.792   2.347   0.379 -0.0050  0.1668  0.0221
  429SOL    HW1 1315   2.782   2.443   0.380 -1.8106  0.0224 -1.1847
  429SOL    HW2 1316   2.815   2.325   0.470  0.3862  1.7308  0.3312
  430SOL     OW 1317   2.487   2.412   0.144 -0.3300 -0.4201 -0.6094
  430SOL    HW1 1318   2.435   2.474   0.195  1.4204  0.6192  0.0051
  430SOL    HW2 1319   2.429   2.383   0.073 -2.3958 -0.8919  1.1700
  431SOL     OW 1320   3.965   3.130   0.719  0.1599  0.3588  0.7364
  431SOL    HW1 1321   3.885   3.181   0.707 -0.1809 -0.2208  0.5367
  431SOL    HW2 1322   4.024   3.189   0.766 -0.2588  0.9092  0.5806
  432SOL     OW 1323   3.001   0.691   2.941 -0.0756 -0.1356 -0.1222
  432SOL    HW1 1324   2.982   0.597   2.939 -0.2889 -0.0836 -0.6848
  432SOL    HW2 1325   3.073   0.700   3.003 -1.1682 -0.4695  1.2529
  433SOL     OW 1326   1.603   4.796   3.193  0.1878 -0.4460  0.4160
  433SOL    HW1 1327   1.692   4.788   3.160 -0.0429 -1.9490  0.0899
  433SOL    HW2 1328   1.609   4.772   3.285  0.0759 -0.9162  0.3057
  434SOL     OW 1329   0.972   4.663   1.179  0.1329 -0.1426  0.0792
  434SOL    HW1 1330   0.938   4.582   1.215  0.3337 -0.5874 -0.7208
  434SOL    HW2 1331   0.932   4.670   1.093 -0.6990  1.1458  0.5363
  435SOL     OW 1332   3.367   0.773   1.504  0.4562  0.4563 -0.4804
  435SOL    HW1 1333   3.394   0.763   1.596 -0.4844  0.5452 -0.1812
  435SOL    HW2 1334   3.280   0.733   1.501 -0.7667  2.9616 -0.6758
  436SOL     OW 1335   3.938   1.607   0.028  0.0935 -0.3475 -0.7132
  436SOL    HW1 1336   3.855   1.650   0.007  0.8638  1.7925  0.2841
  436SOL    HW2 1337   3.913   1.527   0.072 -1.4666  0.3161 -0.3332
  437SOL     OW 1338   1.490   3.225   0.808 -0.2689  0.3276 -0.1332
  437SOL    HW1 1339   1.573   3.211   0.762 -0.3031  0.3993 -0.2185
  437SOL    HW2 1340   1.429   3.164   0.766 -0.2958  0.3807 -0.1730
  438SOL     OW 1341   3.712   2.583   1.739 -0.0612 -0.1340  0.9793
  438SOL    HW1 1342   3.695   2.494   1.769 -0.9991 -0.0353  0.7594
  438SOL    HW2 1343   3.784   2.613   1.795 -0.2159 -0.7740  1.5357
  439SOL     OW 1344   4.684   3.094   3.139  0.0570 -0.4180  0.6554
  439SOL    HW1 1345   4.602   3.139   3.161  0.3370  0.7221 -0.5109
  439SOL    HW2 1346   4.732   3.091   3.221  0.1046  1.6443  0.7495
  440SOL     OW 1347   2.311   0.759   1.990 -0.3568  0.0738  0.0054
  440SOL    HW1 1348   2.229   0.727   1.955 -0.9037  1.3819  0.0281
  440SOL    HW2 1349   2.347   0.815   1.921  0.7201 -0.7912 -0.1647
  441SOL     OW 1350   2.617   3.774   2.926 -0.6665  0.3044 -0.3218
  441SOL    HW1 1351   2.651   3.863   2.925  0.8552 -0.2068 -2.7026
  441SOL    HW2 1352   2.574   3.763   2.841 -2.2560 -0.7705  0.5518
  442SOL     OW 1353   0.209   3.105   0.865  0.1011 -0.4241  0.5414
  442SOL    HW1 1354   0.157   3.169   0.817 -1.4474 -0.6295  1.8867
  442SOL    HW2 1355   0.298   3.140   0.863 -0.0816  0.0277 -1.6436
  443SOL     OW 1356   0.120   0.692   0.957  0.0967  0.4174 -0.8147
  443SOL    HW1 1357   0.162   0.655   0.880 -0.7718 -2.0695 -0.2172
  443SOL    HW2 1358   0.105   0.784   0.936  0.5845 -0.0125 -3.2751
  444SOL     OW 1359   1.278   1.209   0.001  0.1759 -0.3706 -0.3041
  444SOL    HW1 1360   1.347   1.263   0.038 -0.1194  0.0068 -0.2977
  444SOL    HW2 1361   1.310   1.184  -0.086  0.4668 -0.4882 -0.1653
  445SOL     OW 1362   2.588   0.670   1.748 -0.3319 -0.2463  0.9339
  445SOL    HW1 1363   2.528   0.630   1.685  0.9917  1.0201 -1.2490
  445SOL    HW2 1364   2.552   0.756   1.765  0.2421  0.0911  0.4913
  446SOL     OW 1365   1.354   0.065   0.420 -0.5380 -0.0297  0.3962
  446SOL    HW1 1366   1.399   0.102   0.496  2.9682  0.9545 -1.9325
  446SOL    HW2 1367   1.309   0.139   0.380 -2.5833 -0.5937  1.5447
  447SOL     OW 1368   3.919   3.265   2.370  0.5690 -0.6987  0.0129
  447SOL    HW1 1369   3.960   3.244   2.454  0.2188 -0.1106  0.3384
  447SOL    HW2 1370   3.942   3.357   2.355 -0.2506 -0.4866 -0.0131
  448SOL     OW 1371   3.263   1.941   0.442  0.1299 -0.1762  0.0162
  448SOL    HW1 1372   3.224   1.931   0.529 -0.3815 -0.0379 -0.1920
  448SOL    HW2 1373   3.205   2.002   0.396  1.3821  1.1647  0.1643
  449SOL     OW 1374   4.705   1.819   3.220  0.6264 -0.3288 -0.3590
  449SOL    HW1 1375   4.746   1.892   3.267  0.3273  0.6366 -1.5195
  449SOL    HW2 1376   4.756   1.811   3.139  0.3081 -1.0454 -0.4954
  450SOL     OW 1377   1.038   4.192   1.574  0.2724 -0.0281  0.5936
  450SOL    HW1 1378   1.005   4.259   1.634 -2.3059 -1.1234  0.5136
  450SOL    HW2 1379   0.989   4.113   1.597  0.7906 -1.0278 -1.5333
  451SOL     OW 1380   3.238   2.461   1.578 -0.0521 -0.0361  0.5474
  451SOL    HW1 1381   3.287   2.397   1.526 -0.4768  0.5517 -0.5918
  451SOL    HW2 1382   3.270   2.448   1.667  1.4805 -0.3393 -0.0102
  452SOL     OW 1383   2.528   1.498   3.237 -0.3271  0.0660 -0.4848
  452SOL    HW1 1384   2.539   1.491   3.331 -0.3555  2.2621 -0.2671
  452SOL    HW2 1385   2.596   1.441   3.200  0.8784  0.5831  0.8503
  453SOL     OW 1386   3.588   2.081   1.815  0.1642  0.3478 -0.1399
  453SOL    HW1 1387   3.646   2.156   1.799  0.2218  0.3986  0.2899
  453SOL    HW2 1388   3.548   2.100   1.899  0.3884 -0.2384  0.1059
  454SOL     OW 1389   2.845   2.981   1.355  0.4923  0.2204 -0.1735
  454SOL    HW1 1390   2.940   2.981   1.359  0.4771 -0.5391  0.3174
  454SOL    HW2 1391   2.823   2.900   1.310  0.0712  0.3211 -0.1524
  455SOL     OW 1392   1.146   1.787   2.796 -0.0381  0.3937  0.2910
  455SOL    HW1 1393   1.179   1.871   2.827  2.3371  0.0614 -1.1042
  455SOL    HW2 1394   1.169   1.725   2.865 -1.8665  0.8213  1.3602
  456SOL     OW 1395   1.992   1.480   2.786  0.3486  0.3663  0.5957
  456SOL    HW1 1396   1.901   1.465   2.762  0.7091 -0.8503 -0.1358
  456SOL    HW2 1397   1.990   1.503   2.879 -0.7378  0.9144  0.4455
  457SOL     OW 1398   1.283   4.792   2.879  0.5279  0.2073  0.0829
  457SOL    HW1 1399   1.237   4.876   2.878 -0.8489 -0.4350  1.9592
  457SOL    HW2 1400   1.374   4.813   2.856 -0.2324  1.8334 -1.6944
  458SOL     OW 1401   4.261   4.372   2.463  0.5459  0.3691 -0.4561
  458SOL    HW1 1402   4.176   4.396   2.426  0.0554 -0.9895 -0.2444
  458SOL    HW2 1403   4.251   4.384   2.557  0.3393 -0.5074 -0.3615
  459SOL     OW 1404   0.776   3.942   0.360 -0.4108  0.3585  0.3814
  459SOL    HW1 1405   0.860   3.960   0.402 -0.9119  1.7907  0.8659
  459SOL    HW2 1406   0.794   3.951   0.266  0.4983 -1.8804  0.2727
  460SOL     OW 1407   3.411   1.719   1.691 -0.1037 -0.2293 -0.3810
  460SOL    HW1 1408   3.349   1.791   1.680  1.6507  1.2058 -1.1997
  460SOL    HW2 1409   3.356   1.640   1.687 -1.8881  0.9850 -0.9264
  461SOL     OW 1410   0.118   3.303   3.068  0.0962 -0.3966 -0.1442
  461SOL    HW1 1411   0.078   3.259   2.993  1.5263 -2.1913  0.0856
  461SOL    HW2 1412   0.049   3.303   3.135 -1.3396  1.5974 -1.4947
  462SOL     OW 1413   1.262   0.319   2.051  0.0793  0.5125 -0.3189
  462SOL    HW1 1414   1.180   0.354   2.015 -1.2726 -1.8802  0.1945
  462SOL    HW2 1415   1.233   0.250   2.112  2.5025 -0.8155 -0.5635
  463SOL     OW 1416   3.187   4.763   1.567  0.1310 -0.1022  0.0186
  463SOL    HW1 1417   3.120   4.695   1.568 -1.0309  0.9974  0.4394
  463SOL    HW2 1418   3.225   4.762   1.654 -0.5280  0.3827  0.3182
  464SOL     OW 1419   2.336   1.478   2.203 -0.0516 -0.2193  0.0564
  464SOL    HW1 1420   2.290   1.491   2.286  1.1648  0.2778  0.6986
  464SOL    HW2 1421   2.356   1.385   2.201  0.6472 -0.0993  0.7566
  465SOL     OW 1422   4.305   0.523   3.168  0.2679 -0.1569 -0.4062
  465SOL    HW1 1423   4.234   0.517   3.105 -0.6826  0.0781  0.6072
  465SOL    HW2 1424   4.383   0.496   3.120 -0.4399 -0.0462 -1.6455
  466SOL     OW 1425   0.531   4.676   2.657 -0.1917 -0.7557  0.7515
  466SOL    HW1 1426   0.507   4.658   2.748  0.5236  0.6686  1.2497
  466SOL    HW2 1427   0.452   4.713   2.619 -0.0640  0.0196  1.2180
  467SOL     OW 1428   2.804   0.288   2.736 -0.0125 -0.7101  0.0803
  467SOL    HW1 1429   2.755   0.303   2.818 -1.3373 -0.1943 -0.7661
  467SOL    HW2 1430   2.768   0.353   2.675  1.9612 -0.1093 -0.5202
  468SOL     OW 1431   3.285   1.080   2.228  0.1748 -0.2296 -0.1206
  468SOL    HW1 1432   3.214   1.026   2.192  0.2644  0.1951 -0.9596
  468SOL    HW2 1433   3.240   1.153   2.269  0.1085 -0.0844 -0.4450
  469SOL     OW 1434   4.445   2.708   0.107  0.4837  0.1735  0.0753
  469SOL    HW1 1435   4.489   2.676   0.028 -0.1013 -0.6590  0.0747
  469SOL    HW2 1436   4.358   2.734   0.077 -0.0035 -0.8519  0.5756
  470SOL     OW 1437   2.429   1.009   0.979  0.4289  0.3407 -0.6834
  470SOL    HW1 1438   2.485   0.946   0.932  0.9457 -0.5429  1.0312
  470SOL    HW2 1439   2.340   0.982   0.959  0.6384 -0.0579 -1.0953
  471SOL     OW 1440   1.911   3.779   2.449 -0.3805  0.0829 -0.1367
  471SOL    HW1 1441   1.830   3.829   2.437 -0.6685 -0.3383  0.0217
  471SOL    HW2 1442   1.956   3.787   2.365 -0.5217  0.4354 -0.1811
  472SOL     OW 1443   2.415   0.604   1.549 -0.4858  0.1588 -0.1752
  472SOL    HW1 1444   2.380   0.693   1.539  0.2464  0.4056 -0.7075
  472SOL    HW2 1445   2.486   0.600   1.484  1.9209  0.4267  2.2458
  473SOL     OW 1446   4.161   1.001   3.270 -0.3044 -0.5559  0.5597
  473SOL    HW1 1447   4.146   1.048   3.188  0.0824 -1.5156 -0.0798
  473SOL    HW2 1448   4.102   1.042   3.333  0.6466  1.3531  0.2670
  474SOL     OW 1449   4.716   1.398   2.486 -0.5830 -0.4385  0.2660
  474SOL    HW1 1450   4.702   1.306   2.510 -3.4522  0.0803  0.8662
  474SOL    HW2 1451   4.727   1.443   2.569 -0.2641 -0.0823  0.0331
  475SOL     OW 1452   1.823   0.795   2.214 -0.1760 -0.0933  0.1065
  475SOL    HW1 1453   1.781   0.881   2.221  0.3526  0.1784 -0.0008
  475SOL    HW2 1454   1.917   0.815   2.206 -0.1471 -0.6334 -1.0424
  476SOL     OW 1455   0.762   4.176   2.336 -0.2292  0.1814  0.0331
  476SOL    HW1 1456   0.783   4.084   2.353  0.3322  0.3759  0.4584
  476SOL    HW2 1457   0.731   4.209   2.421  3.7270  1.4717  1.2261
  477SOL     OW 1458   2.910   4.047   2.443 -0.1568 -0.0162  0.1843
  477SOL    HW1 1459   2.956   4.129   2.455 -0.4301  0.0801  0.5794
  477SOL    HW2 1460   2.915   4.003   2.528  0.5280 -0.6955 -0.1834
  478SOL     OW 1461   1.919   2.039   2.257 -0.1104  0.3574  0.2251
  478SOL    HW1 1462   1.969   2.048   2.176  1.2469  1.2575  1.1176
  478SOL    HW2 1463   1.948   1.955   2.294 -0.2347  0.2595  0.0989
  479SOL     OW 1464   1.946   1.393   2.375  0.6216 -0.1082  0.3311
  479SOL    HW1 1465   1.935   1.313   2.325 -1.3805 -0.5252  1.3418
  479SOL    HW2 1466   1.908   1.374   2.461  1.4317  1.4571  1.0911
  480SOL     OW 1467   3.937   1.697   1.281 -0.4156  0.5297 -0.2728
  480SOL    HW1 1468   3.930   1.609   1.320 -0.0783  0.3627 -0.5876
  480SOL    HW2 1469   4.015   1.735   1.323 -1.1630  1.0815  0.6497
  481SOL     OW 1470   1.071   2.438   2.455 -0.0405  0.6088  0.2592
  481SOL    HW1 1471   1.060   2.353   2.413 -2.9301  0.6506  0.7099
  481SOL    HW2 1472   1.129   2.420   2.530  1.0318 -0.4955 -0.7959
  482SOL     OW 1473   0.723   2.089   1.654  0.3779 -0.4386 -0.2109
  482SOL    HW1 1474   0.650   2.071   1.594 -1.3929  2.4731  0.8604
  482SOL    HW2 1475   0.681   2.100   1.739  2.0237  1.4682  0.4195
  483SOL     OW 1476   2.956   0.090   2.558  0.8359 -0.6464 -0.6664
  483SOL    HW1 1477   2.926   0.152   2.624  1.3626 -2.3531  1.2773
  483SOL    HW2 1478   3.048   0.074   2.579  0.8863 -1.6120 -1.5028
  484SOL     OW 1479   3.869   0.817   1.174 -0.2012  0.2867 -0.5899
  484SOL    HW1 1480   3.946   0.795   1.227  0.3382 -0.4348 -1.6344
  484SOL    HW2 1481   3.905   0.864   1.099 -0.6196 -1.1609 -1.7293
  485SOL     OW 1482   3.945   2.258   2.121 -0.1801  0.6106 -0.2487
  485SOL    HW1 1483   3.895   2.310   2.057 -1.3503 -0.6628 -0.4150
  485SOL    HW2 1484   3.886   2.249   2.195  0.3710  0.3033  0.1563
  486SOL     OW 1485   3.581   4.807   1.060  0.4056  0.2441 -0.2098
  486SOL    HW1 1486   3.557   4.866   1.131 -0.3928 -2.0048  1.5217
  486SOL    HW2 1487   3.648   4.854   1.010 -0.5570  2.7616  0.7207
  487SOL     OW 1488   1.252   1.093   1.851 -0.2259  0.0282 -0.2588
  487SOL    HW1 1489   1.327   1.153   1.845 -0.8484  0.7189 -1.5880
  487SOL    HW2 1490   1.176   1.148   1.832 -0.8613 -1.0823 -1.0478
  488SOL     OW 1491   3.782   0.671   2.240  0.3593  0.1440 -0.8492
  488SOL    HW1 1492   3.741   0.758   2.237  1.0466  0.5872  1.1228
  488SOL    HW2 1493   3.869   0.684   2.200  0.0447  0.0720 -1.5828
  489SOL     OW 1494   1.916   4.577   0.482 -0.2976  0.2885 -0.0244
  489SOL    HW1 1495   1.998   4.548   0.522 -0.7333  0.9364  1.3876
  489SOL    HW2 1496   1.848   4.527   0.528 -0.7812  0.7340 -0.2503
  490SOL     OW 1497   0.014   2.702   3.395  0.5993  0.5578 -0.3493
  490SOL    HW1 1498  -0.017   2.733   3.480  2.6272  1.0434  0.2745
  490SOL    HW2 1499  -0.023   2.764   3.332 -1.5533 -0.2511  0.0544
  491SOL     OW 1500   4.137   0.303   1.899 -0.2541 -0.4941  0.4183
  491SOL    HW1 1501   4.197   0.254   1.843  0.3575  0.9957 -0.2691
  491SOL    HW2 1502   4.070   0.239   1.923 -0.9065 -1.0818 -2.5311
  492SOL     OW 1503   1.900   1.192   3.391 -0.0323 -0.3777 -0.0598
  492SOL    HW1 1504   1.955   1.113   3.384  1.1693  0.4885 -0.9056
  492SOL    HW2 1505   1.814   1.159   3.414  0.3839 -1.9767 -0.6256
  493SOL     OW 1506   4.057   3.504   2.301 -0.5066  0.2682  0.0329
  493SOL    HW1 1507   4.132   3.470   2.251  0.4365  0.1649  1.4662
  493SOL    HW2 1508   4.085   3.590   2.330 -0.7211  0.0091  1.0347
  494SOL     OW 1509   0.524   0.843   1.833 -0.3065  0.0463 -0.2753
  494SOL    HW1 1510   0.585   0.906   1.794 -0.0709 -0.6739 -1.0827
  494SOL    HW2 1511   0.439   0.866   1.796  0.2363 -2.0365 -3.0780
  495SOL     OW 1512   4.351   4.034   0.251  0.5551  0.0029  0.7548
  495SOL    HW1 1513   4.276   4.082   0.216  0.3264 -0.5551  0.4619
  495SOL    HW2 1514   4.426   4.064   0.199  0.4202  0.0699  0.5995
  496SOL     OW 1515   1.837   2.084   1.915  0.5023  0.0501 -0.2359
  496SOL    HW1 1516   1.836   2.087   1.819 -0.9954  1.8688 -0.2134
  496SOL    HW2 1517   1.806   2.170   1.942  1.7317 -0.1135  1.9240
  497SOL     OW 1518   3.994   1.509   0.972 -0.0382  0.3866  0.0022
  497SOL    HW1 1519   4.023   1.562   1.046 -0.0754 -0.3534  0.5543
  497SOL    HW2 1520   4.032   1.553   0.895 -0.4271  1.4502  0.4000
  498SOL     OW 1521   4.751   3.902   1.952 -0.3961 -0.4224  0.5831
  498SOL    HW1 1522   4.697   3.906   1.873  0.7895 -1.8196 -0.3643
  498SOL    HW2 1523   4.800   3.985   1.952 -1.7815  0.4245  0.9280
  499SOL     OW 1524   0.523   1.362   2.021 -0.1543 -0.6290  0.0100
  499SOL    HW1 1525   0.554   1.387   2.109  0.6798  1.4622 -0.8213
  499SOL    HW2 1526   0.472   1.438   1.991  0.3455 -0.9209 -1.6675
  500SOL     OW 1527   3.771   4.819   2.481 -0.1320  0.4020 -0.1010
  500SOL    HW1 1528   3.685   4.804   2.442  0.3118  2.9417 -2.3667
  500SOL    HW2 1529   3.833   4.781   2.418  0.4731  0.0777  0.6758
  501SOL     OW 1530   1.239   1.015   0.554 -0.4235 -0.2471 -0.1255
  501SOL    HW1 1531   1.311   1.065   0.592 -0.8706 -1.4589  2.5337
  501SOL    HW2 1532   1.184   1.081   0.512  1.1393  0.9424 -0.4380
  502SOL     OW 1533   3.404   3.282   0.242  0.6690  0.0043 -0.2450
  502SOL    HW1 1534   3.412   3.225   0.166 -0.2848 -0.5392  0.0410
  502SOL    HW2 1535   3.464   3.355   0.224  2.7559 -1.6082 -0.0909
  503SOL     OW 1536   4.541   0.791   0.457  0.2219 -0.5216 -0.3866
  503SOL    HW1 1537   4.455   0.815   0.423 -1.3331 -1.6956  2.4261
  503SOL    HW2 1538   4.572   0.722   0.399 -3.9081 -5.0311  2.1235
  504SOL     OW 1539   0.018   1.026   1.999  0.4459 -0.2796 -0.1092
  504SOL    HW1 1540   0.033   0.937   1.968 -1.7751 -0.9549  0.5403
  504SOL    HW2 1541   0.091   1.043   2.059 -0.0062 -2.3898  1.1625
  505SOL     OW 1542   1.843   1.194   1.455 -0.0704  0.0403  0.0902
  505SOL    HW1 1543   1.767   1.200   1.513  0.7339 -1.0716  1.3237
  505SOL    HW2 1544   1.856   1.100   1.444  2.8933  0.0500  2.3713
  506SOL     OW 1545   2.379   2.885   2.705 -0.4353 -0.3861  0.4546
  506SOL    HW1 1546   2.368   2.811   2.765 -0.8394 -2.2499 -1.7744
  506SOL    HW2 1547   2.310   2.873   2.640  1.0616  0.4818 -1.3911
  507SOL     OW 1548   1.763   3.165   0.061  0.7117  0.3631  0.2650
  507SOL    HW1 1549   1.840   3.110   0.048 -0.1739 -1.1607  1.1915
  507SOL    HW2 1550   1.747   3.204  -0.025  1.8820 -0.1360 -0.2020
  508SOL     OW 1551   1.016   0.430   1.961 -0.1451 -0.0516 -0.7652
  508SOL    HW1 1552   1.028   0.525   1.973  0.6562 -0.1250 -0.8940
  508SOL    HW2 1553   0.983   0.400   2.046 -0.4254  0.3510 -0.7280
  509SOL     OW 1554   3.258   3.026   1.020 -0.0625 -0.5025 -0.1243
  509SOL    HW1 1555   3.314   3.061   1.090 -0.3561  2.3803 -1.2001
  509SOL    HW2 1556   3.312   3.033   0.941 -1.5815  1.5899 -1.0529
  510SOL     OW 1557   0.402   3.564   1.640  0.4596  0.5095 -0.8909
  510SOL    HW1 1558   0.491   3.590   1.661 -0.1034  1.4537  0.4646
  510SOL    HW2 1559   0.357   3.645   1.617 -0.7829  0.5512  1.3502
  511SOL     OW 1560   0.263   1.034   2.132  0.4845 -0.3995  0.2678
  511SOL    HW1 1561   0.263   0.942   2.104  1.7033 -1.2877  2.8606
  511SOL    HW2 1562   0.355   1.059   2.132  0.0863  1.3923 -1.8324
  512SOL     OW 1563   2.957   1.720   2.269  0.3526 -0.2292  0.0246
  512SOL    HW1 1564   2.870   1.748   2.295  0.0223 -1.0811 -0.1214
  512SOL    HW2 1565   3.017   1.779   2.314 -0.3325  1.4466 -1.1930
  513SOL     OW 1566   2.577   0.646   3.273 -0.1152  0.2613 -0.1986
  513SOL    HW1 1567   2.634   0.695   3.214  2.8516 -1.5100  0.9996
  513SOL    HW2 1568   2.588   0.689   3.358  0.2278 -0.7146  0.2570
  514SOL     OW 1569   4.152   1.931   0.979  0.1660  0.0238  0.5025
  514SOL    HW1 1570   4.065   1.955   1.011  0.0206 -0.2035  0.2821
  514SOL    HW2 1571   4.212   1.960   1.048  0.0578  1.5919 -0.0305
  515SOL     OW 1572   0.483   4.399   2.395 -0.4500 -0.4351 -0.5484
  515SOL    HW1 1573   0.524   4.314   2.381 -0.5362 -0.6517  0.4326
  515SOL    HW2 1574   0.468   4.403   2.489  1.4280  1.4966 -0.2425
  516SOL     OW 1575   4.291   1.836   3.046 -0.2234  0.0523 -0.0743
  516SOL    HW1 1576   4.211   1.848   3.097  0.1288  2.5474 -0.0052
  516SOL    HW2 1577   4.259   1.819   2.957 -0.8589  0.9615 -0.0386
  517SOL     OW 1578   1.946   0.018   1.753  0.2979  0.0745 -0.4488
  517SOL    HW1 1579   1.872  -0.042   1.763  1.3563 -2.3451 -4.5415
  517SOL    HW2 1580   1.908   0.096   1.712 -0.1338 -1.1118 -2.4436
  518SOL     OW 1581   3.757   4.597   1.502 -0.1077 -0.1728 -0.2942
  518SOL    HW1 1582   3.840   4.589   1.550  1.1868  2.7929 -1.8115
  518SOL    HW2 1583   3.779   4.576   1.412 -0.5252  2.3326 -1.0479
  519SOL     OW 1584   2.687   2.384   1.642  0.1284 -0.6967  0.2001
  519SOL    HW1 1585   2.749   2.430   1.586 -0.6406  0.1888  0.0424
  519SOL    HW2 1586   2.737   2.311   1.679  1.2777  0.0299  0.1367
  520SOL     OW 1587   3.287   4.128   2.700  0.2367 -0.3480  0.3394
  520SOL    HW1 1588   3.194   4.151   2.698  0.8153  2.3037 -1.0705
  520SOL    HW2 1589   3.288   4.033   2.689 -2.2897 -0.3799 -0.4080
  521SOL     OW 1590   3.247   2.554   1.984 -0.6624  0.6032 -0.1496
  521SOL    HW1 1591   3.318   2.616   1.966  0.8485 -0.5066  1.5472
  521SOL    HW2 1592   3.263   2.481   1.925 -1.2010  0.8925 -0.6712
  522SOL     OW 1593   4.190   0.576   1.907  0.3580  0.0260 -0.5838
  522SOL    HW1 1594   4.188   0.482   1.892  2.3723 -0.0198 -0.9565
  522SOL    HW2 1595   4.123   0.612   1.849 -0.0972 -1.1322 -0.7941
  523SOL     OW 1596   3.134   2.057   2.617  0.3654  0.8736  0.3370
  523SOL    HW1 1597   3.121   2.145   2.581 -0.1783  0.5827 -0.1942
  523SOL    HW2 1598   3.050   2.035   2.657  0.3793  0.4494  0.1407
  524SOL     OW 1599   3.337   2.678   1.403 -0.3428  0.3201  0.3610
  524SOL    HW1 1600   3.426   2.657   1.432 -0.3303 -1.7687 -0.9498
  524SOL    HW2 1601   3.280   2.631   1.465 -0.3538 -2.2145 -1.3909
  525SOL     OW 1602   0.037   0.378   1.707  0.2412  0.3880 -0.4168
  525SOL    HW1 1603   0.126   0.405   1.727  0.5273 -1.4142  1.0336
  525SOL    HW2 1604  -0.011   0.391   1.789 -0.7935  1.0671 -1.0961
  526SOL     OW 1605   3.845   2.011   0.221 -0.4237  0.4197 -0.1125
  526SOL    HW1 1606   3.830   2.050   0.135  0.9067  0.8062 -0.1918
  526SOL    HW2 1607   3.940   2.004   0.229 -0.5519 -0.7397  0.8372
  527SOL     OW 1608   1.506   2.287   2.822 -0.2802  0.2232  0.8081
  527SOL    HW1 1609   1.507   2.276   2.727 -3.3816  1.6930  0.4802
  527SOL    HW2 1610   1.575   2.229   2.854 -1.0963 -2.6161 -2.1028
  528SOL     OW 1611   4.816   0.440   3.035 -0.0373 -0.1629 -0.5962
  528SOL    HW1 1612   4.834   0.519   3.085  1.0414 -0.9211  0.2563
  528SOL    HW2 1613   4.858   0.369   3.084 -2.2515 -1.5233 -0.5151
  529SOL     OW 1614   0.452   0.402   0.805  0.5484 -0.1989 -0.1070
  529SOL    HW1 1615   0.408   0.329   0.847 -0.5707  1.6123  2.1229
  529SOL    HW2 1616   0.539   0.405   0.845  0.6656 -0.4135 -0.3435
  530SOL     OW 1617   2.526   3.696   1.814  0.2074  0.1782 -0.1348
  530SOL    HW1 1618   2.547   3.780   1.854 -2.2117 -0.5845  3.1637
  530SOL    HW2 1619   2.597   3.637   1.840 -0.1861  0.2573  1.1703
  531SOL     OW 1620   3.486   3.252   2.383  0.0068 -0.1069 -0.3810
  531SOL    HW1 1621   3.411   3.210   2.342  0.6510 -2.3121  0.5215
  531SOL    HW2 1622   3.562   3.213   2.340  0.6392 -0.1891  0.7492
  532SOL     OW 1623   1.836   2.300   2.306 -0.0772  0.6431  0.3809
  532SOL    HW1 1624   1.874   2.212   2.298 -0.6180  0.5630 -1.6400
  532SOL    HW2 1625   1.826   2.330   2.216 -2.2238  1.7756  0.9521
  533SOL     OW 1626   0.944   3.726   2.757  0.0611  0.1864  0.0178
  533SOL    HW1 1627   1.033   3.743   2.788  0.6843 -0.9126 -1.0888
  533SOL    HW2 1628   0.900   3.686   2.832  0.8166 -0.2272  0.2472
  534SOL     OW 1629   0.041   0.299   1.297  0.3948 -0.1774 -0.1152
  534SOL    HW1 1630   0.045   0.379   1.244 -0.7789  0.9902  1.4668
  534SOL    HW2 1631   0.041   0.228   1.233  1.0941  1.0864 -1.5863
  535SOL     OW 1632   1.478   1.806   2.708  0.4923  0.3564 -0.7689
  535SOL    HW1 1633   1.395   1.780   2.669 -0.3863  1.8747 -0.0011
  535SOL    HW2 1634   1.454   1.865   2.780  2.1820 -0.1437  0.2794
  536SOL     OW 1635   4.329   3.766   0.279 -0.3336 -0.1861  0.2641
  536SOL    HW1 1636   4.347   3.861   0.281  0.5606 -0.3429  0.1153
  536SOL    HW2 1637   4.402   3.729   0.229 -0.2483 -1.0490  1.0062
  537SOL     OW 1638   3.754   3.689   0.894 -0.3417 -0.0083  0.0453
  537SOL    HW1 1639   3.817   3.696   0.823  0.5133  0.7341  0.8363
  537SOL    HW2 1640   3.687   3.753   0.873 -0.5555 -0.4135 -0.5267
  538SOL     OW 1641   3.086   2.693   2.177  0.1849 -0.1885 -0.7620
  538SOL    HW1 1642   3.108   2.608   2.214 -1.9669 -0.8582 -0.8629
  538SOL    HW2 1643   3.150   2.707   2.107  1.1069 -1.2891 -0.1581
  539SOL     OW 1644   1.240   2.088   2.219 -0.2729  0.8111 -0.4367
  539SOL    HW1 1645   1.289   2.008   2.240  0.1710  0.8460 -1.3316
  539SOL    HW2 1646   1.255   2.145   2.295  0.6731  0.6405 -0.4821
  540SOL     OW 1647   0.668   0.749   3.067 -0.2880 -0.2841 -1.1457
  540SOL    HW1 1648   0.698   0.765   2.978 -0.9096  0.9310 -1.1583
  540SOL    HW2 1649   0.574   0.766   3.064 -0.4088 -0.7413 -0.3662
  541SOL     OW 1650   0.183   3.526   2.446  0.4569 -0.1422 -0.3766
  541SOL    HW1 1651   0.117   3.478   2.396  0.1485  1.0619 -1.1890
  541SOL    HW2 1652   0.264   3.479   2.430  0.3446  0.1356 -1.9664
  542SOL     OW 1653   3.382   1.220   0.653  0.0125  0.3434  0.0938
  542SOL    HW1 1654   3.350   1.210   0.743 -0.9590  0.6005 -0.2116
  542SOL    HW2 1655   3.477   1.230   0.663 -0.0773  0.3400  1.0891
  543SOL     OW 1656   3.535   2.370   2.193 -0.3119 -0.0405 -0.0146
  543SOL    HW1 1657   3.629   2.389   2.195 -0.5164  1.0004  0.4280
  543SOL    HW2 1658   3.516   2.340   2.282 -0.6270  0.9904  0.2793
  544SOL     OW 1659   4.776   3.900   1.301  0.1197  0.4696 -1.2263
  544SOL    HW1 1660   4.754   3.992   1.282 -0.8592  0.5675  0.2831
  544SOL    HW2 1661   4.724   3.850   1.238  0.9499  0.9240 -2.3237
  545SOL     OW 1662   2.810   4.208   0.116 -0.7805  0.5343 -0.1132
  545SOL    HW1 1663   2.835   4.180   0.028  0.1842  1.3229 -0.1065
  545SOL    HW2 1664   2.832   4.301   0.118 -0.8122  0.5238  0.9671
  546SOL     OW 1665   3.415   2.735   0.586  0.1584  0.3395  0.2363
  546SOL    HW1 1666   3.374   2.767   0.667 -1.1365  0.9731 -0.6502
  546SOL    HW2 1667   3.479   2.671   0.617 -0.5969  0.2514  1.7464
  547SOL     OW 1668   4.430   4.530   3.266 -0.2453 -0.3464 -0.2137
  547SOL    HW1 1669   4.346   4.484   3.259  0.9099 -2.4000 -1.6296
  547SOL    HW2 1670   4.475   4.485   3.338 -0.3463  0.7938  0.5870
  548SOL     OW 1671   3.075   3.531   0.243 -0.3124  0.0080 -0.0332
  548SOL    HW1 1672   3.161   3.561   0.273  0.2829  0.5794 -2.1438
  548SOL    HW2 1673   3.031   3.611   0.214 -0.8802 -0.5023 -0.5854
  549SOL     OW 1674   3.026   0.223   1.808  0.0525 -0.3162  0.1100
  549SOL    HW1 1675   2.970   0.297   1.785  1.5387  0.6348 -0.5916
  549SOL    HW2 1676   2.983   0.183   1.883 -1.5665  0.3556 -0.4149
  550SOL     OW 1677   3.857   1.232   0.625  0.5307  0.4026 -0.3625
  550SOL    HW1 1678   3.849   1.178   0.546  0.7515 -0.6878  0.3451
  550SOL    HW2 1679   3.920   1.186   0.679 -1.0543  0.0855  1.3029
  551SOL     OW 1680   4.247   2.600   2.032 -0.0137  0.2072  0.5096
  551SOL    HW1 1681   4.256   2.673   2.093  1.5420 -0.2684  0.8969
  551SOL    HW2 1682   4.190   2.633   1.963  0.6938  1.8113  0.6439
  552SOL     OW 1683   0.331   1.831   2.338  0.2232  0.0231 -0.1240
  552SOL    HW1 1684   0.236   1.817   2.349 -0.0324  0.6062 -1.3720
  552SOL    HW2 1685   0.360   1.757   2.283  0.9158 -1.2830  1.9042
  553SOL     OW 1686   2.500   3.138   0.585  0.2504 -0.1599 -0.4558
  553SOL    HW1 1687   2.489   3.119   0.678  0.8206  0.3487 -0.2719
  553SOL    HW2 1688   2.585   3.099   0.562  0.3972  0.2457 -0.6101
  554SOL     OW 1689   0.490   4.737   3.158  0.0317 -0.3781  0.5173
  554SOL    HW1 1690   0.563   4.762   3.215 -1.2862  0.9217  1.7318
  554SOL    HW2 1691   0.423   4.804   3.174 -0.8671 -0.6448 -1.6879
  555SOL     OW 1692   0.802   2.566   0.191  0.0131  0.0637 -0.6276
  555SOL    HW1 1693   0.715   2.534   0.164 -0.9154  1.5174  0.5053
  555SOL    HW2 1694   0.803   2.657   0.164  1.2749  0.0188 -0.7657
  556SOL     OW 1695   0.669   3.519   0.938  0.1101  0.0945 -0.4165
  556SOL    HW1 1696   0.697   3.572   1.012  0.7414  0.2013 -0.7328
  556SOL    HW2 1697   0.573   3.529   0.936  0.0938  0.1265  0.3501
  557SOL     OW 1698   1.148   2.983   1.632 -0.2709  0.2080 -0.2686
  557SOL    HW1 1699   1.150   2.920   1.704 -2.0695  1.3198  0.8354
  557SOL    HW2 1700   1.066   2.966   1.587  0.4634  0.0585 -1.6105
  558SOL     OW 1701   3.510   0.328   1.383  0.2945 -0.1220  0.4993
  558SOL    HW1 1702   3.491   0.421   1.380 -1.8756 -0.5455 -0.2952
  558SOL    HW2 1703   3.601   0.321   1.354  0.6084  1.7533  0.9356
  559SOL     OW 1704   0.131   3.563   2.983 -0.3318  0.4411 -0.2683
  559SOL    HW1 1705   0.111   3.622   3.056 -0.7618  0.2457 -0.2236
  559SOL    HW2 1706   0.115   3.475   3.018 -1.7137  0.3940 -0.9368
  560SOL     OW 1707   3.880   3.197   1.786 -0.4150  0.0839 -0.1391
  560SOL    HW1 1708   3.829   3.255   1.730  0.0100 -0.0509 -0.6759
  560SOL    HW2 1709   3.929   3.142   1.725  1.2793  0.9875  0.3156
  561SOL     OW 1710   4.281   1.812   2.355 -0.2514  0.9333 -0.1254
  561SOL    HW1 1711   4.210   1.821   2.418  0.3043  1.0603  0.4993
  561SOL    HW2 1712   4.285   1.719   2.336  0.6645  0.6383  1.3448
  562SOL     OW 1713   3.241   1.899   1.066 -0.3513 -0.3133  0.1652
  562SOL    HW1 1714   3.224   1.824   1.124 -0.3709 -1.0513 -0.7725
  562SOL    HW2 1715   3.335   1.895   1.049 -0.2771  0.1359  0.4460
  563SOL     OW 1716   2.524   3.333   0.872 -0.4233 -0.2174 -0.4180
  563SOL    HW1 1717   2.487   3.383   0.945 -2.4885 -0.8629 -0.9556
  563SOL    HW2 1718   2.577   3.266   0.914 -0.9955 -0.1323  0.4717
  564SOL     OW 1719   3.796   1.479   2.986 -0.0554  0.0475 -0.3929
  564SOL    HW1 1720   3.803   1.526   2.902 -1.5593 -0.5872 -0.9091
  564SOL    HW2 1721   3.706   1.447   2.988  0.2071 -0.6778  1.0978
  565SOL     OW 1722   0.615   4.732   0.864 -0.1811  0.7244 -0.6073
  565SOL    HW1 1723   0.600   4.770   0.951 -0.3408  2.9640 -1.5539
  565SOL    HW2 1724   0.710   4.733   0.854 -0.2022  1.2771 -0.7843
  566SOL     OW 1725   1.006   1.221   1.825 -0.5093  0.1181  0.0942
  566SOL    HW1 1726   0.922   1.185   1.855 -0.5296  0.7167  0.8037
  566SOL    HW2 1727   0.990   1.247   1.734 -0.6694 -1.0588 -0.2283
  567SOL     OW 1728   4.803   3.363   0.957  0.4893 -0.2812 -0.0049
  567SOL    HW1 1729   4.763   3.402   0.879 -0.3392  0.0069  0.5504
  567SOL    HW2 1730   4.830   3.438   1.010  1.6442 -0.4751 -0.3029
  568SOL     OW 1731   0.232   4.124   3.234 -0.0171  0.1424 -0.9262
  568SOL    HW1 1732   0.227   4.155   3.144 -2.3411 -0.6680 -1.1716
  568SOL    HW2 1733   0.154   4.069   3.244  0.0988  0.3152  1.6211
  569SOL     OW 1734   1.688   3.995   0.478 -0.4828 -0.0723 -0.3211
  569SOL    HW1 1735   1.705   3.971   0.387 -1.4940  0.9229 -0.7956
  569SOL    HW2 1736   1.742   3.935   0.529 -0.5133 -1.1909 -1.5486
  570SOL     OW 1737   4.597   0.395   2.255 -0.1294  0.2189  0.2642
  570SOL    HW1 1738   4.528   0.427   2.197  0.3289  2.0893  0.6794
  570SOL    HW2 1739   4.627   0.473   2.302  2.5712 -0.4486 -0.1983
  571SOL     OW 1740   0.633   2.532   1.353 -0.0153 -0.3388 -0.0686
  571SOL    HW1 1741   0.606   2.493   1.436  2.1147  0.0865  0.8843
  571SOL    HW2 1742   0.598   2.472   1.287  1.4658 -2.8786  1.2598
  572SOL     OW 1743   3.948   2.430   2.768 -0.6881 -0.0654 -0.1888
  572SOL    HW1 1744   3.865   2.432   2.720 -0.7626 -0.3148 -0.0753
  572SOL    HW2 1745   3.948   2.344   2.810 -0.6557  0.1771  0.3118
  573SOL     OW 1746   0.561   4.795   0.251  0.1252  0.6804 -0.1944
  573SOL    HW1 1747   0.492   4.800   0.316  0.4435  0.1913  0.1857
  573SOL    HW2 1748   0.642   4.807   0.301  0.3915 -0.0637 -0.4437
  574SOL     OW 1749   3.356   1.951   3.045 -1.0239 -0.1018 -0.1184
  574SOL    HW1 1750   3.307   2.033   3.052 -0.7336  0.0995 -0.3608
  574SOL    HW2 1751   3.356   1.914   3.133 -2.9434 -0.8985 -0.3985
  575SOL     OW 1752   1.909   2.598   3.245 -0.4887 -0.5250 -0.0085
  575SOL    HW1 1753   1.894   2.667   3.180  1.3973 -1.2157 -1.2806
  575SOL    HW2 1754   1.825   2.589   3.290 -0.8621  2.4741  0.1317
  576SOL     OW 1755   3.199   0.716   2.488 -0.5132 -0.2681 -0.5007
  576SOL    HW1 1756   3.115   0.676   2.464 -0.9093  0.0607  0.3238
  576SOL    HW2 1757   3.215   0.687   2.578 -1.0640  1.7975  0.3141
  577SOL     OW 1758   2.394   0.479   2.736 -0.5652 -0.4542 -0.4028
  577SOL    HW1 1759   2.329   0.419   2.699  0.4680 -2.4765  0.8854
  577SOL    HW2 1760   2.372   0.484   2.829  0.0381  0.3073 -0.2896
  578SOL     OW 1761   1.387   2.748   1.707  0.5714  0.3522  0.6969
  578SOL    HW1 1762   1.405   2.786   1.792 -3.4278  1.3308  1.3072
  578SOL    HW2 1763   1.379   2.823   1.648 -2.4460  0.2760  0.8448
  579SOL     OW 1764   1.642   4.374   1.976  0.0869 -0.2441  0.0091
  579SOL    HW1 1765   1.651   4.302   2.039  1.2696  0.7557  1.0371
  579SOL    HW2 1766   1.659   4.333   1.891  1.3798 -1.0772  0.6283
  580SOL     OW 1767   4.710   3.476   2.185  0.4901 -0.1443  0.1623
  580SOL    HW1 1768   4.780   3.411   2.179  0.7781 -0.0057  1.6591
  580SOL    HW2 1769   4.754   3.556   2.213 -0.2130  0.0383  0.7720
  581SOL     OW 1770   3.107   4.094   1.049  0.2058  0.7367  0.0531
  581SOL    HW1 1771   3.137   4.173   1.003  0.1655 -0.6793 -2.5924
  581SOL    HW2 1772   3.018   4.081   1.016  0.4108 -0.6881  0.0240
  582SOL     OW 1773   3.462   2.165   2.466 -0.4199  0.4005 -0.2696
  582SOL    HW1 1774   3.519   2.109   2.518  1.5582  0.8773 -1.7907
  582SOL    HW2 1775   3.393   2.107   2.434  0.7635 -0.8766 -0.6115
  583SOL     OW 1776   3.014   3.144   1.728 -0.0940 -0.2231  0.1578
  583SOL    HW1 1777   2.958   3.078   1.688  0.8738 -0.5429 -0.7137
  583SOL    HW2 1778   2.974   3.227   1.703 -1.0679 -0.4360  0.8962
  584SOL     OW 1779   2.505   4.530   0.982  0.3402 -0.4363  0.4592
  584SOL    HW1 1780   2.417   4.494   0.967 -0.6423  1.4048  1.4748
  584SOL    HW2 1781   2.490   4.622   1.002  2.4490 -0.2815  1.5734
  585SOL     OW 1782   4.537   2.231   1.870  0.3355 -0.5367 -0.0128
  585SOL    HW1 1783   4.595   2.162   1.840  1.3315  0.5068 -0.5373
  585SOL    HW2 1784   4.593   2.308   1.880 -0.4782 -0.1359  1.9108
  586SOL     OW 1785   0.220   2.397   1.489 -0.1147  0.0032  1.0215
  586SOL    HW1 1786   0.156   2.332   1.462 -1.6121  1.3936  1.1008
  586SOL    HW2 1787   0.274   2.352   1.554  1.5400 -2.4119 -1.7969
  587SOL     OW 1788   3.343   2.948   2.540 -0.3477  0.2431  0.3128
  587SOL    HW1 1789   3.275   3.011   2.514  0.9907  1.5634 -0.1100
  587SOL    HW2 1790   3.331   2.874   2.480 -0.6796  0.9678 -0.5460
  588SOL     OW 1791   4.446   0.683   3.360 -0.3235  0.4990 -0.3663
  588SOL    HW1 1792   4.436   0.622   3.287  2.4364  1.3890 -1.6026
  588SOL    HW2 1793   4.490   0.759   3.323  1.0973  1.0358  2.1828
  589SOL     OW 1794   4.827   1.606   1.831  0.6040  0.3813 -0.8194
  589SOL    HW1 1795   4.855   1.687   1.789 -0.6538  1.1966 -0.1450
  589SOL    HW2 1796   4.857   1.613   1.921  1.3445 -0.3587 -0.9967
  590SOL     OW 1797   2.609   4.820   0.511 -0.2632 -0.5008  0.7732
  590SOL    HW1 1798   2.569   4.749   0.461  0.8384  0.0481 -1.0040
  590SOL    HW2 1799   2.548   4.892   0.503  0.2801 -0.1529 -0.5866
  591SOL     OW 1800   0.661   4.633   2.347  0.4743  0.0758 -0.2101
  591SOL    HW1 1801   0.645   4.679   2.265 -0.4264  0.2634  0.0611
  591SOL    HW2 1802   0.587   4.573   2.355  0.4676  0.1835  0.5574
  592SOL     OW 1803   4.321   2.707   0.598  0.1369 -0.2708 -0.3164
  592SOL    HW1 1804   4.296   2.778   0.657  0.6139 -0.5546  0.2375
  592SOL    HW2 1805   4.360   2.751   0.523 -0.3196  0.0863 -0.3518
  593SOL     OW 1806   0.852   4.025   2.712 -0.8407  0.4172 -0.3891
  593SOL    HW1 1807   0.921   4.089   2.727 -0.2823 -0.1788 -0.3618
  593SOL    HW2 1808   0.878   3.949   2.765 -3.1344  1.2782  2.2068
  594SOL     OW 1809   3.719   2.292   1.445  0.1077 -0.3652  0.4816
  594SOL    HW1 1810   3.717   2.249   1.359 -0.8050  0.4784  0.0578
  594SOL    HW2 1811   3.628   2.311   1.464  0.2316 -1.1932  1.9999
  595SOL     OW 1812   0.425   0.247   1.024  0.2677  0.3966 -0.2493
  595SOL    HW1 1813   0.495   0.189   1.053  1.3463  0.3953 -2.5873
  595SOL    HW2 1814   0.352   0.189   1.004  0.2449  0.1961  0.4049
  596SOL     OW 1815   3.752   2.569   0.348 -0.0040 -0.0250 -0.7698
  596SOL    HW1 1816   3.706   2.508   0.290  0.8516 -0.3747 -1.0875
  596SOL    HW2 1817   3.822   2.606   0.295 -2.5890  4.0795 -1.8022
  597SOL     OW 1818   4.446   1.847   0.807  0.2032 -0.1345 -0.1649
  597SOL    HW1 1819   4.507   1.831   0.880 -1.1335  1.3894  1.3732
  597SOL    HW2 1820   4.395   1.767   0.802  0.2048 -0.2041  0.7043
  598SOL     OW 1821   0.104   3.719   3.210  0.1354  0.0463 -0.5689
  598SOL    HW1 1822   0.185   3.714   3.261 -0.5415  1.5548  0.7227
  598SOL    HW2 1823   0.056   3.792   3.248 -2.4760 -1.6398 -0.4017
  599SOL     OW 1824   1.044   3.255   1.948 -0.3149 -0.3196 -0.9466
  599SOL    HW1 1825   0.966   3.308   1.966 -0.1477 -0.3756 -0.0030
  599SOL    HW2 1826   1.043   3.188   2.016 -0.6649 -1.7248 -2.2796
  600SOL     OW 1827   1.162   1.612   1.741  0.2238 -0.1899  0.3070
  600SOL    HW1 1828   1.158   1.632   1.834  0.2780  0.4834  0.1720
  600SOL    HW2 1829   1.111   1.682   1.699  0.2830 -0.4264 -0.1734
  601SOL     OW 1830   0.653   3.606   1.623  0.3223  0.3431  0.2900
  601SOL    HW1 1831   0.673   3.698   1.636  2.4097 -0.1878  1.3667
  601SOL    HW2 1832   0.723   3.574   1.565 -0.0308 -0.6833  0.4032
  602SOL     OW 1833   1.438   2.046   1.082 -0.2768 -0.0527 -0.5077
  602SOL    HW1 1834   1.409   2.094   1.159  0.7741 -0.9248  0.4754
  602SOL    HW2 1835   1.496   1.977   1.117 -0.0347 -0.6715 -2.0407
  603SOL     OW 1836   3.581   2.770   0.307 -0.0862  0.6247  0.3684
  603SOL    HW1 1837   3.640   2.699   0.333  1.7783  1.5020 -1.2104
  603SOL    HW2 1838   3.608   2.845   0.361  0.9095  1.2745 -0.9826
  604SOL     OW 1839   2.588   3.061   1.284  0.8593  0.0876 -0.2475
  604SOL    HW1 1840   2.678   3.054   1.315  0.8840 -1.1381 -0.5431
  604SOL    HW2 1841   2.540   3.096   1.360  1.5741  0.7727 -0.0991
  605SOL     OW 1842   1.557   3.213   2.994 -0.2115  0.1733 -0.0513
  605SOL    HW1 1843   1.574   3.119   2.983  0.1588  0.2723 -0.3666
  605SOL    HW2 1844   1.546   3.246   2.904  2.6424  0.9613 -0.2115
  606SOL     OW 1845   4.062   4.466   2.963 -0.1833  0.4738  0.4661
  606SOL    HW1 1846   4.032   4.555   2.983  0.5407  0.7574  0.3460
  606SOL    HW2 1847   3.988   4.410   2.984 -0.7085  1.1263  0.3847
  607SOL     OW 1848   4.142   3.577   0.747  0.0119  0.0062  0.3875
  607SOL    HW1 1849   4.170   3.610   0.661 -0.3734  0.4359  0.4189
  607SOL    HW2 1850   4.048   3.597   0.750 -0.3034 -1.3741  0.2920
  608SOL     OW 1851   1.043   4.255   2.399 -0.0868  0.3355  0.1864
  608SOL    HW1 1852   0.950   4.244   2.383 -0.2701  0.3855  1.2115
  608SOL    HW2 1853   1.082   4.257   2.311 -1.2003  1.8701 -0.3161
  609SOL     OW 1854   4.012   2.873   2.166 -0.1371  0.3072 -0.5873
  609SOL    HW1 1855   3.978   2.876   2.077  0.8644 -0.3235 -1.0085
  609SOL    HW2 1856   4.095   2.825   2.159 -0.4833 -0.5496  0.8242
  610SOL     OW 1857   2.989   1.466   2.186  0.0220 -0.3364 -0.4304
  610SOL    HW1 1858   3.062   1.441   2.243  0.4044 -0.0525 -0.7955
  610SOL    HW2 1859   2.972   1.558   2.207  0.5895 -0.0436 -1.2336
  611SOL     OW 1860   4.740   2.388   1.500 -0.1646 -0.1558  0.1665
  611SOL    HW1 1861   4.739   2.437   1.417  1.1043 -1.2787 -0.5482
  611SOL    HW2 1862   4.699   2.305   1.479 -1.5001  0.2262  1.1583
  612SOL     OW 1863   2.723   2.108   3.229 -0.1739  0.0135  0.0331
  612SOL    HW1 1864   2.665   2.045   3.271 -0.7960  0.4220 -0.1990
  612SOL    HW2 1865   2.795   2.120   3.291  0.2543 -1.3641 -0.1785
  613SOL     OW 1866   1.580   3.503   0.037  0.5381 -0.4047 -0.0688
  613SOL    HW1 1867   1.530   3.452   0.100  0.4309  0.1929  0.3381
  613SOL    HW2 1868   1.658   3.532   0.085  0.4402  0.0779 -0.1976
  614SOL     OW 1869   3.134   0.199   2.968 -0.4976 -0.2204  0.3436
  614SOL    HW1 1870   3.121   0.110   2.935  0.6024 -1.0403  1.9835
  614SOL    HW2 1871   3.227   0.203   2.989 -0.6108  1.2127  0.6748
  615SOL     OW 1872   0.679   4.246   2.582 -0.2519 -0.1597  0.4144
  615SOL    HW1 1873   0.692   4.339   2.599  0.9070  0.0501 -1.4389
  615SOL    HW2 1874   0.743   4.202   2.638 -0.0807  0.2122  0.5127
  616SOL     OW 1875   2.659   3.554   0.396 -0.1520  0.2382  0.4760
  616SOL    HW1 1876   2.716   3.495   0.346 -1.3993  0.2523 -1.0257
  616SOL    HW2 1877   2.649   3.512   0.481  0.6644 -0.6462  0.1450
  617SOL     OW 1878   4.334   2.426   0.097 -0.1019  0.2608 -0.0252
  617SOL    HW1 1879   4.260   2.421   0.037 -1.0968  0.1786  1.1782
  617SOL    HW2 1880   4.355   2.519   0.102  0.5984  0.1854 -1.2007
  618SOL     OW 1881   2.197   0.882   0.892 -0.5838  0.1820 -0.4883
  618SOL    HW1 1882   2.151   0.845   0.967  0.2643 -0.6940 -0.3703
  618SOL    HW2 1883   2.192   0.814   0.825  0.8876 -0.1353 -0.3223
  619SOL     OW 1884   1.965   2.850   2.669  0.1964 -0.6187 -0.4395
  619SOL    HW1 1885   1.999   2.797   2.741 -0.4492 -1.7271 -0.9259
  619SOL    HW2 1886   2.025   2.834   2.596  0.2692 -0.2927 -0.4561
  620SOL     OW 1887   0.548   1.743   2.634 -0.1314 -0.0576  0.7084
  620SOL    HW1 1888   0.620   1.685   2.659 -0.9810 -0.6678  1.8465
  620SOL    HW2 1889   0.489   1.686   2.584  0.3317  0.5323 -0.5491
  621SOL     OW 1890   0.714   0.749   0.389  0.1117 -0.3596 -1.1041
  621SOL    HW1 1891   0.677   0.719   0.472 -0.0814  0.0892 -1.0194
  621SOL    HW2 1892   0.761   0.674   0.354  3.0262  0.3323  0.9914
  622SOL     OW 1893   3.973   0.686   2.056  0.2090 -0.5780  0.2020
  622SOL    HW1 1894   4.020   0.764   2.028  0.0258 -0.8669 -0.9758
  622SOL    HW2 1895   4.013   0.615   2.005  0.3012 -1.2428  1.1687
  623SOL     OW 1896   3.183   0.740   0.747  0.5530 -0.1281 -0.3779
  623SOL    HW1 1897   3.177   0.787   0.830  2.4968  1.3405 -1.0187
  623SOL    HW2 1898   3.138   0.796   0.684  1.4497  0.0984 -0.8288
  624SOL     OW 1899   1.132   3.019   0.136 -0.8815 -0.3142  0.2266
  624SOL    HW1 1900   1.178   3.017   0.052 -0.2349 -0.2208  0.5719
  624SOL    HW2 1901   1.197   2.987   0.199 -1.5935 -1.0927  0.5803
  625SOL     OW 1902   3.476   3.539   0.155  0.2957  0.4266  0.3018
  625SOL    HW1 1903   3.412   3.610   0.155 -0.6804 -0.2805 -3.1622
  625SOL    HW2 1904   3.560   3.582   0.171 -0.5186  1.9978  0.5293
  626SOL     OW 1905   1.253   3.957   1.767 -0.1131  0.2467  1.1016
  626SOL    HW1 1906   1.218   3.870   1.788 -0.9157  0.5296  0.9628
  626SOL    HW2 1907   1.200   4.018   1.819 -1.8928  0.9224 -1.2962
  627SOL     OW 1908   1.010   0.783   2.726 -0.2627 -0.4562  0.0676
  627SOL    HW1 1909   1.098   0.818   2.715 -0.1416 -1.0149 -0.8233
  627SOL    HW2 1910   0.972   0.785   2.638 -1.5393  0.8065  0.6111
  628SOL     OW 1911   3.558   2.901   3.232 -0.0139 -0.3260  0.3819
  628SOL    HW1 1912   3.573   2.922   3.140 -1.5601  0.1391  0.2132
  628SOL    HW2 1913   3.505   2.973   3.266  0.7383 -0.3583  1.7240
  629SOL     OW 1914   3.175   3.574   0.510  0.1546  0.2676  0.0923
  629SOL    HW1 1915   3.216   3.487   0.511  0.6911  0.4813  1.9783
  629SOL    HW2 1916   3.112   3.570   0.582  0.6423  1.6246  0.6227
  630SOL     OW 1917   0.429   1.768   0.754 -0.1393  0.0493  0.0746
  630SOL    HW1 1918   0.355   1.793   0.698 -1.5891 -1.5116  1.1869
  630SOL    HW2 1919   0.452   1.680   0.725  1.6368  0.6649 -0.5373
  631SOL     OW 1920   3.445   1.594   0.152 -0.3774 -0.2170 -0.1630
  631SOL    HW1 1921   3.403   1.643   0.223 -0.8059 -1.5057  0.5181
  631SOL    HW2 1922   3.469   1.660   0.088  0.0540  1.0160  1.1964
  632SOL     OW 1923   1.758   2.163   0.226  0.4860 -0.4313  0.1867
  632SOL    HW1 1924   1.830   2.225   0.240 -0.6367  0.5890  1.7550
  632SOL    HW2 1925   1.700   2.176   0.301 -1.4433 -1.0729 -1.1199
  633SOL     OW 1926   1.381   4.389   2.165 -0.4207  0.2753  0.1985
  633SOL    HW1 1927   1.421   4.422   2.245  2.0840 -0.5590 -0.6108
  633SOL    HW2 1928   1.395   4.294   2.169  2.0622  0.4194 -2.2935
  634SOL     OW 1929   4.698   2.369   2.472 -0.1304  0.0995  0.3646
  634SOL    HW1 1930   4.790   2.374   2.498  0.2024 -0.6811 -0.6073
  634SOL    HW2 1931   4.659   2.305   2.532 -0.0939  0.5995  0.9219
  635SOL     OW 1932   3.477   4.421   2.411 -0.0137 -0.2397  0.6669
  635SOL    HW1 1933   3.515   4.364   2.477  0.2528 -0.3296  0.4411
  635SOL    HW2 1934   3.486   4.509   2.447 -1.3166 -0.4102  1.4517
  636SOL     OW 1935   2.222   0.911   2.851  0.2584  0.7151 -0.9468
  636SOL    HW1 1936   2.282   0.838   2.862  0.6045  1.0025 -0.9036
  636SOL    HW2 1937   2.189   0.902   2.762 -0.0106  0.2766 -0.8040
  637SOL     OW 1938   2.517   1.909   2.213 -0.1270 -0.7502  0.3335
  637SOL    HW1 1939   2.505   1.999   2.243  1.0361 -0.4308 -0.1070
  637SOL    HW2 1940   2.598   1.881   2.256  1.5414 -0.3191 -2.3180
  638SOL     OW 1941   1.213   4.579   1.271  0.0262 -0.2563 -0.1431
  638SOL    HW1 1942   1.143   4.629   1.228  0.2586 -1.2148 -1.7200
  638SOL    HW2 1943   1.294   4.622   1.244  0.1310 -0.1522  0.3246
  639SOL     OW 1944   2.817   4.200   3.058  0.5226 -0.0558  0.3466
  639SOL    HW1 1945   2.767   4.147   2.996 -0.7974 -0.0051  1.3266
  639SOL    HW2 1946   2.892   4.144   3.081 -0.6367 -1.3673  1.0750
  640SOL     OW 1947   3.179   3.986   1.309  0.1798  0.1731 -0.2535
  640SOL    HW1 1948   3.274   4.001   1.306  0.2922 -0.3442  0.4398
  640SOL    HW2 1949   3.150   4.000   1.219  0.7390  1.4255 -0.2571
  641SOL     OW 1950   4.061   4.265   2.663  0.2730 -0.1695  0.4360
  641SOL    HW1 1951   3.973   4.294   2.685 -0.0427 -0.8531  0.0950
  641SOL    HW2 1952   4.100   4.239   2.747 -0.3834 -1.2963  0.4044
  642SOL     OW 1953   1.504   3.368   2.490 -0.2164 -0.2990  0.6345
  642SOL    HW1 1954   1.469   3.443   2.539  1.0071  1.1035 -0.5635
  642SOL    HW2 1955   1.447   3.360   2.414 -0.0307 -0.2706  0.4941
  643SOL     OW 1956   4.724   0.469   1.945  0.2297  0.1050  0.3364
  643SOL    HW1 1957   4.661   0.441   2.010  0.1779  0.4437  0.4344
  643SOL    HW2 1958   4.802   0.492   1.995  0.9190 -1.6119  0.1105
  644SOL     OW 1959   2.491   2.353   3.359  0.1446 -0.2233  0.6829
  644SOL    HW1 1960   2.563   2.358   3.422  0.0979 -1.7551  0.8834
  644SOL    HW2 1961   2.494   2.264   3.325  0.1619  0.5455 -1.5093
  645SOL     OW 1962   1.957   1.165   2.228  0.1361 -0.0098 -0.1164
  645SOL    HW1 1963   1.988   1.076   2.239 -1.6915 -0.7172 -0.2584
  645SOL    HW2 1964   1.987   1.191   2.141 -1.7305 -1.6114 -1.3393
  646SOL     OW 1965   2.871   1.463   2.580 -0.5920  0.1580 -0.6209
  646SOL    HW1 1966   2.947   1.423   2.537 -0.3499 -0.7674  0.6036
  646SOL    HW2 1967   2.829   1.391   2.626 -1.3364  0.9491 -0.0385
  647SOL     OW 1968   0.002   4.774   2.654  0.2860 -0.9334  0.2690
  647SOL    HW1 1969   0.045   4.711   2.711  0.6100 -0.3237  0.7133
  647SOL    HW2 1970  -0.078   4.730   2.626  0.4774 -1.5165  0.6126
  648SOL     OW 1971   4.445   0.655   1.890  0.0626  0.2191  0.4488
  648SOL    HW1 1972   4.353   0.644   1.916  0.8651 -2.8975  2.5014
  648SOL    HW2 1973   4.467   0.574   1.844  1.8897  0.7352  0.3203
  649SOL     OW 1974   3.447   2.644   2.234  0.4631 -0.0529  0.4484
  649SOL    HW1 1975   3.504   2.709   2.194 -1.2223  1.6893  0.7669
  649SOL    HW2 1976   3.484   2.560   2.206  0.9842  1.0325 -2.4285
  650SOL     OW 1977   2.776   4.301   3.337 -0.3775  0.6325 -0.4965
  650SOL    HW1 1978   2.756   4.272   3.249 -2.0957  1.4581 -0.4123
  650SOL    HW2 1979   2.855   4.355   3.328  0.4774 -0.6851 -1.2258
  651SOL     OW 1980   1.652   4.726   2.869  0.4206 -0.4743  0.0354
  651SOL    HW1 1981   1.705   4.786   2.920 -0.3921 -0.3819  0.7959
  651SOL    HW2 1982   1.676   4.639   2.901 -1.0598 -0.3643  1.6057
  652SOL     OW 1983   2.591   2.627   2.274  0.6893  0.4207  0.2322
  652SOL    HW1 1984   2.543   2.700   2.312 -0.8831 -0.0731 -0.7126
  652SOL    HW2 1985   2.683   2.656   2.272 -0.0733  3.0972 -1.7272
  653SOL     OW 1986   0.564   3.818   0.087 -0.2857  0.2590 -0.3726
  653SOL    HW1 1987   0.495   3.862   0.137  1.7991  1.7967  1.3534
  653SOL    HW2 1988   0.545   3.840  -0.004 -1.7329  1.1581  0.1080
  654SOL     OW 1989   4.526   4.699   1.784 -0.4146 -0.8667  0.0500
  654SOL    HW1 1990   4.606   4.648   1.774 -0.2895 -0.6773  0.0771
  654SOL    HW2 1991   4.542   4.755   1.860 -0.6603 -0.9902  0.1935
  655SOL     OW 1992   0.355   3.343   3.332  0.0774 -0.2733 -0.0331
  655SOL    HW1 1993   0.383   3.434   3.327  1.2938 -0.6720 -1.5779
  655SOL    HW2 1994   0.437   3.293   3.327 -0.7082 -1.4718 -2.3362
  656SOL     OW 1995   2.980   4.575   1.239 -0.0002  0.0999  0.3824
  656SOL    HW1 1996   2.952   4.483   1.235 -0.1162  0.1596 -1.6953
  656SOL    HW2 1997   3.033   4.581   1.318  0.2840 -1.8593  0.3924
  657SOL     OW 1998   0.926   3.084   1.094 -0.2120  0.1550 -0.3699
  657SOL    HW1 1999   0.907   2.991   1.091 -3.0826  0.6215 -3.8592
  657SOL    HW2 2000   0.985   3.099   1.020 -0.3042  1.1792 -0.2504
  658SOL     OW 2001   4.826   3.716   2.603 -0.0814 -0.6766  0.8139
  658SOL    HW1 2002   4.890   3.671   2.547 -0.1041  0.0547  0.1784
  658SOL    HW2 2003   4.869   3.798   2.628 -1.1372  0.3485 -0.5248
  659SOL     OW 2004   3.263   1.188   0.302  0.2167 -0.4674  0.2488
  659SOL    HW1 2005   3.226   1.104   0.277  0.1940 -0.9489  1.8047
  659SOL    HW2 2006   3.310   1.170   0.383  2.0331  0.5798 -0.5183
  660SOL     OW 2007   4.000   4.620   3.197 -0.0167 -0.3588  1.0030
  660SOL    HW1 2008   4.058   4.544   3.201 -0.0091 -0.4470 -0.2523
  660SOL    HW2 2009   3.991   4.649   3.288  0.9172 -1.1522  1.3629
  661SOL     OW 2010   0.800   2.710   1.491 -0.0584 -0.5380  0.3651
  661SOL    HW1 2011   0.740   2.765   1.540 -0.7674 -0.2529 -0.7782
  661SOL    HW2 2012   0.744   2.659   1.432  0.7190 -1.2040  0.1765
  662SOL     OW 2013   3.246   1.871   2.815 -0.5876 -0.2157  0.1936
  662SOL    HW1 2014   3.246   1.949   2.760 -0.4089 -1.0403 -1.0479
  662SOL    HW2 2015   3.265   1.902   2.903 -0.4430  1.1120 -0.2892
  663SOL     OW 2016   1.436   2.601   0.670  0.1810 -0.1104  0.7251
  663SOL    HW1 2017   1.506   2.659   0.699 -0.3887  0.1671  1.5824
  663SOL    HW2 2018   1.369   2.660   0.635  1.5501 -0.4718 -2.9744
  664SOL     OW 2019   3.927   2.581   2.407  0.4399 -0.2733 -0.3274
  664SOL    HW1 2020   4.022   2.572   2.411  0.5637  1.1017  0.3165
  664SOL    HW2 2021   3.906   2.644   2.476 -1.1039 -1.6464  0.5152
  665SOL     OW 2022   2.974   1.610   0.136  0.4168 -0.2794 -0.9967
  665SOL    HW1 2023   2.904   1.609   0.071  1.1027  0.3966 -1.7763
  665SOL    HW2 2024   3.003   1.701   0.138  0.4093 -0.2874  0.2762
  666SOL     OW 2025   1.815   4.397   0.882 -0.2841  0.3134  0.1771
  666SOL    HW1 2026   1.751   4.330   0.905  0.6591 -0.9857 -0.8581
  666SOL    HW2 2027   1.823   4.391   0.787  1.8967 -0.0807  0.3434
  667SOL     OW 2028   2.530   1.506   0.569  0.1706  0.4392 -0.2288
  667SOL    HW1 2029   2.502   1.424   0.609 -1.5460 -0.8170 -3.6262
  667SOL    HW2 2030   2.536   1.568   0.642  0.7690 -2.4296  2.3688
  668SOL     OW 2031   0.963   3.183   2.716 -0.2552  0.0625  0.2907
  668SOL    HW1 2032   0.900   3.231   2.663 -0.6020  0.3304  0.9396
  668SOL    HW2 2033   0.961   3.094   2.681 -1.9519 -0.2585  1.1433
  669SOL     OW 2034   0.301   4.684   0.069  0.3463  0.0776 -0.2968
  669SOL    HW1 2035   0.295   4.680   0.164  0.0716 -0.2605 -0.3255
  669SOL    HW2 2036   0.395   4.686   0.051  0.3918  0.5476 -0.0053
  670SOL     OW 2037   0.072   1.236   0.660 -0.0496 -0.1649 -0.7609
  670SOL    HW1 2038   0.096   1.171   0.594  0.5808 -0.9134  0.1761
  670SOL    HW2 2039   0.149   1.292   0.666 -0.7090  0.9032 -1.7964
  671SOL     OW 2040   2.039   0.550   0.944  0.3032  0.1275  0.3205
  671SOL    HW1 2041   1.961   0.503   0.973 -0.2624  0.3378 -0.8543
  671SOL    HW2 2042   2.038   0.632   0.994  0.9633 -0.7912  1.9196
  672SOL     OW 2043   1.305   1.718   1.200  0.3079  0.7256  0.1941
  672SOL    HW1 2044   1.262   1.800   1.223 -0.0977  1.1071 -1.7386
  672SOL    HW2 2045   1.396   1.731   1.225  0.4059  2.0790 -0.7241
  673SOL     OW 2046   4.570   3.826   1.757  0.3987  0.0918 -0.5106
  673SOL    HW1 2047   4.612   3.758   1.704 -0.9396  0.8122 -2.6034
  673SOL    HW2 2048   4.498   3.781   1.801  1.1864 -0.3958  0.3146
  674SOL     OW 2049   0.515   4.215   0.891  0.6224 -0.1579 -0.2878
  674SOL    HW1 2050   0.433   4.201   0.937  1.0436 -1.1772  0.1905
  674SOL    HW2 2051   0.558   4.286   0.939  0.5187 -0.3885  0.1423
  675SOL     OW 2052   1.119   4.527   2.138 -0.0163 -0.0043  0.2496
  675SOL    HW1 2053   1.203   4.527   2.183 -0.1778 -2.2613  0.6870
  675SOL    HW2 2054   1.112   4.614   2.099  2.4948  0.2448  0.2173
  676SOL     OW 2055   2.149   0.149   1.984  0.3452  0.7951  0.0387
  676SOL    HW1 2056   2.136   0.173   1.892  0.1669  1.7553  0.2980
  676SOL    HW2 2057   2.070   0.179   2.028 -0.2639 -1.0648  0.2777
  677SOL     OW 2058   1.532   0.396   2.037  0.0234 -0.5755  0.5312
  677SOL    HW1 2059   1.523   0.456   2.112 -0.2398 -2.1165  1.7807
  677SOL    HW2 2060   1.444   0.359   2.025  0.2899 -1.0711  0.0792
  678SOL     OW 2061   1.906   0.142   0.315 -0.0680  0.2426 -0.4803
  678SOL    HW1 2062   1.923   0.123   0.408 -0.0065  0.3582 -0.4684
  678SOL    HW2 2063   1.811   0.130   0.306 -0.2389  1.2652 -0.1632
  679SOL     OW 2064   1.175   3.563   2.971 -0.2651  0.1776 -0.0963
  679SOL    HW1 2065   1.123   3.568   3.052 -0.1949 -2.0680  0.1518
  679SOL    HW2 2066   1.208   3.474   2.970  0.9465  0.6019 -1.9079
  680SOL     OW 2067   4.128   0.000   0.258  0.2110 -0.3936 -0.0045
  680SOL    HW1 2068   4.148  -0.028   0.168  2.2547 -0.7754  0.5340
  680SOL    HW2 2069   4.151   0.093   0.259  0.9610 -0.5809  0.3365
  681SOL     OW 2070   3.318   2.007   1.438  0.1850 -0.1535 -0.3101
  681SOL    HW1 2071   3.382   2.017   1.368  0.1397  0.0427 -0.3239
  681SOL    HW2 2072   3.282   1.920   1.425  1.8520 -1.0913  0.8549
  682SOL     OW 2073   1.233   1.153   1.426  0.6869 -0.1770 -0.2225
  682SOL    HW1 2074   1.190   1.231   1.462  1.1655  0.0540 -0.1432
  682SOL    HW2 2075   1.181   1.080   1.458  1.2457 -0.0006  1.1781
  683SOL     OW 2076   0.119   2.778   0.659 -0.0146  0.6484  0.5466
  683SOL    HW1 2077   0.038   2.826   0.645 -0.0932  0.5423  0.6401
  683SOL    HW2 2078   0.092   2.695   0.698  0.1236  0.5428  0.4194
  684SOL     OW 2079   1.581   0.355   1.163 -0.3755 -0.9825  0.6947
  684SOL    HW1 2080   1.664   0.394   1.190 -0.6871 -0.3356  0.7233
  684SOL    HW2 2081   1.514   0.415   1.196 -0.8706 -1.6656  0.9518
  685SOL     OW 2082   3.005   4.459   0.558 -0.4562 -0.3291 -0.4166
  685SOL    HW1 2083   3.016   4.445   0.652  1.9356 -0.0318 -0.6074
  685SOL    HW2 2084   2.916   4.426   0.540 -1.5745  0.9965  2.1633
  686SOL     OW 2085   2.670   0.327   3.029 -0.4366  0.8619 -0.2522
  686SOL    HW1 2086   2.705   0.260   3.087 -2.6022 -1.6796 -1.6454
  686SOL    HW2 2087   2.579   0.337   3.056 -1.0655  0.7529 -2.1680
  687SOL     OW 2088   2.756   3.639   2.210 -0.1861 -0.5508  0.4034
  687SOL    HW1 2089   2.748   3.549   2.178 -0.4999 -0.7722  1.1048
  687SOL    HW2 2090   2.831   3.674   2.162  0.8699 -1.6545  1.1867
  688SOL     OW 2091   3.875   1.902   2.334  0.5423 -0.3465  0.0405
  688SOL    HW1 2092   3.855   1.882   2.243 -0.1917  4.2836 -1.0834
  688SOL    HW2 2093   3.903   1.819   2.371  2.3812 -2.2256 -4.7540
  689SOL     OW 2094   4.522   4.291   3.131 -0.0175  0.3957 -0.7195
  689SOL    HW1 2095   4.506   4.307   3.224 -0.3689 -0.3892 -0.6421
  689SOL    HW2 2096   4.544   4.377   3.096  0.6495  0.6109  0.1959
  690SOL     OW 2097   0.272   3.787   2.881  0.3177 -0.3256  0.1527
  690SOL    HW1 2098   0.213   3.749   2.946  1.6489 -0.2211  1.5111
  690SOL    HW2 2099   0.337   3.718   2.865  1.7001  0.6342  1.2500
  691SOL     OW 2100   3.366   1.184   0.977  0.0920  0.0456  0.2233
  691SOL    HW1 2101   3.441   1.128   0.957  0.9507  0.7817  1.2494
  691SOL    HW2 2102   3.340   1.159   1.066 -0.1691  0.5578  0.2979
  692SOL     OW 2103   3.959   0.651   3.080 -0.1600 -0.3589 -0.1905
  692SOL    HW1 2104   3.935   0.587   3.012  0.6104 -1.1372  0.2549
  692SOL    HW2 2105   3.890   0.717   3.075 -0.9230 -1.1640 -0.7451
  693SOL     OW 2106   0.683   1.281   1.829 -0.3632  0.4575  1.0036
  693SOL    HW1 2107   0.672   1.360   1.776 -0.2586  0.2165  0.6250
  693SOL    HW2 2108   0.643   1.304   1.913 -0.0038  1.0435  1.0211
  694SOL     OW 2109   0.239   4.177   2.980 -0.2810 -0.2894 -0.3205
  694SOL    HW1 2110   0.171   4.122   2.942 -0.8153 -0.5418  0.9453
  694SOL    HW2 2111   0.249   4.250   2.919 -1.5825 -0.3276 -0.6017
  695SOL     OW 2112   4.525   2.228   1.335  0.0884  0.3173  0.2063
  695SOL    HW1 2113   4.502   2.229   1.242  0.7660  0.8271  0.0379
  695SOL    HW2 2114   4.548   2.137   1.352 -0.3621  0.1545 -0.0474
  696SOL     OW 2115   0.947   0.186   2.401 -0.3148 -0.0882 -0.3955
  696SOL    HW1 2116   0.859   0.152   2.413 -0.8849  1.1547 -0.8397
  696SOL    HW2 2117   1.004   0.126   2.449 -1.6323  0.3582  1.8371
  697SOL     OW 2118   0.291   2.003   1.960  1.0821 -0.2241 -0.3731
  697SOL    HW1 2119   0.195   2.010   1.953  0.9003 -2.3047 -0.8530
  697SOL    HW2 2120   0.313   2.055   2.038 -0.5117 -0.1244  0.0588
  698SOL     OW 2121   0.756   1.857   1.374 -0.4175 -0.5791 -0.3818
  698SOL    HW1 2122   0.721   1.891   1.456  0.7342 -1.1502  0.3887
  698SOL    HW2 2123   0.801   1.931   1.335  0.7329 -0.7690  0.5119
  699SOL     OW 2124   2.511   0.465   0.973 -0.6712  0.4688  0.3664
  699SOL    HW1 2125   2.507   0.491   1.065  0.9520  0.3976  0.4815
  699SOL    HW2 2126   2.567   0.531   0.932 -0.4516 -0.1346 -0.3258
  700SOL     OW 2127   3.100   1.176   0.628 -0.1781  0.2862 -0.2761
  700SOL    HW1 2128   3.064   1.252   0.673  1.2114  1.3133 -0.8447
  700SOL    HW2 2129   3.195   1.188   0.631  0.0793 -1.3713 -0.4879
  701SOL     OW 2130   1.212   2.687   2.900  0.3492  0.0393  0.2204
  701SOL    HW1 2131   1.231   2.607   2.851 -0.5343  0.4061 -0.7647
  701SOL    HW2 2132   1.259   2.677   2.983  0.6476 -1.2734 -0.0940
  702SOL     OW 2133   1.017   0.641   1.309  0.3475 -0.2033  0.0236
  702SOL    HW1 2134   1.064   0.596   1.239  0.0455 -1.8440  0.8360
  702SOL    HW2 2135   1.086   0.672   1.368  0.5688  0.6851 -0.6775
  703SOL     OW 2136   3.947   2.373   0.110 -0.0084  0.5148 -0.7916
  703SOL    HW1 2137   4.021   2.362   0.170 -1.2065 -0.8212  0.5230
  703SOL    HW2 2138   3.922   2.465   0.120  0.7006  0.6612 -0.3225
  704SOL     OW 2139   4.030   4.653   2.314 -1.0747  0.1382  0.2459
  704SOL    HW1 2140   4.057   4.575   2.363  0.6419  0.1381 -0.6265
  704SOL    HW2 2141   4.024   4.622   2.223 -0.8372  0.9266 -0.0381
  705SOL     OW 2142   3.719   1.800   2.582  0.2058 -0.1922 -0.4129
  705SOL    HW1 2143   3.701   1.877   2.635  1.0813  0.7099 -1.3863
  705SOL    HW2 2144   3.707   1.829   2.492 -0.0573 -1.3665 -0.7784
  706SOL     OW 2145   3.617   0.461   0.360 -0.3010  0.0797 -0.0076
  706SOL    HW1 2146   3.671   0.483   0.435 -1.2404  0.6002  0.5321
  706SOL    HW2 2147   3.590   0.370   0.376  0.8155 -0.3719 -0.5490
  707SOL     OW 2148   2.586   3.853   0.721  0.8925  0.4436  0.2162
  707SOL    HW1 2149   2.510   3.806   0.685  0.8166  1.0787 -0.4909
  707SOL    HW2 2150   2.561   3.874   0.811  0.7125 -0.3835  0.3684
  708SOL     OW 2151   1.959   4.260   3.216  0.5251 -0.2807  0.4999
  708SOL    HW1 2152   1.970   4.198   3.144  1.8203  0.4331  0.0388
  708SOL    HW2 2153   1.876   4.304   3.198 -0.0822 -1.4023  0.4791
  709SOL     OW 2154   1.973   1.556   3.052 -0.6070 -0.1509 -0.5988
  709SOL    HW1 2155   1.970   1.529   3.144  0.4306 -0.6102 -0.6834
  709SOL    HW2 2156   1.923   1.638   3.049  1.2855  1.1274  0.8299
  710SOL     OW 2157   4.531   4.364   1.397 -0.0544 -0.4850 -0.1740
  710SOL    HW1 2158   4.588   4.315   1.457 -0.5246  0.1756  0.8518
  710SOL    HW2 2159   4.469   4.409   1.455  1.8146  3.2884 -0.7688
  711SOL     OW 2160   2.699   4.570   1.312  0.0364 -0.2709  0.2261
  711SOL    HW1 2161   2.762   4.526   1.255  1.2848  1.9224 -0.2082
  711SOL    HW2 2162   2.674   4.649   1.263 -0.1219  0.8125  1.9702
  712SOL     OW 2163   1.199   0.493   2.312 -0.3107  0.5678  0.4836
  712SOL    HW1 2164   1.180   0.450   2.395 -2.2738 -1.0141 -0.6838
  712SOL    HW2 2165   1.126   0.468   2.255  0.9340  1.6247 -1.7119
  713SOL     OW 2166   3.445   4.190   1.035  0.6648  0.0161  0.5104
  713SOL    HW1 2167   3.375   4.255   1.029  1.0040  0.2945 -0.9429
  713SOL    HW2 2168   3.412   4.115   0.985  0.9097 -0.3290  0.8634
  714SOL     OW 2169   0.110   2.536   0.806  0.4641 -0.5414 -0.0887
  714SOL    HW1 2170   0.034   2.482   0.830  1.6591 -2.7335 -1.0001
  714SOL    HW2 2171   0.160   2.544   0.887 -1.1179  1.6895  0.7485
  715SOL     OW 2172   2.376   1.680   0.091  0.1538  0.1303 -0.9406
  715SOL    HW1 2173   2.412   1.768   0.082  1.2614 -0.3574 -1.5692
  715SOL    HW2 2174   2.433   1.637   0.155 -0.2019 -0.2119 -0.8502
  716SOL     OW 2175   4.724   2.256   2.940 -0.0001 -0.0287 -0.2067
  716SOL    HW1 2176   4.642   2.225   2.979 -0.8321  0.6919 -1.3220
  716SOL    HW2 2177   4.790   2.239   3.007 -0.8197 -1.8230  0.2253
  717SOL     OW 2178   1.306   3.062   1.962  0.2479 -0.4170 -0.3641
  717SOL    HW1 2179   1.355   3.118   1.902 -0.6044  0.8181  0.0415
  717SOL    HW2 2180   1.247   3.123   2.008  1.1938 -1.1958  2.0581
  718SOL     OW 2181   3.794   0.012   3.293 -0.4851 -0.4641 -0.1012
  718SOL    HW1 2182   3.746   0.003   3.376  0.9006  0.1446  0.8148
  718SOL    HW2 2183   3.733  -0.019   3.227 -1.6908 -0.8620  1.1331
  719SOL     OW 2184   4.448   3.430   2.176  0.4428 -0.0194 -0.2288
  719SOL    HW1 2185   4.412   3.477   2.251  0.9126  1.3582 -0.8146
  719SOL    HW2 2186   4.543   3.439   2.186  0.5035  0.7238 -1.2868
  720SOL     OW 2187   2.631   1.463   0.938 -0.3303 -0.4544  0.1896
  720SOL    HW1 2188   2.563   1.410   0.979 -0.8714  0.2490  0.2121
  720SOL    HW2 2189   2.588   1.544   0.914  1.2273  1.5340  3.4589
  721SOL     OW 2190   2.674   3.443   0.655 -0.4278  0.1450 -0.0848
  721SOL    HW1 2191   2.728   3.379   0.610  0.5804  0.7761  0.1858
  721SOL    HW2 2192   2.641   3.397   0.732  0.7352  0.0953  0.4006
  722SOL     OW 2193   2.881   1.451   1.327  0.1706 -0.2193  0.0927
  722SOL    HW1 2194   2.793   1.415   1.311 -0.0474 -0.8395  2.3283
  722SOL    HW2 2195   2.905   1.493   1.244 -1.6944 -1.1339 -0.9869
  723SOL     OW 2196   4.517   3.609   3.354  0.5095 -0.0248  0.2738
  723SOL    HW1 2197   4.599   3.597   3.304  0.9490 -0.9376  1.1731
  723SOL    HW2 2198   4.475   3.523   3.351  0.0181  0.1998  0.5948
  724SOL     OW 2199   2.778   2.762   1.231  0.4285 -0.2519  0.5838
  724SOL    HW1 2200   2.694   2.784   1.191  0.0826  0.8551  1.8220
  724SOL    HW2 2201   2.820   2.702   1.170 -0.3698  0.7995 -1.0541
  725SOL     OW 2202   3.606   2.646   1.475 -0.4109 -0.1639  0.0655
  725SOL    HW1 2203   3.665   2.593   1.420 -1.1614  0.9619 -1.9216
  725SOL    HW2 2204   3.623   2.615   1.564  2.9570 -0.1418 -0.4059
  726SOL     OW 2205   0.960   1.490   0.901  0.0861  0.4043 -0.1917
  726SOL    HW1 2206   0.907   1.562   0.867  0.4558  1.4636  1.3358
  726SOL    HW2 2207   0.897   1.437   0.950 -0.0682  0.0655 -0.7566
  727SOL     OW 2208   4.294   4.700   2.093 -0.7627 -0.0354 -0.0317
  727SOL    HW1 2209   4.316   4.764   2.161 -0.1535 -0.6363  0.3461
  727SOL    HW2 2210   4.283   4.752   2.014  0.0634  0.5098  0.2008
  728SOL     OW 2211   0.312   0.482   1.761 -0.0920  0.4030  1.3303
  728SOL    HW1 2212   0.366   0.536   1.704 -1.5773 -0.1647 -0.7915
  728SOL    HW2 2213   0.374   0.431   1.813  1.3448  1.4220  0.6825
  729SOL     OW 2214   0.561   1.885   3.070  0.5072  0.1599 -0.1797
  729SOL    HW1 2215   0.576   1.870   3.163  1.2372 -0.7857 -0.4400
  729SOL    HW2 2216   0.649   1.889   3.032  0.1915 -0.7605 -1.0276
  730SOL     OW 2217   3.589   0.417   1.746  0.0593 -0.4548  0.1378
  730SOL    HW1 2218   3.512   0.471   1.762  0.2502 -0.2628  0.4272
  730SOL    HW2 2219   3.655   0.479   1.713  0.2738 -0.5131  0.4588
  731SOL     OW 2220   3.454   1.557   1.211  0.5419  0.1649  0.3211
  731SOL    HW1 2221   3.486   1.544   1.122  0.2851 -1.2824  0.4063
  731SOL    HW2 2222   3.505   1.495   1.263 -0.2229  0.0690  0.9660
  732SOL     OW 2223   3.425   1.341   0.078 -0.2871 -0.3555  0.4910
  732SOL    HW1 2224   3.448   1.427   0.111  0.7672  0.3429 -1.8746
  732SOL    HW2 2225   3.385   1.296   0.153 -2.3095  2.6815  1.3893
  733SOL     OW 2226   1.685   1.268   0.961 -0.2608  0.1049 -0.1099
  733SOL    HW1 2227   1.591   1.274   0.945 -0.1332  1.2401 -0.5671
  733SOL    HW2 2228   1.696   1.306   1.048 -0.1399  0.8413 -0.4345
  734SOL     OW 2229   3.891   4.439   1.884  0.1395 -0.2759 -0.9899
  734SOL    HW1 2230   3.953   4.474   1.948  0.1819 -2.0277 -0.0033
  734SOL    HW2 2231   3.945   4.388   1.824 -0.2237 -1.0540 -0.6686
  735SOL     OW 2232   4.260   3.077   0.371  0.0574  0.1216  0.5293
  735SOL    HW1 2233   4.288   2.991   0.338 -1.6504 -0.5133  0.6515
  735SOL    HW2 2234   4.318   3.094   0.445 -0.2910 -1.4599  1.2099
  736SOL     OW 2235   1.653   2.971   2.856 -0.2076 -0.0013 -0.1332
  736SOL    HW1 2236   1.581   2.985   2.795 -0.3985  1.5048  0.3902
  736SOL    HW2 2237   1.727   3.019   2.818 -0.1292  0.3532  0.4510
  737SOL     OW 2238   1.589   2.984   1.316 -0.2212  0.3293 -0.4614
  737SOL    HW1 2239   1.545   2.947   1.393 -0.2430 -1.3646 -1.2459
  737SOL    HW2 2240   1.649   3.049   1.352 -0.8008  0.1384  0.9210
  738SOL     OW 2241   2.127   1.235   2.824 -0.2699  0.1489  0.3077
  738SOL    HW1 2242   2.112   1.192   2.740  3.3238  1.8358 -1.4270
  738SOL    HW2 2243   2.090   1.323   2.813  1.3516  0.8185 -0.1068
  739SOL     OW 2244   2.999   1.083   1.844 -0.2525  0.1794 -0.3909
  739SOL    HW1 2245   2.999   1.175   1.871 -0.8705  0.2853 -0.7295
  739SOL    HW2 2246   2.945   1.081   1.765  0.0477 -0.4176 -0.5894
  740SOL     OW 2247   0.931   0.416   2.217  0.4276  0.0137 -0.3480
  740SOL    HW1 2248   0.913   0.339   2.270 -0.5014  0.4499  0.0031
  740SOL    HW2 2249   0.893   0.489   2.267  0.5755  0.5892 -1.0539
  741SOL     OW 2250   2.936   3.272   1.279  0.0633 -0.1560  0.1369
  741SOL    HW1 2251   3.018   3.301   1.317  0.7241 -2.1092  0.3403
  741SOL    HW2 2252   2.917   3.189   1.324 -1.2907 -0.4309 -0.8764
  742SOL     OW 2253   2.062   2.136   0.464  0.3573  0.0596 -0.2785
  742SOL    HW1 2254   2.157   2.145   0.450  0.3561  0.4655 -0.0500
  742SOL    HW2 2255   2.037   2.060   0.412  0.4883  1.0435 -1.8350
  743SOL     OW 2256   1.458   1.208   2.975 -0.3427 -0.0307  0.2425
  743SOL    HW1 2257   1.533   1.162   2.938  0.2855  0.4051  0.9494
  743SOL    HW2 2258   1.478   1.215   3.068 -0.6597  1.2049  0.2361
  744SOL     OW 2259   3.164   3.960   3.291  0.2445 -0.0764  0.4701
  744SOL    HW1 2260   3.225   3.905   3.242  0.2496 -0.9196  1.3948
  744SOL    HW2 2261   3.217   4.030   3.326  0.5013 -0.2698  0.4696
  745SOL     OW 2262   2.838   0.246   0.978  0.2114 -0.5494  0.3565
  745SOL    HW1 2263   2.760   0.249   0.923 -0.3634 -1.8258  1.0624
  745SOL    HW2 2264   2.908   0.280   0.922 -1.0156  1.7070  0.0713
  746SOL     OW 2265   3.852   0.166   0.462 -0.5734 -0.4517 -0.6486
  746SOL    HW1 2266   3.794   0.090   0.454 -1.5973  0.4796 -2.7649
  746SOL    HW2 2267   3.880   0.185   0.373  0.3412  1.1470 -0.0654
  747SOL     OW 2268   2.672   1.030   1.496  0.6090  0.3282 -0.2577
  747SOL    HW1 2269   2.612   1.101   1.474  1.5816  1.3815  0.3700
  747SOL    HW2 2270   2.630   0.951   1.461 -0.6611  1.1557 -0.6663
  748SOL     OW 2271   0.080   4.026   1.702 -0.5713  0.2103 -0.2665
  748SOL    HW1 2272   0.095   4.059   1.790  0.1530  0.5506 -0.5075
  748SOL    HW2 2273   0.057   3.933   1.714  1.0096 -0.1428  0.1873
  749SOL     OW 2274   3.652   4.328   1.974 -0.0435 -0.3573 -0.5127
  749SOL    HW1 2275   3.721   4.366   1.919  1.3547 -1.2567  0.5668
  749SOL    HW2 2276   3.647   4.385   2.050 -0.3821 -0.4022 -0.4972
  750SOL     OW 2277   1.862   2.185   3.189 -0.0320  0.2272 -0.3872
  750SOL    HW1 2278   1.826   2.096   3.193  0.4321 -0.0276 -1.3141
  750SOL    HW2 2279   1.929   2.187   3.257 -0.8518  0.2718  0.4426
  751SOL     OW 2280   4.463   3.407   1.254 -0.2785  0.3859 -0.1053
  751SOL    HW1 2281   4.471   3.390   1.348 -2.3601  1.0473  0.2478
  751SOL    HW2 2282   4.517   3.484   1.238  1.3480 -0.6354  0.1968
  752SOL     OW 2283   1.069   0.636   0.125 -0.6084  0.5238  0.0822
  752SOL    HW1 2284   1.078   0.652   0.031  1.5640  1.1420  0.3413
  752SOL    HW2 2285   1.097   0.718   0.166 -0.2701 -0.1763  1.2842
  753SOL     OW 2286   4.064   4.819   2.949 -0.3192  0.1592 -0.0493
  753SOL    HW1 2287   4.055   4.781   3.036  0.2944 -0.8802 -0.4210
  753SOL    HW2 2288   4.152   4.857   2.949  0.2970 -1.1872 -0.6886
  754SOL     OW 2289   3.373   1.041   3.375  0.0926 -0.2467  0.0383
  754SOL    HW1 2290   3.410   1.125   3.401  2.6569 -1.1822 -0.3478
  754SOL    HW2 2291   3.378   0.987   3.454  1.7740 -1.0832 -0.6054
  755SOL     OW 2292   0.609   2.757   1.198 -0.1826  0.9025  0.3641
  755SOL    HW1 2293   0.535   2.735   1.141  0.9384  2.3394 -1.8241
  755SOL    HW2 2294   0.634   2.675   1.239 -1.7362  0.0060 -0.4219
  756SOL     OW 2295   1.054   4.819   2.569  0.7294 -0.4592 -0.0892
  756SOL    HW1 2296   1.036   4.755   2.500  1.1653  0.4589 -1.0800
  756SOL    HW2 2297   0.995   4.795   2.640 -2.7205  0.9134 -2.2460
  757SOL     OW 2298   1.059   3.157   2.199  0.8051 -0.6823 -0.3495
  757SOL    HW1 2299   1.003   3.081   2.183 -1.0119  0.7269 -1.0639
  757SOL    HW2 2300   1.103   3.137   2.282 -1.2279 -1.6462  0.5770
  758SOL     OW 2301   0.398   2.242   0.186 -0.4251  0.6943  0.0621
  758SOL    HW1 2302   0.394   2.150   0.161  0.1686  1.2324 -2.2477
  758SOL    HW2 2303   0.307   2.266   0.206 -1.0556  0.2900 -2.1175
  759SOL     OW 2304   4.761   4.186   1.287 -0.3454  0.1180  0.6036
  759SOL    HW1 2305   4.726   4.210   1.372 -0.1337  1.8156  0.2514
  759SOL    HW2 2306   4.723   4.250   1.226 -1.4750 -1.7808 -0.8203
  760SOL     OW 2307   3.519   0.085   2.410 -0.2989 -0.0493  0.6193
  760SOL    HW1 2308   3.590   0.136   2.371 -0.5484  0.5584  0.9360
  760SOL    HW2 2309   3.453   0.151   2.432 -0.9292 -0.5950  0.3953
  761SOL     OW 2310   1.365   0.496   3.408  0.2337  0.6231  0.1054
  761SOL    HW1 2311   1.277   0.459   3.418  0.1482  0.5585 -0.8250
  761SOL    HW2 2312   1.351   0.591   3.406  0.4234  0.7538  2.1793
  762SOL     OW 2313   2.415   4.326   3.288  0.2674 -0.5724  0.0764
  762SOL    HW1 2314   2.421   4.339   3.383  0.8344 -0.9803  0.1016
  762SOL    HW2 2315   2.366   4.244   3.278  1.0098 -1.0296  0.0526
  763SOL     OW 2316   2.733   3.024   0.485 -0.1043 -0.6704 -0.2135
  763SOL    HW1 2317   2.752   3.042   0.392 -0.7827 -0.5023 -0.3272
  763SOL    HW2 2318   2.746   2.930   0.494 -1.4806 -0.9382 -0.8418
  764SOL     OW 2319   4.399   2.747   2.612 -0.2513  0.3768  0.4899
  764SOL    HW1 2320   4.328   2.695   2.573 -0.0607  0.7109 -0.3183
  764SOL    HW2 2321   4.468   2.683   2.630  0.3351  0.4447 -1.3290
  765SOL     OW 2322   3.746   3.257   0.829  0.0250  0.2669 -0.1880
  765SOL    HW1 2323   3.738   3.335   0.885  0.3576 -0.0398  0.2961
  765SOL    HW2 2324   3.745   3.183   0.890 -0.4909 -0.1248 -0.6577
  766SOL     OW 2325   0.568   3.194   0.219 -0.3022  0.1731  0.0615
  766SOL    HW1 2326   0.504   3.172   0.285  0.2327  1.2527  0.9670
  766SOL    HW2 2327   0.552   3.132   0.148 -2.0750  0.1874  0.4240
  767SOL     OW 2328   4.695   2.961   2.204  0.5079  0.5259 -0.3565
  767SOL    HW1 2329   4.679   3.016   2.280 -2.7931 -1.2277  0.4286
  767SOL    HW2 2330   4.639   2.998   2.135  1.4885  0.5912 -1.1345
  768SOL     OW 2331   3.996   2.641   1.906  0.2236  0.1669  0.3507
  768SOL    HW1 2332   3.992   2.735   1.885  1.0813  0.0382 -0.4507
  768SOL    HW2 2333   4.036   2.601   1.829 -0.8538 -0.9850  0.3533
  769SOL     OW 2334   1.955   4.542   1.625  0.0820 -0.1951 -0.4798
  769SOL    HW1 2335   1.966   4.451   1.597 -1.4339 -0.3492 -0.6635
  769SOL    HW2 2336   1.989   4.594   1.552 -1.2595 -0.6198 -1.4403
  770SOL     OW 2337   1.208   1.947   1.242  0.3349 -0.4803  0.3219
  770SOL    HW1 2338   1.142   1.995   1.193  1.2796  0.6995  0.1718
  770SOL    HW2 2339   1.251   2.013   1.296  0.0377 -1.5704  1.9615
  771SOL     OW 2340   3.557   3.444   2.553 -0.0167 -0.2988  0.1461
  771SOL    HW1 2341   3.516   3.381   2.495 -0.6320 -0.2066  0.4767
  771SOL    HW2 2342   3.606   3.391   2.616 -1.4339 -0.5215  1.1148
  772SOL     OW 2343   3.466   3.076   0.855  0.3048 -0.0134  0.6092
  772SOL    HW1 2344   3.485   2.983   0.864  0.9008  0.1331  0.8613
  772SOL    HW2 2345   3.546   3.120   0.881 -0.4406  0.6225  1.8970
  773SOL     OW 2346   0.749   1.372   1.073 -0.4552  0.2875  0.0183
  773SOL    HW1 2347   0.728   1.454   1.119 -0.4777 -0.0504  0.6229
  773SOL    HW2 2348   0.694   1.306   1.116 -2.7864  0.4200 -2.4446
  774SOL     OW 2349   2.588   2.679   3.225 -0.1913 -0.1583  0.2184
  774SOL    HW1 2350   2.589   2.585   3.245  0.3424 -0.7543 -2.2574
  774SOL    HW2 2351   2.676   2.697   3.193 -1.3665  0.0974 -3.3895
  775SOL     OW 2352   2.880   0.006   0.450  0.0476 -0.4466  0.0924
  775SOL    HW1 2353   2.788  -0.017   0.464 -0.1820  0.0204 -0.5623
  775SOL    HW2 2354   2.930  -0.069   0.482 -0.6689 -2.0995 -2.3793
  776SOL     OW 2355   3.767   2.985   1.432 -0.0026  0.4191  0.0393
  776SOL    HW1 2356   3.723   3.064   1.400  0.4067  1.2954  1.5070
  776SOL    HW2 2357   3.736   2.915   1.375 -0.3298  1.6487 -1.3466
  777SOL     OW 2358   0.753   2.551   0.721  0.6523 -0.3883  0.4130
  777SOL    HW1 2359   0.711   2.598   0.649  0.8518 -2.7204 -1.3906
  777SOL    HW2 2360   0.817   2.612   0.756  0.1405  1.0434 -1.0392
  778SOL     OW 2361   4.785   4.689   2.141  0.3127 -0.2714  0.2953
  778SOL    HW1 2362   4.769   4.728   2.227 -0.5140  1.9087 -0.7588
  778SOL    HW2 2363   4.749   4.753   2.079  1.0307 -1.6881 -1.6869
  779SOL     OW 2364   0.232   0.088   3.231  0.4195 -0.1300 -0.2627
  779SOL    HW1 2365   0.216   0.029   3.304 -1.1261 -1.8758 -1.9259
  779SOL    HW2 2366   0.160   0.151   3.235  0.4983 -0.0490 -0.1158
  780SOL     OW 2367   4.716   3.177   2.569  0.8652  0.5020 -0.0919
  780SOL    HW1 2368   4.808   3.181   2.596  0.5151  2.3027  0.9949
  780SOL    HW2 2369   4.710   3.243   2.500  0.0763  1.5488  0.9453
  781SOL     OW 2370   0.459   2.337   1.805  0.0947 -0.3846 -0.3235
  781SOL    HW1 2371   0.485   2.287   1.882  0.8741 -1.3627 -1.1990
  781SOL    HW2 2372   0.367   2.315   1.791  0.4383 -1.6416 -0.7193
  782SOL     OW 2373   0.477   3.245   0.784 -0.4723  0.0501 -0.0720
  782SOL    HW1 2374   0.551   3.214   0.730 -1.3790 -1.5668 -0.4587
  782SOL    HW2 2375   0.511   3.247   0.873 -0.2309 -1.7096 -0.0990
  783SOL     OW 2376   1.616   0.277   2.576  0.1816 -0.0333 -0.3121
  783SOL    HW1 2377   1.570   0.255   2.495  1.4278  0.7127 -1.2745
  783SOL    HW2 2378   1.693   0.326   2.546 -0.9312  3.0662  1.5036
  784SOL     OW 2379   1.418   4.145   1.031 -0.5907 -0.1947  0.2368
  784SOL    HW1 2380   1.366   4.110   1.103 -1.1957 -1.1494 -0.6443
  784SOL    HW2 2381   1.357   4.153   0.958  0.0408  0.6172 -0.2248
  785SOL     OW 2382   4.131   1.747   2.574  0.3753  0.0057  0.8275
  785SOL    HW1 2383   4.044   1.712   2.552  0.4325  1.0492 -1.3436
  785SOL    HW2 2384   4.192   1.678   2.548  0.3045  0.1934  0.1574
  786SOL     OW 2385   3.103   4.640   0.389  0.2479  0.2698 -0.2059
  786SOL    HW1 2386   3.069   4.589   0.463 -0.6306 -1.7182 -1.8742
  786SOL    HW2 2387   3.191   4.606   0.373  0.2363  0.3227 -0.3932
  787SOL     OW 2388   4.822   0.043   2.363  0.3252  0.3242  0.2754
  787SOL    HW1 2389   4.886   0.112   2.379 -1.4381  2.1631 -0.2057
  787SOL    HW2 2390   4.781   0.027   2.448 -0.4900  1.1779  0.0550
  788SOL     OW 2391   1.155   2.465   2.705 -0.5389 -0.3090 -0.4498
  788SOL    HW1 2392   1.179   2.421   2.786 -0.3825  1.9206  0.7841
  788SOL    HW2 2393   1.237   2.477   2.658 -0.3512  0.1833  0.0053
  789SOL     OW 2394   0.990   4.718   2.851 -0.2168  0.1758  0.1079
  789SOL    HW1 2395   1.083   4.740   2.843 -0.7723  2.7682 -0.0126
  789SOL    HW2 2396   0.953   4.789   2.904 -2.4965  0.3541 -1.5665
  790SOL     OW 2397   4.824   3.174   1.194 -0.0593  0.9170  0.1936
  790SOL    HW1 2398   4.794   3.202   1.108  1.4105  0.8563 -0.3682
  790SOL    HW2 2399   4.897   3.115   1.176 -0.1927  0.3375  1.4725
  791SOL     OW 2400   1.709   2.065   2.873  0.3655  0.0914  0.3818
  791SOL    HW1 2401   1.754   2.060   2.789 -1.2464  0.9362 -0.5954
  791SOL    HW2 2402   1.664   1.981   2.881  0.0977  0.2101  0.1378
  792SOL     OW 2403   0.013   2.763   3.081 -0.3477 -0.2666  0.1146
  792SOL    HW1 2404   0.007   2.684   3.026  0.8159  1.3584 -2.5474
  792SOL    HW2 2405  -0.058   2.819   3.050 -0.8122 -0.0063  1.5869
  793SOL     OW 2406   3.229   4.769   1.829 -0.8152  0.3879  0.4112
  793SOL    HW1 2407   3.165   4.727   1.887 -0.2666 -0.8538  0.1670
  793SOL    HW2 2408   3.314   4.744   1.866 -0.4443  2.0227  0.7424
  794SOL     OW 2409   3.646   0.769   3.171 -0.6576 -0.0393 -1.1793
  794SOL    HW1 2410   3.680   0.815   3.094 -0.1546  0.3893 -0.7068
  794SOL    HW2 2411   3.686   0.814   3.245 -2.0424  0.2977 -0.6070
  795SOL     OW 2412   3.023   4.514   0.860  0.0212 -0.0011  0.6583
  795SOL    HW1 2413   3.083   4.589   0.863 -1.1038  1.3789 -3.6606
  795SOL    HW2 2414   2.939   4.550   0.889 -0.3648  0.2713 -0.7457
  796SOL     OW 2415   2.258   0.833   0.379 -0.7329 -0.2784 -0.4374
  796SOL    HW1 2416   2.248   0.925   0.401  0.2547 -0.4641  0.9456
  796SOL    HW2 2417   2.169   0.802   0.362 -1.5605  0.1672  2.4857
  797SOL     OW 2418   4.164   3.511   3.406  0.0543 -0.6795 -0.6794
  797SOL    HW1 2419   4.079   3.474   3.427 -0.1182 -0.8080 -1.5846
  797SOL    HW2 2420   4.161   3.600   3.442  0.0493 -1.1407  0.4832
  798SOL     OW 2421   2.533   3.506   3.276  0.1980 -0.4165 -0.1262
  798SOL    HW1 2422   2.605   3.559   3.244  0.6756 -1.5958 -1.0707
  798SOL    HW2 2423   2.569   3.417   3.282 -1.0234 -0.9330 -0.1255
  799SOL     OW 2424   4.744   2.454   3.172 -0.3092 -0.2160 -0.7966
  799SOL    HW1 2425   4.818   2.513   3.186 -0.2493 -0.2949 -0.7732
  799SOL    HW2 2426   4.732   2.410   3.257 -1.1686  0.6799 -0.4401
  800SOL     OW 2427   3.818   1.872   0.563  0.0541 -0.2580  0.5054
  800SOL    HW1 2428   3.773   1.876   0.647 -0.0979  1.5332  0.3721
  800SOL    HW2 2429   3.757   1.911   0.501  1.0910  0.5930 -0.0065
  801SOL     OW 2430   1.553   0.121   0.923 -0.7028  0.4605  0.3105
  801SOL    HW1 2431   1.645   0.120   0.949 -0.1215 -0.0974 -1.5633
  801SOL    HW2 2432   1.528   0.214   0.929  0.7953  1.0593 -1.5919
  802SOL     OW 2433   1.766   1.594   2.035  0.6649 -0.0601 -0.0730
  802SOL    HW1 2434   1.856   1.586   2.003  0.2298  0.0709 -1.3710
  802SOL    HW2 2435   1.736   1.679   2.003  0.4777  0.4542  1.4186
  803SOL     OW 2436   0.770   1.338   2.170  0.5892 -0.1690  0.4758
  803SOL    HW1 2437   0.816   1.333   2.087  1.6841 -0.9075  1.0923
  803SOL    HW2 2438   0.830   1.297   2.233  0.0947  0.9872  1.7566
  804SOL     OW 2439   3.857   1.226   3.274  0.0068 -0.1500  0.0151
  804SOL    HW1 2440   3.899   1.176   3.344 -2.0890  0.1949  1.6265
  804SOL    HW2 2441   3.927   1.279   3.237  1.5591 -1.7123  0.5889
  805SOL     OW 2442   2.291   0.081   3.129 -0.5211 -0.2043 -0.3994
  805SOL    HW1 2443   2.262   0.000   3.086 -0.6270  0.1010 -0.9091
  805SOL    HW2 2444   2.376   0.059   3.167 -1.0455 -0.8793  0.4169
  806SOL     OW 2445   2.471   2.069   1.455 -0.0029 -0.4939 -0.4738
  806SOL    HW1 2446   2.545   2.052   1.513 -0.4207 -0.6977  0.0048
  806SOL    HW2 2447   2.394   2.064   1.512 -0.2915  1.1808 -0.6823
  807SOL     OW 2448   4.831   1.532   1.431 -0.1896  0.3339  0.5002
  807SOL    HW1 2449   4.851   1.450   1.386  1.2626  0.3772  0.9997
  807SOL    HW2 2450   4.736   1.541   1.426 -0.2132 -0.5457 -0.9878
  808SOL     OW 2451   0.193   2.294   1.784  0.1795 -0.0064 -0.3639
  808SOL    HW1 2452   0.166   2.381   1.755 -4.1970 -1.4896 -1.5503
  808SOL    HW2 2453   0.146   2.281   1.866  0.7308 -1.2526 -0.2238
  809SOL     OW 2454   1.153   1.748   3.256  0.1794 -0.0125  0.5490
  809SOL    HW1 2455   1.175   1.656   3.267 -1.4879 -0.5604 -0.3809
  809SOL    HW2 2456   1.122   1.776   3.343 -2.6307 -1.3323  0.0603
  810SOL     OW 2457   4.802   3.288   3.295  0.7097  0.0269 -0.3510
  810SOL    HW1 2458   4.836   3.368   3.335 -0.5193  0.7136 -0.6230
  810SOL    HW2 2459   4.728   3.317   3.241  0.0300 -1.3270 -0.2012
  811SOL     OW 2460   4.765   4.793   3.000  0.1781  0.8864  0.9090
  811SOL    HW1 2461   4.780   4.856   2.930  1.9568  2.2053  2.3852
  811SOL    HW2 2462   4.840   4.734   2.995 -2.0260 -2.0784 -1.2286
  812SOL     OW 2463   4.677   2.250   3.339  0.4058 -0.4301 -0.9801
  812SOL    HW1 2464   4.602   2.280   3.390  0.2487  0.7682 -1.8750
  812SOL    HW2 2465   4.684   2.156   3.359 -0.4702 -0.2694  0.1752
  813SOL     OW 2466   2.474   3.211   3.066 -0.1254  0.6039 -0.3430
  813SOL    HW1 2467   2.476   3.151   3.140  0.6228  0.3176 -0.5756
  813SOL    HW2 2468   2.450   3.156   2.991 -1.3201  0.9746 -0.2582
  814SOL     OW 2469   1.259   3.668   0.367 -0.0885 -0.4747  0.2596
  814SOL    HW1 2470   1.183   3.659   0.310 -0.0945 -0.2683  0.2352
  814SOL    HW2 2471   1.249   3.598   0.431 -0.3420 -0.4004  0.3047
  815SOL     OW 2472   3.044   0.372   2.607  0.1029  0.2486 -0.6497
  815SOL    HW1 2473   2.971   0.415   2.563 -0.2346 -0.0798 -0.4102
  815SOL    HW2 2474   3.012   0.353   2.695  0.9084  1.2965 -0.0980
  816SOL     OW 2475   1.385   3.711   2.162 -0.9643 -0.0601  0.3937
  816SOL    HW1 2476   1.326   3.784   2.144 -0.5008  0.2552  0.1370
  816SOL    HW2 2477   1.457   3.750   2.211  0.7661  0.2698 -2.2322
  817SOL     OW 2478   0.900   4.325   3.289 -0.0099  0.2961 -1.0172
  817SOL    HW1 2479   0.884   4.352   3.199 -2.9713  0.5815 -0.5010
  817SOL    HW2 2480   0.828   4.363   3.340  0.9628 -0.7130  1.3067
  818SOL     OW 2481   3.726   4.370   0.664 -0.3539 -0.4336 -0.2659
  818SOL    HW1 2482   3.773   4.294   0.698 -0.0020 -0.6505 -1.2325
  818SOL    HW2 2483   3.659   4.387   0.730 -0.4200 -1.5682 -0.0203
  819SOL     OW 2484   0.747   0.800   2.821 -0.1322 -0.2180  0.1464
  819SOL    HW1 2485   0.830   0.780   2.777  0.7807  1.6256  0.9165
  819SOL    HW2 2486   0.689   0.830   2.751  0.2119 -0.4531 -0.2472
  820SOL     OW 2487   1.068   2.178   2.833  0.2023  0.9338 -0.3965
  820SOL    HW1 2488   1.141   2.217   2.881  1.0963 -0.9852 -0.1124
  820SOL    HW2 2489   1.013   2.138   2.900 -0.0864  0.7235 -0.7533
  821SOL     OW 2490   0.038   1.041   2.733 -0.2533  0.2524  0.3919
  821SOL    HW1 2491   0.110   1.071   2.787 -1.3572  1.6649  1.1422
  821SOL    HW2 2492   0.080   0.994   2.661  1.4676  1.9511  0.2199
  822SOL     OW 2493   0.320   4.355   0.349  0.5132  0.2697  0.4359
  822SOL    HW1 2494   0.413   4.348   0.326  0.7952  1.9562  0.9529
  822SOL    HW2 2495   0.277   4.382   0.268  0.4887 -0.2929  0.2540
  823SOL     OW 2496   1.742   4.472   2.953 -0.8004  0.1410  0.1698
  823SOL    HW1 2497   1.812   4.411   2.929 -2.7167 -1.3591 -2.0135
  823SOL    HW2 2498   1.726   4.456   3.046  1.3857  0.2094  0.6057
  824SOL     OW 2499   2.901   0.702   1.635  0.0457 -1.0624 -0.1093
  824SOL    HW1 2500   2.907   0.719   1.541 -0.2019 -1.1315 -0.1366
  824SOL    HW2 2501   2.811   0.675   1.650 -0.3179  0.3476  0.3824
  825SOL     OW 2502   1.435   0.589   2.216  0.3068 -0.1564 -0.1596
  825SOL    HW1 2503   1.419   0.683   2.228  2.1477  0.1426  0.1660
  825SOL    HW2 2504   1.348   0.549   2.226 -0.1922  1.2754  1.8800
  826SOL     OW 2505   2.420   4.642   0.391 -0.0790 -0.3038  0.7696
  826SOL    HW1 2506   2.445   4.604   0.307 -0.4506 -1.1797  1.0495
  826SOL    HW2 2507   2.390   4.568   0.443 -0.8816  0.3790  1.3014
  827SOL     OW 2508   1.585   3.777   2.626 -0.1498  0.1513 -0.0547
  827SOL    HW1 2509   1.572   3.709   2.692  1.1591  0.2695  0.3540
  827SOL    HW2 2510   1.576   3.859   2.674  0.4500  0.2387 -0.0803
  828SOL     OW 2511   4.658   3.112   1.413 -0.8104  0.6850 -0.6330
  828SOL    HW1 2512   4.669   3.019   1.395 -1.6635  0.6261 -0.9141
  828SOL    HW2 2513   4.673   3.155   1.329 -2.8766  0.5745 -1.1067
  829SOL     OW 2514   1.421   1.786   1.845 -0.0536 -0.1010 -0.0038
  829SOL    HW1 2515   1.430   1.798   1.750  0.2523 -0.4983 -0.0285
  829SOL    HW2 2516   1.387   1.869   1.877 -0.5312 -0.0969 -0.5154
  830SOL     OW 2517   2.064   0.564   3.197  0.1367 -0.7473 -0.3828
  830SOL    HW1 2518   2.073   0.514   3.278  1.1838 -0.6524 -0.4354
  830SOL    HW2 2519   2.153   0.580   3.168 -0.1697  0.8326 -0.5707
  831SOL     OW 2520   2.248   4.690   0.843  0.9330  0.1859 -0.6793
  831SOL    HW1 2521   2.177   4.698   0.907 -0.6850 -1.3637 -2.1984
  831SOL    HW2 2522   2.322   4.735   0.884 -0.4729  0.5525  1.6114
  832SOL     OW 2523   2.936   1.739   1.100 -0.4056 -0.6980 -0.6365
  832SOL    HW1 2524   2.912   1.674   1.033  0.4449 -0.9595 -0.7008
  832SOL    HW2 2525   3.026   1.716   1.124  0.2336  0.9836 -1.2916
  833SOL     OW 2526   4.423   3.480   1.589  0.1418  0.5597  0.2958
  833SOL    HW1 2527   4.415   3.384   1.588  1.7144  0.3896 -1.3995
  833SOL    HW2 2528   4.437   3.502   1.681 -0.8818 -0.7578  0.7981
  834SOL     OW 2529   1.122   1.521   1.127  0.1246 -0.3031  0.0857
  834SOL    HW1 2530   1.188   1.586   1.103 -1.4197  1.1319 -0.5074
  834SOL    HW2 2531   1.067   1.513   1.049 -0.3065 -1.5723  0.5070
  835SOL     OW 2532   4.304   2.842   2.122  0.5238  0.2311 -0.4019
  835SOL    HW1 2533   4.381   2.825   2.177  0.2354  1.4554  0.4414
  835SOL    HW2 2534   4.333   2.910   2.062  0.2498  0.3607 -0.3907
  836SOL     OW 2535   1.708   3.625   3.287  0.1820 -0.0476  0.4501
  836SOL    HW1 2536   1.706   3.569   3.364 -0.3600 -0.3712  0.2011
  836SOL    HW2 2537   1.732   3.567   3.215 -0.6534 -0.0265  0.1443
  837SOL     OW 2538   2.068   4.367   1.299  0.4164  0.2987  0.4456
  837SOL    HW1 2539   2.071   4.386   1.205 -0.7568  4.5520  1.1007
  837SOL    HW2 2540   2.156   4.388   1.330  0.4299  0.1306  0.5259
  838SOL     OW 2541   3.666   0.934   1.523 -0.0253 -0.1715  0.2975
  838SOL    HW1 2542   3.645   0.927   1.429  0.8810 -1.3814  0.1538
  838SOL    HW2 2543   3.618   1.010   1.553 -0.5946  0.0454 -1.0932
  839SOL     OW 2544   0.285   1.130   3.130  0.0911  0.2751  0.1091
  839SOL    HW1 2545   0.226   1.170   3.194  1.5038 -0.7223  2.1175
  839SOL    HW2 2546   0.372   1.160   3.155  0.7653 -0.8381 -0.8020
  840SOL     OW 2547   0.618   2.968   0.855 -0.4381 -0.0533  0.1447
  840SOL    HW1 2548   0.622   3.035   0.923 -0.4337 -0.9708  1.0599
  840SOL    HW2 2549   0.529   2.933   0.861 -0.5696  0.1403 -0.5958
  841SOL     OW 2550   3.183   1.769   1.423 -1.3186  0.1428  0.3788
  841SOL    HW1 2551   3.100   1.741   1.461 -0.9099 -0.6995  0.6764
  841SOL    HW2 2552   3.211   1.695   1.369  0.3168 -0.5144  2.0426
  842SOL     OW 2553   4.610   4.650   2.581 -0.1970 -0.5742  0.5093
  842SOL    HW1 2554   4.537   4.711   2.591  0.5193  0.9830 -2.6349
  842SOL    HW2 2555   4.585   4.595   2.507  1.7085 -0.0756 -0.5655
  843SOL     OW 2556   1.405   2.936   2.324 -0.0912  0.0851 -0.6775
  843SOL    HW1 2557   1.466   2.997   2.365  0.7941 -0.1235 -1.6375
  843SOL    HW2 2558   1.319   2.960   2.358  0.4659  0.7109  0.3142
  844SOL     OW 2559   2.293   2.014   1.641 -0.1718 -0.0183 -0.2146
  844SOL    HW1 2560   2.321   2.029   1.731 -0.1516  1.1936 -0.4049
  844SOL    HW2 2561   2.246   2.094   1.617  0.5363  0.0300 -1.5460
  845SOL     OW 2562   3.957   3.969   1.428  0.2857  0.3738  0.1821
  845SOL    HW1 2563   3.996   3.888   1.395  0.2291  0.8871 -1.2297
  845SOL    HW2 2564   3.992   3.979   1.516  0.3107 -1.1708  0.3772
  846SOL     OW 2565   1.450   3.289   1.907 -0.6349  0.8192 -0.4424
  846SOL    HW1 2566   1.419   3.378   1.925 -1.0175  0.8095 -1.0171
  846SOL    HW2 2567   1.510   3.269   1.979 -2.6634  0.4804  1.2846
  847SOL     OW 2568   1.078   3.786   1.901  0.1054 -0.1551  0.1782
  847SOL    HW1 2569   1.003   3.817   1.952 -1.1924  1.2651 -2.3992
  847SOL    HW2 2570   1.047   3.705   1.860  0.0381  0.3127 -0.7130
  848SOL     OW 2571   0.553   4.644   0.510  0.4085 -0.6060  0.1149
  848SOL    HW1 2572   0.529   4.570   0.566 -2.8675  0.5035  0.4220
  848SOL    HW2 2573   0.550   4.720   0.568  4.0158 -0.1290 -0.1185
  849SOL     OW 2574   0.916   1.210   2.347 -0.1214 -0.1968 -0.0494
  849SOL    HW1 2575   0.976   1.139   2.325  1.1635  0.6964  0.4701
  849SOL    HW2 2576   0.948   1.244   2.431 -1.7918 -0.1482  0.6037
  850SOL     OW 2577   2.351   2.060   0.765  0.5346 -0.1747  0.0768
  850SOL    HW1 2578   2.295   2.058   0.688  0.5723 -0.0781  0.0466
  850SOL    HW2 2579   2.388   2.149   0.766  0.7705 -0.2709  0.0362
  851SOL     OW 2580   3.265   0.235   2.061  0.8080 -0.4152  0.1085
  851SOL    HW1 2581   3.223   0.303   2.115  1.6607  0.7489 -0.6461
  851SOL    HW2 2582   3.296   0.170   2.124  2.1930  1.1381  1.1174
  852SOL     OW 2583   3.525   4.262   2.633 -0.4836  0.9471 -0.5107
  852SOL    HW1 2584   3.586   4.201   2.591 -0.4223 -0.1080  0.9976
  852SOL    HW2 2585   3.450   4.207   2.657 -0.2309  1.3354  1.3089
  853SOL     OW 2586   1.088   3.116   3.382  0.2179  0.3636  0.3854
  853SOL    HW1 2587   1.149   3.139   3.312  0.7955  0.5671  0.9466
  853SOL    HW2 2588   1.126   3.037   3.422 -1.3420 -1.1839 -1.0267
  854SOL     OW 2589   1.155   4.756   0.860 -0.2548  0.0596 -0.3056
  854SOL    HW1 2590   1.136   4.677   0.808  0.1947 -0.1978 -0.0808
  854SOL    HW2 2591   1.250   4.755   0.871 -0.5082 -1.2050  2.5747
  855SOL     OW 2592   1.450   3.470   1.656  0.4571  0.2905 -0.2144
  855SOL    HW1 2593   1.450   3.429   1.742 -0.3958  1.8420  0.5592
  855SOL    HW2 2594   1.519   3.536   1.661  1.3869 -0.5468 -1.2388
  856SOL     OW 2595   4.742   3.449   2.492  0.6449  0.5633 -0.0651
  856SOL    HW1 2596   4.720   3.486   2.406 -3.4873 -0.1872  0.4542
  856SOL    HW2 2597   4.678   3.488   2.552  0.2450 -2.4681  1.6962
  857SOL     OW 2598   1.186   3.938   2.179 -0.5436  0.2104  0.0106
  857SOL    HW1 2599   1.142   3.888   2.248 -0.8119  1.9587  1.1622
  857SOL    HW2 2600   1.136   3.918   2.100 -0.4472 -1.5506  0.3569
  858SOL     OW 2601   3.215   4.341   1.001  0.2391 -0.0665 -0.3160
  858SOL    HW1 2602   3.162   4.416   0.971 -0.8713 -1.4959 -2.1808
  858SOL    HW2 2603   3.230   4.359   1.094 -1.4371  1.6357 -0.2894
  859SOL     OW 2604   0.960   2.790   0.117 -0.0494  0.1560 -0.5162
  859SOL    HW1 2605   1.007   2.862   0.159 -0.7290 -0.6988  1.8679
  859SOL    HW2 2606   1.026   2.722   0.105 -0.0679  0.0238  0.1291
  860SOL     OW 2607   0.182   3.676   1.874  0.3713  0.6191 -0.1653
  860SOL    HW1 2608   0.143   3.670   1.787  0.7233  0.3205 -0.3062
  860SOL    HW2 2609   0.113   3.714   1.928 -0.1974 -0.0912 -0.3616
  861SOL     OW 2610   0.453   2.984   2.742 -0.4015 -1.0935  0.1743
  861SOL    HW1 2611   0.420   2.909   2.792  2.1864 -0.0349  3.8949
  861SOL    HW2 2612   0.386   3.051   2.755 -2.0676 -2.1875 -2.0367
  862SOL     OW 2613   3.700   2.314   2.709 -0.2839 -0.7495  0.4932
  862SOL    HW1 2614   3.711   2.234   2.657  1.8556 -0.8679  1.0393
  862SOL    HW2 2615   3.607   2.315   2.731 -1.5472 -0.3061 -3.8761
  863SOL     OW 2616   4.465   3.863   3.344  0.2592 -0.2047  0.0223
  863SOL    HW1 2617   4.492   3.909   3.265 -0.1422 -1.1796 -0.7015
  863SOL    HW2 2618   4.503   3.776   3.335  0.9600 -0.0523  1.3393
  864SOL     OW 2619   2.629   3.067   2.179 -0.1004  0.2938  0.2166
  864SOL    HW1 2620   2.596   2.991   2.228  1.2703 -0.4982 -0.0543
  864SOL    HW2 2621   2.557   3.090   2.120 -0.8231 -0.3066  0.8419
  865SOL     OW 2622   4.476   2.502   3.308  0.2281  0.0553  0.2374
  865SOL    HW1 2623   4.444   2.591   3.318  1.5277  0.6415 -0.6469
  865SOL    HW2 2624   4.551   2.509   3.249  0.1530 -1.6656 -0.1270
  866SOL     OW 2625   4.319   1.509   1.982 -0.0764  0.3072 -0.1175
  866SOL    HW1 2626   4.414   1.501   1.974 -0.2644 -0.3795 -2.7391
  866SOL    HW2 2627   4.292   1.555   1.902 -1.9736  0.2908  0.4608
  867SOL     OW 2628   3.589   4.445   3.047 -0.1617  0.0536 -0.7964
  867SOL    HW1 2629   3.673   4.399   3.048 -0.3247 -0.2438 -0.7224
  867SOL    HW2 2630   3.581   4.482   3.136  0.2642  0.7713 -1.0448
  868SOL     OW 2631   0.996   4.534   1.527 -0.1559 -0.1956 -0.4800
  868SOL    HW1 2632   1.077   4.503   1.485 -1.2300 -2.2661 -1.1689
  868SOL    HW2 2633   1.023   4.556   1.616  1.4321  0.5803 -1.1043
  869SOL     OW 2634   3.245   0.150   2.575 -0.0389 -0.5620 -0.2989
  869SOL    HW1 2635   3.320   0.167   2.632 -1.3007 -0.7463  1.4745
  869SOL    HW2 2636   3.203   0.235   2.564 -0.6957 -0.7833  0.3873
  870SOL     OW 2637   2.189   1.379   1.545  0.2449 -0.2247  0.3501
  870SOL    HW1 2638   2.261   1.431   1.511 -0.3112 -0.1545 -0.7685
  870SOL    HW2 2639   2.171   1.417   1.631  0.4744  0.8178 -0.0423
  871SOL     OW 2640   4.648   0.638   2.354  0.0741 -0.0359  0.1399
  871SOL    HW1 2641   4.614   0.708   2.410  1.1826  1.1147 -0.5622
  871SOL    HW2 2642   4.632   0.669   2.265  1.1507 -0.3730 -0.1883
  872SOL     OW 2643   1.789   3.662   1.472 -0.3642  0.1578  0.1935
  872SOL    HW1 2644   1.879   3.668   1.506 -0.7037 -0.5256  1.2476
  872SOL    HW2 2645   1.746   3.598   1.529 -2.3489  2.5235  1.5250
  873SOL     OW 2646   3.990   3.938   0.540 -0.1129 -0.4625  0.0720
  873SOL    HW1 2647   3.955   3.903   0.459  1.5572  0.8636 -1.3069
  873SOL    HW2 2648   4.066   3.990   0.513 -0.2850  1.1320  2.3409
  874SOL     OW 2649   3.709   0.557   3.335 -0.2662 -0.0811  0.0999
  874SOL    HW1 2650   3.775   0.489   3.320  0.8183  1.1517 -1.0118
  874SOL    HW2 2651   3.705   0.605   3.252 -2.0735  0.3118  0.3726
  875SOL     OW 2652   1.881   1.290   0.618  0.3713  0.1724  0.6546
  875SOL    HW1 2653   1.814   1.237   0.661 -0.7607  2.2835  1.6273
  875SOL    HW2 2654   1.935   1.323   0.690  0.8515  0.6124  0.1010
  876SOL     OW 2655   0.314   4.678   0.392 -0.4709 -0.4532 -0.1866
  876SOL    HW1 2656   0.238   4.671   0.450 -2.0054 -0.4557 -2.0868
  876SOL    HW2 2657   0.384   4.633   0.439 -2.0646 -1.8845  0.9455
  877SOL     OW 2658   2.823   1.973   1.074  0.4527  0.3794  0.5402
  877SOL    HW1 2659   2.862   1.887   1.091 -0.8327 -0.4736 -0.5226
  877SOL    HW2 2660   2.897   2.032   1.065  1.3749 -0.6182  1.2761
  878SOL     OW 2661   1.300   4.574   1.554 -0.4932 -0.4951 -0.2566
  878SOL    HW1 2662   1.339   4.487   1.560 -0.7885 -0.6446 -0.4811
  878SOL    HW2 2663   1.304   4.595   1.460  1.7085  0.7195  0.0186
  879SOL     OW 2664   3.715   3.382   2.758  0.1940  0.2111 -0.2612
  879SOL    HW1 2665   3.738   3.354   2.847  1.7225 -0.8073 -0.9400
  879SOL    HW2 2666   3.724   3.477   2.760 -0.8277  0.3021  0.9425
  880SOL     OW 2667   3.938   2.616   0.751 -0.0044 -0.5171 -0.2405
  880SOL    HW1 2668   3.940   2.567   0.669  1.7980  0.4275 -0.8062
  880SOL    HW2 2669   4.026   2.607   0.788 -0.0636  1.0675  0.3670
  881SOL     OW 2670   0.623   0.807   0.080 -0.3699  0.0456 -0.3262
  881SOL    HW1 2671   0.679   0.868   0.033  2.1095 -1.7027  0.1064
  881SOL    HW2 2672   0.633   0.832   0.172  0.1158 -0.5646 -0.2065
  882SOL     OW 2673   4.776   4.171   0.860  0.4338 -0.1592  0.0391
  882SOL    HW1 2674   4.804   4.235   0.926 -0.2564 -0.2712  0.4533
  882SOL    HW2 2675   4.762   4.223   0.781 -3.0997  0.8146  1.1183
  883SOL     OW 2676   3.627   2.032   0.389 -0.4597  1.1975  0.0840
  883SOL    HW1 2677   3.550   2.018   0.335 -1.8563 -0.3179  2.2778
  883SOL    HW2 2678   3.701   2.009   0.333 -1.9384 -3.0132 -0.5022
  884SOL     OW 2679   1.526   1.167   0.397 -0.1359  0.2828  0.2481
  884SOL    HW1 2680   1.482   1.090   0.360  0.6822 -0.2377  0.3355
  884SOL    HW2 2681   1.568   1.134   0.477  1.2104  0.5330 -0.3367
  885SOL     OW 2682   1.920   2.540   1.052 -0.1364  0.2332 -0.5079
  885SOL    HW1 2683   1.860   2.495   0.992  0.4809 -2.1222  0.5681
  885SOL    HW2 2684   1.891   2.515   1.139  0.4130  1.7515  0.1490
  886SOL     OW 2685   1.533   3.817   2.351 -0.1213 -0.3560 -0.0269
  886SOL    HW1 2686   1.573   3.904   2.344  2.9826 -1.6673 -0.4059
  886SOL    HW2 2687   1.526   3.802   2.446  0.3253 -0.0718  0.0558
  887SOL     OW 2688   4.440   3.088   0.551  0.4595 -0.3713 -0.0058
  887SOL    HW1 2689   4.426   3.079   0.646 -1.7666 -2.3752 -0.4283
  887SOL    HW2 2690   4.507   3.023   0.530 -0.1671 -1.0358  0.0066
  888SOL     OW 2691   1.084   3.393   1.084 -0.4854  0.1482  0.1609
  888SOL    HW1 2692   1.052   3.466   1.137 -2.6219  0.9185 -2.0093
  888SOL    HW2 2693   1.005   3.351   1.050  0.7411 -0.0980 -2.6194
  889SOL     OW 2694   2.303   1.624   3.213 -0.3175 -0.1623  0.1449
  889SOL    HW1 2695   2.380   1.572   3.239  1.7383  2.1067 -1.0242
  889SOL    HW2 2696   2.289   1.602   3.121  1.7154  2.4900 -0.9112
  890SOL     OW 2697   2.070   3.365   1.222 -0.1268 -0.0235 -0.2969
  890SOL    HW1 2698   2.006   3.437   1.224  0.0436  0.1343 -0.5631
  890SOL    HW2 2699   2.075   3.336   1.313 -0.9737 -0.3885 -0.3587
  891SOL     OW 2700   2.336   3.112   2.408  0.4471 -0.1480  0.2375
  891SOL    HW1 2701   2.279   3.079   2.476  0.4655 -1.1928 -0.2390
  891SOL    HW2 2702   2.323   3.207   2.409 -0.9653 -0.3292  0.4212
  892SOL     OW 2703   3.628   3.758   0.546 -0.0764  0.0547  0.2792
  892SOL    HW1 2704   3.533   3.772   0.549  0.1205  1.3481  1.6085
  892SOL    HW2 2705   3.663   3.838   0.507  0.5884  0.3314  1.4104
  893SOL     OW 2706   1.339   3.561   2.637  0.2206 -0.2205  0.1645
  893SOL    HW1 2707   1.306   3.564   2.547  4.7297  1.4955 -1.7323
  893SOL    HW2 2708   1.320   3.647   2.672  0.6130 -0.0171 -0.1074
  894SOL     OW 2709   0.844   3.734   1.390 -0.0428 -0.2561 -0.2795
  894SOL    HW1 2710   0.937   3.749   1.406  0.1261  1.0354 -2.2289
  894SOL    HW2 2711   0.804   3.820   1.401 -0.8102 -0.5380 -0.8188
  895SOL     OW 2712   2.805   2.207   2.516  0.0122  0.1124  0.8468
  895SOL    HW1 2713   2.807   2.282   2.576 -0.1858  0.0262  0.9601
  895SOL    HW2 2714   2.825   2.131   2.571 -4.1238 -0.5718  1.7078
  896SOL     OW 2715   4.518   1.859   0.030  0.9237  0.0978 -0.5198
  896SOL    HW1 2716   4.466   1.869  -0.049 -2.1031  1.4255  1.4630
  896SOL    HW2 2717   4.573   1.937   0.033 -1.5734  1.9586  0.3436
  897SOL     OW 2718   0.155   3.938   2.679  0.0946  0.5748 -0.1411
  897SOL    HW1 2719   0.224   3.988   2.637  0.5769 -0.4838 -0.6311
  897SOL    HW2 2720   0.199   3.889   2.748 -0.1225 -0.3019 -0.6204
  898SOL     OW 2721   4.776   0.546   2.759 -0.4990 -0.0857 -0.3390
  898SOL    HW1 2722   4.685   0.531   2.733 -1.4873  1.3479  1.9058
  898SOL    HW2 2723   4.780   0.516   2.850  1.4886 -0.7489 -0.6014
  899SOL     OW 2724   3.492   3.130   1.841 -0.2677 -0.3634 -0.4589
  899SOL    HW1 2725   3.521   3.221   1.846  1.3271 -0.8920  1.0940
  899SOL    HW2 2726   3.399   3.133   1.862  0.4964  0.6357  3.6733
  900SOL     OW 2727   4.518   0.275   0.269  0.2191 -0.1532 -0.1665
  900SOL    HW1 2728   4.465   0.319   0.336  0.0316 -0.8903  0.1769
  900SOL    HW2 2729   4.605   0.314   0.278 -0.0168  0.3636 -0.0757
  901SOL     OW 2730   2.578   1.470   2.850  0.7683 -0.3947  0.6924
  901SOL    HW1 2731   2.549   1.496   2.763 -0.7637  0.0932  1.3003
  901SOL    HW2 2732   2.551   1.378   2.858 -2.6895  0.5502  1.9504
  902SOL     OW 2733   3.780   2.327   2.318 -0.6618  0.3999 -0.5523
  902SOL    HW1 2734   3.763   2.260   2.385 -0.1344  1.4955  0.7243
  902SOL    HW2 2735   3.814   2.402   2.367 -0.3309  1.2759 -2.0545
  903SOL     OW 2736   3.694   4.176   1.687  0.0546  0.0850  0.5345
  903SOL    HW1 2737   3.651   4.208   1.767  0.7779  2.8645 -0.0845
  903SOL    HW2 2738   3.636   4.203   1.616  0.0933 -1.1541  0.0195
  904SOL     OW 2739   1.171   2.396   1.771  0.3853 -0.3407 -0.3694
  904SOL    HW1 2740   1.217   2.371   1.851 -0.5792  0.1953  0.3709
  904SOL    HW2 2741   1.114   2.468   1.797 -0.6345 -0.7614 -1.3165
  905SOL     OW 2742   0.698   3.526   1.255 -0.1357 -0.3381 -0.0570
  905SOL    HW1 2743   0.735   3.608   1.287  0.1813 -0.9227  1.1237
  905SOL    HW2 2744   0.769   3.462   1.265 -1.0575 -1.2305  1.1881
  906SOL     OW 2745   0.605   1.135   0.024 -0.0310  0.2015 -0.4823
  906SOL    HW1 2746   0.659   1.214   0.018  2.8904 -1.6142  0.2045
  906SOL    HW2 2747   0.597   1.119   0.118 -0.2085 -0.5786 -0.6287
  907SOL     OW 2748   3.086   2.419   0.499 -0.1869 -0.0489 -0.3144
  907SOL    HW1 2749   3.042   2.504   0.495  0.4450  0.2730 -3.8178
  907SOL    HW2 2750   3.173   2.436   0.462  0.4353 -1.9581  0.1745
  908SOL     OW 2751   1.417   2.507   2.574  0.4780  0.2200 -0.4722
  908SOL    HW1 2752   1.408   2.566   2.499  1.5240  1.6155  0.4477
  908SOL    HW2 2753   1.506   2.520   2.605  0.4054 -1.1132  0.4045
  909SOL     OW 2754   3.376   4.581   0.371 -0.3541  0.1577  0.2380
  909SOL    HW1 2755   3.444   4.548   0.429 -1.1557  0.9550  1.6834
  909SOL    HW2 2756   3.416   4.579   0.284  0.7633 -1.3711  0.7420
  910SOL     OW 2757   0.258   1.416   1.890 -0.0319 -0.3529  0.2303
  910SOL    HW1 2758   0.307   1.491   1.856  1.6407 -1.4634  0.0571
  910SOL    HW2 2759   0.274   1.346   1.826  1.7948 -2.0037  2.3288
  911SOL     OW 2760   0.413   2.932   0.174  0.2917 -0.4502 -0.2707
  911SOL    HW1 2761   0.363   3.008   0.203  3.5721  1.2257  1.5267
  911SOL    HW2 2762   0.405   2.869   0.246 -0.4996 -0.8688 -0.7124
  912SOL     OW 2763   3.221   0.275   0.322 -0.6509  0.2745 -0.1374
  912SOL    HW1 2764   3.224   0.179   0.314  0.3549  0.2631  0.2496
  912SOL    HW2 2765   3.140   0.300   0.276 -0.9997 -0.7663 -0.1209
  913SOL     OW 2766   4.299   0.801   0.652 -0.1021  0.0675 -0.0555
  913SOL    HW1 2767   4.394   0.809   0.649  0.2096 -0.4328  3.6896
  913SOL    HW2 2768   4.267   0.878   0.604  2.1337  0.1905 -1.4837
  914SOL     OW 2769   2.583   2.589   2.589 -0.2689  0.5267 -0.0841
  914SOL    HW1 2770   2.502   2.581   2.639 -0.4161 -5.3442 -0.5576
  914SOL    HW2 2771   2.644   2.529   2.633  2.6956  2.0691 -1.7712
  915SOL     OW 2772   2.558   1.169   2.472 -0.0540  0.6817  0.0321
  915SOL    HW1 2773   2.589   1.259   2.459  1.6983  0.0247 -0.5986
  915SOL    HW2 2774   2.562   1.156   2.567 -2.1519  1.8539  0.3305
  916SOL     OW 2775   4.452   3.877   0.826  0.1168  0.2971  0.6658
  916SOL    HW1 2776   4.401   3.814   0.875 -0.1508 -0.9698 -1.1393
  916SOL    HW2 2777   4.454   3.843   0.737  1.8744  1.6823  0.1021
  917SOL     OW 2778   2.835   1.358   0.142 -0.0715  0.6737  0.1687
  917SOL    HW1 2779   2.893   1.434   0.132  0.5453  0.2595  0.5262
  917SOL    HW2 2780   2.875   1.307   0.213 -1.3973  0.8588  1.0738
  918SOL     OW 2781   1.352   3.225   1.585 -0.2076 -0.1826  0.0967
  918SOL    HW1 2782   1.390   3.306   1.622  1.3063 -0.8296  0.0503
  918SOL    HW2 2783   1.262   3.225   1.616  0.6289 -0.0521  2.7758
  919SOL     OW 2784   1.470   0.387   2.796 -0.1648 -0.5372  0.0757
  919SOL    HW1 2785   1.534   0.349   2.856  0.2453 -0.3423 -0.2334
  919SOL    HW2 2786   1.499   0.360   2.709 -1.8721 -2.4973  0.0569
  920SOL     OW 2787   3.809   3.806   1.979 -0.3409  0.0251 -0.3831
  920SOL    HW1 2788   3.838   3.801   2.071 -0.5343  0.7572 -0.2737
  920SOL    HW2 2789   3.758   3.727   1.966 -2.7916  1.2362  1.0359
  921SOL     OW 2790   3.345   3.933   1.994 -0.3952  0.5476 -0.1320
  921SOL    HW1 2791   3.398   3.881   1.933 -0.6369  0.3804 -0.1984
  921SOL    HW2 2792   3.254   3.913   1.971 -0.5850 -1.8507  2.1578
  922SOL     OW 2793   0.170   1.070   0.453 -0.2365 -0.4340 -0.7440
  922SOL    HW1 2794   0.191   0.982   0.485 -0.2219 -0.2147 -0.1440
  922SOL    HW2 2795   0.143   1.056   0.362 -1.0167 -1.1553 -0.4085
  923SOL     OW 2796   2.313   3.691   3.141 -0.3937  0.1802 -0.5162
  923SOL    HW1 2797   2.398   3.652   3.162 -0.1717  0.4090 -0.9898
  923SOL    HW2 2798   2.300   3.672   3.049 -0.0823  1.5857 -0.8737
  924SOL     OW 2799   1.182   0.774   2.430 -0.5738 -0.3272  0.3441
  924SOL    HW1 2800   1.229   0.767   2.513  2.1773 -0.9804 -1.1475
  924SOL    HW2 2801   1.188   0.686   2.391  1.8863  0.8551 -2.3142
  925SOL     OW 2802   3.085   1.023   1.361 -0.1064 -0.9571 -0.1639
  925SOL    HW1 2803   3.171   1.026   1.403 -1.2412 -0.6299  2.2635
  925SOL    HW2 2804   3.069   1.114   1.334 -0.0141 -0.8819  0.0333
  926SOL     OW 2805   3.517   0.664   2.535  0.0774  0.1368 -0.7003
  926SOL    HW1 2806   3.509   0.751   2.496 -0.6524  1.2017  1.6357
  926SOL    HW2 2807   3.427   0.636   2.551  0.3278  0.2578  1.1637
  927SOL     OW 2808   4.459   4.055   2.210  0.0468  0.3179  0.3174
  927SOL    HW1 2809   4.416   3.972   2.193  0.4882 -0.0086  0.7788
  927SOL    HW2 2810   4.470   4.094   2.124  0.0177 -0.1880  0.0826
  928SOL     OW 2811   2.063   3.509   2.132  0.3175 -0.3526  0.4373
  928SOL    HW1 2812   1.986   3.451   2.123  1.7617 -2.2667 -0.3695
  928SOL    HW2 2813   2.120   3.461   2.192  1.0494  0.8709  0.7249
  929SOL     OW 2814   1.524   4.051   1.805 -0.0403 -0.0689 -0.4348
  929SOL    HW1 2815   1.558   4.132   1.767  0.2000  0.5046  0.9354
  929SOL    HW2 2816   1.433   4.048   1.776 -0.5662  1.6210  0.8688
  930SOL     OW 2817   1.322   1.544   2.592 -0.1269 -0.5260  0.3583
  930SOL    HW1 2818   1.242   1.494   2.576 -2.1440  2.5151 -0.0319
  930SOL    HW2 2819   1.371   1.538   2.511 -2.3606  1.3453 -1.2895
  931SOL     OW 2820   1.375   1.805   0.191 -0.2550 -0.1417 -0.3819
  931SOL    HW1 2821   1.450   1.774   0.242 -0.0388 -1.5421 -1.4871
  931SOL    HW2 2822   1.380   1.900   0.196 -0.8256 -0.1608  3.0128
  932SOL     OW 2823   2.945   3.406   1.004  0.0777 -0.3954 -0.5288
  932SOL    HW1 2824   2.989   3.485   1.034  0.6508 -1.0291  0.3417
  932SOL    HW2 2825   2.901   3.371   1.081  1.3718 -1.9266 -0.4302
  933SOL     OW 2826   4.555   4.781   1.498 -0.3351 -0.3549 -1.0503
  933SOL    HW1 2827   4.581   4.721   1.568 -0.0348 -0.8618 -1.5857
  933SOL    HW2 2828   4.566   4.868   1.535  1.2488 -0.5759 -0.9343
  934SOL     OW 2829   0.863   0.211   1.823 -0.6136 -0.2747 -0.0820
  934SOL    HW1 2830   0.793   0.210   1.888 -1.2851  1.7689 -0.6684
  934SOL    HW2 2831   0.919   0.284   1.850  0.6997 -1.2091 -0.2236
  935SOL     OW 2832   1.788   3.412   1.023  0.0496  0.6621 -0.0583
  935SOL    HW1 2833   1.816   3.477   1.087 -0.5957  0.0352  0.8890
  935SOL    HW2 2834   1.693   3.408   1.033  0.0449 -0.1584 -0.3676
  936SOL     OW 2835   2.185   2.950   1.660 -0.0412 -0.6629  0.0488
  936SOL    HW1 2836   2.198   2.975   1.569 -0.7581  1.0331  0.3717
  936SOL    HW2 2837   2.171   2.855   1.658  0.6502 -0.7518 -1.5112
  937SOL     OW 2838   2.444   3.324   2.156  0.8459 -0.3267  0.3397
  937SOL    HW1 2839   2.441   3.361   2.244  1.5808  0.1180  0.1901
  937SOL    HW2 2840   2.356   3.292   2.139  0.3361  0.8800  0.6860
  938SOL     OW 2841   4.306   4.357   0.535 -0.4650  0.6364  0.4132
  938SOL    HW1 2842   4.338   4.336   0.623 -0.2096  1.5169  0.5402
  938SOL    HW2 2843   4.236   4.420   0.550 -1.2749 -0.1598  0.0495
  939SOL     OW 2844   1.841   3.291   1.928 -0.4358 -0.1760  0.0847
  939SOL    HW1 2845   1.880   3.284   1.841 -2.3754 -2.4137 -0.7041
  939SOL    HW2 2846   1.841   3.384   1.947  0.3550  0.3375 -2.1660
  940SOL     OW 2847   0.214   2.922   0.432 -0.4629 -0.2343  0.7690
  940SOL    HW1 2848   0.183   2.852   0.490 -1.8514  0.0910  0.4521
  940SOL    HW2 2849   0.155   2.920   0.357  0.2171  0.5030  0.1922
  941SOL     OW 2850   3.138   4.748   0.893 -0.7119  0.2338 -0.0760
  941SOL    HW1 2851   3.226   4.764   0.926 -0.3987 -0.0771 -0.7284
  941SOL    HW2 2852   3.112   4.831   0.853  0.4250 -0.4284 -2.3763
  942SOL     OW 2853   3.478   4.323   1.771  0.0750 -0.2463  0.2190
  942SOL    HW1 2854   3.526   4.338   1.852 -0.9885  1.7641  0.5284
  942SOL    HW2 2855   3.388   4.305   1.800 -0.2899  0.3736 -0.4939
  943SOL     OW 2856   0.014   2.519   2.933 -0.1193 -0.1410  0.4664
  943SOL    HW1 2857   0.103   2.503   2.901 -0.1992  1.4116 -0.6336
  943SOL    HW2 2858  -0.031   2.435   2.922  1.7832 -1.7069  3.2899
  944SOL     OW 2859   1.290   3.767   0.827  0.8090  0.5590  0.0514
  944SOL    HW1 2860   1.250   3.802   0.747  0.7136  2.1194  0.7262
  944SOL    HW2 2861   1.303   3.845   0.882 -0.7721 -0.6228  2.2766
  945SOL     OW 2862   1.007   4.047   0.521 -0.5970  0.2461 -0.2401
  945SOL    HW1 2863   1.077   4.112   0.512  0.6751 -0.6973  1.9176
  945SOL    HW2 2864   1.051   3.971   0.561 -2.5315 -0.9996 -0.3818
  946SOL     OW 2865   1.250   0.788   1.453 -0.3418 -0.1381  0.4343
  946SOL    HW1 2866   1.330   0.786   1.400  0.5120 -1.2216  1.7066
  946SOL    HW2 2867   1.281   0.801   1.542 -1.4362 -2.0534  1.1559
  947SOL     OW 2868   3.961   1.572   2.018  0.4184 -0.0283 -0.2246
  947SOL    HW1 2869   4.032   1.633   2.037  1.2103 -0.5918 -1.2525
  947SOL    HW2 2870   3.911   1.614   1.949  0.3274 -0.0602 -0.1778
  948SOL     OW 2871   3.798   1.061   0.409 -0.4851  0.5633  0.1329
  948SOL    HW1 2872   3.820   0.969   0.394 -0.8277  0.6730 -1.0915
  948SOL    HW2 2873   3.769   1.094   0.324 -1.0018  1.6335  0.6967
  949SOL     OW 2874   1.045   0.306   1.071  0.1567 -0.3827  0.3780
  949SOL    HW1 2875   0.995   0.227   1.091 -1.7820  0.6913  0.0955
  949SOL    HW2 2876   1.063   0.301   0.977  1.0172 -0.9998  0.5702
  950SOL     OW 2877   0.979   0.235   0.224 -0.1670  0.4916  0.0230
  950SOL    HW1 2878   0.910   0.263   0.164  0.4929  2.2933  0.0545
  950SOL    HW2 2879   0.945   0.256   0.311 -0.2566 -0.1733  0.1532
  951SOL     OW 2880   4.236   4.456   1.107 -0.3894  0.0276 -0.1821
  951SOL    HW1 2881   4.178   4.444   1.183  1.1965 -0.2600  1.0325
  951SOL    HW2 2882   4.250   4.551   1.104  0.4476 -0.0631  0.6021
  952SOL     OW 2883   2.720   3.909   2.293  0.2265 -0.2659  0.2138
  952SOL    HW1 2884   2.797   3.919   2.348  0.1419  0.1224  0.2637
  952SOL    HW2 2885   2.724   3.818   2.262  0.1006 -0.5807  1.1108
  953SOL     OW 2886   1.895   4.766   1.459 -0.3791  0.0838 -0.0771
  953SOL    HW1 2887   1.812   4.726   1.484 -0.3248  0.6903  1.1356
  953SOL    HW2 2888   1.921   4.817   1.535  0.3496  1.1404 -1.0022
  954SOL     OW 2889   1.543   0.698   0.183  0.1998 -0.5003 -0.5766
  954SOL    HW1 2890   1.550   0.793   0.195 -2.4657  0.0001 -2.0477
  954SOL    HW2 2891   1.599   0.680   0.107  0.6973 -0.1182 -0.3117
  955SOL     OW 2892   1.439   0.265   2.362  0.1328  0.4134 -0.0196
  955SOL    HW1 2893   1.372   0.319   2.320 -0.3021  0.5955  0.8969
  955SOL    HW2 2894   1.391   0.210   2.424  0.8040  0.4103  0.5145
  956SOL     OW 2895   4.205   1.600   1.193  0.6919 -0.0431  0.0909
  956SOL    HW1 2896   4.186   1.691   1.172 -1.6781 -0.4958 -0.0113
  956SOL    HW2 2897   4.213   1.598   1.288 -0.5355  0.0990  0.2117
  957SOL     OW 2898   0.373   4.389   2.654 -0.8741 -0.2490  0.4744
  957SOL    HW1 2899   0.284   4.406   2.683 -0.8408  0.4153  0.1910
  957SOL    HW2 2900   0.427   4.399   2.732 -1.1517 -1.7039  0.8922
  958SOL     OW 2901   2.088   1.904   0.005 -0.0711  0.3866  0.6295
  958SOL    HW1 2902   2.012   1.910   0.063  0.1842 -0.0287  1.0031
  958SOL    HW2 2903   2.149   1.847   0.050  0.0178 -0.1753 -0.1743
  959SOL     OW 2904   4.388   4.526   1.654  0.5996  0.1934  0.8234
  959SOL    HW1 2905   4.434   4.592   1.707  0.3453  2.4595 -1.5995
  959SOL    HW2 2906   4.318   4.575   1.610  1.0667 -1.4105 -1.9278
  960SOL     OW 2907   3.457   0.181   3.026  0.0136 -0.0883  0.1937
  960SOL    HW1 2908   3.529   0.149   2.971 -0.1485 -0.1871  0.0377
  960SOL    HW2 2909   3.440   0.270   2.994  0.3661  0.1028  0.5303
  961SOL     OW 2910   3.769   1.248   1.410 -0.1793  0.0641  0.1841
  961SOL    HW1 2911   3.737   1.270   1.322 -0.9184 -0.0773  0.4125
  961SOL    HW2 2912   3.858   1.215   1.395  1.1322  3.3947 -0.1364
  962SOL     OW 2913   1.232   3.096   0.769  0.1939  0.4819 -0.0625
  962SOL    HW1 2914   1.266   3.069   0.685 -0.3471 -0.1102 -0.0985
  962SOL    HW2 2915   1.195   3.016   0.807  3.2903 -0.0794  2.1856
  963SOL     OW 2916   2.377   2.642   0.326 -0.0630  0.2363  0.0496
  963SOL    HW1 2917   2.340   2.712   0.272  0.6456  0.3607 -0.2833
  963SOL    HW2 2918   2.338   2.655   0.413 -0.8941  0.2818 -0.3217
  964SOL     OW 2919   3.746   0.397   0.608  0.2817 -0.1233  0.3222
  964SOL    HW1 2920   3.685   0.365   0.675 -0.0782 -1.7659 -0.7084
  964SOL    HW2 2921   3.790   0.318   0.577  3.9810  1.1129  1.9107
  965SOL     OW 2922   2.158   1.098   0.464  0.0257 -0.1489  0.5099
  965SOL    HW1 2923   2.175   1.110   0.557  0.9050 -0.8905  0.4646
  965SOL    HW2 2924   2.143   1.186   0.430  0.4469  0.1988  1.2205
  966SOL     OW 2925   1.995   2.863   0.136  0.7646 -0.1010  0.1623
  966SOL    HW1 2926   2.040   2.944   0.113  1.9801 -0.8900 -0.3784
  966SOL    HW2 2927   1.928   2.852   0.069  0.1080  0.8180  0.6588
  967SOL     OW 2928   1.770   1.947   0.534 -0.0507 -0.3992 -0.4169
  967SOL    HW1 2929   1.759   2.042   0.543  1.9931 -0.1547 -0.0949
  967SOL    HW2 2930   1.790   1.917   0.623  2.2795 -0.6586 -0.9777
  968SOL     OW 2931   3.213   2.898   1.611 -0.2873  0.5662 -0.2533
  968SOL    HW1 2932   3.306   2.876   1.606 -0.1814  1.0056 -0.1869
  968SOL    HW2 2933   3.189   2.881   1.702 -0.6992 -1.2473 -0.6505
  969SOL     OW 2934   4.580   1.052   2.094  0.2170  0.3991  0.1511
  969SOL    HW1 2935   4.513   1.088   2.035 -0.8808 -1.1983  0.3851
  969SOL    HW2 2936   4.663   1.075   2.051 -0.5271 -0.0021 -1.6002
  970SOL     OW 2937   2.014   0.524   0.478 -0.1928  0.3003 -0.0320
  970SOL    HW1 2938   1.996   0.610   0.517 -0.2315  0.5953 -0.6812
  970SOL    HW2 2939   1.976   0.530   0.390  1.5393  0.3388 -0.8252
  971SOL     OW 2940   1.018   3.422   1.493  0.5299  0.0902 -0.4332
  971SOL    HW1 2941   0.962   3.365   1.441 -0.1930  1.2582 -0.9668
  971SOL    HW2 2942   1.049   3.366   1.564 -0.6884 -0.7973 -0.5675
  972SOL     OW 2943   1.918   2.975   1.250  0.0736 -0.3211  0.9382
  972SOL    HW1 2944   1.971   3.026   1.189  0.2983 -0.0986  1.3157
  972SOL    HW2 2945   1.872   3.040   1.302 -0.5035 -0.5164  0.6718
  973SOL     OW 2946   3.734   4.604   1.218  0.2869 -0.4993  0.0287
  973SOL    HW1 2947   3.737   4.554   1.136 -1.2762 -2.2842  0.9940
  973SOL    HW2 2948   3.715   4.694   1.190 -0.3413 -1.0796 -1.5703
  974SOL     OW 2949   2.053   1.288   1.269  0.3790  0.8428 -0.1068
  974SOL    HW1 2950   2.057   1.244   1.355  1.4999  0.6455 -0.2325
  974SOL    HW2 2951   1.960   1.299   1.252  0.0359 -1.2478  0.0737
  975SOL     OW 2952   1.070   1.585   0.132  0.1734 -0.5509  0.2530
  975SOL    HW1 2953   1.110   1.550   0.212 -0.7556 -0.8974  0.5711
  975SOL    HW2 2954   1.041   1.673   0.156  1.3167 -0.0369 -0.1704
  976SOL     OW 2955   4.135   3.324   0.908 -0.1802 -0.1612 -0.1217
  976SOL    HW1 2956   4.107   3.401   0.860 -1.7992 -1.2393 -1.0210
  976SOL    HW2 2957   4.132   3.350   1.000  1.3711  1.4367 -0.4766
  977SOL     OW 2958   4.753   4.489   1.678  0.1233  0.3356 -0.4325
  977SOL    HW1 2959   4.782   4.572   1.641 -0.8907  1.5536  1.3474
  977SOL    HW2 2960   4.735   4.509   1.770 -1.6665 -1.4586 -0.3254
  978SOL     OW 2961   1.229   3.438   0.136  0.5542 -0.5874  0.0541
  978SOL    HW1 2962   1.175   3.516   0.145 -0.2002 -1.0056 -0.7148
  978SOL    HW2 2963   1.205   3.383   0.211  0.5212 -0.4179  0.1676
  979SOL     OW 2964   4.103   2.316   1.451  0.3663 -0.0505 -0.3554
  979SOL    HW1 2965   4.188   2.334   1.491  0.0128 -0.8371  0.8012
  979SOL    HW2 2966   4.093   2.221   1.459 -1.1873  0.1743  0.7475
  980SOL     OW 2967   1.148   1.074   0.865  0.0988  0.8351  0.3906
  980SOL    HW1 2968   1.218   1.112   0.812  0.0714  0.4257  0.0598
  980SOL    HW2 2969   1.188   1.000   0.910 -0.3511 -0.0207 -0.5667
  981SOL     OW 2970   3.593   2.034   1.281 -0.3185 -0.5114 -0.0305
  981SOL    HW1 2971   3.576   1.962   1.341 -1.2026 -0.9113 -0.7243
  981SOL    HW2 2972   3.652   1.997   1.215  1.7149  0.2910  1.2430
  982SOL     OW 2973   1.804   1.135   3.107 -0.1047 -0.5708  0.4205
  982SOL    HW1 2974   1.890   1.094   3.110  0.4281  0.5491  0.5320
  982SOL    HW2 2975   1.802   1.193   3.183 -1.6095 -1.8455  1.4161
  983SOL     OW 2976   2.218   0.423   2.094  0.4409 -0.1386 -0.4634
  983SOL    HW1 2977   2.274   0.349   2.069  2.0756  0.9330 -0.1010
  983SOL    HW2 2978   2.141   0.414   2.038  1.8249 -0.5820 -2.4126
  984SOL     OW 2979   4.623   3.466   0.154  0.4523 -0.1031 -0.5062
  984SOL    HW1 2980   4.564   3.445   0.081  0.9371 -0.2884 -0.8503
  984SOL    HW2 2981   4.589   3.415   0.227 -2.1474  2.6622  0.4163
  985SOL     OW 2982   4.286   0.953   0.069 -0.2976 -0.2746 -0.7970
  985SOL    HW1 2983   4.262   1.022   0.131 -0.0461 -0.7288 -0.1841
  985SOL    HW2 2984   4.381   0.958   0.063 -0.1713 -1.2513  0.0818
  986SOL     OW 2985   2.335   4.321   1.756  0.0270 -0.3056  0.6264
  986SOL    HW1 2986   2.307   4.347   1.844  0.8478 -0.6611  1.0058
  986SOL    HW2 2987   2.408   4.379   1.736  0.1810 -0.5714  0.4019
  987SOL     OW 2988   2.887   0.678   3.364  0.1934  0.4492  0.0171
  987SOL    HW1 2989   2.976   0.674   3.328  0.0161  0.3097 -0.4193
  987SOL    HW2 2990   2.890   0.624   3.443  0.4336  0.2304 -0.1406
  988SOL     OW 2991   2.378   2.252   2.583  0.5420  0.4529 -0.5778
  988SOL    HW1 2992   2.410   2.284   2.668  0.0744  0.2884 -0.3361
  988SOL    HW2 2993   2.284   2.269   2.586  0.5726  0.7287 -1.1930
  989SOL     OW 2994   3.008   3.386   3.071  0.2834 -0.2369 -0.2150
  989SOL    HW1 2995   2.976   3.318   3.131  1.3275  1.3571  2.2622
  989SOL    HW2 2996   3.053   3.337   3.002 -0.9106 -2.1488  0.2937
  990SOL     OW 2997   2.064   1.255   2.000  0.1514 -0.0065 -0.1604
  990SOL    HW1 2998   2.144   1.216   1.966  0.1451  1.4514 -1.9720
  990SOL    HW2 2999   1.999   1.240   1.932  0.1532  3.0583 -0.9745
  991SOL     OW 3000   4.415   4.390   2.024 -0.1053 -0.3876  0.7345
  991SOL    HW1 3001   4.385   4.328   2.091 -0.5675  0.6259  1.4889
  991SOL    HW2 3002   4.415   4.475   2.068 -1.7489  0.5506 -0.9108
  992SOL     OW 3003   1.060   2.559   0.301 -0.3022 -0.3574  0.3341
  992SOL    HW1 3004   0.972   2.573   0.267 -0.2221 -0.8764 -0.1065
  992SOL    HW2 3005   1.046   2.515   0.385 -0.4574 -0.7894  0.0851
  993SOL     OW 3006   3.212   4.349   1.835 -0.2847  0.2555  0.3524
  993SOL    HW1 3007   3.149   4.325   1.768  0.6848 -0.1402 -0.4512
  993SOL    HW2 3008   3.160   4.389   1.905 -1.4201 -0.2102 -0.2111
  994SOL     OW 3009   2.261   2.762   2.152  0.1517 -0.0926  0.3968
  994SOL    HW1 3010   2.310   2.706   2.091  0.9586 -0.6853  1.5390
  994SOL    HW2 3011   2.172   2.727   2.151  0.1526 -0.1077 -0.3948
  995SOL     OW 3012   0.165   2.200   3.093  0.0378 -0.0014  0.3308
  995SOL    HW1 3013   0.221   2.131   3.059 -1.0906 -1.2243  0.8449
  995SOL    HW2 3014   0.204   2.223   3.178  1.0450  0.8170 -0.3250
  996SOL     OW 3015   2.848   4.319   1.226 -0.3389  0.2408  0.1338
  996SOL    HW1 3016   2.754   4.298   1.223 -0.6866  1.4698 -4.3513
  996SOL    HW2 3017   2.889   4.253   1.170  1.6572 -0.5310  2.3444
  997SOL     OW 3018   4.475   3.155   2.179 -0.2638  0.1564  0.1331
  997SOL    HW1 3019   4.384   3.123   2.184 -0.9482  1.7628 -1.1669
  997SOL    HW2 3020   4.468   3.249   2.192  0.8213  0.7400 -2.8531
  998SOL     OW 3021   2.905   4.649   2.948 -0.0311  0.7135  0.6016
  998SOL    HW1 3022   2.964   4.626   2.877  0.5354 -1.9207  1.8014
  998SOL    HW2 3023   2.838   4.581   2.947 -2.8489  3.2698 -0.3424
  999SOL     OW 3024   2.818   2.087   1.355 -0.8142  0.0049 -0.3630
  999SOL    HW1 3025   2.860   2.063   1.272  1.4770  2.6978 -0.1536
  999SOL    HW2 3026   2.891   2.113   1.412 -2.4457 -0.2742  2.0147
 1000SOL     OW 3027   3.597   2.902   2.546  0.0082  0.0719  0.1188
 1000SOL    HW1 3028   3.506   2.929   2.540  0.4893  1.6838 -0.2813
 1000SOL    HW2 3029   3.594   2.819   2.595 -1.9688 -1.8400 -2.8905
 1001SOL     OW 3030   3.791   1.658   0.287  0.4766  0.5620 -0.5379
 1001SOL    HW1 3031   3.767   1.676   0.196  1.9141 -1.0270 -1.2975
 1001SOL    HW2 3032   3.879   1.695   0.296  0.4638  0.4446  0.1079
 1002SOL     OW 3033   0.166   0.258   2.440 -0.4193  0.4994 -0.4747
 1002SOL    HW1 3034   0.181   0.262   2.534 -0.1003  0.2858 -0.5156
 1002SOL    HW2 3035   0.157   0.350   2.413  1.5056  0.7040 -0.5509
 1003SOL     OW 3036   2.801   4.477   1.879 -0.2332 -0.3593  0.0033
 1003SOL    HW1 3037   2.872   4.458   1.939 -1.7313  1.3230  2.4587
 1003SOL    HW2 3038   2.835   4.546   1.822  0.1271  0.4684  1.1865
 1004SOL     OW 3039   4.403   2.818   0.354 -0.4807  0.3567  0.0592
 1004SOL    HW1 3040   4.480   2.827   0.410 -0.4813  0.7835 -0.0099
 1004SOL    HW2 3041   4.434   2.765   0.280 -0.4914 -0.2451  0.4773
 1005SOL     OW 3042   4.393   3.367   3.347 -0.0031  0.8057  0.0961
 1005SOL    HW1 3043   4.391   3.271   3.343  1.2856  0.7920 -0.5107
 1005SOL    HW2 3044   4.303   3.391   3.371 -0.0785 -0.5866  1.3852
 1006SOL     OW 3045   2.632   0.061   2.228  0.1882 -0.0850  0.5147
 1006SOL    HW1 3046   2.555   0.033   2.178  0.1600  0.4277  0.2678
 1006SOL    HW2 3047   2.694  -0.011   2.217  0.6239  0.5016 -1.2532
 1007SOL     OW 3048   0.633   2.571   0.463 -0.2956 -0.5355  0.2822
 1007SOL    HW1 3049   0.639   2.477   0.479 -1.1609 -1.3890 -3.5560
 1007SOL    HW2 3050   0.691   2.587   0.388 -1.0339  1.7894  0.1315
 1008SOL     OW 3051   1.772   3.705   3.022 -0.6306 -0.1888 -0.1595
 1008SOL    HW1 3052   1.699   3.708   3.083  0.5704 -0.8743  1.3727
 1008SOL    HW2 3053   1.740   3.652   2.949 -1.2288 -1.6667  1.1148
 1009SOL     OW 3054   0.526   2.340   1.207  0.1303 -0.1518  0.6757
 1009SOL    HW1 3055   0.505   2.298   1.123 -1.1369 -1.4678  1.6060
 1009SOL    HW2 3056   0.448   2.392   1.228  0.5945  0.4723  0.8686
 1010SOL     OW 3057   3.516   2.321   3.214 -0.5164  0.3887  0.3924
 1010SOL    HW1 3058   3.482   2.331   3.303 -0.5816 -0.0137  0.4129
 1010SOL    HW2 3059   3.555   2.234   3.212  0.2232  0.7121  0.2650
 1011SOL     OW 3060   2.805   1.000   3.083 -0.0423  0.4927  0.0630
 1011SOL    HW1 3061   2.802   0.906   3.100  0.8156  0.6095  0.9203
 1011SOL    HW2 3062   2.745   1.013   3.009  0.5709 -0.8556 -0.7008
 1012SOL     OW 3063   3.473   3.617   1.724 -0.0253  0.1724  0.1009
 1012SOL    HW1 3064   3.399   3.594   1.781 -0.0867  1.0008  0.3615
 1012SOL    HW2 3065   3.506   3.699   1.760  0.5992  0.1534 -0.4289
 1013SOL     OW 3066   3.456   0.600   1.320 -0.1679  0.1124  0.4081
 1013SOL    HW1 3067   3.509   0.664   1.272 -1.0971 -0.2668 -1.1910
 1013SOL    HW2 3068   3.428   0.646   1.399  2.4944  0.3312  1.3471
 1014SOL     OW 3069   0.192   1.957   2.693  0.2794 -0.1441 -0.7356
 1014SOL    HW1 3070   0.139   2.013   2.637  2.2950  0.3492 -2.2616
 1014SOL    HW2 3071   0.282   1.976   2.668  1.3943  0.6834  3.2460
 1015SOL     OW 3072   2.898   0.561   0.045 -0.1629 -0.1198 -0.0197
 1015SOL    HW1 3073   2.805   0.563   0.021 -0.4006  2.9819  0.7020
 1015SOL    HW2 3074   2.943   0.576  -0.038 -0.2457 -1.8911 -0.4156
 1016SOL     OW 3075   0.041   1.009   1.601 -0.3538 -0.7305 -0.1356
 1016SOL    HW1 3076   0.062   1.077   1.665  0.6958 -1.5537  0.4391
 1016SOL    HW2 3077  -0.031   1.046   1.549  0.9041  1.2549 -0.5741
 1017SOL     OW 3078   1.734   4.144   2.813  0.6029 -0.8942 -0.0656
 1017SOL    HW1 3079   1.712   4.122   2.903  2.6706  0.6169  0.9038
 1017SOL    HW2 3080   1.788   4.072   2.783 -1.2497 -2.1094 -0.6787
 1018SOL     OW 3081   4.079   0.098   3.260 -0.7620 -0.0934 -1.0950
 1018SOL    HW1 3082   4.146   0.031   3.276  0.3020  0.8840 -1.2690
 1018SOL    HW2 3083   3.997   0.056   3.284  0.1491 -0.4711  1.8292
 1019SOL     OW 3084   3.808   0.854   2.974  0.9315  0.1968  0.3692
 1019SOL    HW1 3085   3.779   0.825   2.888 -0.2481 -0.8421  1.0767
 1019SOL    HW2 3086   3.777   0.945   2.980 -1.1087 -0.4514  0.5688
 1020SOL     OW 3087   2.886   3.181   2.247  0.1118 -0.1795  0.6111
 1020SOL    HW1 3088   2.813   3.119   2.246 -0.8778  0.8946  2.1623
 1020SOL    HW2 3089   2.949   3.144   2.308  0.2196 -0.4076  0.3617
 1021SOL     OW 3090   4.021   1.081   0.785  0.4564 -0.3834 -0.3141
 1021SOL    HW1 3091   4.079   1.010   0.813  1.9174  1.2003  0.8590
 1021SOL    HW2 3092   3.943   1.070   0.840  0.0410 -1.8680 -1.1320
 1022SOL     OW 3093   3.104   3.507   1.588 -0.3231 -0.0007  0.5420
 1022SOL    HW1 3094   3.125   3.552   1.669 -0.5613 -0.1874  0.7083
 1022SOL    HW2 3095   3.076   3.576   1.528 -0.1653  0.1341  0.6239
 1023SOL     OW 3096   0.056   1.768   1.240  0.0287  0.1632 -0.0395
 1023SOL    HW1 3097   0.061   1.738   1.149  0.3880  1.5463 -0.5068
 1023SOL    HW2 3098   0.071   1.689   1.292 -0.4977 -0.7116 -1.1708
 1024SOL     OW 3099   2.076   2.272   0.955  0.6527 -0.1699  0.6232
 1024SOL    HW1 3100   2.134   2.347   0.944 -0.2565  0.2989 -1.5042
 1024SOL    HW2 3101   1.992   2.301   0.920 -0.2207 -1.6166  1.4169
 1025SOL     OW 3102   2.308   4.650   1.883  0.3900 -0.1124 -0.7018
 1025SOL    HW1 3103   2.360   4.577   1.918  0.3561  0.0395 -0.3244
 1025SOL    HW2 3104   2.218   4.617   1.881  0.6176 -0.6852 -2.2027
 1026SOL     OW 3105   2.534   2.142   2.001  0.5804  0.4439 -0.1075
 1026SOL    HW1 3106   2.606   2.079   2.004  0.8397  0.7469  0.2522
 1026SOL    HW2 3107   2.552   2.202   2.074 -0.8421 -0.3470  0.9302
 1027SOL     OW 3108   3.857   3.290   1.317  0.3788  0.3013  0.0515
 1027SOL    HW1 3109   3.909   3.213   1.295  0.6739 -0.4489  2.9680
 1027SOL    HW2 3110   3.921   3.360   1.331  0.1235  1.1116 -2.3754
 1028SOL     OW 3111   0.705   0.042   2.494  0.3397  0.4450  0.0252
 1028SOL    HW1 3112   0.693   0.034   2.588 -0.4668 -0.2151 -0.1182
 1028SOL    HW2 3113   0.709  -0.049   2.463  0.9526  0.6548 -0.5391
 1029SOL     OW 3114   0.260   4.382   3.341 -0.0867 -0.4136 -0.3770
 1029SOL    HW1 3115   0.262   4.289   3.319 -1.8598 -0.2157 -1.6221
 1029SOL    HW2 3116   0.186   4.392   3.400  0.5325  0.1276  0.3384
 1030SOL     OW 3117   0.114   1.444   2.351  0.1704  0.2856  0.2297
 1030SOL    HW1 3118   0.046   1.454   2.418  1.7221  1.2532  1.7329
 1030SOL    HW2 3119   0.138   1.351   2.356 -1.3641 -0.2043 -0.7085
 1031SOL     OW 3120   2.917   3.090   0.983 -0.6964 -0.1334  0.2329
 1031SOL    HW1 3121   2.952   3.165   1.031 -1.4035  1.2273 -1.2438
 1031SOL    HW2 3122   2.983   3.022   0.992  1.3230  1.5809 -0.5937
 1032SOL     OW 3123   0.859   2.156   0.591  0.3685 -0.1892 -0.2655
 1032SOL    HW1 3124   0.841   2.158   0.685  0.1847  1.1638 -0.3116
 1032SOL    HW2 3125   0.954   2.141   0.585  0.5839  0.8735  0.1872
 1033SOL     OW 3126   0.600   2.424   2.918  0.1224  0.2644 -0.7310
 1033SOL    HW1 3127   0.627   2.401   3.007  0.1865  0.0733 -0.7988
 1033SOL    HW2 3128   0.504   2.432   2.923  0.1852  0.9271 -0.4954
 1034SOL     OW 3129   0.438   0.378   1.326  0.3461 -0.1831  0.0241
 1034SOL    HW1 3130   0.392   0.295   1.339 -1.9262  1.1451  1.1097
 1034SOL    HW2 3131   0.531   0.354   1.323 -0.3074 -3.1693 -3.3529
 1035SOL     OW 3132   2.937   1.335   1.942  0.3710 -0.1524 -0.3603
 1035SOL    HW1 3133   2.906   1.407   1.887  2.7211  0.7939 -0.5651
 1035SOL    HW2 3134   2.975   1.377   2.019  2.2619 -1.0673 -0.7138
 1036SOL     OW 3135   2.050   1.911   1.886  0.7250 -0.5083  0.6102
 1036SOL    HW1 3136   1.983   1.976   1.908 -0.8151 -1.7942 -0.0856
 1036SOL    HW2 3137   2.123   1.931   1.944  0.9958  2.8495 -0.7039
 1037SOL     OW 3138   1.907   3.825   0.567  0.3370 -0.1644 -0.2640
 1037SOL    HW1 3139   1.922   3.780   0.484  1.4007  0.8694 -0.6599
 1037SOL    HW2 3140   1.921   3.758   0.633  1.0206 -0.6475 -0.8753
 1038SOL     OW 3141   3.037   3.758   2.161 -0.1775 -0.4767 -0.3656
 1038SOL    HW1 3142   3.065   3.832   2.214  0.5151 -1.6569  0.9723
 1038SOL    HW2 3143   3.054   3.786   2.071  0.3593  0.8600  0.1200
 1039SOL     OW 3144   0.133   1.558   0.997  0.1211 -0.1909  0.2513
 1039SOL    HW1 3145   0.094   1.478   1.032  1.7043 -0.7089  0.9099
 1039SOL    HW2 3146   0.227   1.542   0.999  0.4447  1.4681 -0.1697
 1040SOL     OW 3147   3.720   0.700   1.740 -0.1466  0.1081 -0.2884
 1040SOL    HW1 3148   3.700   0.777   1.686  1.2616  0.1943 -0.7247
 1040SOL    HW2 3149   3.653   0.701   1.808  0.6200  2.5397  0.5459
 1041SOL     OW 3150   3.695   3.190   0.002  0.2068 -0.5052 -0.4949
 1041SOL    HW1 3151   3.620   3.174  -0.054  0.2390  0.7552 -0.9166
 1041SOL    HW2 3152   3.658   3.229   0.082  0.0725 -2.9671  0.7440
 1042SOL     OW 3153   2.851   2.428   2.910 -0.0729 -0.1149  0.0605
 1042SOL    HW1 3154   2.862   2.454   3.001 -2.5049  0.3194  0.3022
 1042SOL    HW2 3155   2.906   2.489   2.861  2.7553 -1.5298  1.2735
 1043SOL     OW 3156   0.517   3.879   2.094  0.1835 -0.4229  0.0949
 1043SOL    HW1 3157   0.611   3.867   2.085  0.2552  0.3260 -0.3083
 1043SOL    HW2 3158   0.507   3.971   2.119 -0.4388 -0.4991  0.1512
 1044SOL     OW 3159   4.590   0.056   0.474 -0.2368  0.3179 -0.1940
 1044SOL    HW1 3160   4.557   0.097   0.394 -1.9553  1.5108  1.0749
 1044SOL    HW2 3161   4.657  -0.006   0.443  1.0030  2.5588 -2.3494
 1045SOL     OW 3162   2.076   3.127   1.025 -0.2019  0.1645 -0.5881
 1045SOL    HW1 3163   2.123   3.157   0.946  1.3491  1.7220  0.8253
 1045SOL    HW2 3164   2.055   3.208   1.071  1.2716 -0.7466  1.8528
 1046SOL     OW 3165   4.048   1.336   2.342 -0.2011  0.1138 -0.2914
 1046SOL    HW1 3166   4.055   1.280   2.419 -0.7430 -0.0113 -0.3246
 1046SOL    HW2 3167   4.077   1.281   2.269  0.0599  0.1455 -0.2090
 1047SOL     OW 3168   4.613   2.790   0.814 -0.5715  0.6109 -0.0738
 1047SOL    HW1 3169   4.698   2.816   0.849 -1.1426 -0.7227  2.6260
 1047SOL    HW2 3170   4.626   2.700   0.783 -0.9545  0.3935  0.3716
 1048SOL     OW 3171   0.087   4.715   0.592  0.0919 -0.3062 -0.0188
 1048SOL    HW1 3172   0.020   4.657   0.557  0.6053 -1.5250  0.9533
 1048SOL    HW2 3173   0.039   4.785   0.636 -0.5392  0.2410 -1.5201
 1049SOL     OW 3174   3.421   4.059   0.296 -0.2356  0.0775  0.2878
 1049SOL    HW1 3175   3.377   4.056   0.381  1.9136  0.6469  1.4699
 1049SOL    HW2 3176   3.500   4.007   0.307  0.6811  1.1314 -0.9907
 1050SOL     OW 3177   2.412   3.529   1.060 -0.2952 -0.5139 -0.1203
 1050SOL    HW1 3178   2.356   3.541   1.137 -0.6452  0.9629 -0.5853
 1050SOL    HW2 3179   2.500   3.553   1.089 -0.7688  2.1488 -0.6891
 1051SOL     OW 3180   4.429   2.193   3.012  0.4429 -0.4535 -0.1268
 1051SOL    HW1 3181   4.404   2.183   2.920 -1.7847 -2.1418  0.5770
 1051SOL    HW2 3182   4.442   2.287   3.024 -0.7313 -0.0350 -1.8178
 1052SOL     OW 3183   3.157   1.764   0.705  0.7221  0.6360  0.2706
 1052SOL    HW1 3184   3.163   1.780   0.799 -0.2630  1.2495  0.2384
 1052SOL    HW2 3185   3.207   1.683   0.691  0.4315  0.2540  1.3889
 1053SOL     OW 3186   4.592   0.579   0.086 -0.5766  0.2828 -0.0714
 1053SOL    HW1 3187   4.667   0.519   0.083  0.4676  1.5749 -0.8148
 1053SOL    HW2 3188   4.519   0.528   0.050 -0.1788 -1.1443  1.0745
 1054SOL     OW 3189   3.515   4.560   2.798  0.1634 -0.0656  0.1966
 1054SOL    HW1 3190   3.533   4.520   2.883  0.2589 -0.1516  0.1350
 1054SOL    HW2 3191   3.444   4.508   2.762  1.7233 -1.5751 -0.8534
 1055SOL     OW 3192   1.242   2.960   2.910 -0.2839 -0.4778  0.2991
 1055SOL    HW1 3193   1.320   2.945   2.856  0.7483 -2.2447  2.1112
 1055SOL    HW2 3194   1.198   2.875   2.912 -0.4735 -0.3761  1.8820
 1056SOL     OW 3195   1.475   4.474   0.203 -0.0608  0.3172  0.0503
 1056SOL    HW1 3196   1.542   4.537   0.227  1.3257 -1.1913  0.3467
 1056SOL    HW2 3197   1.418   4.468   0.280 -0.6654  1.7057 -0.2559
 1057SOL     OW 3198   2.891   4.543   3.203 -0.3499 -0.0784 -0.5639
 1057SOL    HW1 3199   2.867   4.635   3.208  0.6922  0.2798 -1.6555
 1057SOL    HW2 3200   2.954   4.538   3.131  0.1882 -1.5196 -0.0388
 1058SOL     OW 3201   2.631   1.671   3.040  0.0430 -0.5843 -0.1044
 1058SOL    HW1 3202   2.595   1.616   3.110  1.2352 -1.4821 -0.1609
 1058SOL    HW2 3203   2.629   1.615   2.963  0.3527 -0.1943 -0.3988
 1059SOL     OW 3204   1.958   2.941   3.188  0.3669  0.3008 -0.5751
 1059SOL    HW1 3205   1.996   2.885   3.255 -0.2262  0.6599  0.0788
 1059SOL    HW2 3206   2.033   2.984   3.147  0.9708 -1.9190 -2.0210
 1060SOL     OW 3207   4.467   3.141   1.176  0.6201  0.2597  0.0460
 1060SOL    HW1 3208   4.491   3.132   1.084  0.5124  0.6333 -0.0207
 1060SOL    HW2 3209   4.487   3.232   1.197  1.9269 -0.1663  0.7671
 1061SOL     OW 3210   3.367   3.937   3.118  0.1323 -0.3370 -0.1923
 1061SOL    HW1 3211   3.363   4.031   3.096  0.7847 -0.4265 -0.7187
 1061SOL    HW2 3212   3.436   3.931   3.183  0.6464 -0.5614 -0.7564
 1062SOL     OW 3213   1.907   1.593   1.546 -0.0397 -0.2016 -0.3657
 1062SOL    HW1 3214   1.953   1.522   1.501  0.7091 -0.1965  0.3757
 1062SOL    HW2 3215   1.962   1.614   1.621 -1.1981 -0.1140  0.4882
 1063SOL     OW 3216   0.570   0.613   2.357 -0.7447 -0.0370  0.5438
 1063SOL    HW1 3217   0.548   0.658   2.276  0.5185 -0.3294  0.0303
 1063SOL    HW2 3218   0.485   0.591   2.396 -1.4113  2.3573  0.5940
 1064SOL     OW 3219   3.525   4.164   2.197  0.1147 -0.0244 -0.3703
 1064SOL    HW1 3220   3.574   4.214   2.132 -0.8025  0.4781 -0.6960
 1064SOL    HW2 3221   3.445   4.137   2.152 -0.1778 -0.3363  0.3141
 1065SOL     OW 3222   1.864   4.403   0.285 -0.0215 -0.2372 -0.6874
 1065SOL    HW1 3223   1.803   4.456   0.234 -0.3071  0.4355  0.3129
 1065SOL    HW2 3224   1.906   4.465   0.345 -0.3811 -1.1088  0.5252
 1066SOL     OW 3225   0.912   4.035   3.103 -0.2507  0.3592  0.5075
 1066SOL    HW1 3226   0.975   4.108   3.107  0.4472 -0.2543  1.3607
 1066SOL    HW2 3227   0.830   4.073   3.135 -0.6519  1.4506 -1.6108
 1067SOL     OW 3228   2.169   2.789   1.368  0.2412  0.0790  0.0102
 1067SOL    HW1 3229   2.090   2.816   1.415 -0.4597  0.7131 -1.4652
 1067SOL    HW2 3230   2.201   2.868   1.326  1.1269 -0.3665 -0.1851
 1068SOL     OW 3231   3.653   3.575   1.948  0.5084  0.1948  1.8078
 1068SOL    HW1 3232   3.667   3.566   1.854  1.6147 -1.6381  2.0936
 1068SOL    HW2 3233   3.573   3.527   1.966  0.0029  0.9936  1.7584
 1069SOL     OW 3234   4.479   3.726   0.585 -0.1372  0.3872  0.5520
 1069SOL    HW1 3235   4.541   3.719   0.513 -0.3564  3.5789 -0.0628
 1069SOL    HW2 3236   4.393   3.711   0.543 -0.2636  2.2232  0.0954
 1070SOL     OW 3237   3.807   3.692   1.198 -0.3503  0.0227  0.1896
 1070SOL    HW1 3238   3.897   3.704   1.228 -0.7160  2.1946  0.5241
 1070SOL    HW2 3239   3.809   3.721   1.106 -0.7016  0.0290  0.1842
 1071SOL     OW 3240   1.848   2.849   1.702  0.0375  0.2350  0.0959
 1071SOL    HW1 3241   1.863   2.929   1.652  0.2086 -0.0737 -0.3528
 1071SOL    HW2 3242   1.934   2.807   1.707  0.2172  0.7170  1.4543
 1072SOL     OW 3243   4.001   2.295   1.840  0.2997 -0.1624 -0.1317
 1072SOL    HW1 3244   4.089   2.310   1.805  0.5865 -0.4490  0.4720
 1072SOL    HW2 3245   4.007   2.318   1.933 -0.3382  0.1064 -0.1485
 1073SOL     OW 3246   2.820   2.754   0.518  0.1891  0.2873  0.2338
 1073SOL    HW1 3247   2.894   2.751   0.578 -1.0765  0.0955  1.8545
 1073SOL    HW2 3248   2.857   2.729   0.433  1.5587 -2.1496  1.4245
 1074SOL     OW 3249   1.063   1.816   1.531 -0.3939 -0.4148 -0.3140
 1074SOL    HW1 3250   0.973   1.788   1.547 -0.8920 -0.3305 -2.6533
 1074SOL    HW2 3251   1.086   1.778   1.446  0.8919  1.6046 -0.9413
 1075SOL     OW 3252   4.661   4.484   1.947 -0.8514 -0.4081  0.3923
 1075SOL    HW1 3253   4.574   4.457   1.975 -0.5143 -1.7711  0.1793
 1075SOL    HW2 3254   4.719   4.462   2.020 -0.5218 -0.5438  0.0940
 1076SOL     OW 3255   0.803   2.745   2.758 -0.1278  0.0217 -0.5791
 1076SOL    HW1 3256   0.830   2.657   2.784  0.6607  0.1443 -0.9538
 1076SOL    HW2 3257   0.816   2.799   2.836  2.7465  0.5032 -1.2793
 1077SOL     OW 3258   0.927   1.195   0.765  0.6717 -0.5014  0.5403
 1077SOL    HW1 3259   0.975   1.130   0.816  0.3039  0.0865  1.6758
 1077SOL    HW2 3260   0.964   1.279   0.792 -0.2223 -0.1169  0.6081
 1078SOL     OW 3261   3.384   3.129   1.282 -0.8800 -0.0675  0.2929
 1078SOL    HW1 3262   3.404   3.037   1.267  0.3565  0.0167  1.2468
 1078SOL    HW2 3263   3.466   3.166   1.314 -0.5155  2.0087 -2.6251
 1079SOL     OW 3264   4.389   4.191   1.160  0.6335  0.8279  0.0652
 1079SOL    HW1 3265   4.355   4.280   1.154 -4.1386 -0.7525 -0.5414
 1079SOL    HW2 3266   4.437   4.177   1.079  0.5339  2.4989 -0.2986
 1080SOL     OW 3267   1.576   1.855   1.192 -0.4179  0.1729 -0.4831
 1080SOL    HW1 3268   1.603   1.788   1.129 -2.5665  0.7686 -2.1832
 1080SOL    HW2 3269   1.647   1.858   1.257  2.1674 -0.1771 -3.0834
 1081SOL     OW 3270   3.807   1.709   1.529 -0.4793 -0.1437 -0.5117
 1081SOL    HW1 3271   3.816   1.760   1.449  1.3998 -0.2428 -0.4142
 1081SOL    HW2 3272   3.745   1.640   1.507 -3.0095  2.0311 -0.6844
 1082SOL     OW 3273   3.107   0.991   3.324 -0.4215 -0.7282 -0.1626
 1082SOL    HW1 3274   3.052   1.047   3.378 -1.5122  0.4542 -2.3737
 1082SOL    HW2 3275   3.197   1.012   3.350 -0.8988 -0.4960  1.4042
 1083SOL     OW 3276   2.288   4.569   1.273  0.0069  0.5740  0.0431
 1083SOL    HW1 3277   2.375   4.529   1.273 -0.0470  0.4150 -1.3517
 1083SOL    HW2 3278   2.296   4.644   1.332  0.7082 -0.2158  0.9888
 1084SOL     OW 3279   0.803   4.638   0.100  0.0561 -0.5407 -0.0259
 1084SOL    HW1 3280   0.898   4.637   0.088  0.0827 -0.0979  0.1229
 1084SOL    HW2 3281   0.787   4.713   0.156 -0.1502 -2.0082  1.9827
 1085SOL     OW 3282   3.321   2.598   2.709 -0.2923  0.1274 -0.4711
 1085SOL    HW1 3283   3.340   2.507   2.682  1.4308  0.3714 -0.2255
 1085SOL    HW2 3284   3.324   2.648   2.627 -0.2884  0.0906 -0.4936
 1086SOL     OW 3285   3.542   2.482   0.628 -0.2905 -0.1985 -0.2336
 1086SOL    HW1 3286   3.532   2.504   0.535 -4.6205  0.6548  0.1851
 1086SOL    HW2 3287   3.578   2.394   0.628 -0.4184 -0.3256 -2.7464
 1087SOL     OW 3288   4.496   0.314   1.233 -0.2548 -0.3833 -0.0811
 1087SOL    HW1 3289   4.412   0.300   1.276 -1.1602  2.9225 -0.5167
 1087SOL    HW2 3290   4.550   0.356   1.300  1.1460 -2.4399  0.1830
 1088SOL     OW 3291   4.094   1.834   0.529 -0.1728  0.1190 -0.5119
 1088SOL    HW1 3292   4.093   1.807   0.437 -0.6590  2.7357 -1.3784
 1088SOL    HW2 3293   4.007   1.871   0.544  0.2771  0.7638  0.6269
 1089SOL     OW 3294   2.754   0.881   1.131 -0.7383 -0.0041  0.3484
 1089SOL    HW1 3295   2.792   0.797   1.102  2.0514  1.2873 -0.0338
 1089SOL    HW2 3296   2.814   0.947   1.097 -2.7911  2.1871  0.7555
 1090SOL     OW 3297   2.946   1.700   2.673  0.4017  0.0038  0.5570
 1090SOL    HW1 3298   2.890   1.624   2.656  1.0557 -0.4388  0.3323
 1090SOL    HW2 3299   3.033   1.673   2.643  0.7936  0.5845  1.1321
 1091SOL     OW 3300   2.026   4.099   2.997  0.5105  0.4100 -0.1240
 1091SOL    HW1 3301   1.970   4.049   2.938  0.7055  0.1893 -0.1241
 1091SOL    HW2 3302   2.043   4.039   3.070 -0.6086  1.0522  0.6849
 1092SOL     OW 3303   4.154   4.276   2.150  0.0812  0.1408  0.0679
 1092SOL    HW1 3304   4.148   4.234   2.064 -1.3080  0.1658  0.1212
 1092SOL    HW2 3305   4.141   4.205   2.213 -2.9589  0.6210  0.1500
 1093SOL     OW 3306   3.070   0.966   2.098 -0.0636 -0.5638 -0.4268
 1093SOL    HW1 3307   3.063   1.007   2.012 -3.0811  1.7369  0.7011
 1093SOL    HW2 3308   2.996   0.906   2.102 -1.7539  1.4603  1.4126
 1094SOL     OW 3309   0.667   4.166   3.138  0.2135  0.2544  0.1933
 1094SOL    HW1 3310   0.656   4.148   3.045  1.2361 -2.0520  0.4629
 1094SOL    HW2 3311   0.602   4.112   3.182  2.3116 -1.8248  0.9574
 1095SOL     OW 3312   0.156   4.647   1.474 -0.5586 -0.4040 -0.6246
 1095SOL    HW1 3313   0.083   4.631   1.414 -0.4350  0.7520 -1.1016
 1095SOL    HW2 3314   0.209   4.713   1.430  1.3108 -1.8759 -0.7435
 1096SOL     OW 3315   4.519   2.220   0.062 -0.2615 -0.2538 -0.0624
 1096SOL    HW1 3316   4.570   2.239  -0.017 -1.6767  0.4567 -0.8336
 1096SOL    HW2 3317   4.448   2.284   0.061 -0.2749 -0.1817  1.8364
 1097SOL     OW 3318   0.373   1.270   2.545 -0.2323  0.0766  0.0354
 1097SOL    HW1 3319   0.296   1.240   2.496  0.4610 -1.7811 -0.0082
 1097SOL    HW2 3320   0.430   1.308   2.478 -0.5505  0.2879 -0.1221
 1098SOL     OW 3321   3.421   4.670   0.102 -0.5294  0.0940 -0.0290
 1098SOL    HW1 3322   3.488   4.602   0.105 -0.6997 -0.0557  2.5375
 1098SOL    HW2 3323   3.442   4.721   0.024  1.5164 -0.9673 -0.2381
 1099SOL     OW 3324   0.743   3.425   0.648 -0.0877  0.2695 -0.3168
 1099SOL    HW1 3325   0.648   3.419   0.657  0.0432  0.1403  1.2620
 1099SOL    HW2 3326   0.771   3.334   0.638  0.0399  0.0611  1.5911
 1100SOL     OW 3327   3.848   2.611   1.273  0.4317  0.3972  0.0155
 1100SOL    HW1 3328   3.809   2.693   1.244  0.2299  0.4321  0.3786
 1100SOL    HW2 3329   3.878   2.629   1.362 -1.2288 -0.4364  0.7782
 1101SOL     OW 3330   0.091   1.815   1.715  0.5184 -0.2469  0.5510
 1101SOL    HW1 3331   0.118   1.904   1.738 -0.2595 -0.4046  2.2637
 1101SOL    HW2 3332   0.108   1.808   1.622  1.6891  1.3039  0.6094
 1102SOL     OW 3333   4.192   2.567   0.810 -0.2478  0.1448 -0.2465
 1102SOL    HW1 3334   4.218   2.475   0.807  1.6621  0.4592  2.3907
 1102SOL    HW2 3335   4.240   2.608   0.738  1.6939 -0.4049  0.6565
 1103SOL     OW 3336   2.287   0.612   1.282  0.6291 -0.2362  0.2760
 1103SOL    HW1 3337   2.360   0.551   1.293  1.5778  0.9698  1.0026
 1103SOL    HW2 3338   2.287   0.633   1.189  2.1165  0.7733  0.4629
 1104SOL     OW 3339   2.480   4.800   1.029  0.0297  0.0957  0.0508
 1104SOL    HW1 3340   2.494   4.884   0.984 -0.0504  1.0673  1.7500
 1104SOL    HW2 3341   2.547   4.799   1.097 -0.5820 -0.7900  0.6544
 1105SOL     OW 3342   3.335   1.211   2.893  0.4280  0.5439  0.0710
 1105SOL    HW1 3343   3.265   1.274   2.907 -0.6453 -0.8003  1.0641
 1105SOL    HW2 3344   3.327   1.150   2.967 -0.0055 -2.0285 -1.9742
 1106SOL     OW 3345   1.895   3.594   1.191  0.4853 -0.0639  0.0968
 1106SOL    HW1 3346   1.944   3.676   1.196  1.7510 -0.6812 -1.3271
 1106SOL    HW2 3347   1.827   3.602   1.257  1.4364  1.5679  0.9281
 1107SOL     OW 3348   3.166   4.505   0.070  0.3754  0.6843  0.1887
 1107SOL    HW1 3349   3.226   4.566   0.114 -0.9460  0.8192  1.8598
 1107SOL    HW2 3350   3.113   4.561   0.014  1.8680  0.5430 -1.4705
 1108SOL     OW 3351   3.676   2.378   0.154 -0.0209 -0.0519 -0.3992
 1108SOL    HW1 3352   3.757   2.349   0.112 -0.7365  0.5677 -2.3384
 1108SOL    HW2 3353   3.607   2.334   0.104 -0.9454  1.2885 -0.3346
 1109SOL     OW 3354   2.237   3.109   1.424  0.4343  0.1140 -0.1546
 1109SOL    HW1 3355   2.171   3.176   1.442 -0.1874 -1.2345  3.2498
 1109SOL    HW2 3356   2.321   3.152   1.443  0.2627  0.6628 -0.5994
 1110SOL     OW 3357   2.970   2.002   0.742  0.2220  0.5837 -0.1066
 1110SOL    HW1 3358   2.999   2.062   0.811  0.6989  0.8567 -0.5363
 1110SOL    HW2 3359   3.025   1.924   0.753 -0.5941  0.1034  0.6313
 1111SOL     OW 3360   3.666   4.787   0.431  0.7106  0.2670  0.3400
 1111SOL    HW1 3361   3.689   4.717   0.369 -2.0888 -0.2494 -0.2650
 1111SOL    HW2 3362   3.693   4.752   0.516 -0.5262 -1.6084  0.0445
 1112SOL     OW 3363   0.772   0.140   3.322  0.7141  0.3122  0.1974
 1112SOL    HW1 3364   0.691   0.096   3.350  0.3171  1.3256  0.6881
 1112SOL    HW2 3365   0.825   0.070   3.285  0.1357 -0.6008  1.0332
 1113SOL     OW 3366   4.188   4.188   2.921 -0.1222  0.8646  0.1325
 1113SOL    HW1 3367   4.173   4.265   2.976  1.6705  0.9248  0.5784
 1113SOL    HW2 3368   4.282   4.185   2.909 -0.3548  0.0334 -1.7919
 1114SOL     OW 3369   3.000   2.408   1.636  0.3660 -0.0302  0.7189
 1114SOL    HW1 3370   2.988   2.319   1.600  1.0790  0.3373 -0.5076
 1114SOL    HW2 3371   3.088   2.433   1.608  0.8949  0.3726  2.6353
 1115SOL     OW 3372   2.296   4.429   0.243  0.0344  0.1850 -0.1474
 1115SOL    HW1 3373   2.214   4.454   0.202 -1.7609 -1.7223  1.9653
 1115SOL    HW2 3374   2.314   4.341   0.209  1.4536  0.7466 -0.9028
 1116SOL     OW 3375   4.141   1.171   2.546 -0.1395  0.0544 -0.2200
 1116SOL    HW1 3376   4.168   1.148   2.635 -2.6743  1.4355  1.0340
 1116SOL    HW2 3377   4.205   1.128   2.489  0.4826 -2.4821  2.1699
 1117SOL     OW 3378   1.540   0.705   2.482 -0.6271 -0.3268 -0.6722
 1117SOL    HW1 3379   1.587   0.642   2.427 -0.9562 -1.0697 -0.1236
 1117SOL    HW2 3380   1.477   0.746   2.422 -0.4718 -0.5853 -1.0179
 1118SOL     OW 3381   2.788   4.712   0.710  0.2720  0.5919 -0.0598
 1118SOL    HW1 3382   2.803   4.806   0.716  0.6242  0.6110 -1.0206
 1118SOL    HW2 3383   2.699   4.704   0.676 -0.6096  0.5260  2.1143
 1119SOL     OW 3384   4.201   1.025   0.465  0.1057  0.1147 -0.0584
 1119SOL    HW1 3385   4.142   1.071   0.405 -0.6864  1.3021  1.5659
 1119SOL    HW2 3386   4.279   1.080   0.470  0.5165 -0.4007 -0.5962
 1120SOL     OW 3387   0.882   2.298   0.144  0.5752 -0.2242 -0.0156
 1120SOL    HW1 3388   0.874   2.392   0.161 -0.6267  0.0251 -1.6456
 1120SOL    HW2 3389   0.930   2.263   0.219 -0.1155  1.4814  1.2792
 1121SOL     OW 3390   3.819   0.957   2.398 -0.3617 -0.1836  0.1774
 1121SOL    HW1 3391   3.898   0.957   2.344 -0.3920  0.9602  0.1130
 1121SOL    HW2 3392   3.835   1.023   2.465 -1.7913  1.0657 -0.6458
 1122SOL     OW 3393   3.483   4.163   3.009 -0.2767 -0.3685  0.2064
 1122SOL    HW1 3394   3.522   4.226   3.070  0.4181  0.2830 -0.8729
 1122SOL    HW2 3395   3.434   4.217   2.948  0.4505 -0.8395 -0.8243
 1123SOL     OW 3396   0.178   0.529   2.377  0.1104 -0.0285 -0.1649
 1123SOL    HW1 3397   0.122   0.590   2.425 -1.0491 -0.7755 -0.5127
 1123SOL    HW2 3398   0.252   0.512   2.435  0.3707  1.5678  0.0022
 1124SOL     OW 3399   3.835   4.158   0.248  0.2837  0.3731  0.7413
 1124SOL    HW1 3400   3.829   4.213   0.170 -1.9816  2.0220  1.9648
 1124SOL    HW2 3401   3.853   4.218   0.319  1.1993 -0.9561  1.6790
 1125SOL     OW 3402   0.169   2.287   3.381 -0.2497  0.4270 -0.3502
 1125SOL    HW1 3403   0.145   2.336   3.460 -1.1515 -1.8054  0.8617
 1125SOL    HW2 3404   0.182   2.354   3.314  0.5606  2.4227  1.6725
 1126SOL     OW 3405   0.539   4.413   2.004  0.0985  0.1372  0.0978
 1126SOL    HW1 3406   0.508   4.469   2.075 -3.3956 -0.8593 -0.4488
 1126SOL    HW2 3407   0.521   4.463   1.924 -0.1983 -0.5435 -0.2652
 1127SOL     OW 3408   4.206   3.104   1.447  0.1597 -0.8182 -0.4610
 1127SOL    HW1 3409   4.284   3.142   1.487 -0.4578  0.1236 -0.0939
 1127SOL    HW2 3410   4.238   3.031   1.395  1.1698 -1.0695  0.4753
 1128SOL     OW 3411   4.209   1.851   1.327  0.0902 -0.1662 -0.3269
 1128SOL    HW1 3412   4.249   1.931   1.292  0.3857 -0.4948 -0.7459
 1128SOL    HW2 3413   4.201   1.868   1.421 -0.8265  0.7736 -0.5540
 1129SOL     OW 3414   3.239   1.280   3.152 -0.0522 -0.3802 -0.2709
 1129SOL    HW1 3415   3.224   1.237   3.236  2.3451  0.2941  0.6075
 1129SOL    HW2 3416   3.153   1.285   3.111 -1.3691 -0.4630  2.2759
 1130SOL     OW 3417   4.814   4.361   1.037 -0.2046 -0.0869 -0.0466
 1130SOL    HW1 3418   4.756   4.427   1.076  0.5850 -0.9738  2.8316
 1130SOL    HW2 3419   4.902   4.397   1.049  0.0998 -0.6693 -0.4837
 1131SOL     OW 3420   4.454   4.642   0.297 -0.6596 -0.1956  0.0234
 1131SOL    HW1 3421   4.460   4.559   0.251 -0.3890  0.6227 -1.4795
 1131SOL    HW2 3422   4.524   4.639   0.362 -0.8949 -1.2744  0.2479
 1132SOL     OW 3423   2.724   0.198   1.401 -0.6110  0.1388 -0.5391
 1132SOL    HW1 3424   2.771   0.140   1.459 -0.7957 -0.5854 -1.1018
 1132SOL    HW2 3425   2.700   0.273   1.456  0.0338 -0.0929  0.0685
 1133SOL     OW 3426   0.687   3.150   0.648 -0.0794  0.1082 -0.2543
 1133SOL    HW1 3427   0.680   3.075   0.707  0.3881 -0.5754 -1.0587
 1133SOL    HW2 3428   0.728   3.115   0.569 -1.5105  0.8100 -1.3474
 1134SOL     OW 3429   1.000   0.263   2.782  0.6633  0.0301  0.0463
 1134SOL    HW1 3430   0.962   0.344   2.817  0.2241 -0.5101  0.8518
 1134SOL    HW2 3431   0.933   0.196   2.797  0.4522 -0.2412 -1.8646
 1135SOL     OW 3432   1.269   4.803   1.697  0.2882  0.2400 -0.8700
 1135SOL    HW1 3433   1.278   4.749   1.619  1.5174 -0.3699 -0.3302
 1135SOL    HW2 3434   1.245   4.741   1.766 -0.5963  0.7436 -0.7137
 1136SOL     OW 3435   3.206   2.424   2.262  0.1286  0.1055  0.0811
 1136SOL    HW1 3436   3.266   2.462   2.197 -1.0335  2.1352  0.1181
 1136SOL    HW2 3437   3.141   2.377   2.210  1.1311 -1.2379 -0.0080
 1137SOL     OW 3438   1.528   4.189   0.574 -0.2203 -0.6661 -0.3834
 1137SOL    HW1 3439   1.531   4.191   0.669 -1.0657  0.6944 -0.3640
 1137SOL    HW2 3440   1.599   4.130   0.549 -0.3883 -1.5458  1.0965
 1138SOL     OW 3441   1.358   3.559   1.933 -0.6383 -0.3670  0.1009
 1138SOL    HW1 3442   1.343   3.607   2.015 -2.1095 -0.4452 -0.0962
 1138SOL    HW2 3443   1.373   3.627   1.868 -0.2715 -0.2706  0.2851
 1139SOL     OW 3444   0.856   3.315   0.926 -0.0978  0.2162 -0.1525
 1139SOL    HW1 3445   0.782   3.372   0.949 -0.9261 -0.6983 -0.4961
 1139SOL    HW2 3446   0.875   3.335   0.834  0.9857  1.4140  0.2993
 1140SOL     OW 3447   2.320   2.206   1.853  0.0425  0.1432  0.4364
 1140SOL    HW1 3448   2.403   2.202   1.900  1.2628 -0.6489 -1.6273
 1140SOL    HW2 3449   2.341   2.252   1.772 -1.5398 -0.1087 -0.1547
 1141SOL     OW 3450   4.533   1.028   2.351  0.0176 -0.6531  0.4790
 1141SOL    HW1 3451   4.558   1.033   2.259 -2.0238  1.4786 -0.0630
 1141SOL    HW2 3452   4.608   1.063   2.398  0.1776  0.5844 -0.6214
 1142SOL     OW 3453   1.931   1.609   0.372 -0.1551 -0.6111  0.3518
 1142SOL    HW1 3454   1.968   1.614   0.283  0.3803  0.9841  0.6337
 1142SOL    HW2 3455   1.945   1.518   0.398  0.1484 -0.9822 -1.0032
 1143SOL     OW 3456   2.679   3.737   2.550 -0.0929 -0.0851  0.5853
 1143SOL    HW1 3457   2.681   3.653   2.597  0.3604  0.0398  0.7900
 1143SOL    HW2 3458   2.589   3.743   2.517 -0.4299 -0.1598  1.4506
 1144SOL     OW 3459   2.249   1.795   0.440  0.1571  0.1862  0.0421
 1144SOL    HW1 3460   2.230   1.704   0.463 -0.2127  0.1818 -0.2746
 1144SOL    HW2 3461   2.165   1.832   0.414  0.3421  0.5612 -0.0360
 1145SOL     OW 3462   3.675   4.012   0.438  0.1013 -0.1163 -0.4385
 1145SOL    HW1 3463   3.750   4.038   0.492  0.1100 -0.7484 -0.1330
 1145SOL    HW2 3464   3.711   4.006   0.349 -0.0072  1.3375 -0.6104
 1146SOL     OW 3465   0.773   4.822   1.644  0.1514 -0.2108  0.2321
 1146SOL    HW1 3466   0.835   4.890   1.670 -0.3364 -0.3471  1.8140
 1146SOL    HW2 3467   0.713   4.814   1.718 -1.7366 -0.1290 -1.1980
 1147SOL     OW 3468   4.568   1.401   2.925 -0.4515 -0.0351  0.9405
 1147SOL    HW1 3469   4.480   1.376   2.897 -0.6796  0.8167  0.8613
 1147SOL    HW2 3470   4.572   1.496   2.910  0.2535  0.0424  1.5452
 1148SOL     OW 3471   4.451   1.548   0.497 -0.1512 -0.2917 -0.0540
 1148SOL    HW1 3472   4.406   1.536   0.581 -0.0078 -0.2879  0.0228
 1148SOL    HW2 3473   4.421   1.475   0.444 -0.2221 -0.3093  0.0087
 1149SOL     OW 3474   1.155   1.390   1.567  0.0237  0.3839  0.6864
 1149SOL    HW1 3475   1.097   1.423   1.499 -0.8208 -0.0911  1.1658
 1149SOL    HW2 3476   1.146   1.453   1.639  1.3242  1.1832  0.1738
 1150SOL     OW 3477   1.060   2.159   1.134  0.5376 -0.2866  0.0395
 1150SOL    HW1 3478   1.007   2.224   1.181 -0.9742 -1.7505  0.4854
 1150SOL    HW2 3479   1.120   2.211   1.080 -0.1744  1.4560  0.8378
 1151SOL     OW 3480   4.057   1.839   3.211 -0.1336 -0.5246 -0.3842
 1151SOL    HW1 3481   4.086   1.840   3.303 -0.1698 -1.1344 -0.3592
 1151SOL    HW2 3482   3.966   1.868   3.214  0.7149  2.4623 -0.5756
 1152SOL     OW 3483   1.749   4.604   3.336 -0.5040  0.0316  0.1101
 1152SOL    HW1 3484   1.733   4.580   3.428  2.2991 -0.2591  0.6120
 1152SOL    HW2 3485   1.715   4.531   3.286 -1.2903 -0.2149  0.9679
 1153SOL     OW 3486   2.503   0.848   1.423 -0.0197 -0.1891  0.2014
 1153SOL    HW1 3487   2.470   0.836   1.333  0.7838  0.1556 -0.1487
 1153SOL    HW2 3488   2.441   0.909   1.463  1.4218  2.3905 -1.2056
 1154SOL     OW 3489   1.309   0.843   1.713 -0.9784 -0.5350  0.5783
 1154SOL    HW1 3490   1.362   0.801   1.781 -1.5241 -1.1072  0.6622
 1154SOL    HW2 3491   1.281   0.926   1.751 -1.2907 -0.8601  1.0626
 1155SOL     OW 3492   2.719   1.809   2.408  0.2251  0.2069 -0.0371
 1155SOL    HW1 3493   2.735   1.884   2.465  1.0565 -0.3785  0.5124
 1155SOL    HW2 3494   2.703   1.736   2.468  0.0511 -0.1912 -0.5590
 1156SOL     OW 3495   4.491   2.505   2.371  0.8960 -0.1794 -0.1208
 1156SOL    HW1 3496   4.474   2.433   2.310  0.7210  0.4656 -0.8514
 1156SOL    HW2 3497   4.564   2.474   2.425  3.8511  0.6698 -3.2418
 1157SOL     OW 3498   2.443   4.058   0.399 -0.0770 -0.1639  0.4437
 1157SOL    HW1 3499   2.420   3.965   0.397  1.8203 -0.6965  1.4612
 1157SOL    HW2 3500   2.440   4.086   0.308  0.7980 -1.6056 -0.0481
 1158SOL     OW 3501   3.015   2.733   1.556 -0.0679  0.4031 -0.2570
 1158SOL    HW1 3502   2.991   2.694   1.640 -0.4354  1.2425  0.0435
 1158SOL    HW2 3503   3.081   2.798   1.578  1.4380 -0.8615 -0.9013
 1159SOL     OW 3504   3.937   2.556   1.550  0.3570 -0.3076 -0.2711
 1159SOL    HW1 3505   3.863   2.542   1.609  0.6668  0.8858  0.4476
 1159SOL    HW2 3506   3.996   2.483   1.566 -1.3381 -2.2071 -2.0284
 1160SOL     OW 3507   4.472   0.203   3.221 -0.4275  0.1611  0.0121
 1160SOL    HW1 3508   4.387   0.168   3.193  0.2086 -1.3702 -0.1204
 1160SOL    HW2 3509   4.499   0.260   3.150 -0.1790 -1.3964 -1.2018
 1161SOL     OW 3510   2.028   2.760   3.418  0.3188 -0.4162 -0.4020
 1161SOL    HW1 3511   2.044   2.738   3.510  1.8421 -0.3596 -0.6208
 1161SOL    HW2 3512   1.977   2.686   3.385  0.5506 -0.8888  0.2654
 1162SOL     OW 3513   1.848   0.107   2.988  0.7039  0.6290  0.1339
 1162SOL    HW1 3514   1.921   0.121   2.928  0.0790 -3.5746 -1.9415
 1162SOL    HW2 3515   1.882   0.048   3.055 -0.6512 -1.3537 -0.8360
 1163SOL     OW 3516   1.674   2.585   2.647  0.1139  0.1801 -0.7436
 1163SOL    HW1 3517   1.733   2.552   2.579 -1.4349 -0.9138 -1.6475
 1163SOL    HW2 3518   1.723   2.576   2.729  1.2545 -0.4861 -1.4718
 1164SOL     OW 3519   1.559   0.416   0.830  0.7352 -0.0285 -0.0477
 1164SOL    HW1 3520   1.645   0.415   0.787  2.1860 -0.5023  2.6346
 1164SOL    HW2 3521   1.535   0.509   0.833  3.0881  0.6457  2.4916
 1165SOL     OW 3522   3.440   2.255   1.472 -0.0805  0.3377 -0.7683
 1165SOL    HW1 3523   3.422   2.283   1.382  0.6994  0.4023 -0.9170
 1165SOL    HW2 3524   3.441   2.160   1.468 -0.4474  0.3315 -0.7416
 1166SOL     OW 3525   1.716   2.846   3.091 -0.1319 -0.4494 -0.0843
 1166SOL    HW1 3526   1.696   2.903   3.017 -1.4633  1.7640  1.8514
 1166SOL    HW2 3527   1.797   2.881   3.127 -0.7840  0.0586  0.9284
 1167SOL     OW 3528   2.727   3.376   2.119  0.4992 -0.4507  0.4745
 1167SOL    HW1 3529   2.639   3.338   2.125 -0.1074  1.1144  3.1899
 1167SOL    HW2 3530   2.783   3.314   2.166  0.6937 -0.9449 -0.3847
 1168SOL     OW 3531   4.130   3.932   2.392  0.9658  0.0280  0.1173
 1168SOL    HW1 3532   4.199   3.995   2.414  0.8095  0.0905  0.4411
 1168SOL    HW2 3533   4.141   3.862   2.457 -0.1184  0.6765  1.0287
 1169SOL     OW 3534   1.445   3.601   1.276  0.1434  0.0317 -0.0542
 1169SOL    HW1 3535   1.465   3.517   1.317  0.0325  0.3967  0.7850
 1169SOL    HW2 3536   1.416   3.579   1.188 -0.5435 -0.8670  0.3741
 1170SOL     OW 3537   2.721   0.423   1.589 -0.1037 -0.3193  0.3585
 1170SOL    HW1 3538   2.713   0.484   1.516 -0.4102 -1.1517 -0.3187
 1170SOL    HW2 3539   2.774   0.470   1.654  1.1538  0.0092 -0.8576
 1171SOL     OW 3540   2.392   1.191   1.837 -0.3157  0.0335 -0.1996
 1171SOL    HW1 3541   2.428   1.278   1.821 -1.2629  0.8436  1.7122
 1171SOL    HW2 3542   2.425   1.166   1.924 -1.1380 -0.9063 -0.1311
 1172SOL     OW 3543   4.051   1.694   0.311  0.2508  0.1463 -0.1960
 1172SOL    HW1 3544   4.077   1.610   0.347  0.5162 -0.0415 -0.8034
 1172SOL    HW2 3545   4.105   1.704   0.232  0.2300  0.8863 -0.1247
 1173SOL     OW 3546   2.952   3.450   2.512  0.4187 -0.1759  0.3781
 1173SOL    HW1 3547   3.030   3.457   2.457  2.5654 -1.7442  2.9582
 1173SOL    HW2 3548   2.934   3.356   2.514 -1.2068  0.1205  0.3027
 1174SOL     OW 3549   0.137   3.158   0.124  0.2216 -0.2249  0.4321
 1174SOL    HW1 3550   0.191   3.234   0.103 -1.4492  0.6458 -0.9987
 1174SOL    HW2 3551   0.052   3.195   0.149 -0.4748 -1.5886  0.2064
 1175SOL     OW 3552   1.269   2.811   2.575  0.0195 -0.1658 -0.1184
 1175SOL    HW1 3553   1.307   2.730   2.541  1.6893  0.0342  1.1626
 1175SOL    HW2 3554   1.196   2.782   2.630 -0.9044 -0.6287 -1.5209
 1176SOL     OW 3555   3.074   0.298   2.253 -0.5562 -0.1129 -0.0872
 1176SOL    HW1 3556   3.034   0.260   2.175 -0.2373 -2.3838  0.7617
 1176SOL    HW2 3557   3.012   0.278   2.324 -0.7292  1.6848  0.3214
 1177SOL     OW 3558   3.360   4.812   2.195  0.1090  0.3397 -0.6122
 1177SOL    HW1 3559   3.375   4.844   2.284 -1.5133  0.2972 -0.2800
 1177SOL    HW2 3560   3.438   4.838   2.146 -0.0223  2.5412  0.2516
 1178SOL     OW 3561   4.153   1.265   1.058 -0.2036  0.0426 -0.5237
 1178SOL    HW1 3562   4.082   1.201   1.061 -0.3869  0.2074 -1.3111
 1178SOL    HW2 3563   4.112   1.346   1.028  0.0108  0.5712  0.5421
 1179SOL     OW 3564   2.271   1.684   0.756 -0.1383 -0.0847 -0.1884
 1179SOL    HW1 3565   2.206   1.753   0.766 -0.9678 -0.6639 -1.3291
 1179SOL    HW2 3566   2.355   1.729   0.754 -0.4380  0.6303  1.8550
 1180SOL     OW 3567   3.757   1.132   3.024  0.0276 -0.4786 -0.7994
 1180SOL    HW1 3568   3.777   1.157   3.115 -0.1223  0.7578 -1.0900
 1180SOL    HW2 3569   3.666   1.161   3.011 -0.1147 -1.0931 -1.1970
 1181SOL     OW 3570   3.249   1.491   1.672  0.3289 -0.3122  0.4536
 1181SOL    HW1 3571   3.173   1.458   1.624  1.8957 -3.8278  0.1019
 1181SOL    HW2 3572   3.231   1.470   1.763  0.5836 -0.5102  0.4576
 1182SOL     OW 3573   3.929   0.421   1.714  0.4556  0.5815  0.6074
 1182SOL    HW1 3574   3.877   0.399   1.637  0.9769  1.5962 -0.0660
 1182SOL    HW2 3575   3.916   0.348   1.774 -2.1797  1.0184  0.7154
 1183SOL     OW 3576   0.132   1.275   3.293 -0.2530  0.9485 -0.3883
 1183SOL    HW1 3577   0.065   1.344   3.287 -0.8949  0.3094 -0.7768
 1183SOL    HW2 3578   0.084   1.198   3.324  0.5851  0.8391  0.7074
 1184SOL     OW 3579   2.208   0.925   1.260 -0.7281  0.0578 -0.1963
 1184SOL    HW1 3580   2.240   0.905   1.172 -2.3455 -1.5200 -0.5121
 1184SOL    HW2 3581   2.122   0.882   1.263 -2.3725  3.1117  0.9058
 1185SOL     OW 3582   4.473   2.789   2.303 -0.2510  0.1295 -0.0654
 1185SOL    HW1 3583   4.567   2.800   2.286  0.2766 -0.8927  1.9844
 1185SOL    HW2 3584   4.468   2.716   2.364 -2.4580 -0.2883 -0.6838
 1186SOL     OW 3585   3.423   0.580   0.718  0.0864 -0.4868 -0.8985
 1186SOL    HW1 3586   3.348   0.639   0.730 -0.2755 -0.8833 -1.1907
 1186SOL    HW2 3587   3.386   0.492   0.728  0.4838 -0.6888 -1.2003
 1187SOL     OW 3588   0.591   1.961   2.332  0.1832 -0.1537 -0.0451
 1187SOL    HW1 3589   0.498   1.939   2.338  0.5502 -1.7028  0.6390
 1187SOL    HW2 3590   0.625   1.903   2.265  0.9403 -0.7648  0.8341
 1188SOL     OW 3591   2.750   4.390   0.522  0.8625  0.1023 -0.1984
 1188SOL    HW1 3592   2.685   4.452   0.556  0.8516 -0.3307  0.6033
 1188SOL    HW2 3593   2.700   4.310   0.505  1.0096  0.0793 -0.5444
 1189SOL     OW 3594   0.574   1.378   2.399  0.2482  0.3198  0.4285
 1189SOL    HW1 3595   0.532   1.463   2.387  0.8897  0.6960  0.8372
 1189SOL    HW2 3596   0.643   1.375   2.333 -0.9969 -0.6990 -0.8961
 1190SOL     OW 3597   2.447   1.756   1.353 -0.2398 -0.1617 -0.1356
 1190SOL    HW1 3598   2.479   1.824   1.293 -0.1676  0.2078  0.3145
 1190SOL    HW2 3599   2.443   1.800   1.438 -1.1149 -0.4512 -0.0213
 1191SOL     OW 3600   3.947   4.558   0.512 -0.3859  0.1292 -0.0084
 1191SOL    HW1 3601   4.038   4.590   0.512 -0.1785 -0.2467  2.5214
 1191SOL    HW2 3602   3.902   4.616   0.573 -1.5553 -0.4496 -0.3057
 1192SOL     OW 3603   4.198   0.761   2.985  0.1020 -0.2380 -0.0197
 1192SOL    HW1 3604   4.198   0.670   2.957 -0.1083  0.2029 -1.5123
 1192SOL    HW2 3605   4.120   0.770   3.039 -0.4697 -0.6961 -0.7507
 1193SOL     OW 3606   4.058   2.777   3.409  0.4255 -0.5166 -0.1254
 1193SOL    HW1 3607   3.971   2.741   3.426  0.1890 -1.0825 -2.3452
 1193SOL    HW2 3608   4.097   2.718   3.346  1.8663  0.5386 -0.2719
 1194SOL     OW 3609   3.470   4.727   1.934 -0.0877  0.0613 -0.3116
 1194SOL    HW1 3610   3.554   4.721   1.889  1.0821  0.2624  1.7098
 1194SOL    HW2 3611   3.466   4.648   1.988 -0.4626  0.8164  0.7955
 1195SOL     OW 3612   4.276   0.951   2.397 -0.3293 -0.0763 -0.5433
 1195SOL    HW1 3613   4.250   0.952   2.305  0.7246  1.5792 -0.8682
 1195SOL    HW2 3614   4.370   0.965   2.396 -0.5274  1.8131  0.8194
 1196SOL     OW 3615   0.817   0.001   0.359 -0.1920 -0.0673 -0.5097
 1196SOL    HW1 3616   0.854   0.084   0.389 -2.5418  0.3401  1.6429
 1196SOL    HW2 3617   0.813  -0.054   0.438 -5.0870  0.4193 -0.0922
 1197SOL     OW 3618   0.580   3.139   2.132 -0.1696  0.2946 -0.0209
 1197SOL    HW1 3619   0.643   3.099   2.072  0.5524  0.2433  0.7474
 1197SOL    HW2 3620   0.632   3.162   2.209 -0.8210  1.5081  0.0846
 1198SOL     OW 3621   3.905   0.342   3.341  0.0165  0.2783 -0.7760
 1198SOL    HW1 3622   3.969   0.273   3.358  0.3340  0.3079 -1.7691
 1198SOL    HW2 3623   3.864   0.317   3.258  0.8853  1.8015 -1.7250
 1199SOL     OW 3624   0.530   2.824   0.512 -0.6062  0.1878  0.1497
 1199SOL    HW1 3625   0.566   2.735   0.509 -0.2274  0.3308  0.3503
 1199SOL    HW2 3626   0.607   2.881   0.508 -0.6954  0.4954  1.9235
 1200SOL     OW 3627   2.975   4.296   1.637  0.0467  0.4717 -0.5054
 1200SOL    HW1 3628   3.021   4.250   1.567  1.0003  0.5789  0.0444
 1200SOL    HW2 3629   2.882   4.282   1.618  0.3086 -0.1446 -1.3567
 1201SOL     OW 3630   4.153   3.880   1.747 -0.0594 -0.1121  0.0402
 1201SOL    HW1 3631   4.202   3.946   1.698  1.3986 -2.4828 -1.9219
 1201SOL    HW2 3632   4.061   3.905   1.735  0.4358  1.5075 -0.6797
 1202SOL     OW 3633   2.562   1.913   3.069 -0.2066 -0.0879 -0.1492
 1202SOL    HW1 3634   2.579   1.822   3.045 -1.0805 -0.5078  0.7213
 1202SOL    HW2 3635   2.545   1.909   3.163  1.0490  1.1776  0.1650
 1203SOL     OW 3636   3.456   4.762   0.827 -0.6424  0.1135 -0.0485
 1203SOL    HW1 3637   3.457   4.671   0.799 -1.5133  0.4490 -1.2204
 1203SOL    HW2 3638   3.516   4.765   0.901 -0.9263 -1.4915  0.2664
 1204SOL     OW 3639   4.013   3.243   2.644 -0.2152 -0.0492  0.1467
 1204SOL    HW1 3640   3.918   3.253   2.653 -0.1299  1.1644 -0.0399
 1204SOL    HW2 3641   4.038   3.180   2.711 -0.9829  0.6562  1.1197
 1205SOL     OW 3642   1.771   3.945   2.227  0.0428 -0.0842  0.1965
 1205SOL    HW1 3643   1.723   3.921   2.148  2.5393  1.3097 -1.9036
 1205SOL    HW2 3644   1.860   3.911   2.212  1.2081  2.2602  1.3006
 1206SOL     OW 3645   0.186   0.245   0.479 -0.5506  0.3750  0.0727
 1206SOL    HW1 3646   0.096   0.265   0.505 -1.3251  1.2950 -2.8484
 1206SOL    HW2 3647   0.225   0.330   0.461  0.3765 -0.1096 -0.2544
 1207SOL     OW 3648   3.176   0.969   2.702  0.0147  0.1965 -0.9528
 1207SOL    HW1 3649   3.135   0.968   2.789  0.9689 -0.6402 -0.4975
 1207SOL    HW2 3650   3.121   0.911   2.650 -0.3023  0.3391 -0.7830
 1208SOL     OW 3651   3.866   3.603   0.660  0.2702  0.0570 -0.5247
 1208SOL    HW1 3652   3.796   3.650   0.615  0.5078 -0.8206 -1.8953
 1208SOL    HW2 3653   3.912   3.556   0.590  1.6895 -0.0754  0.4503
 1209SOL     OW 3654   2.957   3.026   2.484  0.6096  0.5021 -0.2589
 1209SOL    HW1 3655   2.943   2.958   2.549 -1.2612  1.4773  0.4346
 1209SOL    HW2 3656   2.897   3.096   2.509  1.0023  1.5750 -2.1146
 1210SOL     OW 3657   2.751   1.842   1.424  0.4360 -0.2779 -0.3126
 1210SOL    HW1 3658   2.683   1.854   1.490 -0.1609  0.1247 -0.9742
 1210SOL    HW2 3659   2.792   1.928   1.416 -1.0833  0.3582 -2.1220
 1211SOL     OW 3660   1.922   0.649   0.087 -0.1553 -0.0459 -1.1509
 1211SOL    HW1 3661   1.931   0.554   0.096 -0.2331 -0.0179 -0.7760
 1211SOL    HW2 3662   1.836   0.661   0.045 -0.4739 -0.1108 -0.5255
 1212SOL     OW 3663   1.569   0.888   3.288  0.1436  0.0046  0.0763
 1212SOL    HW1 3664   1.552   0.882   3.194  1.2767  0.2696 -0.1630
 1212SOL    HW2 3665   1.487   0.860   3.329 -0.8853  1.3569 -0.9748
 1213SOL     OW 3666   3.576   0.278   3.335 -0.1373 -0.0667  0.1469
 1213SOL    HW1 3667   3.633   0.293   3.411  0.9249  0.5474 -0.7400
 1213SOL    HW2 3668   3.631   0.297   3.259 -0.9461 -1.4030 -0.8286
 1214SOL     OW 3669   0.550   2.471   0.120  0.0517  0.2846 -0.4264
 1214SOL    HW1 3670   0.476   2.527   0.145  0.2288  0.8772 -1.1920
 1214SOL    HW2 3671   0.517   2.382   0.134  0.3563  0.5140  2.5256
 1215SOL     OW 3672   2.760   3.557   2.838 -0.6565  0.2072 -0.6241
 1215SOL    HW1 3673   2.848   3.595   2.836 -0.4205 -0.0836  1.5704
 1215SOL    HW2 3674   2.705   3.626   2.874 -0.9477 -0.2451 -0.1921
 1216SOL     OW 3675   2.060   2.703   0.891 -0.1825 -0.1525  0.0073
 1216SOL    HW1 3676   2.006   2.640   0.937  1.0318 -0.1772  1.4833
 1216SOL    HW2 3677   2.020   2.711   0.804 -1.8813 -0.9509  0.6826
 1217SOL     OW 3678   3.889   3.073   0.408  0.2627 -0.6554  0.3341
 1217SOL    HW1 3679   3.933   3.010   0.350  0.8261  1.6530 -1.8897
 1217SOL    HW2 3680   3.952   3.144   0.417 -1.7226  1.2619 -0.2633
 1218SOL     OW 3681   1.996   1.504   0.750 -0.5228 -0.1261  0.3003
 1218SOL    HW1 3682   1.984   1.447   0.827  2.3115 -0.0293  0.9247
 1218SOL    HW2 3683   2.086   1.487   0.722 -0.4302  2.2364 -1.0369
 1219SOL     OW 3684   3.963   0.771   2.724  0.2211  0.6215 -0.4355
 1219SOL    HW1 3685   3.960   0.692   2.670 -0.5362  0.1255  0.2998
 1219SOL    HW2 3686   3.976   0.738   2.813 -0.1890  1.3146 -0.1094
 1220SOL     OW 3687   1.506   1.446   2.805 -0.0734  0.2644  0.0125
 1220SOL    HW1 3688   1.422   1.461   2.763 -0.2968  1.0765  0.7298
 1220SOL    HW2 3689   1.497   1.360   2.846  0.0490 -0.4067 -1.3062
 1221SOL     OW 3690   3.251   2.314   0.924 -0.2489  0.3701  0.1836
 1221SOL    HW1 3691   3.292   2.242   0.876  1.7612 -0.7096  3.1721
 1221SOL    HW2 3692   3.315   2.385   0.921 -0.8443  0.9079 -0.1138
 1222SOL     OW 3693   0.852   3.664   0.696  0.1770 -0.2744 -0.0398
 1222SOL    HW1 3694   0.811   3.577   0.701 -2.3655  0.8760  0.4075
 1222SOL    HW2 3695   0.911   3.667   0.771 -0.0408 -1.4278  0.2043
 1223SOL     OW 3696   0.105   2.901   0.159 -1.0728  0.0909  0.0838
 1223SOL    HW1 3697   0.011   2.880   0.159 -1.0815  0.0517 -1.0435
 1223SOL    HW2 3698   0.111   2.983   0.111 -0.4495 -0.3433 -0.5969
 1224SOL     OW 3699   3.108   2.949   2.260 -0.6376 -0.0539 -0.4692
 1224SOL    HW1 3700   3.074   2.976   2.345  1.2538  1.8148 -0.2188
 1224SOL    HW2 3701   3.064   2.866   2.242 -1.9673  0.0781  1.7735
 1225SOL     OW 3702   3.843   2.662   0.084 -0.8521  0.8458  0.4651
 1225SOL    HW1 3703   3.843   2.758   0.074  0.0751  0.7740 -0.3371
 1225SOL    HW2 3704   3.824   2.629  -0.003  0.7109  0.2843  0.3006
 1226SOL     OW 3705   2.876   1.159   1.608  0.0994 -0.5643  0.2739
 1226SOL    HW1 3706   2.829   1.240   1.631  1.1388  0.2603 -0.4646
 1226SOL    HW2 3707   2.811   1.108   1.560 -0.5650 -0.1680  0.7171
 1227SOL     OW 3708   0.930   4.751   3.261 -0.3512  0.4251 -0.4564
 1227SOL    HW1 3709   0.981   4.757   3.342 -2.1005  0.3552  0.7168
 1227SOL    HW2 3710   0.938   4.659   3.234 -2.5499 -0.5087  1.6626
 1228SOL     OW 3711   3.890   4.155   0.721  0.4181 -0.3406 -0.0910
 1228SOL    HW1 3712   3.915   4.159   0.814 -1.7863 -1.3700  0.6010
 1228SOL    HW2 3713   3.912   4.066   0.694  1.1997  0.0063 -0.6205
 1229SOL     OW 3714   2.862   3.690   1.610 -0.7952  0.0314  0.1237
 1229SOL    HW1 3715   2.889   3.734   1.530  0.8010 -0.2492  0.4748
 1229SOL    HW2 3716   2.791   3.745   1.645 -1.2403  0.3591 -1.2534
 1230SOL     OW 3717   1.163   4.679   3.369  0.1371 -0.2590  0.1372
 1230SOL    HW1 3718   1.158   4.584   3.376 -1.1770 -0.4272 -2.1177
 1230SOL    HW2 3719   1.224   4.696   3.298 -0.1190  0.5472  0.0894
 1231SOL     OW 3720   2.250   1.100   0.732 -0.1245 -0.6325 -0.2547
 1231SOL    HW1 3721   2.202   1.178   0.761 -1.2226 -0.8273 -1.4927
 1231SOL    HW2 3722   2.203   1.027   0.772 -1.8343 -0.9255 -2.6293
 1232SOL     OW 3723   4.492   0.962   1.194  0.0397 -0.0149 -0.5049
 1232SOL    HW1 3724   4.454   0.909   1.124 -0.1081 -0.6780  0.0665
 1232SOL    HW2 3725   4.542   0.900   1.246 -1.1390  0.1640  0.8995
 1233SOL     OW 3726   4.801   1.332   1.197  0.9012  0.2194  0.2549
 1233SOL    HW1 3727   4.864   1.268   1.163  1.4730  0.8787  0.0618
 1233SOL    HW2 3728   4.721   1.314   1.148  1.6007  0.9015 -1.2218
 1234SOL     OW 3729   0.763   0.539   1.845 -0.0855  0.1972  0.1941
 1234SOL    HW1 3730   0.816   0.618   1.835 -0.9953  0.8418  0.3198
 1234SOL    HW2 3731   0.765   0.520   1.939 -0.3835  0.4556  0.2572
 1235SOL     OW 3732   4.581   0.129   2.117  0.3820 -0.4995  0.2168
 1235SOL    HW1 3733   4.602   0.198   2.180  0.5117 -1.5725  1.3742
 1235SOL    HW2 3734   4.531   0.064   2.166 -0.5088 -0.8377 -1.0638
 1236SOL     OW 3735   1.648   0.618   0.428  0.1566  0.6164  0.0927
 1236SOL    HW1 3736   1.692   0.696   0.460 -1.2569  1.7535 -0.5861
 1236SOL    HW2 3737   1.598   0.648   0.352 -1.5370 -0.6133  0.6370
 1237SOL     OW 3738   2.414   3.612   0.643  0.2469  0.0602  0.1508
 1237SOL    HW1 3739   2.491   3.555   0.654  0.6478  0.3612 -0.9732
 1237SOL    HW2 3740   2.373   3.581   0.563 -0.5350  0.2292  0.4803
 1238SOL     OW 3741   3.628   4.439   0.410 -0.2544 -0.1659  0.7174
 1238SOL    HW1 3742   3.685   4.488   0.350 -2.8367  2.8117  0.4599
 1238SOL    HW2 3743   3.686   4.414   0.482  1.8273  0.7709 -0.5279
 1239SOL     OW 3744   4.326   0.305   1.439  0.1559  0.0049 -0.5219
 1239SOL    HW1 3745   4.395   0.368   1.458 -0.3032  0.3076  0.2196
 1239SOL    HW2 3746   4.246   0.359   1.434 -0.2392 -0.5114  0.1142
 1240SOL     OW 3747   3.590   2.889   2.235 -0.7263 -0.1600  0.1532
 1240SOL    HW1 3748   3.646   2.965   2.219 -2.2755  0.8229 -0.8199
 1240SOL    HW2 3749   3.602   2.871   2.329  3.4413 -1.8950 -0.4882
 1241SOL     OW 3750   2.599   4.534   0.190 -0.0707 -0.2350 -0.3229
 1241SOL    HW1 3751   2.687   4.503   0.208 -0.2014  0.2309  1.3042
 1241SOL    HW2 3752   2.600   4.561   0.098  1.8438  0.9288 -0.0076
 1242SOL     OW 3753   1.677   4.531   1.120 -0.1930 -0.2712  0.4094
 1242SOL    HW1 3754   1.584   4.550   1.108 -0.2641 -0.5471  0.5093
 1242SOL    HW2 3755   1.708   4.509   1.032  0.0449  0.9459  0.1715
 1243SOL     OW 3756   4.088   0.479   0.065 -0.5440 -0.5085 -0.1978
 1243SOL    HW1 3757   4.019   0.536   0.098 -0.3527 -0.7380  0.6220
 1243SOL    HW2 3758   4.147   0.537   0.016  0.4152  0.2862  1.7891
 1244SOL     OW 3759   3.454   1.515   0.619  0.1575 -0.0101  0.2132
 1244SOL    HW1 3760   3.518   1.490   0.552  0.2953 -0.9023  0.6652
 1244SOL    HW2 3761   3.508   1.550   0.690 -0.0467  1.8510 -0.5061
 1245SOL     OW 3762   0.568   0.018   1.115 -0.1526 -0.2872 -0.3789
 1245SOL    HW1 3763   0.477  -0.008   1.125 -0.9577  2.5666  0.8390
 1245SOL    HW2 3764   0.599   0.032   1.205  0.6915  1.1321 -0.8519
 1246SOL     OW 3765   0.336   3.761   2.500 -0.0893 -0.6948  0.1612
 1246SOL    HW1 3766   0.304   3.675   2.472  1.9457 -1.6880  0.7163
 1246SOL    HW2 3767   0.260   3.818   2.491 -1.3978 -2.4475 -0.6228
 1247SOL     OW 3768   0.439   1.800   1.836 -0.1381  0.2369 -0.3038
 1247SOL    HW1 3769   0.509   1.858   1.806 -0.7219  0.5295 -1.1447
 1247SOL    HW2 3770   0.374   1.859   1.875 -0.9926  0.2404 -1.6676
 1248SOL     OW 3771   1.536   2.626   0.399  0.0376 -0.0211  0.0651
 1248SOL    HW1 3772   1.588   2.696   0.359  1.1677 -0.4778  0.6880
 1248SOL    HW2 3773   1.534   2.647   0.492  0.0657 -0.5996  0.2049
 1249SOL     OW 3774   1.678   1.835   1.971 -0.8534 -0.2410  0.3033
 1249SOL    HW1 3775   1.631   1.824   1.888  0.6213 -0.3465 -0.5400
 1249SOL    HW2 3776   1.707   1.926   1.970  0.6701 -0.6970 -0.1448
 1250SOL     OW 3777   2.637   4.655   2.519 -0.2814 -0.4830  0.2583
 1250SOL    HW1 3778   2.627   4.562   2.539  0.2714 -0.4854  0.5361
 1250SOL    HW2 3779   2.662   4.657   2.427  1.6158 -0.7405  0.7136
 1251SOL     OW 3780   0.941   2.032   1.816 -0.0110 -0.4399 -0.6893
 1251SOL    HW1 3781   0.917   1.983   1.895  1.0929  0.0167 -0.0400
 1251SOL    HW2 3782   0.861   2.035   1.764 -1.0118  0.0040  0.8184
 1252SOL     OW 3783   0.731   2.594   2.433  0.2001  0.0163  0.6430
 1252SOL    HW1 3784   0.776   2.513   2.412  0.0743  0.1422 -0.1436
 1252SOL    HW2 3785   0.683   2.575   2.514  0.2793 -0.6504  0.5372
 1253SOL     OW 3786   2.480   3.009   0.832 -0.0545  0.2310  0.0291
 1253SOL    HW1 3787   2.515   3.049   0.912 -0.6233  2.0586 -0.5832
 1253SOL    HW2 3788   2.412   2.949   0.863  0.3756  0.1988  0.9621
 1254SOL     OW 3789   0.590   4.603   1.340 -0.2103  0.4333  0.3563
 1254SOL    HW1 3790   0.596   4.689   1.382  1.8064 -0.5071  2.2500
 1254SOL    HW2 3791   0.522   4.557   1.390  0.6414  0.0560  1.2073
 1255SOL     OW 3792   1.419   0.549   1.264 -0.1447  0.2953 -0.2537
 1255SOL    HW1 3793   1.435   0.641   1.283 -0.7234  0.0526  1.5581
 1255SOL    HW2 3794   1.345   0.549   1.203 -1.5713  1.0009  1.4072
 1256SOL     OW 3795   4.217   3.119   1.986  0.2112 -0.2888 -0.3095
 1256SOL    HW1 3796   4.211   3.214   1.979 -2.2227 -0.2724  1.0716
 1256SOL    HW2 3797   4.170   3.097   2.066 -0.1644 -2.7476 -1.1077
 1257SOL     OW 3798   3.459   1.456   2.545  0.1895 -0.4211 -0.3100
 1257SOL    HW1 3799   3.472   1.551   2.555 -1.6210 -0.0202 -1.3638
 1257SOL    HW2 3800   3.509   1.433   2.467  1.1492 -0.4705  0.3077
 1258SOL     OW 3801   0.866   1.469   2.544  0.5246 -0.1751 -0.0905
 1258SOL    HW1 3802   0.808   1.443   2.616  0.6472 -0.7268 -0.1926
 1258SOL    HW2 3803   0.949   1.427   2.564  0.3588 -0.9201 -0.9347
 1259SOL     OW 3804   4.026   2.054   0.780  0.3460 -0.3158 -0.4087
 1259SOL    HW1 3805   4.090   2.050   0.852  0.1814  0.7447 -0.1919
 1259SOL    HW2 3806   4.073   2.018   0.705  1.0926  0.1501 -0.1774
 1260SOL     OW 3807   3.113   2.851   1.851 -0.0802 -0.0806 -1.3022
 1260SOL    HW1 3808   3.089   2.758   1.844 -0.4204 -0.2298  0.9022
 1260SOL    HW2 3809   3.038   2.892   1.892  0.4261  1.0026 -1.4365
 1261SOL     OW 3810   4.230   1.497   2.530 -0.0089 -0.0992 -0.0195
 1261SOL    HW1 3811   4.166   1.425   2.527  0.6381 -0.6809 -0.1579
 1261SOL    HW2 3812   4.307   1.458   2.571  0.7547  0.1914 -1.1514
 1262SOL     OW 3813   3.812   0.428   2.044  0.3010  0.3207  0.1254
 1262SOL    HW1 3814   3.828   0.520   2.021 -0.0243  0.4564  0.4300
 1262SOL    HW2 3815   3.727   0.429   2.088  0.3589 -0.1073  0.2479
 1263SOL     OW 3816   2.238   3.998   2.735  0.3460  0.5607  0.7519
 1263SOL    HW1 3817   2.183   3.979   2.811  0.4034 -2.0774  0.2254
 1263SOL    HW2 3818   2.288   4.076   2.760  0.0527  0.0226  3.2464
 1264SOL     OW 3819   1.041   3.141   0.547  1.0377  0.2209 -0.2907
 1264SOL    HW1 3820   1.041   3.227   0.506 -2.4750  0.7963  0.5554
 1264SOL    HW2 3821   1.064   3.158   0.638  2.0113 -0.0142 -0.4859
 1265SOL     OW 3822   4.771   0.161   2.771 -0.2369 -0.5103 -0.3579
 1265SOL    HW1 3823   4.695   0.184   2.718 -0.9500 -1.9159  0.0326
 1265SOL    HW2 3824   4.807   0.083   2.728  0.1572 -0.6755  0.2716
 1266SOL     OW 3825   0.303   3.196   1.943 -0.2619  0.0985 -0.4689
 1266SOL    HW1 3826   0.289   3.222   1.851  0.3726 -0.3104 -0.6859
 1266SOL    HW2 3827   0.351   3.270   1.981  0.9271 -0.4321 -0.9043
 1267SOL     OW 3828   1.608   0.110   2.156  0.3693 -0.1785  0.5702
 1267SOL    HW1 3829   1.594   0.066   2.240 -0.6172  0.1543  0.5955
 1267SOL    HW2 3830   1.582   0.200   2.172 -0.3560 -0.2306 -0.2275
 1268SOL     OW 3831   0.858   1.889   2.028  0.1043 -0.4215  0.6270
 1268SOL    HW1 3832   0.916   1.902   2.104  2.4845 -1.0392 -0.9628
 1268SOL    HW2 3833   0.800   1.818   2.055  1.2667 -1.0126  1.7202
 1269SOL     OW 3834   4.774   4.170   2.643  0.6886  0.1186 -0.2256
 1269SOL    HW1 3835   4.693   4.119   2.644  1.6505 -1.4948 -0.7147
 1269SOL    HW2 3836   4.844   4.104   2.650  1.9554  1.5023  0.7906
 1270SOL     OW 3837   3.997   3.600   1.995 -0.2447  0.2329 -1.2727
 1270SOL    HW1 3838   3.983   3.659   1.921  1.3581  0.5730 -1.3314
 1270SOL    HW2 3839   3.971   3.651   2.072  0.7199  0.8814 -1.3619
 1271SOL     OW 3840   0.571   1.268   1.240  0.6494 -0.1859 -0.3572
 1271SOL    HW1 3841   0.521   1.190   1.262  0.9740 -0.7782 -1.6289
 1271SOL    HW2 3842   0.584   1.313   1.324  0.5955 -1.5692  0.4223
 1272SOL     OW 3843   1.873   1.496   1.164  0.5136 -0.0294 -0.0844
 1272SOL    HW1 3844   1.934   1.570   1.164  1.7166 -0.9042  2.6452
 1272SOL    HW2 3845   1.798   1.527   1.214  0.2326 -0.1044 -0.4564
 1273SOL     OW 3846   3.755   0.366   1.271 -0.5819 -0.3591  0.2269
 1273SOL    HW1 3847   3.716   0.369   1.184 -1.2705 -2.4265  0.3970
 1273SOL    HW2 3848   3.836   0.316   1.259 -0.3671 -0.1245  0.6701
 1274SOL     OW 3849   4.157   3.910   2.838  0.4720 -0.4608 -0.1822
 1274SOL    HW1 3850   4.229   3.856   2.806 -1.0441 -1.1660 -2.6246
 1274SOL    HW2 3851   4.199   3.976   2.893  2.7980 -1.6529 -0.4156
 1275SOL     OW 3852   1.084   1.434   2.142 -0.2583 -0.1360  0.2627
 1275SOL    HW1 3853   1.149   1.484   2.093  0.1013  1.0142  1.8279
 1275SOL    HW2 3854   1.114   1.343   2.136  0.4007  0.1367 -0.6625
 1276SOL     OW 3855   4.497   2.604   1.214  0.0644 -0.5263  0.5061
 1276SOL    HW1 3856   4.532   2.689   1.188 -0.4204 -0.1583  1.0094
 1276SOL    HW2 3857   4.574   2.550   1.230  0.4628  0.4753  2.3071
 1277SOL     OW 3858   1.654   4.642   2.602  0.3043  0.6181 -0.3448
 1277SOL    HW1 3859   1.719   4.575   2.623  0.0421  0.4790  0.0351
 1277SOL    HW2 3860   1.637   4.685   2.686  0.5695  1.2494 -0.6090
 1278SOL     OW 3861   4.765   0.361   0.111  0.0403  0.4022 -0.6157
 1278SOL    HW1 3862   4.855   0.391   0.119 -0.0841  1.6250 -2.7908
 1278SOL    HW2 3863   4.771   0.280   0.059 -0.0594 -0.0173  0.0200
 1279SOL     OW 3864   1.337   2.381   0.528  0.2553  0.3116  0.0522
 1279SOL    HW1 3865   1.396   2.452   0.501 -0.0230 -0.1437 -1.8641
 1279SOL    HW2 3866   1.291   2.416   0.605  1.7106  1.3440  0.4978
 1280SOL     OW 3867   3.609   2.683   2.742  0.2952 -0.1311  0.5864
 1280SOL    HW1 3868   3.536   2.637   2.785  1.1485 -0.7881  1.3763
 1280SOL    HW2 3869   3.649   2.734   2.812  1.9222 -1.4888  0.7196
 1281SOL     OW 3870   0.591   2.787   3.074 -0.1833  0.1925  0.0449
 1281SOL    HW1 3871   0.669   2.833   3.104 -0.6754  2.1610 -1.4655
 1281SOL    HW2 3872   0.624   2.707   3.033  0.9056  0.2517  0.7749
 1282SOL     OW 3873   1.477   2.133   1.694 -0.4274 -0.7164  0.3253
 1282SOL    HW1 3874   1.549   2.078   1.663  1.1080 -0.2578  2.8117
 1282SOL    HW2 3875   1.482   2.128   1.789 -3.0310  0.2424  0.5848
 1283SOL     OW 3876   3.124   2.298   2.484  0.4313 -0.0030  0.3319
 1283SOL    HW1 3877   3.036   2.326   2.458  0.2052 -1.9476 -1.2640
 1283SOL    HW2 3878   3.180   2.326   2.411  0.7398 -0.7508  0.2724
 1284SOL     OW 3879   1.961   3.863   1.144 -0.1297  0.6103  0.1271
 1284SOL    HW1 3880   1.866   3.859   1.130 -0.1059  0.2150  0.0917
 1284SOL    HW2 3881   1.984   3.953   1.120 -0.4277  0.5862 -0.2566
 1285SOL     OW 3882   3.766   4.693   0.681  0.0068 -0.2989  0.0172
 1285SOL    HW1 3883   3.749   4.627   0.748 -1.0736  1.1903  1.2886
 1285SOL    HW2 3884   3.780   4.774   0.730  1.0405  0.4892 -1.4990
 1286SOL     OW 3885   4.790   1.269   2.885 -0.4864 -0.2531  0.2347
 1286SOL    HW1 3886   4.714   1.306   2.929 -0.2604 -0.1153  0.5104
 1286SOL    HW2 3887   4.782   1.175   2.898 -1.3643 -0.3720 -0.9424
 1287SOL     OW 3888   1.481   4.088   2.514 -1.0428  0.5131 -0.1968
 1287SOL    HW1 3889   1.487   4.038   2.595 -1.4698  0.3177 -0.2863
 1287SOL    HW2 3890   1.524   4.171   2.534 -0.5374  0.2066  0.0222
 1288SOL     OW 3891   4.183   2.283   2.649  0.1482 -0.4802 -0.0481
 1288SOL    HW1 3892   4.136   2.362   2.674 -1.3592  0.2180 -4.3763
 1288SOL    HW2 3893   4.124   2.212   2.673  0.2530 -0.1727  1.2240
 1289SOL     OW 3894   1.211   0.940   1.091  0.1068 -0.2422  0.4258
 1289SOL    HW1 3895   1.207   1.035   1.100  2.5719  0.0127 -0.2515
 1289SOL    HW2 3896   1.192   0.906   1.178  0.2479  0.9210  0.9268
 1290SOL     OW 3897   4.512   4.129   0.918 -0.0635 -0.5016  0.2238
 1290SOL    HW1 3898   4.503   4.034   0.913 -0.5201 -0.4900  0.7245
 1290SOL    HW2 3899   4.601   4.146   0.887 -0.4553 -0.9590 -1.2283
 1291SOL     OW 3900   2.350   1.123   1.509  0.6032 -0.0768  0.0590
 1291SOL    HW1 3901   2.303   1.108   1.427  1.3216 -0.5369 -0.2770
 1291SOL    HW2 3902   2.319   1.209   1.538 -0.3370 -0.3063 -0.2177
 1292SOL     OW 3903   3.264   2.306   1.816  0.3042 -0.1213 -0.1238
 1292SOL    HW1 3904   3.210   2.232   1.790  0.7527 -0.1334 -1.0499
 1292SOL    HW2 3905   3.348   2.266   1.840  0.5773  0.0903 -0.7177
 1293SOL     OW 3906   4.027   1.565   1.533 -0.3809  0.9125 -0.0818
 1293SOL    HW1 3907   3.954   1.621   1.560 -1.0930  0.3853 -0.8490
 1293SOL    HW2 3908   4.030   1.496   1.599  0.5941  1.9110  0.9463
 1294SOL     OW 3909   0.220   0.695   0.309 -0.5536  0.4500 -0.2186
 1294SOL    HW1 3910   0.265   0.771   0.271  1.5933 -0.2858  0.6835
 1294SOL    HW2 3911   0.149   0.733   0.360 -2.4598  1.5433 -3.4380
 1295SOL     OW 3912   1.638   3.823   1.118 -0.0480 -0.1831  0.3485
 1295SOL    HW1 3913   1.543   3.811   1.115  0.1538 -1.9411  0.1195
 1295SOL    HW2 3914   1.661   3.851   1.030 -0.3032 -0.1753  0.2830
 1296SOL     OW 3915   0.451   1.192   0.732 -0.0548  0.8192 -0.4199
 1296SOL    HW1 3916   0.539   1.156   0.722 -0.0571  0.7537 -0.2213
 1296SOL    HW2 3917   0.445   1.213   0.826 -1.2908 -1.9240  0.2139
 1297SOL     OW 3918   0.589   3.576   0.426 -0.2638 -0.0533  0.0864
 1297SOL    HW1 3919   0.619   3.567   0.336  0.6473  1.4327  0.1906
 1297SOL    HW2 3920   0.661   3.541   0.479  0.2050  1.1123  0.2659
 1298SOL     OW 3921   0.067   4.265   2.369 -0.6064  0.2830 -0.2713
 1298SOL    HW1 3922   0.112   4.345   2.343 -0.6051  0.0488 -0.9959
 1298SOL    HW2 3923   0.025   4.288   2.453 -0.8091  1.1102 -0.5854
 1299SOL     OW 3924   4.392   2.919   0.817  0.1650 -0.5200 -0.7592
 1299SOL    HW1 3925   4.356   2.894   0.902  1.5985  0.7889  0.2998
 1299SOL    HW2 3926   4.477   2.875   0.812 -0.2836 -1.2948 -1.9343
 1300SOL     OW 3927   0.230   0.132   0.789 -0.4363 -0.3816  0.3050
 1300SOL    HW1 3928   0.252   0.152   0.698  0.6778  1.5581  0.9406
 1300SOL    HW2 3929   0.139   0.103   0.786 -0.6371  0.2930 -1.3393
 1301SOL     OW 3930   2.444   4.731   2.120 -0.2050  0.2656 -0.2207
 1301SOL    HW1 3931   2.384   4.726   2.046 -0.8825 -1.7155  0.4047
 1301SOL    HW2 3932   2.507   4.661   2.105 -0.8587 -0.7434  1.4537
 1302SOL     OW 3933   0.525   1.086   2.102  0.6716  0.0409  0.8060
 1302SOL    HW1 3934   0.614   1.083   2.137  1.1077 -0.8355 -0.3131
 1302SOL    HW2 3935   0.519   1.169   2.057  2.0734 -1.1966 -1.8931
 1303SOL     OW 3936   4.823   3.712   2.173 -0.1424  0.6026 -0.0561
 1303SOL    HW1 3937   4.791   3.775   2.109 -0.4582  0.8031  0.2977
 1303SOL    HW2 3938   4.885   3.761   2.226 -0.9035  0.8076  0.6585
 1304SOL     OW 3939   2.732   4.617   1.599 -0.2057  0.3467  0.4526
 1304SOL    HW1 3940   2.679   4.698   1.602 -1.6472 -0.3854 -2.2095
 1304SOL    HW2 3941   2.762   4.612   1.508  1.6382 -1.0634  1.1008
 1305SOL     OW 3942   3.029   0.298   0.803 -0.7712 -0.0537 -0.1748
 1305SOL    HW1 3943   3.038   0.226   0.741 -0.6304  0.2272 -0.4824
 1305SOL    HW2 3944   3.069   0.373   0.759  0.3708 -0.1093  0.6925
 1306SOL     OW 3945   0.894   2.224   2.379  0.4105  0.3567  0.2150
 1306SOL    HW1 3946   0.818   2.273   2.351 -0.0062  0.7293  1.8609
 1306SOL    HW2 3947   0.947   2.212   2.300 -1.7242 -0.6468 -1.1390
 1307SOL     OW 3948   0.255   4.102   2.195 -0.2399  0.2495 -0.0624
 1307SOL    HW1 3949   0.196   4.119   2.268  0.5938  0.5248  0.5676
 1307SOL    HW2 3950   0.330   4.159   2.211  0.7494 -0.9703 -0.1691
 1308SOL     OW 3951   2.630   2.516   1.878 -0.0902  0.2409  0.4097
 1308SOL    HW1 3952   2.659   2.602   1.850  2.0870 -0.5326  0.0946
 1308SOL    HW2 3953   2.607   2.470   1.797  2.8795 -0.8365  0.0663
 1309SOL     OW 3954   1.378   4.125   2.250  0.4491  0.5704  0.1814
 1309SOL    HW1 3955   1.409   4.095   2.336  0.6089  0.2424  0.0100
 1309SOL    HW2 3956   1.318   4.057   2.221  0.1187  0.8585  0.1917
 1310SOL     OW 3957   3.500   2.565   1.215  0.7633  0.6584  0.6924
 1310SOL    HW1 3958   3.414   2.594   1.246  0.1512 -0.1579 -0.1677
 1310SOL    HW2 3959   3.480   2.496   1.152  2.0747  0.2027  0.7530
 1311SOL     OW 3960   1.584   0.026   1.906 -0.2868 -0.1866  0.0870
 1311SOL    HW1 3961   1.617   0.054   1.992  0.3153 -0.0098 -0.2005
 1311SOL    HW2 3962   1.517   0.091   1.884 -0.0905  0.0530  0.1943
 1312SOL     OW 3963   0.708   1.689   2.133  0.3244  0.0410 -0.6090
 1312SOL    HW1 3964   0.713   1.675   2.228 -1.9003  0.1040 -0.4357
 1312SOL    HW2 3965   0.780   1.638   2.098  1.8056  0.7849  1.1638
 1313SOL     OW 3966   1.085   0.391   2.528 -0.3670 -0.3286  0.1245
 1313SOL    HW1 3967   1.029   0.330   2.480 -0.2054 -0.3432 -0.0442
 1313SOL    HW2 3968   1.108   0.345   2.609 -0.7272 -0.2621  0.2677
 1314SOL     OW 3969   2.375   0.665   0.218  0.0030 -0.2434  0.1297
 1314SOL    HW1 3970   2.330   0.739   0.259 -1.8795 -1.1065 -0.2554
 1314SOL    HW2 3971   2.318   0.640   0.145  0.8535 -1.7206 -0.0668
 1315SOL     OW 3972   2.308   4.355   0.934 -0.0074 -0.0466 -0.3501
 1315SOL    HW1 3973   2.271   4.305   0.862 -0.0964 -1.8423  0.8709
 1315SOL    HW2 3974   2.234   4.401   0.972 -0.4050 -0.9825  0.0348
 1316SOL     OW 3975   0.824   0.903   2.205 -0.2404  0.1841 -0.3733
 1316SOL    HW1 3976   0.772   0.831   2.168 -1.2496  0.4320  0.5339
 1316SOL    HW2 3977   0.775   0.932   2.281  2.3280 -1.0763  1.9686
 1317SOL     OW 3978   3.995   2.987   0.151  0.4114 -0.0184 -0.2910
 1317SOL    HW1 3979   4.014   2.903   0.193 -0.3447 -0.9771 -1.7764
 1317SOL    HW2 3980   3.939   2.964   0.077 -0.8026  1.9476 -0.0329
 1318SOL     OW 3981   0.404   2.198   0.732  0.1660 -0.3591 -0.0159
 1318SOL    HW1 3982   0.401   2.146   0.813  0.9648 -1.1491 -0.4767
 1318SOL    HW2 3983   0.439   2.138   0.666 -0.4216  0.2929 -0.9448
 1319SOL     OW 3984   0.106   4.223   0.447  0.1533  0.1510 -0.1224
 1319SOL    HW1 3985   0.169   4.283   0.406 -0.2274  2.0132  1.8187
 1319SOL    HW2 3986   0.159   4.151   0.479  1.1002  0.9502  0.1644
 1320SOL     OW 3987   3.605   4.495   2.191 -0.9600 -0.4974  0.1333
 1320SOL    HW1 3988   3.616   4.585   2.222 -0.4860 -0.1515 -0.9922
 1320SOL    HW2 3989   3.548   4.454   2.256 -2.0373  0.9033  0.1175
 1321SOL     OW 3990   1.610   2.287   0.044 -0.2023 -0.9271 -0.1557
 1321SOL    HW1 3991   1.666   2.244   0.108  1.9098  2.6715  0.7198
 1321SOL    HW2 3992   1.579   2.366   0.088 -1.3925  0.0322 -2.4951
 1322SOL     OW 3993   2.555   0.959   2.294 -0.5636 -0.3103 -0.9902
 1322SOL    HW1 3994   2.531   1.025   2.359 -0.5487 -1.1197 -0.1231
 1322SOL    HW2 3995   2.650   0.960   2.293 -0.5542  1.0488 -2.4640
 1323SOL     OW 3996   2.087   4.569   3.047  0.6071  0.5399 -0.0140
 1323SOL    HW1 3997   2.140   4.599   2.972 -0.8277 -1.2284 -1.8612
 1323SOL    HW2 3998   2.043   4.490   3.014 -2.1211  1.1623  1.8751
 1324SOL     OW 3999   3.512   1.748   2.806  0.7762 -0.0732 -0.7391
 1324SOL    HW1 4000   3.451   1.788   2.867 -1.4506  0.1717 -2.9564
 1324SOL    HW2 4001   3.512   1.655   2.829  0.2972  0.0763 -0.1359
 1325SOL     OW 4002   4.115   1.985   0.177 -0.0971  0.4920  0.0459
 1325SOL    HW1 4003   4.151   2.003   0.263 -1.2382 -0.6256  0.7833
 1325SOL    HW2 4004   4.163   1.909   0.145 -1.5824 -0.9011  0.9635
 1326SOL     OW 4005   1.338   4.760   0.195 -0.2733  0.0731 -0.0624
 1326SOL    HW1 4006   1.391   4.813   0.135  0.4990 -0.0808  0.4568
 1326SOL    HW2 4007   1.313   4.820   0.265  0.0711 -0.0911  0.2055
 1327SOL     OW 4008   2.056   1.682   1.775 -0.2572 -0.1267  0.3526
 1327SOL    HW1 4009   2.040   1.628   1.853 -0.0692  0.0978  0.5498
 1327SOL    HW2 4010   2.051   1.772   1.808 -0.1505 -0.0328  0.1083
 1328SOL     OW 4011   3.581   1.022   0.892 -0.0897  0.4476  0.3683
 1328SOL    HW1 4012   3.614   1.003   0.804  1.0883  1.7947  0.4751
 1328SOL    HW2 4013   3.610   0.948   0.945  2.4248  1.3272  0.3460
 1329SOL     OW 4014   0.891   2.408   1.073 -0.2220 -0.0241 -0.3386
 1329SOL    HW1 4015   0.858   2.398   1.162  0.9576  0.9698  0.2368
 1329SOL    HW2 4016   0.829   2.466   1.030 -1.9079 -2.0809 -0.8222
 1330SOL     OW 4017   1.392   0.640   2.855  0.9757  0.4007  0.6135
 1330SOL    HW1 4018   1.399   0.549   2.827  0.5129  0.5306  0.0452
 1330SOL    HW2 4019   1.307   0.645   2.900 -1.4380  1.5352 -3.4935
 1331SOL     OW 4020   1.291   4.719   1.949 -0.1520 -0.1354  0.0603
 1331SOL    HW1 4021   1.385   4.706   1.962 -0.7153 -2.6811  2.4474
 1331SOL    HW2 4022   1.272   4.802   1.992  1.0472  0.6455 -0.8600
 1332SOL     OW 4023   1.337   4.155   3.145 -0.1011 -0.2794  0.4689
 1332SOL    HW1 4024   1.358   4.248   3.158  0.9696 -0.4654  0.2172
 1332SOL    HW2 4025   1.298   4.152   3.057 -0.6095 -0.0032  0.6828
 1333SOL     OW 4026   1.852   0.495   2.895  0.3740 -0.3310  0.5718
 1333SOL    HW1 4027   1.852   0.420   2.836 -1.3520 -0.4729  0.6968
 1333SOL    HW2 4028   1.795   0.559   2.851 -0.0573 -0.0252  1.5546
 1334SOL     OW 4029   4.072   1.382   0.630 -0.0675 -0.0929 -0.0589
 1334SOL    HW1 4030   4.003   1.317   0.613 -0.0926 -0.9496  2.7248
 1334SOL    HW2 4031   4.026   1.466   0.628 -0.7669 -0.4669 -0.2763
 1335SOL     OW 4032   0.230   3.053   1.127 -0.1148 -0.1538  0.0543
 1335SOL    HW1 4033   0.238   3.073   1.034 -0.2584 -0.7137 -0.0867
 1335SOL    HW2 4034   0.280   3.121   1.172  0.5962 -0.3259 -0.4728
 1336SOL     OW 4035   1.964   3.570   0.699  0.0201 -0.0131 -0.6190
 1336SOL    HW1 4036   1.975   3.491   0.646 -1.4999 -1.0802  0.5852
 1336SOL    HW2 4037   2.047   3.577   0.747 -0.6855 -2.4129  1.1685
 1337SOL     OW 4038   0.960   4.369   2.015 -0.2355 -0.0592 -0.0394
 1337SOL    HW1 4039   0.887   4.366   2.076  1.2544 -1.3377  1.8047
 1337SOL    HW2 4040   1.027   4.421   2.060  0.3161  0.3557 -1.2904
 1338SOL     OW 4041   1.598   1.440   2.162  0.3873 -0.1550 -0.2504
 1338SOL    HW1 4042   1.663   1.501   2.127 -0.0924 -0.5565 -1.9676
 1338SOL    HW2 4043   1.629   1.353   2.136  0.9635 -0.6695  2.0005
 1339SOL     OW 4044   2.455   1.076   2.068  0.6216  0.0944  0.4566
 1339SOL    HW1 4045   2.469   1.054   2.160 -1.2451 -1.8540  0.3380
 1339SOL    HW2 4046   2.543   1.092   2.034  1.4722 -0.4462  2.2630
 1340SOL     OW 4047   2.843   1.627   0.503 -0.0277  0.4895  0.0131
 1340SOL    HW1 4048   2.786   1.618   0.426 -1.1705 -0.9674  0.9725
 1340SOL    HW2 4049   2.928   1.595   0.473 -0.1012  1.1743 -0.9961
 1341SOL     OW 4050   2.155   3.949   0.412  0.5066 -0.2000 -0.1747
 1341SOL    HW1 4051   2.215   3.958   0.338  0.7987 -1.1334 -0.0718
 1341SOL    HW2 4052   2.072   3.925   0.372  0.2885  0.7205 -0.2913
 1342SOL     OW 4053   2.012   3.368   3.182  0.1727  0.3909  0.5056
 1342SOL    HW1 4054   1.981   3.358   3.272 -0.1718 -1.7322  0.2171
 1342SOL    HW2 4055   2.107   3.376   3.190  0.5378 -3.0075  1.0076
 1343SOL     OW 4056   2.417   1.722   1.045  0.2347  0.4663  0.1996
 1343SOL    HW1 4057   2.377   1.809   1.051 -0.3707  0.3266 -1.3284
 1343SOL    HW2 4058   2.344   1.662   1.057  0.8138  0.1047  2.3363
 1344SOL     OW 4059   4.489   3.983   2.863 -0.7514  0.4263 -0.7064
 1344SOL    HW1 4060   4.498   4.070   2.826  1.2801 -0.2131 -1.8858
 1344SOL    HW2 4061   4.454   3.930   2.791  0.8065 -0.2927 -0.9851
 1345SOL     OW 4062   3.362   0.769   2.862 -0.1206 -0.1366  0.4530
 1345SOL    HW1 4063   3.346   0.850   2.910 -1.0500 -0.1078  0.1237
 1345SOL    HW2 4064   3.275   0.742   2.832  0.3727 -0.4556 -0.7184
 1346SOL     OW 4065   1.572   4.029   3.034  0.4922  0.1832 -0.4360
 1346SOL    HW1 4066   1.490   4.063   3.070  0.5641 -0.0598 -0.0260
 1346SOL    HW2 4067   1.619   3.997   3.111  1.1775  0.7564 -0.6193
 1347SOL     OW 4068   2.945   2.208   3.380  0.1776  0.3224 -0.0604
 1347SOL    HW1 4069   2.948   2.115   3.359 -0.5039  0.0379  1.0311
 1347SOL    HW2 4070   3.034   2.229   3.408  0.1535 -0.1861  0.4187
 1348SOL     OW 4071   0.327   2.762   3.051  0.0858 -0.4493 -0.5477
 1348SOL    HW1 4072   0.423   2.768   3.057  0.0870 -1.1004  0.2299
 1348SOL    HW2 4073   0.297   2.853   3.060  0.6297 -0.2423 -0.7912
 1349SOL     OW 4074   3.444   0.170   1.594  0.3879 -0.2541  0.1536
 1349SOL    HW1 4075   3.497   0.225   1.536 -1.2516  0.3781 -0.8148
 1349SOL    HW2 4076   3.422   0.227   1.668  0.9727 -0.4837  0.5048
 1350SOL     OW 4077   2.645   4.737   2.785  0.6750 -0.5675 -0.2143
 1350SOL    HW1 4078   2.643   4.697   2.698 -0.0951  0.0208 -0.4773
 1350SOL    HW2 4079   2.733   4.774   2.792  0.4722  0.1356 -1.1057
 1351SOL     OW 4080   1.961   2.323   0.290  0.7688  0.2637 -0.4344
 1351SOL    HW1 4081   1.977   2.253   0.353 -2.0154  0.6042  0.7838
 1351SOL    HW2 4082   1.970   2.404   0.341  0.4963  0.6459 -0.9784
 1352SOL     OW 4083   1.529   2.133   2.588  0.2682  0.1063 -0.2637
 1352SOL    HW1 4084   1.614   2.100   2.559  0.1776 -0.0423 -0.3627
 1352SOL    HW2 4085   1.478   2.055   2.609 -0.3171  0.1085 -1.5269
 1353SOL     OW 4086   0.399   3.395   0.511  0.7191 -0.1807  0.3970
 1353SOL    HW1 4087   0.431   3.309   0.486  1.3040 -0.9453  3.3880
 1353SOL    HW2 4088   0.467   3.456   0.481  0.5497 -0.7459 -1.2594
 1354SOL     OW 4089   4.466   2.003   3.219  0.2217  0.0677 -0.1758
 1354SOL    HW1 4090   4.446   2.063   3.147 -0.2783 -1.6140 -1.5238
 1354SOL    HW2 4091   4.449   1.916   3.182 -3.1802 -0.8247  2.9138
 1355SOL     OW 4092   1.377   0.945   0.305  0.1524 -0.1395  0.3304
 1355SOL    HW1 4093   1.356   0.928   0.397 -1.2150 -0.8924 -0.0936
 1355SOL    HW2 4094   1.298   0.921   0.257  1.1183 -0.5601 -1.1349
 1356SOL     OW 4095   1.267   0.229   2.913  0.1549  0.2088  0.1454
 1356SOL    HW1 4096   1.173   0.242   2.905 -0.1315 -1.7812 -0.5193
 1356SOL    HW2 4097   1.306   0.293   2.853 -0.9108 -0.3276 -1.1665
 1357SOL     OW 4098   1.063   4.568   1.816  0.2169  0.5920  0.3665
 1357SOL    HW1 4099   1.018   4.514   1.881  1.6316  1.5236  2.2107
 1357SOL    HW2 4100   1.147   4.589   1.856  0.4401  2.6680 -1.0165
 1358SOL     OW 4101   4.133   3.427   1.413  0.2763 -0.2618 -0.0900
 1358SOL    HW1 4102   4.151   3.383   1.495 -0.6859 -0.5807 -0.0366
 1358SOL    HW2 4103   4.147   3.520   1.432 -0.6938 -0.2497  0.6731
 1359SOL     OW 4104   1.253   1.494   3.318 -0.4493 -0.2558 -0.1038
 1359SOL    HW1 4105   1.342   1.504   3.350  0.1106  0.3571 -1.7540
 1359SOL    HW2 4106   1.247   1.402   3.290 -0.1937 -0.1836 -0.3937
 1360SOL     OW 4107   1.578   1.755   0.358  0.1423 -0.8850 -0.5264
 1360SOL    HW1 4108   1.620   1.777   0.441 -0.2650  2.1697 -1.0208
 1360SOL    HW2 4109   1.577   1.659   0.356  1.1768 -1.0484  2.4439
 1361SOL     OW 4110   3.637   0.708   2.805 -0.2639  0.6919 -0.3065
 1361SOL    HW1 4111   3.554   0.708   2.852 -0.3500  0.1791 -0.4521
 1361SOL    HW2 4112   3.617   0.666   2.721  0.7996 -2.3126  0.8420
 1362SOL     OW 4113   0.337   1.576   2.548  0.2541 -0.0730 -0.3714
 1362SOL    HW1 4114   0.353   1.494   2.594 -0.8993 -0.2596 -0.2575
 1362SOL    HW2 4115   0.335   1.553   2.455  0.8483 -0.0018 -0.4063
 1363SOL     OW 4116   4.226   1.742   0.105 -0.0715  0.1103 -0.2549
 1363SOL    HW1 4117   4.226   1.661   0.053 -0.8282 -1.6201  2.2295
 1363SOL    HW2 4118   4.315   1.749   0.138 -0.0855  0.1004 -0.2142
 1364SOL     OW 4119   1.373   4.318   1.474 -0.3650 -0.0516  0.0544
 1364SOL    HW1 4120   1.310   4.248   1.462 -2.0371  1.5646 -1.1657
 1364SOL    HW2 4121   1.441   4.300   1.409 -1.1872 -0.1442 -0.8067
 1365SOL     OW 4122   3.306   3.354   0.513  0.1720 -0.0703  0.5121
 1365SOL    HW1 4123   3.348   3.359   0.427  0.0336  1.2745  0.5004
 1365SOL    HW2 4124   3.355   3.287   0.560  0.3762 -0.6823 -0.5356
 1366SOL     OW 4125   2.554   4.111   1.532  0.2749 -0.1133  0.6619
 1366SOL    HW1 4126   2.635   4.144   1.493 -0.1343 -0.1770 -0.2717
 1366SOL    HW2 4127   2.485   4.143   1.473 -0.1844 -2.2182 -0.0181
 1367SOL     OW 4128   2.103   1.786   2.531  0.0944 -0.0784 -0.3642
 1367SOL    HW1 4129   2.031   1.774   2.469  0.2180 -2.3795 -0.1670
 1367SOL    HW2 4130   2.182   1.790   2.476  0.2859 -2.8746 -0.4452
 1368SOL     OW 4131   4.298   2.330   0.862 -0.5066  0.3286 -0.3927
 1368SOL    HW1 4132   4.298   2.351   0.955  1.7434  0.7972 -0.4347
 1368SOL    HW2 4133   4.386   2.296   0.845 -1.0200 -0.2117 -2.2613
 1369SOL     OW 4134   2.227   3.581   1.278  0.0969  0.0054  0.7848
 1369SOL    HW1 4135   2.192   3.604   1.364 -0.5412  1.2033  0.2364
 1369SOL    HW2 4136   2.184   3.498   1.256 -0.5897  0.2582  1.1446
 1370SOL     OW 4137   2.853   4.177   2.139  0.2597  0.0119  0.2665
 1370SOL    HW1 4138   2.877   4.119   2.212  0.4278 -0.8680 -0.4579
 1370SOL    HW2 4139   2.936   4.191   2.092 -0.1891 -1.1886 -0.9594
 1371SOL     OW 4140   4.561   1.505   1.368 -0.0120 -0.1763 -0.5632
 1371SOL    HW1 4141   4.480   1.496   1.319  0.1132  0.5202 -0.9055
 1371SOL    HW2 4142   4.536   1.489   1.459 -0.6142  0.4268 -0.6190
 1372SOL     OW 4143   2.423   1.122   3.283 -0.1220 -0.4975  0.6965
 1372SOL    HW1 4144   2.506   1.169   3.281 -0.1955 -0.3529 -1.3487
 1372SOL    HW2 4145   2.357   1.187   3.257 -0.0195 -1.8442 -3.9377
 1373SOL     OW 4146   3.904   0.648   0.162  0.5045 -0.4472 -0.3367
 1373SOL    HW1 4147   3.942   0.684   0.242  0.2379  0.2461 -0.5186
 1373SOL    HW2 4148   3.812   0.633   0.184  0.9909 -2.9241  0.3816
 1374SOL     OW 4149   2.477   2.714   1.641  0.6450 -0.5655  0.4748
 1374SOL    HW1 4150   2.571   2.712   1.621  0.9249  0.4908  1.5457
 1374SOL    HW2 4151   2.436   2.671   1.567  1.8676  0.3963 -0.8302
 1375SOL     OW 4152   4.817   3.015   0.566  0.0229  0.0547  0.1130
 1375SOL    HW1 4153   4.784   3.057   0.487 -0.7672 -2.4064 -0.9559
 1375SOL    HW2 4154   4.912   3.024   0.560  0.0520 -0.9691 -1.7127
 1376SOL     OW 4155   1.511   1.636   3.017 -0.0264 -0.9436 -0.0339
 1376SOL    HW1 4156   1.536   1.580   2.944 -0.6274 -2.1892  0.6776
 1376SOL    HW2 4157   1.416   1.641   3.011  0.0340  0.2276 -0.2254
 1377SOL     OW 4158   1.692   3.018   0.543  0.0016 -0.3269 -0.1018
 1377SOL    HW1 4159   1.783   2.989   0.550  0.6271  1.8254  1.7451
 1377SOL    HW2 4160   1.682   3.042   0.451  1.2268 -0.7692 -0.3770
 1378SOL     OW 4161   4.543   1.544   2.303  0.8834  0.4975  0.0995
 1378SOL    HW1 4162   4.603   1.505   2.367  0.9978  1.3154  0.5088
 1378SOL    HW2 4163   4.507   1.621   2.348 -1.0334 -0.3548  0.1369
 1379SOL     OW 4164   0.922   4.389   0.290  0.0140 -0.0988 -0.4608
 1379SOL    HW1 4165   0.845   4.446   0.297  1.2082  1.5847 -0.4858
 1379SOL    HW2 4166   0.971   4.405   0.371  1.6082  0.8099 -1.5624
 1380SOL     OW 4167   3.022   3.025   0.145 -0.2080 -0.3235  0.2673
 1380SOL    HW1 4168   3.074   2.945   0.138 -0.7400 -0.7167  0.7582
 1380SOL    HW2 4169   3.078   3.086   0.195  0.1598 -0.4120 -0.0304
 1381SOL     OW 4170   0.835   1.944   2.467 -0.3511 -0.3018  0.3535
 1381SOL    HW1 4171   0.881   2.023   2.438  0.2235  0.5902  3.3444
 1381SOL    HW2 4172   0.744   1.957   2.440 -0.3216  1.5388  1.0354
 1382SOL     OW 4173   3.468   1.047   1.695  0.8083  0.1564  1.0468
 1382SOL    HW1 4174   3.494   1.078   1.782 -1.6017  2.1579  1.1604
 1382SOL    HW2 4175   3.382   1.006   1.709  1.3691 -1.5078 -0.0801
 1383SOL     OW 4176   1.106   2.060   0.825 -0.2276 -0.3036 -0.1126
 1383SOL    HW1 4177   1.162   2.133   0.853  0.7981 -0.3757 -1.8543
 1383SOL    HW2 4178   1.018   2.098   0.821 -0.1696  0.0974  1.6359
 1384SOL     OW 4179   1.121   1.998   0.534 -0.7013 -0.4219 -0.4375
 1384SOL    HW1 4180   1.128   1.904   0.545 -1.4085 -0.4175  0.1372
 1384SOL    HW2 4181   1.179   2.035   0.602 -0.6064 -0.4406 -0.5083
 1385SOL     OW 4182   1.720   4.161   1.482  0.3857  0.2269 -0.1960
 1385SOL    HW1 4183   1.671   4.202   1.411  0.9742  0.7073 -0.3325
 1385SOL    HW2 4184   1.724   4.069   1.458  0.8410  0.4363 -0.9469
 1386SOL     OW 4185   2.445   1.455   1.825  0.0067  0.9769  0.3467
 1386SOL    HW1 4186   2.465   1.522   1.760 -0.7504  0.5551 -0.3408
 1386SOL    HW2 4187   2.499   1.477   1.901  1.2259  1.2244 -0.5786
 1387SOL     OW 4188   3.200   4.768   2.865 -0.2151 -0.1677  0.2254
 1387SOL    HW1 4189   3.139   4.717   2.811 -0.4157  1.0142 -0.7214
 1387SOL    HW2 4190   3.282   4.718   2.862 -0.3793 -0.4059 -0.7459
 1388SOL     OW 4191   4.397   4.412   0.168  0.5878  0.7089  0.2044
 1388SOL    HW1 4192   4.422   4.320   0.163 -1.4813  0.1624 -1.2604
 1388SOL    HW2 4193   4.318   4.413   0.222  0.5456  1.6234  0.1457
 1389SOL     OW 4194   0.439   3.645   1.209  0.1559 -0.2327 -0.2286
 1389SOL    HW1 4195   0.456   3.711   1.142 -0.8684  0.0485 -0.2304
 1389SOL    HW2 4196   0.521   3.595   1.215  1.0625  1.2014 -0.0292
 1390SOL     OW 4197   0.871   1.650   1.629  0.7447  0.0373  0.9416
 1390SOL    HW1 4198   0.913   1.623   1.548  0.6147  1.0674  0.5164
 1390SOL    HW2 4199   0.790   1.600   1.632  0.2740  0.7057 -0.0714
 1391SOL     OW 4200   0.629   2.095   1.922  0.2150 -0.4400  0.1117
 1391SOL    HW1 4201   0.608   2.158   1.992 -0.6670  0.7301 -1.1536
 1391SOL    HW2 4202   0.671   2.022   1.968 -2.3298 -0.7583  2.1909
 1392SOL     OW 4203   2.460   1.200   0.617  0.1873  0.0350 -0.2273
 1392SOL    HW1 4204   2.371   1.175   0.644  0.8599 -1.1085  1.0309
 1392SOL    HW2 4205   2.514   1.124   0.637  1.2256  0.1196 -2.4461
 1393SOL     OW 4206   0.011   0.677   2.534  0.2525 -0.8813  0.3891
 1393SOL    HW1 4207  -0.061   0.670   2.471  0.3325 -0.7264  0.2783
 1393SOL    HW2 4208  -0.012   0.617   2.605  0.6943 -1.9075 -0.3032
 1394SOL     OW 4209   2.337   3.960   2.467  0.2614  0.0843  0.4230
 1394SOL    HW1 4210   2.282   3.957   2.546  1.3011 -0.9366  1.1288
 1394SOL    HW2 4211   2.418   4.002   2.496 -0.4926  2.6402 -0.8804
 1395SOL     OW 4212   3.733   2.294   1.744 -0.0146 -0.0550 -0.1740
 1395SOL    HW1 4213   3.738   2.311   1.650 -1.8253 -0.5494 -0.3977
 1395SOL    HW2 4214   3.824   2.292   1.773  0.5391  1.4264 -1.6632
 1396SOL     OW 4215   3.229   3.374   3.355 -0.2211  0.4480  0.4745
 1396SOL    HW1 4216   3.299   3.418   3.403 -0.1274  0.7469  0.0718
 1396SOL    HW2 4217   3.167   3.444   3.333 -0.8256  0.1309  1.1264
 1397SOL     OW 4218   2.530   0.680   0.569  0.4269 -0.0965 -0.0245
 1397SOL    HW1 4219   2.524   0.765   0.524 -0.1931 -0.8334 -1.4007
 1397SOL    HW2 4220   2.554   0.618   0.500  0.4664 -1.1103  0.8822
 1398SOL     OW 4221   2.553   2.060   1.052  0.0164 -0.0441  0.0406
 1398SOL    HW1 4222   2.535   2.083   0.961 -2.4580 -1.2398  0.1135
 1398SOL    HW2 4223   2.639   2.019   1.050  0.6007  1.1583 -1.5031
 1399SOL     OW 4224   2.304   3.555   2.903 -0.3129  0.2075 -0.6566
 1399SOL    HW1 4225   2.209   3.545   2.890  0.0175 -0.8892 -2.5353
 1399SOL    HW2 4226   2.344   3.499   2.837  1.6803  0.3945  0.3010
 1400SOL     OW 4227   2.215   1.283   3.198 -0.1763  0.5826 -0.0422
 1400SOL    HW1 4228   2.157   1.358   3.180 -1.8678 -0.3510  1.2190
 1400SOL    HW2 4229   2.161   1.207   3.177  0.3661 -0.3325  1.7681
 1401SOL     OW 4230   0.661   2.128   1.239 -0.3202  1.1926  0.4012
 1401SOL    HW1 4231   0.614   2.212   1.237 -0.5611  1.0559 -0.7628
 1401SOL    HW2 4232   0.738   2.145   1.294 -1.1812  1.7199  1.4680
 1402SOL     OW 4233   1.289   0.849   2.693  0.2825  0.2046  0.7772
 1402SOL    HW1 4234   1.348   0.916   2.726  2.0514 -0.6625 -0.4583
 1402SOL    HW2 4235   1.328   0.766   2.722 -0.2739 -0.3998 -0.1378
 1403SOL     OW 4236   0.499   2.987   1.808  0.3419 -0.1659 -0.4269
 1403SOL    HW1 4237   0.422   3.035   1.837 -0.4640 -0.2105 -2.3086
 1403SOL    HW2 4238   0.468   2.897   1.794  0.4287  0.0496 -2.2054
 1404SOL     OW 4239   2.410   1.557   1.519 -0.2604  0.3527 -0.1338
 1404SOL    HW1 4240   2.432   1.604   1.439  1.0189  0.3618  0.1915
 1404SOL    HW2 4241   2.390   1.625   1.583  0.7969  0.4585  0.1133
 1405SOL     OW 4242   2.228   3.758   2.290  0.3259 -0.3961  0.2807
 1405SOL    HW1 4243   2.239   3.835   2.345 -0.0504 -0.7110  0.7969
 1405SOL    HW2 4244   2.311   3.751   2.242  0.9686 -0.5893  1.3876
 1406SOL     OW 4245   2.761   4.692   0.968  0.8969 -0.5434  0.1284
 1406SOL    HW1 4246   2.682   4.639   0.981  0.1446  0.3454 -0.6603
 1406SOL    HW2 4247   2.766   4.705   0.873  1.2423  0.4982  0.2735
 1407SOL     OW 4248   3.056   4.066   3.041 -0.2329 -0.1002  0.1268
 1407SOL    HW1 4249   3.073   4.049   3.134  1.9340  0.3736 -0.1311
 1407SOL    HW2 4250   3.090   3.989   2.996  0.2386  0.4041 -0.3856
 1408SOL     OW 4251   4.178   2.145   2.104 -0.0468  0.0771  0.5372
 1408SOL    HW1 4252   4.200   2.189   2.186  0.1594 -1.7368  1.4994
 1408SOL    HW2 4253   4.084   2.157   2.094  0.1391  1.5980  0.1957
 1409SOL     OW 4254   3.346   2.630   0.337 -0.5334  0.0552 -0.3063
 1409SOL    HW1 4255   3.433   2.670   0.333 -0.2593 -0.6008 -1.0643
 1409SOL    HW2 4256   3.304   2.671   0.413  0.4647  0.3047  0.1163
 1410SOL     OW 4257   2.199   3.550   0.842  0.4196 -0.7856  0.4512
 1410SOL    HW1 4258   2.280   3.538   0.792  0.8342  2.7427  0.0339
 1410SOL    HW2 4259   2.227   3.551   0.934  0.6336 -0.9165  0.3872
 1411SOL     OW 4260   4.179   1.929   1.688  0.4493  0.1066  0.2478
 1411SOL    HW1 4261   4.223   1.991   1.631  0.6019  0.4689  0.7559
 1411SOL    HW2 4262   4.227   1.933   1.770  0.4817 -0.7067  0.2828
 1412SOL     OW 4263   0.889   0.801   1.885  0.2356 -0.5798  0.1978
 1412SOL    HW1 4264   0.845   0.876   1.845 -1.4240 -0.5314  1.9299
 1412SOL    HW2 4265   0.943   0.764   1.816 -1.7499  0.0169 -1.7730
 1413SOL     OW 4266   3.480   4.422   1.510  0.2582 -0.0279 -0.2933
 1413SOL    HW1 4267   3.528   4.505   1.504  0.0424  0.3456  2.1117
 1413SOL    HW2 4268   3.471   4.407   1.604 -1.4369 -1.7936 -0.6876
 1414SOL     OW 4269   2.160   1.355   0.365  0.0831  0.4481 -0.6669
 1414SOL    HW1 4270   2.147   1.425   0.301  1.0374 -0.4380 -1.8800
 1414SOL    HW2 4271   2.255   1.349   0.376 -0.0491  0.3512  0.5843
 1415SOL     OW 4272   2.054   4.316   0.084 -0.5327  0.4755 -0.7430
 1415SOL    HW1 4273   1.975   4.333   0.136 -0.5891 -0.2484 -0.5825
 1415SOL    HW2 4274   2.054   4.385   0.018 -0.2848  1.6260  0.4060
 1416SOL     OW 4275   4.395   0.234   0.892 -0.3574 -0.4228  0.6152
 1416SOL    HW1 4276   4.420   0.179   0.818  0.4612  0.0602  0.5131
 1416SOL    HW2 4277   4.429   0.188   0.969  2.3145  0.9368  0.3727
 1417SOL     OW 4278   1.743   0.782   1.066  0.0305 -0.0076  0.5289
 1417SOL    HW1 4279   1.658   0.823   1.082  0.9263  1.7065  1.1120
 1417SOL    HW2 4280   1.749   0.713   1.133 -1.5729 -1.3189 -0.5860
 1418SOL     OW 4281   1.449   0.822   1.287 -0.0002  0.9580 -0.1279
 1418SOL    HW1 4282   1.460   0.867   1.203  0.3477  0.8969 -0.1142
 1418SOL    HW2 4283   1.472   0.888   1.353  0.3322  0.8184 -0.1021
 1419SOL     OW 4284   1.632   2.242   1.215 -0.3366  0.1192  0.4121
 1419SOL    HW1 4285   1.660   2.325   1.177  0.6326 -0.4191 -0.0906
 1419SOL    HW2 4286   1.617   2.185   1.140 -2.2380  0.1839  0.6927
 1420SOL     OW 4287   1.315   0.314   0.677 -0.3077  0.8287 -0.0981
 1420SOL    HW1 4288   1.397   0.269   0.699  0.3504  2.3363  0.6879
 1420SOL    HW2 4289   1.339   0.376   0.609 -0.7900  1.3086  0.1606
 1421SOL     OW 4290   2.846   2.204   1.768  0.4764  0.5650 -0.0944
 1421SOL    HW1 4291   2.817   2.142   1.836 -0.3569  2.1204  1.0370
 1421SOL    HW2 4292   2.940   2.190   1.761  0.3822 -0.4851  0.4887
 1422SOL     OW 4293   0.497   1.416   2.816  0.2733  0.2532 -0.2388
 1422SOL    HW1 4294   0.430   1.348   2.817 -0.2111  0.7083 -1.0698
 1422SOL    HW2 4295   0.478   1.471   2.892 -0.3784  0.4539 -0.5438
 1423SOL     OW 4296   0.372   3.314   1.181 -0.1302  0.1814 -0.1334
 1423SOL    HW1 4297   0.448   3.341   1.232  1.4309 -0.4792 -1.9917
 1423SOL    HW2 4298   0.368   3.376   1.108 -0.9539 -0.2175 -0.4423
 1424SOL     OW 4299   1.409   3.711   1.533 -0.3739 -0.1319 -0.7428
 1424SOL    HW1 4300   1.329   3.662   1.553 -0.1466  0.5184  2.1417
 1424SOL    HW2 4301   1.433   3.681   1.445 -1.9603 -2.8146 -0.3904
 1425SOL     OW 4302   2.740   1.342   0.711  0.1079  0.2137 -0.3964
 1425SOL    HW1 4303   2.733   1.418   0.653 -1.4361 -1.0673 -1.9949
 1425SOL    HW2 4304   2.710   1.374   0.796 -1.0933  1.2799 -1.1785
 1426SOL     OW 4305   3.894   2.448   0.539  0.8362 -0.3003  0.8622
 1426SOL    HW1 4306   3.974   2.439   0.486  0.8957 -0.5927  0.9985
 1426SOL    HW2 4307   3.828   2.478   0.477  1.2926  0.9594  0.9534
 1427SOL     OW 4308   0.394   1.723   2.908 -0.3437 -0.2634 -0.5758
 1427SOL    HW1 4309   0.395   1.700   2.815 -1.3088 -0.5396 -0.5283
 1427SOL    HW2 4310   0.486   1.725   2.933 -0.0803 -0.3730 -1.4908
 1428SOL     OW 4311   2.067   4.427   1.050  0.5146 -0.2564  0.0015
 1428SOL    HW1 4312   1.984   4.429   1.002 -0.8377 -0.9210  2.1262
 1428SOL    HW2 4313   2.092   4.519   1.059 -1.1165  0.1300  1.0519
 1429SOL     OW 4314   0.996   2.737   2.578  1.0028  1.0981 -0.3626
 1429SOL    HW1 4315   1.029   2.649   2.596 -0.1684  0.4656 -1.1535
 1429SOL    HW2 4316   0.934   2.754   2.648  0.3668  0.8012 -0.8415
 1430SOL     OW 4317   3.253   1.162   2.513 -0.3747  0.0180 -0.3188
 1430SOL    HW1 4318   3.220   1.110   2.586  2.1005  1.3428  1.9253
 1430SOL    HW2 4319   3.299   1.099   2.457 -0.9282 -0.8010  0.1445
 1431SOL     OW 4320   2.246   2.507   0.914 -0.2951  0.4716  0.0978
 1431SOL    HW1 4321   2.240   2.520   1.009  1.4813 -1.3583  0.5349
 1431SOL    HW2 4322   2.189   2.574   0.877  0.0872  2.1746  2.3930
 1432SOL     OW 4323   0.415   1.964   0.950  0.2842 -0.0317  0.0602
 1432SOL    HW1 4324   0.333   1.974   0.998  0.0823 -1.1488 -0.0344
 1432SOL    HW2 4325   0.401   1.889   0.893  1.1046  0.2569 -0.5399
 1433SOL     OW 4326   1.656   4.185   0.898  0.1216 -0.5916  0.0838
 1433SOL    HW1 4327   1.586   4.162   0.958 -0.8205  0.5175 -0.5342
 1433SOL    HW2 4328   1.700   4.102   0.878 -0.2751 -1.1285  1.3806
 1434SOL     OW 4329   1.450   3.135   1.077  0.2940 -0.3831 -0.4915
 1434SOL    HW1 4330   1.496   3.144   0.994  0.9463  0.5665 -0.0397
 1434SOL    HW2 4331   1.499   3.068   1.124  0.2480 -0.5286 -0.6485
 1435SOL     OW 4332   1.886   0.913   1.469  0.3056 -0.0469 -0.1091
 1435SOL    HW1 4333   1.945   0.893   1.541  0.9704  1.3240 -0.2342
 1435SOL    HW2 4334   1.825   0.839   1.466 -0.8466  0.6162  2.9576
 1436SOL     OW 4335   4.035   1.005   2.175  0.8205  0.4865  0.4237
 1436SOL    HW1 4336   4.107   0.976   2.118  2.0140 -1.4624  2.7495
 1436SOL    HW2 4337   3.957   0.995   2.121  2.0173  0.0875 -1.3351
 1437SOL     OW 4338   2.045   1.537   2.022  0.2042  0.0322 -0.1503
 1437SOL    HW1 4339   2.041   1.442   2.013 -2.5029  0.1117 -0.5678
 1437SOL    HW2 4340   2.100   1.552   2.099  1.7944 -1.7763 -0.8667
 1438SOL     OW 4341   3.772   2.046   1.524  0.0068  0.2160  0.2131
 1438SOL    HW1 4342   3.684   2.017   1.546 -0.2833  1.5597  0.8752
 1438SOL    HW2 4343   3.760   2.130   1.481  0.8741 -0.3441 -1.1891
 1439SOL     OW 4344   3.752   1.753   1.796  0.0361 -0.4710  0.2432
 1439SOL    HW1 4345   3.749   1.848   1.812  2.0901 -0.2442 -0.4110
 1439SOL    HW2 4346   3.778   1.745   1.704 -1.5320 -1.6993 -0.1273
 1440SOL     OW 4347   4.108   3.029   3.385 -0.1651 -0.7467  0.4499
 1440SOL    HW1 4348   4.102   2.935   3.398 -1.7040 -0.6703  0.4564
 1440SOL    HW2 4349   4.095   3.041   3.291 -4.3166 -0.3379  0.8829
 1441SOL     OW 4350   0.212   2.081   0.397 -0.3286 -0.4143  0.0807
 1441SOL    HW1 4351   0.211   2.175   0.380  2.3809 -0.1810  0.6946
 1441SOL    HW2 4352   0.247   2.042   0.317  2.2212 -0.4185  1.1028
 1442SOL     OW 4353   3.684   3.945   2.841 -0.1557 -0.3822 -0.0888
 1442SOL    HW1 4354   3.651   3.897   2.765 -0.7197 -1.0226  0.5388
 1442SOL    HW2 4355   3.605   3.982   2.881  0.0510 -0.6207  0.5547
 1443SOL     OW 4356   1.591   4.824   2.408  0.3652  0.3140 -0.0210
 1443SOL    HW1 4357   1.498   4.841   2.397  0.0191 -1.8184 -0.9070
 1443SOL    HW2 4358   1.597   4.770   2.488  0.7465 -0.0957 -0.3176
 1444SOL     OW 4359   1.432   0.910   3.036  0.0106  0.9684  0.4082
 1444SOL    HW1 4360   1.520   0.906   2.998  0.0662  0.5373  0.5692
 1444SOL    HW2 4361   1.382   0.846   2.986 -0.6324  2.3257 -0.7209
 1445SOL     OW 4362   3.027   3.423   2.093 -0.0795  0.3777  0.3618
 1445SOL    HW1 4363   3.100   3.417   2.155  1.0306  1.7596 -0.7337
 1445SOL    HW2 4364   2.958   3.369   2.131  0.0643  2.1332  3.4506
 1446SOL     OW 4365   2.294   2.544   3.394 -0.7611 -0.3937  0.1777
 1446SOL    HW1 4366   2.348   2.469   3.373 -0.2990  0.1072 -0.4617
 1446SOL    HW2 4367   2.236   2.514   3.465  2.0986 -0.1955  2.8041
 1447SOL     OW 4368   3.444   4.047   1.308 -0.2509 -0.1687  0.3271
 1447SOL    HW1 4369   3.529   4.006   1.322 -1.6400 -3.4402  0.1091
 1447SOL    HW2 4370   3.461   4.116   1.244  2.0812 -1.3552 -0.4663
 1448SOL     OW 4371   0.635   2.473   2.660  0.1296 -0.5735  0.3312
 1448SOL    HW1 4372   0.623   2.484   2.755  1.3496  0.1432  0.4330
 1448SOL    HW2 4373   0.703   2.406   2.652  0.9889  0.2998  0.0312
 1449SOL     OW 4374   2.987   2.229   0.203  0.0443  0.0330 -0.2189
 1449SOL    HW1 4375   2.984   2.211   0.297  0.2966  1.8737  0.1815
 1449SOL    HW2 4376   2.897   2.220   0.173 -0.3221  1.0625  0.5521
 1450SOL     OW 4377   0.104   2.920   1.717 -0.6529 -0.2260 -0.2450
 1450SOL    HW1 4378   0.170   2.960   1.661  0.3661  0.7785  1.5563
 1450SOL    HW2 4379   0.142   2.924   1.805 -2.8926 -0.1029  0.7924
 1451SOL     OW 4380   3.346   2.344   2.657 -0.4105  0.2994  0.5927
 1451SOL    HW1 4381   3.256   2.330   2.627 -0.5558  1.5789  0.3888
 1451SOL    HW2 4382   3.398   2.282   2.605 -1.1457 -0.2996  0.5624
 1452SOL     OW 4383   4.392   2.417   1.547 -0.0487 -0.1689  0.0119
 1452SOL    HW1 4384   4.362   2.507   1.539 -1.6163 -0.3731  2.5515
 1452SOL    HW2 4385   4.456   2.407   1.477 -1.4293  2.2220 -1.7481
 1453SOL     OW 4386   2.804   3.934   3.383  0.0460  0.1764  0.0019
 1453SOL    HW1 4387   2.751   4.013   3.392 -0.1776 -0.1390  1.7184
 1453SOL    HW2 4388   2.799   3.892   3.469 -0.2389 -1.9532 -0.9899
 1454SOL     OW 4389   1.525   0.130   0.640 -0.4381 -0.5379  0.5037
 1454SOL    HW1 4390   1.580   0.189   0.590  0.0570 -1.9698 -0.7248
 1454SOL    HW2 4391   1.556   0.138   0.730  0.7676 -0.2135  0.0781
 1455SOL     OW 4392   1.649   2.683   1.607 -0.2132  0.1411  0.2605
 1455SOL    HW1 4393   1.561   2.701   1.641 -0.4647  1.4104 -0.9367
 1455SOL    HW2 4394   1.707   2.734   1.664 -0.5536  1.5826 -0.6186
 1456SOL     OW 4395   0.270   0.523   2.090 -0.2269  0.3013  0.0869
 1456SOL    HW1 4396   0.307   0.436   2.078 -1.6495 -0.3653  0.4089
 1456SOL    HW2 4397   0.238   0.524   2.180 -1.8921  0.4796 -0.4787
 1457SOL     OW 4398   2.256   0.869   3.198 -0.1466  0.5513  0.3614
 1457SOL    HW1 4399   2.293   0.828   3.119  0.0504  1.6577 -0.1299
 1457SOL    HW2 4400   2.324   0.928   3.229 -0.7943  1.2480  0.4924
 1458SOL     OW 4401   3.149   1.380   2.399  0.5104  0.2878  0.0799
 1458SOL    HW1 4402   3.164   1.292   2.435 -0.2583  0.4535  0.8315
 1458SOL    HW2 4403   3.227   1.429   2.423 -0.4292  0.6964  2.5547
 1459SOL     OW 4404   4.812   1.497   3.328 -0.0494  0.1275 -0.3576
 1459SOL    HW1 4405   4.819   1.532   3.239  3.1759 -0.2279 -0.3852
 1459SOL    HW2 4406   4.875   1.549   3.378  2.5736 -3.3223  0.3283
 1460SOL     OW 4407   1.143   0.209   3.227 -0.2349 -0.3863  0.0803
 1460SOL    HW1 4408   1.237   0.191   3.217 -0.5182 -1.5168 -0.7217
 1460SOL    HW2 4409   1.122   0.178   3.315 -0.3633 -2.6152 -0.6767
 1461SOL     OW 4410   3.568   2.017   2.706 -0.3561  0.1083  0.4393
 1461SOL    HW1 4411   3.550   1.936   2.754 -0.5602  0.6088  1.2101
 1461SOL    HW2 4412   3.552   2.087   2.769  0.6057  0.7259  0.0227
 1462SOL     OW 4413   2.442   3.733   1.551  0.1093  0.4712 -0.0363
 1462SOL    HW1 4414   2.500   3.755   1.479  1.4669 -2.0095  0.1848
 1462SOL    HW2 4415   2.489   3.762   1.629  1.3374 -1.7685  0.1634
 1463SOL     OW 4416   1.924   3.752   0.302  0.1138  0.2094 -0.1937
 1463SOL    HW1 4417   1.905   3.836   0.261  0.9320 -0.3572 -1.8088
 1463SOL    HW2 4418   1.879   3.688   0.247  0.7078 -0.5167  0.1502
 1464SOL     OW 4419   2.260   1.419   0.796  0.7792 -0.1729  0.5865
 1464SOL    HW1 4420   2.311   1.418   0.876 -0.1843  1.2650  1.2659
 1464SOL    HW2 4421   2.280   1.504   0.756 -1.8699  0.9834  1.4779
 1465SOL     OW 4422   4.337   3.783   1.913  0.0919  0.6901  0.4287
 1465SOL    HW1 4423   4.316   3.757   2.002 -1.2596 -1.3589 -0.4078
 1465SOL    HW2 4424   4.255   3.815   1.877  0.4363  0.7447 -0.3307
 1466SOL     OW 4425   3.541   1.633   1.936 -0.3137  0.2311 -0.6883
 1466SOL    HW1 4426   3.629   1.654   1.904 -0.1306 -0.1087 -0.4193
 1466SOL    HW2 4427   3.482   1.666   1.868  0.0779 -0.5877 -1.4445
 1467SOL     OW 4428   3.198   4.802   1.272 -0.0203 -0.2983  1.0801
 1467SOL    HW1 4429   3.111   4.807   1.232 -0.1471  1.8633  1.5097
 1467SOL    HW2 4430   3.185   4.834   1.361  1.3827  1.1847  0.8058
 1468SOL     OW 4431   0.913   2.523   2.886  0.2376  0.4380  0.4690
 1468SOL    HW1 4432   0.881   2.433   2.895 -0.1423  0.7206  2.2720
 1468SOL    HW2 4433   1.002   2.514   2.853  0.4111 -0.6239  1.2062
 1469SOL     OW 4434   3.670   1.272   0.834  0.4221 -0.2036  0.0304
 1469SOL    HW1 4435   3.741   1.252   0.774 -0.5706 -1.3798 -0.8000
 1469SOL    HW2 4436   3.657   1.190   0.883  0.7218  0.5061  1.3587
 1470SOL     OW 4437   0.826   0.096   0.699  0.0280  0.2773  0.1044
 1470SOL    HW1 4438   0.859   0.006   0.690 -0.1372  0.2532 -0.3097
 1470SOL    HW2 4439   0.903   0.151   0.685  0.2324  0.1956  0.8657
 1471SOL     OW 4440   0.474   4.190   0.621  0.1459 -0.3873 -0.1281
 1471SOL    HW1 4441   0.501   4.106   0.584  1.2837  0.2198 -0.7107
 1471SOL    HW2 4442   0.507   4.188   0.711 -1.7179 -1.4301  0.5979
 1472SOL     OW 4443   0.869   2.306   2.105 -0.2474  0.1177  0.2202
 1472SOL    HW1 4444   0.777   2.300   2.128 -0.2776  2.7955  1.1070
 1472SOL    HW2 4445   0.883   2.399   2.085  2.0494 -0.3839 -0.8205
 1473SOL     OW 4446   3.186   3.112   3.080  0.3290  0.2561  0.3228
 1473SOL    HW1 4447   3.173   3.154   2.996 -0.3593 -0.5858 -0.0131
 1473SOL    HW2 4448   3.108   3.134   3.131  0.1808 -0.2155  0.3083
 1474SOL     OW 4449   3.336   0.356   2.373  0.1906  0.1781  0.7928
 1474SOL    HW1 4450   3.249   0.334   2.339  0.8207  0.2965 -1.0117
 1474SOL    HW2 4451   3.348   0.448   2.350  1.2000 -0.1213  0.0224
 1475SOL     OW 4452   1.402   0.187   0.080  0.2037  0.5365  0.0302
 1475SOL    HW1 4453   1.351   0.218   0.155  0.3798 -0.6340  0.6500
 1475SOL    HW2 4454   1.340   0.188   0.007 -0.0235  1.4896  0.2225
 1476SOL     OW 4455   0.366   2.395   0.923  0.5613 -0.1046 -0.4677
 1476SOL    HW1 4456   0.383   2.489   0.927  0.2410 -0.0787  0.5238
 1476SOL    HW2 4457   0.387   2.371   0.832 -0.9519  1.2251 -1.2252
 1477SOL     OW 4458   1.383   2.022   2.885 -1.0278 -0.3271 -0.6070
 1477SOL    HW1 4459   1.415   2.112   2.881  1.3191 -1.0924 -0.5027
 1477SOL    HW2 4460   1.345   2.014   2.973  0.1678  0.1360 -0.0348
 1478SOL     OW 4461   4.554   1.308   1.063  0.0729  0.1596  0.5149
 1478SOL    HW1 4462   4.525   1.395   1.036 -0.3312  0.3610  1.5488
 1478SOL    HW2 4463   4.509   1.292   1.146  1.5133 -0.2743  1.2546
 1479SOL     OW 4464   2.410   3.981   1.747 -0.5710 -0.6033  0.3428
 1479SOL    HW1 4465   2.481   4.026   1.701  1.3484 -3.1739  0.5607
 1479SOL    HW2 4466   2.423   4.004   1.839 -1.2313  0.3926  0.2131
 1480SOL     OW 4467   2.118   2.341   2.641 -0.3540  0.4230  0.1662
 1480SOL    HW1 4468   2.043   2.372   2.590 -0.5833  1.4677  1.0819
 1480SOL    HW2 4469   2.118   2.398   2.719  0.3865 -0.6636  0.9847
 1481SOL     OW 4470   0.679   2.301   0.457 -0.3546 -0.0736 -0.8193
 1481SOL    HW1 4471   0.710   2.253   0.380  1.4039  0.3767 -0.4355
 1481SOL    HW2 4472   0.716   2.254   0.531 -1.1961  0.0849 -0.2948
 1482SOL     OW 4473   1.672   1.307   1.651 -0.2388  0.0215  0.2071
 1482SOL    HW1 4474   1.677   1.385   1.707 -0.3312  0.0322  0.2008
 1482SOL    HW2 4475   1.603   1.327   1.587 -0.0650  0.0505  0.0259
 1483SOL     OW 4476   3.381   3.306   2.944 -0.0994  0.3373  0.1916
 1483SOL    HW1 4477   3.376   3.211   2.950 -2.4161  0.4488  1.0368
 1483SOL    HW2 4478   3.381   3.325   2.850  2.5098 -0.5023 -0.0441
 1484SOL     OW 4479   1.656   0.679   2.741  0.0467  0.6358  0.0406
 1484SOL    HW1 4480   1.615   0.688   2.655 -1.0533  1.4619  0.6398
 1484SOL    HW2 4481   1.592   0.633   2.795  1.4011 -1.4425 -0.0066
 1485SOL     OW 4482   2.369   4.100   1.332  0.0435 -0.0389 -0.1891
 1485SOL    HW1 4483   2.305   4.109   1.403 -0.5770  0.6792 -0.8224
 1485SOL    HW2 4484   2.345   4.017   1.290  0.2047 -0.2993  0.2168
 1486SOL     OW 4485   2.857   0.563   2.518  0.4539  0.1707 -0.3704
 1486SOL    HW1 4486   2.881   0.645   2.562 -0.1315 -1.2730  2.9868
 1486SOL    HW2 4487   2.763   0.556   2.530  0.6983 -1.7244  0.9682
 1487SOL     OW 4488   4.528   3.297   0.358  0.0228 -0.0973  0.0102
 1487SOL    HW1 4489   4.548   3.205   0.340  0.3049 -0.0354 -0.0019
 1487SOL    HW2 4490   4.459   3.295   0.424 -0.0396 -0.3180 -0.0629
 1488SOL     OW 4491   1.500   3.243   0.155 -0.3002  0.4130  0.4608
 1488SOL    HW1 4492   1.585   3.224   0.116 -0.1051  0.4578  0.8634
 1488SOL    HW2 4493   1.440   3.246   0.080  0.3800  2.3794 -0.0667
 1489SOL     OW 4494   1.259   1.987   1.942 -0.1988  0.2332 -0.4342
 1489SOL    HW1 4495   1.253   1.986   2.037 -0.7499  2.1760 -0.4055
 1489SOL    HW2 4496   1.185   2.041   1.914  0.0464 -0.1761 -1.9660
 1490SOL     OW 4497   4.757   1.865   0.139 -0.5358 -0.4427 -0.2087
 1490SOL    HW1 4498   4.672   1.823   0.149  0.5992 -3.0077 -0.4838
 1490SOL    HW2 4499   4.819   1.792   0.131  1.3817  1.2907 -2.8039
 1491SOL     OW 4500   1.533   1.167   3.257 -0.3478  0.0415 -0.1212
 1491SOL    HW1 4501   1.475   1.097   3.287  1.4857 -1.7470 -0.4732
 1491SOL    HW2 4502   1.621   1.127   3.258  0.5665  1.7957 -2.0022
 1492SOL     OW 4503   0.682   0.201   2.055  0.3760 -0.1942 -0.2893
 1492SOL    HW1 4504   0.656   0.293   2.055  1.1729  0.0540 -1.1961
 1492SOL    HW2 4505   0.652   0.167   2.139  2.4742  1.6056  1.3218
 1493SOL     OW 4506   0.185   2.073   1.123 -0.3059 -0.1706 -0.3622
 1493SOL    HW1 4507   0.136   2.059   1.041 -1.0603 -1.1809  0.2336
 1493SOL    HW2 4508   0.161   2.161   1.151 -0.1690  0.1219 -1.1506
 1494SOL     OW 4509   3.500   1.273   1.910  0.0054  0.1353  0.4072
 1494SOL    HW1 4510   3.408   1.294   1.921 -0.1753 -0.2485 -0.3098
 1494SOL    HW2 4511   3.524   1.224   1.989 -0.7238 -0.8383  0.0460
 1495SOL     OW 4512   1.794   3.107   3.363 -0.2988 -0.9200 -0.1432
 1495SOL    HW1 4513   1.808   3.185   3.417  0.4805 -1.2013  0.0702
 1495SOL    HW2 4514   1.837   3.127   3.280 -0.0401 -1.1493 -0.0647
 1496SOL     OW 4515   2.054   2.551   0.400  0.1970  0.8957 -0.1623
 1496SOL    HW1 4516   2.096   2.580   0.320 -0.4255 -0.4043 -0.9966
 1496SOL    HW2 4517   2.124   2.546   0.464  0.9817  0.5349 -1.0310
 1497SOL     OW 4518   4.014   4.750   1.073  0.3552  0.5385 -0.4107
 1497SOL    HW1 4519   4.059   4.748   0.989  0.6784 -2.8050 -0.2924
 1497SOL    HW2 4520   3.921   4.739   1.051  0.3891  0.1607 -0.3762
 1498SOL     OW 4521   0.639   3.886   1.662 -0.2534  0.0517  0.4018
 1498SOL    HW1 4522   0.555   3.877   1.707  0.0891  1.8298  1.5087
 1498SOL    HW2 4523   0.620   3.942   1.587  0.0977  1.4732  1.3201
 1499SOL     OW 4524   4.178   0.252   0.199 -0.0914  0.1019  0.2511
 1499SOL    HW1 4525   4.181   0.347   0.199  0.6161  0.0892 -0.1164
 1499SOL    HW2 4526   4.148   0.228   0.111  1.7119 -0.0369 -0.3632
 1500SOL     OW 4527   4.237   1.302   0.122 -0.3489 -0.0429  0.2253
 1500SOL    HW1 4528   4.269   1.369   0.062 -0.5375  1.0816  1.3387
 1500SOL    HW2 4529   4.315   1.255   0.150 -0.2594 -0.5524 -0.8575
 1501SOL     OW 4530   1.282   2.699   0.215  0.4541  0.6181  0.5085
 1501SOL    HW1 4531   1.325   2.682   0.299  1.5958  2.0880  0.2539
 1501SOL    HW2 4532   1.206   2.640   0.215  1.6220 -0.9761  1.6174
 1502SOL     OW 4533   0.767   4.005   0.938 -0.6080  0.3237 -0.3065
 1502SOL    HW1 4534   0.817   3.981   1.016 -2.0677 -2.0861 -0.0078
 1502SOL    HW2 4535   0.699   4.064   0.970 -0.1688  0.7246 -0.0938
 1503SOL     OW 4536   1.169   2.321   2.068 -0.4590 -0.7664  0.0778
 1503SOL    HW1 4537   1.171   2.246   2.128 -3.0463  0.0742  1.3886
 1503SOL    HW2 4538   1.075   2.338   2.056  0.0174  0.4625 -2.5429
 1504SOL     OW 4539   2.367   4.368   0.493  0.6819  0.4274 -0.3599
 1504SOL    HW1 4540   2.398   4.278   0.485 -1.2111 -0.1813 -1.4635
 1504SOL    HW2 4541   2.348   4.395   0.403 -2.0800  0.6376  0.1785
 1505SOL     OW 4542   0.687   1.809   3.318 -0.1522  0.5782 -0.4420
 1505SOL    HW1 4543   0.756   1.755   3.355 -1.3040 -1.3821 -1.0340
 1505SOL    HW2 4544   0.694   1.893   3.364  1.1912 -0.3239  1.0649
 1506SOL     OW 4545   4.527   0.417   2.738 -0.2847  0.4191 -0.0010
 1506SOL    HW1 4546   4.443   0.444   2.702 -0.2360  0.2419 -0.2456
 1506SOL    HW2 4547   4.568   0.366   2.669 -0.0177  0.4206  0.1547
 1507SOL     OW 4548   4.775   2.280   0.905  0.1818 -0.3996 -0.7682
 1507SOL    HW1 4549   4.839   2.218   0.870  0.0472 -1.4633  0.8084
 1507SOL    HW2 4550   4.693   2.257   0.861 -0.1078 -2.0840  0.5762
 1508SOL     OW 4551   0.935   2.599   3.152 -0.1863  0.0495  0.1890
 1508SOL    HW1 4552   0.920   2.575   3.061 -0.3030 -0.9758  0.4676
 1508SOL    HW2 4553   0.967   2.689   3.148 -1.8470  0.6393 -0.7305
 1509SOL     OW 4554   4.294   0.578   2.169  0.4362 -0.2496  0.7697
 1509SOL    HW1 4555   4.252   0.555   2.087 -0.5549 -0.8225  1.4203
 1509SOL    HW2 4556   4.275   0.671   2.181  1.1626  0.0088  0.0408
 1510SOL     OW 4557   0.420   3.395   2.387  0.2431 -0.5756  0.1080
 1510SOL    HW1 4558   0.489   3.421   2.326  1.8451  0.4550  2.2505
 1510SOL    HW2 4559   0.402   3.304   2.365  1.3861 -0.4930 -1.3243
 1511SOL     OW 4560   0.127   1.690   2.668 -0.0655  0.0316  0.0127
 1511SOL    HW1 4561   0.149   1.780   2.691  0.8268 -0.1776  0.0075
 1511SOL    HW2 4562   0.195   1.663   2.606 -0.5421 -0.5238 -0.2907
 1512SOL     OW 4563   0.481   1.695   1.373  0.2977  0.3438  0.3589
 1512SOL    HW1 4564   0.404   1.750   1.364  0.4097  0.5285  0.5209
 1512SOL    HW2 4565   0.555   1.754   1.357  0.3626 -0.1792 -1.4872
 1513SOL     OW 4566   3.709   3.149   2.225  0.2467 -0.2999 -0.2726
 1513SOL    HW1 4567   3.724   3.156   2.130  0.5403 -2.7240 -0.4608
 1513SOL    HW2 4568   3.794   3.168   2.264 -0.4832  3.7574 -0.1822
 1514SOL     OW 4569   3.071   0.426   1.349 -0.2037  0.3574  0.3077
 1514SOL    HW1 4570   3.105   0.354   1.402 -0.1114 -1.4013 -1.9656
 1514SOL    HW2 4571   2.989   0.392   1.313  0.0036  1.2339 -1.0776
 1515SOL     OW 4572   0.502   1.087   3.346  0.2080 -0.0622  0.2643
 1515SOL    HW1 4573   0.596   1.073   3.355  0.4696  1.3241 -0.1104
 1515SOL    HW2 4574   0.477   1.133   3.426  0.0186  0.3292 -0.0170
 1516SOL     OW 4575   3.915   1.389   2.645  0.1958  0.6565 -0.4355
 1516SOL    HW1 4576   3.861   1.355   2.573 -1.1068 -1.4024  1.4104
 1516SOL    HW2 4577   3.923   1.315   2.706 -0.3800  2.8605  2.4862
 1517SOL     OW 4578   2.058   0.621   2.463 -0.1980  0.1179  0.3192
 1517SOL    HW1 4579   1.988   0.598   2.403 -0.0287  1.6022 -0.4950
 1517SOL    HW2 4580   2.132   0.568   2.435 -0.3507  0.2121 -0.2702
 1518SOL     OW 4581   2.296   4.014   3.207  0.0507  0.0142 -0.8821
 1518SOL    HW1 4582   2.246   3.944   3.165 -1.4261 -0.3214  1.2742
 1518SOL    HW2 4583   2.385   3.981   3.212  0.4444  0.3043 -4.1361
 1519SOL     OW 4584   1.534   2.526   0.139  0.0080 -0.4679  0.2160
 1519SOL    HW1 4585   1.468   2.578   0.092  0.4399 -0.1801 -0.0924
 1519SOL    HW2 4586   1.527   2.554   0.230 -0.2155 -0.3512  0.1632
 1520SOL     OW 4587   2.246   1.457   1.183 -0.0246 -0.6839  0.1540
 1520SOL    HW1 4588   2.171   1.398   1.185 -0.6495  0.0558 -0.9453
 1520SOL    HW2 4589   2.243   1.503   1.267  0.0850 -1.7319  0.7408
 1521SOL     OW 4590   3.374   1.042   1.410  0.6533 -0.3959  0.1835
 1521SOL    HW1 4591   3.392   1.082   1.495  0.7065 -0.5345  0.2375
 1521SOL    HW2 4592   3.361   0.950   1.429 -0.9016 -0.1828  0.2518
 1522SOL     OW 4593   2.724   3.287   2.860 -0.3165  0.0293  0.1290
 1522SOL    HW1 4594   2.713   3.301   2.954 -0.9925  0.1510  0.0371
 1522SOL    HW2 4595   2.750   3.372   2.825  2.8614 -0.6460  0.5998
 1523SOL     OW 4596   2.560   0.942   1.772  0.1629 -0.1191 -0.2695
 1523SOL    HW1 4597   2.590   0.967   1.685  0.7338 -2.9706 -1.0088
 1523SOL    HW2 4598   2.599   1.007   1.831  1.0600  0.9689 -1.9837
 1524SOL     OW 4599   3.855   2.768   2.656 -0.2683 -0.0508  0.3999
 1524SOL    HW1 4600   3.778   2.718   2.685 -0.7759 -0.2786 -1.2330
 1524SOL    HW2 4601   3.827   2.810   2.574  1.6112 -0.8676 -0.7320
 1525SOL     OW 4602   0.570   0.052   0.648  0.3946  0.4833 -0.4328
 1525SOL    HW1 4603   0.557  -0.004   0.725  1.0483  0.1685 -0.5522
 1525SOL    HW2 4604   0.654   0.095   0.664 -1.2547  3.5037  0.9627
 1526SOL     OW 4605   3.894   0.695   0.839  0.1095  0.9544 -0.3184
 1526SOL    HW1 4606   3.971   0.650   0.874 -0.1334 -0.0325 -1.0016
 1526SOL    HW2 4607   3.912   0.788   0.853  1.3618  0.7347 -0.3398
 1527SOL     OW 4608   0.812   3.773   3.125 -0.0975 -0.2615  0.0163
 1527SOL    HW1 4609   0.855   3.859   3.126  0.2918 -0.4157 -1.3669
 1527SOL    HW2 4610   0.876   3.714   3.164 -0.9066  0.2567  2.3216
 1528SOL     OW 4611   4.204   2.860   1.771  0.2771  0.5484  0.1844
 1528SOL    HW1 4612   4.272   2.928   1.770 -0.2929  1.2421  2.3405
 1528SOL    HW2 4613   4.124   2.907   1.749 -0.0431  0.5268  1.2323
 1529SOL     OW 4614   3.188   1.600   1.173 -0.1325  0.4479  0.1619
 1529SOL    HW1 4615   3.283   1.592   1.182 -0.1360  1.2549  1.0734
 1529SOL    HW2 4616   3.161   1.522   1.123  0.8271 -0.4984  1.0903
 1530SOL     OW 4617   3.725   2.451   0.890  0.0002  0.2235  0.1897
 1530SOL    HW1 4618   3.760   2.374   0.846  0.6567  1.0367 -0.7442
 1530SOL    HW2 4619   3.777   2.524   0.857 -0.6172  1.0829  1.0423
 1531SOL     OW 4620   2.686   3.406   1.243 -0.1736 -0.0374  0.5278
 1531SOL    HW1 4621   2.666   3.335   1.304  1.0784 -0.6548  0.2506
 1531SOL    HW2 4622   2.777   3.392   1.219 -1.1835 -1.2469 -3.3368
 1532SOL     OW 4623   3.449   3.355   2.062  0.4358 -0.1653  0.0502
 1532SOL    HW1 4624   3.394   3.347   2.140  1.5610 -0.9099  0.7989
 1532SOL    HW2 4625   3.522   3.295   2.078  1.4549  0.7760 -0.9268
 1533SOL     OW 4626   2.037   3.189   2.101  0.0042  0.3332  0.2783
 1533SOL    HW1 4627   1.950   3.215   2.071 -0.1912 -0.4234  0.1594
 1533SOL    HW2 4628   2.058   3.112   2.047  0.0322 -0.4981  1.4351
 1534SOL     OW 4629   3.850   3.659   1.738 -0.2423  0.0286  0.3578
 1534SOL    HW1 4630   3.846   3.751   1.713  2.3069 -0.2016 -1.1674
 1534SOL    HW2 4631   3.811   3.612   1.665  0.5251 -0.2261  0.1079
 1535SOL     OW 4632   2.089   1.078   3.050 -0.4940  0.0624 -0.2283
 1535SOL    HW1 4633   2.136   1.003   3.016 -1.1964 -0.6342  0.3101
 1535SOL    HW2 4634   2.083   1.138   2.976  0.2331 -0.3207 -0.6088
 1536SOL     OW 4635   3.424   2.172   2.016 -0.2220 -0.2647 -0.3973
 1536SOL    HW1 4636   3.338   2.178   2.057 -0.4351 -0.4284 -0.8195
 1536SOL    HW2 4637   3.478   2.235   2.064 -0.4164 -0.5903  0.2647
 1537SOL     OW 4638   1.451   3.968   1.299  0.1265  0.3696 -0.2819
 1537SOL    HW1 4639   1.510   3.912   1.349 -1.5390 -1.2872 -0.0520
 1537SOL    HW2 4640   1.373   3.976   1.354 -1.5587 -1.0664 -2.3020
 1538SOL     OW 4641   1.798   2.118   1.388  0.0066 -0.5484 -0.9016
 1538SOL    HW1 4642   1.838   2.186   1.442 -0.3431 -0.1566 -1.1284
 1538SOL    HW2 4643   1.747   2.166   1.323  0.3736 -1.0142 -1.5428
 1539SOL     OW 4644   2.555   3.874   3.178 -0.4602  0.2600 -0.4765
 1539SOL    HW1 4645   2.573   3.836   3.092 -1.9267 -0.3267 -0.5462
 1539SOL    HW2 4646   2.641   3.898   3.212  0.1014  1.0250 -2.3305
 1540SOL     OW 4647   2.007   0.876   1.731  0.3204 -0.3450  0.1819
 1540SOL    HW1 4648   1.938   0.905   1.790  0.3848 -0.6421  0.4072
 1540SOL    HW2 4649   2.068   0.950   1.727  0.0733 -0.1434  0.1096
 1541SOL     OW 4650   4.737   1.888   2.630 -0.0959  0.2098 -0.4103
 1541SOL    HW1 4651   4.808   1.830   2.603  0.4288  0.7741 -0.2660
 1541SOL    HW2 4652   4.668   1.876   2.564  0.0534 -0.4799 -0.4460
 1542SOL     OW 4653   3.588   0.168   1.886  0.3164  0.8747 -0.4472
 1542SOL    HW1 4654   3.595   0.245   1.830 -3.3727  3.3192  2.0360
 1542SOL    HW2 4655   3.513   0.120   1.853  2.0294 -1.3026 -1.3963
 1543SOL     OW 4656   2.656   2.836   0.051  0.0894 -0.2433 -0.0487
 1543SOL    HW1 4657   2.626   2.771  -0.012  1.2778  0.0326 -0.9221
 1543SOL    HW2 4658   2.609   2.815   0.132 -0.6258 -1.2754 -0.7212
 1544SOL     OW 4659   2.991   0.421   2.943  0.0925 -0.3063  0.6053
 1544SOL    HW1 4660   3.044   0.342   2.940  1.1842  0.4460 -0.7570
 1544SOL    HW2 4661   2.968   0.431   3.036  2.2425 -0.7115  1.2250
 1545SOL     OW 4662   4.217   4.701   1.527 -0.9243  0.0780  0.5781
 1545SOL    HW1 4663   4.169   4.775   1.564 -1.1168  0.4864 -0.4505
 1545SOL    HW2 4664   4.158   4.664   1.461  0.3694  0.9756 -1.1667
 1546SOL     OW 4665   0.159   1.778   3.027 -0.2739  0.2281  0.4915
 1546SOL    HW1 4666   0.231   1.751   2.971  2.7571  1.3209  3.4850
 1546SOL    HW2 4667   0.127   1.859   2.988 -0.6750 -0.8111 -1.4591
 1547SOL     OW 4668   1.899   2.699   2.312  0.3684  0.1432  0.7743
 1547SOL    HW1 4669   1.939   2.688   2.225  2.3504 -0.4911  1.7099
 1547SOL    HW2 4670   1.805   2.704   2.294  0.7666  0.9337 -1.4849
 1548SOL     OW 4671   4.377   4.406   0.817  0.1875  0.0241 -0.3532
 1548SOL    HW1 4672   4.323   4.452   0.881  0.6657 -0.2081  0.2293
 1548SOL    HW2 4673   4.397   4.322   0.859 -0.5580 -0.6787 -1.3342
 1549SOL     OW 4674   3.055   1.037   2.982 -0.6972  0.1383  0.5476
 1549SOL    HW1 4675   3.077   1.128   3.002 -1.4603 -0.0844  2.6296
 1549SOL    HW2 4676   2.976   1.019   3.033 -1.3670 -1.3112 -0.8952
 1550SOL     OW 4677   2.401   1.131   2.943  0.0781 -0.3039  0.1584
 1550SOL    HW1 4678   2.327   1.151   2.885  0.0588  0.0381  0.2959
 1550SOL    HW2 4679   2.362   1.084   3.017 -0.0933  0.3763  0.5078
 1551SOL     OW 4680   1.235   4.014   1.501  0.2270  0.1917  0.1427
 1551SOL    HW1 4681   1.152   4.060   1.498 -0.7699 -1.5344  0.0068
 1551SOL    HW2 4682   1.240   3.976   1.589  0.7422  0.0698  0.0694
 1552SOL     OW 4683   1.659   2.337   1.833  0.4749  0.1729  0.4278
 1552SOL    HW1 4684   1.625   2.265   1.887 -2.6009  2.6956  2.2307
 1552SOL    HW2 4685   1.600   2.339   1.757  1.8047 -0.3532 -0.6698
 1553SOL     OW 4686   4.539   1.694   2.929 -0.3138 -0.0339  0.1902
 1553SOL    HW1 4687   4.534   1.706   2.835 -0.8078  0.0317  0.2207
 1553SOL    HW2 4688   4.496   1.771   2.966  3.7060  2.2675  0.6158
 1554SOL     OW 4689   2.774   1.375   3.107  0.1349  0.3625 -0.0346
 1554SOL    HW1 4690   2.780   1.389   3.013  1.5475 -0.8943 -0.1786
 1554SOL    HW2 4691   2.861   1.397   3.140 -0.5106  1.3682  1.0911
 1555SOL     OW 4692   1.640   0.423   3.277 -0.4633  0.3839 -1.0499
 1555SOL    HW1 4693   1.546   0.436   3.291 -0.1669  2.4909 -0.6230
 1555SOL    HW2 4694   1.660   0.474   3.199  0.3409 -0.0640 -1.1503
 1556SOL     OW 4695   4.105   3.505   0.066 -0.6692 -0.0204 -0.4274
 1556SOL    HW1 4696   4.041   3.551   0.119 -1.3451 -0.0790 -1.1662
 1556SOL    HW2 4697   4.101   3.414   0.096  0.0355  0.2163  0.4308
 1557SOL     OW 4698   0.332   3.092   3.215  0.0801  0.3173  0.6052
 1557SOL    HW1 4699   0.273   3.018   3.229 -0.0224  0.0434 -1.0138
 1557SOL    HW2 4700   0.276   3.169   3.219 -0.2272  0.1291  0.0567
 1558SOL     OW 4701   1.690   3.900   3.263 -0.2459 -0.1948 -0.2554
 1558SOL    HW1 4702   1.677   3.806   3.275 -0.3180 -0.1170  0.3003
 1558SOL    HW2 4703   1.637   3.941   3.332  0.4548  0.2218  0.0533
 1559SOL     OW 4704   2.866   1.075   2.302  0.1215  0.2306 -0.4929
 1559SOL    HW1 4705   2.840   0.995   2.256  1.9253 -0.8170  0.2104
 1559SOL    HW2 4706   2.829   1.146   2.249  1.0039 -0.9478 -2.8685
 1560SOL     OW 4707   0.757   0.099   2.774 -0.1710  0.2840  0.2067
 1560SOL    HW1 4708   0.721   0.052   2.849  0.5159 -0.1166  0.2887
 1560SOL    HW2 4709   0.754   0.191   2.801  1.1766  0.0572  1.2217
 1561SOL     OW 4710   3.089   2.215   1.397  0.1169  0.4157 -0.1234
 1561SOL    HW1 4711   3.064   2.304   1.372 -0.0125  0.4476  0.1179
 1561SOL    HW2 4712   3.153   2.188   1.331  1.0737  1.1402  0.4708
 1562SOL     OW 4713   1.655   1.925   1.611  0.8927 -0.4258 -0.3059
 1562SOL    HW1 4714   1.652   1.862   1.539 -0.6283  0.8651 -1.4789
 1562SOL    HW2 4715   1.742   1.965   1.605  1.6224 -1.8993  0.0425
 1563SOL     OW 4716   2.734   1.188   3.304  0.1467  0.7536  0.3995
 1563SOL    HW1 4717   2.752   1.102   3.266  1.1515  1.0370  0.2167
 1563SOL    HW2 4718   2.754   1.250   3.234 -0.6816  1.1428  0.4925
 1564SOL     OW 4719   2.880   0.551   2.232 -0.7078  0.0486 -0.1963
 1564SOL    HW1 4720   2.850   0.541   2.322  0.4265 -2.1244  0.0041
 1564SOL    HW2 4721   2.837   0.481   2.183  0.7649 -0.5304 -0.7395
 1565SOL     OW 4722   0.835   2.936   2.942 -0.0744 -0.0759  0.1076
 1565SOL    HW1 4723   0.881   2.997   2.884 -1.4100  0.0161 -0.8857
 1565SOL    HW2 4724   0.830   2.982   3.026 -0.5831  0.9702 -0.4793
 1566SOL     OW 4725   1.965   4.268   1.534 -0.0927 -0.1544  0.3166
 1566SOL    HW1 4726   1.873   4.240   1.529 -0.7927  2.0554  0.0931
 1566SOL    HW2 4727   1.987   4.297   1.446  0.8377 -0.6225  0.3789
 1567SOL     OW 4728   4.641   0.722   3.171  0.4011 -0.6612 -0.2878
 1567SOL    HW1 4729   4.565   0.717   3.113  0.3166 -0.2731 -0.2097
 1567SOL    HW2 4730   4.688   0.800   3.143  0.9060 -1.0394 -0.4977
 1568SOL     OW 4731   2.626   2.261   1.247 -0.0289  0.1511  0.6532
 1568SOL    HW1 4732   2.565   2.197   1.210  1.0320 -0.3841 -0.2164
 1568SOL    HW2 4733   2.700   2.209   1.277 -0.3363  0.7119  2.4668
 1569SOL     OW 4734   4.456   2.471   0.571  0.3516  0.0588  0.2033
 1569SOL    HW1 4735   4.412   2.555   0.581  1.0614  0.7178 -1.7173
 1569SOL    HW2 4736   4.386   2.411   0.546 -0.0407  0.2178  0.8842
 1570SOL     OW 4737   1.323   4.686   2.259  0.1228  0.1303  0.5103
 1570SOL    HW1 4738   1.391   4.668   2.194 -0.5774  0.6718 -0.3887
 1570SOL    HW2 4739   1.351   4.637   2.336  1.5683  0.4063  0.1869
 1571SOL     OW 4740   0.494   2.167   2.504 -0.8040  0.3506  0.0334
 1571SOL    HW1 4741   0.526   2.112   2.432  0.1766 -1.4641  1.7523
 1571SOL    HW2 4742   0.508   2.114   2.582  0.5031  3.1821  1.8710
 1572SOL     OW 4743   2.037   4.143   1.143  0.1432  0.5420  0.2592
 1572SOL    HW1 4744   1.968   4.188   1.094  3.1215  2.6342 -2.4437
 1572SOL    HW2 4745   2.069   4.209   1.204 -0.3807 -0.5069  1.7048
 1573SOL     OW 4746   2.570   1.068   1.209  0.1523  0.1854 -0.2401
 1573SOL    HW1 4747   2.636   1.000   1.195 -0.7496 -0.6860 -0.3452
 1573SOL    HW2 4748   2.519   1.068   1.128  1.3772  2.4381 -1.1158
 1574SOL     OW 4749   1.065   0.246   0.767 -0.0260 -0.0972  0.3265
 1574SOL    HW1 4750   1.093   0.165   0.811  0.4768  1.0496  2.2433
 1574SOL    HW2 4751   1.146   0.283   0.731 -0.0510  0.1956  0.5711
 1575SOL     OW 4752   0.686   2.741   2.202 -0.6089  0.3525 -0.5245
 1575SOL    HW1 4753   0.684   2.834   2.222 -0.5465  0.7105 -2.1241
 1575SOL    HW2 4754   0.685   2.698   2.288  0.1559  1.8224  0.2448
 1576SOL     OW 4755   4.447   2.081   1.578  0.2423 -0.1152  0.6965
 1576SOL    HW1 4756   4.415   2.164   1.543  2.1682  0.2050 -0.4579
 1576SOL    HW2 4757   4.526   2.104   1.627  2.1524 -1.3921 -1.5474
 1577SOL     OW 4758   1.424   1.195   0.668 -0.3948  0.1987 -0.2846
 1577SOL    HW1 4759   1.418   1.202   0.763  1.6375 -0.3011 -0.0838
 1577SOL    HW2 4760   1.437   1.284   0.638  0.1549  0.2269  0.0226
 1578SOL     OW 4761   2.974   0.353   0.232 -0.0693 -0.1438  0.1673
 1578SOL    HW1 4762   2.949   0.436   0.191  0.2385 -1.0185 -1.9278
 1578SOL    HW2 4763   2.891   0.315   0.261 -0.2842  0.5711  0.5105
 1579SOL     OW 4764   1.904   3.916   2.867  0.3645 -0.2554  0.3916
 1579SOL    HW1 4765   1.973   3.865   2.825 -0.8206 -0.9070 -0.8610
 1579SOL    HW2 4766   1.853   3.851   2.916  0.0589  0.0601  0.4982
 1580SOL     OW 4767   1.794   1.215   2.553  0.4185  0.2380  0.1892
 1580SOL    HW1 4768   1.773   1.287   2.613  3.2450  2.3888 -1.1622
 1580SOL    HW2 4769   1.725   1.220   2.486  1.4788  3.0495 -0.8691
 1581SOL     OW 4770   3.079   4.136   1.964 -0.6537 -0.0204 -0.4309
 1581SOL    HW1 4771   3.099   4.047   1.937 -0.0754  0.4615 -1.6963
 1581SOL    HW2 4772   3.137   4.191   1.911 -1.2644  1.1274  0.0384
 1582SOL     OW 4773   0.576   2.720   1.969 -0.8446 -0.0395 -0.0095
 1582SOL    HW1 4774   0.620   2.708   2.053 -2.3051  0.8199  0.9245
 1582SOL    HW2 4775   0.646   2.716   1.904  0.6760  1.6361  1.4230
 1583SOL     OW 4776   4.083   3.231   0.212 -0.3132  0.6671  0.4151
 1583SOL    HW1 4777   4.132   3.167   0.263 -0.5523 -0.3728 -0.6190
 1583SOL    HW2 4778   4.029   3.178   0.153  0.5746  1.8213 -1.5068
 1584SOL     OW 4779   3.549   3.888   3.300  0.3078  0.1947 -0.2223
 1584SOL    HW1 4780   3.632   3.849   3.329  0.7329  0.4798 -1.0358
 1584SOL    HW2 4781   3.505   3.913   3.381  0.1648 -1.6650  0.3217
 1585SOL     OW 4782   3.097   1.528   0.383  0.6473  0.0597  0.6745
 1585SOL    HW1 4783   3.086   1.504   0.291  1.0247 -2.2318  1.1836
 1585SOL    HW2 4784   3.176   1.583   0.383  0.1345  0.8690 -0.4422
 1586SOL     OW 4785   4.389   3.594   2.407 -0.3781 -0.0196 -0.3390
 1586SOL    HW1 4786   4.468   3.591   2.461  0.2014  1.5419 -1.0240
 1586SOL    HW2 4787   4.320   3.624   2.467 -0.5040 -1.4710  0.2829
 1587SOL     OW 4788   0.277   3.352   1.716 -0.2163  0.3322 -0.0650
 1587SOL    HW1 4789   0.258   3.328   1.625 -1.5252 -1.8115  0.7147
 1587SOL    HW2 4790   0.342   3.422   1.709 -0.5187  0.4428 -2.6481
 1588SOL     OW 4791   1.031   2.847   3.222  0.6386  0.0047  0.3872
 1588SOL    HW1 4792   1.106   2.906   3.218 -0.5453  1.5146 -0.1389
 1588SOL    HW2 4793   0.966   2.894   3.273  0.2322 -1.5455  1.3736
 1589SOL     OW 4794   4.323   3.824   2.227  0.2858 -0.0054 -0.1217
 1589SOL    HW1 4795   4.315   3.736   2.263  1.1738 -0.4901 -1.0986
 1589SOL    HW2 4796   4.235   3.861   2.237  0.4964  0.0094  2.7689
 1590SOL     OW 4797   0.045   0.955   0.260  0.4470  0.1140  0.1285
 1590SOL    HW1 4798  -0.033   0.952   0.205 -0.8957  0.2804  1.9460
 1590SOL    HW2 4799   0.118   0.943   0.199 -0.9818 -0.0549 -1.6157
 1591SOL     OW 4800   0.390   0.753   3.031 -0.6328 -0.3752 -0.1344
 1591SOL    HW1 4801   0.324   0.741   3.100 -2.0595 -0.4303 -1.4380
 1591SOL    HW2 4802   0.372   0.682   2.969  0.0815  0.1502 -0.9630
 1592SOL     OW 4803   3.762   3.638   1.469  0.1335 -0.0182 -0.2133
 1592SOL    HW1 4804   3.692   3.694   1.502 -2.3137 -2.1042 -1.4976
 1592SOL    HW2 4805   3.764   3.654   1.375  0.7896 -0.5998 -0.3071
 1593SOL     OW 4806   0.661   2.352   2.326  0.1830 -0.1128 -0.5421
 1593SOL    HW1 4807   0.611   2.411   2.270 -1.0945  0.3255  1.0025
 1593SOL    HW2 4808   0.599   2.322   2.392  1.5852 -0.7777  0.5413
 1594SOL     OW 4809   0.566   2.273   3.395 -0.2722  0.3929 -0.1324
 1594SOL    HW1 4810   0.504   2.201   3.385 -0.4944  0.5665 -0.0171
 1594SOL    HW2 4811   0.527   2.329   3.462 -1.2957  1.8765 -1.8749
 1595SOL     OW 4812   2.713   0.221   0.194  0.6294 -0.3634  0.6752
 1595SOL    HW1 4813   2.780   0.162   0.161 -0.5881 -1.2393 -0.3614
 1595SOL    HW2 4814   2.631   0.174   0.179 -0.3564  1.4510  0.1454
 1596SOL     OW 4815   4.676   1.841   2.238  0.1500  0.2286 -0.6787
 1596SOL    HW1 4816   4.624   1.871   2.313 -1.7152 -1.3986 -1.2395
 1596SOL    HW2 4817   4.611   1.815   2.173  1.6215 -2.3165 -1.2772
 1597SOL     OW 4818   0.173   0.985   0.903  0.1564  0.3879 -0.5191
 1597SOL    HW1 4819   0.086   1.026   0.905 -0.1721 -0.2991 -0.5112
 1597SOL    HW2 4820   0.230   1.049   0.944 -0.6086  0.2186  0.8613
 1598SOL     OW 4821   4.589   2.537   2.718 -0.2437 -0.2198  0.3633
 1598SOL    HW1 4822   4.613   2.457   2.671 -1.9417  0.4599 -1.8592
 1598SOL    HW2 4823   4.670   2.588   2.722  0.1132 -0.5411 -1.4953
 1599SOL     OW 4824   3.969   1.140   2.851 -0.4591  0.7405  0.4959
 1599SOL    HW1 4825   3.919   1.096   2.782 -0.5705  2.3621 -0.5114
 1599SOL    HW2 4826   3.903   1.170   2.913 -0.4557  0.2575  0.7389
 1600SOL     OW 4827   4.812   1.939   2.901 -0.1310  0.0343 -0.2024
 1600SOL    HW1 4828   4.802   1.897   2.815  1.1690  0.4718 -0.5801
 1600SOL    HW2 4829   4.831   2.030   2.882 -1.1118  0.4331  0.5971
 1601SOL     OW 4830   0.618   4.100   2.869  0.4615  0.6528  0.0699
 1601SOL    HW1 4831   0.563   4.034   2.827  1.1644  0.7649 -1.0679
 1601SOL    HW2 4832   0.706   4.084   2.834  0.9705  1.1131  1.0866
 1602SOL     OW 4833   1.254   3.487   0.595 -0.2944 -0.2227  0.2624
 1602SOL    HW1 4834   1.348   3.499   0.610 -0.5843  0.3390  1.7917
 1602SOL    HW2 4835   1.221   3.452   0.678 -1.2313 -1.7293 -0.6999
 1603SOL     OW 4836   0.172   2.873   3.272 -0.2371  0.4491 -0.1703
 1603SOL    HW1 4837   0.140   2.827   3.349  1.7743  0.5720  0.8292
 1603SOL    HW2 4838   0.125   2.834   3.198  0.1837 -2.0903  0.7899
 1604SOL     OW 4839   0.531   3.549   0.035 -0.3409 -0.5655  0.2800
 1604SOL    HW1 4840   0.456   3.580  -0.016  0.7104 -0.2519 -1.1327
 1604SOL    HW2 4841   0.570   3.629   0.071  0.7582 -0.4442 -1.0862
 1605SOL     OW 4842   1.187   4.326   1.117  0.3353  0.1440 -0.0362
 1605SOL    HW1 4843   1.196   4.408   1.165 -0.1354  0.4272 -0.4179
 1605SOL    HW2 4844   1.124   4.275   1.167  0.1668  0.2638 -0.1279
 1606SOL     OW 4845   0.530   3.734   3.137 -0.3273  0.0969  0.2272
 1606SOL    HW1 4846   0.541   3.696   3.050 -1.5616 -2.1143  0.9821
 1606SOL    HW2 4847   0.619   3.739   3.173  0.2666  1.5818 -1.3149
 1607SOL     OW 4848   1.896   1.869   1.305  0.4209  0.7648 -0.1227
 1607SOL    HW1 4849   1.875   1.959   1.329  2.5767  0.9196  1.4541
 1607SOL    HW2 4850   1.831   1.816   1.353 -0.1856  1.4222 -0.2044
 1608SOL     OW 4851   0.322   3.483   0.946  0.4302  0.4255  0.3368
 1608SOL    HW1 4852   0.291   3.568   0.916 -0.9084  0.4161  1.6046
 1608SOL    HW2 4853   0.267   3.419   0.902 -0.0334  0.3191  1.0575
 1609SOL     OW 4854   1.850   0.835   3.256 -0.3884  0.1878  0.2418
 1609SOL    HW1 4855   1.835   0.740   3.257  0.1135  0.0446  3.0958
 1609SOL    HW2 4856   1.762   0.873   3.263 -0.4702 -0.1591  1.2667
 1610SOL     OW 4857   3.440   4.708   1.481  0.9022  0.1371  0.2950
 1610SOL    HW1 4858   3.366   4.732   1.537  1.8042 -0.1179  1.6359
 1610SOL    HW2 4859   3.407   4.720   1.391 -0.1527  1.8322  0.8714
 1611SOL     OW 4860   2.513   4.770   3.155  0.4559  0.2714 -0.4722
 1611SOL    HW1 4861   2.547   4.681   3.161  0.1434  0.1590 -0.3080
 1611SOL    HW2 4862   2.590   4.826   3.165  0.9358  0.0179 -2.4511
 1612SOL     OW 4863   1.221   1.190   2.110  0.2723 -0.6309  0.2216
 1612SOL    HW1 4864   1.184   1.120   2.164  3.5787 -1.3427  1.8375
 1612SOL    HW2 4865   1.209   1.159   2.020  0.4733 -2.6933  0.8366
 1613SOL     OW 4866   0.602   0.534   2.756  0.4298  0.2611 -0.5291
 1613SOL    HW1 4867   0.666   0.488   2.701 -0.8681 -1.0144 -1.0470
 1613SOL    HW2 4868   0.618   0.627   2.738  1.3652 -0.0632 -1.5360
 1614SOL     OW 4869   1.075   0.467   3.140 -0.1682 -0.9182  0.0551
 1614SOL    HW1 4870   0.981   0.464   3.127 -0.0134 -2.0598 -1.0314
 1614SOL    HW2 4871   1.103   0.375   3.136  1.2180 -0.4843 -1.7078
 1615SOL     OW 4872   3.776   1.876   1.161 -0.3260 -0.2417  1.0688
 1615SOL    HW1 4873   3.820   1.797   1.193  1.2291  0.2658  0.3121
 1615SOL    HW2 4874   3.846   1.941   1.158 -1.1179  0.5669 -0.3392
 1616SOL     OW 4875   3.958   1.358   1.695  0.8731 -0.7332  0.1023
 1616SOL    HW1 4876   3.875   1.329   1.732  0.2005  0.3771 -0.4624
 1616SOL    HW2 4877   4.020   1.288   1.715  0.6449 -0.0992  3.5170
 1617SOL     OW 4878   3.099   3.740   1.390 -0.1655 -0.3329  1.0397
 1617SOL    HW1 4879   3.131   3.830   1.387 -2.0302  0.5059  3.0805
 1617SOL    HW2 4880   3.173   3.687   1.362  1.5926  1.7042  1.5250
 1618SOL     OW 4881   1.023   2.242   0.380 -0.5804 -0.5216  0.2830
 1618SOL    HW1 4882   1.085   2.189   0.430  1.1896  0.4683 -0.7803
 1618SOL    HW2 4883   0.989   2.305   0.443  1.7594  0.8293  0.2737
 1619SOL     OW 4884   2.817   0.824   2.168 -1.0615 -0.0723  0.2713
 1619SOL    HW1 4885   2.868   0.748   2.199  0.7394  0.7492 -0.5148
 1619SOL    HW2 4886   2.756   0.788   2.105 -0.9145 -1.0035  0.6430
 1620SOL     OW 4887   4.492   4.504   2.371 -0.5273 -0.0163  0.6302
 1620SOL    HW1 4888   4.421   4.448   2.405 -0.3108 -0.0774  0.9822
 1620SOL    HW2 4889   4.553   4.442   2.331 -1.4675  0.1577 -1.1588
 1621SOL     OW 4890   0.483   4.553   1.098 -0.2282 -0.2396  0.1935
 1621SOL    HW1 4891   0.555   4.493   1.080  0.4346  0.5449  0.1365
 1621SOL    HW2 4892   0.502   4.587   1.186 -0.5638 -0.0692  0.2028
 1622SOL     OW 4893   2.626   1.621   2.592  0.0969  0.1659  0.1795
 1622SOL    HW1 4894   2.699   1.560   2.583  0.2904  0.0557  2.1476
 1622SOL    HW2 4895   2.548   1.567   2.581  0.2910 -0.0633 -0.0826
 1623SOL     OW 4896   4.744   4.277   0.624  0.1830  0.1335  0.2780
 1623SOL    HW1 4897   4.817   4.256   0.567  0.1900  1.0381 -0.0585
 1623SOL    HW2 4898   4.667   4.243   0.578  0.3030 -0.1178  0.2608
 1624SOL     OW 4899   4.289   2.661   2.970  0.3368 -0.2526  0.0331
 1624SOL    HW1 4900   4.224   2.672   2.900  2.3055 -0.5435 -1.9345
 1624SOL    HW2 4901   4.338   2.582   2.946  0.6456 -0.7718  2.1484
 1625SOL     OW 4902   0.403   4.100   2.608 -0.1744 -0.1429 -0.2245
 1625SOL    HW1 4903   0.374   4.191   2.597 -0.9367 -0.4890 -1.1749
 1625SOL    HW2 4904   0.497   4.102   2.591  0.2763  0.8517  2.0288
 1626SOL     OW 4905   4.063   3.093   2.856 -0.2796  0.0434 -0.3071
 1626SOL    HW1 4906   4.054   3.006   2.894 -2.3533  1.2757  2.4076
 1626SOL    HW2 4907   4.131   3.135   2.909  0.1347  0.3516 -1.0681
 1627SOL     OW 4908   4.206   1.927   2.796 -0.2095 -0.3925  0.3783
 1627SOL    HW1 4909   4.190   1.873   2.718  0.7791 -1.6214  0.9844
 1627SOL    HW2 4910   4.280   1.983   2.772 -0.5146 -0.0974  0.1224
 1628SOL     OW 4911   1.333   2.267   2.414  0.0869 -0.5142 -0.1170
 1628SOL    HW1 4912   1.360   2.355   2.386  0.1179 -0.5508 -0.2022
 1628SOL    HW2 4913   1.410   2.231   2.456  0.2866 -0.7568 -0.6821
 1629SOL     OW 4914   1.022   3.398   0.460 -0.5747 -0.0670  0.4354
 1629SOL    HW1 4915   1.110   3.412   0.497 -1.3128  0.1864  2.1935
 1629SOL    HW2 4916   0.989   3.486   0.444 -0.4816 -0.1659 -0.3329
 1630SOL     OW 4917   4.177   2.680   0.061 -0.2994  0.0563  0.3363
 1630SOL    HW1 4918   4.114   2.671   0.133 -0.6651  0.9254  0.1372
 1630SOL    HW2 4919   4.143   2.752   0.008 -0.4016 -1.0342 -1.1166
 1631SOL     OW 4920   2.512   0.461   1.273 -0.4509  0.3087 -0.5775
 1631SOL    HW1 4921   2.602   0.493   1.276 -0.3534  0.0076 -0.1496
 1631SOL    HW2 4922   2.521   0.366   1.271 -0.7216  0.2841 -2.3483
 1632SOL     OW 4923   4.154   1.637   2.849 -0.0664  0.0653  0.6418
 1632SOL    HW1 4924   4.147   1.653   2.755  0.1050  0.3417  0.6733
 1632SOL    HW2 4925   4.067   1.607   2.875 -0.2125  0.3253  0.4568
 1633SOL     OW 4926   4.800   4.756   1.770 -0.4979  0.2466 -0.3159
 1633SOL    HW1 4927   4.791   4.830   1.831  0.5648 -0.6811  1.0358
 1633SOL    HW2 4928   4.894   4.746   1.759 -0.6540  0.5646 -2.4174
 1634SOL     OW 4929   1.995   2.872   0.438 -0.0151 -0.2922  0.4751
 1634SOL    HW1 4930   1.994   2.844   0.346 -0.2809  2.0160 -0.2706
 1634SOL    HW2 4931   2.079   2.915   0.450 -1.4359  2.8544  0.1306
 1635SOL     OW 4932   0.794   1.355   0.080 -0.1978 -0.2807 -0.0542
 1635SOL    HW1 4933   0.783   1.389   0.169 -3.9258 -0.9069 -0.0929
 1635SOL    HW2 4934   0.784   1.432   0.024  0.6917 -0.1011  0.0284
 1636SOL     OW 4935   0.043   0.954   3.051  0.9241  0.3386 -0.2640
 1636SOL    HW1 4936   0.090   0.872   3.039  0.2056 -0.0054 -0.8055
 1636SOL    HW2 4937   0.104   1.010   3.099  1.3172 -0.5931  0.3465
 1637SOL     OW 4938   2.239   2.563   1.184 -0.2695 -0.3074  0.2782
 1637SOL    HW1 4939   2.235   2.656   1.205 -0.8967 -0.3693  0.4799
 1637SOL    HW2 4940   2.189   2.521   1.254  3.2571 -1.2351  2.4896
 1638SOL     OW 4941   1.796   0.545   2.283 -0.5070 -0.1921 -0.1382
 1638SOL    HW1 4942   1.814   0.633   2.253  0.1588 -0.6092 -0.9818
 1638SOL    HW2 4943   1.748   0.504   2.211  0.8223 -1.0972 -0.5352
 1639SOL     OW 4944   4.166   3.554   2.933 -0.5684 -0.6307  0.1276
 1639SOL    HW1 4945   4.100   3.614   2.899  1.8108  1.7705 -0.5483
 1639SOL    HW2 4946   4.206   3.516   2.855  2.1273  1.7743  0.1813
 1640SOL     OW 4947   4.201   2.607   1.719  0.3368 -0.0291 -0.3614
 1640SOL    HW1 4948   4.162   2.613   1.631  1.9169 -0.4410 -1.1388
 1640SOL    HW2 4949   4.218   2.697   1.744 -0.8339  0.1402 -0.1165
 1641SOL     OW 4950   2.422   0.756   2.689 -0.3470 -0.5704 -0.0385
 1641SOL    HW1 4951   2.423   0.661   2.682  1.0560 -0.5600 -0.3306
 1641SOL    HW2 4952   2.334   0.782   2.662 -0.9222 -1.8099  0.6001
 1642SOL     OW 4953   3.757   4.703   3.041 -0.1957 -0.1794 -0.5092
 1642SOL    HW1 4954   3.843   4.674   3.071 -0.3566 -0.0186  0.1218
 1642SOL    HW2 4955   3.707   4.622   3.030 -0.7398 -0.1901  1.5429
 1643SOL     OW 4956   2.707   0.311   2.281  0.1103  0.4044 -0.3763
 1643SOL    HW1 4957   2.668   0.346   2.361 -1.7919 -1.1198 -0.5782
 1643SOL    HW2 4958   2.687   0.218   2.284  1.3826  0.0538 -1.8876
 1644SOL     OW 4959   0.913   3.668   0.420  0.5950  0.3689  0.2411
 1644SOL    HW1 4960   0.953   3.698   0.502 -1.7121  0.9219  1.2296
 1644SOL    HW2 4961   0.827   3.708   0.418  0.6615  0.6289 -2.6601
 1645SOL     OW 4962   0.202   3.367   0.706 -0.4071 -0.0667  0.0527
 1645SOL    HW1 4963   0.287   3.352   0.665 -0.1667  1.0418  0.1118
 1645SOL    HW2 4964   0.157   3.426   0.646 -0.4186  0.8089  0.9043
 1646SOL     OW 4965   1.129   2.879   1.898  0.1113  0.6421 -0.1191
 1646SOL    HW1 4966   1.179   2.946   1.945 -0.1170  0.6227  0.1542
 1646SOL    HW2 4967   1.085   2.829   1.967 -1.6639  1.7322 -0.4028
 1647SOL     OW 4968   3.700   3.079   2.750  0.2440  0.0100 -0.5703
 1647SOL    HW1 4969   3.679   3.048   2.662  0.0810 -1.3153 -0.0919
 1647SOL    HW2 4970   3.710   3.173   2.740 -2.7901  0.3533 -1.4454
 1648SOL     OW 4971   4.792   2.092   2.236 -0.0323  0.0575 -0.8731
 1648SOL    HW1 4972   4.724   2.147   2.273  0.9293  0.6754  0.0420
 1648SOL    HW2 4973   4.755   2.004   2.236 -0.5664  0.2633  0.3246
 1649SOL     OW 4974   3.508   4.660   2.518  0.0965  0.5440 -0.4199
 1649SOL    HW1 4975   3.492   4.749   2.488 -0.9631  0.3994 -0.3258
 1649SOL    HW2 4976   3.497   4.664   2.613  0.0614  0.3152 -0.4135
 1650SOL     OW 4977   2.245   1.985   2.071  0.0961  0.5526  0.2196
 1650SOL    HW1 4978   2.323   1.931   2.085 -0.1145  0.5906  1.6790
 1650SOL    HW2 4979   2.278   2.062   2.023  1.0582  0.7665  1.1736
 1651SOL     OW 4980   3.920   3.331   3.176 -0.0112 -0.4706  0.1084
 1651SOL    HW1 4981   3.881   3.312   3.091 -1.5136  0.8232  0.4559
 1651SOL    HW2 4982   3.867   3.282   3.239  0.7360 -0.9740  0.3542
 1652SOL     OW 4983   1.970   3.780   2.195 -0.1212  0.2242  0.2520
 1652SOL    HW1 4984   2.062   3.795   2.215 -0.5481  2.3443  0.8840
 1652SOL    HW2 4985   1.967   3.690   2.163  2.4601  0.6984 -1.6364
 1653SOL     OW 4986   4.646   3.913   2.491  0.6612  0.1481  0.2686
 1653SOL    HW1 4987   4.697   3.975   2.440  0.2208  0.3543  0.0726
 1653SOL    HW2 4988   4.709   3.847   2.520  1.0311  0.3951  0.0249
 1654SOL     OW 4989   4.725   1.968   1.292 -0.2505 -1.2005 -0.5512
 1654SOL    HW1 4990   4.777   1.893   1.263 -0.6107 -3.1008  3.1635
 1654SOL    HW2 4991   4.634   1.942   1.278 -0.3582 -0.9203 -0.4039
 1655SOL     OW 4992   1.328   4.716   3.148 -0.1382  0.2045 -0.2893
 1655SOL    HW1 4993   1.393   4.784   3.165  1.9576 -2.1201  1.8416
 1655SOL    HW2 4994   1.318   4.716   3.053  0.8063  2.5128 -0.4622
 1656SOL     OW 4995   1.930   0.802   2.992  0.3044 -0.3261  0.1642
 1656SOL    HW1 4996   2.021   0.797   2.963  0.5491 -1.5962  1.0279
 1656SOL    HW2 4997   1.935   0.840   3.080 -0.0725  0.2365 -0.0542
 1657SOL     OW 4998   2.013   0.089   2.265 -0.3674 -0.0976  0.5379
 1657SOL    HW1 4999   2.102   0.080   2.299 -0.1409 -0.1786 -0.0559
 1657SOL    HW2 5000   1.958   0.045   2.329  0.1849 -1.3649  0.1925
 1658SOL     OW 5001   0.926   1.247   3.330 -1.0958  0.2732  0.6143
 1658SOL    HW1 5002   0.886   1.167   3.364 -1.5519  0.5248  0.6703
 1658SOL    HW2 5003   0.860   1.315   3.344 -0.8815  0.5778  0.1718
 1659SOL     OW 5004   0.817   3.905   2.308 -0.0145  0.4713 -0.0006
 1659SOL    HW1 5005   0.745   3.858   2.351  0.0306  0.3295 -0.0775
 1659SOL    HW2 5006   0.894   3.884   2.361 -0.3019  1.9430  1.0408
 1660SOL     OW 5007   2.093   0.661   1.873 -0.1809  0.1234 -0.0776
 1660SOL    HW1 5008   2.018   0.603   1.888 -1.4322  1.4236 -1.0274
 1660SOL    HW2 5009   2.060   0.727   1.812  1.3012  1.6126  0.6723
 1661SOL     OW 5010   4.628   4.313   2.225 -0.0556 -0.0483 -0.3328
 1661SOL    HW1 5011   4.708   4.293   2.274 -0.8789  0.5649  1.3360
 1661SOL    HW2 5012   4.574   4.233   2.234 -0.9955  0.7182  1.4919
 1662SOL     OW 5013   2.062   2.194   1.508  0.3578  0.2557  0.3404
 1662SOL    HW1 5014   2.034   2.183   1.417 -1.9083 -0.5566  1.0521
 1662SOL    HW2 5015   2.090   2.286   1.513  0.3784  0.3628 -1.1402
 1663SOL     OW 5016   0.487   2.266   2.070  0.1426 -0.5840 -0.1643
 1663SOL    HW1 5017   0.419   2.208   2.104  1.1120 -1.8744 -0.3620
 1663SOL    HW2 5018   0.466   2.352   2.107 -1.8186 -0.8573 -0.5475
 1664SOL     OW 5019   1.126   0.911   0.220  0.0763  0.0874 -0.6120
 1664SOL    HW1 5020   1.094   0.990   0.177 -0.9890 -0.5871 -1.1021
 1664SOL    HW2 5021   1.070   0.902   0.298 -1.1458 -1.2355 -1.6009
 1665SOL     OW 5022   4.332   4.093   2.460  0.7106 -0.0420  0.1501
 1665SOL    HW1 5023   4.301   4.184   2.457  0.6690 -0.0768 -0.5324
 1665SOL    HW2 5024   4.395   4.086   2.388 -1.1215 -1.2214 -1.4380
 1666SOL     OW 5025   3.180   1.698   3.304 -0.1241 -0.1208 -0.0247
 1666SOL    HW1 5026   3.232   1.777   3.293 -2.1794  1.3432  0.3387
 1666SOL    HW2 5027   3.211   1.660   3.386  1.8022 -0.4944 -0.8557
 1667SOL     OW 5028   0.141   3.881   0.105 -0.0673 -0.4651 -0.1976
 1667SOL    HW1 5029   0.170   3.790   0.106 -2.7257 -1.3916 -0.2982
 1667SOL    HW2 5030   0.174   3.917   0.187 -0.0200 -1.8778  0.4360
 1668SOL     OW 5031   0.741   4.246   1.596 -0.6728 -0.3921  0.0964
 1668SOL    HW1 5032   0.727   4.250   1.501 -1.5315  0.2551  0.2419
 1668SOL    HW2 5033   0.734   4.337   1.625  0.6858 -0.4288  0.6423
 1669SOL     OW 5034   1.739   1.485   2.673 -0.0218 -0.2197 -1.1028
 1669SOL    HW1 5035   1.649   1.477   2.704 -0.3904 -0.1132 -2.1250
 1669SOL    HW2 5036   1.741   1.566   2.623  0.9496  0.4062 -0.1024
 1670SOL     OW 5037   1.197   0.068   2.170  0.1845 -0.2053  0.0967
 1670SOL    HW1 5038   1.251  -0.009   2.190  0.6731  0.1846  0.3002
 1670SOL    HW2 5039   1.139   0.076   2.246 -0.8866 -1.2314 -0.5769
 1671SOL     OW 5040   0.457   1.040   1.232 -0.2782 -0.0735 -0.3174
 1671SOL    HW1 5041   0.391   0.970   1.236 -1.0313  0.6645  2.5098
 1671SOL    HW2 5042   0.536   0.996   1.201 -0.9962 -1.9778  0.3579
 1672SOL     OW 5043   0.370   4.462   1.466  0.5283  0.4750 -0.0285
 1672SOL    HW1 5044   0.335   4.387   1.514 -0.2778 -0.4833 -1.9810
 1672SOL    HW2 5045   0.294   4.517   1.447  0.0118 -1.1435 -3.4729
 1673SOL     OW 5046   0.854   2.854   0.782 -0.7575  0.0868  0.4954
 1673SOL    HW1 5047   0.911   2.845   0.858 -0.6316 -0.6856  0.3135
 1673SOL    HW2 5048   0.773   2.892   0.817 -1.5445 -2.2863  1.4255
 1674SOL     OW 5049   1.959   1.758   0.826  1.0227 -0.4674  1.0573
 1674SOL    HW1 5050   1.978   1.755   0.920 -0.9682  0.5438  1.5384
 1674SOL    HW2 5051   1.975   1.669   0.796 -0.2071 -1.3298  2.7838
 1675SOL     OW 5052   1.638   3.562   2.829  0.4175  0.4304  0.0354
 1675SOL    HW1 5053   1.566   3.500   2.840  1.2993 -0.2975  2.4082
 1675SOL    HW2 5054   1.711   3.509   2.798  0.0941  1.1034 -2.0260
 1676SOL     OW 5055   0.030   1.463   2.075 -0.2996 -0.6146 -0.5597
 1676SOL    HW1 5056   0.066   1.442   2.161 -1.8263  0.1891  0.3036
 1676SOL    HW2 5057   0.106   1.459   2.017  0.9143 -0.4562  0.9377
 1677SOL     OW 5058   3.176   3.559   2.321 -0.2619 -0.2029  0.0668
 1677SOL    HW1 5059   3.112   3.614   2.275 -0.5062 -0.7644 -0.2729
 1677SOL    HW2 5060   3.220   3.619   2.381  1.6848  1.0901 -2.4624
 1678SOL     OW 5061   4.309   2.941   1.248  0.0985  0.2187 -0.4842
 1678SOL    HW1 5062   4.360   3.008   1.202  0.4428  0.6556  0.5003
 1678SOL    HW2 5063   4.282   2.880   1.180  0.4565  0.9355 -1.2840
 1679SOL     OW 5064   4.630   4.461   2.808  0.5262 -0.2496  0.1780
 1679SOL    HW1 5065   4.600   4.507   2.730 -2.0728 -1.4070  0.4167
 1679SOL    HW2 5066   4.578   4.498   2.880  0.3473 -1.6450  0.7990
 1680SOL     OW 5067   4.673   3.109   0.939  0.9695  0.0614  0.0445
 1680SOL    HW1 5068   4.715   3.190   0.911  2.6308 -1.3065 -1.5918
 1680SOL    HW2 5069   4.581   3.119   0.911  1.6545  0.4767 -2.2866
 1681SOL     OW 5070   0.394   1.596   0.464 -0.1500  0.4850  0.1954
 1681SOL    HW1 5071   0.387   1.504   0.489  0.7038  0.5955  0.9007
 1681SOL    HW2 5072   0.305   1.630   0.472 -0.2264  0.0618  1.3484
 1682SOL     OW 5073   2.285   4.780   2.349  0.1183  0.1715  0.2417
 1682SOL    HW1 5074   2.347   4.774   2.276 -0.9840  1.2215 -0.8430
 1682SOL    HW2 5075   2.212   4.724   2.323  0.0246 -0.0103  0.8774
 1683SOL     OW 5076   4.018   2.902   3.127 -0.1690  0.1338  0.2319
 1683SOL    HW1 5077   3.982   2.922   3.214  0.7679  0.5277  0.5397
 1683SOL    HW2 5078   3.970   2.824   3.099  0.6931 -1.0211  1.8330
 1684SOL     OW 5079   3.016   2.332   2.062  0.2810  0.0874 -0.2191
 1684SOL    HW1 5080   2.929   2.361   2.089  0.7733  0.9443  0.5170
 1684SOL    HW2 5081   3.025   2.363   1.971 -0.1288  0.1140 -0.2498
 1685SOL     OW 5082   0.681   3.294   1.750 -0.3611 -0.3619 -0.4320
 1685SOL    HW1 5083   0.717   3.210   1.723 -2.4515 -2.0903  1.7428
 1685SOL    HW2 5084   0.599   3.302   1.701 -1.0991 -0.5522  0.7226
 1686SOL     OW 5085   0.869   2.819   1.079 -0.4714  0.8804 -0.4119
 1686SOL    HW1 5086   0.954   2.795   1.116 -0.2130  1.6027 -0.5098
 1686SOL    HW2 5087   0.806   2.765   1.126 -0.1728  1.9451  1.2808
 1687SOL     OW 5088   2.602   4.271   2.138  0.0594  0.5433 -0.0053
 1687SOL    HW1 5089   2.696   4.257   2.148  0.0795  0.8025  0.1830
 1687SOL    HW2 5090   2.582   4.238   2.051  0.0168 -1.0924  0.5779
 1688SOL     OW 5091   3.286   3.921   2.332 -0.0352  0.1464  0.0217
 1688SOL    HW1 5092   3.317   3.831   2.346  1.7543  0.4888 -1.3842
 1688SOL    HW2 5093   3.291   3.961   2.419  2.5644 -0.1582  0.1082
 1689SOL     OW 5094   0.802   4.461   1.352  0.3738 -0.7827  0.7274
 1689SOL    HW1 5095   0.727   4.519   1.339  1.2478  0.4497  0.8894
 1689SOL    HW2 5096   0.850   4.501   1.425  1.6294 -1.0419  0.0760
 1690SOL     OW 5097   0.889   1.812   2.716 -0.2999 -0.3570 -0.1240
 1690SOL    HW1 5098   0.879   1.849   2.629 -0.8436  0.5783  0.3168
 1690SOL    HW2 5099   0.981   1.785   2.720 -0.6292 -1.8491 -1.5078
 1691SOL     OW 5100   0.771   0.375   3.164 -0.2111  0.5168 -0.2778
 1691SOL    HW1 5101   0.778   0.297   3.218 -0.5522  0.4532 -0.3225
 1691SOL    HW2 5102   0.702   0.426   3.205 -1.2312 -0.0320 -1.2630
 1692SOL     OW 5103   4.412   1.536   1.035  0.7649 -0.4861  0.5618
 1692SOL    HW1 5104   4.352   1.527   1.109  0.3723  0.2074  0.3352
 1692SOL    HW2 5105   4.360   1.511   0.959  0.3946  1.2277  0.2213
 1693SOL     OW 5106   1.543   4.310   2.673  0.4508  0.0022  0.4023
 1693SOL    HW1 5107   1.532   4.398   2.708  0.3411  0.5078 -0.8591
 1693SOL    HW2 5108   1.615   4.273   2.725 -0.2659  0.3872  1.7269
 1694SOL     OW 5109   2.042   0.081   0.805  0.3401 -0.0391  0.0290
 1694SOL    HW1 5110   2.110   0.043   0.860 -1.0252 -1.3204  0.9133
 1694SOL    HW2 5111   2.086   0.151   0.757  1.9971 -0.0699  1.4133
 1695SOL     OW 5112   4.423   1.743   2.084 -0.0505  0.0190  0.6818
 1695SOL    HW1 5113   4.372   1.663   2.067 -0.9039  0.4918  0.9634
 1695SOL    HW2 5114   4.377   1.786   2.156  2.1789 -0.7777  2.6935
 1696SOL     OW 5115   1.652   4.751   1.669  0.8668 -0.5302  0.5612
 1696SOL    HW1 5116   1.632   4.803   1.746  1.2731  0.6863 -0.1239
 1696SOL    HW2 5117   1.624   4.662   1.692 -0.8532  0.1654  1.3754
 1697SOL     OW 5118   2.832   1.254   2.795  0.1139  0.1540  0.1618
 1697SOL    HW1 5119   2.773   1.183   2.820 -1.6167  1.9090  1.3334
 1697SOL    HW2 5120   2.875   1.223   2.715 -1.1623 -1.8604  0.2003
 1698SOL     OW 5121   2.576   4.509   3.189  0.1204  0.3672 -0.5214
 1698SOL    HW1 5122   2.523   4.437   3.223  0.0803  1.8028  2.8096
 1698SOL    HW2 5123   2.665   4.488   3.217  0.0227  1.8048  1.0059
 1699SOL     OW 5124   4.739   3.990   2.208 -0.1790  0.1091  0.5485
 1699SOL    HW1 5125   4.758   3.978   2.115  2.8271 -1.7756  1.2619
 1699SOL    HW2 5126   4.646   3.967   2.217 -0.4246 -0.0839 -1.8988
 1700SOL     OW 5127   3.298   3.725   0.247  0.4689 -0.0669 -0.9344
 1700SOL    HW1 5128   3.317   3.724   0.340  0.4250 -2.6736 -0.8771
 1700SOL    HW2 5129   3.245   3.803   0.234  0.2010  0.1792  1.2675
 1701SOL     OW 5130   2.210   1.350   2.446 -0.4391  0.2161  0.1497
 1701SOL    HW1 5131   2.120   1.359   2.416 -0.6108 -0.3031  0.4989
 1701SOL    HW2 5132   2.231   1.258   2.432 -0.4130  0.0346  1.3076
 1702SOL     OW 5133   2.615   0.130   2.516  0.0750  0.7308  0.4901
 1702SOL    HW1 5134   2.637   0.064   2.451  0.1086  1.4768 -0.2799
 1702SOL    HW2 5135   2.699   0.159   2.551  0.1014  0.7716  0.3962
 1703SOL     OW 5136   3.547   4.663   3.317 -0.1062 -0.6508 -0.0607
 1703SOL    HW1 5137   3.493   4.729   3.274 -2.0560 -1.3001  1.2249
 1703SOL    HW2 5138   3.576   4.704   3.398  3.5724  0.5771 -1.7601
 1704SOL     OW 5139   3.113   1.954   2.351  0.3924  0.3394  0.1137
 1704SOL    HW1 5140   3.208   1.947   2.354  0.3832  0.5568  1.3017
 1704SOL    HW2 5141   3.087   1.970   2.442 -0.7291  0.9104 -0.2911
 1705SOL     OW 5142   4.049   4.524   2.079  0.1238  0.4215  0.3939
 1705SOL    HW1 5143   4.089   4.441   2.104  0.7715 -0.9150 -4.2118
 1705SOL    HW2 5144   4.123   4.585   2.072 -0.0216  0.7138  1.2323
 1706SOL     OW 5145   4.806   4.125   0.036  0.2893  0.1550 -0.5789
 1706SOL    HW1 5146   4.777   4.091  -0.048 -1.0066 -1.0156  0.2932
 1706SOL    HW2 5147   4.831   4.048   0.086  0.4392  0.7751  0.3271
 1707SOL     OW 5148   4.265   3.873   1.128  0.0079 -0.0344 -0.3236
 1707SOL    HW1 5149   4.347   3.881   1.177  0.0182 -0.2522 -0.3023
 1707SOL    HW2 5150   4.280   3.800   1.068 -0.3138 -0.3456 -0.0306
 1708SOL     OW 5151   0.074   2.142   1.461 -0.0569 -0.6314  0.5360
 1708SOL    HW1 5152   0.152   2.137   1.406 -0.8806  0.5864 -0.8207
 1708SOL    HW2 5153   0.007   2.094   1.413 -0.5209 -0.4403  0.9812
 1709SOL     OW 5154   0.872   2.182   1.406 -0.0899 -0.3695 -0.3956
 1709SOL    HW1 5155   0.955   2.145   1.435 -0.3467 -2.1594 -1.7422
 1709SOL    HW2 5156   0.824   2.202   1.487  0.8841 -1.1501  0.3951
 1710SOL     OW 5157   2.537   2.990   1.691 -0.4303  0.4282 -0.5886
 1710SOL    HW1 5158   2.487   3.025   1.765  2.0574 -0.0933  1.4910
 1710SOL    HW2 5159   2.489   2.912   1.665 -1.3968  0.6305  0.4954
 1711SOL     OW 5160   2.823   2.753   2.227  0.0279  0.3799 -0.1312
 1711SOL    HW1 5161   2.815   2.811   2.152  1.1719  0.5848 -0.1055
 1711SOL    HW2 5162   2.916   2.734   2.234 -0.0970  0.0762  1.0274
 1712SOL     OW 5163   1.197   0.709   3.066 -0.0478 -0.5649  0.0614
 1712SOL    HW1 5164   1.124   0.767   3.045  0.2741 -0.5861 -1.2042
 1712SOL    HW2 5165   1.156   0.629   3.100 -0.4609  0.7643  2.9297
 1713SOL     OW 5166   4.112   0.455   2.392  0.2830  0.2360  0.3611
 1713SOL    HW1 5167   4.177   0.464   2.322 -0.2761 -1.4442 -0.4248
 1713SOL    HW2 5168   4.033   0.425   2.348 -0.6069  0.8256  1.5027
 1714SOL     OW 5169   3.334   0.562   1.735 -0.3910 -0.4021 -0.3675
 1714SOL    HW1 5170   3.273   0.588   1.666 -2.4765 -1.3477  1.0039
 1714SOL    HW2 5171   3.308   0.472   1.757 -0.5225  0.2198  2.3215
 1715SOL     OW 5172   3.167   2.138   3.030 -0.1335 -0.0884  0.1854
 1715SOL    HW1 5173   3.075   2.146   3.005 -0.0447 -3.0752 -1.5757
 1715SOL    HW2 5174   3.194   2.228   3.051 -2.8822  1.1970 -1.2093
 1716SOL     OW 5175   2.534   4.495   0.667  0.0855 -0.0737 -0.0181
 1716SOL    HW1 5176   2.483   4.427   0.624  1.1574 -1.1483  0.3577
 1716SOL    HW2 5177   2.506   4.492   0.759  1.3715 -1.2209  0.3556
 1717SOL     OW 5178   0.284   0.491   0.474 -0.3044 -0.4156 -0.0383
 1717SOL    HW1 5179   0.274   0.552   0.400 -0.9257 -1.8432 -1.1770
 1717SOL    HW2 5180   0.376   0.502   0.500 -0.7686  2.1277  0.8528
 1718SOL     OW 5181   4.036   2.431   1.206 -0.2624  0.6314  0.3283
 1718SOL    HW1 5182   4.047   2.394   1.293 -1.0017  1.0260  0.6026
 1718SOL    HW2 5183   3.994   2.516   1.221  0.8843  1.3362 -0.3256
 1719SOL     OW 5184   0.047   1.020   3.377  0.9683 -0.1548 -0.2449
 1719SOL    HW1 5185   0.101   0.941   3.375  0.2626 -0.6827  0.8675
 1719SOL    HW2 5186  -0.034   0.994   3.421  0.1932  0.8715 -1.0192
 1720SOL     OW 5187   0.363   1.413   3.350 -0.2407 -0.2509  0.1042
 1720SOL    HW1 5188   0.288   1.355   3.334 -0.1648 -0.2157 -0.4050
 1720SOL    HW2 5189   0.364   1.471   3.274  0.1175 -0.0486  0.2649
 1721SOL     OW 5190   2.237   0.445   2.361  0.0516  0.6055  0.6465
 1721SOL    HW1 5191   2.292   0.368   2.373  0.8584  1.1473  0.5764
 1721SOL    HW2 5192   2.232   0.456   2.266  0.4485  0.9815  0.6653
 1722SOL     OW 5193   0.003   2.015   3.379 -0.1283 -0.1230 -0.3612
 1722SOL    HW1 5194   0.068   2.067   3.332  0.4588 -0.4332  0.0914
 1722SOL    HW2 5195   0.011   2.043   3.470 -0.8994  0.1080 -0.3645
 1723SOL     OW 5196   3.179   0.199   1.482  0.3593  0.3482  0.0390
 1723SOL    HW1 5197   3.268   0.210   1.515  0.1566  0.8063  0.4420
 1723SOL    HW2 5198   3.148   0.118   1.522  0.6444  0.1048 -0.2235
 1724SOL     OW 5199   4.397   2.914   2.939 -0.0152 -0.2975 -0.0256
 1724SOL    HW1 5200   4.391   2.930   2.845  0.9137  0.0103 -0.0464
 1724SOL    HW2 5201   4.360   2.826   2.951 -0.2114 -0.3083 -0.6661
 1725SOL     OW 5202   3.421   0.486   2.907 -0.0398 -0.6252  0.4446
 1725SOL    HW1 5203   3.420   0.547   2.981  0.8309  1.7100 -1.3402
 1725SOL    HW2 5204   3.373   0.532   2.838  0.0397 -2.2826 -0.7673
 1726SOL     OW 5205   3.442   3.122   0.003  0.3237  0.1224 -0.2124
 1726SOL    HW1 5206   3.413   3.056   0.065 -0.4326  0.3127 -0.3480
 1726SOL    HW2 5207   3.363   3.142  -0.049  0.5598  1.0605 -0.2259
 1727SOL     OW 5208   1.758   0.659   1.630 -0.3483  0.6932  0.1458
 1727SOL    HW1 5209   1.780   0.607   1.707  0.4468  0.5451 -0.1659
 1727SOL    HW2 5210   1.682   0.711   1.656 -0.7367 -0.1207  0.6834
 1728SOL     OW 5211   0.958   1.499   3.114 -0.0619 -0.6549  0.3575
 1728SOL    HW1 5212   0.992   1.418   3.152 -3.6941 -2.6481 -0.1646
 1728SOL    HW2 5213   0.937   1.554   3.189 -0.1393 -1.3973  0.8866
 1729SOL     OW 5214   1.089   2.623   1.412 -0.9964  0.2057 -0.2094
 1729SOL    HW1 5215   1.140   2.555   1.457  0.5350  2.5767  1.9081
 1729SOL    HW2 5216   1.006   2.626   1.460 -0.4261  0.8874  0.7637
 1730SOL     OW 5217   1.481   3.988   2.790 -0.5265 -0.4797  0.1404
 1730SOL    HW1 5218   1.427   3.919   2.829 -0.4614 -0.1694  0.7937
 1730SOL    HW2 5219   1.549   4.006   2.856  0.5410 -1.0448 -0.7626
 1731SOL     OW 5220   4.834   2.046   1.946  0.0567 -0.5708  0.3345
 1731SOL    HW1 5221   4.811   2.086   2.030  1.7365 -0.3412  0.7187
 1731SOL    HW2 5222   4.759   1.991   1.925 -1.1965  0.7721  1.0749
 1732SOL     OW 5223   0.869   2.205   0.868 -0.6659  0.5925  0.6630
 1732SOL    HW1 5224   0.813   2.140   0.911 -1.2126  0.6280  0.0182
 1732SOL    HW2 5225   0.900   2.261   0.940  0.8187 -1.1003  1.4039
 1733SOL     OW 5226   0.381   2.353   2.678 -0.6103 -1.0906  0.0564
 1733SOL    HW1 5227   0.463   2.399   2.695 -0.4299 -1.9586  1.7040
 1733SOL    HW2 5228   0.405   2.282   2.618 -0.2128 -1.1541  0.2882
 1734SOL     OW 5229   2.875   0.644   1.110 -0.4984 -0.6951  0.6131
 1734SOL    HW1 5230   2.938   0.607   1.049  0.7262 -1.0250  2.0055
 1734SOL    HW2 5231   2.866   0.576   1.178 -0.3209  0.4174  1.7866
 1735SOL     OW 5232   1.822   3.287   0.364 -0.1758  0.3621 -0.6264
 1735SOL    HW1 5233   1.769   3.228   0.311 -1.4291  0.5928  0.3237
 1735SOL    HW2 5234   1.762   3.320   0.431  1.3041  0.2260  0.8294
 1736SOL     OW 5235   2.639   2.031   2.836  0.4690 -0.3343  0.0967
 1736SOL    HW1 5236   2.606   1.958   2.889 -0.8739 -0.3424 -0.6988
 1736SOL    HW2 5237   2.590   2.107   2.868 -1.8152 -0.6439 -2.2867
 1737SOL     OW 5238   0.806   1.930   0.369  0.4149  0.1192 -0.2827
 1737SOL    HW1 5239   0.824   2.009   0.419 -1.8881  0.2536  0.4519
 1737SOL    HW2 5240   0.733   1.954   0.312 -0.0744 -1.3568 -0.3243
 1738SOL     OW 5241   1.851   4.487   2.089 -0.5877 -0.0276  0.2289
 1738SOL    HW1 5242   1.846   4.579   2.064 -3.6769 -0.1609 -0.0579
 1738SOL    HW2 5243   1.788   4.443   2.032  0.3444 -2.2292  0.7826
 1739SOL     OW 5244   2.932   1.884   0.074 -0.1879  0.6520  0.5228
 1739SOL    HW1 5245   2.884   1.878  -0.008 -2.4817  2.5674  1.6188
 1739SOL    HW2 5246   2.867   1.911   0.139  1.6224 -0.3042  2.9082
 1740SOL     OW 5247   0.107   4.371   2.774  0.9143 -0.8447 -0.3951
 1740SOL    HW1 5248   0.036   4.331   2.724  0.7314  0.7750 -1.5067
 1740SOL    HW2 5249   0.066   4.445   2.820  1.9773  0.6943 -1.7882
 1741SOL     OW 5250   1.832   4.341   0.573  0.2314  0.1706 -0.3320
 1741SOL    HW1 5251   1.871   4.257   0.598 -0.8266  0.1752  1.5197
 1741SOL    HW2 5252   1.843   4.345   0.478 -0.2623 -2.3718 -0.5753
 1742SOL     OW 5253   1.765   0.186   1.617  0.4460 -0.6635 -0.2838
 1742SOL    HW1 5254   1.750   0.239   1.696  2.9003 -2.1722  1.3381
 1742SOL    HW2 5255   1.688   0.130   1.610 -1.8831  2.3796 -1.6252
 1743SOL     OW 5256   1.349   1.566   0.881  0.1667 -0.3125 -0.0686
 1743SOL    HW1 5257   1.309   1.652   0.887  1.3192  0.2953 -0.8340
 1743SOL    HW2 5258   1.289   1.516   0.825 -0.0150  0.2888 -0.4225
 1744SOL     OW 5259   1.729   4.645   0.202 -0.1869 -0.2541  0.3466
 1744SOL    HW1 5260   1.795   4.688   0.147 -0.1882 -1.1976 -0.4251
 1744SOL    HW2 5261   1.688   4.716   0.250  0.7791  0.4520  0.1635
 1745SOL     OW 5262   3.658   2.151   0.991 -0.4693 -0.1863  0.2093
 1745SOL    HW1 5263   3.669   2.219   1.058 -0.1198 -0.0324  0.0000
 1745SOL    HW2 5264   3.610   2.196   0.921  0.3649  0.0523 -0.2254
 1746SOL     OW 5265   4.110   4.276   0.226 -0.2986 -0.4803  0.0185
 1746SOL    HW1 5266   4.083   4.252   0.315 -1.2717 -0.0455 -0.1500
 1746SOL    HW2 5267   4.099   4.196   0.175  0.9493 -0.9369  0.4128
 1747SOL     OW 5268   2.607   1.949   1.700 -0.2541  0.0074  0.4142
 1747SOL    HW1 5269   2.655   2.008   1.758  1.2776 -1.6278  0.9212
 1747SOL    HW2 5270   2.559   1.891   1.759 -1.1605  0.2728 -0.0504
 1748SOL     OW 5271   1.372   0.187   1.812 -0.1351 -0.0796  0.0012
 1748SOL    HW1 5272   1.314   0.194   1.888 -0.6066 -0.6322 -0.2961
 1748SOL    HW2 5273   1.343   0.107   1.767 -1.4140  1.4260 -2.0476
 1749SOL     OW 5274   1.151   4.405   3.380 -0.0039 -0.0661  0.2082
 1749SOL    HW1 5275   1.058   4.394   3.361  0.2230 -0.6133 -0.6338
 1749SOL    HW2 5276   1.170   4.342   3.449 -0.9591  2.3128  2.8395
 1750SOL     OW 5277   1.078   1.592   2.367 -0.2356 -0.4589  0.4251
 1750SOL    HW1 5278   1.020   1.553   2.432  1.5478 -1.0002  1.7619
 1750SOL    HW2 5279   1.085   1.525   2.299 -2.6762  0.3943 -0.7804
 1751SOL     OW 5280   0.223   1.403   2.779  0.2695  0.5011 -0.3937
 1751SOL    HW1 5281   0.201   1.493   2.754 -0.1469  0.3759 -0.4930
 1751SOL    HW2 5282   0.139   1.362   2.799  0.5821  0.5566  1.1207
 1752SOL     OW 5283   3.775   3.883   2.448 -0.3901  0.3050  0.0543
 1752SOL    HW1 5284   3.757   3.790   2.460 -2.8672  0.8072  0.8766
 1752SOL    HW2 5285   3.845   3.902   2.510  0.0713 -0.9706 -0.0412
 1753SOL     OW 5286   4.834   1.938   0.443 -0.6386  0.1942 -0.2975
 1753SOL    HW1 5287   4.821   1.905   0.354  2.3562 -2.7875  0.1685
 1753SOL    HW2 5288   4.898   2.008   0.433 -1.3975  0.8570 -0.5970
 1754SOL     OW 5289   4.079   0.515   0.916  0.3173 -0.4809 -0.2575
 1754SOL    HW1 5290   4.077   0.424   0.944 -0.0888  0.6580  4.2090
 1754SOL    HW2 5291   4.172   0.534   0.903  0.5534 -1.1189  0.4529
 1755SOL     OW 5292   4.624   2.960   3.415 -0.2055 -0.5435  0.2005
 1755SOL    HW1 5293   4.607   2.875   3.454 -1.4029 -0.1615  0.5616
 1755SOL    HW2 5294   4.540   3.006   3.421  0.2135  0.3737 -0.6938
 1756SOL     OW 5295   1.083   0.998   2.258  0.2058  0.2236 -1.3611
 1756SOL    HW1 5296   1.097   0.934   2.328 -0.8312  2.6481  1.2826
 1756SOL    HW2 5297   1.018   0.957   2.201 -1.0142 -0.8250  0.6726
 1757SOL     OW 5298   4.496   1.663   3.344 -0.4841 -0.0719 -0.0595
 1757SOL    HW1 5299   4.487   1.739   3.401  1.2224 -0.2518  0.5017
 1757SOL    HW2 5300   4.572   1.683   3.290 -0.1781 -1.2646 -0.0888
 1758SOL     OW 5301   4.502   4.622   3.019 -0.0319 -0.1588  0.0206
 1758SOL    HW1 5302   4.579   4.677   3.034 -0.7690  0.7885  0.4331
 1758SOL    HW2 5303   4.473   4.597   3.107  0.4738 -1.4831 -0.1681
 1759SOL     OW 5304   0.610   0.529   1.097  0.2466  0.4299  0.7224
 1759SOL    HW1 5305   0.694   0.492   1.122  0.1222  0.6292  1.4588
 1759SOL    HW2 5306   0.564   0.458   1.053  0.5064  0.0953  0.9925
 1760SOL     OW 5307   3.935   1.096   1.080  0.1760  0.2258 -0.7473
 1760SOL    HW1 5308   3.852   1.131   1.112 -0.2631 -1.1906 -0.2789
 1760SOL    HW2 5309   3.974   1.052   1.155  0.5438 -0.5771 -1.3929
 1761SOL     OW 5310   2.919   4.461   0.190  0.1452  0.2122 -0.3785
 1761SOL    HW1 5311   3.011   4.448   0.165 -0.2676 -1.3961 -1.2293
 1761SOL    HW2 5312   2.922   4.523   0.263  2.0090 -0.6135  0.3191
 1762SOL     OW 5313   0.191   3.279   1.395 -0.1676  0.9339  0.4649
 1762SOL    HW1 5314   0.251   3.286   1.321  1.9464  1.0901  2.0869
 1762SOL    HW2 5315   0.108   3.249   1.357  1.4257 -1.0571 -1.6662
 1763SOL     OW 5316   3.679   0.963   0.649  0.3916  0.2320 -0.1128
 1763SOL    HW1 5317   3.675   1.008   0.564  2.2188  1.0644  0.1984
 1763SOL    HW2 5318   3.671   0.870   0.627 -1.0756  0.5285 -0.9909
 1764SOL     OW 5319   2.604   3.495   1.516 -0.4381 -0.0704 -0.3899
 1764SOL    HW1 5320   2.628   3.507   1.425 -0.6229  1.8459 -0.2416
 1764SOL    HW2 5321   2.541   3.566   1.533 -2.3849 -1.9058  0.5503
 1765SOL     OW 5322   4.682   2.167   0.537  0.3262 -0.5167 -0.0253
 1765SOL    HW1 5323   4.772   2.137   0.527 -0.0965 -1.7446 -0.3256
 1765SOL    HW2 5324   4.637   2.133   0.459 -0.6431 -0.9081  0.6849
 1766SOL     OW 5325   4.435   1.311   3.215  0.1261  0.4083  0.1666
 1766SOL    HW1 5326   4.378   1.347   3.147  0.4145 -0.4668 -0.5502
 1766SOL    HW2 5327   4.518   1.358   3.205  0.7936 -1.0018 -1.3389
 1767SOL     OW 5328   1.865   0.823   0.597  0.8818  0.0826  0.0600
 1767SOL    HW1 5329   1.953   0.804   0.627  1.1594  0.6714 -0.3643
 1767SOL    HW2 5330   1.876   0.852   0.507  0.4223  1.5363  0.4423
 1768SOL     OW 5331   2.420   3.062   3.284 -0.3553 -0.1894  0.1643
 1768SOL    HW1 5332   2.460   3.050   3.370  0.1848 -1.0135 -0.1838
 1768SOL    HW2 5333   2.380   2.977   3.265 -0.9934  0.1744 -0.1415
 1769SOL     OW 5334   2.354   2.188   0.472  0.5956  0.3381  0.3394
 1769SOL    HW1 5335   2.439   2.147   0.487  0.1400 -0.1918  1.5885
 1769SOL    HW2 5336   2.355   2.211   0.380  3.0040  2.4067  0.7691
 1770SOL     OW 5337   1.441   2.975   2.699  0.3118 -0.4041  0.2669
 1770SOL    HW1 5338   1.399   2.909   2.645  1.0494 -0.9878  0.3790
 1770SOL    HW2 5339   1.420   3.059   2.657 -1.5834 -0.5976  0.7612
 1771SOL     OW 5340   4.602   1.589   0.076  0.0044 -0.1469  0.3193
 1771SOL    HW1 5341   4.522   1.551   0.038 -0.1037 -0.5222  0.9180
 1771SOL    HW2 5342   4.658   1.605  -0.000 -0.7423  0.3706 -0.1314
 1772SOL     OW 5343   1.200   4.430   2.601 -0.3428 -0.2229  0.0438
 1772SOL    HW1 5344   1.155   4.372   2.540  1.1773 -0.4825 -0.8766
 1772SOL    HW2 5345   1.133   4.456   2.664 -1.4062 -1.7611 -0.4135
 1773SOL     OW 5346   1.590   0.841   1.713 -0.5282 -0.5721  0.0154
 1773SOL    HW1 5347   1.519   0.825   1.775 -0.0438 -3.5746 -0.0383
 1773SOL    HW2 5348   1.665   0.863   1.768 -0.6490 -0.9912  0.3593
 1774SOL     OW 5349   3.986   0.106   0.725 -0.0804  0.3763  0.0719
 1774SOL    HW1 5350   3.962   0.114   0.632 -0.7176  1.3556  0.3020
 1774SOL    HW2 5351   4.016   0.016   0.734  0.2284  0.3374 -1.1410
 1775SOL     OW 5352   2.532   1.808   0.398 -0.6709 -0.1016  0.1775
 1775SOL    HW1 5353   2.515   1.728   0.347 -0.4428  0.0664 -0.1647
 1775SOL    HW2 5354   2.446   1.834   0.431 -1.1063  0.7121 -1.4865
 1776SOL     OW 5355   4.004   4.330   1.268 -0.1581  0.1609 -0.3633
 1776SOL    HW1 5356   4.011   4.248   1.219 -0.7475  0.1081 -0.3693
 1776SOL    HW2 5357   3.920   4.366   1.242  0.1898  0.8734 -0.5103
 1777SOL     OW 5358   2.871   1.971   2.679  0.4349  0.1174 -0.3821
 1777SOL    HW1 5359   2.788   1.970   2.726  0.1135  0.1788 -0.9433
 1777SOL    HW2 5360   2.905   1.881   2.687  0.4568  0.1688  0.0943
 1778SOL     OW 5361   3.600   1.696   3.134  0.3892  0.0514  0.0505
 1778SOL    HW1 5362   3.660   1.724   3.065  0.9503  0.2628  0.6082
 1778SOL    HW2 5363   3.536   1.640   3.090  1.5785 -1.0023 -0.4119
 1779SOL     OW 5364   2.242   1.580   2.711  0.1627  0.4782  0.0522
 1779SOL    HW1 5365   2.238   1.656   2.652  0.2128  1.1130  0.8595
 1779SOL    HW2 5366   2.151   1.557   2.726  0.1542  0.0128 -0.6389
 1780SOL     OW 5367   2.326   1.728   1.699  0.1472 -0.5955  0.2789
 1780SOL    HW1 5368   2.242   1.701   1.737  0.1841  0.0315  0.8314
 1780SOL    HW2 5369   2.317   1.822   1.687  0.1752 -0.7539 -1.2181
 1781SOL     OW 5370   2.797   3.925   1.166  0.1290  0.0537  0.2742
 1781SOL    HW1 5371   2.799   3.886   1.078  0.4767 -0.4728  0.5096
 1781SOL    HW2 5372   2.735   3.998   1.158 -0.2795 -0.3378 -0.2683
 1782SOL     OW 5373   4.790   1.599   3.033 -0.3734 -0.0375 -0.0462
 1782SOL    HW1 5374   4.704   1.639   3.037 -1.0392 -0.9422 -2.9220
 1782SOL    HW2 5375   4.850   1.671   3.011 -0.9434  0.0670 -1.3189
 1783SOL     OW 5376   4.812   4.790   0.283  0.3970  0.1352  0.3773
 1783SOL    HW1 5377   4.901   4.823   0.278  0.1752  0.7730  0.5679
 1783SOL    HW2 5378   4.764   4.841   0.218  0.4362 -1.1051 -0.6733
 1784SOL     OW 5379   2.641   0.517   0.351  0.5774  0.1238 -0.1510
 1784SOL    HW1 5380   2.624   0.577   0.278 -0.7965 -2.1167 -1.7977
 1784SOL    HW2 5381   2.671   0.436   0.309 -1.2967 -1.6006  1.6222
 1785SOL     OW 5382   4.741   4.573   0.086 -0.0805  0.4441  0.5717
 1785SOL    HW1 5383   4.734   4.616   0.171  0.2405  2.2268 -0.2531
 1785SOL    HW2 5384   4.824   4.525   0.090  0.0857  0.7738  1.1373
 1786SOL     OW 5385   3.948   3.677   2.824  0.4503  0.0179  0.3637
 1786SOL    HW1 5386   3.981   3.755   2.779 -0.7457 -1.4279 -3.4399
 1786SOL    HW2 5387   3.860   3.700   2.853 -0.3685 -0.1355 -1.8110
 1787SOL     OW 5388   3.294   1.466   1.962 -0.1522 -0.2534  0.2122
 1787SOL    HW1 5389   3.233   1.528   2.001  0.6117  0.7872 -0.2190
 1787SOL    HW2 5390   3.380   1.495   1.991  0.2016 -1.2542  0.1933
 1788SOL     OW 5391   3.032   3.511   0.751 -0.5656 -0.4007 -0.0743
 1788SOL    HW1 5392   2.963   3.513   0.818 -0.4013 -0.2199  0.0914
 1788SOL    HW2 5393   3.110   3.482   0.799 -0.6173 -1.0154 -0.3482
 1789SOL     OW 5394   3.144   0.631   1.523  0.0324  0.3752 -0.5501
 1789SOL    HW1 5395   3.110   0.559   1.470  0.1302  0.3345 -0.5594
 1789SOL    HW2 5396   3.073   0.652   1.584  0.5007 -0.6856  0.4070
 1790SOL     OW 5397   2.600   2.869   3.003  0.3741 -0.6944  0.1291
 1790SOL    HW1 5398   2.553   2.785   3.003  0.9966 -1.0530  0.9492
 1790SOL    HW2 5399   2.653   2.867   3.082  0.4035  0.4837  0.1564
 1791SOL     OW 5400   0.888   1.580   1.902  0.4772 -0.6278 -0.6232
 1791SOL    HW1 5401   0.870   1.635   1.825 -2.3442  1.9180  1.6152
 1791SOL    HW2 5402   0.966   1.618   1.941 -0.6956  1.1077  0.1648
 1792SOL     OW 5403   0.325   3.698   0.601  0.1201  0.5012  0.2997
 1792SOL    HW1 5404   0.357   3.625   0.548 -1.0406 -0.3306  0.7060
 1792SOL    HW2 5405   0.369   3.775   0.565  1.0206 -0.3354 -0.4306
 1793SOL     OW 5406   1.232   0.267   0.279 -0.5424  0.3429  0.1364
 1793SOL    HW1 5407   1.141   0.249   0.255 -0.1758 -0.4990 -0.6645
 1793SOL    HW2 5408   1.246   0.358   0.253 -0.9265  0.2416 -0.4314
 1794SOL     OW 5409   1.306   2.557   1.957 -0.0564 -0.0105 -0.3788
 1794SOL    HW1 5410   1.247   2.564   2.032 -0.9665  1.5901 -1.1858
 1794SOL    HW2 5411   1.297   2.641   1.911  0.3585 -0.9795 -2.3577
 1795SOL     OW 5412   0.369   1.541   2.277  0.0858 -0.8364 -0.5482
 1795SOL    HW1 5413   0.376   1.575   2.188 -0.5649 -0.0631 -0.3180
 1795SOL    HW2 5414   0.280   1.505   2.282  0.4432 -1.7184 -0.4945
 1796SOL     OW 5415   0.287   0.385   3.121  0.7491  0.7589 -0.3288
 1796SOL    HW1 5416   0.293   0.413   3.029 -0.8334 -1.4195 -1.1785
 1796SOL    HW2 5417   0.377   0.369   3.147  1.1747  0.5072 -1.8377
 1797SOL     OW 5418   0.309   3.491   2.052  0.1841  0.1559  0.2992
 1797SOL    HW1 5419   0.307   3.568   2.110 -0.1996  0.4715 -0.1217
 1797SOL    HW2 5420   0.259   3.518   1.975 -1.2462 -1.0261  0.7748
 1798SOL     OW 5421   3.573   2.186   0.657  0.2100 -0.0214  0.3199
 1798SOL    HW1 5422   3.594   2.142   0.575 -1.3797  0.0881 -0.1859
 1798SOL    HW2 5423   3.655   2.189   0.704  0.6142 -2.5154 -0.0955
 1799SOL     OW 5424   3.041   4.546   1.527  0.1685  0.2078  0.1759
 1799SOL    HW1 5425   2.949   4.553   1.553  0.2216 -0.2588  0.4937
 1799SOL    HW2 5426   3.065   4.456   1.549  0.7694  0.4005  0.3037
 1800SOL     OW 5427   2.150   1.561   0.184 -0.9855 -0.2989 -0.4344
 1800SOL    HW1 5428   2.091   1.543   0.111  0.6686 -0.2592 -1.8498
 1800SOL    HW2 5429   2.226   1.604   0.143  0.8315 -1.9381  0.9890
 1801SOL     OW 5430   3.833   1.025   1.741 -0.8201  0.0464 -0.0304
 1801SOL    HW1 5431   3.816   1.118   1.756  2.2919  1.3424 -3.2303
 1801SOL    HW2 5432   3.800   1.009   1.652  1.0817 -1.1314 -0.5755
 1802SOL     OW 5433   0.784   1.029   1.752  0.1409  0.2110 -0.3170
 1802SOL    HW1 5434   0.759   1.120   1.768  0.2436  0.3139 -0.7262
 1802SOL    HW2 5435   0.731   1.002   1.677 -0.1582 -0.1845  0.0288
 1803SOL     OW 5436   3.830   1.787   2.982 -0.3359 -0.5453 -0.1461
 1803SOL    HW1 5437   3.854   1.743   2.900  0.7616  0.6223 -0.4821
 1803SOL    HW2 5438   3.853   1.879   2.968  0.6307 -0.4377  1.7279
 1804SOL     OW 5439   4.704   2.787   1.643  0.3047 -0.5965 -0.9273
 1804SOL    HW1 5440   4.669   2.728   1.710  1.2929 -1.3158 -1.0244
 1804SOL    HW2 5441   4.781   2.827   1.684 -1.2884  2.0233 -0.2117
 1805SOL     OW 5442   1.044   1.851   2.231  0.4239 -0.2222  0.8397
 1805SOL    HW1 5443   1.039   1.765   2.271  1.2257 -0.9166 -0.4922
 1805SOL    HW2 5444   1.107   1.899   2.285  1.8488 -1.2914  0.1868
 1806SOL     OW 5445   1.959   4.115   0.637 -0.4924  0.1969 -0.2968
 1806SOL    HW1 5446   1.921   4.029   0.652  0.2147 -0.0486  0.1798
 1806SOL    HW2 5447   2.032   4.099   0.577  1.0819  0.0497  1.5199
 1807SOL     OW 5448   2.481   3.227   1.499  0.2901  0.0232  0.4173
 1807SOL    HW1 5449   2.524   3.312   1.505  1.0552 -0.2922 -0.3478
 1807SOL    HW2 5450   2.487   3.190   1.587  1.3434  0.1020  0.3809
 1808SOL     OW 5451   2.615   2.391   2.391  0.0934 -0.1009 -0.9078
 1808SOL    HW1 5452   2.572   2.473   2.366 -1.4101 -0.5938 -0.0620
 1808SOL    HW2 5453   2.625   2.397   2.486 -2.7649 -2.0551 -0.3621
 1809SOL     OW 5454   0.278   1.135   1.795  0.3076 -0.0304  0.1202
 1809SOL    HW1 5455   0.324   1.157   1.876  0.7913  0.3254 -0.2410
 1809SOL    HW2 5456   0.285   1.040   1.789 -0.4391 -0.1504  0.9021
 1810SOL     OW 5457   2.581   3.064   2.538  0.3126 -0.0022 -0.2009
 1810SOL    HW1 5458   2.503   3.073   2.483  1.0564  0.1288 -1.2557
 1810SOL    HW2 5459   2.546   3.057   2.627 -1.0263 -1.8635 -0.7876
 1811SOL     OW 5460   2.817   0.547   0.702 -0.2311 -0.2137  0.3245
 1811SOL    HW1 5461   2.822   0.642   0.717 -0.5203 -0.3288  1.2349
 1811SOL    HW2 5462   2.908   0.519   0.693 -0.2086  0.4237 -1.9049
 1812SOL     OW 5463   0.547   3.937   0.544  0.3558 -0.1500 -0.1679
 1812SOL    HW1 5464   0.564   3.883   0.621  0.5651 -0.0024 -0.1078
 1812SOL    HW2 5465   0.624   3.924   0.488 -0.3159 -1.1641 -0.8890
 1813SOL     OW 5466   1.627   4.355   3.241  0.6989  0.3280  0.2329
 1813SOL    HW1 5467   1.623   4.270   3.285  1.5448 -1.2805 -2.5698
 1813SOL    HW2 5468   1.539   4.368   3.206  0.8559  0.0608 -0.2665
 1814SOL     OW 5469   4.545   0.166   1.678 -0.6485  0.4549  0.3834
 1814SOL    HW1 5470   4.507   0.247   1.645  2.4195  1.0785 -2.1749
 1814SOL    HW2 5471   4.619   0.195   1.732 -0.2136 -0.6413  0.4045
 1815SOL     OW 5472   4.032   2.059   1.493 -1.1487  0.0361 -0.2110
 1815SOL    HW1 5473   3.936   2.054   1.487 -1.2749  1.5651  0.1568
 1815SOL    HW2 5474   4.052   2.021   1.579 -1.1718 -2.4273 -1.1985
 1816SOL     OW 5475   2.330   2.785   3.230 -0.3896  0.1916  0.3758
 1816SOL    HW1 5476   2.271   2.718   3.264 -0.8403 -1.5575 -3.3389
 1816SOL    HW2 5477   2.417   2.756   3.255 -0.5452 -2.1189 -1.4712
 1817SOL     OW 5478   0.681   1.642   2.922  0.1313  0.5213  0.7509
 1817SOL    HW1 5479   0.732   1.716   2.888  2.3405 -0.8147  0.9502
 1817SOL    HW2 5480   0.737   1.604   2.990 -0.1498 -2.2928 -0.4586
 1818SOL     OW 5481   0.560   0.856   2.653 -0.4956  0.0080 -0.2688
 1818SOL    HW1 5482   0.478   0.829   2.696  0.4553  0.6273  2.1025
 1818SOL    HW2 5483   0.553   0.951   2.647  0.2185  0.1101  0.3840
 1819SOL     OW 5484   1.704   2.883   2.571 -0.0301 -0.3199  0.1612
 1819SOL    HW1 5485   1.783   2.880   2.624 -1.3430  1.2403  2.3967
 1819SOL    HW2 5486   1.657   2.802   2.594  0.3990 -0.7234 -0.3536
 1820SOL     OW 5487   2.547   2.764   1.070 -0.0070  0.4149  0.0615
 1820SOL    HW1 5488   2.528   2.674   1.097 -0.2869  0.1212 -1.0707
 1820SOL    HW2 5489   2.482   2.783   1.002  0.9121  0.9948 -0.6775
 1821SOL     OW 5490   0.660   0.018   1.405  0.1640 -0.3672 -0.2188
 1821SOL    HW1 5491   0.637   0.110   1.421  0.0589 -0.3767 -0.3115
 1821SOL    HW2 5492   0.720  -0.004   1.476 -2.0979 -1.1270  1.6053
 1822SOL     OW 5493   3.548   1.272   2.738 -0.0623 -0.3263  0.8433
 1822SOL    HW1 5494   3.484   1.266   2.809 -0.8247 -3.2266  0.0063
 1822SOL    HW2 5495   3.508   1.332   2.675 -0.6151  0.1262  1.5985
 1823SOL     OW 5496   3.628   4.745   1.702  0.4194  0.0012 -1.1970
 1823SOL    HW1 5497   3.572   4.818   1.676  1.8669  0.9830 -1.6731
 1823SOL    HW2 5498   3.647   4.698   1.621  0.0092 -0.5426 -0.9850
 1824SOL     OW 5499   4.204   3.348   1.170  0.1965  0.3412  0.7436
 1824SOL    HW1 5500   4.299   3.347   1.173  0.1753 -0.4769  1.7129
 1824SOL    HW2 5501   4.177   3.339   1.261 -0.7683 -3.0506  0.2922
 1825SOL     OW 5502   1.220   1.222   1.153  0.4905 -0.2390 -0.3233
 1825SOL    HW1 5503   1.160   1.296   1.142 -1.3230 -1.6540 -0.4823
 1825SOL    HW2 5504   1.243   1.223   1.246 -0.1441  0.0822 -0.1616
 1826SOL     OW 5505   3.221   4.737   3.301  0.0947  0.1381  0.0357
 1826SOL    HW1 5506   3.214   4.721   3.395  1.1433  0.2511  0.1344
 1826SOL    HW2 5507   3.281   4.811   3.293  0.1948 -0.0201 -0.7433
 1827SOL     OW 5508   0.296   0.130   2.972  0.5842  0.0052  0.5439
 1827SOL    HW1 5509   0.248   0.120   3.054  0.7132  0.8532  0.7386
 1827SOL    HW2 5510   0.358   0.202   2.989  0.1782  0.6287 -0.4790
 1828SOL     OW 5511   4.592   1.490   2.025  0.3429  0.3837 -0.1338
 1828SOL    HW1 5512   4.686   1.472   2.036 -0.2038 -2.5135  0.7230
 1828SOL    HW2 5513   4.570   1.546   2.100  1.3820  1.2055 -0.4170
 1829SOL     OW 5514   4.306   1.597   3.184  0.2124  0.1744 -0.5164
 1829SOL    HW1 5515   4.370   1.609   3.255  1.4427  0.5335 -1.6448
 1829SOL    HW2 5516   4.311   1.678   3.134 -1.2173  0.2343 -0.5865
 1830SOL     OW 5517   1.654   2.671   2.173  0.1730  0.0047  0.3465
 1830SOL    HW1 5518   1.612   2.749   2.139  1.0434  1.0669  1.5922
 1830SOL    HW2 5519   1.727   2.655   2.114  0.4784  0.6403  0.5398
 1831SOL     OW 5520   2.986   4.374   2.539  0.0121  0.0319  0.4781
 1831SOL    HW1 5521   2.924   4.327   2.594 -0.4466 -1.2086 -1.0254
 1831SOL    HW2 5522   3.066   4.379   2.592 -0.8000  0.0551  1.7447
 1832SOL     OW 5523   0.216   2.637   2.137  0.3879 -0.7467 -0.2973
 1832SOL    HW1 5524   0.211   2.728   2.109 -3.3918 -0.8806 -0.6300
 1832SOL    HW2 5525   0.152   2.630   2.208 -0.9528 -3.4561 -1.5910
 1833SOL     OW 5526   1.242   3.848   0.565 -0.3372 -0.3555  0.2967
 1833SOL    HW1 5527   1.294   3.924   0.537 -1.4116  0.9139  1.6400
 1833SOL    HW2 5528   1.245   3.789   0.489  3.8282 -0.8426  0.5634
 1834SOL     OW 5529   3.038   2.447   0.812 -0.1270  0.3536  0.2799
 1834SOL    HW1 5530   2.979   2.380   0.778 -0.6185  0.4406  0.9177
 1834SOL    HW2 5531   3.099   2.400   0.869 -1.3237  0.5743  1.8250
 1835SOL     OW 5532   0.163   2.972   2.866  0.4166  0.1501 -0.0711
 1835SOL    HW1 5533   0.100   2.941   2.931  0.8225  0.2552  0.3819
 1835SOL    HW2 5534   0.139   3.063   2.849 -0.4835 -0.2539 -1.0443
 1836SOL     OW 5535   0.273   0.558   2.846  0.3674  0.0757 -0.2966
 1836SOL    HW1 5536   0.200   0.550   2.785 -1.0944 -0.3654  1.4188
 1836SOL    HW2 5537   0.350   0.574   2.790 -1.0219  0.6258 -2.1522
 1837SOL     OW 5538   0.878   4.690   0.897  0.1159 -0.3927  0.0750
 1837SOL    HW1 5539   0.944   4.758   0.899 -0.3043  0.0279 -0.2308
 1837SOL    HW2 5540   0.921   4.616   0.854 -0.0603  0.3755 -1.5004
 1838SOL     OW 5541   2.073   1.776   3.264  0.4271 -0.4125 -0.6188
 1838SOL    HW1 5542   2.063   1.841   3.194  1.1188  0.9172  0.4709
 1838SOL    HW2 5543   2.139   1.715   3.230 -0.0573 -0.4267 -1.5689
 1839SOL     OW 5544   3.235   4.123   0.104 -0.0873 -0.0022 -0.0921
 1839SOL    HW1 5545   3.297   4.097   0.172  1.3708  1.2742 -0.8756
 1839SOL    HW2 5546   3.149   4.111   0.144  0.6531 -1.5948  1.1020
 1840SOL     OW 5547   3.497   2.666   1.901 -0.0100 -0.0220  0.4601
 1840SOL    HW1 5548   3.560   2.637   1.836 -0.7523 -1.8038  0.4678
 1840SOL    HW2 5549   3.464   2.749   1.867  1.8044  0.6101  0.1340
 1841SOL     OW 5550   2.341   2.471   3.082 -0.1967 -0.0528  0.4375
 1841SOL    HW1 5551   2.398   2.462   3.158  0.7603  0.1175 -0.2275
 1841SOL    HW2 5552   2.256   2.439   3.111  0.3163 -0.6035  1.3797
 1842SOL     OW 5553   2.521   0.223   0.843  0.2496  0.2465 -0.0310
 1842SOL    HW1 5554   2.514   0.305   0.893  0.1231  0.1650  0.0851
 1842SOL    HW2 5555   2.575   0.246   0.768 -0.4213  0.6286 -0.4039
 1843SOL     OW 5556   1.857   3.312   2.864 -0.2125 -0.2914 -0.3316
 1843SOL    HW1 5557   1.785   3.284   2.808  0.3681 -1.7233 -0.4008
 1843SOL    HW2 5558   1.918   3.238   2.865  0.5321  0.2914  0.9571
 1844SOL     OW 5559   2.794   4.398   2.891  0.5231  0.6750 -0.5480
 1844SOL    HW1 5560   2.805   4.333   2.960 -0.5983  0.3603 -0.6498
 1844SOL    HW2 5561   2.755   4.349   2.818  0.6604  1.2413 -1.0101
 1845SOL     OW 5562   3.251   4.439   2.762  0.4589 -0.3329  0.6425
 1845SOL    HW1 5563   3.289   4.360   2.723  1.7700  0.3618  0.4472
 1845SOL    HW2 5564   3.206   4.407   2.841  0.9925 -1.2770  0.5808
 1846SOL     OW 5565   0.236   3.909   1.119 -0.0387 -0.6312 -0.1969
 1846SOL    HW1 5566   0.189   3.834   1.082 -0.1640  0.9513 -3.6980
 1846SOL    HW2 5567   0.193   3.926   1.203 -0.5839 -3.8557  0.2855
 1847SOL     OW 5568   1.788   0.870   1.897 -0.0888  0.1415 -0.6858
 1847SOL    HW1 5569   1.791   0.965   1.902  4.3737  0.2002 -0.9619
 1847SOL    HW2 5570   1.767   0.841   1.986  2.7146  1.4540  0.4937
 1848SOL     OW 5571   2.211   4.181   0.755 -0.5247  0.0336 -1.7776
 1848SOL    HW1 5572   2.116   4.182   0.739 -1.1873 -1.9222  1.2378
 1848SOL    HW2 5573   2.232   4.089   0.769  1.5484  0.5880 -0.8828
 1849SOL     OW 5574   3.284   0.309   1.805 -0.0918 -0.1162 -0.1107
 1849SOL    HW1 5575   3.190   0.290   1.800  0.0498 -1.2115  0.8302
 1849SOL    HW2 5576   3.311   0.275   1.891  0.7008  2.3985  0.7039
 1850SOL     OW 5577   4.833   0.751   1.801 -0.0771  0.2315  1.1604
 1850SOL    HW1 5578   4.795   0.664   1.789 -0.2772  0.3726  0.7104
 1850SOL    HW2 5579   4.764   0.811   1.774  0.7574  0.4734 -0.6293
 1851SOL     OW 5580   0.290   0.500   1.125  0.1247 -0.3759  0.5670
 1851SOL    HW1 5581   0.314   0.440   1.054  2.2473  0.7103  0.2668
 1851SOL    HW2 5582   0.321   0.456   1.204  1.0003 -0.0403  0.4236
 1852SOL     OW 5583   2.065   4.556   1.872 -0.9731  0.1491  0.2506
 1852SOL    HW1 5584   2.011   4.548   1.793 -2.6160 -0.4981  1.3715
 1852SOL    HW2 5585   2.005   4.592   1.938  0.9203  2.7204  0.6969
 1853SOL     OW 5586   0.803   2.667   1.814  0.5517  0.3142  0.5833
 1853SOL    HW1 5587   0.815   2.572   1.818 -0.2596  0.2188  1.1762
 1853SOL    HW2 5588   0.782   2.685   1.722 -0.4433 -0.2454  0.6864
 1854SOL     OW 5589   3.240   0.496   0.139  0.0970 -0.2855 -0.0793
 1854SOL    HW1 5590   3.162   0.442   0.151  0.7650 -0.9497  1.4771
 1854SOL    HW2 5591   3.288   0.489   0.221  3.0627 -1.9474 -1.7478
 1855SOL     OW 5592   0.750   1.678   2.393 -0.0446 -0.0583  0.2676
 1855SOL    HW1 5593   0.797   1.758   2.418 -1.9186  1.0218  0.5707
 1855SOL    HW2 5594   0.787   1.610   2.448  1.2212  0.7201  0.4135
 1856SOL     OW 5595   1.369   4.434   3.190  0.1671 -0.1389 -0.3002
 1856SOL    HW1 5596   1.298   4.430   3.254  0.9202  1.4628  0.6942
 1856SOL    HW2 5597   1.371   4.525   3.161  1.6270 -0.2101 -0.5159
 1857SOL     OW 5598   4.829   0.508   1.472  0.4143  0.3882  0.2710
 1857SOL    HW1 5599   4.849   0.428   1.424  1.2648  0.9724 -0.3707
 1857SOL    HW2 5600   4.829   0.482   1.564  1.9429 -0.1039  0.1591
 1858SOL     OW 5601   1.557   1.471   0.332  0.1145  0.1826  0.4947
 1858SOL    HW1 5602   1.508   1.402   0.378  0.1552  0.0448  0.3322
 1858SOL    HW2 5603   1.641   1.475   0.379  0.2657 -0.1556  0.2557
 1859SOL     OW 5604   2.230   3.614   2.540 -0.3211  0.1814 -0.0567
 1859SOL    HW1 5605   2.171   3.665   2.595 -0.6735  0.3397 -0.5693
 1859SOL    HW2 5606   2.221   3.653   2.453  1.1267  0.7114  0.0115
 1860SOL     OW 5607   1.690   0.550   1.400  0.3213  0.1356  0.1067
 1860SOL    HW1 5608   1.595   0.550   1.394  0.3909 -0.3099 -2.0674
 1860SOL    HW2 5609   1.709   0.572   1.491 -1.8914 -2.2260  1.2746
 1861SOL     OW 5610   1.345   3.058   0.508 -0.0016  0.0199  0.8912
 1861SOL    HW1 5611   1.323   3.148   0.481 -0.9417  0.0202  1.6155
 1861SOL    HW2 5612   1.424   3.038   0.459  0.9094  1.6744  1.5751
 1862SOL     OW 5613   4.618   2.835   0.508  0.3727 -0.3572  0.0111
 1862SOL    HW1 5614   4.661   2.761   0.551 -0.5259  0.3273  2.2294
 1862SOL    HW2 5615   4.675   2.910   0.525  0.6546 -0.2915 -1.1550
 1863SOL     OW 5616   2.428   1.405   2.618  0.3281 -0.4487  0.5496
 1863SOL    HW1 5617   2.384   1.340   2.562 -2.6415  0.6409  1.4411
 1863SOL    HW2 5618   2.358   1.463   2.647  2.7021  2.5891  0.6441
 1864SOL     OW 5619   0.348   3.142   2.345  0.6404 -0.2366 -0.0162
 1864SOL    HW1 5620   0.422   3.101   2.301  0.0773 -0.3293 -0.9077
 1864SOL    HW2 5621   0.322   3.079   2.412 -0.1863 -1.3480 -1.3329
 1865SOL     OW 5622   0.407   1.238   0.996 -0.3272 -0.6097 -0.0186
 1865SOL    HW1 5623   0.382   1.158   1.042 -2.4138 -0.0411 -0.0463
 1865SOL    HW2 5624   0.447   1.293   1.064 -0.0597 -1.1871  0.2918
 1866SOL     OW 5625   0.922   0.938   0.416 -0.1927 -0.7212  0.2888
 1866SOL    HW1 5626   0.956   0.889   0.491  0.5394  0.2192  0.5880
 1866SOL    HW2 5627   0.833   0.904   0.404 -0.0465 -1.4307  1.0897
 1867SOL     OW 5628   0.455   2.507   2.170 -0.2323  0.0497 -0.9106
 1867SOL    HW1 5629   0.361   2.517   2.157 -0.0587  0.5284 -1.8856
 1867SOL    HW2 5630   0.489   2.596   2.167  0.5714 -0.2816 -3.3083
 1868SOL     OW 5631   0.864   3.930   2.038  0.1335  0.6010 -0.2163
 1868SOL    HW1 5632   0.848   3.925   2.133 -1.8609  2.2192 -0.3956
 1868SOL    HW2 5633   0.797   3.991   2.006  1.5367  1.0418 -2.5014
 1869SOL     OW 5634   4.064   2.786   0.329 -0.4996  0.7425 -0.3385
 1869SOL    HW1 5635   4.036   2.789   0.421 -0.3579 -0.6987 -0.2411
 1869SOL    HW2 5636   4.159   2.795   0.332 -0.2118 -1.6959 -0.1290
 1870SOL     OW 5637   1.075   4.186   2.813  0.0089  0.4163 -1.0210
 1870SOL    HW1 5638   1.034   4.272   2.802  0.8406  0.9375 -0.1898
 1870SOL    HW2 5639   1.168   4.205   2.822 -0.1027 -0.1955  2.7811
 1871SOL     OW 5640   3.707   3.201   3.382 -0.0704 -0.1030  0.0157
 1871SOL    HW1 5641   3.654   3.270   3.342  1.6607  0.6371 -1.1213
 1871SOL    HW2 5642   3.736   3.239   3.466  0.2151  0.2514 -0.2391
 1872SOL     OW 5643   3.168   4.220   0.440  0.1159  0.3584  0.1550
 1872SOL    HW1 5644   3.096   4.274   0.473 -0.2709 -0.6734  1.0238
 1872SOL    HW2 5645   3.126   4.139   0.411  1.0128 -0.6271  1.5156
 1873SOL     OW 5646   3.411   3.671   2.438  0.6594  0.4146 -0.8191
 1873SOL    HW1 5647   3.463   3.610   2.490 -0.3642 -0.8023 -1.1546
 1873SOL    HW2 5648   3.471   3.700   2.369  1.6648  1.1267  0.3295
 1874SOL     OW 5649   3.352   2.911   0.166  0.0919 -0.0017 -0.3795
 1874SOL    HW1 5650   3.400   2.829   0.177 -2.2847 -1.4847 -0.2751
 1874SOL    HW2 5651   3.311   2.926   0.252  0.3360  1.1775 -0.4637
 1875SOL     OW 5652   0.869   4.157   0.707 -0.3418  0.5894 -0.1874
 1875SOL    HW1 5653   0.907   4.116   0.630 -2.6384 -1.5694 -0.2826
 1875SOL    HW2 5654   0.859   4.086   0.770 -1.9669  1.5326  0.6966
 1876SOL     OW 5655   1.752   3.567   1.960 -0.2270 -0.0699  0.0910
 1876SOL    HW1 5656   1.717   3.644   1.915 -0.7217 -1.1244 -1.3642
 1876SOL    HW2 5657   1.696   3.557   2.037 -2.4952 -1.0346 -1.5709
 1877SOL     OW 5658   2.619   1.526   2.055  0.1737 -0.1773  0.7293
 1877SOL    HW1 5659   2.675   1.604   2.054  0.2888 -0.2360 -1.1766
 1877SOL    HW2 5660   2.535   1.557   2.091 -0.7925  1.6592 -2.6647
 1878SOL     OW 5661   2.801   1.732   0.747 -0.5023 -0.4165  0.1778
 1878SOL    HW1 5662   2.823   1.704   0.658 -2.0948 -0.5792 -0.1784
 1878SOL    HW2 5663   2.858   1.808   0.762 -0.5766 -0.0756 -1.1678
 1879SOL     OW 5664   3.726   0.120   2.953 -0.4210 -0.2798  0.0906
 1879SOL    HW1 5665   3.769   0.124   2.868 -0.8288 -2.1564 -0.2658
 1879SOL    HW2 5666   3.738   0.029   2.981 -1.0301  0.0857  1.6509
 1880SOL     OW 5667   2.429   2.308   2.826  0.0090 -0.8864 -0.1899
 1880SOL    HW1 5668   2.388   2.391   2.852 -1.7252 -1.6130 -0.4740
 1880SOL    HW2 5669   2.478   2.280   2.904 -0.2556 -0.1234  0.2604
 1881SOL     OW 5670   4.674   3.473   3.138 -0.3410  0.0323 -0.3352
 1881SOL    HW1 5671   4.582   3.457   3.116 -0.1626  0.8531 -1.7815
 1881SOL    HW2 5672   4.695   3.556   3.094  1.0548 -0.0610  0.1062
 1882SOL     OW 5673   3.517   0.194   0.363  0.7425  0.1342  0.5544
 1882SOL    HW1 5674   3.568   0.114   0.373  0.1243 -0.2586  0.6235
 1882SOL    HW2 5675   3.438   0.166   0.317  1.4925  1.0865 -1.4378
 1883SOL     OW 5676   1.971   1.065   0.241  0.2658  0.3333  0.7034
 1883SOL    HW1 5677   2.041   1.128   0.224 -1.7391  2.0087 -2.3055
 1883SOL    HW2 5678   1.901   1.116   0.281 -0.8163 -0.2905 -0.3307
 1884SOL     OW 5679   1.085   0.289   1.640  0.4214  0.3709  0.9334
 1884SOL    HW1 5680   1.017   0.354   1.622  0.1606 -0.0879  0.2060
 1884SOL    HW2 5681   1.040   0.220   1.689 -0.3257 -1.1593 -1.6998
 1885SOL     OW 5682   0.310   3.744   2.186 -0.1319 -0.1721 -0.6158
 1885SOL    HW1 5683   0.284   3.795   2.262  2.2072 -0.6341  0.6076
 1885SOL    HW2 5684   0.368   3.802   2.136 -0.6349 -0.3057 -1.3737
 1886SOL     OW 5685   4.487   0.069   1.118 -0.3151 -0.3661  0.3911
 1886SOL    HW1 5686   4.445   0.024   1.190 -1.3516  1.0825  0.7412
 1886SOL    HW2 5687   4.511   0.154   1.154  0.8886 -0.3266 -0.4500
 1887SOL     OW 5688   0.256   1.440   1.541  0.7229  0.0277 -0.1689
 1887SOL    HW1 5689   0.253   1.348   1.517 -1.4544  0.3586 -1.4108
 1887SOL    HW2 5690   0.181   1.479   1.497 -0.0102  1.9000  2.5104
 1888SOL     OW 5691   0.700   2.831   0.197 -0.5551  0.3755  0.0536
 1888SOL    HW1 5692   0.762   2.882   0.145 -2.2709  2.1729 -0.3134
 1888SOL    HW2 5693   0.629   2.810   0.137 -0.5120 -1.4026  0.5500
 1889SOL     OW 5694   0.641   2.563   0.991  0.8132 -0.2313  0.3075
 1889SOL    HW1 5695   0.555   2.605   0.994  1.1940  0.7962 -1.5355
 1889SOL    HW2 5696   0.652   2.537   0.900  2.2162 -0.8632  0.6322
 1890SOL     OW 5697   0.168   0.452   0.081 -0.0735 -1.0311 -0.2873
 1890SOL    HW1 5698   0.236   0.385   0.073  1.8694  0.7723  0.2141
 1890SOL    HW2 5699   0.215   0.529   0.112 -2.3628  0.3571 -0.1059
 1891SOL     OW 5700   2.945   1.950   3.343  0.1283  0.1874 -0.1777
 1891SOL    HW1 5701   3.037   1.950   3.318 -0.1757  0.9064 -1.4428
 1891SOL    HW2 5702   2.902   1.897   3.276 -0.1887 -1.5834  1.3563
 1892SOL     OW 5703   3.662   1.382   2.366 -0.1366 -0.0862  0.1575
 1892SOL    HW1 5704   3.699   1.302   2.329  1.1943  0.0884  1.0407
 1892SOL    HW2 5705   3.699   1.452   2.313 -1.5173 -0.0442 -0.7902
 1893SOL     OW 5706   3.663   0.424   2.552  0.3191  0.4003 -0.4181
 1893SOL    HW1 5707   3.626   0.500   2.506 -0.1835 -0.6005 -1.7276
 1893SOL    HW2 5708   3.756   0.443   2.558 -0.0712  2.1110  1.2711
 1894SOL     OW 5709   1.948   3.893   3.348 -0.4588 -0.1959 -0.5950
 1894SOL    HW1 5710   2.002   3.873   3.271 -1.6770 -0.0827 -1.5048
 1894SOL    HW2 5711   1.859   3.896   3.314 -0.9779  0.2331  0.7668
 1895SOL     OW 5712   2.416   2.535   1.442 -0.0346  0.0183  0.7054
 1895SOL    HW1 5713   2.496   2.558   1.395 -0.1337 -0.1725  0.4373
 1895SOL    HW2 5714   2.357   2.502   1.374 -0.7726  1.2597  0.7240
 1896SOL     OW 5715   2.038   3.528   2.965  0.5200 -0.5113 -0.2285
 1896SOL    HW1 5716   1.970   3.493   2.909 -2.0331  1.6784  1.2861
 1896SOL    HW2 5717   2.032   3.476   3.046  2.4208 -1.9360 -0.9305
 1897SOL     OW 5718   2.205   4.366   2.535 -0.3905 -0.1736  0.2096
 1897SOL    HW1 5719   2.266   4.373   2.461  0.1777  1.2911  0.7706
 1897SOL    HW2 5720   2.119   4.386   2.497  0.0512  1.7680  0.1113
 1898SOL     OW 5721   2.839   2.950   2.043  0.9164 -0.4414  0.4890
 1898SOL    HW1 5722   2.806   2.947   1.953 -0.9361 -0.8505  1.1479
 1898SOL    HW2 5723   2.782   3.012   2.087  1.0796 -1.1078  1.6644
 1899SOL     OW 5724   0.178   4.339   1.827  0.1262  0.0576  0.2776
 1899SOL    HW1 5725   0.242   4.286   1.779  0.9823  1.3403 -0.0237
 1899SOL    HW2 5726   0.145   4.401   1.762 -1.1376 -0.3079  0.5351
 1900SOL     OW 5727   1.521   3.576   0.736 -0.2031 -0.5095  0.1065
 1900SOL    HW1 5728   1.449   3.625   0.775 -0.3403  0.3006 -1.1120
 1900SOL    HW2 5729   1.598   3.603   0.785 -0.2929  0.8903 -0.4953
 1901SOL     OW 5730   2.308   3.635   1.937  0.4591 -0.5318 -0.4302
 1901SOL    HW1 5731   2.390   3.664   1.896  0.4852  0.5777  0.3690
 1901SOL    HW2 5732   2.328   3.631   2.030 -0.7200  0.9782 -0.0716
 1902SOL     OW 5733   2.247   3.394   0.084  0.4866 -0.8186  0.1113
 1902SOL    HW1 5734   2.202   3.370   0.003  0.1217 -1.3939  0.4855
 1902SOL    HW2 5735   2.195   3.466   0.120 -0.1564 -1.5053  0.5612
 1903SOL     OW 5736   0.470   0.773   0.972  0.0303 -0.1722 -0.0159
 1903SOL    HW1 5737   0.510   0.694   1.010 -0.2483  0.2634  1.2454
 1903SOL    HW2 5738   0.377   0.752   0.963 -0.1417  0.1854  0.8384
 1904SOL     OW 5739   1.023   2.712   2.292 -0.2501  0.0894  0.2783
 1904SOL    HW1 5740   1.017   2.642   2.357 -2.0499 -0.1979 -0.1467
 1904SOL    HW2 5741   1.008   2.792   2.343 -1.7822 -0.1452  0.2375
 1905SOL     OW 5742   4.509   0.835   2.552  0.0581 -0.2681 -0.0288
 1905SOL    HW1 5743   4.535   0.924   2.527  1.2177 -0.5073  0.2658
 1905SOL    HW2 5744   4.519   0.834   2.647  0.6363 -0.8795 -0.0855
 1906SOL     OW 5745   0.103   2.904   2.034 -0.3992  0.9136  0.0884
 1906SOL    HW1 5746   0.046   2.945   2.099 -0.9100  1.0656 -0.4548
 1906SOL    HW2 5747   0.190   2.940   2.053 -0.3570  0.2389  1.2944
 1907SOL     OW 5748   0.561   0.637   1.684  0.1044 -0.5192 -0.2041
 1907SOL    HW1 5749   0.535   0.707   1.744 -1.9282 -1.6057  0.2617
 1907SOL    HW2 5750   0.633   0.593   1.729  0.4928  0.4102  0.1163
 1908SOL     OW 5751   3.216   1.425   2.724  0.9562  1.1911 -0.4895
 1908SOL    HW1 5752   3.230   1.487   2.654 -0.0841  0.9367 -0.9442
 1908SOL    HW2 5753   3.261   1.345   2.696 -0.5038  0.6820 -1.4862
 1909SOL     OW 5754   4.819   3.644   1.695 -0.5278 -0.0274  0.4420
 1909SOL    HW1 5755   4.763   3.593   1.755  0.7288 -0.5343  1.2131
 1909SOL    HW2 5756   4.829   3.587   1.618 -1.3173  0.2047  0.1495
 1910SOL     OW 5757   2.486   3.054   0.101 -0.0630 -0.2956  0.3453
 1910SOL    HW1 5758   2.467   3.116   0.171  0.7585  0.9361 -0.4735
 1910SOL    HW2 5759   2.582   3.048   0.100 -0.1073 -0.9754 -0.1000
 1911SOL     OW 5760   0.346   3.323   0.046 -0.1608 -0.1517 -0.0717
 1911SOL    HW1 5761   0.417   3.387   0.045 -0.0100 -0.2394  1.6099
 1911SOL    HW2 5762   0.382   3.247   0.000  0.1184  0.4781 -0.9311
 1912SOL     OW 5763   0.312   0.877   2.779 -0.0597 -0.2152  0.0813
 1912SOL    HW1 5764   0.350   0.843   2.860 -2.7438 -0.2900  1.4074
 1912SOL    HW2 5765   0.304   0.971   2.794 -0.6762 -0.2457 -0.0220
 1913SOL     OW 5766   3.661   4.131   2.436  0.2980  0.5044  0.1274
 1913SOL    HW1 5767   3.624   4.143   2.349  1.0134 -0.4153 -0.3157
 1913SOL    HW2 5768   3.702   4.044   2.434 -1.0359 -0.2473  1.8627
 1914SOL     OW 5769   0.530   4.174   2.170 -0.0261  0.3672 -0.1174
 1914SOL    HW1 5770   0.527   4.239   2.100  1.1363 -0.6130 -1.1254
 1914SOL    HW2 5771   0.622   4.172   2.197  0.3974 -2.1167 -1.4054
 1915SOL     OW 5772   0.901   0.083   1.144  0.7299  0.2645  0.1923
 1915SOL    HW1 5773   0.929  -0.005   1.166 -1.0522 -0.2707  0.4980
 1915SOL    HW2 5774   0.832   0.103   1.207  0.5171  1.5383 -0.4102
 1916SOL     OW 5775   1.947   1.237   1.720  0.4328 -0.2032  0.1330
 1916SOL    HW1 5776   1.907   1.243   1.633  0.0343 -2.8430  0.0647
 1916SOL    HW2 5777   2.034   1.203   1.705  0.6872  0.1614  0.7250
 1917SOL     OW 5778   3.708   3.139   1.069 -0.3874  0.0002  0.0093
 1917SOL    HW1 5779   3.801   3.143   1.094 -0.4074 -2.1993  0.6801
 1917SOL    HW2 5780   3.671   3.222   1.099  1.3912  1.0638 -0.5464
 1918SOL     OW 5781   0.966   3.556   2.543  0.3437 -0.5139  0.0603
 1918SOL    HW1 5782   0.963   3.611   2.621 -1.4821  0.7327 -0.8323
 1918SOL    HW2 5783   0.958   3.466   2.578  2.2260 -0.2017  1.4432
 1919SOL     OW 5784   3.540   0.897   2.412  0.0763 -0.1158  0.7676
 1919SOL    HW1 5785   3.495   0.925   2.491 -0.0912  2.6118 -0.1716
 1919SOL    HW2 5786   3.628   0.933   2.420  0.4815 -0.9725  0.3031
 1920SOL     OW 5787   3.174   1.627   3.046 -0.1584 -0.5520  0.0666
 1920SOL    HW1 5788   3.163   1.655   3.136  0.3517  0.4217 -0.1530
 1920SOL    HW2 5789   3.116   1.684   2.996 -0.1533 -0.8266 -0.2567
 1921SOL     OW 5790   3.813   2.972   3.302  0.3732 -0.0646  0.3593
 1921SOL    HW1 5791   3.730   2.926   3.294  0.6801 -0.5993  0.2123
 1921SOL    HW2 5792   3.789   3.058   3.337 -0.1515 -0.5124  1.1506
 1922SOL     OW 5793   0.662   4.504   0.298 -0.0921  0.1803 -0.1558
 1922SOL    HW1 5794   0.665   4.539   0.209  1.2851  0.3336 -0.0752
 1922SOL    HW2 5795   0.623   4.574   0.351 -1.8500 -0.2963 -0.7899
 1923SOL     OW 5796   0.369   0.485   2.571  0.8976 -0.1802  0.5927
[truncated: 143,060 more chars]
