# Supplementary material for: Adding the AMBER 14SB Force Field to the Stochastic Titration CpHMD Method
Source: J Chem Theory Comput. 2025 Jun 16;21(13):6292–304. doi: 10.1021/acs.jctc.5c00415 (PMC12818765; doi:10.1021/acs.jctc.5c00415)
Supplement: Supplementary file 1 [file ct5c00415_si_001.zip › code_availability/MD-runs/dipeptides/NTYR-CCYS/production.mdp]

;
;       User your_name
;       
;       Generic Input file
;
title               =  MD run
cpp                 =  /lib/cpp
define              = 

integrator              =  md
tinit                   =  0.0
dt                      =  0.002    ; ps !
nsteps                  =  50000000    ; = 100ns por bloco
nstcalcenergy           =  5
nstcomm                 =  5
nstxout-compressed      =  500      ; 5000 old
compressed-x-precision  =  1000
nstxout                 =  0
nstvout                 =  0
nstfout                 =  0
nstlog                  =  0
nstenergy               =  5000

cutoff-scheme       = verlet
coulombtype         = PME
nstlist             = 20

vdwtype             = cut-off
ns_type             = grid
rlist               = 1.0                      ; AMBER specific
rcoulomb            = 1.0                      ; AMBER specific
rvdw                = 1.0                      ; AMBER specific
rvdw-switch         = 1.0                      ; not in GROMOS
vdw-modifier        = Potential-shift-Verlet   ; AMBER specific
fourierspacing      = 0.125                    ; grid spacing for FFT (rvdw/8)

; Energy monitoring 
energygrps          =  System

; Temperature coupling is on in two groups
Tcoupl              =  v-rescale
tc-grps             =  Protein SOL
tau_t               =  0.1  0.1 
ref_t               =  310  310

; Isotropic pressure coupling is now on
Pcoupl              =  Parrinello-Rahman
Pcoupltype          =  isotropic
tau_p               =  1.0
compressibility     =  4.5e-5
ref_p               =  1.0
refcoord-scaling    =  all
DispCorr            =  EnerPres   ; account for cut-off vdW scheme

; Generate velocites is on at 300 K.
gen_vel             =  no
gen_temp            =  310
gen_seed            =  173529

; lincs_order value of 8 works better than 4 (for minimization)
constraint_algorithm=  lincs
lincs_order         =  4
constraints         =  h-bonds    ; changed from GROMOS (all-atoms)
lincs-warnangle     =  90
