# Supplementary material for: Adding the AMBER 14SB Force Field to the Stochastic Titration CpHMD Method
Source: J Chem Theory Comput. 2025 Jun 16;21(13):6292–304. doi: 10.1021/acs.jctc.5c00415 (PMC12818765; doi:10.1021/acs.jctc.5c00415)
Supplement: Supplementary file 1 [file ct5c00415_si_001.zip › code_availability/MD-runs/dipeptides/NGLU-CHID/final-NGLU-CHID.gro]

Protein in water
 6249
    1GLU      N    1   1.062   0.193   1.982 -0.1571  0.2723 -0.2040
    1GLU     H1    2   1.131   0.254   2.025  0.6914  0.4624 -1.7511
    1GLU     H2    3   0.970   0.227   2.005  0.0055  0.7685 -0.2837
    1GLU     H3    4   1.077   0.103   2.025 -0.1234  0.6816  0.6579
    1GLU     CA    5   1.080   0.183   1.837 -0.1418  0.2732 -0.4409
    1GLU     HA    6   1.045   0.086   1.803  0.5930  0.5396 -2.0342
    1GLU     CB    7   0.991   0.294   1.775  0.0260  0.2230  0.0791
    1GLU    HB1    8   1.033   0.394   1.787  0.8627  0.1110 -1.5322
    1GLU    HB2    9   0.896   0.291   1.827  2.0746  1.5295  4.3247
    1GLU     CG   10   0.972   0.263   1.622 -0.2605  0.0133  0.6684
    1GLU    HG1   11   1.065   0.242   1.569 -1.5393  0.9654 -2.1241
    1GLU    HG2   12   0.942   0.360   1.581 -0.5684 -0.8313 -1.2114
    1GLU     CD   13   0.875   0.159   1.594 -0.4304 -0.0292 -0.2960
    1GLU    OE1   14   0.826   0.151   1.478  0.3038 -0.1312 -0.0341
    1GLU    OE2   15   0.836   0.081   1.685  0.1321 -0.6344 -0.3570
    1GLU      C   16   1.228   0.183   1.798  0.1271 -0.0920 -0.0567
    1GLU      O   17   1.297   0.281   1.813 -0.5474 -0.0914 -0.3042
    2HID      N   18   1.283   0.073   1.743  0.5737  0.1855  0.8523
    2HID      H   19   1.228  -0.001   1.702  3.8832 -0.5060 -2.9519
    2HID     CA   20   1.415   0.081   1.671  0.0103  0.6597  0.0934
    2HID     HA   21   1.466   0.171   1.706  0.1377  1.2912 -1.6596
    2HID     CB   22   1.513  -0.038   1.697  0.6797 -0.6413 -0.8080
    2HID    HB1   23   1.584  -0.013   1.776  0.0792 -0.9264 -0.1636
    2HID    HB2   24   1.574  -0.046   1.607  1.1899  3.4188 -0.9853
    2HID     CG   25   1.448  -0.170   1.725  0.8743 -0.3911 -0.3709
    2HID    ND1   26   1.490  -0.261   1.821 -0.0523 -0.1249  0.1472
    2HID    HD1   27   1.568  -0.251   1.884  0.8950  0.4165 -1.0595
    2HID    CE1   28   1.419  -0.370   1.812  0.4062 -0.3288  1.0236
    2HID    HE1   29   1.430  -0.467   1.859 -1.6411 -1.8163 -1.3043
    2HID    NE2   30   1.328  -0.362   1.710  0.3665 -0.3372  0.1763
    2HID    CD2   31   1.344  -0.227   1.659  0.1431  0.2493 -0.6419
    2HID    HD2   32   1.304  -0.194   1.564  1.0169  0.5529 -0.9101
    2HID      C   33   1.386   0.122   1.524  0.0153 -0.0910 -0.2393
    2HID    OC1   34   1.415   0.240   1.491 -0.3543 -0.0618 -0.6442
    2HID    OC2   35   1.334   0.039   1.448 -0.0697  0.0092  0.1496
    3SOL     OW   36   2.931   0.336   3.108 -0.0359  0.2698 -0.5381
    3SOL    HW1   37   2.868   0.390   3.157  0.0261  0.1298 -0.2988
    3SOL    HW2   38   2.947   0.385   3.028  1.1612  1.3679  0.3278
    4SOL     OW   39   1.693   0.137   0.543  0.1357 -0.1239  0.0075
    4SOL    HW1   40   1.658   0.132   0.455  0.1710  0.1697 -0.0226
    4SOL    HW2   41   1.788   0.138   0.531  0.3186 -3.2870  0.1630
    5SOL     OW   42   0.391   0.431   2.181 -0.2931 -0.2195  0.3315
    5SOL    HW1   43   0.464   0.471   2.227  0.1762  1.0582 -1.4104
    5SOL    HW2   44   0.318   0.435   2.242 -0.5120  4.1102  0.0322
    6SOL     OW   45   1.123   2.169   2.968  0.2438 -0.4068  0.2535
    6SOL    HW1   46   1.075   2.238   3.014 -0.0368 -0.3436 -0.1351
    6SOL    HW2   47   1.089   2.087   3.003  0.1902 -0.3550  0.3211
    7SOL     OW   48   2.016   0.445   0.123  0.5019  0.4659 -0.4842
    7SOL    HW1   49   1.990   0.498   0.049 -1.9233  0.3457  0.1775
    7SOL    HW2   50   1.981   0.358   0.104 -0.4046  0.4974  0.8763
    8SOL     OW   51   4.023   3.118   0.947 -0.2517  0.0738 -0.3262
    8SOL    HW1   52   3.943   3.115   0.894 -3.1071  3.1358  3.2259
    8SOL    HW2   53   4.075   3.187   0.907 -0.7740  0.1302 -0.9415
    9SOL     OW   54   0.319   4.388   2.568  0.0078  0.8100  0.5641
    9SOL    HW1   55   0.404   4.430   2.555  0.6844 -0.6194  0.1566
    9SOL    HW2   56   0.255   4.451   2.535  1.2421 -0.3169 -5.0511
   10SOL     OW   57   3.415   3.566   2.923 -0.1030 -0.5623  0.1107
   10SOL    HW1   58   3.352   3.620   2.971 -1.2341 -0.8479 -0.9906
   10SOL    HW2   59   3.496   3.616   2.926 -0.7451  0.5080  0.3443
   11SOL     OW   60   0.441   0.263   3.054  0.7632  0.0117  0.1889
   11SOL    HW1   61   0.440   0.204   3.130  1.3711 -2.4638 -1.5769
   11SOL    HW2   62   0.533   0.264   3.027  0.4037  0.0226 -1.0713
   12SOL     OW   63   2.217   2.522   0.434 -0.3864 -0.6110  0.6860
   12SOL    HW1   64   2.244   2.542   0.524  0.2982 -1.2022  0.6205
   12SOL    HW2   65   2.145   2.459   0.445 -1.6265  0.7789  0.8518
   13SOL     OW   66   2.614   2.039   0.598  0.3017 -0.4582 -0.3545
   13SOL    HW1   67   2.521   2.014   0.594 -0.3198  1.7507 -2.2055
   13SOL    HW2   68   2.612   2.130   0.629  1.6894  0.1668 -1.9794
   14SOL     OW   69   3.092   1.366   3.163 -0.2148  0.3754  0.0117
   14SOL    HW1   70   3.034   1.321   3.224 -1.0742  2.0436  0.4979
   14SOL    HW2   71   3.145   1.297   3.125  0.4697 -0.7344  2.7483
   15SOL     OW   72   3.275   2.724   2.616 -0.0794 -0.3828  0.1212
   15SOL    HW1   73   3.272   2.811   2.577  0.9723 -0.6718 -0.6570
   15SOL    HW2   74   3.239   2.666   2.548  0.0738 -0.6648  0.2779
   16SOL     OW   75   0.434   3.032   2.437  0.6151 -0.6949 -0.4259
   16SOL    HW1   76   0.406   3.082   2.513  2.9685  0.0430  0.0224
   16SOL    HW2   77   0.385   2.950   2.443  1.8849 -1.3634  2.8261
   17SOL     OW   78   3.702   2.103   1.536 -0.0056  0.1145 -1.0194
   17SOL    HW1   79   3.665   2.015   1.547  0.6548 -0.2981 -1.9856
   17SOL    HW2   80   3.701   2.140   1.624 -0.1294 -0.9295 -0.5638
   18SOL     OW   81   0.659   1.169   0.363  0.1327  0.0891  0.0371
   18SOL    HW1   82   0.715   1.218   0.424 -1.3575  0.8399  0.8460
   18SOL    HW2   83   0.639   1.088   0.409  0.4927 -0.1522 -0.2272
   19SOL     OW   84   3.412   0.658   1.254  0.7361  0.3225 -0.5094
   19SOL    HW1   85   3.353   0.595   1.295 -0.2965 -0.8883 -3.5886
   19SOL    HW2   86   3.500   0.628   1.279  0.1832  0.0874  1.3010
   20SOL     OW   87   0.573   3.937   1.064 -0.6114  0.6699  0.1851
   20SOL    HW1   88   0.595   3.969   0.977 -2.2435  1.1247 -0.0931
   20SOL    HW2   89   0.558   4.016   1.117  0.8929  0.4138  1.0559
   21SOL     OW   90   1.634   1.545   0.744  0.3154 -0.3690  0.1727
   21SOL    HW1   91   1.684   1.625   0.728  0.1484 -0.2129  0.4288
   21SOL    HW2   92   1.542   1.573   0.735  0.2364 -0.3986  0.8632
   22SOL     OW   93   3.206   2.041   1.587 -0.0531 -0.6849 -0.4919
   22SOL    HW1   94   3.126   2.085   1.555 -0.1749  0.1604  0.8707
   22SOL    HW2   95   3.261   2.034   1.509 -1.3900 -1.1632 -1.4454
   23SOL     OW   96   4.475   0.293   0.849  0.4388 -0.3552 -0.6653
   23SOL    HW1   97   4.459   0.298   0.943  1.6032 -0.2186 -0.4672
   23SOL    HW2   98   4.488   0.200   0.831 -1.4583 -0.6074 -1.0066
   24SOL     OW   99   4.333   2.521   2.395  0.4637  0.1504  0.7065
   24SOL    HW1  100   4.424   2.529   2.368  0.0388  2.6507 -0.2897
   24SOL    HW2  101   4.332   2.544   2.488  0.8520 -0.0051  0.7484
   25SOL     OW  102   1.986   1.817   2.522  0.7614 -0.2340  0.1754
   25SOL    HW1  103   2.081   1.829   2.528  0.7771  0.7815 -1.4768
   25SOL    HW2  104   1.952   1.906   2.515 -0.2775 -0.6141  0.2758
   26SOL     OW  105   2.320   1.764   3.115 -0.1091 -0.1677 -0.0691
   26SOL    HW1  106   2.243   1.779   3.061 -0.7234  0.2875  0.9041
   26SOL    HW2  107   2.383   1.831   3.087 -0.7041  0.5517  0.2874
   27SOL     OW  108   4.431   3.108   2.707  0.1271 -0.0869  0.4735
   27SOL    HW1  109   4.428   3.139   2.616  1.5166 -1.0852  0.0562
   27SOL    HW2  110   4.509   3.149   2.744  1.0270 -1.6659  0.4178
   28SOL     OW  111   1.491   2.372   0.419 -0.1371  0.3376  0.3832
   28SOL    HW1  112   1.430   2.442   0.443  0.5929  0.5835  1.6304
   28SOL    HW2  113   1.443   2.318   0.356 -0.3779  2.5079 -1.4031
   29SOL     OW  114   3.095   3.976   0.298 -0.1296  0.3643  0.0017
   29SOL    HW1  115   3.070   3.976   0.390 -1.8028 -1.3451 -0.3816
   29SOL    HW2  116   3.098   3.883   0.274  1.2470  0.7411 -1.4397
   30SOL     OW  117   4.445   2.365   2.084  0.2708  0.2033 -0.0705
   30SOL    HW1  118   4.419   2.425   2.154  0.7623 -0.1588  0.4334
   30SOL    HW2  119   4.484   2.290   2.130  0.2155 -0.2282 -0.7165
   31SOL     OW  120   3.678   0.323   2.440  0.3954  0.7973  0.0803
   31SOL    HW1  121   3.625   0.389   2.484 -0.2239  0.6220 -0.3905
   31SOL    HW2  122   3.640   0.316   2.353  0.2356 -0.4054  0.2275
   32SOL     OW  123   1.589   1.532   1.937  0.7879  0.2680 -0.2429
   32SOL    HW1  124   1.605   1.454   1.883  3.2366 -1.2633  2.4058
   32SOL    HW2  125   1.607   1.605   1.878 -1.5545 -1.0335 -2.8365
   33SOL     OW  126   3.329   2.387   1.397 -0.1393 -0.2084  0.6787
   33SOL    HW1  127   3.321   2.468   1.347  0.1907 -0.2022  0.6321
   33SOL    HW2  128   3.400   2.339   1.354  0.1978 -0.1703  1.1830
   34SOL     OW  129   0.529   2.925   1.133  0.1561  0.0635  0.3310
   34SOL    HW1  130   0.548   3.019   1.136  5.0877 -0.6725  0.2701
   34SOL    HW2  131   0.516   2.906   1.040 -2.5961  0.7701  0.4715
   35SOL     OW  132   3.951   0.647   1.693  0.2560 -0.7593  0.5532
   35SOL    HW1  133   4.039   0.657   1.656  0.6459 -1.4432  1.2582
   35SOL    HW2  134   3.954   0.697   1.775  0.8837 -2.9793  1.9581
   36SOL     OW  135   2.768   3.921   0.716  0.0654 -0.0705 -0.3022
   36SOL    HW1  136   2.688   3.911   0.665 -0.6114  0.4024  0.6424
   36SOL    HW2  137   2.743   3.898   0.805  0.7855  0.8330  0.1535
   37SOL     OW  138   4.143   1.152   2.051 -0.0351  0.0912 -0.0331
   37SOL    HW1  139   4.202   1.205   2.104 -1.0663  0.5567  0.6608
   37SOL    HW2  140   4.195   1.129   1.973  1.2087  0.0895  0.7758
   38SOL     OW  141   0.803   3.354   3.019  0.3603 -0.2499 -0.3849
   38SOL    HW1  142   0.865   3.310   3.077  0.0509 -0.0502  0.1031
   38SOL    HW2  143   0.853   3.369   2.938  1.1925  0.5528  0.2456
   39SOL     OW  144   1.098   4.411   1.368 -0.4616  0.0889 -0.1379
   39SOL    HW1  145   1.178   4.452   1.402  0.6376 -0.0069 -2.4414
   39SOL    HW2  146   1.126   4.325   1.339 -1.2215  0.3408 -1.6809
   40SOL     OW  147   1.648   1.817   2.781 -0.3883 -0.0815 -0.3009
   40SOL    HW1  148   1.615   1.844   2.695 -0.1635 -0.3350 -0.4674
   40SOL    HW2  149   1.615   1.728   2.793  0.4027 -0.4195 -0.5660
   41SOL     OW  150   0.140   2.612   1.905  0.5263 -0.1573 -0.6947
   41SOL    HW1  151   0.047   2.589   1.904  0.4375 -0.1021  1.4030
   41SOL    HW2  152   0.180   2.553   1.842 -0.9203 -0.1654 -1.6729
   42SOL     OW  153   2.783   0.200   2.400  0.1362 -0.2437  0.6490
   42SOL    HW1  154   2.762   0.240   2.316 -0.8106  0.5083  1.2246
   42SOL    HW2  155   2.860   0.249   2.431  0.2936 -0.3119  0.3639
   43SOL     OW  156   2.142   3.076   2.372 -0.2896  0.0178 -0.5893
   43SOL    HW1  157   2.090   3.148   2.409  1.0823  0.1565  1.1885
   43SOL    HW2  158   2.199   3.118   2.308 -0.9060  0.1705 -1.0526
   44SOL     OW  159   2.702   2.511   2.731 -0.8334  0.0176  0.2129
   44SOL    HW1  160   2.731   2.514   2.822 -2.0444  2.3173  0.5883
   44SOL    HW2  161   2.782   2.496   2.681  0.0808  0.2664  1.5577
   45SOL     OW  162   3.544   1.012   0.270 -0.1814  0.3674 -0.6247
   45SOL    HW1  163   3.612   0.945   0.259  0.0194  0.7117 -1.6221
   45SOL    HW2  164   3.560   1.049   0.357  0.4788 -0.0325 -0.5658
   46SOL     OW  165   3.377   4.267   0.661  0.0384  0.2951  0.4195
   46SOL    HW1  166   3.468   4.276   0.688  0.2323  0.5075 -0.2866
   46SOL    HW2  167   3.333   4.229   0.737  1.0408 -1.3594  0.2134
   47SOL     OW  168   2.422   4.428   2.013 -0.5161 -0.1294 -0.3271
   47SOL    HW1  169   2.370   4.433   2.093 -1.0836 -1.0024 -0.6309
   47SOL    HW2  170   2.509   4.460   2.038 -0.3446 -1.5193  0.9344
   48SOL     OW  171   2.027   0.104   0.719  0.0925  0.5716  0.2470
   48SOL    HW1  172   2.027   0.173   0.653  0.8969 -1.0929 -1.6202
   48SOL    HW2  173   2.110   0.113   0.765  0.4990  0.4370 -0.4562
   49SOL     OW  174   0.449   1.570   0.265  0.1520 -0.0949  0.0662
   49SOL    HW1  175   0.465   1.476   0.264  0.5516 -0.0407 -1.1388
   49SOL    HW2  176   0.468   1.597   0.355 -2.4204 -1.5160  1.1462
   50SOL     OW  177   1.521   2.354   0.028  0.0461  0.0198  0.3632
   50SOL    HW1  178   1.495   2.390  -0.057  1.4429  2.3138  0.8072
   50SOL    HW2  179   1.439   2.334   0.072 -0.7460  0.4819 -0.8430
   51SOL     OW  180   4.381   4.352   2.351  0.5165  0.0380 -0.0036
   51SOL    HW1  181   4.345   4.292   2.416 -1.6731  1.4146  0.1847
   51SOL    HW2  182   4.420   4.423   2.403 -0.7257  0.8530 -0.1244
   52SOL     OW  183   3.022   1.742   2.945  0.1360 -0.6792 -0.3291
   52SOL    HW1  184   3.106   1.766   2.982 -0.5680  0.9591  0.3350
   52SOL    HW2  185   2.962   1.738   3.020 -0.5125 -1.1372 -0.8546
   53SOL     OW  186   1.993   3.711   2.207 -0.3071  0.3426  0.2129
   53SOL    HW1  187   1.973   3.618   2.220  3.5601 -0.6479  0.2016
   53SOL    HW2  188   2.046   3.713   2.128  1.4887  2.2376  1.3733
   54SOL     OW  189   0.614   1.068   1.082  0.0419  0.3734 -0.1043
   54SOL    HW1  190   0.527   1.070   1.122  0.2300  2.3002  0.3049
   54SOL    HW2  191   0.604   1.013   1.005 -1.4088  0.1169  0.2419
   55SOL     OW  192   2.588   3.170   2.323 -0.4353  0.7733  0.0885
   55SOL    HW1  193   2.542   3.229   2.383  0.5486  2.2793 -0.5885
   55SOL    HW2  194   2.664   3.220   2.293  0.2641 -0.7312 -0.7680
   56SOL     OW  195   0.751   1.340   2.988 -0.3447  0.4052 -0.0376
   56SOL    HW1  196   0.706   1.263   2.953  0.4514  0.1089 -0.4186
   56SOL    HW2  197   0.720   1.346   3.079 -3.5501  2.0039 -1.0803
   57SOL     OW  198   1.740   2.740   2.017 -0.2568 -0.5793  0.3882
   57SOL    HW1  199   1.728   2.666   1.957 -1.9847 -0.3419  0.3974
   57SOL    HW2  200   1.653   2.756   2.052  0.1514  1.2665  0.6386
   58SOL     OW  201   1.549   2.121   2.315 -0.4492  0.2403  0.3753
   58SOL    HW1  202   1.485   2.110   2.245  0.5748 -0.2801 -0.4953
   58SOL    HW2  203   1.499   2.162   2.386 -1.5090  0.7471 -0.6307
   59SOL     OW  204   3.194   1.661   1.887 -0.1332 -0.0290  0.4933
   59SOL    HW1  205   3.259   1.665   1.957 -2.0367 -1.7290  2.4945
   59SOL    HW2  206   3.134   1.734   1.905 -2.0421 -1.8882  2.2921
   60SOL     OW  207   1.944   1.735   1.756 -0.8078 -0.6706 -0.2339
   60SOL    HW1  208   2.018   1.792   1.732 -0.9914  0.2351  1.2488
   60SOL    HW2  209   1.934   1.677   1.680  0.5318  0.0929 -1.0498
   61SOL     OW  210   3.579   2.015   0.645 -0.2882 -0.4446  0.2187
   61SOL    HW1  211   3.513   1.957   0.682  0.0662  0.6252  2.6778
   61SOL    HW2  212   3.598   2.078   0.714  1.3393  0.9362 -1.3836
   62SOL     OW  213   1.882   0.117   1.077  0.1420  0.2764 -0.2171
   62SOL    HW1  214   1.825   0.153   1.146  1.3370  0.3140  0.7852
   62SOL    HW2  215   1.840   0.143   0.995 -2.0795 -0.9324  0.4459
   63SOL     OW  216   2.701   0.284   2.080  0.2763 -0.1023  0.1441
   63SOL    HW1  217   2.710   0.350   2.011  0.5787  0.2904  0.5507
   63SOL    HW2  218   2.607   0.278   2.095  0.3145  1.6626  1.4320
   64SOL     OW  219   3.187   1.768   1.393  0.0152 -0.5426 -0.1456
   64SOL    HW1  220   3.244   1.813   1.455 -1.3245  0.9767  0.0457
   64SOL    HW2  221   3.099   1.774   1.431 -0.6400 -0.7572 -1.5330
   65SOL     OW  222   0.079   2.240   2.302 -0.1788  0.3725  0.2748
   65SOL    HW1  223   0.109   2.157   2.264 -1.6371 -0.2957  0.5244
   65SOL    HW2  224   0.159   2.290   2.316  0.5417  0.4557 -3.1631
   66SOL     OW  225   2.279   3.504   2.922 -0.0469  0.8901 -0.5606
   66SOL    HW1  226   2.185   3.499   2.904  0.0014  0.1628 -0.6341
   66SOL    HW2  227   2.302   3.596   2.905 -0.3245  0.6305 -2.6641
   67SOL     OW  228   1.182   0.160   0.889 -0.1303 -0.0988 -0.2893
   67SOL    HW1  229   1.168   0.168   0.983  0.7558  1.8095 -0.2702
   67SOL    HW2  230   1.176   0.249   0.856  0.8900 -0.5566 -1.8358
   68SOL     OW  231   3.533   0.310   1.342 -0.3156  1.0020  0.1740
   68SOL    HW1  232   3.575   0.264   1.270 -0.1005 -3.5290  2.8287
   68SOL    HW2  233   3.600   0.316   1.410 -1.4603  1.8966  1.2777
   69SOL     OW  234   2.060   2.734   3.079  0.0412 -0.0964 -0.0315
   69SOL    HW1  235   2.060   2.775   2.992 -0.9683  1.9869  0.8677
   69SOL    HW2  236   2.113   2.793   3.133 -1.6923  0.2571  1.3943
   70SOL     OW  237   4.133   2.178   0.177  0.6527 -0.0377 -0.0243
   70SOL    HW1  238   4.095   2.246   0.121  0.4783 -0.0211  0.1133
   70SOL    HW2  239   4.075   2.174   0.253  0.2856 -0.7973 -0.3303
   71SOL     OW  240   3.897   3.697   0.088  0.1814  0.7389 -0.0767
   71SOL    HW1  241   3.963   3.762   0.113 -0.1923  1.8760 -1.8049
   71SOL    HW2  242   3.834   3.698   0.160  0.5473  1.8141  0.2592
   72SOL     OW  243   3.744   2.631   2.034 -0.0142  0.4259  0.3736
   72SOL    HW1  244   3.654   2.664   2.028 -0.3684 -0.6263 -0.4754
   72SOL    HW2  245   3.776   2.663   2.118 -1.6213 -0.2105  1.2660
   73SOL     OW  246   0.053   0.966   1.684 -0.4714  0.8354 -0.1585
   73SOL    HW1  247   0.046   0.898   1.618  1.7949  0.0016  0.3756
   73SOL    HW2  248  -0.028   1.016   1.676 -0.7649  0.0608 -2.7533
   74SOL     OW  249   3.816   1.866   0.442 -0.4516 -0.5501  0.0787
   74SOL    HW1  250   3.795   1.955   0.412 -1.0552 -0.8767 -0.4870
   74SOL    HW2  251   3.753   1.810   0.397  1.3571 -1.5347 -1.3183
   75SOL     OW  252   2.233   1.919   1.271 -0.4640  0.6287  0.9497
   75SOL    HW1  253   2.254   1.828   1.289  1.5947  0.6116 -1.0290
   75SOL    HW2  254   2.317   1.965   1.280 -0.7579  1.7363 -1.2006
   76SOL     OW  255   3.890   3.879   3.014  0.1519  0.1521  0.0068
   76SOL    HW1  256   3.969   3.889   3.068  1.7278  0.4970 -2.2079
   76SOL    HW2  257   3.885   3.961   2.964 -0.8618 -0.4123 -0.8472
   77SOL     OW  258   1.552   4.024   3.049 -0.1491 -0.5312  0.3915
   77SOL    HW1  259   1.638   3.987   3.027 -0.5204 -2.6844  2.2676
   77SOL    HW2  260   1.514   3.962   3.111 -2.6031  0.9698  0.5096
   78SOL     OW  261   3.580   4.275   2.537  0.1573  0.0952 -0.2964
   78SOL    HW1  262   3.675   4.276   2.548  0.3215  0.0578 -1.5334
   78SOL    HW2  263   3.554   4.367   2.539  0.0612  0.0609  1.0937
   79SOL     OW  264   0.038   3.466   3.045  0.8088  0.1402 -0.1078
   79SOL    HW1  265  -0.027   3.398   3.062  0.6557  0.2049 -0.4147
   79SOL    HW2  266   0.092   3.430   2.975  0.3983  0.5437 -0.6431
   80SOL     OW  267   2.930   2.919   0.273  0.5570 -0.0678  0.2159
   80SOL    HW1  268   2.851   2.953   0.316  1.0023  0.9689  0.2455
   80SOL    HW2  269   2.916   2.937   0.180  0.3518 -0.7293  0.1198
   81SOL     OW  270   0.601   1.125   2.966  0.1713 -0.2951  0.0412
   81SOL    HW1  271   0.570   1.083   2.886 -0.9489  0.3986  0.0809
   81SOL    HW2  272   0.542   1.093   3.034  1.2299 -1.0216  0.6386
   82SOL     OW  273   2.863   1.642   2.059  0.0115 -0.2639 -0.3729
   82SOL    HW1  274   2.890   1.717   2.112  0.9160  0.4977 -1.8252
   82SOL    HW2  275   2.829   1.681   1.978 -1.5719 -1.3720 -0.3011
   83SOL     OW  276   3.403   2.378   1.659 -0.8051 -0.1426 -0.0376
   83SOL    HW1  277   3.373   2.353   1.572  0.1960 -1.0490 -0.1499
   83SOL    HW2  278   3.497   2.358   1.658 -0.3664  1.6615  0.6053
   84SOL     OW  279   4.033   2.810   1.786  0.1041  0.4267  0.2443
   84SOL    HW1  280   4.122   2.798   1.753 -0.1285  0.4803 -0.4079
   84SOL    HW2  281   4.043   2.815   1.881  0.7930  0.3924  0.1747
   85SOL     OW  282   3.748   1.815   0.747 -0.0558 -0.3722 -0.3372
   85SOL    HW1  283   3.739   1.881   0.677  1.4293  0.2665  0.0391
   85SOL    HW2  284   3.664   1.817   0.792 -0.3585  0.6243 -0.8984
   86SOL     OW  285   3.016   0.261   0.747 -0.3926  0.5607 -0.4134
   86SOL    HW1  286   2.936   0.217   0.773  1.0719 -2.0144  0.1384
   86SOL    HW2  287   3.076   0.190   0.722  1.5006  2.3901 -1.4763
   87SOL     OW  288   0.325   0.618   1.569  0.0144 -0.2815  0.4783
   87SOL    HW1  289   0.341   0.575   1.485  1.3769 -1.0587  1.0930
   87SOL    HW2  290   0.322   0.711   1.548  1.0793 -0.4085 -0.3519
   88SOL     OW  291   1.061   1.304   1.719  0.2226 -0.1749 -0.0212
   88SOL    HW1  292   1.112   1.328   1.642 -0.7973  4.0402  0.4018
   88SOL    HW2  293   0.982   1.263   1.683  0.0378  1.1716 -1.2133
   89SOL     OW  294   0.019   2.209   1.738 -0.2714  0.5506 -0.5590
   89SOL    HW1  295   0.100   2.194   1.690 -0.9986  0.8248 -1.9111
   89SOL    HW2  296  -0.016   2.121   1.754  0.0654  0.4524 -0.3534
   90SOL     OW  297   0.433   3.488   1.620  0.3894  0.2748  0.3687
   90SOL    HW1  298   0.341   3.505   1.641  0.8644  2.4637  0.9618
   90SOL    HW2  299   0.464   3.433   1.691 -0.2518  0.2113  0.6092
   91SOL     OW  300   2.653   1.049   1.200  0.5538  0.1122  0.2552
   91SOL    HW1  301   2.652   1.144   1.218 -0.4323 -0.1216  1.6000
   91SOL    HW2  302   2.566   1.030   1.165  0.8152 -0.2766 -0.1914
   92SOL     OW  303   2.726   0.610   1.248  0.4478  0.0509  0.7138
   92SOL    HW1  304   2.698   0.649   1.165  0.8001  0.9111  0.9829
   92SOL    HW2  305   2.796   0.668   1.279  0.2936 -0.2335  1.6273
   93SOL     OW  306   1.480   1.735   0.228 -0.0957  0.1771 -0.0439
   93SOL    HW1  307   1.544   1.796   0.191  0.6332 -1.1624 -1.0742
   93SOL    HW2  308   1.515   1.713   0.314  1.4967 -1.3998 -1.0232
   94SOL     OW  309   1.095   3.326   2.179 -0.2156  0.0494  0.0880
   94SOL    HW1  310   1.054   3.269   2.244 -1.1340  1.2351  0.5864
   94SOL    HW2  311   1.022   3.372   2.138  0.3243 -0.8482 -2.0030
   95SOL     OW  312   0.229   3.764   1.339  0.0996  0.0447 -0.6601
   95SOL    HW1  313   0.302   3.719   1.382  0.3110  0.7698 -0.2411
   95SOL    HW2  314   0.185   3.812   1.409  1.1166  2.1518 -1.3746
   96SOL     OW  315   1.021   1.065   1.447  0.2925  0.3040  0.2752
   96SOL    HW1  316   0.970   1.045   1.368 -0.3301 -1.3949  1.0695
   96SOL    HW2  317   0.966   1.125   1.497  0.4537  0.9562 -0.3151
   97SOL     OW  318   2.201   3.230   1.693  0.3126 -0.2282 -0.5362
   97SOL    HW1  319   2.251   3.253   1.615  1.5841 -0.7493  0.0883
   97SOL    HW2  320   2.123   3.185   1.660  0.6452 -0.1079 -1.5132
   98SOL     OW  321   0.988   2.365   3.143  0.2987 -0.5736 -0.7680
   98SOL    HW1  322   0.976   2.452   3.106  1.1876  0.0792  0.4018
   98SOL    HW2  323   0.918   2.357   3.208 -0.3210 -1.1064 -1.4780
   99SOL     OW  324   0.192   3.472   0.061 -0.0191 -0.0567 -0.1519
   99SOL    HW1  325   0.229   3.548   0.106  0.5419  0.5892 -1.6352
   99SOL    HW2  326   0.114   3.505   0.017 -0.7905 -0.7728  0.6317
  100SOL     OW  327   1.375   3.627   0.393  0.5375 -0.4859 -0.2901
  100SOL    HW1  328   1.442   3.569   0.431  1.2913 -1.9154 -3.4768
  100SOL    HW2  329   1.421   3.710   0.380  0.1910  0.1258  1.9545
  101SOL     OW  330   4.424   0.780   1.503  0.0744  0.8514  0.0146
  101SOL    HW1  331   4.472   0.742   1.430  2.0969  0.9562  1.2133
  101SOL    HW2  332   4.335   0.791   1.470  0.4866 -0.7818 -1.8042
  102SOL     OW  333   4.423   1.416   2.664  0.0750 -0.6316 -0.0394
  102SOL    HW1  334   4.472   1.390   2.586 -1.5779  0.7152 -1.6244
  102SOL    HW2  335   4.421   1.338   2.719  2.4187 -1.2199 -0.7035
  103SOL     OW  336   1.519   1.979   1.307 -0.4068 -0.7508 -0.0872
  103SOL    HW1  337   1.590   2.042   1.294 -0.6532 -0.0869  1.5745
  103SOL    HW2  338   1.561   1.903   1.348 -0.3039 -1.2293 -1.0602
  104SOL     OW  339   2.642   2.401   1.982 -0.7701  0.0314 -0.4300
  104SOL    HW1  340   2.697   2.401   2.061  1.5351  0.6768 -1.9506
  104SOL    HW2  341   2.596   2.485   1.985  1.1922  1.1848 -0.9456
  105SOL     OW  342   2.920   3.692   2.938 -0.1474  0.1973 -0.0070
  105SOL    HW1  343   2.893   3.695   3.030  0.1507 -0.8598  0.1311
  105SOL    HW2  344   2.903   3.601   2.911  1.9353 -0.1381 -0.3132
  106SOL     OW  345   3.624   0.303   1.714 -0.0986  0.2540  0.3864
  106SOL    HW1  346   3.561   0.370   1.740 -1.3183 -0.9019  0.4949
  106SOL    HW2  347   3.640   0.253   1.794 -0.1270 -0.3286  0.0307
  107SOL     OW  348   4.072   1.984   2.054  0.0888  0.5980 -0.1273
  107SOL    HW1  349   4.070   1.991   1.958 -0.3951  0.8898 -0.0999
  107SOL    HW2  350   4.105   2.068   2.083  3.5861 -0.6047 -0.1410
  108SOL     OW  351   3.240   2.647   0.175  0.2103  0.5253  0.1350
  108SOL    HW1  352   3.182   2.598   0.234 -1.0445  0.5297 -1.0539
  108SOL    HW2  353   3.223   2.739   0.196 -1.3975  0.5900 -1.2221
  109SOL     OW  354   0.830   2.074   0.752  0.0444  0.3979  0.0487
  109SOL    HW1  355   0.922   2.088   0.774  0.3355  0.0467 -0.8742
  109SOL    HW2  356   0.784   2.076   0.836  0.5966  2.6836  0.3528
  110SOL     OW  357   2.969   3.477   1.186 -0.0772 -0.7720 -0.0009
  110SOL    HW1  358   3.036   3.538   1.156  0.1723 -0.8260  0.4382
  110SOL    HW2  359   2.990   3.463   1.279 -0.4406 -1.1205  0.0273
  111SOL     OW  360   4.222   1.235   0.866  0.2715  1.2841  0.7091
  111SOL    HW1  361   4.307   1.220   0.909  1.0879 -0.5987 -1.3936
  111SOL    HW2  362   4.157   1.212   0.933  1.3568  2.4767  2.2675
  112SOL     OW  363   0.301   2.610   0.806 -0.0701 -0.9062 -0.0440
  112SOL    HW1  364   0.249   2.571   0.876 -1.9793 -0.4052 -1.0988
  112SOL    HW2  365   0.236   2.648   0.747  1.3298 -2.6102 -2.9095
  113SOL     OW  366   1.890   0.793   2.059  0.0901  0.0175  0.2552
  113SOL    HW1  367   1.917   0.746   1.980  1.3210  1.2486 -0.0954
  113SOL    HW2  368   1.961   0.855   2.075  0.0655 -0.4478  2.5458
  114SOL     OW  369   3.613   0.756   2.465  0.2416  0.5887  0.3607
  114SOL    HW1  370   3.678   0.765   2.535 -1.0159  0.7484  1.5522
  114SOL    HW2  371   3.586   0.846   2.446 -0.0799  0.4880  0.3309
  115SOL     OW  372   0.329   1.177   0.942 -0.2921  0.0565  0.0275
  115SOL    HW1  373   0.341   1.154   1.034 -0.7028 -1.2356 -0.2250
  115SOL    HW2  374   0.353   1.098   0.894 -0.9659  0.4084 -0.9175
  116SOL     OW  375   1.185   4.232   0.396 -0.2130  0.1804  0.5582
  116SOL    HW1  376   1.251   4.290   0.435 -0.1169  0.6651 -0.3072
  116SOL    HW2  377   1.235   4.171   0.343 -0.4732  0.8302 -0.4584
  117SOL     OW  378   1.391   3.746   2.045  0.6410 -0.3303  0.1390
  117SOL    HW1  379   1.420   3.710   1.961 -1.1747 -0.0615 -0.6395
  117SOL    HW2  380   1.296   3.749   2.039  0.5172  0.5796  1.8562
  118SOL     OW  381   2.636   1.198   2.437  0.1742 -0.0477  0.5802
  118SOL    HW1  382   2.720   1.170   2.400 -0.0166  0.2475 -0.0851
  118SOL    HW2  383   2.652   1.201   2.531  1.3317  1.3423  0.3826
  119SOL     OW  384   0.190   3.085   1.591 -0.7204 -0.3184 -0.0697
  119SOL    HW1  385   0.197   3.115   1.681 -0.3559  0.0166 -0.2021
  119SOL    HW2  386   0.280   3.061   1.567 -0.3444  1.7732 -1.0610
  120SOL     OW  387   1.550   2.542   1.869  0.0428 -0.2579  0.3235
  120SOL    HW1  388   1.523   2.451   1.880 -0.4221 -0.5368 -2.2786
  120SOL    HW2  389   1.470   2.587   1.839  0.8245  0.4283 -0.8116
  121SOL     OW  390   0.603   4.243   2.564 -0.1641  0.0592  0.0776
  121SOL    HW1  391   0.519   4.201   2.580 -0.6432  0.9773  0.0280
  121SOL    HW2  392   0.606   4.315   2.627  1.2102 -0.8062  1.0637
  122SOL     OW  393   4.093   2.775   0.602  0.5089  0.2371 -0.2511
  122SOL    HW1  394   4.023   2.800   0.542  1.3900  0.6318 -1.1294
  122SOL    HW2  395   4.076   2.683   0.622 -0.3070  0.3536 -0.3725
  123SOL     OW  396   2.829   2.461   2.445  0.1866  0.1050 -0.4046
  123SOL    HW1  397   2.866   2.440   2.359  0.2119 -4.1269  0.3965
  123SOL    HW2  398   2.905   2.480   2.500  0.4518 -0.3556 -0.6085
  124SOL     OW  399   1.644   0.182   1.187  0.1419 -0.0120  0.1288
  124SOL    HW1  400   1.614   0.269   1.159 -0.1716 -0.4943 -1.1035
  124SOL    HW2  401   1.613   0.174   1.277 -1.0577  0.5947 -0.2102
  125SOL     OW  402   0.455   3.306   1.811  0.5228  0.4653  0.1015
  125SOL    HW1  403   0.403   3.227   1.828  1.1576 -0.1585 -0.7872
  125SOL    HW2  404   0.541   3.286   1.847  0.4044  1.1746  0.8120
  126SOL     OW  405   1.815   3.129   3.037  0.3185 -0.2160  0.5705
  126SOL    HW1  406   1.836   3.160   2.949  1.0607  0.3715  0.9488
  126SOL    HW2  407   1.790   3.037   3.024 -0.9607  0.2342 -0.4238
  127SOL     OW  408   3.448   2.585   1.243  0.2411  0.0003  0.1840
  127SOL    HW1  409   3.508   2.626   1.180  0.6540 -0.5068  0.2405
  127SOL    HW2  410   3.495   2.587   1.326  0.0612 -0.1479  0.2900
  128SOL     OW  411   2.633   0.556   2.268 -0.7172  0.6236 -0.0431
  128SOL    HW1  412   2.603   0.554   2.177 -2.2245 -1.6387  0.4368
  128SOL    HW2  413   2.725   0.531   2.263 -1.1192 -0.7904 -0.8647
  129SOL     OW  414   0.237   2.837   2.493 -0.5903 -0.5414 -0.0797
  129SOL    HW1  415   0.282   2.755   2.512  0.6702  0.0897 -0.2373
  129SOL    HW2  416   0.184   2.855   2.571  1.2870 -0.1037  1.1398
  130SOL     OW  417   1.812   1.444   0.117 -0.0291 -0.7682 -0.2971
  130SOL    HW1  418   1.862   1.520   0.148 -0.2337 -1.1405  1.0151
  130SOL    HW2  419   1.723   1.458   0.150 -0.3564 -1.0148 -1.0441
  131SOL     OW  420   4.410   3.138   2.400 -0.2958  1.1962 -0.3749
  131SOL    HW1  421   4.343   3.167   2.338 -0.5414  1.7255  0.1215
  131SOL    HW2  422   4.461   3.072   2.352  0.3851  2.5580 -1.6141
  132SOL     OW  423   0.262   1.930   0.199  0.5839  0.0440  0.0158
  132SOL    HW1  424   0.201   1.995   0.165  1.0706 -0.0427 -1.0578
  132SOL    HW2  425   0.342   1.979   0.215  0.6256 -0.0874  0.2097
  133SOL     OW  426   0.078   0.600   1.323  0.5192  0.0009  0.6015
  133SOL    HW1  427   0.144   0.534   1.346 -0.8361 -2.1802 -1.2520
  133SOL    HW2  428  -0.005   0.553   1.329 -0.5711  1.7457 -0.1839
  134SOL     OW  429   2.799   3.025   1.106 -0.2393  0.1517  0.6540
  134SOL    HW1  430   2.845   3.105   1.080  0.8063 -0.6559 -0.1047
  134SOL    HW2  431   2.866   2.973   1.150 -0.4437 -1.0057 -0.3562
  135SOL     OW  432   1.546   1.553   2.813 -0.2920  0.4195 -0.3506
  135SOL    HW1  433   1.612   1.489   2.841 -0.2151  0.3362 -0.7106
  135SOL    HW2  434   1.462   1.511   2.832 -0.2952 -0.8192 -2.6983
  136SOL     OW  435   3.621   1.682   1.018  0.0087  0.2759  0.2327
  136SOL    HW1  436   3.575   1.604   0.988  1.9155 -0.7790 -0.0899
  136SOL    HW2  437   3.705   1.650   1.052 -0.0507  1.9613  2.1644
  137SOL     OW  438   0.847   1.037   3.147  0.4053  0.2205  0.5645
  137SOL    HW1  439   0.777   1.089   3.107  1.6854  3.8142  2.4772
  137SOL    HW2  440   0.807   1.000   3.226  0.1468  0.7218  0.6782
  138SOL     OW  441   2.884   0.302   1.563  0.5898  0.3381 -0.1342
  138SOL    HW1  442   2.971   0.320   1.598  0.5113 -0.6794  0.6446
  138SOL    HW2  443   2.896   0.228   1.504  0.2584  0.1845 -0.0158
  139SOL     OW  444   2.303   1.179   0.423 -0.4289  0.3747 -0.7946
  139SOL    HW1  445   2.333   1.149   0.337  0.0463 -0.8863 -0.2233
  139SOL    HW2  446   2.364   1.248   0.448  0.3294 -0.2565 -0.8579
  140SOL     OW  447   1.786   2.230   2.336 -0.3432 -0.0312  0.1014
  140SOL    HW1  448   1.706   2.183   2.312  0.6661 -2.1391  0.6586
  140SOL    HW2  449   1.843   2.220   2.260 -0.1450  0.4208  0.1843
  141SOL     OW  450   4.065   1.234   2.670  0.1088 -0.2234 -0.1225
  141SOL    HW1  451   4.036   1.289   2.598  1.2074 -0.1914 -0.5634
  141SOL    HW2  452   3.990   1.231   2.730 -0.1468  1.3483 -0.3234
  142SOL     OW  453   4.199   2.162   0.897  0.0522  0.1768  0.0360
  142SOL    HW1  454   4.216   2.099   0.966  0.5409  1.3326  1.0048
  142SOL    HW2  455   4.152   2.112   0.830  0.7025 -1.2782  0.6195
  143SOL     OW  456   4.208   1.988   1.495 -0.2505  0.0007  0.1745
  143SOL    HW1  457   4.149   1.914   1.509 -0.9960  0.3292 -1.1022
  143SOL    HW2  458   4.261   1.992   1.575 -0.3288 -1.7748  0.3611
  144SOL     OW  459   2.506   2.079   2.466 -0.0709 -0.1247 -0.3419
  144SOL    HW1  460   2.428   2.046   2.423 -1.9065  2.4459  0.7866
  144SOL    HW2  461   2.510   2.172   2.442  1.7126  0.1890  0.9209
  145SOL     OW  462   1.437   2.326   3.058 -0.1944 -0.4502 -0.1605
  145SOL    HW1  463   1.466   2.406   3.014  0.0263 -1.7149 -2.5295
  145SOL    HW2  464   1.375   2.356   3.124  1.4512  1.8094  0.5056
  146SOL     OW  465   2.005   2.684   0.281 -0.2708 -0.2424 -0.7648
  146SOL    HW1  466   1.969   2.770   0.302  0.0288 -0.2442 -0.2350
  146SOL    HW2  467   2.076   2.671   0.343  0.8056 -0.1453 -1.9243
  147SOL     OW  468   4.375   2.445   1.839  0.0783 -0.1028 -0.3323
  147SOL    HW1  469   4.416   2.373   1.791 -0.5316 -0.4943 -0.2746
  147SOL    HW2  470   4.381   2.420   1.931 -2.6112 -1.4744 -0.4230
  148SOL     OW  471   4.013   3.976   0.114  0.1316  0.0207  0.3741
  148SOL    HW1  472   3.965   4.015   0.040 -1.9440 -1.5957  0.7732
  148SOL    HW2  473   4.027   4.049   0.174  0.7661  1.1124 -1.0234
  149SOL     OW  474   2.304   1.098   2.054 -0.0688  0.5425 -0.3529
  149SOL    HW1  475   2.211   1.107   2.072 -0.0793  1.3804 -0.7776
  149SOL    HW2  476   2.308   1.051   1.970 -0.0984  0.1267 -0.1220
  150SOL     OW  477   3.444   3.235   1.854  0.0871  0.3687  0.1201
  150SOL    HW1  478   3.427   3.327   1.833  1.1685  0.4185 -0.6317
  150SOL    HW2  479   3.360   3.191   1.843 -0.4442  1.2688  0.5116
  151SOL     OW  480   1.861   0.811   0.238 -0.5157 -0.0579 -0.3348
  151SOL    HW1  481   1.955   0.802   0.222 -0.2935  1.6283 -0.1058
  151SOL    HW2  482   1.855   0.856   0.322 -1.4785  1.5246 -1.2070
  152SOL     OW  483   1.964   3.866   1.810  0.0335 -0.7209  0.3697
  152SOL    HW1  484   2.032   3.813   1.852  0.2049 -0.5242  0.3463
  152SOL    HW2  485   1.938   3.929   1.877 -0.0994 -0.7707  0.3659
  153SOL     OW  486   1.352   2.496   0.732  0.1643  0.0419  0.5388
  153SOL    HW1  487   1.318   2.541   0.810  1.2267  0.8091  0.5802
  153SOL    HW2  488   1.414   2.432   0.766  0.8373  0.5659  0.3281
  154SOL     OW  489   3.887   4.085   2.282 -0.4640  0.0942  0.1487
  154SOL    HW1  490   3.805   4.090   2.332 -0.4652 -0.2808  0.1841
  154SOL    HW2  491   3.872   4.016   2.218  0.4021 -1.1357  1.2348
  155SOL     OW  492   2.810   3.342   2.398  0.3223  0.4329  0.0982
  155SOL    HW1  493   2.852   3.372   2.318 -0.6033  3.3630  0.5822
  155SOL    HW2  494   2.718   3.369   2.388 -0.1944 -0.7415  1.3998
  156SOL     OW  495   1.505   3.934   2.208  0.3410 -0.1779 -0.5014
  156SOL    HW1  496   1.447   4.011   2.203  0.7006  0.2240  1.1350
  156SOL    HW2  497   1.460   3.868   2.155 -0.6621  0.7309 -0.8321
  157SOL     OW  498   2.346   0.003   2.529 -0.0130 -0.1366 -0.0932
  157SOL    HW1  499   2.288  -0.066   2.498 -0.4113 -0.9953  2.3223
  157SOL    HW2  500   2.422  -0.044   2.564  0.4113  0.7395  0.1962
  158SOL     OW  501   2.836   3.459   2.844 -0.0512  0.2594 -0.5604
  158SOL    HW1  502   2.740   3.462   2.835 -0.2164 -0.6881  0.6404
  158SOL    HW2  503   2.863   3.390   2.783 -0.2373 -0.1551 -0.1761
  159SOL     OW  504   0.643   0.608   0.236  0.0822  0.1350  0.6506
  159SOL    HW1  505   0.658   0.648   0.321  2.5940  1.9000 -0.5172
  159SOL    HW2  506   0.605   0.678   0.183 -1.7695 -1.0390  0.3256
  160SOL     OW  507   2.301   4.228   0.707 -0.0075  0.1474 -0.0945
  160SOL    HW1  508   2.210   4.255   0.695  0.0643 -0.1896 -1.6726
  160SOL    HW2  509   2.328   4.196   0.621  1.7022  0.5341  0.2501
  161SOL     OW  510   2.841   2.747   3.127 -0.1230 -0.3679  0.0549
  161SOL    HW1  511   2.784   2.806   3.176 -2.0820 -1.2568 -1.0499
  161SOL    HW2  512   2.905   2.804   3.084  0.8438  0.5342  2.5143
  162SOL     OW  513   2.170   2.453   1.409 -0.6424 -0.4579  0.0989
  162SOL    HW1  514   2.196   2.542   1.431  0.3735 -1.0920  1.6265
  162SOL    HW2  515   2.099   2.432   1.470  0.2078 -1.2302  0.8456
  163SOL     OW  516   3.513   1.227   0.112  0.2545  0.0716  0.0860
  163SOL    HW1  517   3.495   1.196   0.023 -0.7347  0.9759 -0.0426
  163SOL    HW2  518   3.497   1.151   0.167 -2.7059  0.3978 -0.1667
  164SOL     OW  519   1.898   3.330   0.258  0.1826  0.1469 -0.3054
  164SOL    HW1  520   1.921   3.369   0.174  1.8855 -1.7622 -0.8002
  164SOL    HW2  521   1.804   3.346   0.267 -0.3527 -0.7555 -3.2496
  165SOL     OW  522   3.997   0.281   1.653 -0.0160 -0.3945  0.1359
  165SOL    HW1  523   3.940   0.209   1.626 -1.1042  0.2257  0.7011
  165SOL    HW2  524   4.024   0.322   1.572  1.5758 -2.1269 -0.2672
  166SOL     OW  525   1.042   2.378   0.954  0.2526 -0.2433 -0.0567
  166SOL    HW1  526   0.993   2.329   1.020  1.4805  0.1078  1.1379
  166SOL    HW2  527   1.106   2.316   0.919 -1.2322 -0.8402 -1.9504
  167SOL     OW  528   2.833   2.360   0.374  0.3292 -0.0201 -0.3799
  167SOL    HW1  529   2.842   2.268   0.349  1.0238  0.3563 -1.5784
  167SOL    HW2  530   2.787   2.357   0.458  0.1488 -1.4482 -0.4971
  168SOL     OW  531   2.201   2.805   1.604  0.4251 -0.6002 -0.0844
  168SOL    HW1  532   2.203   2.773   1.694  0.0969  0.2330  0.2352
  168SOL    HW2  533   2.108   2.819   1.585  0.3859 -1.8975 -0.9853
  169SOL     OW  534   3.771   1.350   0.141  0.3016  0.4750  0.6949
  169SOL    HW1  535   3.741   1.438   0.120 -1.8911 -0.1980  0.8094
  169SOL    HW2  536   3.694   1.295   0.129  2.0971 -1.7685 -1.3521
  170SOL     OW  537   4.161   3.325   0.879 -0.0964  0.3583  0.0508
  170SOL    HW1  538   4.139   3.397   0.937 -0.0354  1.0255 -0.7269
  170SOL    HW2  539   4.254   3.307   0.896 -0.3086 -0.0613  0.7928
  171SOL     OW  540   4.164   2.920   2.037 -0.0838  0.2178  0.4463
  171SOL    HW1  541   4.080   2.924   2.083 -2.2211 -2.0408 -2.8242
  171SOL    HW2  542   4.192   2.829   2.046 -0.7860 -0.4304 -2.7610
  172SOL     OW  543   2.237   3.794   2.963  0.2321 -0.6627 -0.1079
  172SOL    HW1  544   2.214   3.874   3.012  0.8733 -1.0170  0.8005
  172SOL    HW2  545   2.332   3.793   2.962  0.2254 -1.2449 -0.3987
  173SOL     OW  546   1.351   1.752   2.868 -0.0457  0.2727 -0.3444
  173SOL    HW1  547   1.431   1.700   2.876 -0.1488 -0.0285 -1.1494
  173SOL    HW2  548   1.295   1.721   2.939 -0.5257 -1.5065 -1.4305
  174SOL     OW  549   3.858   4.396   2.598  0.9402  0.3478 -0.1225
  174SOL    HW1  550   3.919   4.359   2.534  0.6045  0.6601 -0.6285
  174SOL    HW2  551   3.849   4.488   2.573  0.9540  0.5242  0.4920
  175SOL     OW  552   4.455   3.513   0.845 -0.3930  0.6247 -0.8328
  175SOL    HW1  553   4.415   3.431   0.816 -1.0254  0.3533  0.7142
  175SOL    HW2  554   4.549   3.497   0.841 -0.5104 -0.6099  0.5509
  176SOL     OW  555   4.082   2.382   2.989 -0.4739 -0.1431  0.3809
  176SOL    HW1  556   4.091   2.287   2.980 -2.9794 -0.5015  0.8991
  176SOL    HW2  557   3.987   2.396   2.990 -0.1464  2.3299  0.7790
  177SOL     OW  558   0.232   3.022   1.867  0.4845 -0.2312 -0.3005
  177SOL    HW1  559   0.289   3.010   1.944  0.6506 -1.3752 -0.5726
  177SOL    HW2  560   0.144   3.032   1.904  0.6639  0.0061  0.0703
  178SOL     OW  561   2.962   2.841   1.233 -0.0413 -0.5936  0.7717
  178SOL    HW1  562   3.033   2.808   1.288 -0.2799 -0.9514  0.8670
  178SOL    HW2  563   2.915   2.762   1.204  2.0239 -0.7409 -2.6763
  179SOL     OW  564   4.410   1.417   0.582 -0.9494 -0.2810  0.8681
  179SOL    HW1  565   4.494   1.449   0.615  1.1930 -2.2305 -2.0895
  179SOL    HW2  566   4.356   1.495   0.573  1.7537  1.6318 -0.1487
  180SOL     OW  567   3.155   1.612   0.841  0.1097  0.7415 -0.4620
  180SOL    HW1  568   3.098   1.591   0.767 -0.1895  3.8443 -1.2651
  180SOL    HW2  569   3.203   1.531   0.859 -3.2613 -1.5012 -0.8547
  181SOL     OW  570   2.651   2.405   0.150  0.0231  0.0365 -0.7426
  181SOL    HW1  571   2.714   2.473   0.176  0.3855 -0.4188 -0.3949
  181SOL    HW2  572   2.589   2.401   0.223  0.0636 -0.0771 -0.7145
  182SOL     OW  573   1.919   2.197   1.251 -0.2745 -0.2366  0.0702
  182SOL    HW1  574   1.946   2.195   1.343 -1.0547 -0.3871  0.3018
  182SOL    HW2  575   1.990   2.243   1.206 -0.7546  1.5441  1.0394
  183SOL     OW  576   1.787   2.153   0.248 -0.0163  0.3520  0.0671
  183SOL    HW1  577   1.859   2.132   0.189 -0.7930 -1.0981 -0.4097
  183SOL    HW2  578   1.819   2.226   0.301  1.6600 -0.0358 -0.3738
  184SOL     OW  579   2.606   2.576   1.289 -0.0199  0.1462 -0.3471
  184SOL    HW1  580   2.684   2.600   1.240  0.8578 -1.9047 -0.0594
  184SOL    HW2  581   2.546   2.650   1.278  1.7083  1.4819 -1.1040
  185SOL     OW  582   3.425   3.425   2.675 -0.6730  0.6517  0.3704
  185SOL    HW1  583   3.443   3.494   2.611  0.4530 -0.3372 -0.4143
  185SOL    HW2  584   3.412   3.473   2.758  2.8300  1.7490  0.4558
  186SOL     OW  585   2.190   1.091   1.522 -0.2629 -0.0601  0.0185
  186SOL    HW1  586   2.124   1.080   1.590  0.1188 -1.2630  0.2239
  186SOL    HW2  587   2.166   1.027   1.454 -0.0357  0.3796 -0.4836
  187SOL     OW  588   0.056   2.923   2.302 -0.0267  0.9553 -0.5672
  187SOL    HW1  589   0.056   2.859   2.231  0.6819 -0.8869  1.0181
  187SOL    HW2  590   0.139   2.909   2.347 -0.9115  1.3414  1.2497
  188SOL     OW  591   1.152   0.726   0.561  0.7773 -0.6099 -0.3738
  188SOL    HW1  592   1.222   0.770   0.608  1.8577 -1.4780 -1.0998
  188SOL    HW2  593   1.121   0.790   0.497 -0.7272  0.5890  1.4565
  189SOL     OW  594   4.481   4.251   2.852  0.1002 -0.1871  0.8421
  189SOL    HW1  595   4.400   4.302   2.839  0.9439  0.7043 -1.5611
  189SOL    HW2  596   4.456   4.161   2.833 -0.3405  0.0811  0.1085
  190SOL     OW  597   4.332   1.384   1.501 -0.1061 -0.0488  0.0166
  190SOL    HW1  598   4.401   1.370   1.436 -1.0179 -1.5281 -0.6845
  190SOL    HW2  599   4.263   1.431   1.453 -0.0969  0.3293  0.3709
  191SOL     OW  600   2.230   4.294   1.637  0.1789 -0.1674 -0.2285
  191SOL    HW1  601   2.259   4.369   1.688  1.0452 -0.5383 -0.1523
  191SOL    HW2  602   2.268   4.308   1.550  0.2685 -0.4641 -0.2381
  192SOL     OW  603   3.425   2.161   0.121  0.1160  0.3227 -0.7935
  192SOL    HW1  604   3.468   2.129   0.042  1.2088  1.1281 -0.5523
  192SOL    HW2  605   3.400   2.251   0.100  2.6651  1.4365  0.5409
  193SOL     OW  606   0.125   3.986   0.372  0.0800  0.4388  0.4341
  193SOL    HW1  607   0.135   3.944   0.458  1.7980  0.0557  0.0888
  193SOL    HW2  608   0.032   3.976   0.351  0.1993 -2.3189  0.8389
  194SOL     OW  609   3.109   0.794   2.235 -0.4540  0.1220  0.1303
  194SOL    HW1  610   3.087   0.785   2.143  3.5791 -1.2271 -0.9160
  194SOL    HW2  611   3.143   0.883   2.243 -1.5942  0.5344  0.5709
  195SOL     OW  612   3.820   0.323   1.337 -0.7089  0.2263  0.0841
  195SOL    HW1  613   3.800   0.255   1.402  0.0653  0.4114  0.5203
  195SOL    HW2  614   3.851   0.274   1.261  2.7512  0.1392  1.4052
  196SOL     OW  615   4.224   1.612   0.641 -0.5949 -0.0516  0.0999
  196SOL    HW1  616   4.239   1.681   0.577 -0.4772 -0.8005 -0.7058
  196SOL    HW2  617   4.223   1.657   0.726  0.0557  0.8513 -0.3506
  197SOL     OW  618   4.307   4.337   0.902 -0.0809  0.5955  0.2057
  197SOL    HW1  619   4.236   4.396   0.877 -1.2132 -0.0715  1.6820
  197SOL    HW2  620   4.369   4.343   0.830 -1.5054  1.4078 -1.0280
  198SOL     OW  621   3.750   1.786   2.058  0.2105 -0.4280 -0.4020
  198SOL    HW1  622   3.819   1.779   2.124  0.3518  0.6181 -0.4297
  198SOL    HW2  623   3.759   1.874   2.023 -0.1358 -0.8234 -1.5313
  199SOL     OW  624   4.344   2.458   0.501  0.9877 -0.2766  0.1778
  199SOL    HW1  625   4.317   2.471   0.592 -1.0910 -1.2458 -0.2345
  199SOL    HW2  626   4.408   2.387   0.505  0.5118 -0.6810  0.8482
  200SOL     OW  627   2.960   1.325   1.083  0.0982 -0.3545  0.2539
  200SOL    HW1  628   2.945   1.260   1.151 -0.4330 -0.9716 -0.4352
  200SOL    HW2  629   2.911   1.292   1.007 -1.8010  1.7585  0.4441
  201SOL     OW  630   1.613   3.619   2.134  0.2458  0.2114 -0.0958
  201SOL    HW1  631   1.526   3.647   2.107 -0.3148 -0.7210  0.6863
  201SOL    HW2  632   1.647   3.571   2.058  1.0809  2.6047 -1.3115
  202SOL     OW  633   3.178   0.751   1.643 -0.2560 -0.0429  0.3700
  202SOL    HW1  634   3.090   0.779   1.617 -0.1577 -1.8559 -2.3260
  202SOL    HW2  635   3.237   0.798   1.584  0.2926 -1.5798 -0.3465
  203SOL     OW  636   0.824   3.850   0.594  0.3464 -0.1308 -0.3783
  203SOL    HW1  637   0.856   3.931   0.635  0.5266 -0.1862 -0.4117
  203SOL    HW2  638   0.846   3.860   0.502 -0.2867  0.1080 -0.5114
  204SOL     OW  639   0.970   3.017   0.119  0.1970 -0.5671  0.1118
  204SOL    HW1  640   0.944   3.023   0.211  0.5052  0.7950  0.1291
  204SOL    HW2  641   1.008   2.930   0.111 -0.2364 -0.8729  1.1657
  205SOL     OW  642   3.688   4.265   2.117  0.2849 -0.1261  0.0695
  205SOL    HW1  643   3.640   4.341   2.149  3.0143  1.5176  0.5686
  205SOL    HW2  644   3.681   4.201   2.188 -1.2462 -0.0196  0.0442
  206SOL     OW  645   2.901   3.909   2.445  0.2194  0.0064 -0.5390
  206SOL    HW1  646   2.826   3.857   2.416  1.8213 -1.7608 -1.8330
  206SOL    HW2  647   2.895   3.991   2.395 -0.3849 -0.4963 -1.3180
  207SOL     OW  648   2.112   0.537   0.388 -0.1627 -0.2537  0.5717
  207SOL    HW1  649   2.104   0.608   0.451 -0.0966  0.2343  0.0384
  207SOL    HW2  650   2.122   0.581   0.304 -2.1677 -0.8882 -0.0322
  208SOL     OW  651   4.277   3.497   2.701 -0.1559  0.1924  0.2156
  208SOL    HW1  652   4.345   3.457   2.648 -2.0341  1.2029 -3.2535
  208SOL    HW2  653   4.303   3.589   2.710 -0.7746  0.4821 -0.7556
  209SOL     OW  654   3.841   2.694   2.286 -0.0712  0.7880 -0.6228
  209SOL    HW1  655   3.919   2.639   2.292 -0.0949  0.5815 -1.9310
  209SOL    HW2  656   3.852   2.760   2.355  0.3077 -0.4033  0.4810
  210SOL     OW  657   0.539   0.058   2.481 -0.2473  0.3532  0.3214
  210SOL    HW1  658   0.598   0.004   2.428  1.1912  1.1392  1.0604
  210SOL    HW2  659   0.487   0.106   2.417 -0.8544 -1.1301 -0.3465
  211SOL     OW  660   0.790   0.528   1.969  0.7040  0.0186 -0.0754
  211SOL    HW1  661   0.761   0.449   1.922  3.0420 -2.6241  2.5139
  211SOL    HW2  662   0.744   0.524   2.052  2.1123  0.4182  0.7497
  212SOL     OW  663   0.877   1.697   0.576 -0.8100  0.1239 -0.2027
  212SOL    HW1  664   0.913   1.632   0.516  0.2356 -1.3463  1.8690
  212SOL    HW2  665   0.801   1.655   0.615  0.0843 -0.0875  1.4245
  213SOL     OW  666   4.404   0.886   0.826 -0.2641 -0.3161 -0.1816
  213SOL    HW1  667   4.312   0.899   0.801  0.2819  0.8596 -1.8222
  213SOL    HW2  668   4.441   0.834   0.755  0.5393  0.0151 -0.0214
  214SOL     OW  669   3.233   3.446   3.105 -0.6568 -0.2249  0.2361
  214SOL    HW1  670   3.178   3.516   3.139  0.8463  0.5198  1.2112
  214SOL    HW2  671   3.248   3.469   3.014 -1.9719 -0.4701 -0.0622
  215SOL     OW  672   4.443   3.008   1.909  0.3176  0.0913 -0.1280
  215SOL    HW1  673   4.476   2.925   1.874  0.8609  0.2025  0.1177
  215SOL    HW2  674   4.353   2.989   1.936  0.2176 -0.2460 -0.6846
  216SOL     OW  675   0.633   2.056   1.590 -0.3787 -0.0841  0.4369
  216SOL    HW1  676   0.587   1.999   1.652 -0.3350  1.2213  1.7029
  216SOL    HW2  677   0.725   2.049   1.615 -0.0905 -1.0604 -0.7641
  217SOL     OW  678   0.174   0.892   2.933 -0.0143 -0.1274 -0.8435
  217SOL    HW1  679   0.112   0.865   2.866  1.5558  1.6832 -3.2233
  217SOL    HW2  680   0.214   0.972   2.898  2.7366 -0.4929  1.1027
  218SOL     OW  681   3.064   1.842   0.291 -0.3861 -0.1230 -0.3272
  218SOL    HW1  682   2.985   1.809   0.248 -0.2165 -1.0581  0.0408
  218SOL    HW2  683   3.099   1.907   0.231 -1.6432  0.5883 -0.3115
  219SOL     OW  684   0.469   0.859   1.970 -0.1886  0.0269 -0.2904
  219SOL    HW1  685   0.396   0.839   1.911 -0.2790 -0.8867  0.1213
  219SOL    HW2  686   0.544   0.871   1.911 -0.4487 -0.0706 -0.6459
  220SOL     OW  687   0.611   2.124   1.988  0.3766 -0.2207  0.4584
  220SOL    HW1  688   0.566   2.165   1.914  0.9050  0.0805  0.2981
  220SOL    HW2  689   0.703   2.149   1.977  0.3621  0.4186  1.6074
  221SOL     OW  690   1.961   2.132   1.810 -0.1889 -0.2674  0.0808
  221SOL    HW1  691   2.054   2.150   1.825 -0.4821  1.5820 -0.1206
  221SOL    HW2  692   1.958   2.087   1.726  0.4259  1.1229 -0.7159
  222SOL     OW  693   2.861   1.914   2.430  0.4529  0.0799 -0.4845
  222SOL    HW1  694   2.787   1.935   2.373  1.1019 -1.4060 -1.9772
  222SOL    HW2  695   2.822   1.880   2.510 -0.4993 -0.7845 -1.2911
  223SOL     OW  696   0.960   2.610   1.167 -0.5322 -0.0013 -0.2606
  223SOL    HW1  697   0.897   2.649   1.107 -0.7694 -0.3830 -0.2605
  223SOL    HW2  698   0.915   2.608   1.251 -1.6506 -2.9451 -0.8313
  224SOL     OW  699   1.773   1.819   2.329 -0.4744 -0.3291  0.6553
  224SOL    HW1  700   1.827   1.798   2.405 -0.4668  0.8387  0.9948
  224SOL    HW2  701   1.828   1.797   2.254  1.0469  2.0114  0.9770
  225SOL     OW  702   0.655   3.772   2.180  0.0417 -0.5570  0.4342
  225SOL    HW1  703   0.639   3.836   2.249 -0.4288  1.3505 -1.3261
  225SOL    HW2  704   0.594   3.797   2.110 -1.5723 -4.1783  0.3593
  226SOL     OW  705   1.406   4.362   0.492  0.2164 -0.0491 -0.0754
  226SOL    HW1  706   1.406   4.458   0.484 -1.2037 -0.0215 -0.0689
  226SOL    HW2  707   1.402   4.346   0.586  0.2748 -0.1093 -0.0834
  227SOL     OW  708   4.156   2.651   2.087  0.6039 -0.1019 -0.4687
  227SOL    HW1  709   4.158   2.566   2.044  1.2178 -0.1560 -0.3443
  227SOL    HW2  710   4.150   2.631   2.181 -0.3589  0.0100 -0.5001
  228SOL     OW  711   1.016   4.069   2.845 -0.6156  0.7044 -0.7719
  228SOL    HW1  712   1.078   4.012   2.891 -0.4078  1.3840 -0.1967
  228SOL    HW2  713   0.967   4.112   2.914 -1.4937  0.4442 -1.2231
  229SOL     OW  714   1.385   3.322   2.862 -0.2376 -0.6003  0.0744
  229SOL    HW1  715   1.388   3.303   2.956  2.0086  0.9004  0.3886
  229SOL    HW2  716   1.317   3.388   2.852  0.7718  0.6222  0.9914
  230SOL     OW  717   3.141   3.648   0.768  0.1522  0.2733  0.4089
  230SOL    HW1  718   3.194   3.617   0.695  0.5341  0.1537  0.7290
  230SOL    HW2  719   3.051   3.638   0.739  0.3081  0.5613 -0.1805
  231SOL     OW  720   3.891   0.172   2.542  0.2471 -0.2724 -0.1769
  231SOL    HW1  721   3.827   0.241   2.524  0.7366 -0.6146 -4.0984
  231SOL    HW2  722   3.973   0.206   2.506  0.8406 -2.2476 -0.8140
  232SOL     OW  723   0.433   3.800   2.570  0.3174  0.0158 -0.1023
  232SOL    HW1  724   0.523   3.831   2.584  0.4446 -0.3104 -0.2040
  232SOL    HW2  725   0.441   3.705   2.560  0.2913  0.2333 -2.9106
  233SOL     OW  726   0.980   1.841   1.119 -0.1668  0.0379  0.0379
  233SOL    HW1  727   1.040   1.880   1.055 -1.6822  0.2339 -1.2940
  233SOL    HW2  728   1.005   1.749   1.123  1.0754  0.3697  0.5137
  234SOL     OW  729   2.964   1.866   2.179  0.1749 -0.0741 -0.3087
  234SOL    HW1  730   3.054   1.900   2.180  0.4589 -0.7556 -1.4433
  234SOL    HW2  731   2.939   1.866   2.271  0.6818  1.7833 -0.1123
  235SOL     OW  732   0.609   0.843   0.081 -0.0351  0.0946 -0.0122
  235SOL    HW1  733   0.524   0.884   0.101  0.1794  0.2603  0.5683
  235SOL    HW2  734   0.669   0.917   0.074  0.2344 -0.0777  0.4499
  236SOL     OW  735   4.047   1.406   1.694 -0.0015 -0.3140 -0.0759
  236SOL    HW1  736   4.003   1.323   1.713  1.2853 -0.7893  0.9681
  236SOL    HW2  737   4.117   1.383   1.632  1.6426 -0.4301  1.7327
  237SOL     OW  738   3.466   3.335   1.327  0.1086  0.0100 -0.1139
  237SOL    HW1  739   3.511   3.305   1.248 -0.0248 -1.4731  0.3586
  237SOL    HW2  740   3.456   3.257   1.381  1.0122  1.1531  1.8115
  238SOL     OW  741   0.894   2.790   2.732 -0.3830  0.4759  0.2381
  238SOL    HW1  742   0.980   2.826   2.753  0.0042  0.7522 -1.6471
  238SOL    HW2  743   0.878   2.817   2.642 -0.8066 -2.6198 -0.7440
  239SOL     OW  744   2.123   3.995   3.125  0.0753 -0.2135  0.4513
  239SOL    HW1  745   2.197   3.989   3.185 -0.5856  0.5198  1.3776
  239SOL    HW2  746   2.057   4.044   3.174  0.1369  1.9406 -1.4856
  240SOL     OW  747   3.399   0.416   0.796 -0.0806  0.4647 -0.1931
  240SOL    HW1  748   3.453   0.488   0.829  0.6128  0.1532 -0.6073
  240SOL    HW2  749   3.461   0.343   0.787 -0.4632  0.2594 -1.2075
  241SOL     OW  750   2.857   1.399   2.619  0.2477  0.1343  0.1431
  241SOL    HW1  751   2.907   1.420   2.698 -0.2643 -0.7155  0.7057
  241SOL    HW2  752   2.769   1.433   2.638 -0.2252 -1.2451  0.4948
  242SOL     OW  753   2.974   4.063   0.860 -0.4222 -0.4677 -0.0541
  242SOL    HW1  754   2.901   4.011   0.828 -0.6756 -0.6225  0.7641
  242SOL    HW2  755   2.983   4.040   0.952  1.7900 -1.7921 -0.5114
  243SOL     OW  756   4.027   1.790   0.271  0.1391  0.3094 -0.5519
  243SOL    HW1  757   3.967   1.722   0.301  1.5469  0.1493  2.1543
  243SOL    HW2  758   3.983   1.873   0.292  0.5431  0.1898  0.8627
  244SOL     OW  759   0.698   2.432   0.777  0.1486  0.6549  0.4155
  244SOL    HW1  760   0.781   2.411   0.734  0.2999  2.8652 -0.5364
  244SOL    HW2  761   0.706   2.397   0.865  1.8572  0.3250  0.1554
  245SOL     OW  762   3.731   0.785   1.574 -0.5773  0.3286  0.0370
  245SOL    HW1  763   3.695   0.759   1.659  0.4838  1.1735  0.7550
  245SOL    HW2  764   3.823   0.758   1.577 -0.7855 -0.6346 -1.2829
  246SOL     OW  765   1.530   3.676   1.815  0.3167 -0.2161 -0.0687
  246SOL    HW1  766   1.600   3.689   1.751  0.9025  0.1313  0.6164
  246SOL    HW2  767   1.538   3.585   1.841  0.5548 -0.1673  0.0380
  247SOL     OW  768   1.155   1.626   2.210 -0.0015 -0.1267  0.1472
  247SOL    HW1  769   1.185   1.617   2.119 -0.2232  0.2269  0.0373
  247SOL    HW2  770   1.208   1.697   2.246  0.9462 -1.0662  0.6702
  248SOL     OW  771   0.462   1.717   1.118 -0.3560 -0.3900 -0.9754
  248SOL    HW1  772   0.482   1.810   1.105 -1.0123 -0.3339 -1.6707
  248SOL    HW2  773   0.405   1.694   1.044 -1.9702 -0.7901  0.3219
  249SOL     OW  774   3.974   3.561   2.764  0.3780  1.0764 -0.0165
  249SOL    HW1  775   4.051   3.525   2.719 -0.4006 -0.3813 -0.2429
  249SOL    HW2  776   4.009   3.593   2.847  1.2733  0.6315 -0.2025
  250SOL     OW  777   1.026   0.925   0.875  0.3488 -0.2384 -0.3220
  250SOL    HW1  778   1.079   0.962   0.804  0.4391  1.3245  0.5392
  250SOL    HW2  779   0.944   0.899   0.832  0.1163  1.3392 -0.8984
  251SOL     OW  780   0.701   0.293   2.929  0.1899 -0.4663  0.4901
  251SOL    HW1  781   0.768   0.361   2.939  0.1115 -0.3714  0.3809
  251SOL    HW2  782   0.671   0.304   2.838 -0.7096  0.1765  0.8527
  252SOL     OW  783   1.339   4.152   2.215  0.6684  0.4430 -0.4097
  252SOL    HW1  784   1.288   4.227   2.247  0.2537  0.8110 -1.8681
  252SOL    HW2  785   1.423   4.190   2.187 -0.0414  0.6262 -2.4247
  253SOL     OW  786   3.443   0.962   1.822 -0.1657 -0.2196 -0.5183
  253SOL    HW1  787   3.486   0.925   1.899  0.5075 -1.5933 -1.5096
  253SOL    HW2  788   3.503   1.030   1.791  0.1914 -0.5559 -0.5693
  254SOL     OW  789   2.584   1.004   0.461  0.1511 -0.5476 -0.4905
  254SOL    HW1  790   2.608   1.084   0.413  0.0417 -0.2159  0.0055
  254SOL    HW2  791   2.615   0.933   0.405  0.1422 -0.1617 -0.9951
  255SOL     OW  792   0.168   1.826   1.666 -0.0749 -0.0792  1.0297
  255SOL    HW1  793   0.164   1.737   1.701 -1.1203  0.3206  1.9780
  255SOL    HW2  794   0.127   1.819   1.580  1.5230 -0.8535  0.2805
  256SOL     OW  795   1.070   4.231   0.097 -0.2659 -0.4585 -0.1310
  256SOL    HW1  796   1.079   4.311   0.045 -1.1107  0.5773  1.2384
  256SOL    HW2  797   0.998   4.250   0.157  2.2318 -0.5856  3.1821
  257SOL     OW  798   2.420   3.182   1.817  0.3370 -0.1422  0.1644
  257SOL    HW1  799   2.460   3.269   1.820  1.1073 -0.5102  0.9389
  257SOL    HW2  800   2.332   3.198   1.783  0.2832  1.0117  0.7759
  258SOL     OW  801   2.853   3.300   2.125  0.2643  0.8084 -0.2576
  258SOL    HW1  802   2.906   3.330   2.051 -0.5754  1.1897 -0.7135
  258SOL    HW2  803   2.916   3.257   2.183  0.9046  0.3435 -1.2708
  259SOL     OW  804   1.415   0.631   2.795  0.1994 -0.0298 -0.3248
  259SOL    HW1  805   1.465   0.608   2.717  1.1571 -1.0520  0.5441
  259SOL    HW2  806   1.391   0.546   2.834 -1.3831  0.4446 -0.1757
  260SOL     OW  807   3.899   2.419   0.875 -0.2919  0.0060  0.2816
  260SOL    HW1  808   3.903   2.479   0.950 -1.6486  0.4003  0.0553
  260SOL    HW2  809   3.942   2.467   0.804 -1.7990  0.9533 -0.0316
  261SOL     OW  810   1.565   2.698   0.830 -0.1280  0.0224  0.1040
  261SOL    HW1  811   1.570   2.666   0.920 -2.6777 -0.8166  0.0338
  261SOL    HW2  812   1.498   2.766   0.833  1.3972  1.6472 -0.7837
  262SOL     OW  813   4.446   0.407   1.910 -0.4322  0.4058  0.1126
  262SOL    HW1  814   4.478   0.493   1.881  0.3914  0.4216  1.0223
  262SOL    HW2  815   4.506   0.344   1.869 -0.9898  0.2586 -0.4924
  263SOL     OW  816   2.681   2.033   2.047  0.0726  0.2563 -0.1703
  263SOL    HW1  817   2.650   1.950   2.083 -0.2754  0.4077 -0.1147
  263SOL    HW2  818   2.731   2.009   1.969 -0.0617 -0.0017 -0.1769
  264SOL     OW  819   3.417   2.588   1.832 -0.3263 -0.2280  0.5742
  264SOL    HW1  820   3.401   2.509   1.780  1.6587  0.5766 -1.4686
  264SOL    HW2  821   3.428   2.557   1.921 -1.5020 -1.9930  0.1522
  265SOL     OW  822   3.783   2.946   1.789 -0.1101 -0.2252  0.1932
  265SOL    HW1  823   3.804   3.039   1.794  0.1768 -0.3065  0.5573
  265SOL    HW2  824   3.868   2.902   1.778 -0.1700 -0.4913  0.7596
  266SOL     OW  825   3.327   0.982   1.584  0.3632  0.0711 -0.3639
  266SOL    HW1  826   3.372   0.965   1.666  0.4925 -0.8612 -0.6200
  266SOL    HW2  827   3.394   0.971   1.516  0.4281  1.5086 -0.5683
  267SOL     OW  828   3.235   4.120   0.848 -0.1152  0.1403  0.8350
  267SOL    HW1  829   3.140   4.121   0.856 -0.0877  0.0759  1.1984
  267SOL    HW2  830   3.253   4.056   0.780 -0.4589  2.0805 -1.1992
  268SOL     OW  831   3.369   2.813   1.999  0.0544  0.6672 -0.0883
  268SOL    HW1  832   3.386   2.758   1.923  1.9494 -0.3127  0.9470
  268SOL    HW2  833   3.456   2.846   2.025 -0.9738  4.2982 -0.6936
  269SOL     OW  834   2.154   2.679   2.321  0.3765  0.8144 -0.1980
  269SOL    HW1  835   2.149   2.712   2.411  1.1677 -0.8779  0.5104
  269SOL    HW2  836   2.183   2.754   2.270 -1.6216  2.2633  0.6508
  270SOL     OW  837   3.946   0.480   0.176  0.2540 -0.5641  0.2904
  270SOL    HW1  838   3.860   0.503   0.141  1.0262  1.3216 -0.4450
  270SOL    HW2  839   3.987   0.429   0.106  0.7568  0.8808 -0.4960
  271SOL     OW  840   2.061   2.840   2.796 -0.5100 -0.5259  0.2659
  271SOL    HW1  841   2.106   2.818   2.714 -1.8360 -0.0225 -0.6406
  271SOL    HW2  842   2.075   2.934   2.806 -1.4000 -0.3381 -0.0913
  272SOL     OW  843   0.384   3.889   0.821  0.2361  0.2601  0.1983
  272SOL    HW1  844   0.377   3.805   0.776  0.8554  0.2795  0.0510
  272SOL    HW2  845   0.309   3.892   0.879 -0.1039 -0.1458 -0.2127
  273SOL     OW  846   3.666   0.613   0.091  0.3313 -0.2647  0.3664
  273SOL    HW1  847   3.687   0.576   0.005  0.5644 -2.1772  1.1881
  273SOL    HW2  848   3.570   0.608   0.096  0.3831 -1.2724  0.6507
  274SOL     OW  849   1.183   2.615   0.908 -0.4446  0.1793 -0.0396
  274SOL    HW1  850   1.180   2.686   0.972  0.9149  0.1123  0.1401
  274SOL    HW2  851   1.134   2.543   0.948  1.8665 -0.5041  1.8257
  275SOL     OW  852   3.028   0.927   3.128 -0.0862  0.4913  0.3979
  275SOL    HW1  853   2.993   0.845   3.093 -1.9258  0.1582  2.7705
  275SOL    HW2  854   3.093   0.899   3.192  1.7292  1.0367 -1.1268
  276SOL     OW  855   2.119   0.114   2.031  0.2161 -0.2388  0.1308
  276SOL    HW1  856   2.065   0.168   2.088  2.7554  1.4298  1.1210
  276SOL    HW2  857   2.110   0.154   1.944  0.6008  0.6120  0.4802
  277SOL     OW  858   1.396   2.134   2.542  0.6829  0.0173  0.1986
  277SOL    HW1  859   1.465   2.155   2.605 -0.5691  0.3227  1.5115
  277SOL    HW2  860   1.324   2.099   2.596 -0.4492  0.3441 -1.0520
  278SOL     OW  861   0.730   4.166   1.642  0.0329 -0.7255  0.1109
  278SOL    HW1  862   0.669   4.232   1.675 -2.3208 -1.6826 -1.9516
  278SOL    HW2  863   0.793   4.154   1.712 -1.6134  1.0147  2.0295
  279SOL     OW  864   2.502   3.758   3.022 -0.2086  0.3112 -0.0073
  279SOL    HW1  865   2.555   3.768   2.943  1.0806  1.1123  0.9110
  279SOL    HW2  866   2.534   3.826   3.081  0.9283 -2.0327  2.3137
  280SOL     OW  867   2.178   0.482   1.686  0.3094  0.0589  0.3437
  280SOL    HW1  868   2.200   0.566   1.644  1.4624  0.8285  2.3487
  280SOL    HW2  869   2.213   0.416   1.627  3.0891  1.1335  0.6493
  281SOL     OW  870   2.837   2.957   0.013  0.0496  0.4807  0.3035
  281SOL    HW1  871   2.792   2.872   0.008  1.3621 -0.2360  0.2271
  281SOL    HW2  872   2.846   2.985  -0.078  0.2564  0.3414  0.2794
  282SOL     OW  873   1.515   3.367   0.550 -0.7259 -0.6658 -0.3897
  282SOL    HW1  874   1.422   3.346   0.546 -0.7397 -1.7295  2.5878
  282SOL    HW2  875   1.523   3.428   0.623  1.0321 -1.7683  0.4281
  283SOL     OW  876   3.220   1.100   2.293  0.6065  0.8024  0.3713
  283SOL    HW1  877   3.197   1.167   2.357 -3.1797 -0.3127  0.3858
  283SOL    HW2  878   3.188   1.133   2.210 -0.9950 -0.7326  0.3195
  284SOL     OW  879   0.825   3.154   1.729 -0.1004  0.2053 -0.2491
  284SOL    HW1  880   0.829   3.221   1.661  1.1243  0.7927  0.3618
  284SOL    HW2  881   0.781   3.196   1.802  0.5167  0.3129  0.0740
  285SOL     OW  882   1.686   1.387   2.995 -0.0013 -0.2582 -0.4031
  285SOL    HW1  883   1.613   1.330   2.972 -0.7383  0.8354 -0.8853
  285SOL    HW2  884   1.679   1.399   3.089 -0.4382 -0.1699 -0.4452
  286SOL     OW  885   4.414   1.729   1.481 -0.1131  0.5719 -0.3759
  286SOL    HW1  886   4.467   1.659   1.442  1.1818  0.8404  0.8277
  286SOL    HW2  887   4.450   1.810   1.444 -0.2824  0.7049 -0.2514
  287SOL     OW  888   1.693   0.963   0.104 -0.1968 -0.9060  0.0326
  287SOL    HW1  889   1.751   0.899   0.145 -0.7347 -1.8232 -0.5664
  287SOL    HW2  890   1.607   0.944   0.142 -0.5079 -1.0817 -0.7444
  288SOL     OW  891   3.500   1.293   2.212 -0.1743 -0.0147  0.3558
  288SOL    HW1  892   3.427   1.323   2.157 -0.7431 -3.4917 -0.9985
  288SOL    HW2  893   3.512   1.202   2.189  4.2704  0.1976  1.0434
  289SOL     OW  894   0.728   1.890   1.267 -0.2008 -0.0838  0.3530
  289SOL    HW1  895   0.793   1.915   1.333 -0.1280 -1.7959  0.9731
  289SOL    HW2  896   0.781   1.859   1.193 -0.3014 -0.1259  0.2995
  290SOL     OW  897   2.914   2.888   2.804 -0.0486 -0.4683 -0.4068
  290SOL    HW1  898   2.900   2.963   2.862 -1.1924 -0.8116 -0.2072
  290SOL    HW2  899   2.830   2.876   2.759  0.2317 -1.3941 -0.7135
  291SOL     OW  900   0.333   1.874   0.804  0.3276  0.6102 -0.5092
  291SOL    HW1  901   0.352   1.929   0.880  1.6491  0.9607 -1.0766
  291SOL    HW2  902   0.416   1.832   0.783 -0.2656 -0.2587 -1.1598
  292SOL     OW  903   2.044   2.729   1.293 -0.3388  0.7157 -0.2007
  292SOL    HW1  904   2.008   2.788   1.227 -0.7595 -0.8858 -1.4709
  292SOL    HW2  905   2.136   2.754   1.300 -0.8480  2.5995  0.5735
  293SOL     OW  906   0.571   2.366   3.083  0.1892 -0.2060 -0.5527
  293SOL    HW1  907   0.486   2.359   3.039  0.1912  2.7243 -1.2490
  293SOL    HW2  908   0.557   2.325   3.168 -2.0040  0.3077 -0.5947
  294SOL     OW  909   0.958   1.549   1.318 -0.0891  0.5794 -0.5083
  294SOL    HW1  910   0.865   1.526   1.308  0.6955 -2.7397 -1.2472
  294SOL    HW2  911   0.992   1.548   1.229  0.9512  0.3156 -0.1175
  295SOL     OW  912   0.072   1.050   1.977 -0.6602  0.3232  0.3193
  295SOL    HW1  913   0.081   0.985   1.907  0.8384 -0.6677  1.3420
  295SOL    HW2  914   0.017   1.007   2.042 -1.8640  1.1537 -0.1220
  296SOL     OW  915   3.592   1.365   0.647  0.6031  0.6218  0.5415
  296SOL    HW1  916   3.566   1.379   0.738 -1.1659  2.2793 -0.1474
  296SOL    HW2  917   3.655   1.435   0.629  2.4021 -0.8399  0.9952
  297SOL     OW  918   1.069   2.519   2.348  0.7624  0.5166  0.4784
  297SOL    HW1  919   1.061   2.504   2.442  1.1165 -1.7517  0.2125
  297SOL    HW2  920   1.134   2.589   2.340  2.6981 -0.9967  1.8975
  298SOL     OW  921   3.265   1.293   1.136 -0.0990 -0.6565  0.5798
  298SOL    HW1  922   3.285   1.375   1.181  1.4609 -1.4804  1.4286
  298SOL    HW2  923   3.176   1.306   1.103  0.2263  1.4955  0.4091
  299SOL     OW  924   3.315   1.552   1.266 -0.1770  0.6428 -0.1028
  299SOL    HW1  925   3.263   1.627   1.295 -1.8278  0.5994 -2.6469
  299SOL    HW2  926   3.386   1.590   1.215 -0.9344  0.5337 -1.2746
  300SOL     OW  927   2.747   0.339   1.796 -0.3122  0.3909  0.2850
  300SOL    HW1  928   2.683   0.409   1.782 -0.0134  0.5888 -0.1224
  300SOL    HW2  929   2.791   0.329   1.711 -1.9929 -1.9736 -0.4096
  301SOL     OW  930   0.133   3.271   1.059 -0.1403  0.4595 -0.6296
  301SOL    HW1  931   0.162   3.357   1.090 -0.8195  0.5533 -0.2380
  301SOL    HW2  932   0.113   3.222   1.138 -0.2294  0.1067 -0.8671
  302SOL     OW  933   2.468   2.472   2.603 -0.5534 -0.1059 -0.2183
  302SOL    HW1  934   2.440   2.419   2.677 -0.1407  0.8550  0.6502
  302SOL    HW2  935   2.561   2.488   2.617 -0.0307 -1.3502 -1.8806
  303SOL     OW  936   1.778   0.128   0.812  0.7822 -0.3642 -0.3861
  303SOL    HW1  937   1.868   0.123   0.778  0.3167  0.9378 -1.9452
  303SOL    HW2  938   1.723   0.122   0.734 -0.4989 -0.9353  0.5317
  304SOL     OW  939   0.802   1.582   2.882 -0.6117 -0.1086  0.0219
  304SOL    HW1  940   0.813   1.565   2.788 -0.3260 -0.0607  0.0442
  304SOL    HW2  941   0.801   1.495   2.922  1.2264 -0.1065  0.1777
  305SOL     OW  942   1.895   0.895   1.455  0.7822 -0.3347  0.2876
  305SOL    HW1  943   1.933   0.812   1.485  1.3452  0.3180  1.4213
  305SOL    HW2  944   1.837   0.922   1.526  0.6723  0.2933 -0.0337
  306SOL     OW  945   1.395   2.844   0.565 -0.4524 -0.1321  0.4978
  306SOL    HW1  946   1.310   2.888   0.566 -0.2748  0.2141  1.2127
  306SOL    HW2  947   1.458   2.915   0.555 -0.2763 -0.4602 -0.8604
  307SOL     OW  948   2.790   2.679   0.177 -0.7675 -0.1828  0.0796
  307SOL    HW1  949   2.857   2.731   0.221 -1.1915 -0.6238  1.2597
  307SOL    HW2  950   2.707   2.713   0.209 -1.0738 -0.7608 -0.0920
  308SOL     OW  951   0.443   2.634   2.262 -0.0427  0.2423 -0.0389
  308SOL    HW1  952   0.472   2.628   2.353 -0.8152 -0.6725  0.1635
  308SOL    HW2  953   0.506   2.581   2.213  0.0575  0.2820  0.0487
  309SOL     OW  954   1.145   2.426   1.250 -0.1594 -0.2352  0.0489
  309SOL    HW1  955   1.119   2.356   1.190 -1.1806  0.2105 -0.0366
  309SOL    HW2  956   1.092   2.501   1.224  1.1607  0.6837 -0.0705
  310SOL     OW  957   3.626   0.302   0.261 -0.5438 -0.0549 -0.2955
  310SOL    HW1  958   3.548   0.304   0.205 -0.9959  1.3103  0.3225
  310SOL    HW2  959   3.686   0.242   0.218 -1.7245 -0.7003 -1.0852
  311SOL     OW  960   1.335   1.495   1.200  0.2752  0.4483  0.2620
  311SOL    HW1  961   1.301   1.406   1.199  0.4519  0.3815 -0.0173
  311SOL    HW2  962   1.430   1.484   1.207  0.2505  0.6320  1.0608
  312SOL     OW  963   2.342   4.477   1.098  0.7275 -0.1588  0.7088
  312SOL    HW1  964   2.434   4.459   1.117  0.4514 -1.2603  1.0363
  312SOL    HW2  965   2.314   4.533   1.171  1.2978  0.7296  0.2659
  313SOL     OW  966   2.814   4.029   3.043  0.2004  0.0036 -0.4707
  313SOL    HW1  967   2.757   4.074   2.981 -0.1403  0.8724  0.4512
  313SOL    HW2  968   2.902   4.062   3.023 -0.1955  2.1660  1.0560
  314SOL     OW  969   4.095   0.538   0.629  0.1030 -0.2040  0.1214
  314SOL    HW1  970   4.035   0.584   0.571 -1.3778 -0.5248  1.3320
  314SOL    HW2  971   4.122   0.460   0.580 -0.7573 -0.2341 -0.3105
  315SOL     OW  972   2.009   4.398   2.589 -0.0756  0.5624 -0.5100
  315SOL    HW1  973   2.065   4.340   2.537 -0.3889 -0.6649  0.4618
  315SOL    HW2  974   1.995   4.475   2.534 -0.7877 -0.8890 -2.4527
  316SOL     OW  975   0.442   1.865   1.724  0.1237  0.1669  0.1866
  316SOL    HW1  976   0.371   1.836   1.667 -0.3255  1.3854  0.1018
  316SOL    HW2  977   0.465   1.787   1.775  0.0054 -0.7260 -1.0935
  317SOL     OW  978   0.900   3.043   0.384 -0.3313 -0.0416  0.3506
  317SOL    HW1  979   0.813   3.033   0.346 -0.2845  0.8150 -0.0089
  317SOL    HW2  980   0.893   3.006   0.472 -1.0295 -0.0636  0.2858
  318SOL     OW  981   0.495   1.300   0.217  0.2639 -0.1138  0.6454
  318SOL    HW1  982   0.482   1.257   0.132 -0.0291  0.2431  0.5062
  318SOL    HW2  983   0.561   1.247   0.261  1.2189  0.2965 -0.2464
  319SOL     OW  984   3.765   2.677   0.799  0.3739 -0.5221  0.4112
  319SOL    HW1  985   3.826   2.606   0.776  1.3477  0.6369 -0.7552
  319SOL    HW2  986   3.682   2.651   0.760  0.6995 -1.0782  0.0715
  320SOL     OW  987   1.239   0.022   2.836 -0.0657 -0.0747 -0.0408
  320SOL    HW1  988   1.322   0.049   2.796 -0.3007  2.1584  0.8812
  320SOL    HW2  989   1.172   0.073   2.790 -0.9307 -1.5613 -0.5000
  321SOL     OW  990   1.528   3.084   2.553 -0.3942 -0.1661 -0.3534
  321SOL    HW1  991   1.449   3.078   2.607  0.7229  1.2455  1.5685
  321SOL    HW2  992   1.500   3.131   2.474 -1.0644  2.6732  1.4121
  322SOL     OW  993   2.632   3.030   1.958  0.2307  0.7577 -0.1802
  322SOL    HW1  994   2.694   3.073   1.901  0.3949 -0.5803 -1.0649
  322SOL    HW2  995   2.547   3.043   1.916  0.2807  0.2526 -0.4506
  323SOL     OW  996   4.407   4.269   0.629  0.3664 -0.4631  0.3001
  323SOL    HW1  997   4.492   4.227   0.645 -0.0638 -0.6602  2.4041
  323SOL    HW2  998   4.347   4.197   0.612  0.3672 -0.4194  0.1115
  324SOL     OW  999   3.529   4.205   1.156 -0.5077  0.3557  0.0225
  324SOL    HW1 1000   3.472   4.131   1.173 -0.4426 -0.0908 -1.5331
  324SOL    HW2 1001   3.528   4.256   1.237 -2.0267 -0.3543  0.4804
  325SOL     OW 1002   0.019   2.095   3.110  0.2224 -0.4047 -0.2338
  325SOL    HW1 1003   0.046   2.165   3.050 -4.0528  0.6222 -1.3132
  325SOL    HW2 1004   0.010   2.018   3.054 -0.0794 -0.4464 -0.1292
  326SOL     OW 1005   3.989   0.986   2.479  0.5524  0.3550 -0.3400
  326SOL    HW1 1006   3.907   0.939   2.460 -1.0997  1.6847  2.6995
  326SOL    HW2 1007   3.973   1.074   2.447  0.4683  0.7876  0.8351
  327SOL     OW 1008   1.406   2.514   2.174 -0.1744 -0.0053 -0.0982
  327SOL    HW1 1009   1.488   2.522   2.224 -0.4263  2.2288  0.0312
  327SOL    HW2 1010   1.433   2.476   2.090  0.8561 -0.1013  0.2623
  328SOL     OW 1011   2.698   3.881   0.247  0.2598 -0.3122 -0.1277
  328SOL    HW1 1012   2.725   3.814   0.310 -0.5689 -1.6346 -1.1148
  328SOL    HW2 1013   2.700   3.837   0.163  0.5430  1.1895 -0.9464
  329SOL     OW 1014   3.037   4.158   2.944 -0.3436  1.1227  0.3141
  329SOL    HW1 1015   3.113   4.180   2.998 -0.3933  1.7966  0.1218
  329SOL    HW2 1016   3.046   4.213   2.866 -0.9476  1.1015  0.2222
  330SOL     OW 1017   0.165   4.196   1.741  0.2223 -0.2122 -0.0221
  330SOL    HW1 1018   0.083   4.177   1.786  0.7721  0.1313  1.1897
  330SOL    HW2 1019   0.205   4.110   1.726  0.2852 -0.3103  0.6735
  331SOL     OW 1020   2.528   0.551   2.005 -0.6262 -0.2384  0.0828
  331SOL    HW1 1021   2.512   0.640   1.972  0.4457  0.1933  0.6731
  331SOL    HW2 1022   2.494   0.494   1.936 -0.1548  0.6393 -0.9062
  332SOL     OW 1023   2.869   0.702   3.037 -0.5337 -0.2164  0.2227
  332SOL    HW1 1024   2.884   0.661   3.123 -0.2225 -1.2002 -0.2889
  332SOL    HW2 1025   2.881   0.631   2.974 -1.4415  0.3423 -0.6023
  333SOL     OW 1026   4.351   3.511   1.099  0.4015  0.9031 -0.4619
  333SOL    HW1 1027   4.377   3.567   1.026  0.1904  1.3202 -0.2224
  333SOL    HW2 1028   4.427   3.510   1.157  1.1908 -0.7540 -1.4519
  334SOL     OW 1029   3.559   2.259   1.357 -0.1209  0.0988  0.1860
  334SOL    HW1 1030   3.600   2.217   1.432  0.2475  0.6918  0.3269
  334SOL    HW2 1031   3.632   2.280   1.299 -0.3159  0.3886  0.0437
  335SOL     OW 1032   2.272   0.625   0.989 -0.3452  0.4284  0.0099
  335SOL    HW1 1033   2.338   0.613   0.920 -0.0604  0.7324  0.2245
  335SOL    HW2 1034   2.216   0.548   0.983  1.3993 -1.0337  1.3391
  336SOL     OW 1035   0.417   3.326   0.086  0.5323  0.3946  0.4246
  336SOL    HW1 1036   0.390   3.236   0.105 -2.4014  0.2181 -3.3374
  336SOL    HW2 1037   0.339   3.379   0.102  1.6425  2.0140  0.7455
  337SOL     OW 1038   4.108   2.788   0.211  0.1071 -0.0103  0.1507
  337SOL    HW1 1039   4.120   2.709   0.264 -0.1994 -0.6013 -0.6556
  337SOL    HW2 1040   4.122   2.760   0.121  0.2667  0.9185 -0.1239
  338SOL     OW 1041   0.406   3.820   0.394  0.2913  0.6772  0.3269
  338SOL    HW1 1042   0.459   3.741   0.406 -0.4528  0.3570  1.7968
  338SOL    HW2 1043   0.469   3.890   0.379  0.9585 -0.2281 -1.3709
  339SOL     OW 1044   2.297   1.705   1.791 -0.5882  0.2460 -0.3428
  339SOL    HW1 1045   2.311   1.626   1.843  0.8893  0.9334  0.3558
  339SOL    HW2 1046   2.366   1.704   1.725 -1.1148  0.4883 -0.9029
  340SOL     OW 1047   3.782   3.982   0.270  0.3266  0.5527 -0.8289
  340SOL    HW1 1048   3.856   3.994   0.211  1.2176 -1.3591 -0.1657
  340SOL    HW2 1049   3.768   3.888   0.273 -1.1990  0.7689  0.2222
  341SOL     OW 1050   0.159   1.039   2.529  0.6297  0.4887 -0.0950
  341SOL    HW1 1051   0.174   1.011   2.438  1.4572 -0.2415  0.2460
  341SOL    HW2 1052   0.117   0.964   2.571  0.4299  0.7500  0.1772
  342SOL     OW 1053   2.401   2.263   0.106  0.2640 -0.6482 -0.4996
  342SOL    HW1 1054   2.489   2.301   0.111  0.4570 -1.0205 -0.9708
  342SOL    HW2 1055   2.375   2.274   0.014 -0.7136  0.6194 -0.0865
  343SOL     OW 1056   1.348   1.816   1.169  0.7235 -0.4770  0.0627
  343SOL    HW1 1057   1.417   1.835   1.232 -0.2335 -1.6043  1.5183
  343SOL    HW2 1058   1.321   1.726   1.189 -0.9207 -0.1958 -0.6742
  344SOL     OW 1059   2.364   3.340   0.746  0.0481 -0.0222  0.4199
  344SOL    HW1 1060   2.308   3.332   0.669 -1.1354 -2.2518  1.4284
  344SOL    HW2 1061   2.451   3.360   0.711  0.0179 -3.0509 -1.6977
  345SOL     OW 1062   1.004   3.926   0.975  0.2731  0.2598  0.1563
  345SOL    HW1 1063   0.972   3.918   0.886 -0.8068 -0.2815  0.5717
  345SOL    HW2 1064   0.984   4.016   1.001  0.3109  0.3253 -0.0454
  346SOL     OW 1065   1.059   2.132   2.408  0.1588  0.0019 -0.7699
  346SOL    HW1 1066   1.042   2.224   2.387  0.8417 -0.0493 -1.6075
  346SOL    HW2 1067   1.022   2.120   2.495 -1.0870  0.7401 -1.1628
  347SOL     OW 1068   2.713   2.626   0.860  0.1288  0.2839  0.1054
  347SOL    HW1 1069   2.636   2.577   0.887  0.0816  0.9652  1.2666
  347SOL    HW2 1070   2.689   2.718   0.876  1.4144  0.4630  1.1340
  348SOL     OW 1071   1.736   2.477   0.383 -0.0779  0.2083  0.1472
  348SOL    HW1 1072   1.712   2.556   0.431  1.0931  0.1885  0.8153
  348SOL    HW2 1073   1.654   2.428   0.373 -0.7615  1.3657 -0.0215
  349SOL     OW 1074   3.792   0.364   0.749  0.5417 -0.0716  0.3884
  349SOL    HW1 1075   3.784   0.269   0.746  1.9316 -0.3741  3.0442
  349SOL    HW2 1076   3.816   0.390   0.660 -1.0623 -2.0212 -0.6919
  350SOL     OW 1077   4.265   3.479   1.936 -0.2532 -0.9969  0.3311
  350SOL    HW1 1078   4.313   3.402   1.905  0.4792 -0.8043  0.9535
  350SOL    HW2 1079   4.207   3.502   1.864  0.7169 -1.1261 -0.5075
  351SOL     OW 1080   3.255   1.660   2.218 -0.4965  0.2252 -0.1330
  351SOL    HW1 1081   3.233   1.751   2.196 -0.5279  0.2597  0.0354
  351SOL    HW2 1082   3.350   1.655   2.211 -0.4325  0.4555  0.5369
  352SOL     OW 1083   1.109   2.192   0.735 -0.2528 -0.0548  0.4543
  352SOL    HW1 1084   1.152   2.174   0.819  0.5751  0.3517  0.1350
  352SOL    HW2 1085   1.176   2.174   0.670 -0.0308  2.0371  0.0108
  353SOL     OW 1086   1.500   4.380   1.294 -0.4889  0.5894  0.4254
  353SOL    HW1 1087   1.444   4.425   1.357  1.5450  1.7929  1.4630
  353SOL    HW2 1088   1.470   4.289   1.296 -3.3663  1.4017 -0.2176
  354SOL     OW 1089   2.322   2.972   2.001 -0.1624 -0.0001  0.0336
  354SOL    HW1 1090   2.298   3.064   2.011  0.1597  0.0499  0.3571
  354SOL    HW2 1091   2.381   2.954   2.074  1.5557  0.1410 -1.2583
  355SOL     OW 1092   1.937   1.555   1.523  0.1237  0.3416 -0.5403
  355SOL    HW1 1093   2.009   1.499   1.495  0.5706  1.2369 -1.2267
  355SOL    HW2 1094   1.919   1.611   1.448 -0.8848  0.5496 -0.1656
  356SOL     OW 1095   0.350   0.989   0.659  0.9506 -0.0561 -0.8227
  356SOL    HW1 1096   0.255   0.991   0.646  0.6794  1.5578  0.9799
  356SOL    HW2 1097   0.381   1.071   0.622  1.4328  0.0979 -0.1045
  357SOL     OW 1098   2.563   0.458   2.623  0.0135  0.2206  0.2715
  357SOL    HW1 1099   2.506   0.526   2.589 -2.3477 -1.5863  0.3239
  357SOL    HW2 1100   2.559   0.468   2.718 -0.1570  0.1400  0.2725
  358SOL     OW 1101   2.028   3.650   2.892  0.5865  0.5827  0.4793
  358SOL    HW1 1102   2.088   3.724   2.904 -1.4150  2.2815  0.5057
  358SOL    HW2 1103   2.004   3.624   2.981  1.8571 -0.6638  0.4995
  359SOL     OW 1104   2.230   3.845   2.314  0.6035 -0.2094 -0.5672
  359SOL    HW1 1105   2.169   3.798   2.257 -0.3483  1.1620 -0.7441
  359SOL    HW2 1106   2.176   3.914   2.355  1.5548 -0.3272  0.9706
  360SOL     OW 1107   4.190   2.230   2.705 -0.7031 -0.0429  0.1413
  360SOL    HW1 1108   4.104   2.259   2.675 -1.6131 -3.1043 -0.5711
  360SOL    HW2 1109   4.183   2.225   2.800 -0.9347  0.7705  0.1690
  361SOL     OW 1110   4.337   1.625   1.739 -0.1030  0.1799  0.2665
  361SOL    HW1 1111   4.290   1.575   1.672 -1.8368  1.2373  0.6171
  361SOL    HW2 1112   4.386   1.691   1.690 -0.6202  0.3514 -0.0294
  362SOL     OW 1113   0.464   3.042   1.577 -0.6439  0.0053  0.2095
  362SOL    HW1 1114   0.539   3.062   1.521 -0.8559  1.7103  0.4799
  362SOL    HW2 1115   0.501   3.036   1.665 -0.3918 -2.1712  0.0155
  363SOL     OW 1116   2.713   2.057   0.158  0.2289  0.4768 -0.2269
  363SOL    HW1 1117   2.672   1.978   0.194 -1.3918  0.9631 -0.9054
  363SOL    HW2 1118   2.771   2.088   0.228 -0.2544 -0.4920  0.6230
  364SOL     OW 1119   0.387   0.037   0.180  0.0469  0.1220 -0.4570
  364SOL    HW1 1120   0.302  -0.007   0.172  0.1497 -0.1352 -0.1793
  364SOL    HW2 1121   0.404   0.039   0.274  0.0344  0.7827 -0.4687
  365SOL     OW 1122   3.614   1.012   1.162  0.2158  0.5309 -0.1002
  365SOL    HW1 1123   3.562   0.980   1.235 -0.0497 -2.4593 -1.4406
  365SOL    HW2 1124   3.667   0.937   1.135 -0.4314  1.1246 -3.5551
  366SOL     OW 1125   1.540   1.414   0.107 -0.2658  0.4341  0.3819
  366SOL    HW1 1126   1.482   1.489   0.096 -0.9051  0.0144  0.7874
  366SOL    HW2 1127   1.492   1.340   0.069  0.8543  0.4144 -1.1068
  367SOL     OW 1128   3.063   2.491   0.315 -0.1216 -0.0958 -0.5785
  367SOL    HW1 1129   2.968   2.483   0.326  0.0055 -0.4602  0.3681
  367SOL    HW2 1130   3.100   2.431   0.380  0.7531 -0.8427 -1.7217
  368SOL     OW 1131   3.734   3.688   0.306 -0.1813 -0.0245  0.1952
  368SOL    HW1 1132   3.779   3.629   0.366 -1.1901  0.0628  1.0554
  368SOL    HW2 1133   3.662   3.724   0.357 -0.3160  1.0152 -0.6929
  369SOL     OW 1134   3.758   3.798   2.751  0.1457 -0.4852  0.2417
  369SOL    HW1 1135   3.848   3.809   2.721 -0.0024 -2.0643 -0.8718
  369SOL    HW2 1136   3.724   3.888   2.758  1.5491  0.0899 -0.0525
  370SOL     OW 1137   3.562   1.858   1.555 -0.2728  0.5822  0.0667
  370SOL    HW1 1138   3.480   1.844   1.602  0.3434 -0.3305  0.9146
  370SOL    HW2 1139   3.607   1.774   1.560  0.3830  0.8515 -1.0455
  371SOL     OW 1140   3.541   2.625   2.314 -0.2474  0.4990 -0.5798
  371SOL    HW1 1141   3.635   2.610   2.322 -0.0872  2.2795  2.4873
  371SOL    HW2 1142   3.532   2.720   2.308 -1.8893  0.4153  0.0206
  372SOL     OW 1143   4.335   2.105   1.986 -0.3782  0.3612  0.1270
  372SOL    HW1 1144   4.305   2.196   1.995  0.6669  0.8147 -0.8342
  372SOL    HW2 1145   4.379   2.087   2.069 -0.4890  0.7759  0.2822
  373SOL     OW 1146   0.677   3.899   1.541 -0.2847 -0.2442  0.0638
  373SOL    HW1 1147   0.740   3.856   1.599 -0.3689  0.6775  0.8740
  373SOL    HW2 1148   0.681   3.991   1.566 -0.8086  0.0710 -0.9665
  374SOL     OW 1149   4.024   4.342   2.399  0.1031 -0.4105  0.4349
  374SOL    HW1 1150   4.067   4.385   2.325 -1.1751 -0.4724 -0.3743
  374SOL    HW2 1151   4.001   4.255   2.365 -0.3292 -0.5064  0.9663
  375SOL     OW 1152   1.240   1.162   0.101  0.4368 -0.2552  0.4365
  375SOL    HW1 1153   1.314   1.182   0.044 -1.0554  1.5258 -1.0265
  375SOL    HW2 1154   1.166   1.154   0.041 -1.1548  1.4153  2.0480
  376SOL     OW 1155   3.145   4.282   2.664  0.2471  0.4584  0.8164
  376SOL    HW1 1156   3.194   4.322   2.736  0.7579  0.0952  0.6695
  376SOL    HW2 1157   3.209   4.230   2.616 -0.0703  0.7626  0.0421
  377SOL     OW 1158   3.484   3.640   0.697  0.6198 -0.6716  0.1004
  377SOL    HW1 1159   3.435   3.601   0.625  3.2148 -1.0946 -1.5570
  377SOL    HW2 1160   3.472   3.579   0.770 -0.6050 -1.1647 -0.4864
  378SOL     OW 1161   1.408   1.557   2.384  0.2569  0.5764 -0.3135
  378SOL    HW1 1162   1.399   1.651   2.375  1.7663  0.8402  0.5987
  378SOL    HW2 1163   1.424   1.525   2.295 -2.4298  0.8614 -0.9774
  379SOL     OW 1164   1.598   2.536   2.352 -0.1630  0.0242 -0.6533
  379SOL    HW1 1165   1.572   2.626   2.373 -1.6770  0.0389 -2.4056
  379SOL    HW2 1166   1.593   2.490   2.436 -2.3973  0.8906 -0.2473
  380SOL     OW 1167   0.600   0.749   1.502  0.1234  0.1922  0.0577
  380SOL    HW1 1168   0.630   0.660   1.484 -1.0099 -0.7062  2.2783
  380SOL    HW2 1169   0.671   0.805   1.469  0.5783 -1.4441 -1.9583
  381SOL     OW 1170   1.153   3.053   1.346 -0.3518 -0.0337 -0.1092
  381SOL    HW1 1171   1.144   3.007   1.263  0.6812  1.7606 -1.2983
  381SOL    HW2 1172   1.092   3.127   1.339 -0.5989 -0.1258  0.9300
  382SOL     OW 1173   4.250   4.348   2.765  0.3744  0.3484  0.3014
  382SOL    HW1 1174   4.212   4.424   2.721  0.9072  0.4213 -0.0404
  382SOL    HW2 1175   4.272   4.287   2.694  0.6291  0.1881  0.5144
  383SOL     OW 1176   4.022   1.048   0.863  0.5338 -0.1722 -0.6081
  383SOL    HW1 1177   4.091   1.071   0.800  0.0102  1.4688 -0.6264
  383SOL    HW2 1178   3.951   1.014   0.810 -0.1049  1.6834 -1.0129
  384SOL     OW 1179   2.559   2.318   0.599  0.5704 -0.0139 -0.0902
  384SOL    HW1 1180   2.652   2.340   0.599  0.3634  1.0626 -2.1165
  384SOL    HW2 1181   2.521   2.375   0.532 -1.4988 -0.6662  0.4736
  385SOL     OW 1182   4.318   2.200   2.423 -0.7214 -0.1643  0.0219
  385SOL    HW1 1183   4.331   2.214   2.517  1.4813 -1.2861 -0.0263
  385SOL    HW2 1184   4.398   2.235   2.383 -2.4795  2.1566 -1.7117
  386SOL     OW 1185   3.736   3.582   2.322  0.7224  0.0775 -0.3578
  386SOL    HW1 1186   3.778   3.538   2.396  0.5730  1.4597  0.5858
  386SOL    HW2 1187   3.786   3.554   2.246  1.8348 -0.2033  0.4570
  387SOL     OW 1188   2.552   0.072   0.922 -0.2412  0.7427 -0.9679
  387SOL    HW1 1189   2.543   0.146   0.982  0.9459  1.2471 -1.3903
  387SOL    HW2 1190   2.585   0.000   0.976 -1.8774  0.3412 -0.4507
  388SOL     OW 1191   2.699   3.647   1.526  0.0841  0.2426  0.0840
  388SOL    HW1 1192   2.659   3.722   1.483 -0.6381  0.1106  0.5017
  388SOL    HW2 1193   2.650   3.571   1.493  1.6775 -0.2132 -1.3700
  389SOL     OW 1194   3.153   2.121   0.225 -0.0152  0.1590  0.1351
  389SOL    HW1 1195   3.124   2.178   0.295  1.3178 -0.2292  1.0344
  389SOL    HW2 1196   3.238   2.156   0.198 -0.9471  0.9351 -2.0460
  390SOL     OW 1197   2.441   4.056   2.955 -0.0113 -0.4378 -0.4017
  390SOL    HW1 1198   2.508   4.054   3.023  0.0013 -0.5179 -0.4167
  390SOL    HW2 1199   2.414   4.147   2.951 -0.1167 -0.4596 -0.1886
  391SOL     OW 1200   0.820   3.679   2.795 -0.0528  0.4549  0.0970
  391SOL    HW1 1201   0.811   3.683   2.890 -1.2411 -1.8688  0.1476
  391SOL    HW2 1202   0.903   3.633   2.781 -0.7831 -0.8832  0.0673
  392SOL     OW 1203   2.965   0.926   0.405 -0.9446  0.7233 -0.1412
  392SOL    HW1 1204   2.999   0.878   0.480  1.7174 -0.6439 -2.0374
  392SOL    HW2 1205   2.977   1.018   0.426  2.1248  0.3364  0.2171
  393SOL     OW 1206   2.126   4.377   0.238 -0.3081 -0.0992 -0.3495
  393SOL    HW1 1207   2.214   4.413   0.254 -0.5343  0.2650  0.1284
  393SOL    HW2 1208   2.123   4.360   0.144  0.2190  0.0363 -0.3936
  394SOL     OW 1209   2.571   2.357   3.077 -0.2149  0.5132  0.2881
  394SOL    HW1 1210   2.638   2.409   3.032  0.6432 -1.7572 -1.2354
  394SOL    HW2 1211   2.611   2.333   3.160  0.8633 -0.7047 -0.5500
  395SOL     OW 1212   4.402   0.885   2.125  0.0532 -0.2411 -0.1862
  395SOL    HW1 1213   4.385   0.944   2.198  2.6243  1.3645 -0.7357
  395SOL    HW2 1214   4.464   0.821   2.159  0.1255 -0.3719 -0.5603
  396SOL     OW 1215   4.189   3.863   1.658  0.2797  0.2292  0.4112
  396SOL    HW1 1216   4.277   3.827   1.662  0.4067  0.4238 -0.3786
  396SOL    HW2 1217   4.183   3.900   1.570 -0.5777  0.2509  0.4739
  397SOL     OW 1218   1.677   0.086   0.270  0.6771 -0.6284  0.5136
  397SOL    HW1 1219   1.678   0.163   0.214 -0.7273 -0.3404  0.8398
  397SOL    HW2 1220   1.618   0.025   0.226  1.1006 -1.1754  0.6909
  398SOL     OW 1221   2.194   1.676   1.427  0.0858  0.1090 -0.4098
  398SOL    HW1 1222   2.242   1.604   1.386  1.1523  1.6919 -2.1152
  398SOL    HW2 1223   2.228   1.680   1.516  0.4578 -1.1046 -0.4794
  399SOL     OW 1224   4.050   4.439   1.736 -0.2229 -0.4003  0.4279
  399SOL    HW1 1225   4.145   4.427   1.729  0.1605  1.7392  1.1421
  399SOL    HW2 1226   4.021   4.368   1.792  0.8980 -1.2967 -0.0928
  400SOL     OW 1227   2.151   2.320   1.131  0.1405 -0.2771 -0.0385
  400SOL    HW1 1228   2.185   2.367   1.207  1.4700 -0.4187 -0.5101
  400SOL    HW2 1229   2.089   2.381   1.090  1.8699  1.1428 -0.6688
  401SOL     OW 1230   1.179   3.609   0.912 -0.0740 -0.4374 -0.4552
  401SOL    HW1 1231   1.231   3.633   0.835 -0.7760 -0.8616 -1.0672
  401SOL    HW2 1232   1.088   3.620   0.885 -0.3338 -0.5608  0.3303
  402SOL     OW 1233   0.784   1.329   0.060 -0.6194 -0.6735  0.1710
  402SOL    HW1 1234   0.754   1.419   0.054  1.3148 -0.0426 -0.7868
  402SOL    HW2 1235   0.815   1.319   0.150 -2.0172 -0.8062  0.6529
  403SOL     OW 1236   4.395   3.235   0.897 -0.4629  0.7216  0.2824
  403SOL    HW1 1237   4.453   3.190   0.835 -0.1781  0.0332  1.0330
  403SOL    HW2 1238   4.453   3.265   0.967 -0.6838  2.1070 -0.1101
  404SOL     OW 1239   1.854   3.184   2.774 -0.8788  0.2387  0.1122
  404SOL    HW1 1240   1.813   3.115   2.723 -0.3549  1.1565 -1.6397
  404SOL    HW2 1241   1.865   3.257   2.712 -0.3874  1.4893  1.5862
  405SOL     OW 1242   2.814   2.086   0.411  0.4251 -0.0255 -0.0265
  405SOL    HW1 1243   2.879   2.052   0.472 -0.6839 -1.0969  0.6106
  405SOL    HW2 1244   2.730   2.057   0.446 -0.3719  0.7800 -1.1599
  406SOL     OW 1245   1.282   3.676   2.953  0.5819  0.4309  0.5954
  406SOL    HW1 1246   1.262   3.715   2.868  0.7041  1.5632  1.0762
  406SOL    HW2 1247   1.208   3.617   2.970 -0.2495  1.3857  0.4194
  407SOL     OW 1248   1.553   1.894   2.144 -0.6381  0.1123 -0.5208
  407SOL    HW1 1249   1.629   1.919   2.197 -0.1508 -0.7749 -0.7768
  407SOL    HW2 1250   1.479   1.900   2.205 -0.2545  0.2271 -0.0522
  408SOL     OW 1251   2.003   3.932   1.196  0.0045 -0.0134  0.6242
  408SOL    HW1 1252   2.058   4.005   1.168 -0.4049  0.2193  0.4351
  408SOL    HW2 1253   1.920   3.971   1.221 -0.7429 -0.5549 -0.8989
  409SOL     OW 1254   2.416   1.473   3.046 -0.7074 -0.0731 -0.2257
  409SOL    HW1 1255   2.362   1.437   2.976  1.2114 -0.1610 -1.7355
  409SOL    HW2 1256   2.366   1.548   3.079 -1.2356  0.5801 -2.3777
  410SOL     OW 1257   0.910   0.701   0.145 -0.4468  0.2411 -0.3702
  410SOL    HW1 1258   0.962   0.637   0.097 -4.7242 -0.1669 -5.3464
  410SOL    HW2 1259   0.857   0.649   0.206  1.9230  0.2835  1.9128
  411SOL     OW 1260   1.857   1.422   0.830 -0.5153 -0.0398 -0.3234
  411SOL    HW1 1261   1.791   1.491   0.817  0.8350  1.6461  1.1251
  411SOL    HW2 1262   1.908   1.422   0.750 -0.5054  0.7238 -0.3278
  412SOL     OW 1263   4.476   1.755   0.258 -0.3336 -0.1827 -0.7533
  412SOL    HW1 1264   4.531   1.828   0.230  1.1429 -1.2807 -0.8628
  412SOL    HW2 1265   4.508   1.733   0.345 -2.8345  1.2307  0.6260
  413SOL     OW 1266   0.026   3.540   1.457  0.6046 -0.4368  0.3969
  413SOL    HW1 1267  -0.055   3.505   1.420 -0.0767 -0.2943  1.6991
  413SOL    HW2 1268   0.093   3.518   1.393 -0.5364 -0.1054 -0.9604
  414SOL     OW 1269   4.266   0.494   1.262 -0.0377 -0.1813 -0.1538
  414SOL    HW1 1270   4.214   0.428   1.307 -1.5891  0.1916 -1.3046
  414SOL    HW2 1271   4.303   0.448   1.187 -0.9248  0.1665 -0.8234
  415SOL     OW 1272   3.530   2.890   2.306  0.2317 -0.7356  0.1396
  415SOL    HW1 1273   3.574   2.925   2.228 -1.1567 -0.4312 -0.5560
  415SOL    HW2 1274   3.552   2.952   2.376  0.8456 -0.5676 -0.1962
  416SOL     OW 1275   1.402   0.148   0.397  0.0757  0.2919 -0.0918
  416SOL    HW1 1276   1.482   0.181   0.355 -0.3772  0.4585 -0.8364
  416SOL    HW2 1277   1.371   0.222   0.450  1.0302 -0.1484  1.1201
  417SOL     OW 1278   0.667   1.853   2.080 -0.1826 -0.2563  0.0732
  417SOL    HW1 1279   0.744   1.875   2.132  0.3223  0.8584 -1.0749
  417SOL    HW2 1280   0.650   1.932   2.029 -2.0951 -0.4885  0.2865
  418SOL     OW 1281   3.059   1.481   2.146 -0.4305  0.4316  0.2572
  418SOL    HW1 1282   3.141   1.530   2.155 -0.5581  0.6499  0.2417
  418SOL    HW2 1283   2.998   1.543   2.106 -0.8485  0.5484  1.0385
  419SOL     OW 1284   3.437   3.085   0.714 -0.1793  0.2846  0.4135
  419SOL    HW1 1285   3.491   3.012   0.683 -0.8476  0.2526 -0.7445
  419SOL    HW2 1286   3.347   3.054   0.704 -0.4645  0.2072  2.6231
  420SOL     OW 1287   0.022   0.702   0.076  0.0892  0.0534 -0.1254
  420SOL    HW1 1288   0.107   0.661   0.062 -1.5770 -3.8635 -0.0716
  420SOL    HW2 1289   0.017   0.771   0.010  2.8139 -0.3278 -0.8527
  421SOL     OW 1290   2.858   1.308   1.941  0.4734  0.7520 -0.3588
  421SOL    HW1 1291   2.786   1.341   1.996 -0.1481 -0.0392 -0.6848
  421SOL    HW2 1292   2.926   1.375   1.949 -0.6214  1.9554 -0.7312
  422SOL     OW 1293   2.879   0.878   2.500 -0.3331 -0.3261  0.0319
  422SOL    HW1 1294   2.868   0.939   2.427 -2.1546  0.3183  0.7736
  422SOL    HW2 1295   2.795   0.832   2.505  1.7020 -5.0007 -2.2027
  423SOL     OW 1296   1.274   2.362   0.172  0.2340 -0.1295  0.5138
  423SOL    HW1 1297   1.210   2.433   0.162  0.0782 -0.2296  0.7827
  423SOL    HW2 1298   1.247   2.317   0.252 -1.1396 -1.9782 -0.8940
  424SOL     OW 1299   2.330   2.111   0.599 -0.2261  0.1628 -0.8427
  424SOL    HW1 1300   2.268   2.116   0.526  1.2578  0.4719 -2.1525
  424SOL    HW2 1301   2.386   2.188   0.587  0.4189 -0.1165  0.2863
  425SOL     OW 1302   2.686   2.497   1.561  0.1647 -0.1209 -0.0938
  425SOL    HW1 1303   2.686   2.570   1.623  0.8853  0.0407 -0.2712
  425SOL    HW2 1304   2.670   2.538   1.476 -1.7495 -0.4468  0.0712
  426SOL     OW 1305   1.758   3.399   2.006 -0.1039  0.0165  0.5347
  426SOL    HW1 1306   1.838   3.369   1.963  0.1319  0.8537  0.3674
  426SOL    HW2 1307   1.695   3.329   1.991  0.7423 -0.9005  1.1236
  427SOL     OW 1308   0.050   0.964   1.191 -0.6149 -0.2084 -0.1155
  427SOL    HW1 1309   0.076   0.880   1.152  0.7286 -1.6048  3.4022
  427SOL    HW2 1310  -0.006   0.940   1.265  1.1843  1.7618  2.0520
  428SOL     OW 1311   1.767   0.978   2.459 -0.2187  0.2159  0.1797
  428SOL    HW1 1312   1.699   1.011   2.517 -0.0809  1.2365 -0.1992
  428SOL    HW2 1313   1.782   1.050   2.397  0.5576 -0.3390 -0.3011
  429SOL     OW 1314   0.714   3.097   1.248  0.3682  0.5333  1.1755
  429SOL    HW1 1315   0.750   3.092   1.337 -1.6212 -1.7242  1.9746
  429SOL    HW2 1316   0.625   3.129   1.260  0.5301  1.5841 -0.2068
  430SOL     OW 1317   2.076   2.420   2.429  0.1033 -0.6030  0.1943
  430SOL    HW1 1318   1.999   2.407   2.374 -0.6480  1.0411  0.8106
  430SOL    HW2 1319   2.119   2.497   2.392  0.2563 -0.2128  1.1529
  431SOL     OW 1320   3.588   2.303   3.079 -0.2847  0.6424  0.4577
  431SOL    HW1 1321   3.512   2.343   3.037 -0.9101 -0.3502  0.6280
  431SOL    HW2 1322   3.555   2.271   3.164  0.8749  2.3187  1.6093
  432SOL     OW 1323   3.405   3.655   0.365 -0.0027  0.7135 -0.6463
  432SOL    HW1 1324   3.429   3.569   0.329  0.6294  1.4061 -1.9227
  432SOL    HW2 1325   3.320   3.674   0.327 -0.8890 -0.0163  0.8721
  433SOL     OW 1326   1.036   1.524   0.440  0.0700  0.4956 -0.1147
  433SOL    HW1 1327   1.125   1.520   0.475  0.2117 -0.3729 -0.5589
  433SOL    HW2 1328   1.032   1.454   0.375 -0.6393  1.1418 -0.8004
  434SOL     OW 1329   1.958   1.658   0.976 -0.0963  0.3610 -0.3288
  434SOL    HW1 1330   2.022   1.729   0.974 -1.4055  1.5648 -1.4302
  434SOL    HW2 1331   2.010   1.579   0.959  1.3437  1.0418  0.6315
  435SOL     OW 1332   4.170   3.095   0.018 -0.1565 -0.0202  0.2518
  435SOL    HW1 1333   4.160   3.071  -0.074 -0.9381  0.7319  0.1231
  435SOL    HW2 1334   4.261   3.074   0.038 -0.1658 -0.8387 -0.4944
  436SOL     OW 1335   3.104   2.801   2.049 -0.0828 -0.2403 -0.0918
  436SOL    HW1 1336   3.035   2.818   1.986 -0.7229  0.7639  0.8310
  436SOL    HW2 1337   3.185   2.826   2.004 -0.5607  0.7830 -0.4152
  437SOL     OW 1338   2.827   0.515   2.612  0.3175 -0.1005 -0.0847
  437SOL    HW1 1339   2.748   0.477   2.576  1.2016 -0.2304 -1.9999
  437SOL    HW2 1340   2.817   0.610   2.598  1.4399 -0.2651 -2.5171
  438SOL     OW 1341   1.165   2.976   0.385 -0.6406  0.6366 -0.8589
  438SOL    HW1 1342   1.077   2.965   0.347 -1.6097  0.5965  1.2458
  438SOL    HW2 1343   1.219   2.913   0.337 -2.1940 -0.7009 -0.9817
  439SOL     OW 1344   2.723   4.139   2.806  0.0286  0.0521  0.6210
  439SOL    HW1 1345   2.666   4.077   2.761  0.2276  0.0200  0.4126
  439SOL    HW2 1346   2.765   4.189   2.736 -0.2021  0.4891  0.7887
  440SOL     OW 1347   1.664   1.529   2.545 -0.0685  0.2190 -0.0271
  440SOL    HW1 1348   1.630   1.600   2.491 -0.9520 -0.7332 -0.7524
  440SOL    HW2 1349   1.620   1.539   2.630  1.1701  1.5926  0.4948
  441SOL     OW 1350   0.654   3.136   2.847 -0.0968  0.2613  0.6850
  441SOL    HW1 1351   0.673   3.211   2.902 -0.1017  1.5648 -0.9987
  441SOL    HW2 1352   0.669   3.060   2.903  0.5471  1.4916  2.2411
  442SOL     OW 1353   2.013   2.129   0.089  0.2096 -0.0307  0.1069
  442SOL    HW1 1354   2.086   2.067   0.089 -0.2337 -0.5654 -0.1047
  442SOL    HW2 1355   2.051   2.211   0.059  1.4685  0.6339  3.1542
  443SOL     OW 1356   2.531   3.197   0.246  0.3102 -0.0661  0.1098
  443SOL    HW1 1357   2.577   3.124   0.287 -0.0161 -0.2014  0.2361
  443SOL    HW2 1358   2.441   3.189   0.277 -0.6072 -1.7025 -2.5799
  444SOL     OW 1359   1.457   3.923   0.477  0.2134  0.0911 -0.4502
  444SOL    HW1 1360   1.434   4.001   0.527  0.2203 -1.2313  1.7515
  444SOL    HW2 1361   1.550   3.933   0.458  0.4467  0.2168  0.6684
  445SOL     OW 1362   0.544   0.906   1.700 -0.1779 -0.6694 -0.3283
  445SOL    HW1 1363   0.449   0.918   1.703 -0.0412  0.4196  0.1265
  445SOL    HW2 1364   0.557   0.837   1.635 -1.3855 -2.2798  1.0196
  446SOL     OW 1365   3.928   1.603   0.869 -0.0767 -0.0192  0.3126
  446SOL    HW1 1366   3.859   1.537   0.867 -0.9234  0.8122  1.1184
  446SOL    HW2 1367   3.919   1.651   0.786  0.7147 -1.0443 -0.3997
  447SOL     OW 1368   2.458   0.528   0.818 -0.3696  0.0105 -0.4138
  447SOL    HW1 1369   2.547   0.493   0.810  0.1842  1.2671 -0.0109
  447SOL    HW2 1370   2.409   0.484   0.748  0.4860 -0.9354 -0.4384
  448SOL     OW 1371   0.633   1.574   0.052 -0.1975  0.2492 -0.0781
  448SOL    HW1 1372   0.577   1.564   0.129  0.7733 -0.1853  0.5839
  448SOL    HW2 1373   0.593   1.647   0.003 -0.3501  1.1000  1.2600
  449SOL     OW 1374   3.538   3.431   0.261  0.2680 -0.5765 -0.2139
  449SOL    HW1 1375   3.619   3.415   0.309  0.2554  2.4655  1.0227
  449SOL    HW2 1376   3.567   3.453   0.173  0.8632  0.5988  0.2447
  450SOL     OW 1377   1.281   3.214   0.446 -0.5548 -0.0753  0.5125
  450SOL    HW1 1378   1.255   3.123   0.431 -2.8031  0.5823  0.0892
  450SOL    HW2 1379   1.256   3.231   0.537  1.8093 -0.4336  1.3056
  451SOL     OW 1380   4.032   0.312   1.952 -0.0829 -0.3673 -0.1593
  451SOL    HW1 1381   4.074   0.390   1.915  0.0496 -0.1940  0.3480
  451SOL    HW2 1382   3.979   0.277   1.880 -1.1018  0.8723 -0.0516
  452SOL     OW 1383   1.666   4.429   0.013  0.3905 -0.1445 -0.4088
  452SOL    HW1 1384   1.611   4.366  -0.034  1.0738 -0.7601 -0.4071
  452SOL    HW2 1385   1.636   4.514  -0.017 -1.4267 -0.3929  0.5261
  453SOL     OW 1386   0.220   2.153   1.136  0.0380  0.0861 -0.2902
  453SOL    HW1 1387   0.291   2.090   1.143 -0.6608 -0.8751 -1.4476
  453SOL    HW2 1388   0.155   2.110   1.079 -1.5823  0.8071  0.9268
  454SOL     OW 1389   2.812   2.405   0.674 -0.1333 -0.2766  0.5471
  454SOL    HW1 1390   2.879   2.349   0.713  0.8725 -0.3547 -1.1914
  454SOL    HW2 1391   2.805   2.479   0.735  0.9233 -0.6753  1.1925
  455SOL     OW 1392   3.468   1.532   0.185 -0.2038 -0.0070 -0.0174
  455SOL    HW1 1393   3.455   1.439   0.171 -0.1335 -0.1929  1.0483
  455SOL    HW2 1394   3.380   1.567   0.198 -0.2472  0.1133 -0.6384
  456SOL     OW 1395   3.220   2.590   1.062  0.2076  0.1752 -0.0089
  456SOL    HW1 1396   3.166   2.511   1.056 -1.6699  1.3154  0.8551
  456SOL    HW2 1397   3.285   2.570   1.129  0.6501 -1.0935 -0.7804
  457SOL     OW 1398   0.122   1.902   1.339 -0.1716 -0.1362  0.1746
  457SOL    HW1 1399   0.096   1.938   1.254  0.8379  2.9025  1.0031
  457SOL    HW2 1400   0.211   1.870   1.325  0.7452  2.0936  0.3967
  458SOL     OW 1401   0.845   2.849   0.567 -0.2502 -0.1017  0.3785
  458SOL    HW1 1402   0.849   2.756   0.546  0.5407  0.0579 -0.2338
  458SOL    HW2 1403   0.926   2.866   0.615  1.4956  0.9756 -2.6348
  459SOL     OW 1404   2.770   1.787   0.704 -0.0715  0.3380  0.2200
  459SOL    HW1 1405   2.724   1.865   0.734 -1.0588  0.2208 -0.9169
  459SOL    HW2 1406   2.851   1.820   0.666  0.4028  0.6248  1.4336
  460SOL     OW 1407   4.150   3.631   0.362 -0.2909 -0.1407  0.2241
  460SOL    HW1 1408   4.176   3.574   0.434 -1.9676 -2.1361 -0.6542
  460SOL    HW2 1409   4.139   3.572   0.287 -0.9418  1.5168 -1.0578
  461SOL     OW 1410   2.360   1.137   2.892  0.0776 -0.0870  0.7545
  461SOL    HW1 1411   2.446   1.176   2.908 -0.0065 -0.4408  2.2154
  461SOL    HW2 1412   2.306   1.166   2.965 -1.2533  0.6309 -0.4560
  462SOL     OW 1413   2.515   0.285   1.067  0.1393 -0.2401 -0.1708
  462SOL    HW1 1414   2.501   0.311   1.158 -1.4436 -1.9096  0.1245
  462SOL    HW2 1415   2.432   0.305   1.024  0.7880  0.3022 -1.2230
  463SOL     OW 1416   0.344   3.380   0.588  0.2355 -0.3432 -0.2239
  463SOL    HW1 1417   0.268   3.422   0.547 -0.8685 -2.7115 -0.7741
  463SOL    HW2 1418   0.417   3.401   0.530 -0.0304  1.6682  0.1057
  464SOL     OW 1419   0.145   2.089   0.693  0.1647 -0.0070 -0.1514
  464SOL    HW1 1420   0.205   2.021   0.724  2.2094  0.9343 -1.7229
  464SOL    HW2 1421   0.161   2.163   0.751  1.2839  0.5430 -1.1049
  465SOL     OW 1422   4.442   4.105   1.868  0.1608 -0.0345  0.1958
  465SOL    HW1 1423   4.443   4.138   1.958  1.7509 -1.6373  0.8075
  465SOL    HW2 1424   4.410   4.015   1.875 -1.9310  0.5324 -1.1699
  466SOL     OW 1425   1.292   1.363   2.830  0.3541 -0.0317  0.5515
  466SOL    HW1 1426   1.215   1.307   2.843  1.7167 -2.0474  0.4020
  466SOL    HW2 1427   1.274   1.410   2.748 -0.1617 -1.4898 -0.2031
  467SOL     OW 1428   2.066   0.787   1.075  0.6935 -0.0962 -0.3542
  467SOL    HW1 1429   1.993   0.728   1.096  0.7923  0.6087  2.3767
  467SOL    HW2 1430   2.133   0.729   1.038 -0.1941 -1.2525 -0.2095
  468SOL     OW 1431   4.217   0.894   0.596 -0.2469  0.5878 -0.6333
  468SOL    HW1 1432   4.251   0.833   0.530  1.0823 -0.8850  1.2745
  468SOL    HW2 1433   4.235   0.981   0.560 -0.4250 -0.1197 -2.5856
  469SOL     OW 1434   3.963   0.017   2.941  0.0848 -0.0115  0.0402
  469SOL    HW1 1435   3.932   0.094   2.988 -0.6541 -0.8993  1.0608
  469SOL    HW2 1436   3.922   0.022   2.855 -0.3160  0.4943  0.2605
  470SOL     OW 1437   1.864   1.723   0.724  0.2525 -0.4179 -0.0545
  470SOL    HW1 1438   1.928   1.774   0.674  0.8011 -0.4335  0.6191
  470SOL    HW2 1439   1.898   1.723   0.814  0.3559 -2.1013 -0.0591
  471SOL     OW 1440   1.114   1.379   0.746  0.2372 -0.2047  0.1672
  471SOL    HW1 1441   1.166   1.385   0.826 -0.2030 -2.2224  0.6742
  471SOL    HW2 1442   1.030   1.418   0.768  0.5228  0.3309  0.3056
  472SOL     OW 1443   0.574   2.987   1.844  0.3066  0.0960  0.3427
  472SOL    HW1 1444   0.627   3.014   1.919 -0.9440  0.7289  1.0306
  472SOL    HW2 1445   0.522   2.914   1.877  0.0021  0.1502 -0.0080
  473SOL     OW 1446   1.703   0.241   2.191 -0.1525  0.6111  0.2175
  473SOL    HW1 1447   1.643   0.315   2.191 -3.3305 -1.5810  3.7565
  473SOL    HW2 1448   1.666   0.179   2.129 -0.5710 -0.0271  1.0822
  474SOL     OW 1449   1.350   1.179   2.450 -0.3584  0.4804  1.0974
  474SOL    HW1 1450   1.331   1.266   2.416 -0.8849 -0.0979 -0.1462
  474SOL    HW2 1451   1.445   1.176   2.458 -0.1698  0.5416 -0.6832
  475SOL     OW 1452   4.365   2.589   2.656 -0.5561 -0.8027 -0.7736
  475SOL    HW1 1453   4.311   2.563   2.731 -2.6270  0.6949 -1.6180
  475SOL    HW2 1454   4.438   2.638   2.694 -1.3931 -0.3432  0.3169
  476SOL     OW 1455   0.051   0.269   0.442 -0.3146 -0.2906  0.2647
  476SOL    HW1 1456   0.041   0.292   0.350 -1.0142  1.6191  0.7592
  476SOL    HW2 1457  -0.029   0.220   0.463 -0.0455 -0.9289 -0.1956
  477SOL     OW 1458   2.972   0.039   1.949  0.0901 -0.6615  0.0234
  477SOL    HW1 1459   3.015  -0.046   1.946  2.8682  0.6123  0.6423
  477SOL    HW2 1460   3.044   0.103   1.953 -1.8521  1.7583 -0.7945
  478SOL     OW 1461   2.676   4.478   2.117 -0.5247 -0.6765  0.4061
  478SOL    HW1 1462   2.713   4.437   2.039 -0.3653 -0.7282  0.5084
  478SOL    HW2 1463   2.687   4.572   2.103 -0.9209 -0.6660  0.1548
  479SOL     OW 1464   4.457   4.184   2.134  0.4781  0.0349  0.2350
  479SOL    HW1 1465   4.372   4.221   2.160 -0.9146 -1.1728 -2.1794
  479SOL    HW2 1466   4.519   4.218   2.198 -2.1071 -0.5959  3.2910
  480SOL     OW 1467   0.824   0.138   2.589 -0.7139  0.3219  0.2061
  480SOL    HW1 1468   0.762   0.174   2.653 -0.2861 -1.0810  1.4832
  480SOL    HW2 1469   0.779   0.062   2.551  0.0896 -0.5784  0.9875
  481SOL     OW 1470   2.150   1.811   0.565 -0.3044 -0.2095  0.5013
  481SOL    HW1 1471   2.088   1.876   0.530  1.7167  1.7713  0.3827
  481SOL    HW2 1472   2.215   1.800   0.497  0.8283 -0.3257  1.5645
  482SOL     OW 1473   4.127   2.076   2.926  0.1321 -0.7130  0.3875
  482SOL    HW1 1474   4.056   2.021   2.959 -0.3446 -0.0446  0.4893
  482SOL    HW2 1475   4.207   2.035   2.959 -0.2438 -1.0899  0.8333
  483SOL     OW 1476   2.753   3.830   0.986 -0.4880 -0.0739  0.2653
  483SOL    HW1 1477   2.730   3.881   1.063  0.5339  1.2502 -0.2615
  483SOL    HW2 1478   2.830   3.779   1.013 -0.6832 -0.3016  0.3909
  484SOL     OW 1479   0.240   0.977   2.277 -0.1396 -0.2319  0.2303
  484SOL    HW1 1480   0.261   0.897   2.230 -0.3053 -0.4138  0.4627
  484SOL    HW2 1481   0.233   1.044   2.209 -1.1721 -0.6464 -0.0879
  485SOL     OW 1482   0.748   1.143   2.331  0.0786 -0.3691 -0.2547
  485SOL    HW1 1483   0.684   1.203   2.371  0.6814  0.5243 -0.5933
  485SOL    HW2 1484   0.726   1.057   2.367 -0.9553  0.0117  0.0696
  486SOL     OW 1485   1.307   0.895   2.336  0.1374 -0.0884 -0.5965
  486SOL    HW1 1486   1.264   0.897   2.250 -1.1719  2.4894  0.0217
  486SOL    HW2 1487   1.297   0.984   2.370 -0.2086 -1.2368  2.6494
  487SOL     OW 1488   3.423   2.134   0.421 -0.2551 -0.2646 -0.1577
  487SOL    HW1 1489   3.408   2.076   0.346  1.5014 -0.8604 -0.1082
  487SOL    HW2 1490   3.482   2.083   0.478 -0.3039  0.7939  0.8539
  488SOL     OW 1491   0.943   2.424   0.626 -0.1245 -0.5422  0.0565
  488SOL    HW1 1492   0.998   2.501   0.638  0.8801 -1.0287 -1.1618
  488SOL    HW2 1493   0.990   2.354   0.671 -0.5755 -0.6355  0.3897
  489SOL     OW 1494   3.482   2.535   0.347 -0.3793 -0.2333  0.0187
  489SOL    HW1 1495   3.491   2.630   0.345 -0.0684 -0.2295  0.9146
  489SOL    HW2 1496   3.423   2.514   0.275 -1.2253  0.7235  0.4108
  490SOL     OW 1497   3.788   0.640   0.871 -0.2621  0.3369 -0.4761
  490SOL    HW1 1498   3.781   0.723   0.822 -0.0040  0.3379 -0.5103
  490SOL    HW2 1499   3.786   0.572   0.804  0.8742  0.3639 -0.5612
  491SOL     OW 1500   4.419   0.554   0.775 -0.2610  0.0071  0.2560
  491SOL    HW1 1501   4.435   0.475   0.827 -1.4700 -0.1715  0.3711
  491SOL    HW2 1502   4.431   0.525   0.685 -1.1142 -0.4285  0.2694
  492SOL     OW 1503   3.019   2.793   0.518  0.2800  0.3484  0.0744
  492SOL    HW1 1504   2.991   2.818   0.429  0.0667 -1.1624 -0.3035
  492SOL    HW2 1505   2.942   2.750   0.556  0.8912 -0.4913  0.3846
  493SOL     OW 1506   2.189   0.570   1.360  0.2807  0.2952 -0.2946
  493SOL    HW1 1507   2.256   0.556   1.294  0.7116 -1.6975  0.4756
  493SOL    HW2 1508   2.237   0.598   1.438 -0.1468  1.9192 -0.5765
  494SOL     OW 1509   2.655   1.607   1.391  0.8190  0.1589 -0.5029
  494SOL    HW1 1510   2.563   1.609   1.366  1.1491  0.6454 -1.7396
  494SOL    HW2 1511   2.703   1.614   1.309  1.9882 -1.4544 -0.0144
  495SOL     OW 1512   1.338   3.237   0.147  0.1592  0.6423 -0.5134
  495SOL    HW1 1513   1.331   3.212   0.239 -0.4424 -1.4244 -1.0448
  495SOL    HW2 1514   1.248   3.258   0.121  0.4591  2.1147 -0.4344
  496SOL     OW 1515   4.136   3.038   0.293  0.3402 -0.4824 -0.0486
  496SOL    HW1 1516   4.131   2.945   0.273 -1.9526 -0.6743  1.0794
  496SOL    HW2 1517   4.164   3.079   0.210  1.4968 -2.1349 -0.5222
  497SOL     OW 1518   2.273   1.892   0.768 -0.5812 -0.0485 -0.6034
  497SOL    HW1 1519   2.240   1.830   0.703 -0.9103  0.2987 -0.7735
  497SOL    HW2 1520   2.288   1.972   0.719 -1.5878  0.4598 -0.1167
  498SOL     OW 1521   1.773   0.422   0.888  0.7087 -0.0716  0.4070
  498SOL    HW1 1522   1.814   0.471   0.817 -0.7766  0.3807 -0.1751
  498SOL    HW2 1523   1.771   0.331   0.857  0.0704  0.1231 -0.1507
  499SOL     OW 1524   2.266   0.722   1.608 -0.6969 -0.7544  0.4184
  499SOL    HW1 1525   2.195   0.776   1.645 -0.9109 -1.1925  0.6526
  499SOL    HW2 1526   2.310   0.781   1.547  1.1993  0.7984  3.0740
  500SOL     OW 1527   2.532   3.946   0.571 -0.2899  0.3869  0.0473
  500SOL    HW1 1528   2.506   4.035   0.547 -1.0093  0.0200 -0.5765
  500SOL    HW2 1529   2.450   3.903   0.594  0.1231  0.0323  0.8522
  501SOL     OW 1530   3.769   1.661   1.491 -0.1683 -0.5466 -0.3918
  501SOL    HW1 1531   3.705   1.600   1.455 -1.0030  0.3156 -0.4222
  501SOL    HW2 1532   3.850   1.641   1.444 -0.8202 -0.5693 -1.5631
  502SOL     OW 1533   2.483   3.704   2.162  0.3744 -0.0849 -0.2546
  502SOL    HW1 1534   2.464   3.771   2.096  1.0408 -0.5558 -0.9475
  502SOL    HW2 1535   2.417   3.636   2.147  1.4020 -0.8711 -1.4419
  503SOL     OW 1536   1.227   0.362   3.091  0.2981  0.4424  0.1967
  503SOL    HW1 1537   1.192   0.284   3.133  1.6761 -0.1615  0.2938
  503SOL    HW2 1538   1.227   0.341   2.997  1.9628 -0.2700  0.3227
  504SOL     OW 1539   3.928   2.323   0.069  0.0075  0.3426 -0.5947
  504SOL    HW1 1540   3.859   2.312   0.004 -0.6553 -0.2181  0.1750
  504SOL    HW2 1541   3.948   2.416   0.069 -2.3206  0.8964  0.7073
  505SOL     OW 1542   3.350   3.158   3.068 -0.2354  0.2126  0.2851
  505SOL    HW1 1543   3.416   3.127   3.130  0.7187  0.5180 -0.5426
  505SOL    HW2 1544   3.315   3.238   3.107  1.0091  0.9058  0.0294
  506SOL     OW 1545   3.643   4.258   0.281 -0.0474  0.1191  0.0234
  506SOL    HW1 1546   3.552   4.264   0.251  0.1307 -0.7288 -0.7278
  506SOL    HW2 1547   3.665   4.166   0.271  0.3724 -0.0096  1.7875
  507SOL     OW 1548   3.085   2.141   1.977 -0.0980  0.2017 -0.0413
  507SOL    HW1 1549   3.177   2.156   1.956 -0.1410  0.0540 -0.3447
  507SOL    HW2 1550   3.039   2.154   1.894 -0.0823 -2.1158 -0.4909
  508SOL     OW 1551   3.890   1.546   2.299  0.2700  0.4549  0.4621
  508SOL    HW1 1552   3.945   1.607   2.250 -0.4909  1.5141  0.8976
  508SOL    HW2 1553   3.844   1.600   2.362 -1.5673 -0.3207 -0.1389
  509SOL     OW 1554   1.932   1.952   2.792 -0.2942 -0.0095 -0.2366
  509SOL    HW1 1555   1.950   1.961   2.699  0.4809  0.0361 -0.0930
  509SOL    HW2 1556   1.856   1.894   2.797  0.1136 -0.6001 -0.8665
  510SOL     OW 1557   1.641   3.446   2.412  0.5717 -0.0844  0.0421
  510SOL    HW1 1558   1.578   3.450   2.484 -0.5177  0.1538 -0.8888
  510SOL    HW2 1559   1.626   3.527   2.363 -0.8540 -1.5925 -2.1642
  511SOL     OW 1560   0.030   2.457   3.118  0.2649  0.4587  0.0608
  511SOL    HW1 1561   0.063   2.453   3.028 -0.3083 -0.3959 -0.1165
  511SOL    HW2 1562   0.105   2.431   3.172 -0.0638 -1.4567 -0.3413
  512SOL     OW 1563   3.314   2.469   2.766 -0.6926 -0.3240 -0.7100
  512SOL    HW1 1564   3.366   2.538   2.724  1.6380 -1.3725  0.2711
  512SOL    HW2 1565   3.341   2.388   2.724  0.3316 -1.1815  1.4498
  513SOL     OW 1566   1.492   1.624   0.471 -0.8366  0.3606 -0.3316
  513SOL    HW1 1567   1.419   1.590   0.523 -1.0180  0.8421 -0.2653
  513SOL    HW2 1568   1.542   1.546   0.447 -0.6652  0.1383  0.6909
  514SOL     OW 1569   4.168   0.793   2.755 -0.4554  0.1832  0.7148
  514SOL    HW1 1570   4.180   0.714   2.808 -1.3630 -2.2674 -2.3998
  514SOL    HW2 1571   4.091   0.835   2.792 -0.1220 -0.5183  2.2810
  515SOL     OW 1572   2.687   0.211   2.661 -0.9121 -0.2243  0.3627
  515SOL    HW1 1573   2.735   0.168   2.589 -0.4700 -0.0032  0.5266
  515SOL    HW2 1574   2.636   0.279   2.618 -0.6300 -0.0770  0.2577
  516SOL     OW 1575   4.397   1.816   2.592  0.1527 -0.3487  0.0745
  516SOL    HW1 1576   4.324   1.767   2.630  0.0490 -1.7865 -1.7800
  516SOL    HW2 1577   4.447   1.749   2.544  0.2773  1.2617 -2.1953
  517SOL     OW 1578   1.678   3.523   3.078 -1.1797 -0.9102  0.8074
  517SOL    HW1 1579   1.651   3.568   2.998 -1.9177 -0.1471  1.4755
  517SOL    HW2 1580   1.620   3.557   3.146 -0.6948 -1.6987  1.6347
  518SOL     OW 1581   3.013   3.901   2.824  0.4542 -0.7260  0.3529
  518SOL    HW1 1582   2.970   3.832   2.875 -0.9202 -0.8550 -0.8997
  518SOL    HW2 1583   2.982   3.982   2.863  1.8391 -0.7773  1.6397
  519SOL     OW 1584   2.535   1.396   0.430  0.4856 -0.3262 -0.4359
  519SOL    HW1 1585   2.616   1.347   0.440  0.6671 -0.4115 -2.0422
  519SOL    HW2 1586   2.553   1.482   0.467  0.3801 -1.2027  1.7824
  520SOL     OW 1587   2.257   3.914   1.402  0.4970 -0.1824 -0.6109
  520SOL    HW1 1588   2.162   3.924   1.394  0.6490  0.9515 -1.1857
  520SOL    HW2 1589   2.287   3.999   1.434  1.4142 -0.1939 -1.4097
  521SOL     OW 1590   4.164   3.331   0.413 -0.1206  1.2716  0.5845
  521SOL    HW1 1591   4.251   3.305   0.382 -0.4950  1.0861 -0.3461
  521SOL    HW2 1592   4.103   3.285   0.355 -0.8366  1.8358  0.8729
  522SOL     OW 1593   2.654   1.326   1.169  0.9061  0.5195  0.1339
  522SOL    HW1 1594   2.737   1.345   1.126  0.8974  0.5215  0.1181
  522SOL    HW2 1595   2.591   1.317   1.097  1.0852 -0.4883  0.0783
  523SOL     OW 1596   3.100   2.019   2.860  0.0036 -0.1801  0.4352
  523SOL    HW1 1597   3.054   1.938   2.881  1.2186 -0.5063  1.9886
  523SOL    HW2 1598   3.166   1.993   2.797 -1.6753  0.2494 -1.6243
  524SOL     OW 1599   1.945   4.443   1.825 -0.0037 -0.5064  0.1336
  524SOL    HW1 1600   1.963   4.446   1.731 -1.2423  0.5402 -0.0972
  524SOL    HW2 1601   1.983   4.524   1.859  1.6993 -1.5350  0.8146
  525SOL     OW 1602   1.362   1.094   0.915 -0.0038  0.6727  0.0269
  525SOL    HW1 1603   1.449   1.063   0.941  0.0619  1.7553  1.2340
  525SOL    HW2 1604   1.358   1.183   0.950 -1.3672  0.8596 -0.5616
  526SOL     OW 1605   2.014   0.255   1.813 -0.2019 -0.2611  0.1308
  526SOL    HW1 1606   2.035   0.268   1.721  1.2463  0.3354  0.5228
  526SOL    HW2 1607   1.918   0.249   1.815 -0.3551  1.0687 -1.2542
  527SOL     OW 1608   3.434   4.081   2.117  0.0317 -0.1901 -0.3201
  527SOL    HW1 1609   3.471   4.049   2.035 -1.5500 -0.2348 -1.0518
  527SOL    HW2 1610   3.505   4.129   2.159  0.7736  0.1301 -1.8790
  528SOL     OW 1611   0.219   3.825   0.590  0.1700  0.1093  0.1920
  528SOL    HW1 1612   0.269   3.830   0.509  1.4713  0.9804  0.9956
  528SOL    HW2 1613   0.169   3.744   0.583 -0.3917  0.5838 -1.8120
  529SOL     OW 1614   1.159   1.366   2.259  0.5934  0.1281  0.0479
  529SOL    HW1 1615   1.090   1.346   2.196 -0.1866 -1.8022  1.3820
  529SOL    HW2 1616   1.176   1.459   2.250 -1.6376  0.4832 -0.8846
  530SOL     OW 1617   3.599   2.251   1.943  0.6565 -0.7569 -0.0820
  530SOL    HW1 1618   3.624   2.240   2.035  1.6779  0.1007 -0.2372
  530SOL    HW2 1619   3.681   2.273   1.898 -0.2412  1.7698 -0.6898
  531SOL     OW 1620   1.072   2.081   1.309  0.5879  0.0666 -0.1601
  531SOL    HW1 1621   1.152   2.087   1.362  1.3261 -0.6464 -1.1626
  531SOL    HW2 1622   1.055   1.987   1.301 -0.1877  0.2045 -0.2054
  532SOL     OW 1623   4.079   3.588   2.397  0.6746 -0.1669 -0.4984
  532SOL    HW1 1624   4.010   3.552   2.453 -1.3696 -1.5187 -3.6448
  532SOL    HW2 1625   4.111   3.513   2.346  1.2148  1.2441 -2.3561
  533SOL     OW 1626   4.413   3.006   0.099 -0.8522 -0.2296 -0.2443
  533SOL    HW1 1627   4.505   3.020   0.074 -0.0532 -0.5316  2.2112
  533SOL    HW2 1628   4.407   2.912   0.116 -1.2924 -0.0372  0.7211
  534SOL     OW 1629   1.732   3.255   1.111 -0.3328  0.6742 -0.2534
  534SOL    HW1 1630   1.728   3.338   1.064 -0.8139  1.7519  1.5768
  534SOL    HW2 1631   1.644   3.243   1.147  0.1164  0.1409  0.7183
  535SOL     OW 1632   4.472   0.858   0.317 -0.4745 -0.1610 -0.7779
  535SOL    HW1 1633   4.394   0.913   0.313 -0.9465 -0.6916  0.6020
  535SOL    HW2 1634   4.467   0.804   0.237 -2.3875 -1.2955  0.0271
  536SOL     OW 1635   2.142   3.065   0.711  0.1065  0.3007  0.2440
  536SOL    HW1 1636   2.050   3.062   0.735  0.4673  2.5408  2.2940
  536SOL    HW2 1637   2.183   3.117   0.780  2.7045  0.3975 -1.2506
  537SOL     OW 1638   0.857   3.579   0.607  0.8649  0.1436  0.3461
  537SOL    HW1 1639   0.845   3.673   0.614  2.2677  0.3467  0.2036
  537SOL    HW2 1640   0.899   3.554   0.690  0.7692 -0.3140  0.2614
  538SOL     OW 1641   0.398   2.601   2.539 -0.4871  0.5326 -0.0320
  538SOL    HW1 1642   0.411   2.600   2.634  2.1304  1.6819 -0.3177
  538SOL    HW2 1643   0.433   2.517   2.509 -1.7890 -0.0557  0.0297
  539SOL     OW 1644   0.302   2.181   1.415  0.1510  0.8960 -0.1377
  539SOL    HW1 1645   0.264   2.110   1.466 -0.2446  1.1705 -0.0441
  539SOL    HW2 1646   0.248   2.187   1.337  0.4093  0.8491 -0.3195
  540SOL     OW 1647   3.974   0.524   1.055  0.4366 -0.1512  0.4705
  540SOL    HW1 1648   3.903   0.527   0.991  0.7147  1.7410  0.1872
  540SOL    HW2 1649   4.051   0.552   1.006  0.9521 -0.0868  1.2996
  541SOL     OW 1650   0.918   1.585   2.276 -0.0087  0.0972 -0.6198
  541SOL    HW1 1651   1.004   1.622   2.254  0.3228 -0.4472 -0.2664
  541SOL    HW2 1652   0.918   1.499   2.234  0.2160 -0.5158  0.5886
  542SOL     OW 1653   0.938   4.017   1.410 -0.1295  0.1031  0.0101
  542SOL    HW1 1654   0.872   3.947   1.405 -0.4706  0.2667  1.7145
  542SOL    HW2 1655   0.887   4.096   1.428  0.5112  0.2602  1.1963
  543SOL     OW 1656   4.393   2.927   1.004  0.3381 -0.4769  0.5119
  543SOL    HW1 1657   4.336   2.917   0.929 -0.4171 -0.6687  1.0973
  543SOL    HW2 1658   4.421   3.019   1.001 -1.1458  0.0196  1.0015
  544SOL     OW 1659   2.506   1.221   0.953 -0.7224  0.0225 -0.0104
  544SOL    HW1 1660   2.458   1.173   0.885  1.7533 -1.5784 -0.7748
  544SOL    HW2 1661   2.592   1.239   0.915  0.2649  0.3739  2.1708
  545SOL     OW 1662   4.262   4.259   1.394  0.0235  0.3147  0.0823
  545SOL    HW1 1663   4.323   4.195   1.430  1.2972  1.4021 -0.0592
  545SOL    HW2 1664   4.273   4.336   1.449 -1.2096  0.5533  0.0208
  546SOL     OW 1665   4.034   1.726   2.160 -0.0143  0.2298  0.1205
  546SOL    HW1 1666   4.025   1.810   2.115  2.0050  1.5094  1.8883
  546SOL    HW2 1667   4.110   1.738   2.217 -0.6618 -2.2619  1.6510
  547SOL     OW 1668   1.418   4.090   2.828  0.7269 -0.1677  0.3449
  547SOL    HW1 1669   1.474   4.053   2.896  2.4675  0.0631 -0.9090
  547SOL    HW2 1670   1.351   4.139   2.876  0.5923 -1.7990  1.9271
  548SOL     OW 1671   1.415   0.036   0.999 -0.3314 -0.2423 -0.0678
  548SOL    HW1 1672   1.354   0.103   0.970 -1.4170 -0.7332  0.9948
  548SOL    HW2 1673   1.470   0.080   1.064 -1.1858 -0.4010  0.7906
  549SOL     OW 1674   3.103   1.279   2.468  0.2146  0.0138  0.3051
  549SOL    HW1 1675   3.031   1.315   2.520 -0.8343 -0.9497 -0.4293
  549SOL    HW2 1676   3.169   1.349   2.466 -0.2144  0.4975  1.9186
  550SOL     OW 1677   4.370   4.449   1.551  0.4267  0.0426 -0.2588
  550SOL    HW1 1678   4.455   4.431   1.590  1.1033  1.6104 -0.9306
  550SOL    HW2 1679   4.327   4.508   1.614 -0.1768 -0.7277  0.0716
  551SOL     OW 1680   1.574   4.382   0.802  0.2248 -0.4437  0.4194
  551SOL    HW1 1681   1.517   4.436   0.858 -0.2452  0.0556 -0.5186
  551SOL    HW2 1682   1.659   4.388   0.844 -0.1375 -0.1560  1.1457
  552SOL     OW 1683   1.677   1.961   0.688  0.0896  0.1256 -0.3529
  552SOL    HW1 1684   1.753   1.902   0.683 -0.1822 -0.2597  0.0225
  552SOL    HW2 1685   1.667   1.979   0.781 -0.3557  0.0765 -0.3900
  553SOL     OW 1686   2.973   4.156   2.328 -0.1607 -0.0990  0.3892
  553SOL    HW1 1687   2.883   4.183   2.312 -0.6516 -1.1161  1.2833
  553SOL    HW2 1688   3.025   4.235   2.315 -0.7644 -0.1215 -3.2553
  554SOL     OW 1689   3.802   3.369   0.331 -0.7553 -0.0790 -0.0677
  554SOL    HW1 1690   3.892   3.377   0.299 -1.1230  0.9986 -0.8925
  554SOL    HW2 1691   3.802   3.417   0.414 -1.0556  1.8706 -1.1365
  555SOL     OW 1692   4.030   1.184   3.161  0.5664  0.1672 -0.2395
  555SOL    HW1 1693   4.002   1.276   3.157 -1.8166 -0.3120  2.4365
  555SOL    HW2 1694   3.958   1.135   3.121  0.3296 -0.7028  1.1769
  556SOL     OW 1695   3.253   0.182   0.980 -0.2621 -0.0342 -0.5510
  556SOL    HW1 1696   3.283   0.259   1.029 -2.2229 -0.5459  1.6765
  556SOL    HW2 1697   3.225   0.216   0.895  2.7875  0.9872 -1.2645
  557SOL     OW 1698   4.154   0.354   0.448 -0.1182 -0.1249  0.0371
  557SOL    HW1 1699   4.198   0.344   0.363 -0.4732 -1.4927 -0.0007
  557SOL    HW2 1700   4.081   0.293   0.445 -0.4821  0.2349  1.1183
  558SOL     OW 1701   4.420   3.725   2.770  0.2931  0.4446 -0.2092
  558SOL    HW1 1702   4.514   3.729   2.784  0.4553  0.2946 -1.1803
  558SOL    HW2 1703   4.407   3.757   2.681 -0.4165 -0.9677 -0.6380
  559SOL     OW 1704   0.952   4.191   2.345 -0.5114 -0.0317  0.1702
  559SOL    HW1 1705   0.950   4.138   2.266  2.5730 -0.4386  0.2706
  559SOL    HW2 1706   0.927   4.130   2.415 -1.9824  0.0090 -0.2904
  560SOL     OW 1707   4.238   1.654   1.126  0.5911 -0.4783  0.0126
  560SOL    HW1 1708   4.222   1.746   1.107  0.4576 -0.5592 -0.2736
  560SOL    HW2 1709   4.223   1.609   1.043 -1.3668 -1.0098  0.6007
  561SOL     OW 1710   0.433   2.565   2.812 -0.3085 -0.2891  0.4217
  561SOL    HW1 1711   0.513   2.540   2.860  1.0230 -1.1885 -2.0908
  561SOL    HW2 1712   0.376   2.489   2.819 -1.2278  0.5103  2.5850
  562SOL     OW 1713   2.596   0.099   3.011 -0.1557  0.5163 -0.9291
  562SOL    HW1 1714   2.641   0.037   2.953  0.3352  0.8842 -0.9549
  562SOL    HW2 1715   2.503   0.078   3.001 -0.0077 -0.1178 -1.0448
  563SOL     OW 1716   0.408   2.835   2.024  0.2235  0.0706 -0.3401
  563SOL    HW1 1717   0.360   2.821   2.105 -1.3034 -2.7261 -1.5571
  563SOL    HW2 1718   0.493   2.794   2.039 -0.5564 -1.7364 -0.4937
  564SOL     OW 1719   1.811   1.935   1.215 -0.4252 -0.3438  0.1859
  564SOL    HW1 1720   1.875   2.005   1.225 -0.0475 -0.5282 -0.7742
  564SOL    HW2 1721   1.839   1.867   1.276 -0.2024 -0.0772  0.3824
  565SOL     OW 1722   1.135   3.934   2.319 -0.0268 -0.0295 -0.0314
  565SOL    HW1 1723   1.200   4.002   2.299 -0.0170  0.0281  0.1907
  565SOL    HW2 1724   1.066   3.947   2.254  2.0577 -2.7457 -3.0949
  566SOL     OW 1725   1.175   3.283   2.510  0.1848 -0.1164  0.1528
  566SOL    HW1 1726   1.217   3.302   2.426  1.0116  2.5056  1.0638
  566SOL    HW2 1727   1.094   3.237   2.486  0.2362  0.8141 -2.1052
  567SOL     OW 1728   1.071   2.079   2.708  0.1144 -0.1922  0.9266
  567SOL    HW1 1729   1.076   2.120   2.795 -1.3299 -0.4265  1.1538
  567SOL    HW2 1730   0.977   2.065   2.694  0.4948 -3.1212  0.7342
  568SOL     OW 1731   4.174   4.249   1.108  0.7565 -0.1123 -0.0387
  568SOL    HW1 1732   4.220   4.295   1.038  0.8783  0.1712  0.2246
  568SOL    HW2 1733   4.210   4.285   1.189 -0.5630  0.7772  0.1878
  569SOL     OW 1734   3.741   1.070   2.188 -0.1872  0.4382  0.6796
  569SOL    HW1 1735   3.822   1.028   2.214 -0.0977  0.5622  0.6018
  569SOL    HW2 1736   3.753   1.162   2.209  0.4783  0.8245 -1.1699
  570SOL     OW 1737   3.138   0.355   0.496  0.3476 -0.1821 -0.4066
  570SOL    HW1 1738   3.083   0.278   0.481 -2.4921  1.5477  0.3766
  570SOL    HW2 1739   3.131   0.372   0.590 -0.0450  1.6401 -0.7213
  571SOL     OW 1740   2.650   0.283   0.365 -0.4657 -0.2901  0.1425
  571SOL    HW1 1741   2.726   0.268   0.422 -1.2844 -1.8937  0.8677
  571SOL    HW2 1742   2.591   0.337   0.418  0.1320  0.9512 -0.4188
  572SOL     OW 1743   3.738   4.088   0.812 -0.3395  0.2988  0.6312
  572SOL    HW1 1744   3.740   4.071   0.718 -2.5740 -1.5836  0.8339
  572SOL    HW2 1745   3.821   4.054   0.845 -0.6674 -1.5315 -0.3414
  573SOL     OW 1746   0.445   3.723   1.490  0.6539  0.1266  0.0539
  573SOL    HW1 1747   0.504   3.792   1.521  2.8427 -1.6377  0.0585
  573SOL    HW2 1748   0.471   3.645   1.538 -1.7592 -0.7588  0.0626
  574SOL     OW 1749   0.784   1.487   2.608  0.4118  0.6905 -0.0413
  574SOL    HW1 1750   0.864   1.454   2.567 -0.6451 -1.7296 -0.3398
  574SOL    HW2 1751   0.735   1.408   2.631 -2.0146  2.0716 -0.1470
  575SOL     OW 1752   2.731   3.335   0.068 -0.0462  0.3053  0.0238
  575SOL    HW1 1753   2.819   3.339   0.105 -0.9149  0.7846  2.1571
  575SOL    HW2 1754   2.684   3.273   0.124 -0.4133 -2.1387 -2.7007
  576SOL     OW 1755   1.615   3.002   0.034 -0.0404  0.0531 -0.2306
  576SOL    HW1 1756   1.615   2.992   0.129 -0.1717 -0.2322 -0.2600
  576SOL    HW2 1757   1.527   2.975   0.007  0.0314  0.0281 -0.4445
  577SOL     OW 1758   3.723   0.779   1.109  0.4857 -0.2865 -0.7010
  577SOL    HW1 1759   3.761   0.753   1.024 -1.8150 -2.2839 -1.2257
  577SOL    HW2 1760   3.729   0.700   1.163 -1.5085 -0.2614 -0.3527
  578SOL     OW 1761   0.089   1.410   0.027 -0.0342  0.1954 -0.2578
  578SOL    HW1 1762   0.150   1.451  -0.033  1.2298  2.2325  2.2004
  578SOL    HW2 1763   0.002   1.439  -0.002  0.7195  4.2523  0.8238
  579SOL     OW 1764   3.412   3.094   0.213  0.0821 -0.1434  0.0427
  579SOL    HW1 1765   3.390   3.077   0.121  0.5894  1.1350 -0.3382
  579SOL    HW2 1766   3.505   3.116   0.212 -0.5022  2.8367  0.3616
  580SOL     OW 1767   0.734   0.608   1.006 -0.9508 -0.2227 -0.0477
  580SOL    HW1 1768   0.768   0.650   1.086 -0.0865  0.5088 -0.7826
  580SOL    HW2 1769   0.784   0.527   0.999  1.3413  1.2163 -1.5556
  581SOL     OW 1770   1.893   2.918   0.437 -0.0614 -0.6194 -0.3137
  581SOL    HW1 1771   1.826   2.866   0.482 -1.1567  0.5431 -0.5530
  581SOL    HW2 1772   1.971   2.908   0.491 -1.6423  1.8110  2.7151
  582SOL     OW 1773   1.638   2.977   0.930 -0.1119 -0.7475 -0.1131
  582SOL    HW1 1774   1.594   2.951   1.011 -2.1353 -0.7429 -1.1608
  582SOL    HW2 1775   1.587   3.050   0.897  0.3474 -1.0936 -1.6746
  583SOL     OW 1776   3.255   4.312   0.393  0.6838  0.4326 -0.0801
  583SOL    HW1 1777   3.313   4.301   0.468  0.0283 -0.8359  0.2597
  583SOL    HW2 1778   3.167   4.298   0.428  0.4681 -1.8431 -1.3563
  584SOL     OW 1779   4.314   1.382   1.834  0.0409  0.3890 -0.1337
  584SOL    HW1 1780   4.255   1.422   1.898  1.4155  1.0211  0.8009
  584SOL    HW2 1781   4.347   1.455   1.782  1.1562  0.2779  0.3773
  585SOL     OW 1782   0.679   2.881   0.889 -0.0940 -0.4700  0.1644
  585SOL    HW1 1783   0.641   2.821   0.824 -1.8244  0.4725  0.2468
  585SOL    HW2 1784   0.707   2.956   0.837  1.5494 -1.0652  0.1348
  586SOL     OW 1785   0.584   2.794   1.565  0.1249  0.6398  0.5809
  586SOL    HW1 1786   0.511   2.828   1.513 -0.8733 -0.6794  1.0641
  586SOL    HW2 1787   0.542   2.747   1.636  1.4542 -0.7132  0.5021
  587SOL     OW 1788   2.049   3.608   2.475 -0.7597 -0.3227  0.0156
  587SOL    HW1 1789   2.035   3.659   2.396  0.5781 -0.4410 -0.3271
  587SOL    HW2 1790   1.978   3.634   2.534 -0.1986  1.8950 -0.1733
  588SOL     OW 1791   1.575   4.292   2.205 -0.4052  0.2662 -0.4116
  588SOL    HW1 1792   1.539   4.374   2.238 -0.3000  0.1294  0.0423
  588SOL    HW2 1793   1.668   4.296   2.227  0.0641  0.9682 -2.2560
  589SOL     OW 1794   4.132   3.418   1.412  0.3402 -0.0275  0.7378
  589SOL    HW1 1795   4.106   3.360   1.340  1.0235 -0.3128  0.7171
  589SOL    HW2 1796   4.088   3.501   1.392  1.9211  0.4592 -0.9903
  590SOL     OW 1797   0.299   1.538   2.528  0.1198  0.1619 -0.1585
  590SOL    HW1 1798   0.216   1.499   2.552  1.1142 -1.2103  1.1792
  590SOL    HW2 1799   0.357   1.523   2.603  1.4159  1.6289 -0.7843
  591SOL     OW 1800   1.548   2.386   1.071 -0.2210 -0.0656  0.3102
  591SOL    HW1 1801   1.521   2.332   0.996  0.2151  0.9215 -0.5782
  591SOL    HW2 1802   1.574   2.322   1.138  0.0323 -0.9699 -0.6207
  592SOL     OW 1803   3.946   1.234   0.626  0.3968  0.1866  0.3166
  592SOL    HW1 1804   3.919   1.297   0.693 -1.1943  1.4623 -1.4060
  592SOL    HW2 1805   3.984   1.288   0.556 -2.5824 -0.4100 -1.9800
  593SOL     OW 1806   2.372   0.803   0.691 -0.1908 -0.0896 -0.1392
  593SOL    HW1 1807   2.415   0.719   0.709 -1.8048 -1.0729 -0.7001
  593SOL    HW2 1808   2.315   0.786   0.617  0.0317  1.7360 -0.7908
  594SOL     OW 1809   0.178   3.528   1.186 -0.2184  1.0920  0.3841
  594SOL    HW1 1810   0.210   3.604   1.235  2.8368  1.1089 -1.3764
  594SOL    HW2 1811   0.218   3.537   1.100 -0.0710 -2.3021 -0.0147
  595SOL     OW 1812   0.736   3.357   0.538  0.0180 -0.3382 -0.0960
  595SOL    HW1 1813   0.780   3.439   0.561  0.4502 -0.5932 -0.0111
  595SOL    HW2 1814   0.655   3.385   0.494  1.0139  0.1441 -1.7044
  596SOL     OW 1815   3.359   1.794   0.581  0.4827 -0.0494  0.2037
  596SOL    HW1 1816   3.320   1.875   0.615 -0.6937 -0.6941  0.4662
  596SOL    HW2 1817   3.377   1.742   0.659 -0.9520 -0.9792 -0.0542
  597SOL     OW 1818   0.477   2.101   0.300  0.0484  0.7499  0.2794
  597SOL    HW1 1819   0.443   2.128   0.385  0.4482  0.1307  0.6415
  597SOL    HW2 1820   0.520   2.179   0.265  1.0621  0.6440  1.2469
  598SOL     OW 1821   1.106   1.216   3.122 -0.0407  0.0603 -0.1131
  598SOL    HW1 1822   1.083   1.146   3.184  0.3005 -0.5583 -0.6668
  598SOL    HW2 1823   1.059   1.293   3.154 -1.0117 -0.6025  0.1005
  599SOL     OW 1824   1.133   1.705   1.851 -0.2243  0.8655  0.3868
  599SOL    HW1 1825   1.190   1.655   1.911 -1.4044  0.8162  1.5212
  599SOL    HW2 1826   1.193   1.741   1.786  0.8515 -0.8913  0.3196
  600SOL     OW 1827   2.633   4.003   1.890  0.5958  0.7389  0.2193
  600SOL    HW1 1828   2.657   4.073   1.829  0.3604  1.2395  0.6894
  600SOL    HW2 1829   2.700   4.008   1.958  1.5228 -0.5609 -0.5631
  601SOL     OW 1830   2.209   4.076   1.809  0.7024 -0.1782  0.0980
  601SOL    HW1 1831   2.134   4.081   1.867  1.0081 -0.4073  0.5220
  601SOL    HW2 1832   2.181   4.119   1.728  0.0945 -0.3401  0.2243
  602SOL     OW 1833   1.394   2.879   0.231 -0.2156 -0.6983 -0.2556
  602SOL    HW1 1834   1.452   2.802   0.223  1.1504  0.3337 -0.6258
  602SOL    HW2 1835   1.344   2.880   0.150  0.5861 -0.5516 -0.7540
  603SOL     OW 1836   3.661   3.691   2.970  0.1284  0.8219  0.1425
  603SOL    HW1 1837   3.723   3.737   2.913 -1.5286  2.2918 -0.5451
  603SOL    HW2 1838   3.656   3.744   3.049  1.3287 -0.4511  1.1264
  604SOL     OW 1839   0.580   2.666   0.736 -0.0429 -0.0117  0.2901
  604SOL    HW1 1840   0.646   2.598   0.749  0.4290  0.5015  0.6293
  604SOL    HW2 1841   0.497   2.624   0.759 -0.4789 -1.9209 -3.8394
  605SOL     OW 1842   2.127   0.784   0.503  0.2985  0.3936  0.0994
  605SOL    HW1 1843   2.181   0.842   0.448 -0.4182 -0.4862 -1.5865
  605SOL    HW2 1844   2.038   0.798   0.472 -0.1833  0.1741  1.3447
  606SOL     OW 1845   4.465   3.691   0.634  0.1739 -0.0992  0.0471
  606SOL    HW1 1846   4.456   3.610   0.684  1.9128 -0.1650  0.2926
  606SOL    HW2 1847   4.437   3.760   0.694  3.0495 -0.0821  1.5389
  607SOL     OW 1848   1.226   0.419   2.774 -0.0336 -0.7223 -0.3828
  607SOL    HW1 1849   1.146   0.367   2.763  0.6482 -1.6885 -0.8913
  607SOL    HW2 1850   1.219   0.486   2.706 -1.5064  0.6904  1.0518
  608SOL     OW 1851   0.275   0.691   3.138 -0.2412 -0.3829  0.0983
  608SOL    HW1 1852   0.248   0.747   3.210  1.9287  0.8860  0.0261
  608SOL    HW2 1853   0.276   0.748   3.062  1.0482 -0.7357 -0.1780
  609SOL     OW 1854   0.130   4.089   3.090 -0.0635  0.2668 -0.4386
  609SOL    HW1 1855   0.058   4.103   3.028  0.1418 -0.1105 -0.7715
  609SOL    HW2 1856   0.093   4.111   3.175 -1.0848 -1.4658 -0.3838
  610SOL     OW 1857   3.470   0.216   0.507  0.2653 -0.4347  0.3437
  610SOL    HW1 1858   3.428   0.297   0.479 -1.2696 -1.1824  0.4143
  610SOL    HW2 1859   3.402   0.168   0.554  0.3485 -2.8370 -1.7679
  611SOL     OW 1860   1.398   1.211   3.167  0.0764 -0.0894 -0.0948
  611SOL    HW1 1861   1.470   1.170   3.119  0.5658  1.5278 -0.8378
  611SOL    HW2 1862   1.329   1.222   3.101  0.4827  1.5098 -0.2852
  612SOL     OW 1863   2.399   1.075   0.720  0.0421  0.3535 -0.6387
  612SOL    HW1 1864   2.390   0.981   0.733 -0.6904  0.4057 -0.7258
  612SOL    HW2 1865   2.433   1.084   0.631  1.6244  0.1281 -0.0899
  613SOL     OW 1866   2.972   4.303   1.511  0.6124 -0.4181 -0.3045
  613SOL    HW1 1867   3.050   4.278   1.560 -0.8330 -0.4630  2.1584
  613SOL    HW2 1868   2.983   4.397   1.495  0.6839 -0.1640  1.0681
  614SOL     OW 1869   2.393   3.915   1.942  0.0699  0.7462  0.0142
  614SOL    HW1 1870   2.481   3.954   1.938  0.9558 -1.2115 -0.7214
  614SOL    HW2 1871   2.344   3.963   1.875  1.3615  0.1755 -1.4234
  615SOL     OW 1872   1.170   0.431   2.063 -0.1320 -0.1662  0.3325
  615SOL    HW1 1873   1.101   0.459   2.123 -0.8362  0.3584 -0.6793
  615SOL    HW2 1874   1.247   0.482   2.089 -0.9789  1.6197 -0.4732
  616SOL     OW 1875   0.729   2.396   1.302  0.6147  0.0426 -0.3156
  616SOL    HW1 1876   0.703   2.488   1.303 -0.1567 -0.1468 -1.3791
  616SOL    HW2 1877   0.673   2.354   1.367  1.2236  0.3738  0.4384
  617SOL     OW 1878   1.968   3.274   1.857  0.4325 -0.1355  0.7551
  617SOL    HW1 1879   2.049   3.257   1.809  0.0059 -1.0853  0.3626
  617SOL    HW2 1880   1.926   3.189   1.864 -0.6171  0.3768  0.8144
  618SOL     OW 1881   0.244   2.340   2.040  0.2444 -0.2579 -0.5509
  618SOL    HW1 1882   0.256   2.429   2.071 -1.8145  0.1773 -0.8204
  618SOL    HW2 1883   0.153   2.338   2.009  0.1030 -2.5513 -0.1656
  619SOL     OW 1884   2.669   3.229   0.774 -0.9979 -0.8061 -1.1665
  619SOL    HW1 1885   2.758   3.194   0.781 -0.9587 -0.4704  0.3837
  619SOL    HW2 1886   2.617   3.175   0.833 -1.4238  0.2078 -0.5874
  620SOL     OW 1887   2.066   0.851   1.722  0.1377  0.3378 -0.3823
  620SOL    HW1 1888   2.024   0.938   1.721 -0.3877  0.1467  1.4270
  620SOL    HW2 1889   1.995   0.791   1.747  0.9092 -0.3456  0.2097
  621SOL     OW 1890   0.901   3.921   2.181  0.2448 -0.5052  0.4813
  621SOL    HW1 1891   0.861   3.898   2.265  1.5692  0.6316  1.4783
  621SOL    HW2 1892   0.836   3.977   2.138  0.2280  0.3308  1.5387
  622SOL     OW 1893   1.414   0.526   1.911  0.0964 -0.2284  0.4097
  622SOL    HW1 1894   1.335   0.473   1.898 -0.8321  1.1738  0.1955
  622SOL    HW2 1895   1.402   0.603   1.855  2.2671 -0.6235 -0.7275
  623SOL     OW 1896   0.582   2.335   0.229 -0.4439  0.5070  0.0942
  623SOL    HW1 1897   0.608   2.296   0.146  0.7628 -1.6756  1.3839
  623SOL    HW2 1898   0.646   2.405   0.244 -1.1356  1.4286 -1.1222
  624SOL     OW 1899   1.629   1.837   3.080  0.2502  0.2549  0.8616
  624SOL    HW1 1900   1.629   1.925   3.117  0.7924  1.1997 -1.2258
  624SOL    HW2 1901   1.656   1.849   2.989  0.6271 -2.1130  0.5854
  625SOL     OW 1902   0.640   3.017   0.327 -0.3315 -0.1292  0.2156
  625SOL    HW1 1903   0.611   2.928   0.348 -0.0732 -0.2939 -0.1124
  625SOL    HW2 1904   0.578   3.048   0.262 -0.6703  0.0911  0.6357
  626SOL     OW 1905   3.185   3.974   1.531 -0.3080  0.5357 -0.1084
  626SOL    HW1 1906   3.257   3.962   1.469 -1.4853  0.0664 -1.4104
  626SOL    HW2 1907   3.187   3.895   1.585  1.0689  1.1939  0.8824
  627SOL     OW 1908   1.747   1.071   1.937  0.3325  0.0581  0.0925
  627SOL    HW1 1909   1.751   1.018   2.017 -0.7101  0.4855  0.4430
  627SOL    HW2 1910   1.755   1.007   1.866 -2.1974 -0.8008  0.4727
  628SOL     OW 1911   0.512   0.615   0.850  0.2249  0.0054  0.2129
  628SOL    HW1 1912   0.562   0.610   0.932 -3.1270  1.4142  2.5240
  628SOL    HW2 1913   0.443   0.549   0.860 -0.7067  0.7382 -1.1626
  629SOL     OW 1914   2.994   1.704   2.690 -0.2891 -0.5333 -0.5408
  629SOL    HW1 1915   3.014   1.710   2.783 -0.7109  0.3326 -0.4997
  629SOL    HW2 1916   2.902   1.677   2.688 -0.3790 -0.2179 -0.7001
  630SOL     OW 1917   1.896   3.829   0.974  0.1104  0.1159  0.6721
  630SOL    HW1 1918   1.968   3.835   1.036  0.0730  0.3428  0.6942
  630SOL    HW2 1919   1.842   3.906   0.993  0.6267  0.7481 -0.3047
  631SOL     OW 1920   3.033   2.650   2.888  0.3989 -0.2380 -0.4087
  631SOL    HW1 1921   3.120   2.665   2.923 -0.4443  0.1616  1.6556
  631SOL    HW2 1922   2.995   2.738   2.878 -0.3874 -0.4672  0.4380
  632SOL     OW 1923   4.409   3.896   2.121 -0.2808 -0.2872 -0.3218
  632SOL    HW1 1924   4.402   3.991   2.124 -0.1453 -0.2989  1.2457
  632SOL    HW2 1925   4.337   3.864   2.175  0.1185 -1.0369 -0.2115
  633SOL     OW 1926   1.065   3.117   0.898 -0.0618 -0.0796 -0.0585
  633SOL    HW1 1927   1.128   3.186   0.917  0.6256  0.3709 -3.4763
  633SOL    HW2 1928   0.980   3.159   0.904  0.2379  0.5402 -0.1475
  634SOL     OW 1929   0.818   2.070   2.607 -0.3011  0.0737  0.4651
  634SOL    HW1 1930   0.755   2.141   2.590  0.1878 -0.1203 -2.7699
  634SOL    HW2 1931   0.765   1.990   2.606 -0.2472  0.0356 -0.7533
  635SOL     OW 1932   4.405   3.883   0.128  0.2331  0.0936  0.5016
  635SOL    HW1 1933   4.467   3.934   0.076  0.4687 -0.5016  0.1739
  635SOL    HW2 1934   4.340   3.946   0.159 -0.7364  0.2726 -1.7073
  636SOL     OW 1935   2.519   2.326   2.371  0.5861 -0.2416  0.2384
  636SOL    HW1 1936   2.495   2.363   2.456  0.7069  0.3883 -0.0019
  636SOL    HW2 1937   2.451   2.357   2.312  2.3669  2.2653 -0.6397
  637SOL     OW 1938   0.427   2.413   0.628  0.6370  0.0688  0.2573
  637SOL    HW1 1939   0.380   2.484   0.672  1.5469  1.5227 -1.0158
  637SOL    HW2 1940   0.513   2.412   0.670  1.6215  1.6683 -1.5486
  638SOL     OW 1941   3.018   2.364   1.051 -0.3572 -0.1285 -0.3439
  638SOL    HW1 1942   3.068   2.291   1.087 -0.7167 -0.2636 -0.1275
  638SOL    HW2 1943   2.989   2.334   0.965 -1.2154 -0.5503  0.0898
  639SOL     OW 1944   2.489   2.671   0.003 -0.5731  0.2759  0.7259
  639SOL    HW1 1945   2.566   2.621  -0.025 -1.3763 -0.0010 -1.1982
  639SOL    HW2 1946   2.506   2.760  -0.026 -1.2744  0.0533 -0.4575
  640SOL     OW 1947   1.426   3.175   2.317 -0.6331  0.0049  0.1673
  640SOL    HW1 1948   1.420   3.271   2.310  0.9845  0.1130 -0.2994
  640SOL    HW2 1949   1.372   3.143   2.245 -1.4153  0.5560  0.4987
  641SOL     OW 1950   1.898   4.416   0.410 -0.5556 -0.1593  0.2495
  641SOL    HW1 1951   1.834   4.475   0.369  0.2252  1.3970  1.2029
  641SOL    HW2 1952   1.972   4.415   0.349  0.1055  1.1927  0.9905
  642SOL     OW 1953   3.523   2.999   1.708  0.1699  0.0702  0.1921
  642SOL    HW1 1954   3.496   3.072   1.763 -0.0223  0.2626 -0.1556
  642SOL    HW2 1955   3.602   2.964   1.751 -1.1865 -1.1722  1.8397
  643SOL     OW 1956   3.863   1.286   2.447 -0.0599 -0.4705  0.1423
  643SOL    HW1 1957   3.881   1.366   2.398  1.2918 -2.4520 -2.9268
  643SOL    HW2 1958   3.796   1.311   2.510 -0.7056  2.7191 -1.5836
  644SOL     OW 1959   0.999   1.929   3.074  0.8844  0.2692 -0.4400
  644SOL    HW1 1960   0.941   1.899   3.005  1.0652 -1.1271 -0.0279
  644SOL    HW2 1961   1.075   1.870   3.069 -0.0952 -1.4296  2.3720
  645SOL     OW 1962   2.703   1.471   3.017  0.3504  0.1338 -0.1952
  645SOL    HW1 1963   2.610   1.472   3.037  0.3781 -1.4873  0.1041
  645SOL    HW2 1964   2.741   1.536   3.076 -0.4697  0.2056  0.2601
  646SOL     OW 1965   3.669   2.246   2.204 -0.0483  0.0729  0.4727
  646SOL    HW1 1966   3.625   2.272   2.285 -0.3737 -0.5885  0.5082
  646SOL    HW2 1967   3.759   2.227   2.230 -0.0472  0.2505  0.6027
  647SOL     OW 1968   0.754   0.744   0.771  0.2415 -0.4711  0.2442
  647SOL    HW1 1969   0.663   0.731   0.748  0.2483  0.7700 -0.5586
  647SOL    HW2 1970   0.766   0.694   0.853 -1.1563 -0.5724  0.3989
  648SOL     OW 1971   1.780   2.967   2.637 -0.5836  0.5520  0.3545
  648SOL    HW1 1972   1.698   3.012   2.616 -1.0405  0.1873  1.2425
  648SOL    HW2 1973   1.822   2.952   2.553 -2.2212 -0.6935 -0.3181
  649SOL     OW 1974   1.412   2.820   2.722 -0.3429  0.5424  0.0815
  649SOL    HW1 1975   1.399   2.914   2.735 -1.5485  0.4555 -0.3715
  649SOL    HW2 1976   1.504   2.805   2.744  0.2771  2.0848 -1.2678
  650SOL     OW 1977   2.760   4.160   0.126  0.6217  0.3903 -0.0237
  650SOL    HW1 1978   2.720   4.074   0.138  1.1155  0.2249  0.5414
  650SOL    HW2 1979   2.845   4.142   0.086  0.2340  0.7215 -1.0394
  651SOL     OW 1980   1.769   3.888   0.650 -0.5134 -0.2812  0.4688
  651SOL    HW1 1981   1.769   3.873   0.555 -0.9226  0.6841  0.2951
  651SOL    HW2 1982   1.856   3.922   0.669 -0.3598 -0.6745  0.4782
  652SOL     OW 1983   2.750   1.672   1.147 -0.5975 -0.0789 -0.0525
  652SOL    HW1 1984   2.842   1.669   1.120  0.2739  1.3106  2.4182
  652SOL    HW2 1985   2.727   1.765   1.142 -2.5962 -0.5933 -2.5675
  653SOL     OW 1986   3.409   3.933   2.499  0.0261 -0.1425  0.0565
  653SOL    HW1 1987   3.444   3.845   2.506 -1.2264 -0.5696  1.4834
  653SOL    HW2 1988   3.315   3.923   2.510 -0.1573  1.3511  0.1219
  654SOL     OW 1989   0.810   0.412   1.357  0.4800 -0.1329 -0.4311
  654SOL    HW1 1990   0.827   0.324   1.391  0.6995  0.5857  1.4730
  654SOL    HW2 1991   0.819   0.469   1.434 -0.3953  1.4691 -1.4616
  655SOL     OW 1992   1.980   4.051   2.049  0.2203 -0.5304  0.2523
  655SOL    HW1 1993   1.910   4.033   2.112 -0.4829 -1.4668 -0.7530
  655SOL    HW2 1994   2.056   4.004   2.084  0.2016  0.0087  1.0470
  656SOL     OW 1995   3.731   4.328   2.836 -0.0846  0.4262 -0.1147
  656SOL    HW1 1996   3.687   4.408   2.867  0.3426  0.2869  0.8695
  656SOL    HW2 1997   3.778   4.357   2.758  0.5423  1.2886  0.5595
  657SOL     OW 1998   2.329   0.258   2.660  0.0388 -0.1946  0.6777
  657SOL    HW1 1999   2.407   0.310   2.640 -0.0367 -0.2735  0.1654
  657SOL    HW2 2000   2.333   0.184   2.598 -0.3051 -0.3347  0.8200
  658SOL     OW 2001   1.249   2.733   2.353 -0.8871  0.0491  0.2440
  658SOL    HW1 2002   1.263   2.723   2.447 -2.3362  0.2359  0.5072
  658SOL    HW2 2003   1.328   2.697   2.313 -0.6312 -0.8556  1.4990
  659SOL     OW 2004   2.719   1.680   2.745  0.0288  0.2588 -0.0803
  659SOL    HW1 2005   2.700   1.674   2.839 -2.7197  0.2134 -0.5455
  659SOL    HW2 2006   2.704   1.772   2.724 -1.3536 -0.0946 -0.7825
  660SOL     OW 2007   0.674   1.690   1.547  0.2881  0.2505 -0.1194
  660SOL    HW1 2008   0.659   1.664   1.639  0.3835 -2.3127 -0.7394
  660SOL    HW2 2009   0.768   1.707   1.542  0.2031  0.9028  0.3516
  661SOL     OW 2010   4.373   3.628   0.044  0.6268 -0.4779 -0.1877
  661SOL    HW1 2011   4.299   3.656  -0.010  1.2094  1.9582  0.1537
  661SOL    HW2 2012   4.409   3.709   0.080  1.9083 -1.7989  1.7287
  662SOL     OW 2013   4.293   2.131   1.284 -0.1284 -0.0946  0.0416
  662SOL    HW1 2014   4.289   2.080   1.364  2.0963 -0.2084  0.1528
  662SOL    HW2 2015   4.202   2.146   1.260 -0.8366 -1.1980  1.8457
  663SOL     OW 2016   2.893   3.618   0.689  0.2435  0.1504  0.2855
  663SOL    HW1 2017   2.882   3.544   0.629  0.7636  1.5223 -1.5900
  663SOL    HW2 2018   2.804   3.645   0.709  0.0579 -0.0982 -0.1689
  664SOL     OW 2019   2.432   4.109   1.578 -0.4285 -0.0768 -0.8904
  664SOL    HW1 2020   2.509   4.139   1.626 -0.1025 -0.8817 -0.9101
  664SOL    HW2 2021   2.359   4.156   1.619 -0.2085 -0.9950  0.6201
  665SOL     OW 2022   1.961   2.076   2.553  0.3380  0.1543  0.4006
  665SOL    HW1 2023   1.912   2.133   2.493  0.1993  1.6551  1.8448
  665SOL    HW2 2024   2.020   2.136   2.599 -0.1995 -0.7426  2.3795
  666SOL     OW 2025   1.953   4.061   0.763 -0.7874 -0.1110 -0.0540
  666SOL    HW1 2026   1.980   4.143   0.722  1.4907  0.0449  1.6153
  666SOL    HW2 2027   1.901   4.088   0.839 -2.2230 -0.3385 -0.9034
  667SOL     OW 2028   1.673   1.280   1.325  0.2670 -0.3621 -0.4083
  667SOL    HW1 2029   1.686   1.321   1.411  0.1898 -1.2708  0.0518
  667SOL    HW2 2030   1.625   1.346   1.274  0.5243  0.2822  0.1666
  668SOL     OW 2031   1.698   3.923   2.005  0.3039 -0.3080  0.3262
  668SOL    HW1 2032   1.709   3.840   1.958 -0.4512 -0.2881  0.1093
  668SOL    HW2 2033   1.624   3.908   2.064  0.1493  0.2219  0.2671
  669SOL     OW 2034   2.261   3.218   2.163  0.4700  0.3458  0.3059
  669SOL    HW1 2035   2.252   3.292   2.103  0.6101  0.3925  0.3411
  669SOL    HW2 2036   2.341   3.236   2.212  0.2482  0.4115  0.6514
  670SOL     OW 2037   3.838   0.809   2.897  0.3533  0.4560  0.0010
  670SOL    HW1 2038   3.831   0.763   2.981 -1.4218  1.3692  0.4197
  670SOL    HW2 2039   3.835   0.902   2.921  2.4773  0.8080 -0.9115
  671SOL     OW 2040   3.004   1.388   1.374 -0.4866 -0.4778  0.2496
  671SOL    HW1 2041   3.050   1.419   1.295 -0.2626  0.4847  0.7393
  671SOL    HW2 2042   2.982   1.297   1.354 -0.4411 -0.2556 -0.9299
  672SOL     OW 2043   0.082   2.792   0.742 -0.3701  0.4019 -0.4182
  672SOL    HW1 2044   0.002   2.802   0.691  0.0883  0.6333 -1.0986
  672SOL    HW2 2045   0.058   2.732   0.813 -0.4723 -1.7404 -2.1645
  673SOL     OW 2046   0.773   1.014   1.303 -0.2013 -0.6023  0.1263
  673SOL    HW1 2047   0.737   1.081   1.361 -0.7660 -0.8748  0.0985
  673SOL    HW2 2048   0.724   1.024   1.222  0.1973 -0.5940 -0.1164
  674SOL     OW 2049   4.429   2.070   2.686  0.3282 -0.1983 -0.0328
  674SOL    HW1 2050   4.355   2.130   2.688  0.0491 -0.5502  0.3119
  674SOL    HW2 2051   4.394   1.990   2.646  0.9145  0.1456 -1.2829
  675SOL     OW 2052   0.878   0.888   2.877 -0.3341  0.2351  0.4785
  675SOL    HW1 2053   0.894   0.928   2.963 -1.6949 -1.5608  1.6488
  675SOL    HW2 2054   0.783   0.890   2.866 -0.1546  0.8319 -1.2306
  676SOL     OW 2055   1.210   2.198   1.075  0.2022 -0.3725 -0.3116
  676SOL    HW1 2056   1.283   2.241   1.121  0.7282  0.8423 -2.1877
  676SOL    HW2 2057   1.170   2.142   1.142  1.2983  0.8388  1.4546
  677SOL     OW 2058   0.833   4.292   0.221  0.0752 -0.5968 -0.1129
  677SOL    HW1 2059   0.752   4.242   0.230 -0.9570  0.8546 -0.8275
  677SOL    HW2 2060   0.807   4.383   0.236  1.8299 -0.2108  0.8676
  678SOL     OW 2061   2.418   0.882   3.146 -0.6436  0.4412  0.1509
  678SOL    HW1 2062   2.408   0.949   3.078 -0.3271  0.5410  0.2035
  678SOL    HW2 2063   2.446   0.804   3.098 -2.1849 -0.0010 -0.0757
  679SOL     OW 2064   3.875   0.172   2.122 -0.2248  0.3501  0.5591
  679SOL    HW1 2065   3.900   0.172   2.214  0.1638 -1.7490  0.5015
  679SOL    HW2 2066   3.948   0.215   2.077 -0.1744  0.8949  1.1435
  680SOL     OW 2067   4.178   3.072   0.559 -0.1261 -0.6264 -0.2693
  680SOL    HW1 2068   4.175   3.033   0.472  0.8328 -0.6995 -0.2809
  680SOL    HW2 2069   4.158   3.164   0.545 -1.7576 -0.9624 -0.3224
  681SOL     OW 2070   0.202   1.079   0.292  0.1400 -0.4843 -0.5497
  681SOL    HW1 2071   0.136   1.147   0.305  0.3953 -0.5714  1.4859
  681SOL    HW2 2072   0.157   0.998   0.316  0.8702 -0.5758  0.5913
  682SOL     OW 2073   1.412   4.084   0.057 -0.1581  0.0373 -0.2653
  682SOL    HW1 2074   1.451   4.132   0.130  0.8674  0.1791 -0.8848
  682SOL    HW2 2075   1.326   4.126   0.044 -0.6709 -0.4456  1.2822
  683SOL     OW 2076   1.860   0.416   2.489  0.5894  0.3414  0.0331
  683SOL    HW1 2077   1.954   0.417   2.506  0.5946  3.1689  0.3446
  683SOL    HW2 2078   1.851   0.450   2.400 -0.1338  1.7187  0.5863
  684SOL     OW 2079   3.844   1.186   1.267  0.3072  0.1022 -0.1475
  684SOL    HW1 2080   3.831   1.114   1.329  1.4433 -1.1707 -1.3280
  684SOL    HW2 2081   3.762   1.190   1.217 -0.1740  0.3833  0.6368
  685SOL     OW 2082   2.649   2.922   0.913 -0.4924 -0.1753 -0.0402
  685SOL    HW1 2083   2.709   2.932   0.987 -0.0992 -2.5023  0.0371
  685SOL    HW2 2084   2.562   2.924   0.952 -0.3287 -0.3746  0.3386
  686SOL     OW 2085   0.472   1.014   2.538 -0.0378  0.0927  0.1271
  686SOL    HW1 2086   0.379   1.029   2.552 -0.0153  1.7616 -1.1867
  686SOL    HW2 2087   0.475   0.950   2.466 -0.1779  0.4431 -0.1935
  687SOL     OW 2088   2.919   3.920   1.612  0.5994  0.8332  0.0720
  687SOL    HW1 2089   2.918   3.828   1.587  0.4326  0.6196  0.8344
  687SOL    HW2 2090   3.010   3.947   1.600  0.9479  0.1906  1.1516
  688SOL     OW 2091   1.135   3.729   0.455 -0.5513 -0.0801 -0.7175
  688SOL    HW1 2092   1.219   3.684   0.463 -0.2780  0.5760  0.2612
  688SOL    HW2 2093   1.074   3.661   0.427  0.3172 -0.5457 -1.5713
  689SOL     OW 2094   0.080   1.327   1.936 -0.2912  0.1680  0.1807
  689SOL    HW1 2095  -0.000   1.316   1.885  0.9700 -0.8794 -1.7146
  689SOL    HW2 2096   0.102   1.238   1.963  0.0736  0.4902  0.9504
  690SOL     OW 2097   0.127   4.366   0.136 -0.0021 -0.2900  0.4103
  690SOL    HW1 2098   0.148   4.280   0.102  1.0238 -0.1888  0.7693
  690SOL    HW2 2099   0.041   4.386   0.098  0.2179 -1.0128 -0.5049
  691SOL     OW 2100   1.941   0.214   1.451 -0.0989  0.1068  0.5296
  691SOL    HW1 2101   1.846   0.216   1.468 -0.4386 -1.2284 -0.9980
  691SOL    HW2 2102   1.969   0.128   1.483  0.3381 -0.0309 -0.2005
  692SOL     OW 2103   2.902   2.172   1.773 -0.1727  0.2745  0.5371
  692SOL    HW1 2104   2.808   2.191   1.771 -0.6745 -2.0212 -1.4271
  692SOL    HW2 2105   2.940   2.232   1.708 -0.4875  0.2021  0.2857
  693SOL     OW 2106   0.104   2.234   2.881 -0.0375 -0.1182  0.4201
  693SOL    HW1 2107   0.101   2.140   2.864  3.3058 -0.1541 -0.7735
  693SOL    HW2 2108   0.058   2.273   2.807 -0.5148 -0.7527  0.3674
  694SOL     OW 2109   1.504   3.997   1.065 -0.0925  0.0396 -0.3898
  694SOL    HW1 2110   1.532   3.972   0.977 -1.5089 -1.0160 -0.5811
  694SOL    HW2 2111   1.423   3.948   1.079 -0.8555  1.5506  0.8120
  695SOL     OW 2112   0.402   1.879   3.034 -0.0520  0.3444 -0.8524
  695SOL    HW1 2113   0.440   1.932   3.104 -3.5447 -1.4665  2.7539
  695SOL    HW2 2114   0.463   1.806   3.024 -0.1188 -0.0861  1.3806
  696SOL     OW 2115   3.688   1.700   2.469  0.3624 -0.2595 -0.2496
  696SOL    HW1 2116   3.716   1.784   2.506 -0.6311  0.7534 -1.6906
  696SOL    HW2 2117   3.613   1.674   2.522 -0.1131  0.4185 -0.5779
  697SOL     OW 2118   2.872   2.295   1.379 -0.6090 -0.8458  0.0711
  697SOL    HW1 2119   2.893   2.321   1.469 -1.4819 -0.0438  0.0643
  697SOL    HW2 2120   2.904   2.368   1.326 -1.2437 -0.7190 -0.1432
  698SOL     OW 2121   0.097   1.402   2.211 -0.2635  0.4064  0.0791
  698SOL    HW1 2122   0.084   1.407   2.117 -2.9055  2.0849  0.4178
  698SOL    HW2 2123   0.180   1.447   2.226  0.4155 -0.2721 -1.4517
  699SOL     OW 2124   3.217   3.755   2.980  0.2799 -0.2859 -0.2117
  699SOL    HW1 2125   3.221   3.850   2.971  0.7246 -0.1983  0.7486
  699SOL    HW2 2126   3.140   3.729   2.929 -0.8189  0.7688  0.8479
  700SOL     OW 2127   2.980   0.136   0.187 -0.0947  0.3504 -0.2667
  700SOL    HW1 2128   2.932   0.216   0.165 -0.0852  0.5252  0.3169
  700SOL    HW2 2129   2.935   0.067   0.138 -0.9573  0.5138  0.2559
  701SOL     OW 2130   3.308   0.869   0.724  0.0562 -0.0065 -0.5112
  701SOL    HW1 2131   3.245   0.838   0.789  0.9936  1.5893  1.2544
  701SOL    HW2 2132   3.366   0.795   0.710  0.1895 -0.2102  0.9612
  702SOL     OW 2133   1.770   1.284   1.043  0.0923 -0.0951  0.3358
  702SOL    HW1 2134   1.791   1.324   0.958  1.3116  0.4172  0.8540
  702SOL    HW2 2135   1.839   1.315   1.102  1.7838 -3.7175  0.5640
  703SOL     OW 2136   3.073   0.291   2.550 -0.6956  0.2609  0.1981
  703SOL    HW1 2137   3.075   0.364   2.612 -0.5148 -0.4062  1.0045
  703SOL    HW2 2138   3.057   0.214   2.605 -2.8432 -0.1033 -0.8381
  704SOL     OW 2139   1.230   4.222   2.976  0.1752  0.4682 -0.1662
  704SOL    HW1 2140   1.139   4.242   3.001  0.7811  0.2612  2.5538
  704SOL    HW2 2141   1.275   4.306   2.980  0.2296  0.4965 -1.0788
  705SOL     OW 2142   3.531   4.469   2.232  0.9171  0.6145 -0.8536
  705SOL    HW1 2143   3.484   4.541   2.191 -1.7901 -1.6010 -1.9404
  705SOL    HW2 2144   3.561   4.505   2.316  1.9875  3.6872 -2.3793
  706SOL     OW 2145   2.768   2.831   2.075  0.2065 -0.4660  0.4731
  706SOL    HW1 2146   2.735   2.911   2.033 -2.1488 -2.1928 -1.3034
  706SOL    HW2 2147   2.805   2.860   2.158 -1.5802  2.3238  0.4161
  707SOL     OW 2148   3.422   2.716   0.809  0.0553  0.2833  0.2897
  707SOL    HW1 2149   3.398   2.799   0.851 -1.0428  0.2966 -0.3315
  707SOL    HW2 2150   3.374   2.716   0.726 -1.9713 -2.0431  1.3345
  708SOL     OW 2151   2.594   1.806   0.316 -0.4286 -0.7963  0.6614
  708SOL    HW1 2152   2.576   1.775   0.404  1.1749  0.1696  1.3735
  708SOL    HW2 2153   2.556   1.740   0.259 -2.7957 -0.6953  2.0275
  709SOL     OW 2154   0.970   1.753   1.486  0.1991 -0.1071 -0.3148
  709SOL    HW1 2155   1.065   1.749   1.493  0.3792  0.3591 -2.0664
  709SOL    HW2 2156   0.947   1.677   1.432 -0.4728 -0.3805  0.3279
  710SOL     OW 2157   2.284   3.372   1.465 -0.2425 -0.0822  0.2750
  710SOL    HW1 2158   2.378   3.367   1.485 -0.2142 -4.3976 -0.0769
  710SOL    HW2 2159   2.281   3.400   1.373  0.4826  2.3399  0.9131
  711SOL     OW 2160   1.068   0.525   0.011  0.0153 -0.2159 -0.1095
  711SOL    HW1 2161   1.108   0.439   0.024 -1.4145 -0.8634  0.2952
  711SOL    HW2 2162   1.044   0.525  -0.082 -1.1982 -0.8562  0.1706
  712SOL     OW 2163   0.195   3.829   2.796 -0.0469 -0.2895 -0.0150
  712SOL    HW1 2164   0.203   3.919   2.828 -1.2598  0.2781 -1.2032
  712SOL    HW2 2165   0.279   3.811   2.752 -0.3559  0.8538 -1.1402
  713SOL     OW 2166   1.627   2.265   0.607 -0.4792  0.1957  0.4777
  713SOL    HW1 2167   1.549   2.212   0.621 -0.9816  0.7297 -0.2603
  713SOL    HW2 2168   1.609   2.315   0.528  1.7692 -1.9139 -1.5716
  714SOL     OW 2169   3.971   4.068   1.042 -0.3330 -0.1534 -0.4740
  714SOL    HW1 2170   4.047   4.126   1.047 -0.1819 -0.4010  0.1348
  714SOL    HW2 2171   3.945   4.055   1.133 -0.3725 -1.0257 -0.6039
  715SOL     OW 2172   2.880   1.069   2.292  0.2536 -0.2484 -0.4760
  715SOL    HW1 2173   2.907   1.040   2.205  1.4844 -0.2002 -0.1250
  715SOL    HW2 2174   2.948   1.130   2.320 -0.1150 -0.2731  0.5307
  716SOL     OW 2175   2.865   0.970   1.015 -0.2981  0.1520 -0.0058
  716SOL    HW1 2176   2.792   0.991   1.074 -1.1472 -0.7204 -0.6998
  716SOL    HW2 2177   2.846   1.020   0.936  0.1749  0.3713  0.0206
  717SOL     OW 2178   4.094   2.503   0.696  0.6413 -0.3314 -0.4308
  717SOL    HW1 2179   4.178   2.473   0.729  0.7333  0.2255 -0.1392
  717SOL    HW2 2180   4.085   2.461   0.611  1.2005 -0.4132 -0.4528
  718SOL     OW 2181   4.032   0.040   0.309 -0.3434  0.0917 -0.3373
  718SOL    HW1 2182   3.944   0.037   0.272  0.5035 -0.4829 -2.4289
  718SOL    HW2 2183   4.024  -0.005   0.393 -1.8716 -0.6854 -0.8617
  719SOL     OW 2184   0.205   1.378   2.809  0.1209 -0.4524  0.0161
  719SOL    HW1 2185   0.116   1.382   2.775  0.9817 -0.1959 -2.4236
  719SOL    HW2 2186   0.206   1.439   2.883 -1.1900  1.2771 -1.3068
  720SOL     OW 2187   1.163   1.060   0.681 -0.5547 -0.1435 -0.0086
  720SOL    HW1 2188   1.242   1.088   0.726 -1.3676  2.7377 -0.1488
  720SOL    HW2 2189   1.194   1.025   0.597  0.6549 -0.9800  0.7594
  721SOL     OW 2190   1.684   0.865   2.908 -0.1973  0.0383  0.6934
  721SOL    HW1 2191   1.777   0.873   2.887 -0.1074 -1.0041  0.6518
  721SOL    HW2 2192   1.641   0.857   2.823 -0.5242  2.1120  0.6096
  722SOL     OW 2193   0.011   2.868   1.240  0.3628 -1.0286 -0.0638
  722SOL    HW1 2194   0.055   2.783   1.236  2.2474 -0.0710 -1.0283
  722SOL    HW2 2195  -0.029   2.878   1.154 -0.6576 -1.3062  0.3605
  723SOL     OW 2196   2.267   3.963   0.004 -0.5046 -0.1293 -0.8291
  723SOL    HW1 2197   2.324   3.996   0.074  0.6434 -1.5894 -1.0142
  723SOL    HW2 2198   2.188   4.016   0.010 -1.4210 -1.6579  3.0550
  724SOL     OW 2199   3.728   2.009   1.833  0.2563 -0.0933 -0.1166
  724SOL    HW1 2200   3.656   1.974   1.779  0.5699 -0.0784 -0.5488
  724SOL    HW2 2201   3.696   2.094   1.864  0.0801 -0.0968 -0.2857
  725SOL     OW 2202   3.545   2.583   2.596 -0.2424  0.9452  0.1251
  725SOL    HW1 2203   3.480   2.649   2.573 -3.4602 -1.9093  0.3364
  725SOL    HW2 2204   3.552   2.528   2.518 -0.3111 -0.4870  1.0937
  726SOL     OW 2205   1.815   4.169   1.641 -0.0477  0.0758  0.3156
  726SOL    HW1 2206   1.799   4.191   1.732 -2.2501  1.8182 -0.3991
  726SOL    HW2 2207   1.732   4.130   1.611  0.1946  0.6794 -1.2335
  727SOL     OW 2208   4.114   0.479   2.271 -0.5308  0.0291  0.0160
  727SOL    HW1 2209   4.074   0.513   2.190 -1.5955  0.1257  0.5561
  727SOL    HW2 2210   4.104   0.551   2.334  0.3033 -0.0422  0.2399
  728SOL     OW 2211   0.900   3.968   3.092  0.0645 -0.4713 -0.2311
  728SOL    HW1 2212   0.816   4.006   3.065 -0.3911 -1.1467  0.2038
  728SOL    HW2 2213   0.940   4.035   3.147 -0.7167 -0.5997  0.5106
  729SOL     OW 2214   1.793   3.526   1.012  0.2665  0.1824  0.1582
  729SOL    HW1 2215   1.842   3.596   1.055  1.1584 -1.2773  1.6325
  729SOL    HW2 2216   1.855   3.487   0.951 -0.5480  1.3021 -1.4309
  730SOL     OW 2217   1.284   2.752   1.238 -0.6918 -0.0927  0.4870
  730SOL    HW1 2218   1.224   2.801   1.182  1.9116  1.0840 -1.5125
  730SOL    HW2 2219   1.339   2.704   1.176  0.4923 -1.0200  2.2068
  731SOL     OW 2220   4.113   0.293   0.925  0.2746  0.0497 -0.5683
  731SOL    HW1 2221   4.190   0.280   0.981  1.7067 -0.9328 -2.6304
  731SOL    HW2 2222   4.115   0.386   0.903  0.6835  0.1033 -0.3228
  732SOL     OW 2223   1.728   0.421   2.865  0.5442 -0.6786 -0.4681
  732SOL    HW1 2224   1.735   0.329   2.839  0.0132 -0.2355 -2.3236
  732SOL    HW2 2225   1.667   0.460   2.802 -0.7854  0.5429  1.4411
  733SOL     OW 2226   2.019   3.063   1.643 -0.3602 -0.1662  0.3831
  733SOL    HW1 2227   1.954   3.044   1.576 -0.4030 -2.8648  1.0773
  733SOL    HW2 2228   1.973   3.052   1.726 -0.0200  1.9959  0.9140
  734SOL     OW 2229   0.873   4.084   2.602  1.0607 -0.0956 -0.5103
  734SOL    HW1 2230   0.794   4.136   2.618  0.7199 -0.4647 -0.9966
  734SOL    HW2 2231   0.927   4.100   2.680 -0.1737 -1.1142  0.6068
  735SOL     OW 2232   4.325   0.806   1.866  0.3738 -0.2389  0.7114
  735SOL    HW1 2233   4.344   0.818   1.959  0.3841  0.3876  0.6351
  735SOL    HW2 2234   4.266   0.879   1.844  1.5112  0.4709 -0.0957
  736SOL     OW 2235   0.070   0.777   0.591 -0.1925 -0.2117 -0.1182
  736SOL    HW1 2236   0.060   0.812   0.502  0.4526 -0.3299 -0.2434
  736SOL    HW2 2237   0.043   0.686   0.584  2.7787 -1.1366 -0.9323
  737SOL     OW 2238   2.159   3.736   1.990 -0.3932  0.0316  0.0976
  737SOL    HW1 2239   2.239   3.785   1.972  0.5372 -1.5766 -0.4105
  737SOL    HW2 2240   2.185   3.644   1.982 -2.1434 -0.5565  0.6016
  738SOL     OW 2241   2.699   4.421   2.415  0.0733 -0.0481  0.0852
  738SOL    HW1 2242   2.684   4.386   2.326  0.3135  2.6201 -1.0813
  738SOL    HW2 2243   2.750   4.500   2.402  1.3961 -0.3417  2.7882
  739SOL     OW 2244   3.119   4.318   1.092 -0.5983 -0.0476  0.1194
  739SOL    HW1 2245   3.061   4.242   1.099  1.6598 -1.7348  3.5649
  739SOL    HW2 2246   3.192   4.288   1.038  0.0235 -0.1908  1.0123
  740SOL     OW 2247   2.615   1.299   1.490  0.0593  0.0228  0.3881
  740SOL    HW1 2248   2.661   1.374   1.528 -2.4646  1.4308  0.9325
  740SOL    HW2 2249   2.619   1.314   1.395 -0.2538  0.7712  0.4825
  741SOL     OW 2250   2.636   2.274   1.742 -0.0506 -0.1658  0.1199
  741SOL    HW1 2251   2.606   2.344   1.684 -1.2291 -1.0341 -0.3402
  741SOL    HW2 2252   2.633   2.312   1.830  1.3786  1.0359 -0.3137
  742SOL     OW 2253   2.386   0.445   2.336  0.2450  0.2677  0.3977
  742SOL    HW1 2254   2.409   0.375   2.275 -0.6499  2.0656 -2.1790
  742SOL    HW2 2255   2.467   0.495   2.347  0.2979  0.2074  0.2878
  743SOL     OW 2256   1.703   0.923   1.686 -0.0580  0.7582 -0.0324
  743SOL    HW1 2257   1.692   0.840   1.640  2.0859  0.5166 -0.2097
  743SOL    HW2 2258   1.626   0.974   1.662 -1.8546 -1.4345  0.7262
  744SOL     OW 2259   1.222   3.496   2.683 -0.3796  0.3205 -0.1376
  744SOL    HW1 2260   1.305   3.512   2.637  0.3649  0.9477  1.3802
  744SOL    HW2 2261   1.178   3.430   2.628  0.9013  0.3066 -1.2201
  745SOL     OW 2262   1.339   3.464   1.834  0.1330 -0.3212 -0.1469
  745SOL    HW1 2263   1.250   3.499   1.831 -0.0691 -0.8477 -0.4305
  745SOL    HW2 2264   1.340   3.408   1.912 -0.2457 -1.5074 -0.9671
  746SOL     OW 2265   2.619   1.630   2.302 -0.1857  0.5191  0.3589
  746SOL    HW1 2266   2.703   1.585   2.298 -0.6970 -0.9051  3.3704
  746SOL    HW2 2267   2.601   1.655   2.211  1.9022 -2.0524 -0.8811
  747SOL     OW 2268   1.525   1.530   1.539  0.1805  0.2811 -0.5774
  747SOL    HW1 2269   1.445   1.581   1.524  0.7067  1.4199  0.3199
  747SOL    HW2 2270   1.593   1.578   1.492  0.1611 -1.3858 -2.4257
  748SOL     OW 2271   2.691   3.486   1.119 -0.1522 -0.0035  0.4912
  748SOL    HW1 2272   2.699   3.501   1.025 -2.7488  2.5534  0.5483
  748SOL    HW2 2273   2.781   3.470   1.148  0.7876 -0.3482 -2.3165
  749SOL     OW 2274   0.333   1.683   0.078  0.3602 -0.6797 -0.6541
  749SOL    HW1 2275   0.313   1.770   0.113 -0.5360 -0.5374 -1.4417
  749SOL    HW2 2276   0.370   1.635   0.151 -0.7564 -0.1681  0.2906
  750SOL     OW 2277   0.833   2.598   0.442 -0.1384 -0.0346  0.4057
  750SOL    HW1 2278   0.861   2.550   0.520  0.4472 -0.8480 -0.2872
  750SOL    HW2 2279   0.860   2.543   0.369 -0.1264  1.0059 -0.3959
  751SOL     OW 2280   3.790   3.220   1.834 -0.2014  0.5115  0.2826
  751SOL    HW1 2281   3.798   3.243   1.927  0.8148  1.6206 -0.0388
  751SOL    HW2 2282   3.790   3.305   1.789 -1.0617 -0.0011 -0.7084
  752SOL     OW 2283   0.801   3.465   1.370 -0.5084  0.1726 -0.1152
  752SOL    HW1 2284   0.730   3.402   1.379 -1.2674  1.1066  0.7362
  752SOL    HW2 2285   0.763   3.538   1.321 -0.4136  1.0367  1.0428
  753SOL     OW 2286   3.858   0.291   2.930 -0.5494 -0.8217 -1.1767
  753SOL    HW1 2287   3.912   0.365   2.957 -0.3823 -1.2909 -0.1499
  753SOL    HW2 2288   3.899   0.260   2.849  1.0696 -1.4678 -0.1694
  754SOL     OW 2289   2.744   4.431   0.131  0.3388 -0.4291  0.0765
  754SOL    HW1 2290   2.657   4.442   0.169 -0.1652 -1.9350 -0.5391
  754SOL    HW2 2291   2.760   4.336   0.135  1.4087 -0.3246 -0.9811
  755SOL     OW 2292   4.138   2.523   0.324  0.2011  0.0432  0.1093
  755SOL    HW1 2293   4.221   2.514   0.370 -0.5018  2.8771  2.1860
  755SOL    HW2 2294   4.076   2.473   0.376 -0.1388  1.3080  0.9532
  756SOL     OW 2295   1.395   2.783   1.676 -0.0141 -0.1344 -0.0644
  756SOL    HW1 2296   1.335   2.805   1.606 -0.0559  0.1830  0.0706
  756SOL    HW2 2297   1.340   2.749   1.747  0.0480 -0.6632 -0.2637
  757SOL     OW 2298   1.032   0.120   1.177  0.6188 -0.8243  0.0723
  757SOL    HW1 2299   1.109   0.171   1.204 -0.1223  0.1895  0.3421
  757SOL    HW2 2300   1.022   0.054   1.245  0.7164 -0.3739  0.5347
  758SOL     OW 2301   3.173   0.758   2.492 -0.2004 -0.6235  0.0606
  758SOL    HW1 2302   3.134   0.839   2.525 -1.3671 -1.6672  1.4010
  758SOL    HW2 2303   3.122   0.737   2.413 -0.1595 -0.2702 -0.0596
  759SOL     OW 2304   4.241   1.040   2.593 -0.6712  0.7781  0.1424
  759SOL    HW1 2305   4.184   1.111   2.623 -0.6212  1.1554 -0.6589
  759SOL    HW2 2306   4.181   0.966   2.582 -0.7451  0.7263  0.8454
  760SOL     OW 2307   2.684   2.871   2.642 -0.2658 -0.0516  0.2610
  760SOL    HW1 2308   2.610   2.928   2.618 -1.8681 -0.7580  3.0255
  760SOL    HW2 2309   2.694   2.812   2.568  0.1780  2.5102 -1.8741
  761SOL     OW 2310   0.744   4.405   0.895  0.2361 -0.1554  0.0964
  761SOL    HW1 2311   0.772   4.316   0.917  1.4603 -0.2582 -1.6324
  761SOL    HW2 2312   0.739   4.405   0.799 -1.8361  1.0559  0.1408
  762SOL     OW 2313   1.401   2.242   0.887  0.7345 -0.0932  0.0222
  762SOL    HW1 2314   1.399   2.194   0.804 -0.7274  0.4188 -0.2591
  762SOL    HW2 2315   1.346   2.190   0.945 -3.0009  2.3956 -0.9921
  763SOL     OW 2316   4.448   0.534   0.471  0.2013  0.5549  0.2610
  763SOL    HW1 2317   4.375   0.556   0.412  0.6286 -0.2469 -0.5946
  763SOL    HW2 2318   4.454   0.438   0.466  1.2386  0.6021  0.4051
  764SOL     OW 2319   0.604   4.008   0.332  0.2074  1.1092  0.2032
  764SOL    HW1 2320   0.695   4.026   0.357  0.6587 -0.9571  0.2056
  764SOL    HW2 2321   0.568   4.094   0.311  2.8031  1.7934 -1.9839
  765SOL     OW 2322   1.447   4.462   2.446  0.1701  0.4799 -0.4169
  765SOL    HW1 2323   1.352   4.474   2.448  0.0566 -0.1134  2.1488
  765SOL    HW2 2324   1.461   4.379   2.492  1.9458  0.6660 -0.5457
  766SOL     OW 2325   1.125   3.441   2.966 -0.6926 -0.1727  0.0087
  766SOL    HW1 2326   1.087   3.358   2.997 -1.3065 -0.2730 -0.9687
  766SOL    HW2 2327   1.101   3.445   2.874  2.4311 -0.6517 -0.9188
  767SOL     OW 2328   4.201   4.057   2.320  0.0495 -0.3125 -0.1358
  767SOL    HW1 2329   4.148   3.996   2.373 -2.4973  0.4911 -1.5715
  767SOL    HW2 2330   4.140   4.089   2.254  1.7360  2.5589 -0.4424
  768SOL     OW 2331   2.846   1.492   2.354 -0.3113 -0.4451  0.1413
  768SOL    HW1 2332   2.936   1.484   2.320 -0.8124 -1.3162 -1.0283
  768SOL    HW2 2333   2.849   1.449   2.440  0.4582 -0.1591  0.2726
  769SOL     OW 2334   2.928   2.154   0.020  0.0226 -0.6466 -0.4898
  769SOL    HW1 2335   2.997   2.115   0.073  0.6869  0.4472 -0.5145
  769SOL    HW2 2336   2.850   2.150   0.075  0.5326 -0.2244  0.2740
  770SOL     OW 2337   1.641   1.026   1.048  0.0836 -0.4971 -0.2094
  770SOL    HW1 2338   1.692   1.074   0.984 -2.1037  2.1557 -0.1466
  770SOL    HW2 2339   1.694   1.029   1.128  0.6848  0.5105 -0.6295
  771SOL     OW 2340   1.088   3.738   2.069 -0.1778 -0.7088 -0.0131
  771SOL    HW1 2341   1.010   3.786   2.095  0.8680  2.0887 -1.6525
  771SOL    HW2 2342   1.057   3.677   2.002 -1.1686 -0.8369  0.5327
  772SOL     OW 2343   3.260   1.635   0.352  0.4150  0.3730 -0.3349
  772SOL    HW1 2344   3.303   1.676   0.427  0.4748  0.8466 -0.6200
  772SOL    HW2 2345   3.206   1.705   0.315  1.4602  0.5768 -1.5601
  773SOL     OW 2346   1.644   2.935   1.671 -0.1458  0.6187  0.7119
  773SOL    HW1 2347   1.661   2.845   1.641 -1.1292 -0.0593  2.0920
  773SOL    HW2 2348   1.622   2.983   1.591 -0.4776 -0.5862  0.0551
  774SOL     OW 2349   1.577   4.391   2.847 -0.1968  1.0828  0.2088
  774SOL    HW1 2350   1.556   4.312   2.796 -1.7097  1.8827 -0.4591
  774SOL    HW2 2351   1.665   4.374   2.881  0.3555 -0.0138 -1.6230
  775SOL     OW 2352   2.206   2.260   2.589  0.4708 -0.5642 -0.3556
  775SOL    HW1 2353   2.170   2.327   2.531  0.4650 -0.0746  0.1963
  775SOL    HW2 2354   2.300   2.262   2.572  0.3557 -1.1308 -1.0692
  776SOL     OW 2355   0.565   4.436   2.837 -0.0158  0.3512  0.7469
  776SOL    HW1 2356   0.640   4.427   2.895  0.5510  1.0319  0.1454
  776SOL    HW2 2357   0.490   4.409   2.890  0.6169 -0.0970  1.4351
  777SOL     OW 2358   1.347   3.107   0.700 -0.4000  0.1567 -0.0352
  777SOL    HW1 2359   1.281   3.108   0.769 -0.5805  0.3667 -0.2118
  777SOL    HW2 2360   1.427   3.137   0.743 -0.7022  1.1049 -0.1132
  778SOL     OW 2361   2.444   2.968   1.618  0.3120 -0.2697 -0.3047
  778SOL    HW1 2362   2.440   3.049   1.670  0.1080 -0.0487 -0.6586
  778SOL    HW2 2363   2.380   2.910   1.658  0.8671 -0.4667  0.3054
  779SOL     OW 2364   1.899   2.439   2.610  0.0867 -0.6497 -0.4208
  779SOL    HW1 2365   1.873   2.527   2.584 -0.1398 -1.0735 -1.6781
  779SOL    HW2 2366   1.967   2.414   2.548  1.9724 -0.4264  1.4483
  780SOL     OW 2367   0.173   1.694   1.061  0.2614  0.5680 -0.0239
  780SOL    HW1 2368   0.124   1.732   0.989  1.3017  0.2920 -0.8960
  780SOL    HW2 2369   0.133   1.608   1.075  0.7826  0.1462 -1.0512
  781SOL     OW 2370   1.034   1.484   3.120  0.6087  0.2436 -0.2383
  781SOL    HW1 2371   1.121   1.511   3.150  0.5539 -0.3291  0.4754
  781SOL    HW2 2372   1.007   1.553   3.060  0.9079  1.2130  0.7183
  782SOL     OW 2373   3.988   2.215   1.502  0.2263 -0.3629  0.0884
  782SOL    HW1 2374   3.915   2.158   1.528 -0.1304  0.3708  0.7042
  782SOL    HW2 2375   4.000   2.196   1.409 -1.2709  0.0802 -0.2212
  783SOL     OW 2376   1.099   2.647   0.650  0.3321 -0.2789 -0.4107
  783SOL    HW1 2377   1.138   2.613   0.731 -0.4520  0.4697  0.2861
  783SOL    HW2 2378   1.113   2.741   0.653 -2.5917  0.2165  0.4844
  784SOL     OW 2379   0.569   3.536   2.703  0.0616  0.4413  0.4034
  784SOL    HW1 2380   0.616   3.586   2.769  0.3535  2.3108 -1.1410
  784SOL    HW2 2381   0.635   3.515   2.637 -0.6217  0.3135 -0.2556
  785SOL     OW 2382   1.337   0.398   2.391 -0.5942 -0.1138 -0.0501
  785SOL    HW1 2383   1.415   0.428   2.345 -0.4885 -0.8729 -0.3827
  785SOL    HW2 2384   1.299   0.478   2.427 -0.1284  0.3735 -0.5991
  786SOL     OW 2385   3.629   2.913   2.027 -0.4522  0.2025  0.1511
  786SOL    HW1 2386   3.690   2.925   1.955 -0.2953  0.1949  0.2828
  786SOL    HW2 2387   3.623   3.000   2.068  0.1440  0.0071  0.6739
  787SOL     OW 2388   0.681   3.857   2.645  0.5159 -0.2784  0.1063
  787SOL    HW1 2389   0.719   3.787   2.697  0.3511 -0.7156 -0.3584
  787SOL    HW2 2390   0.756   3.910   2.617  0.9311 -1.6818 -1.6275
  788SOL     OW 2391   2.894   2.565   1.238 -0.2032 -0.1576 -0.1610
  788SOL    HW1 2392   2.973   2.564   1.291 -1.2025 -3.0951  1.5121
  788SOL    HW2 2393   2.917   2.514   1.160  0.2195  1.0892 -0.8726
  789SOL     OW 2394   3.531   3.797   1.681  0.2284 -0.5540 -0.4714
  789SOL    HW1 2395   3.443   3.785   1.644  0.2056  0.7171 -0.8749
  789SOL    HW2 2396   3.586   3.737   1.632 -0.2749 -0.7796 -0.7685
  790SOL     OW 2397   2.164   2.220   3.143 -0.4447 -0.1999  0.3922
  790SOL    HW1 2398   2.079   2.180   3.128 -0.8542  1.0041 -0.7288
  790SOL    HW2 2399   2.151   2.312   3.122  1.3968 -0.1832 -0.8761
  791SOL     OW 2400   1.012   3.600   1.495  0.1889 -0.6901  0.0335
  791SOL    HW1 2401   0.992   3.586   1.402 -1.3142 -0.6187  0.3178
  791SOL    HW2 2402   1.097   3.559   1.508  1.0204  0.3684 -1.6504
  792SOL     OW 2403   1.667   2.814   0.588  0.5091 -0.5497 -0.0453
  792SOL    HW1 2404   1.656   2.908   0.600  3.0948 -0.2562  0.7766
  792SOL    HW2 2405   1.597   2.774   0.641 -0.0381  0.9050  0.3631
  793SOL     OW 2406   3.575   3.552   1.502  0.4751  0.2974  0.2074
  793SOL    HW1 2407   3.546   3.484   1.441  0.6850 -0.1873  0.6437
  793SOL    HW2 2408   3.661   3.578   1.468  0.3993  0.3393  0.0461
  794SOL     OW 2409   0.162   0.789   0.982 -0.1108 -0.0756  0.0081
  794SOL    HW1 2410   0.133   0.698   0.986  1.3084 -0.7799 -3.0268
  794SOL    HW2 2411   0.096   0.833   0.928 -0.1649  0.4292  0.4758
  795SOL     OW 2412   3.237   1.920   2.123  0.1212  0.3277 -0.2492
  795SOL    HW1 2413   3.241   2.015   2.135 -0.7406  0.1812  1.6616
  795SOL    HW2 2414   3.316   1.899   2.073 -0.4778  2.1935 -2.1212
  796SOL     OW 2415   4.416   0.894   2.798 -0.1112  0.3321  0.1094
  796SOL    HW1 2416   4.393   0.926   2.711 -1.5483 -1.4325 -0.2231
  796SOL    HW2 2417   4.337   0.850   2.829  1.4568 -2.1872  0.8139
  797SOL     OW 2418   3.921   2.602   1.069 -0.1795  0.0696 -0.1851
  797SOL    HW1 2419   4.002   2.551   1.064 -0.4197 -0.1823 -2.1410
  797SOL    HW2 2420   3.911   2.622   1.162  1.9662 -0.1414  0.1330
  798SOL     OW 2421   4.151   1.916   0.066  0.3622 -0.1284  0.1678
  798SOL    HW1 2422   4.182   2.002   0.096  1.6179 -0.9420  1.3390
  798SOL    HW2 2423   4.113   1.876   0.144 -0.7499 -0.4206 -0.5136
  799SOL     OW 2424   3.430   2.949   1.241  0.4161 -0.0546  0.6267
  799SOL    HW1 2425   3.489   3.017   1.273  1.5893 -0.4199 -0.6310
  799SOL    HW2 2426   3.467   2.924   1.156 -2.0025  0.2611 -0.6154
  800SOL     OW 2427   3.443   0.033   0.317  0.6676 -0.2904  0.3233
  800SOL    HW1 2428   3.353   0.008   0.337  1.1771 -0.8048  2.1489
  800SOL    HW2 2429   3.466   0.095   0.386  0.8519  2.0216 -1.6718
  801SOL     OW 2430   1.763   2.575   1.316 -0.5505  0.1833  0.3146
  801SOL    HW1 2431   1.800   2.635   1.251 -0.1191  2.4754  2.5015
  801SOL    HW2 2432   1.805   2.491   1.298 -1.1258  0.4345 -2.8617
  802SOL     OW 2433   3.954   0.548   3.048  0.4427  0.2709  0.0262
  802SOL    HW1 2434   3.951   0.607   3.123  0.1277  1.9097 -1.2205
  802SOL    HW2 2435   4.001   0.597   2.981 -0.5608 -0.5717 -1.3397
  803SOL     OW 2436   2.483   0.010   0.254 -0.0744 -0.8294 -0.1442
  803SOL    HW1 2437   2.458   0.080   0.193 -0.6520 -1.1159 -0.2406
  803SOL    HW2 2438   2.537   0.054   0.319  0.4826 -0.5026 -0.8126
  804SOL     OW 2439   0.096   1.331   0.874  0.2031  0.5929 -0.6959
  804SOL    HW1 2440   0.173   1.280   0.899  0.5581  1.0024 -0.9369
  804SOL    HW2 2441   0.025   1.267   0.867 -0.0254  0.4773  1.7017
  805SOL     OW 2442   3.842   4.455   0.779  0.0207 -0.2276 -0.8634
  805SOL    HW1 2443   3.788   4.478   0.703 -1.5100  1.1813  0.5380
  805SOL    HW2 2444   3.788   4.393   0.829  0.4702 -0.2123 -0.3504
  806SOL     OW 2445   0.803   2.619   1.770 -0.1079 -0.2688  0.5018
  806SOL    HW1 2446   0.807   2.684   1.700 -0.1627 -0.0016  0.7480
  806SOL    HW2 2447   0.795   2.535   1.724  0.7047 -0.1713  0.1643
  807SOL     OW 2448   3.900   2.582   2.593  0.3405 -0.3258 -0.1238
  807SOL    HW1 2449   3.890   2.677   2.584  1.3091 -0.0372  1.3751
  807SOL    HW2 2450   3.817   2.552   2.629  0.0330 -0.0474 -0.5961
  808SOL     OW 2451   2.003   1.629   2.828 -0.6672 -0.2376  0.3023
  808SOL    HW1 2452   1.944   1.604   2.756 -1.4639  1.4040  0.3453
  808SOL    HW2 2453   2.041   1.712   2.800 -1.3985  0.7166  1.9872
  809SOL     OW 2454   4.250   0.157   1.686 -0.0035  0.2782  0.1382
  809SOL    HW1 2455   4.287   0.225   1.631 -0.5278 -1.4644 -2.5656
  809SOL    HW2 2456   4.157   0.180   1.693 -0.5257 -0.8316 -2.0936
  810SOL     OW 2457   1.130   1.782   0.647  0.6184 -0.0322  0.1843
  810SOL    HW1 2458   1.148   1.827   0.565  1.9239 -2.3359 -0.8892
  810SOL    HW2 2459   1.046   1.738   0.633  1.3352 -1.2703 -0.3456
  811SOL     OW 2460   1.238   1.823   2.631 -0.4773 -0.7593  0.0260
  811SOL    HW1 2461   1.193   1.907   2.632  1.7788  0.5718 -1.0701
  811SOL    HW2 2462   1.290   1.822   2.711  1.9292  0.4543 -1.3816
  812SOL     OW 2463   1.624   1.688   1.323 -0.1060 -0.2641  0.0390
  812SOL    HW1 2464   1.719   1.691   1.321 -0.1398  2.0128 -0.2003
  812SOL    HW2 2465   1.599   1.663   1.234  0.2655  1.1424 -0.4873
  813SOL     OW 2466   1.267   1.461   0.538  0.2323 -0.2273  0.7186
  813SOL    HW1 2467   1.285   1.371   0.511  0.7129 -0.0610  0.4796
  813SOL    HW2 2468   1.239   1.453   0.630 -0.3403 -0.6798  0.5098
  814SOL     OW 2469   2.183   2.188   0.358  0.1768  0.1277 -0.5300
  814SOL    HW1 2470   2.100   2.214   0.398 -1.3161 -0.9342 -2.7349
  814SOL    HW2 2471   2.192   2.247   0.283  1.0722 -0.2159 -0.7020
  815SOL     OW 2472   2.067   2.662   0.011  0.2563 -0.3885 -0.1002
  815SOL    HW1 2473   2.008   2.657   0.085 -0.7025  0.1466 -0.8048
  815SOL    HW2 2474   2.094   2.754   0.008  2.9188 -1.0116  1.5342
  816SOL     OW 2475   3.269   1.208   1.729 -0.1474  0.0652 -0.2792
  816SOL    HW1 2476   3.180   1.219   1.697  0.0926 -0.2375 -1.0817
  816SOL    HW2 2477   3.283   1.113   1.730  0.4178  0.1289 -0.9081
  817SOL     OW 2478   4.243   2.914   0.778 -0.2410 -0.0335  0.3316
  817SOL    HW1 2479   4.186   2.868   0.716 -0.4968  0.0185  0.5249
  817SOL    HW2 2480   4.233   3.006   0.757 -1.9950  0.1740  1.8069
  818SOL     OW 2481   3.054   2.344   1.588  0.0165  0.1734  0.0894
  818SOL    HW1 2482   3.136   2.308   1.624 -1.1504 -2.7693  0.1067
  818SOL    HW2 2483   3.045   2.428   1.631  1.5019 -0.7753  2.5068
  819SOL     OW 2484   3.829   2.155   0.858  0.1505  0.3988 -0.3129
  819SOL    HW1 2485   3.735   2.164   0.842 -0.0512  0.6588  0.9287
  819SOL    HW2 2486   3.864   2.243   0.844  0.2485  0.2572 -0.9801
  820SOL     OW 2487   2.170   1.104   3.122 -0.0560  0.5752  0.2779
  820SOL    HW1 2488   2.148   1.182   3.173  1.0301  0.2528  1.2824
  820SOL    HW2 2489   2.232   1.056   3.177 -0.8249 -1.0996 -0.2456
  821SOL     OW 2490   1.525   1.388   2.149  0.3622 -0.5036  0.5761
  821SOL    HW1 2491   1.575   1.447   2.093 -0.9480  0.3936  0.3372
  821SOL    HW2 2492   1.462   1.346   2.091 -1.4378  0.8957  1.4222
  822SOL     OW 2493   1.406   0.628   1.035 -0.2805  0.1713 -0.4112
  822SOL    HW1 2494   1.314   0.622   1.007 -0.0586  2.2552 -1.8342
  822SOL    HW2 2495   1.455   0.637   0.953  1.0429  0.5778  0.4013
  823SOL     OW 2496   2.737   4.124   1.640  0.2872  0.4576 -0.0603
  823SOL    HW1 2497   2.807   4.064   1.615 -0.3062  0.4349 -1.8072
  823SOL    HW2 2498   2.780   4.209   1.646  0.8480  0.1213  0.9902
  824SOL     OW 2499   1.494   2.284   2.770 -0.0458  0.7037  0.3730
  824SOL    HW1 2500   1.444   2.209   2.802 -0.4405  0.7384 -0.1446
  824SOL    HW2 2501   1.474   2.354   2.832  0.6281  0.2940  1.0841
  825SOL     OW 2502   1.828   3.020   1.857 -0.2112 -0.1966 -0.2299
  825SOL    HW1 2503   1.770   2.993   1.786  0.0632 -0.3160 -0.4112
  825SOL    HW2 2504   1.843   2.941   1.908  2.2730 -0.9372 -1.9528
  826SOL     OW 2505   0.656   4.002   2.358 -0.3834  0.1628  0.0772
  826SOL    HW1 2506   0.638   4.080   2.305  1.0071 -0.2129 -0.9860
  826SOL    HW2 2507   0.649   4.033   2.448  2.8007  2.2630 -0.2500
  827SOL     OW 2508   2.827   3.145   1.772  0.0708 -0.5874  0.1244
  827SOL    HW1 2509   2.870   3.198   1.839  0.9366 -0.5672 -0.4342
  827SOL    HW2 2510   2.854   3.184   1.689 -0.9131 -0.6690 -0.2549
  828SOL     OW 2511   2.216   1.261   0.779 -0.0428  0.5934  0.0283
  828SOL    HW1 2512   2.289   1.205   0.755 -2.2753 -2.8797  0.5774
  828SOL    HW2 2513   2.146   1.237   0.718 -1.5727  1.7792  1.1974
  829SOL     OW 2514   4.360   0.410   1.610  0.5219  0.1831 -0.5517
  829SOL    HW1 2515   4.320   0.488   1.571  1.5477  0.4323 -1.1433
  829SOL    HW2 2516   4.428   0.445   1.667  0.0991 -0.2451  0.2301
  830SOL     OW 2517   1.532   2.648   1.100 -0.2271  0.0628 -0.7659
  830SOL    HW1 2518   1.534   2.553   1.088 -0.9992  0.0991 -1.2473
  830SOL    HW2 2519   1.616   2.668   1.141  0.0303 -0.8019 -0.8352
  831SOL     OW 2520   0.670   3.400   0.062 -0.4708 -0.1145  0.4973
  831SOL    HW1 2521   0.721   3.326   0.030  0.6538  1.4672 -1.6125
  831SOL    HW2 2522   0.579   3.370   0.059 -0.0097 -1.5362  0.1611
  832SOL     OW 2523   1.372   1.228   0.435 -0.2893 -0.1944  0.2069
  832SOL    HW1 2524   1.314   1.170   0.386 -0.4718  0.5245 -0.4475
  832SOL    HW2 2525   1.456   1.222   0.390 -0.5573  0.7640 -0.4693
  833SOL     OW 2526   0.977   3.271   1.293 -0.2237  0.5542  0.3851
  833SOL    HW1 2527   0.940   3.349   1.334 -1.5584 -0.1557  0.5570
  833SOL    HW2 2528   0.904   3.230   1.248  0.5897 -0.2901 -0.2058
  834SOL     OW 2529   1.851   0.891   0.509  0.0724  0.4598  0.1741
  834SOL    HW1 2530   1.882   0.944   0.582  2.1465 -2.3041  1.5280
  834SOL    HW2 2531   1.758   0.911   0.501  0.1962  2.2142  2.3601
  835SOL     OW 2532   2.454   1.072   1.575 -0.0236 -0.1921 -0.4856
  835SOL    HW1 2533   2.376   1.082   1.521  0.1647  0.4533 -0.6416
  835SOL    HW2 2534   2.521   1.123   1.530  0.3553 -0.3409 -0.0901
  836SOL     OW 2535   2.861   2.621   1.941  1.1451 -0.0452  0.0703
  836SOL    HW1 2536   2.828   2.693   1.994 -0.2097 -0.1107 -0.6161
  836SOL    HW2 2537   2.872   2.548   2.002 -2.3731 -0.7712  0.0816
  837SOL     OW 2538   1.542   4.052   1.521  0.6355  0.0407  0.5353
  837SOL    HW1 2539   1.467   4.085   1.570  0.5787  0.7098  0.0275
  837SOL    HW2 2540   1.519   3.962   1.498 -0.0580  0.2767  0.2990
  838SOL     OW 2541   1.309   3.007   2.109 -0.1950  0.3821  0.2727
  838SOL    HW1 2542   1.220   3.040   2.095 -0.1071  0.9076  0.9284
  838SOL    HW2 2543   1.352   3.017   2.023 -0.8701 -0.2287 -0.1470
  839SOL     OW 2544   2.485   2.063   1.321  0.3873  0.3916  0.5835
  839SOL    HW1 2545   2.549   2.082   1.390 -0.5883  2.9180  0.9214
  839SOL    HW2 2546   2.465   2.149   1.283 -2.7269 -0.2616  0.4579
  840SOL     OW 2547   2.240   2.114   1.509 -0.2900 -0.1375  0.3762
  840SOL    HW1 2548   2.292   2.194   1.518  0.6139 -0.6201 -0.3591
  840SOL    HW2 2549   2.291   2.059   1.449  0.5454 -2.3822  2.9297
  841SOL     OW 2550   1.493   4.205   2.608 -0.1823 -0.9553  0.2502
  841SOL    HW1 2551   1.520   4.149   2.535 -0.1088 -2.1917  1.1951
  841SOL    HW2 2552   1.460   4.144   2.674  0.4043  0.0594  1.5281
  842SOL     OW 2553   0.058   2.029   0.020  0.1188 -0.0478  0.6020
  842SOL    HW1 2554   0.056   2.035  -0.075 -0.9152 -1.7570  0.4738
  842SOL    HW2 2555   0.083   2.117   0.049  2.2646  0.0723 -1.2704
  843SOL     OW 2556   0.029   3.840   2.426 -0.0428  0.8076  0.3726
  843SOL    HW1 2557   0.112   3.883   2.448  0.5036  0.5248 -1.0022
  843SOL    HW2 2558  -0.009   3.895   2.358  0.9994 -1.0914 -1.9378
  844SOL     OW 2559   3.248   0.082   3.094  0.0761 -0.2622 -0.3555
  844SOL    HW1 2560   3.225   0.001   3.140  0.1642 -0.5702 -0.8342
  844SOL    HW2 2561   3.343   0.076   3.083  0.0004 -0.4242 -0.9816
  845SOL     OW 2562   3.563   3.670   2.531 -0.0581 -0.5819  0.2686
  845SOL    HW1 2563   3.628   3.702   2.594  0.1593  2.5418 -1.3697
  845SOL    HW2 2564   3.615   3.642   2.456 -0.4644 -1.8128  0.4221
  846SOL     OW 2565   0.506   3.579   0.772 -0.1590 -0.0761 -0.2906
  846SOL    HW1 2566   0.500   3.496   0.725 -0.7514  0.3467 -0.9838
  846SOL    HW2 2567   0.558   3.636   0.715 -0.7446  0.3898 -0.3684
  847SOL     OW 2568   4.006   0.866   1.082  0.3549 -0.4983  0.4888
  847SOL    HW1 2569   4.009   0.932   1.012  0.1233 -0.4233  0.5513
  847SOL    HW2 2570   3.920   0.826   1.074  0.0486  0.0139  1.2020
  848SOL     OW 2571   2.789   4.452   2.877  0.8455 -0.1370  0.6822
  848SOL    HW1 2572   2.791   4.517   2.807  0.3520 -0.6756  0.1507
  848SOL    HW2 2573   2.769   4.370   2.832 -2.8211 -0.0161  1.7953
  849SOL     OW 2574   2.730   2.706   2.426 -0.0965  0.1074  0.0397
  849SOL    HW1 2575   2.751   2.620   2.461 -0.9431 -0.3576 -0.5510
  849SOL    HW2 2576   2.808   2.733   2.378  0.1001 -0.4076  0.0696
  850SOL     OW 2577   3.781   1.069   3.110 -0.2222  0.1451 -0.1619
  850SOL    HW1 2578   3.703   1.082   3.057 -1.5533 -0.6319  1.4946
  850SOL    HW2 2579   3.748   1.041   3.196  1.8179  0.9452  0.9788
  851SOL     OW 2580   0.740   1.059   1.812  0.2007  0.1767  0.0939
  851SOL    HW1 2581   0.657   1.014   1.798  1.3075 -1.6826 -0.9903
  851SOL    HW2 2582   0.774   1.021   1.893  0.7365 -0.3132 -0.3514
  852SOL     OW 2583   4.198   0.022   2.559 -0.1676 -0.0409 -0.5392
  852SOL    HW1 2584   4.144  -0.041   2.511  0.2935  1.3580 -3.0697
  852SOL    HW2 2585   4.169   0.108   2.527 -0.0675  1.0301  2.0468
  853SOL     OW 2586   1.239   1.542   2.599 -0.2270 -0.2859  0.1627
  853SOL    HW1 2587   1.297   1.535   2.524 -1.8420 -0.6673 -1.1303
  853SOL    HW2 2588   1.242   1.634   2.625  0.1574 -0.0928 -0.5520
  854SOL     OW 2589   1.284   3.595   0.122 -0.4855 -0.5318  0.2561
  854SOL    HW1 2590   1.372   3.625   0.098 -0.7608 -0.1918 -0.3497
  854SOL    HW2 2591   1.298   3.540   0.199  0.5389 -2.4334 -1.1967
  855SOL     OW 2592   0.043   2.259   0.496 -0.3675  0.2512  0.6752
  855SOL    HW1 2593   0.084   2.187   0.543  0.9317  0.3464 -0.2604
  855SOL    HW2 2594   0.116   2.311   0.462 -1.2476  0.7243 -0.5989
  856SOL     OW 2595   4.146   0.766   2.341 -0.2428  0.1580  0.2950
  856SOL    HW1 2596   4.132   0.791   2.250  1.1766  2.6048  0.6619
  856SOL    HW2 2597   4.091   0.827   2.391 -0.7550 -0.9401  1.0976
  857SOL     OW 2598   0.618   1.235   2.653 -0.2362  0.1169 -0.0749
  857SOL    HW1 2599   0.575   1.171   2.596 -1.2788  1.0473 -0.3548
  857SOL    HW2 2600   0.711   1.209   2.653 -0.5277 -0.9711 -0.7248
  858SOL     OW 2601   2.096   0.448   0.850 -0.3921 -0.0014  0.5887
  858SOL    HW1 2602   2.136   0.430   0.765  1.5444  0.5733  1.3168
  858SOL    HW2 2603   2.063   0.538   0.842 -0.5570 -0.0840  0.3284
  859SOL     OW 2604   1.135   2.811   2.600  0.0212  0.3185 -0.1186
  859SOL    HW1 2605   1.224   2.806   2.635  0.5049 -1.4756 -1.4900
  859SOL    HW2 2606   1.138   2.883   2.536  0.2508  0.7767  0.3998
  860SOL     OW 2607   1.886   2.940   2.378  0.3941 -0.5963  0.0878
  860SOL    HW1 2608   1.979   2.965   2.380 -0.1292  1.9141  4.0933
  860SOL    HW2 2609   1.841   3.015   2.340 -0.2123 -0.6424  0.7036
  861SOL     OW 2610   4.187   3.965   1.918  0.2065  0.1209 -0.5818
  861SOL    HW1 2611   4.203   3.917   1.837  2.0209 -0.9909  0.3602
  861SOL    HW2 2612   4.164   3.898   1.982  0.7251  0.7255  0.2630
  862SOL     OW 2613   2.275   0.441   2.980  0.5854 -0.0848 -0.1397
  862SOL    HW1 2614   2.286   0.350   2.953  0.8792 -0.4902  1.2850
  862SOL    HW2 2615   2.180   0.453   2.988  0.5793 -0.5060  0.4454
  863SOL     OW 2616   1.529   3.530   0.960  0.3950 -0.3959  0.3370
  863SOL    HW1 2617   1.623   3.520   0.969  0.7008  2.1988  0.6126
  863SOL    HW2 2618   1.517   3.616   0.920 -1.8575 -0.5875  0.4707
  864SOL     OW 2619   2.449   0.997   2.310 -0.7193  0.0674  0.0448
  864SOL    HW1 2620   2.510   0.924   2.318  0.8338  1.2972 -0.1368
  864SOL    HW2 2621   2.430   1.003   2.216 -2.1304 -1.0546  0.2130
  865SOL     OW 2622   2.552   0.493   1.702 -0.3171  0.0730 -0.7348
  865SOL    HW1 2623   2.591   0.452   1.624 -0.3901 -0.4742 -0.4844
  865SOL    HW2 2624   2.485   0.552   1.666 -0.3953 -0.2232 -1.0881
  866SOL     OW 2625   3.394   2.027   1.376 -0.3702 -0.0794  0.4026
  866SOL    HW1 2626   3.450   2.099   1.346 -0.5494  0.3440  1.0584
  866SOL    HW2 2627   3.445   1.983   1.444 -0.6296  0.0040  0.6549
  867SOL     OW 2628   2.313   0.466   0.586 -0.2053 -0.3361 -0.0449
  867SOL    HW1 2629   2.352   0.382   0.561  1.7658  0.5505 -0.0778
  867SOL    HW2 2630   2.280   0.502   0.504  0.0266 -0.5265 -0.2238
  868SOL     OW 2631   1.963   1.044   2.633 -0.0034 -0.2011  0.2575
  868SOL    HW1 2632   1.905   1.026   2.560 -1.6699 -0.5655  1.5931
  868SOL    HW2 2633   1.985   1.137   2.625 -1.3191  0.1031  0.0772
  869SOL     OW 2634   2.559   3.150   3.015  0.1153 -0.9236  0.2645
  869SOL    HW1 2635   2.577   3.195   3.097  1.6025 -1.2284  0.1306
  869SOL    HW2 2636   2.469   3.119   3.024  0.6255 -1.9619  2.2612
  870SOL     OW 2637   2.482   3.036   2.566 -0.2740 -0.3054  0.3174
  870SOL    HW1 2638   2.445   3.091   2.634  0.9132 -0.8658  1.4670
  870SOL    HW2 2639   2.488   3.092   2.489 -1.8785  0.2649  0.5877
  871SOL     OW 2640   0.055   0.020   0.997  0.5053  0.1812 -0.4592
  871SOL    HW1 2641  -0.017  -0.043   0.994  0.7306 -0.1049  0.1095
  871SOL    HW2 2642   0.094   0.015   0.910  1.8235 -2.0025  0.1711
  872SOL     OW 2643   0.541   1.662   2.209 -0.3835 -0.3679  0.3170
  872SOL    HW1 2644   0.574   1.670   2.298 -0.0076  0.1887  0.1310
  872SOL    HW2 2645   0.591   1.727   2.159 -0.9837 -0.2852 -0.1851
  873SOL     OW 2646   3.908   2.708   3.054  0.0057 -0.5566  0.3835
  873SOL    HW1 2647   3.883   2.662   2.974 -1.1757  0.8032 -0.0641
  873SOL    HW2 2648   3.853   2.787   3.055  3.1460  1.8165  0.1845
  874SOL     OW 2649   2.463   2.687   2.417  0.1783  0.6898  0.2871
  874SOL    HW1 2650   2.451   2.626   2.490 -1.7279  1.0794  0.3337
  874SOL    HW2 2651   2.557   2.683   2.399  0.2616 -1.6118  0.8463
  875SOL     OW 2652   1.239   2.642   0.048 -0.0984  0.5083 -0.3393
  875SOL    HW1 2653   1.244   2.654  -0.047  1.8234  1.3609 -0.1840
  875SOL    HW2 2654   1.331   2.636   0.076 -0.6285  0.2498  1.4665
  876SOL     OW 2655   1.807   2.844   2.943 -0.0985  0.0494  0.1791
  876SOL    HW1 2656   1.737   2.826   2.881  0.7978 -1.7404 -0.3687
  876SOL    HW2 2657   1.887   2.835   2.892  0.6049  0.0045  1.2642
  877SOL     OW 2658   0.777   2.387   1.639 -0.1270  0.0821  0.1562
  877SOL    HW1 2659   0.848   2.385   1.576 -0.6196  1.0921 -0.4427
  877SOL    HW2 2660   0.704   2.344   1.595 -0.1701 -0.1354  0.4306
  878SOL     OW 2661   3.016   2.506   2.628 -0.1398 -0.3811  0.2299
  878SOL    HW1 2662   3.032   2.430   2.685  1.5096  0.3482  0.7970
  878SOL    HW2 2663   3.037   2.582   2.682  1.0450  0.3512 -1.1892
  879SOL     OW 2664   2.731   2.204   2.286 -0.3898  0.0996 -0.5883
  879SOL    HW1 2665   2.690   2.160   2.212  0.7368  0.8143 -1.6855
  879SOL    HW2 2666   2.664   2.265   2.318 -0.3577  1.0163 -2.1422
  880SOL     OW 2667   0.660   1.939   0.177 -0.5179 -0.8090 -0.2752
  880SOL    HW1 2668   0.621   1.902   0.098  1.2984 -1.4744 -0.9253
  880SOL    HW2 2669   0.592   1.996   0.214 -0.8764  0.8239 -3.1768
  881SOL     OW 2670   1.009   0.515   2.242  0.6967  0.3310 -0.0535
  881SOL    HW1 2671   0.933   0.483   2.290 -0.1020  0.0432 -1.4419
  881SOL    HW2 2672   0.996   0.610   2.237 -0.7309  0.1146 -2.0365
  882SOL     OW 2673   3.337   0.402   1.109  0.3859  0.0875  0.7977
  882SOL    HW1 2674   3.277   0.432   1.177 -1.2811 -0.2480 -0.4774
  882SOL    HW2 2675   3.417   0.452   1.124  0.4934 -0.7676  3.6785
  883SOL     OW 2676   1.809   0.567   0.653 -0.1112 -0.2728 -0.0794
  883SOL    HW1 2677   1.829   0.647   0.702 -2.9355  1.1443 -1.0415
  883SOL    HW2 2678   1.849   0.581   0.567 -0.2833 -0.0776 -0.1267
  884SOL     OW 2679   1.056   4.399   1.646  0.6201 -0.3260 -0.1819
  884SOL    HW1 2680   1.073   4.384   1.553  1.2562  2.7540 -0.6684
  884SOL    HW2 2681   0.973   4.447   1.648  0.0247 -1.3364  0.9795
  885SOL     OW 2682   2.985   0.564   1.476  0.2314  0.4461  0.3064
  885SOL    HW1 2683   2.947   0.551   1.563  0.9788 -1.4669  0.3856
  885SOL    HW2 2684   3.003   0.658   1.472 -2.3662  1.0656  1.1158
  886SOL     OW 2685   0.949   3.198   2.380  0.1906 -0.5512 -0.4701
  886SOL    HW1 2686   0.866   3.191   2.427  0.6342 -0.0723  0.4065
  886SOL    HW2 2687   0.960   3.112   2.338 -0.6466 -0.6818 -0.4416
  887SOL     OW 2688   1.998   3.680   0.434 -0.0149  0.2538  0.1305
  887SOL    HW1 2689   1.930   3.687   0.367 -0.1840 -0.5029  0.2072
  887SOL    HW2 2690   2.080   3.692   0.386 -0.2118  3.2308  0.3439
  888SOL     OW 2691   2.811   4.208   1.293  0.7736  0.1324 -0.2589
  888SOL    HW1 2692   2.813   4.288   1.240 -3.0004  0.1436 -0.6763
  888SOL    HW2 2693   2.861   4.230   1.372  0.0654  2.8686 -0.4724
  889SOL     OW 2694   1.853   3.944   2.271  0.0337 -0.2608  0.1676
  889SOL    HW1 2695   1.758   3.940   2.282 -0.3257  0.4515 -2.0810
  889SOL    HW2 2696   1.877   3.854   2.247 -0.6194  0.1664 -2.3923
  890SOL     OW 2697   2.932   0.452   1.080  0.3014  0.2991 -0.0482
  890SOL    HW1 2698   2.901   0.529   1.127  1.9188  1.0671 -0.1517
  890SOL    HW2 2699   3.018   0.435   1.117  0.2518 -1.0422 -0.5148
  891SOL     OW 2700   4.120   2.022   2.340 -0.1469 -0.6702  0.0489
  891SOL    HW1 2701   4.120   1.985   2.251  2.2289 -1.3899  0.2778
  891SOL    HW2 2702   4.204   2.069   2.346 -0.4244 -0.3367  1.8003
  892SOL     OW 2703   3.200   2.792   1.369  0.1989 -0.3172  0.1195
  892SOL    HW1 2704   3.273   2.764   1.424 -0.5227 -2.7950 -0.0278
  892SOL    HW2 2705   3.234   2.866   1.319  2.1107 -0.4651  1.1087
  893SOL     OW 2706   0.983   2.355   2.564  0.1927  0.0735  0.3638
  893SOL    HW1 2707   0.950   2.270   2.591 -1.8599  0.7763  0.2367
  893SOL    HW2 2708   0.923   2.418   2.605  1.4270  1.4490  0.1380
  894SOL     OW 2709   0.228   4.209   2.322  0.2388  0.3260  0.2556
  894SOL    HW1 2710   0.238   4.279   2.386 -0.7247  0.1032  0.6727
  894SOL    HW2 2711   0.210   4.131   2.374 -0.7129  0.1686 -0.2800
  895SOL     OW 2712   1.489   2.126   0.280 -0.2221  0.2451  0.1800
  895SOL    HW1 2713   1.578   2.156   0.264  0.3462 -1.6671 -0.6270
  895SOL    HW2 2714   1.498   2.054   0.342 -1.0314 -0.7073 -0.7452
  896SOL     OW 2715   3.781   3.648   1.355  0.3377 -0.0078  0.0191
  896SOL    HW1 2716   3.864   3.676   1.394 -0.4792  1.9967  0.4267
  896SOL    HW2 2717   3.806   3.610   1.271  1.6060  1.8497 -0.5159
  897SOL     OW 2718   4.238   0.877   0.118  0.3229 -0.4624  0.5447
  897SOL    HW1 2719   4.187   0.809   0.163  0.7289 -1.4388 -0.4486
  897SOL    HW2 2720   4.212   0.870   0.027  0.2751  0.8292  0.4420
  898SOL     OW 2721   0.353   0.383   1.680 -0.0585 -0.0010 -0.4366
  898SOL    HW1 2722   0.443   0.358   1.660  0.0236 -0.3730  0.3599
  898SOL    HW2 2723   0.350   0.477   1.662  1.5750  0.8832  3.0512
  899SOL     OW 2724   3.692   2.511   2.801  0.4634  0.6959  0.8425
  899SOL    HW1 2725   3.649   2.556   2.874 -0.2491  0.0352  0.8439
  899SOL    HW2 2726   3.633   2.523   2.727  0.5772  0.3222  0.6868
  900SOL     OW 2727   2.434   3.953   0.257  0.0997 -1.1081  0.0772
  900SOL    HW1 2728   2.517   3.909   0.238  0.0190 -0.9325 -0.7331
  900SOL    HW2 2729   2.458   4.045   0.266 -0.3013 -0.6521 -2.6538
  901SOL     OW 2730   0.760   1.157   2.070  0.4542  0.2384 -0.1084
  901SOL    HW1 2731   0.725   1.131   2.156 -1.2338  0.8169 -0.5843
  901SOL    HW2 2732   0.718   1.241   2.052  0.6755  0.0542 -1.5798
  902SOL     OW 2733   3.125   3.899   2.583 -0.5985 -0.0944  0.4088
  902SOL    HW1 2734   3.093   3.922   2.670 -0.7797 -1.1160  0.6319
  902SOL    HW2 2735   3.047   3.907   2.527 -0.4889  0.5345  0.3468
  903SOL     OW 2736   2.917   3.298   2.648 -0.1479 -0.0030  0.7811
  903SOL    HW1 2737   2.953   3.210   2.641  0.7349  0.2735  1.5400
  903SOL    HW2 2738   2.880   3.317   2.562  1.2309 -0.4526  0.0644
  904SOL     OW 2739   1.718   2.496   2.917 -0.1660  0.7660  0.0726
  904SOL    HW1 2740   1.707   2.557   2.844 -0.8140  0.8549  0.2397
  904SOL    HW2 2741   1.762   2.420   2.878  2.7502  2.1985  0.3044
  905SOL     OW 2742   2.705   2.231   1.144 -0.3308  0.6423 -0.3887
  905SOL    HW1 2743   2.781   2.262   1.193 -0.1591  1.2819 -1.0382
  905SOL    HW2 2744   2.638   2.298   1.160 -0.7176  0.1562  0.0626
  906SOL     OW 2745   3.248   0.245   1.390  0.5569 -0.0564  0.8409
  906SOL    HW1 2746   3.341   0.235   1.371  0.5934  0.1296  0.9161
  906SOL    HW2 2747   3.205   0.178   1.337  0.8550 -1.1990  1.9867
  907SOL     OW 2748   1.366   3.399   2.195  0.2425 -0.1546 -0.1499
  907SOL    HW1 2749   1.383   3.491   2.215  1.2592 -0.3483 -0.0878
  907SOL    HW2 2750   1.271   3.393   2.193  0.1278  0.5009  1.6819
  908SOL     OW 2751   3.865   3.453   2.533  0.3115 -0.5048 -0.4202
  908SOL    HW1 2752   3.892   3.505   2.608 -1.8537  0.6378 -0.3414
  908SOL    HW2 2753   3.843   3.367   2.569 -2.0892  0.4404  0.6238
  909SOL     OW 2754   1.757   4.322   3.031  0.2351 -0.1591 -0.0566
  909SOL    HW1 2755   1.753   4.238   3.077 -0.9629  0.8798  1.8977
  909SOL    HW2 2756   1.772   4.387   3.100 -0.6729  1.4098 -1.2524
  910SOL     OW 2757   3.676   3.133   0.209 -0.1373 -0.0942  0.6284
  910SOL    HW1 2758   3.694   3.117   0.117 -0.5246 -0.3887  0.5975
  910SOL    HW2 2759   3.720   3.215   0.229 -0.4179  0.1955  0.0668
  911SOL     OW 2760   2.767   1.109   1.764 -0.1104 -0.5387 -0.4950
  911SOL    HW1 2761   2.786   1.172   1.834  2.4398 -2.2275  0.5121
  911SOL    HW2 2762   2.754   1.163   1.686  0.1444  1.2999  0.6652
  912SOL     OW 2763   3.958   2.454   1.997  0.1170 -0.2414  0.0388
  912SOL    HW1 2764   3.962   2.434   1.903  0.5761  0.5110 -0.1091
  912SOL    HW2 2765   3.904   2.532   2.003  0.0102 -0.3431  0.4156
  913SOL     OW 2766   3.490   1.868   0.251  0.7438  0.2441 -0.2367
  913SOL    HW1 2767   3.524   1.940   0.197  0.5289  0.7530  0.2943
  913SOL    HW2 2768   3.566   1.812   0.266  0.2275 -1.5915 -3.6068
  914SOL     OW 2769   3.127   2.791   0.934  0.2165  0.1796 -0.1012
  914SOL    HW1 2770   3.163   2.746   0.858  0.0780  0.3983 -0.3011
  914SOL    HW2 2771   3.157   2.741   1.010 -0.3770 -0.5519 -0.3440
  915SOL     OW 2772   2.307   3.778   1.161  0.0177  0.2231  0.2869
  915SOL    HW1 2773   2.307   3.830   1.241  1.2458 -0.6124  0.8703
  915SOL    HW2 2774   2.263   3.833   1.097 -0.9723  0.9211  1.5186
  916SOL     OW 2775   0.891   3.782   1.653 -0.4777  0.0130  0.5352
  916SOL    HW1 2776   0.978   3.821   1.647 -0.2044 -0.6132  0.3815
  916SOL    HW2 2777   0.889   3.716   1.584 -1.2694  0.3773  0.1847
  917SOL     OW 2778   3.572   2.702   2.944  0.2430  0.1822 -0.3671
  917SOL    HW1 2779   3.483   2.737   2.948 -0.2509 -1.0828  1.1061
  917SOL    HW2 2780   3.628   2.777   2.964 -0.1790  1.6998 -4.1262
  918SOL     OW 2781   2.478   0.596   3.039 -0.1029  0.2243 -0.1814
  918SOL    HW1 2782   2.548   0.536   3.012  0.0701  0.6888 -0.7906
  918SOL    HW2 2783   2.398   0.554   3.008  0.0547  0.5161 -1.0170
  919SOL     OW 2784   3.267   3.001   2.585 -0.0415  1.0372 -0.5330
  919SOL    HW1 2785   3.187   3.017   2.535 -0.1562  0.8005 -0.4291
  919SOL    HW2 2786   3.245   3.028   2.674  0.1826  1.5170 -0.6205
  920SOL     OW 2787   3.254   1.529   2.479  0.1045 -0.1531 -0.0025
  920SOL    HW1 2788   3.271   1.554   2.388 -0.9382  0.4230 -0.0496
  920SOL    HW2 2789   3.220   1.608   2.520 -0.0807 -0.5980  0.7186
  921SOL     OW 2790   3.458   1.451   0.954 -0.5996  0.2990 -0.4626
  921SOL    HW1 2791   3.373   1.407   0.951 -0.5921  0.2799 -0.4066
  921SOL    HW2 2792   3.521   1.380   0.965 -0.4579  0.1875 -1.8445
  922SOL     OW 2793   3.831   1.010   0.592  0.6422 -0.2370 -0.1677
  922SOL    HW1 2794   3.859   0.980   0.506 -0.1578  0.7191 -0.7927
  922SOL    HW2 2795   3.884   1.088   0.609  0.8007 -0.4240  0.2153
  923SOL     OW 2796   1.083   2.967   1.741  0.0643  0.0387  0.1729
  923SOL    HW1 2797   0.998   3.002   1.716  0.1934  1.0410  1.0402
  923SOL    HW2 2798   1.146   3.007   1.681  0.1091  0.6459  0.6133
  924SOL     OW 2799   0.342   0.173   2.794 -0.0889  0.1189  0.1117
  924SOL    HW1 2800   0.372   0.208   2.877 -0.8187  1.0461  0.0136
  924SOL    HW2 2801   0.389   0.091   2.783 -1.5140 -1.1192  2.4478
  925SOL     OW 2802   1.951   2.328   0.462  0.1112  0.3327  0.6653
  925SOL    HW1 2803   1.897   2.398   0.424 -0.1721  1.4613  2.9544
  925SOL    HW2 2804   1.934   2.333   0.556  2.8397 -0.4556  1.2974
  926SOL     OW 2805   1.484   0.826   1.203  0.7589  0.5071  0.0518
  926SOL    HW1 2806   1.464   0.752   1.145  0.7352 -0.3153  1.0881
  926SOL    HW2 2807   1.515   0.895   1.144 -2.0649  0.7603 -1.3103
  927SOL     OW 2808   1.263   3.639   2.320 -0.0874  0.0054  0.6429
  927SOL    HW1 2809   1.339   3.673   2.367  0.0081  1.4580 -0.4980
  927SOL    HW2 2810   1.230   3.713   2.271 -0.3569 -1.3494 -1.3529
  928SOL     OW 2811   2.540   2.065   0.927 -0.3662 -0.3919  0.4288
  928SOL    HW1 2812   2.456   2.108   0.939 -0.8888 -1.1195 -0.5680
  928SOL    HW2 2813   2.604   2.132   0.953 -1.2359  0.0140  1.6394
  929SOL     OW 2814   1.206   0.286   0.110  0.3658 -0.1699 -0.3624
  929SOL    HW1 2815   1.148   0.253   0.179 -1.2887  0.9175 -1.1324
  929SOL    HW2 2816   1.215   0.213   0.049 -1.6049  0.1020 -1.0530
  930SOL     OW 2817   3.396   0.425   1.835 -0.0854  1.0215 -0.1394
  930SOL    HW1 2818   3.354   0.410   1.920  1.1091  0.0287  0.3182
  930SOL    HW2 2819   3.325   0.422   1.772 -0.7024 -1.0217  0.5515
  931SOL     OW 2820   4.004   1.554   2.843  0.6434 -0.3424  0.0771
  931SOL    HW1 2821   3.964   1.621   2.898  0.6425 -1.2247  1.1836
  931SOL    HW2 2822   3.934   1.489   2.830  0.7805 -0.3623 -0.5985
  932SOL     OW 2823   3.384   4.284   0.149 -0.1212  0.0546 -0.5808
  932SOL    HW1 2824   3.322   4.288   0.076 -0.8924 -0.5602  0.0304
  932SOL    HW2 2825   3.339   4.326   0.222 -0.3688 -1.5776  0.2465
  933SOL     OW 2826   0.531   0.929   0.475  0.0933 -0.1036 -0.0478
  933SOL    HW1 2827   0.476   0.877   0.415 -1.0720  0.3436  0.5938
  933SOL    HW2 2828   0.489   0.918   0.560  0.5197  0.9377  0.3074
  934SOL     OW 2829   0.835   2.101   0.017 -0.1939  0.2323 -0.3614
  934SOL    HW1 2830   0.766   2.165   0.002 -0.4942 -0.3160 -1.3771
  934SOL    HW2 2831   0.824   2.075   0.109 -0.3879  1.2462 -0.0880
  935SOL     OW 2832   3.143   4.382   2.310 -0.7468 -0.1331  0.4663
  935SOL    HW1 2833   3.190   4.313   2.358 -1.8715  0.5884  2.7631
  935SOL    HW2 2834   3.190   4.462   2.333 -0.6122  0.1022 -0.6223
  936SOL     OW 2835   3.824   4.270   0.500  0.1984 -0.0248 -0.4388
  936SOL    HW1 2836   3.748   4.299   0.450 -0.5940  1.3777  1.4418
  936SOL    HW2 2837   3.810   4.177   0.516 -0.6450  0.0197 -0.9052
  937SOL     OW 2838   4.353   0.501   2.468 -0.0764  0.5411 -0.1894
  937SOL    HW1 2839   4.282   0.487   2.406  0.4429 -1.3788 -0.4145
  937SOL    HW2 2840   4.324   0.456   2.548  1.8272 -2.4478 -1.0431
  938SOL     OW 2841   1.840   0.520   2.221  0.1324 -0.0155  0.2648
  938SOL    HW1 2842   1.761   0.532   2.168  0.3116  0.4273  0.0958
  938SOL    HW2 2843   1.912   0.535   2.161  0.3401  0.3234  0.5955
  939SOL     OW 2844   3.507   0.893   1.417 -0.6494  0.0840 -0.1376
  939SOL    HW1 2845   3.570   0.884   1.488 -2.4468  1.8029  1.8186
  939SOL    HW2 2846   3.490   0.803   1.388  0.7678 -0.5900  1.0002
  940SOL     OW 2847   1.986   2.479   1.608  0.9448  0.2507 -0.2786
  940SOL    HW1 2848   2.018   2.474   1.698 -0.4951  4.3801  0.6671
  940SOL    HW2 2849   1.891   2.471   1.616  0.9047 -1.5815 -1.8126
  941SOL     OW 2850   0.934   0.972   0.271  0.3621 -0.6979 -0.3009
  941SOL    HW1 2851   0.937   0.881   0.240  0.2005 -0.8363  0.0735
  941SOL    HW2 2852   0.875   1.016   0.210  2.7301 -0.0923 -2.3294
  942SOL     OW 2853   0.614   4.232   2.215  0.0166  0.0704  0.2551
  942SOL    HW1 2854   0.630   4.326   2.208  1.3001  0.0647  2.2093
  942SOL    HW2 2855   0.532   4.217   2.168 -1.7268  2.6321  2.2364
  943SOL     OW 2856   2.393   1.822   2.755  0.1593 -0.1013  0.3571
  943SOL    HW1 2857   2.347   1.815   2.671  0.8471 -1.7565  0.0927
  943SOL    HW2 2858   2.325   1.806   2.821  0.0964 -1.3175  0.0113
  944SOL     OW 2859   3.691   2.802   0.054 -0.2800  0.3111  0.1479
  944SOL    HW1 2860   3.715   2.888   0.020 -2.3948  2.1100  2.6930
  944SOL    HW2 2861   3.600   2.789   0.025 -1.0060  0.4203  2.1927
  945SOL     OW 2862   2.999   1.950   0.552  0.0382  0.1186 -0.3402
  945SOL    HW1 2863   3.083   1.936   0.597 -0.2180  1.3654  0.5788
  945SOL    HW2 2864   3.005   1.896   0.473  0.4551 -2.2438  1.2222
  946SOL     OW 2865   2.830   4.287   0.783  0.7209 -0.4583  0.2456
  946SOL    HW1 2866   2.861   4.199   0.804 -2.9292 -1.7001  1.1504
  946SOL    HW2 2867   2.759   4.303   0.845  0.6992  2.8502 -0.4306
  947SOL     OW 2868   1.798   2.767   1.101 -0.1214  0.2218  0.5584
  947SOL    HW1 2869   1.799   2.859   1.127 -0.2211  0.4581 -0.2377
  947SOL    HW2 2870   1.809   2.769   1.006  0.0862 -0.6012  0.5559
  948SOL     OW 2871   0.141   2.253   0.121  0.4213 -0.4718 -0.6748
  948SOL    HW1 2872   0.198   2.312   0.169  0.5010 -1.5837  0.6859
  948SOL    HW2 2873   0.064   2.305   0.099  0.5054  0.1459  0.4577
  949SOL     OW 2874   1.312   2.588   0.475  0.3383  0.4320 -0.0180
  949SOL    HW1 2875   1.325   2.682   0.471 -1.1064  0.7600  1.6443
  949SOL    HW2 2876   1.315   2.568   0.569 -0.3964 -1.0174 -0.2786
  950SOL     OW 2877   4.327   0.528   0.218  0.2820  0.1571  0.1513
  950SOL    HW1 2878   4.347   0.439   0.187 -0.5410  0.3717 -1.0290
  950SOL    HW2 2879   4.396   0.582   0.179  0.1670  0.1946  0.0009
  951SOL     OW 2880   2.013   0.169   0.056 -0.4978 -0.2556  0.0447
  951SOL    HW1 2881   2.104   0.154   0.030 -0.2900 -0.2526  0.7481
  951SOL    HW2 2882   1.964   0.164  -0.026 -0.0528 -1.7368 -0.1673
  952SOL     OW 2883   4.258   3.742   2.985 -0.1173  0.1782 -0.2778
  952SOL    HW1 2884   4.334   3.719   2.931 -1.5040 -1.4085 -1.6491
  952SOL    HW2 2885   4.212   3.660   2.997  0.5500  0.2241  4.2119
  953SOL     OW 2886   1.526   2.631   0.072  0.8522  0.5986  0.1476
  953SOL    HW1 2887   1.545   2.547   0.031  1.8526  1.2049 -0.6770
  953SOL    HW2 2888   1.609   2.679   0.070  0.3922  1.4746  0.9240
  954SOL     OW 2889   3.178   3.269   1.661 -0.5622  0.0802 -0.0446
  954SOL    HW1 2890   3.190   3.174   1.656  1.6322  0.2664  0.6246
  954SOL    HW2 2891   3.131   3.283   1.743 -1.5819 -0.4562 -0.5204
  955SOL     OW 2892   3.563   3.643   1.960 -0.6172 -0.1486 -0.0127
  955SOL    HW1 2893   3.600   3.673   1.876 -2.5831  1.1607 -0.4794
  955SOL    HW2 2894   3.635   3.596   2.002  1.1585  1.1544 -1.4187
  956SOL     OW 2895   1.960   3.560   3.136 -0.0715  0.4227  0.2089
  956SOL    HW1 2896   1.968   3.594   3.225  0.1338 -1.4931  0.9613
  956SOL    HW2 2897   1.868   3.537   3.127  0.0977 -0.2943  0.2823
  957SOL     OW 2898   1.814   1.035   1.254 -0.0913 -0.0446  0.2203
  957SOL    HW1 2899   1.855   0.977   1.318 -0.9016 -1.4497 -0.4719
  957SOL    HW2 2900   1.755   1.090   1.305  0.3794 -0.1180  0.8523
  958SOL     OW 2901   2.999   3.345   1.872 -0.6573 -0.3645 -0.0717
  958SOL    HW1 2902   3.056   3.376   1.942  0.6689 -0.7020 -0.9601
  958SOL    HW2 2903   2.932   3.412   1.864 -0.1777  0.2386  0.7578
  959SOL     OW 2904   3.616   1.420   1.964 -0.0585 -0.2439  0.3019
  959SOL    HW1 2905   3.683   1.421   2.032 -0.1134  0.4366  0.3503
  959SOL    HW2 2906   3.537   1.391   2.008  0.2783 -1.4222  0.1656
  960SOL     OW 2907   3.653   0.167   1.989  0.5356 -0.2838 -0.3551
  960SOL    HW1 2908   3.569   0.174   2.036  1.0486  1.1949  0.4009
  960SOL    HW2 2909   3.719   0.170   2.057  1.2259 -1.9814 -0.9082
  961SOL     OW 2910   2.743   0.943   1.452  0.2479  0.6205 -0.0153
  961SOL    HW1 2911   2.688   0.952   1.374  0.5468  1.5112 -0.1248
  961SOL    HW2 2912   2.697   0.992   1.520  0.9972  1.5384 -0.1593
  962SOL     OW 2913   2.702   3.618   2.284  0.2440 -0.3638 -0.8655
  962SOL    HW1 2914   2.786   3.655   2.255  0.4582 -1.4064 -1.6118
  962SOL    HW2 2915   2.636   3.670   2.237  0.4296  0.7336  0.0350
  963SOL     OW 2916   3.019   2.872   1.788  0.1020 -0.9355  0.1044
  963SOL    HW1 2917   3.090   2.929   1.757  0.1494  0.9933  3.3135
  963SOL    HW2 2918   2.939   2.919   1.763  0.0864 -0.6710  0.6412
  964SOL     OW 2919   4.358   3.289   3.156  0.0577 -0.4078 -0.3378
  964SOL    HW1 2920   4.266   3.306   3.138  0.3945 -0.3370 -2.1895
  964SOL    HW2 2921   4.371   3.197   3.131  0.3191 -0.6865  0.7525
  965SOL     OW 2922   3.679   2.990   1.068  0.2987 -0.7385 -0.0817
  965SOL    HW1 2923   3.719   2.976   0.982 -1.1231 -0.4755 -0.8100
  965SOL    HW2 2924   3.717   2.922   1.124  2.0980 -0.2124 -0.6013
  966SOL     OW 2925   3.032   4.266   1.883  0.4030  0.7407 -0.7612
  966SOL    HW1 2926   3.075   4.236   1.804  0.2471 -2.7267  0.2970
  966SOL    HW2 2927   3.080   4.224   1.955 -1.6498  0.7899  0.7457
  967SOL     OW 2928   3.826   4.038   1.296 -0.3133 -0.1051  0.4125
  967SOL    HW1 2929   3.764   4.017   1.227  0.7363 -2.4463  0.0928
  967SOL    HW2 2930   3.799   3.983   1.370  2.0708 -2.3030 -0.1876
  968SOL     OW 2931   3.519   3.892   0.448  0.0765 -0.1188  0.0695
  968SOL    HW1 2932   3.471   3.809   0.439 -1.0718  0.5858 -0.5270
  968SOL    HW2 2933   3.477   3.951   0.386 -0.3903  1.4776  1.8114
  969SOL     OW 2934   4.150   0.266   3.002  0.2870 -0.3005  0.1613
  969SOL    HW1 2935   4.099   0.214   3.063 -1.5330  2.0989  0.8150
  969SOL    HW2 2936   4.206   0.321   3.057  0.3924  0.1883 -0.4188
  970SOL     OW 2937   4.065   3.684   1.357  1.1306  0.0871  0.4607
  970SOL    HW1 2938   4.156   3.713   1.369  1.5450 -0.4733 -1.1269
  970SOL    HW2 2939   4.047   3.699   1.264 -1.0039  1.7646  1.0476
  971SOL     OW 2940   2.400   4.053   0.918  0.2172 -0.0449 -0.0765
  971SOL    HW1 2941   2.387   4.106   0.839 -1.3538 -0.6917 -0.2965
  971SOL    HW2 2942   2.448   3.976   0.888 -0.1042 -0.1428 -0.3444
  972SOL     OW 2943   4.131   0.989   1.754 -0.0630  0.2383  0.3389
  972SOL    HW1 2944   4.095   0.959   1.670  1.2571  1.0521 -0.5690
  972SOL    HW2 2945   4.190   1.061   1.730  1.9866 -0.8725  1.7414
  973SOL     OW 2946   2.794   4.280   0.411 -0.3667 -0.2207  0.5659
  973SOL    HW1 2947   2.797   4.216   0.340  0.5145 -3.3024  3.1349
  973SOL    HW2 2948   2.882   4.279   0.449 -0.8148  1.2424  1.7706
  974SOL     OW 2949   1.379   2.069   2.853  0.1339  0.5456 -0.1218
  974SOL    HW1 2950   1.300   2.109   2.889  0.3918  0.8023  0.1598
  974SOL    HW2 2951   1.379   1.980   2.889  0.3596  0.7806  0.4681
  975SOL     OW 2952   0.286   0.638   0.512 -0.0560 -0.1524  0.1452
  975SOL    HW1 2953   0.218   0.695   0.547 -2.7752 -0.3594 -4.0867
  975SOL    HW2 2954   0.326   0.688   0.441  1.6126 -1.4520  0.1006
  976SOL     OW 2955   3.805   0.729   2.661  0.5513  0.0827  0.4160
  976SOL    HW1 2956   3.813   0.750   2.754  0.5021 -0.8008  0.6359
  976SOL    HW2 2957   3.895   0.727   2.628  0.5988 -0.0470  0.5533
  977SOL     OW 2958   0.005   2.931   3.134  0.3090  0.1318  0.3813
  977SOL    HW1 2959  -0.024   2.874   3.063  0.0381  0.9720 -0.1915
  977SOL    HW2 2960   0.095   2.954   3.112  0.6442 -0.5744  0.9483
  978SOL     OW 2961   0.164   3.088   1.316  0.3956 -0.5370  0.4090
  978SOL    HW1 2962   0.118   3.006   1.297 -0.1129 -0.4518  1.2190
  978SOL    HW2 2963   0.161   3.096   1.411  0.0722  0.6246  0.3231
  979SOL     OW 2964   2.554   1.604   0.123  0.3163  0.9041  0.0382
  979SOL    HW1 2965   2.576   1.516   0.153 -0.6693  0.6650  0.1023
  979SOL    HW2 2966   2.495   1.590   0.049  1.7218  1.4991 -1.2573
  980SOL     OW 2967   2.325   0.291   1.822 -0.6789 -0.2402  0.1203
  980SOL    HW1 2968   2.235   0.323   1.819 -0.9750 -0.8854  1.3044
  980SOL    HW2 2969   2.376   0.356   1.774 -1.7941  0.0518 -0.7043
  981SOL     OW 2970   2.197   3.355   0.538 -0.1138  0.4234 -0.8274
  981SOL    HW1 2971   2.117   3.335   0.489 -0.3535  2.5785 -1.4449
  981SOL    HW2 2972   2.177   3.438   0.582  0.4547 -0.9371  2.2126
  982SOL     OW 2973   1.781   0.173   2.714  0.2116  0.1591  0.0407
  982SOL    HW1 2974   1.767   0.186   2.620  0.6038 -0.5833 -0.1322
  982SOL    HW2 2975   1.874   0.151   2.721 -0.1613 -1.4413  0.3951
  983SOL     OW 2976   2.195   1.177   2.390 -0.0754 -0.2138 -0.6417
  983SOL    HW1 2977   2.181   1.083   2.373 -0.5032 -0.1140 -0.8747
  983SOL    HW2 2978   2.127   1.220   2.338  0.1581  0.2290 -0.5794
  984SOL     OW 2979   3.366   0.209   2.791  0.2366  0.6495 -0.0353
  984SOL    HW1 2980   3.365   0.239   2.700 -0.0880 -3.3602 -1.5551
  984SOL    HW2 2981   3.281   0.169   2.804  1.9705 -3.3982  0.1758
  985SOL     OW 2982   0.936   1.766   0.258 -0.5704  0.6389 -0.4605
  985SOL    HW1 2983   0.920   1.802   0.345  0.1668  2.1114 -0.9132
  985SOL    HW2 2984   0.859   1.791   0.207 -1.4233 -0.9946 -0.0305
  986SOL     OW 2985   3.458   0.656   2.246 -0.1636 -0.0230 -0.8488
  986SOL    HW1 2986   3.537   0.602   2.256 -2.3740 -3.1589  2.3287
  986SOL    HW2 2987   3.458   0.712   2.323 -0.8095  0.2985 -1.0796
  987SOL     OW 2988   0.913   3.708   1.089  0.1310  0.1478  0.0010
  987SOL    HW1 2989   0.969   3.778   1.055 -0.7038  0.7108 -0.2468
  987SOL    HW2 2990   0.858   3.752   1.154 -0.8773 -0.1248 -0.6528
  988SOL     OW 2991   1.061   3.301   0.278  0.1515 -0.7842 -0.6053
  988SOL    HW1 2992   1.039   3.207   0.277 -0.6527 -0.6457  0.7512
  988SOL    HW2 2993   1.137   3.307   0.335 -0.8143 -0.4593  0.7071
  989SOL     OW 2994   1.270   4.478   0.196 -0.1311  0.0249  0.2462
  989SOL    HW1 2995   1.233   4.390   0.206  2.3004 -1.3183 -1.4449
  989SOL    HW2 2996   1.313   4.495   0.280  1.6769 -1.6392 -0.2818
  990SOL     OW 2997   2.117   1.865   0.993  0.4556  0.2805 -0.6100
  990SOL    HW1 2998   2.145   1.912   0.916 -0.1124  1.1146 -0.3209
  990SOL    HW2 2999   2.149   1.917   1.067 -0.9118  0.7155 -0.2817
  991SOL     OW 3000   3.050   1.105   2.044  0.4681 -0.0086  0.7341
  991SOL    HW1 3001   3.049   1.018   2.005  1.5699  0.2683  0.0598
  991SOL    HW2 3002   2.973   1.149   2.007 -0.4592 -0.8735  1.5588
  992SOL     OW 3003   2.765   1.253   0.395  0.2884 -0.8066  0.6159
  992SOL    HW1 3004   2.764   1.292   0.308 -0.7228 -1.2307  0.4103
  992SOL    HW2 3005   2.856   1.229   0.410  0.7744  0.8068  0.3963
  993SOL     OW 3006   3.220   2.304   2.451  0.2009 -0.4584 -0.7262
  993SOL    HW1 3007   3.142   2.247   2.451 -0.0927 -0.0638 -0.3413
  993SOL    HW2 3008   3.192   2.383   2.405 -0.2324  0.4723  1.0449
  994SOL     OW 3009   3.562   4.278   0.884  0.3208 -0.3039  0.1448
  994SOL    HW1 3010   3.628   4.210   0.868 -0.8004 -1.5631  0.6940
  994SOL    HW2 3011   3.543   4.271   0.977  1.5081  2.0482  0.6215
  995SOL     OW 3012   2.974   4.059   1.110  0.3394 -0.3359 -0.4056
  995SOL    HW1 3013   2.898   4.096   1.154  0.6397  1.0717 -1.0195
  995SOL    HW2 3014   2.972   3.966   1.133 -1.6445 -0.3665 -0.5410
  996SOL     OW 3015   4.159   1.573   1.383  0.3220  0.1536 -0.3281
  996SOL    HW1 3016   4.164   1.579   1.288 -0.1869 -1.4700 -0.4797
  996SOL    HW2 3017   4.189   1.659   1.414  2.3912  0.0669 -1.8813
  997SOL     OW 3018   3.591   1.661   1.862 -0.0587 -0.4359  0.6618
  997SOL    HW1 3019   3.676   1.697   1.888  0.3990 -0.3287 -0.9039
  997SOL    HW2 3020   3.587   1.576   1.906  1.9434 -1.5152 -1.0698
  998SOL     OW 3021   0.932   3.770   0.207 -0.0137  0.0357 -0.6112
  998SOL    HW1 3022   0.934   3.691   0.261  1.9432  1.4215  1.4669
  998SOL    HW2 3023   0.908   3.738   0.120  0.5186 -2.8086  0.1937
  999SOL     OW 3024   0.495   3.186   2.102  1.0187 -0.5653 -0.4955
  999SOL    HW1 3025   0.459   3.101   2.131  0.5998 -0.5055 -0.8245
  999SOL    HW2 3026   0.449   3.250   2.156 -0.5210 -0.3796 -1.9546
 1000SOL     OW 3027   2.752   4.279   1.902  0.2254 -0.1756  0.3970
 1000SOL    HW1 3028   2.724   4.357   1.853 -1.8906 -1.1786 -0.1148
 1000SOL    HW2 3029   2.848   4.280   1.895  0.1359  1.1301 -1.5564
 1001SOL     OW 3030   2.871   0.951   0.026 -0.3975 -0.3384  0.6791
 1001SOL    HW1 3031   2.925   1.012  -0.023  0.2201 -0.6370  0.9828
 1001SOL    HW2 3032   2.931   0.881   0.052 -1.3883 -1.9657 -1.1266
 1002SOL     OW 3033   3.105   2.552   1.388  0.8525  0.5826  0.0107
 1002SOL    HW1 3034   3.140   2.641   1.385 -1.4369  1.6267  1.4544
 1002SOL    HW2 3035   3.147   2.511   1.463  0.5852  1.0958  0.4454
 1003SOL     OW 3036   2.699   2.156   2.873  0.1454  0.1045 -0.2074
 1003SOL    HW1 3037   2.777   2.208   2.851  0.3235 -0.3421 -0.6541
 1003SOL    HW2 3038   2.677   2.183   2.962  1.9894 -1.1494  0.6999
 1004SOL     OW 3039   0.166   1.958   2.920  0.0314 -0.6959 -0.1939
 1004SOL    HW1 3040   0.238   1.927   2.975 -0.5800 -0.5824  0.6899
 1004SOL    HW2 3041   0.206   1.975   2.835  1.0003 -0.8583  0.2209
 1005SOL     OW 3042   3.926   2.900   2.133  0.0296  0.3477 -0.5572
 1005SOL    HW1 3043   3.920   2.963   2.205  0.3052  0.4217 -0.6011
 1005SOL    HW2 3044   3.840   2.857   2.132 -0.4331  1.2377 -0.9991
 1006SOL     OW 3045   0.927   0.725   2.625  0.2421 -0.0128  0.0334
 1006SOL    HW1 3046   0.900   0.750   2.713  0.4029  1.3296 -0.2783
 1006SOL    HW2 3047   0.943   0.808   2.580  3.6414 -0.6530 -0.2034
 1007SOL     OW 3048   3.269   3.358   0.283 -0.1416 -0.2117  0.8874
 1007SOL    HW1 3049   3.361   3.375   0.264 -0.7130  1.1369 -0.9388
 1007SOL    HW2 3050   3.265   3.264   0.298  1.0877 -0.8318 -2.0395
 1008SOL     OW 3051   2.658   4.034   2.312  0.3393  0.3897  0.4062
 1008SOL    HW1 3052   2.599   4.053   2.385  1.3783  3.5273  0.5622
 1008SOL    HW2 3053   2.611   4.065   2.235  0.7450  0.5271  0.2116
 1009SOL     OW 3054   1.522   3.231   2.004  0.2372  0.2926  0.3842
 1009SOL    HW1 3055   1.472   3.211   2.084 -0.4595 -0.5897 -0.2606
 1009SOL    HW2 3056   1.499   3.161   1.943  0.4800  1.1548 -0.7255
 1010SOL     OW 3057   3.216   0.436   2.055 -0.3423  0.0018 -0.3106
 1010SOL    HW1 3058   3.130   0.425   2.015 -0.3561  1.4130 -0.7392
 1010SOL    HW2 3059   3.239   0.528   2.037  0.1330  0.3982  1.9969
 1011SOL     OW 3060   3.869   1.297   0.896  0.3473  0.2000  0.1014
 1011SOL    HW1 3061   3.780   1.267   0.912  0.3505 -0.5847 -1.2416
 1011SOL    HW2 3062   3.924   1.222   0.920  0.4849 -0.1770 -1.3233
 1012SOL     OW 3063   1.818   2.390   0.041 -0.2084 -0.0674 -0.3378
 1012SOL    HW1 3064   1.889   2.416   0.100  0.5208  0.5953 -1.4779
 1012SOL    HW2 3065   1.753   2.351   0.099  1.0817 -0.7149  0.7371
 1013SOL     OW 3066   0.951   2.637   1.488  0.5578 -0.6342  0.0239
 1013SOL    HW1 3067   1.018   2.705   1.494  0.7749 -0.7188 -1.2846
 1013SOL    HW2 3068   0.993   2.559   1.525  0.2955 -0.0840  1.5590
 1014SOL     OW 3069   2.171   4.146   1.107  0.0942  0.3890 -0.2959
 1014SOL    HW1 3070   2.109   4.195   1.053 -0.9145 -0.6092 -0.0875
 1014SOL    HW2 3071   2.240   4.119   1.047  0.5180  1.7778 -0.4734
 1015SOL     OW 3072   0.888   3.070   2.679  0.4368  1.0550 -0.8065
 1015SOL    HW1 3073   0.869   3.029   2.595 -0.6678 -0.4970  0.1570
 1015SOL    HW2 3074   0.807   3.116   2.703  0.4490  0.7733 -0.2009
 1016SOL     OW 3075   0.421   2.851   1.361 -0.3310  0.1284  0.6629
 1016SOL    HW1 3076   0.482   2.858   1.288  2.0917 -0.7499  2.4699
 1016SOL    HW2 3077   0.382   2.938   1.369  0.0616  0.4902 -1.0470
 1017SOL     OW 3078   4.137   3.768   2.121 -0.0497  0.9229 -0.3576
 1017SOL    HW1 3079   4.121   3.681   2.085  1.8163  0.7628 -0.9370
 1017SOL    HW2 3080   4.088   3.770   2.203 -3.0362  0.6834 -2.0062
 1018SOL     OW 3081   0.231   3.721   2.101  0.5354  0.1050  0.7205
 1018SOL    HW1 3082   0.225   3.632   2.067  1.9361  0.3084 -0.0925
 1018SOL    HW2 3083   0.163   3.769   2.053 -1.3293 -0.8120  2.2813
 1019SOL     OW 3084   0.801   0.559   1.649 -0.0622  0.4134 -0.0805
 1019SOL    HW1 3085   0.815   0.540   1.742  0.2004  0.0124 -0.2044
 1019SOL    HW2 3086   0.830   0.650   1.639 -0.7681  0.7042  0.3794
 1020SOL     OW 3087   3.266   1.052   1.288 -0.3529 -0.5148 -0.1789
 1020SOL    HW1 3088   3.275   1.071   1.382  1.7982 -1.9939 -0.0209
 1020SOL    HW2 3089   3.285   1.136   1.245  0.8987 -0.3405  0.6678
 1021SOL     OW 3090   3.210   2.005   0.716 -0.0946 -0.3506 -0.0653
 1021SOL    HW1 3091   3.244   1.984   0.803  1.1968 -1.9033 -0.8937
 1021SOL    HW2 3092   3.164   2.088   0.727  2.4010  0.9236  1.5224
 1022SOL     OW 3093   3.057   2.781   2.315 -0.3227  0.3773  0.3225
 1022SOL    HW1 3094   2.991   2.850   2.313  0.0674  0.7358 -0.3436
 1022SOL    HW2 3095   3.109   2.794   2.236  1.1512  0.7011  1.2940
 1023SOL     OW 3096   2.446   4.188   0.091  0.4476  0.4266  0.2366
 1023SOL    HW1 3097   2.382   4.258   0.101 -0.8959 -0.1669 -2.9309
 1023SOL    HW2 3098   2.463   4.184  -0.003  2.2572 -1.9676  0.5671
 1024SOL     OW 3099   4.031   0.598   2.059 -0.3066  0.8634 -0.1917
 1024SOL    HW1 3100   4.072   0.560   1.981  0.1281  0.0420  0.4221
 1024SOL    HW2 3101   3.999   0.684   2.030 -0.6557  0.3395 -1.4173
 1025SOL     OW 3102   2.692   1.958   2.663  0.2724 -0.2622 -0.0885
 1025SOL    HW1 3103   2.608   1.977   2.622 -0.3344 -1.4812  0.5530
 1025SOL    HW2 3104   2.705   2.028   2.726 -0.8938 -0.7645  0.7306
 1026SOL     OW 3105   0.991   0.192   0.350 -0.2113  0.0690  0.0849
 1026SOL    HW1 3106   0.926   0.127   0.324  0.1027  0.2065 -1.1128
 1026SOL    HW2 3107   0.955   0.275   0.318 -0.4400  0.4597  1.2858
 1027SOL     OW 3108   1.617   3.277   0.290  0.8320 -0.0806  0.2717
 1027SOL    HW1 3109   1.586   3.316   0.372  0.1089  0.8715 -0.4390
 1027SOL    HW2 3110   1.541   3.231   0.254  1.3874 -1.2813  0.5590
 1028SOL     OW 3111   0.151   0.496   2.414  0.2891 -0.3357 -0.6487
 1028SOL    HW1 3112   0.062   0.518   2.441  0.8738  0.9621  0.3649
 1028SOL    HW2 3113   0.181   0.433   2.479  0.3727 -0.1642 -0.5192
 1029SOL     OW 3114   2.581   1.660   0.550  0.5597  0.6464  0.0874
 1029SOL    HW1 3115   2.524   1.637   0.622 -0.9362 -1.1271 -1.5478
 1029SOL    HW2 3116   2.650   1.714   0.589 -0.4896  0.2222  2.6731
 1030SOL     OW 3117   2.540   0.923   0.074 -0.2348  0.1043  0.2714
 1030SOL    HW1 3118   2.634   0.939   0.060 -0.4061  3.6392  2.1097
 1030SOL    HW2 3119   2.537   0.872   0.155  0.0682 -0.7698 -0.2480
 1031SOL     OW 3120   2.120   0.300   1.105  0.5743  0.7712  0.2186
 1031SOL    HW1 3121   2.040   0.254   1.129  0.7263  0.6913  0.5719
 1031SOL    HW2 3122   2.101   0.337   1.019 -0.2547  1.7546  0.8067
 1032SOL     OW 3123   3.829   3.837   2.198  0.4379 -0.4284 -0.0874
 1032SOL    HW1 3124   3.779   3.759   2.225  0.6224 -0.7545 -0.6561
 1032SOL    HW2 3125   3.825   3.835   2.102  2.9189 -1.4068 -0.2483
 1033SOL     OW 3126   3.567   1.119   0.515 -0.1086 -0.7812  0.2487
 1033SOL    HW1 3127   3.554   1.203   0.558 -1.2074 -1.3246  1.0247
 1033SOL    HW2 3128   3.654   1.090   0.543  0.5999  0.4223 -0.6322
 1034SOL     OW 3129   3.560   2.267   0.813  0.1060  0.1768  0.4246
 1034SOL    HW1 3130   3.487   2.312   0.771 -1.1008  0.6933  2.9119
 1034SOL    HW2 3131   3.593   2.329   0.877  1.0520 -1.0118  1.1346
 1035SOL     OW 3132   3.308   1.338   2.000 -0.2807  0.0635 -0.2207
 1035SOL    HW1 3133   3.221   1.326   2.039 -1.1855 -0.9305 -2.3820
 1035SOL    HW2 3134   3.304   1.288   1.919  2.4083 -0.1673 -0.2769
 1036SOL     OW 3135   3.052   0.066   0.450  0.2350  0.2079 -0.0456
 1036SOL    HW1 3136   3.016   0.089   0.364 -0.3913  0.4774  0.2807
 1036SOL    HW2 3137   2.992  -0.001   0.483 -0.1908  0.9135  0.6553
 1037SOL     OW 3138   2.999   4.077   0.051 -0.3439 -0.1327  0.5448
 1037SOL    HW1 3139   3.030   4.047   0.136  2.3952 -0.0503 -0.3231
 1037SOL    HW2 3140   3.078   4.106   0.006 -1.9479  1.6535 -1.3296
 1038SOL     OW 3141   4.451   0.202   1.381 -0.2135 -0.1929  0.2235
 1038SOL    HW1 3142   4.445   0.109   1.400 -1.4077  0.0114  0.9663
 1038SOL    HW2 3143   4.522   0.234   1.437  0.1912 -0.6506 -0.0285
 1039SOL     OW 3144   2.881   0.066   3.130  0.1664 -0.0722  0.3366
 1039SOL    HW1 3145   2.875   0.159   3.107 -2.0510 -0.1213  0.5312
 1039SOL    HW2 3146   2.838   0.020   3.057  0.9029 -0.9208  0.4222
 1040SOL     OW 3147   2.015   0.664   2.648  0.2922  0.9749  0.6457
 1040SOL    HW1 3148   2.078   0.703   2.587 -1.8238  1.0535 -1.6128
 1040SOL    HW2 3149   1.938   0.645   2.595 -0.0882 -3.2211  2.3150
 1041SOL     OW 3150   3.726   0.914   0.824 -0.1955 -0.5453  0.1870
 1041SOL    HW1 3151   3.668   0.989   0.837  1.4488  0.5144  1.9925
 1041SOL    HW2 3152   3.781   0.938   0.750  2.8061  1.8947  2.8873
 1042SOL     OW 3153   3.125   3.559   2.591 -0.3100  0.7191  0.1109
 1042SOL    HW1 3154   3.051   3.514   2.632 -1.0564 -0.3059 -2.2250
 1042SOL    HW2 3155   3.121   3.648   2.626 -1.9439  0.3790  0.8874
 1043SOL     OW 3156   3.104   1.187   0.538  0.4365  0.7120  0.2354
 1043SOL    HW1 3157   3.134   1.278   0.537 -0.0263  0.8721  0.4659
 1043SOL    HW2 3158   3.181   1.136   0.514  1.1983  1.0329  1.8614
 1044SOL     OW 3159   2.039   4.103   0.073  0.0620 -0.5564  0.3231
 1044SOL    HW1 3160   2.009   4.189   0.041 -0.4839 -1.7458 -2.6754
 1044SOL    HW2 3161   2.010   4.100   0.164 -2.2641  1.4004 -0.2474
 1045SOL     OW 3162   2.120   2.386   2.816 -0.0696  0.2984 -0.3966
 1045SOL    HW1 3163   2.040   2.423   2.779 -1.3871 -1.1621  0.8497
 1045SOL    HW2 3164   2.157   2.333   2.745 -0.9374 -0.0666 -0.5864
 1046SOL     OW 3165   1.060   1.077   2.262 -0.4115 -0.3008 -0.0637
 1046SOL    HW1 3166   1.122   1.147   2.242 -1.0546 -0.0136 -1.0929
 1046SOL    HW2 3167   0.974   1.113   2.241 -0.8009 -1.2281 -0.1315
 1047SOL     OW 3168   0.818   2.863   1.120  0.0492 -0.2960  0.3320
 1047SOL    HW1 3169   0.749   2.865   1.054  0.9678  0.3889 -0.6457
 1047SOL    HW2 3170   0.806   2.944   1.170  0.5919  0.2111 -0.3373
 1048SOL     OW 3171   2.273   1.570   0.719  0.3946 -0.1323 -0.0624
 1048SOL    HW1 3172   2.215   1.517   0.773  0.6524 -0.1333  0.2205
 1048SOL    HW2 3173   2.218   1.602   0.648 -0.4748  1.5089  1.2662
 1049SOL     OW 3174   3.002   1.498   0.588  0.2956  0.8937 -0.7100
 1049SOL    HW1 3175   3.026   1.494   0.495 -2.7011 -0.3189 -1.5530
 1049SOL    HW2 3176   2.906   1.494   0.588  0.2400 -0.6505  2.4958
 1050SOL     OW 3177   1.184   2.798   1.493  0.0731 -0.0861 -0.4337
 1050SOL    HW1 3178   1.230   2.759   1.419 -1.2153 -0.0421 -1.2804
 1050SOL    HW2 3179   1.176   2.891   1.469 -0.3045 -0.0629 -0.2116
 1051SOL     OW 3180   2.967   0.374   1.992  0.3914  0.6073  0.5375
 1051SOL    HW1 3181   2.906   0.302   2.001  2.2535 -1.2221 -0.4800
 1051SOL    HW2 3182   2.937   0.421   1.914 -0.9911  1.1397  1.3608
 1052SOL     OW 3183   2.574   0.243   0.655 -0.6027  0.2042  0.6052
 1052SOL    HW1 3184   2.541   0.172   0.711 -0.5427 -0.3188 -0.0092
 1052SOL    HW2 3185   2.517   0.242   0.578  0.7872 -0.7013 -0.4579
 1053SOL     OW 3186   3.322   3.541   2.385  0.0451  0.0117  0.1890
 1053SOL    HW1 3187   3.239   3.558   2.429 -0.0033 -0.1413  0.1585
 1053SOL    HW2 3188   3.363   3.627   2.378  0.6046 -0.1192  1.6252
 1054SOL     OW 3189   0.588   1.951   2.400 -0.9013  0.0699  0.3044
 1054SOL    HW1 3190   0.609   2.030   2.349 -0.5419  0.1122  0.5163
 1054SOL    HW2 3191   0.494   1.939   2.386 -1.2637  1.3715  1.4133
 1055SOL     OW 3192   2.645   0.372   2.910 -0.3507 -0.1366 -0.0840
 1055SOL    HW1 3193   2.584   0.321   2.963 -0.5261 -0.6975 -0.8082
 1055SOL    HW2 3194   2.697   0.306   2.864 -0.8100  0.3289 -1.2992
 1056SOL     OW 3195   1.384   2.535   2.828 -0.3405  0.0102  0.0139
 1056SOL    HW1 3196   1.352   2.612   2.783  1.8692  0.3513 -1.0843
 1056SOL    HW2 3197   1.378   2.465   2.763 -0.0475 -0.2033  0.2179
 1057SOL     OW 3198   1.571   0.567   1.328  0.0296  0.1327  0.3880
 1057SOL    HW1 3199   1.509   0.634   1.298 -2.3627 -1.2786  1.8191
 1057SOL    HW2 3200   1.601   0.525   1.248 -2.9058 -0.7739 -0.3743
 1058SOL     OW 3201   3.223   3.451   0.562 -0.2293  0.8158  0.3179
 1058SOL    HW1 3202   3.293   3.402   0.606 -1.4517 -2.5874 -1.1876
 1058SOL    HW2 3203   3.240   3.439   0.469 -1.7292  1.6607 -0.1038
 1059SOL     OW 3204   2.325   3.177   0.970  0.3130  0.5282  0.2254
 1059SOL    HW1 3205   2.340   3.256   0.917 -2.0150  0.1874 -1.0463
 1059SOL    HW2 3206   2.320   3.210   1.060 -0.7875  1.9045 -0.2985
 1060SOL     OW 3207   2.084   2.462   1.852  0.0095 -0.9783  0.0441
 1060SOL    HW1 3208   2.176   2.433   1.847  0.1983 -0.5983  1.0351
 1060SOL    HW2 3209   2.083   2.522   1.926 -1.5917 -3.0368  1.8074
 1061SOL     OW 3210   3.513   0.630   0.941 -0.5876  0.4853  0.4905
 1061SOL    HW1 3211   3.504   0.647   1.035  0.7222 -0.3982  0.8018
 1061SOL    HW2 3212   3.607   0.618   0.927 -0.8796 -0.7867 -0.6787
 1062SOL     OW 3213   0.338   4.114   2.082 -0.4408  0.0223 -0.0471
 1062SOL    HW1 3214   0.297   4.130   2.167  0.5811 -0.8560  0.6410
 1062SOL    HW2 3215   0.308   4.186   2.026 -0.9429  0.7372  1.1177
 1063SOL     OW 3216   4.399   3.223   0.294 -0.7611 -0.3107  0.2352
 1063SOL    HW1 3217   4.427   3.164   0.364 -1.9799 -1.0633  0.1288
 1063SOL    HW2 3218   4.405   3.171   0.214 -0.3693  0.2137 -0.0845
 1064SOL     OW 3219   0.409   4.409   0.672  0.0345 -0.5645  0.2737
 1064SOL    HW1 3220   0.387   4.320   0.700  1.8511 -1.1987 -0.1858
 1064SOL    HW2 3221   0.502   4.418   0.692  0.0539  0.9917 -0.3658
 1065SOL     OW 3222   1.889   0.585   1.151 -0.0990 -0.1011  0.2475
 1065SOL    HW1 3223   1.867   0.545   1.235 -0.1625 -1.7307 -0.5091
 1065SOL    HW2 3224   1.880   0.515   1.087  1.2219  0.7498 -0.9647
 1066SOL     OW 3225   1.181   1.998   1.664  0.4227 -0.0107  0.0301
 1066SOL    HW1 3226   1.222   1.912   1.677  1.9970  0.6796 -0.2456
 1066SOL    HW2 3227   1.233   2.040   1.596 -2.3126 -0.0964 -2.3172
 1067SOL     OW 3228   1.287   2.400   1.659 -0.2163  0.1667  0.5549
 1067SOL    HW1 3229   1.355   2.415   1.593 -0.3760  1.2381  0.6306
 1067SOL    HW2 3230   1.318   2.323   1.707  0.7064  0.3484  0.2696
 1068SOL     OW 3231   3.419   3.370   0.766 -0.4172  0.0757  0.1951
 1068SOL    HW1 3232   3.473   3.291   0.752 -1.0338 -0.3030 -0.0637
 1068SOL    HW2 3233   3.378   3.356   0.851  0.3857  0.6619  0.6933
 1069SOL     OW 3234   3.790   1.636   3.106 -0.0277  0.3923 -0.1262
 1069SOL    HW1 3235   3.699   1.616   3.087 -0.8388  1.9036  1.8528
 1069SOL    HW2 3236   3.791   1.729   3.129  1.7795  0.1502  1.0285
 1070SOL     OW 3237   0.369   1.032   0.082 -0.3439 -1.2388  0.8215
 1070SOL    HW1 3238   0.366   1.117   0.038 -1.0562 -2.6976 -2.2478
 1070SOL    HW2 3239   0.314   1.043   0.160  4.1394  2.6537  4.0145
 1071SOL     OW 3240   0.462   1.994   1.293  0.0003  0.0281  0.0265
 1071SOL    HW1 3241   0.544   1.953   1.321 -1.0320 -1.7829  0.5920
 1071SOL    HW2 3242   0.449   2.067   1.354  0.5336 -0.4745  0.7607
 1072SOL     OW 3243   0.278   1.609   2.268  0.5915  0.0847  0.4762
 1072SOL    HW1 3244   0.294   1.603   2.362 -0.6153  2.2732  0.8830
 1072SOL    HW2 3245   0.349   1.664   2.235  0.2422  0.4716  0.3586
 1073SOL     OW 3246   3.461   1.646   2.608 -0.0924  0.6409  0.3233
 1073SOL    HW1 3247   3.395   1.616   2.546  1.0705 -0.3157 -0.5079
 1073SOL    HW2 3248   3.417   1.644   2.693 -0.7186 -1.3785 -0.0045
 1074SOL     OW 3249   1.477   2.782   2.099 -0.0191  0.1248 -0.3132
 1074SOL    HW1 3250   1.426   2.709   2.065  0.2323  0.6300 -1.8323
 1074SOL    HW2 3251   1.412   2.845   2.129 -0.2379 -0.5529  0.6944
 1075SOL     OW 3252   1.741   2.435   0.812  0.0566  0.2978 -0.2671
 1075SOL    HW1 3253   1.677   2.505   0.824 -1.5600 -1.5205  3.3506
 1075SOL    HW2 3254   1.701   2.376   0.748 -0.0289  1.0789 -0.9479
 1076SOL     OW 3255   3.187   0.955   2.887  0.0067  0.1008  0.1370
 1076SOL    HW1 3256   3.136   0.988   2.813  0.6737 -0.3324 -0.5344
 1076SOL    HW2 3257   3.138   0.982   2.965 -1.5386 -0.7853 -0.4877
 1077SOL     OW 3258   2.959   0.510   2.853 -0.0936 -0.5097 -0.2355
 1077SOL    HW1 3259   3.033   0.516   2.793 -0.1755 -1.2512 -0.4315
 1077SOL    HW2 3260   2.882   0.502   2.796 -0.0891 -2.1376 -0.0718
 1078SOL     OW 3261   1.799   3.906   2.650  0.8594  0.2556 -0.4373
 1078SOL    HW1 3262   1.810   3.812   2.637 -0.1708  0.2316 -1.2692
 1078SOL    HW2 3263   1.722   3.928   2.598 -0.9972  0.9702  2.3849
 1079SOL     OW 3264   1.191   4.329   2.377 -0.0048  0.5121 -0.0002
 1079SOL    HW1 3265   1.115   4.281   2.343 -0.4934  1.3971 -0.1811
 1079SOL    HW2 3266   1.177   4.330   2.472  0.9471 -1.2601  0.1969
 1080SOL     OW 3267   2.411   1.318   2.632  0.3225  0.1325  0.5443
 1080SOL    HW1 3268   2.476   1.383   2.608  0.9107 -0.6475 -0.0284
 1080SOL    HW2 3269   2.410   1.319   2.728 -0.3367  1.6005  0.5507
 1081SOL     OW 3270   0.414   0.071   0.442 -0.4124  0.1385  0.1875
 1081SOL    HW1 3271   0.406  -0.009   0.493  0.7201  0.5245  1.0292
 1081SOL    HW2 3272   0.369   0.138   0.494  0.2001  0.4018  0.3975
 1082SOL     OW 3273   0.705   0.003   1.313 -0.5198 -0.1444 -0.5192
 1082SOL    HW1 3274   0.741   0.034   1.230 -1.4163 -0.9685 -1.2346
 1082SOL    HW2 3275   0.743   0.061   1.378 -0.9929  1.5265 -1.6595
 1083SOL     OW 3276   4.134   1.537   1.971  0.0257 -0.1861 -0.2967
 1083SOL    HW1 3277   4.081   1.587   2.032  0.7303 -0.4559  0.5652
 1083SOL    HW2 3278   4.098   1.557   1.885 -0.5063  0.7997  0.1411
 1084SOL     OW 3279   2.588   3.767   2.480 -0.3139 -0.1535 -0.5241
 1084SOL    HW1 3280   2.495   3.745   2.478 -0.1791 -0.7308 -0.5897
 1084SOL    HW2 3281   2.629   3.706   2.419  0.0130  0.5838 -1.0439
 1085SOL     OW 3282   4.247   1.627   2.732 -0.1699 -0.1629 -0.0553
 1085SOL    HW1 3283   4.311   1.558   2.748 -0.7899 -0.8273 -0.3526
 1085SOL    HW2 3284   4.168   1.596   2.776 -0.8273 -0.2702 -1.2675
 1086SOL     OW 3285   3.205   2.293   0.489  0.8276  0.1376  0.5228
 1086SOL    HW1 3286   3.199   2.297   0.585  1.0523  1.5665  0.5029
 1086SOL    HW2 3287   3.291   2.255   0.473  1.0709  0.5124  0.9009
 1087SOL     OW 3288   1.496   2.958   1.179 -0.0848 -0.0923  0.2992
 1087SOL    HW1 3289   1.543   2.981   1.259  0.5054 -1.3104  0.3382
 1087SOL    HW2 3290   1.425   2.901   1.209 -0.1243 -0.1982  0.0067
 1088SOL     OW 3291   0.977   3.544   0.357  0.1321 -0.1138  0.0524
 1088SOL    HW1 3292   0.921   3.513   0.428  0.0811 -2.3100 -0.8512
 1088SOL    HW2 3293   1.006   3.464   0.313  2.2642  1.0555 -0.8219
 1089SOL     OW 3294   0.395   3.144   2.702  0.0638  0.4297  0.0474
 1089SOL    HW1 3295   0.342   3.119   2.778  0.6049  0.5629  0.4756
 1089SOL    HW2 3296   0.485   3.135   2.732  0.2809  1.1171 -0.3789
 1090SOL     OW 3297   1.239   4.193   1.304  0.0155  0.9395  0.1706
 1090SOL    HW1 3298   1.283   4.209   1.221 -1.0590  2.0534 -0.2361
 1090SOL    HW2 3299   1.264   4.104   1.329  2.0570  1.3460 -0.2509
 1091SOL     OW 3300   0.095   0.021   2.462 -0.3710 -0.4451 -0.6302
 1091SOL    HW1 3301   0.053   0.060   2.539  0.1079 -0.1122 -0.5314
 1091SOL    HW2 3302   0.070   0.079   2.390 -3.0555 -2.2222 -1.2513
 1092SOL     OW 3303   0.293   1.062   1.652 -0.0022  0.0136 -0.1423
 1092SOL    HW1 3304   0.303   0.984   1.597  0.0326 -0.4625  0.5269
 1092SOL    HW2 3305   0.200   1.064   1.674 -0.6769  1.9565 -2.7400
 1093SOL     OW 3306   1.266   2.613   1.858 -0.1577  0.3973 -0.1002
 1093SOL    HW1 3307   1.249   2.530   1.813 -0.5638  1.3721 -1.8234
 1093SOL    HW2 3308   1.180   2.654   1.866 -0.1161  0.2075  1.7314
 1094SOL     OW 3309   0.027   1.831   0.797  0.4986 -0.0058  0.6816
 1094SOL    HW1 3310   0.053   1.752   0.751  0.5657 -0.0357  0.7714
 1094SOL    HW2 3311   0.032   1.900   0.731  1.2178  0.0646  0.8025
 1095SOL     OW 3312   3.228   0.706   1.937 -0.1739 -0.3482 -0.4566
 1095SOL    HW1 3313   3.252   0.735   1.849 -0.6610  0.7099 -0.2557
 1095SOL    HW2 3314   3.136   0.730   1.946  0.7379  3.1595  1.6729
 1096SOL     OW 3315   1.865   2.499   2.227  0.0439 -0.4089  0.2036
 1096SOL    HW1 3316   1.772   2.512   2.248 -0.0390  0.2570 -0.5097
 1096SOL    HW2 3317   1.869   2.412   2.188  0.3190 -2.0560  3.4988
 1097SOL     OW 3318   3.030   1.534   0.091 -0.0848  0.0620 -0.0630
 1097SOL    HW1 3319   3.024   1.474   0.017  0.0345  0.0601 -0.0706
 1097SOL    HW2 3320   3.054   1.618   0.052 -2.1312  0.5883 -0.2922
 1098SOL     OW 3321   2.438   2.274   2.818  0.1260  0.2311  0.3052
 1098SOL    HW1 3322   2.446   2.317   2.903  3.0437  1.6831 -0.5608
 1098SOL    HW2 3323   2.527   2.253   2.793 -0.7550 -1.3010 -1.8760
 1099SOL     OW 3324   1.454   0.864   1.944 -0.1720  0.5749 -0.0846
 1099SOL    HW1 3325   1.471   0.819   1.862  0.8250  1.2900 -0.2982
 1099SOL    HW2 3326   1.398   0.938   1.920 -0.7309  0.2008  0.0534
 1100SOL     OW 3327   2.104   3.420   0.898  0.2066 -0.2486  0.0751
 1100SOL    HW1 3328   2.149   3.476   0.961  0.1731  0.2398 -0.3299
 1100SOL    HW2 3329   2.092   3.475   0.821 -3.0219  0.3716  0.8783
 1101SOL     OW 3330   1.922   4.377   0.027  0.2578  0.3952  0.5088
 1101SOL    HW1 3331   1.946   4.467   0.049 -0.4170  0.5674  0.5741
 1101SOL    HW2 3332   1.826   4.378   0.026  0.2492 -0.3100  0.4444
 1102SOL     OW 3333   1.968   1.417   2.997  0.3780  0.2460 -0.5014
 1102SOL    HW1 3334   1.996   1.487   2.938 -0.0483  0.5715 -0.3208
 1102SOL    HW2 3335   1.873   1.419   2.994  0.3601 -0.0737 -0.1986
 1103SOL     OW 3336   1.902   3.644   1.265 -0.2875 -0.0627  0.3609
 1103SOL    HW1 3337   1.974   3.705   1.249 -1.1822  1.5846  2.1599
 1103SOL    HW2 3338   1.826   3.700   1.283 -1.9134 -1.7369 -0.8961
 1104SOL     OW 3339   1.845   1.146   2.947  0.4205 -0.4784  0.1875
 1104SOL    HW1 3340   1.883   1.234   2.945 -1.1130  0.2094 -0.8417
 1104SOL    HW2 3341   1.917   1.089   2.973  2.4136  0.6540 -2.4082
 1105SOL     OW 3342   3.444   0.259   2.140  0.0379  0.0192  0.2114
 1105SOL    HW1 3343   3.350   0.253   2.154 -0.0976  0.1543 -0.5855
 1105SOL    HW2 3344   3.467   0.348   2.166 -0.4597  0.7645 -1.7071
 1106SOL     OW 3345   3.844   3.511   2.086  0.2129  0.3142  0.1870
 1106SOL    HW1 3346   3.886   3.426   2.101 -2.4001 -1.0121  0.6626
 1106SOL    HW2 3347   3.871   3.536   1.998  0.0179 -1.7184 -0.5173
 1107SOL     OW 3348   4.242   0.361   2.721  0.1681  0.2438 -0.8919
 1107SOL    HW1 3349   4.313   0.307   2.687 -0.9082 -0.6668 -1.7363
 1107SOL    HW2 3350   4.205   0.309   2.793 -0.4312  0.1642 -1.2580
 1108SOL     OW 3351   1.979   1.678   2.195 -0.5950 -0.1010  0.1408
 1108SOL    HW1 3352   2.069   1.678   2.228 -0.8915 -0.1587  0.9610
 1108SOL    HW2 3353   1.989   1.685   2.100  0.3184 -1.4692  0.1117
 1109SOL     OW 3354   3.658   3.932   1.089  0.2508  0.1393  0.5183
 1109SOL    HW1 3355   3.643   4.026   1.085  0.4018  0.1463 -0.0212
 1109SOL    HW2 3356   3.624   3.899   1.005  0.8500 -0.1874  0.3992
 1110SOL     OW 3357   2.602   4.267   1.024 -0.2145  0.2835 -0.5543
 1110SOL    HW1 3358   2.638   4.193   1.073 -1.2993 -1.4708 -2.2322
 1110SOL    HW2 3359   2.509   4.245   1.013 -0.4122  1.5541 -1.6861
 1111SOL     OW 3360   3.428   1.089   0.835 -0.3800 -0.7021  0.3710
 1111SOL    HW1 3361   3.430   1.095   0.930  1.8266 -1.2365  0.4123
 1111SOL    HW2 3362   3.393   1.001   0.817 -0.9765 -0.5276  0.6778
 1112SOL     OW 3363   4.324   0.150   1.963  0.2081 -0.3533  0.6865
 1112SOL    HW1 3364   4.230   0.168   1.970  0.0569 -0.6498 -0.3820
 1112SOL    HW2 3365   4.341   0.149   1.869  0.9308 -2.1337  0.8058
 1113SOL     OW 3366   0.287   0.362   0.483  0.0723 -0.2843 -0.6004
 1113SOL    HW1 3367   0.196   0.333   0.473 -1.4366  2.6477  2.4816
 1113SOL    HW2 3368   0.280   0.456   0.497  3.5718 -0.0497  0.3209
 1114SOL     OW 3369   3.534   1.652   2.225 -0.2247  0.4259 -0.4542
 1114SOL    HW1 3370   3.582   1.664   2.307 -0.9274 -3.5039  0.7513
 1114SOL    HW2 3371   3.598   1.670   2.157  1.3103  0.7894  1.0186
 1115SOL     OW 3372   2.592   4.467   1.543  0.2419  0.0450  0.1268
 1115SOL    HW1 3373   2.514   4.455   1.597  0.5763 -0.7460  0.4371
 1115SOL    HW2 3374   2.661   4.489   1.605  0.3466  0.4114 -0.1148
 1116SOL     OW 3375   0.648   0.338   1.631  0.0680 -0.2312  0.4031
 1116SOL    HW1 3376   0.668   0.296   1.547  0.9864 -0.1934  0.5961
 1116SOL    HW2 3377   0.702   0.417   1.632 -1.0058  0.5422  0.4194
 1117SOL     OW 3378   2.834   3.573   1.892  0.1678 -1.1158  0.5384
 1117SOL    HW1 3379   2.752   3.565   1.845  1.5619 -1.9818 -1.9287
 1117SOL    HW2 3380   2.857   3.665   1.886 -0.0730 -1.0733  0.2429
 1118SOL     OW 3381   3.184   3.103   0.358 -0.6350  0.8550 -0.4759
 1118SOL    HW1 3382   3.132   3.054   0.294  1.4297 -1.5495 -0.4593
 1118SOL    HW2 3383   3.274   3.098   0.326  0.1383  1.6005  1.4157
 1119SOL     OW 3384   4.002   0.049   1.485 -0.1627  0.2379 -0.4173
 1119SOL    HW1 3385   4.024   0.021   1.574 -0.8223  1.5254  0.1723
 1119SOL    HW2 3386   3.949  -0.022   1.451  2.3959 -1.6085 -0.8544
 1120SOL     OW 3387   0.901   4.114   0.691  0.5355 -0.0728  0.0251
 1120SOL    HW1 3388   0.981   4.133   0.742 -0.2720  0.4642  1.1417
 1120SOL    HW2 3389   0.904   4.175   0.618 -0.1506  1.8909  1.5333
 1121SOL     OW 3390   0.406   3.062   0.180 -0.2598  0.2050  0.6440
 1121SOL    HW1 3391   0.311   3.059   0.189 -0.2139  0.3437  1.2380
 1121SOL    HW2 3392   0.426   3.005   0.106 -0.9004  1.0603 -0.2155
 1122SOL     OW 3393   1.590   0.770   2.159  0.3716  0.3746 -0.0905
 1122SOL    HW1 3394   1.526   0.788   2.090 -0.6408 -0.4573  0.6009
 1122SOL    HW2 3395   1.669   0.816   2.131 -0.1262  0.3478 -1.6262
 1123SOL     OW 3396   1.776   3.753   1.624  0.3327 -0.3775  0.0788
 1123SOL    HW1 3397   1.780   3.790   1.536 -1.2009  0.4499  0.3242
 1123SOL    HW2 3398   1.848   3.795   1.671  0.6583 -0.2255 -0.5442
 1124SOL     OW 3399   0.343   0.615   2.831 -0.6360  0.0561  0.1442
 1124SOL    HW1 3400   0.265   0.659   2.866 -1.7416 -1.7140  0.0098
 1124SOL    HW2 3401   0.339   0.630   2.737 -1.1348 -0.5154  0.0722
 1125SOL     OW 3402   0.026   1.051   3.097 -0.6472 -0.3606 -0.3774
 1125SOL    HW1 3403   0.065   0.981   3.044  1.7428  1.1727 -0.7732
 1125SOL    HW2 3404   0.036   1.021   3.187  0.1499 -0.6338 -0.5504
 1126SOL     OW 3405   3.330   0.535   0.388 -0.2213  0.5644 -0.0471
 1126SOL    HW1 3406   3.271   0.464   0.415 -2.2385  1.4928 -1.7901
 1126SOL    HW2 3407   3.348   0.583   0.470  1.4035 -1.9884  1.2263
 1127SOL     OW 3408   0.719   0.904   2.445  0.1097 -0.8026  0.3153
 1127SOL    HW1 3409   0.706   0.878   2.536 -1.1267 -0.1482  0.3429
 1127SOL    HW2 3410   0.646   0.866   2.397 -1.4055  1.9155  0.2539
 1128SOL     OW 3411   2.156   1.352   1.769  0.4916  0.2862  0.6535
 1128SOL    HW1 3412   2.129   1.353   1.677  1.3940 -0.5010  0.3710
 1128SOL    HW2 3413   2.250   1.334   1.766  0.4728 -0.0023  1.7451
 1129SOL     OW 3414   1.030   2.376   1.517  0.5176 -0.2625  0.0022
 1129SOL    HW1 3415   1.084   2.346   1.591 -0.1645 -0.6523  0.3453
 1129SOL    HW2 3416   1.078   2.348   1.440  1.0313 -0.2188  0.2998
 1130SOL     OW 3417   1.527   1.907   0.457  0.1825  0.4302  0.3681
 1130SOL    HW1 3418   1.575   1.919   0.539 -1.7008 -1.4043  1.8557
 1130SOL    HW2 3419   1.482   1.824   0.468 -1.3999  0.8979 -1.9051
 1131SOL     OW 3420   2.238   1.860   2.021 -0.0124  0.3387 -0.1939
 1131SOL    HW1 3421   2.143   1.856   2.035  0.0804 -0.9043  0.2065
 1131SOL    HW2 3422   2.251   1.822   1.934  0.4348 -3.8358  1.4885
 1132SOL     OW 3423   4.064   3.182   1.234  0.1119 -0.2484  0.0050
 1132SOL    HW1 3424   4.154   3.177   1.268  0.1677 -0.8980 -0.2274
 1132SOL    HW2 3425   4.065   3.128   1.155  0.1632  1.8096 -1.4699
 1133SOL     OW 3426   2.150   0.799   0.200  0.2263 -0.3995  0.4510
 1133SOL    HW1 3427   2.164   0.892   0.186  2.9207 -0.3933  2.3645
 1133SOL    HW2 3428   2.193   0.757   0.125 -1.4599 -0.1694 -0.6992
 1134SOL     OW 3429   1.734   4.081   0.160 -0.2650  0.4149 -1.1744
 1134SOL    HW1 3430   1.799   4.045   0.100 -0.2316  0.7276 -1.3300
 1134SOL    HW2 3431   1.691   4.151   0.110 -0.5888  0.3365 -1.0087
 1135SOL     OW 3432   0.847   1.184   1.614  0.0097 -0.1869 -0.3434
 1135SOL    HW1 3433   0.795   1.149   1.686 -1.6855 -0.1423 -1.4859
 1135SOL    HW2 3434   0.782   1.213   1.549  1.4577 -0.2040 -1.8772
 1136SOL     OW 3435   2.308   2.200   0.941  0.1583  0.3216  0.0697
 1136SOL    HW1 3436   2.255   2.158   0.873  2.2663 -0.8180 -0.9442
 1136SOL    HW2 3437   2.243   2.242   0.999 -1.9220 -1.9269 -0.4585
 1137SOL     OW 3438   4.091   3.464   0.646  0.5153  0.3399  0.3955
 1137SOL    HW1 3439   4.129   3.411   0.716  2.7528  1.5655  0.2096
 1137SOL    HW2 3440   4.097   3.409   0.568 -1.5795 -0.8615  1.0280
 1138SOL     OW 3441   0.839   1.862   2.870 -0.2203 -0.1403 -0.4365
 1138SOL    HW1 3442   0.762   1.885   2.816 -0.9575 -0.5246  0.4290
 1138SOL    HW2 3443   0.841   1.767   2.869  0.1831 -0.1335 -0.3467
 1139SOL     OW 3444   1.530   2.769   3.030  0.2388 -0.0038 -0.0291
 1139SOL    HW1 3445   1.553   2.690   2.981  0.3678 -1.2362  1.9116
 1139SOL    HW2 3446   1.603   2.829   3.012  1.1641 -1.0597  0.0199
 1140SOL     OW 3447   0.130   3.325   2.787  0.3577 -0.1981 -0.6444
 1140SOL    HW1 3448   0.121   3.384   2.712  0.0274 -0.4023 -0.7663
 1140SOL    HW2 3449   0.224   3.328   2.808  0.3253  0.4413 -0.5855
 1141SOL     OW 3450   2.962   1.093   0.748 -0.1182  0.2297  0.5868
 1141SOL    HW1 3451   3.022   1.018   0.754 -1.4497 -0.9607 -0.3753
 1141SOL    HW2 3452   2.986   1.137   0.667  1.1317  1.3209  1.4990
 1142SOL     OW 3453   0.349   1.894   2.122  0.4818  0.2321  0.0950
 1142SOL    HW1 3454   0.430   1.858   2.085  1.9426  1.6822  1.7071
 1142SOL    HW2 3455   0.312   1.948   2.052  1.6772  0.6794 -0.2177
 1143SOL     OW 3456   4.006   3.353   0.152 -0.1933  0.0228 -0.5552
 1143SOL    HW1 3457   4.082   3.334   0.097 -0.4555  1.1535 -1.3467
 1143SOL    HW2 3458   3.931   3.335   0.096 -0.5314 -1.0442  0.2090
 1144SOL     OW 3459   3.747   3.715   0.732  0.0949 -0.2977 -0.8672
 1144SOL    HW1 3460   3.759   3.782   0.665 -1.5838 -0.3793 -1.3006
 1144SOL    HW2 3461   3.657   3.684   0.719  0.5641 -2.0836 -0.1689
 1145SOL     OW 3462   0.638   1.206   1.442 -0.1804 -0.1052 -0.1909
 1145SOL    HW1 3463   0.548   1.172   1.445  0.0050 -0.5481  1.6889
 1145SOL    HW2 3464   0.633   1.283   1.386 -1.3962 -1.0440 -1.4409
 1146SOL     OW 3465   0.491   0.030   1.056  0.7325  0.0611 -0.2984
 1146SOL    HW1 3466   0.541   0.109   1.035 -0.7959  0.9847 -0.6410
 1146SOL    HW2 3467   0.550  -0.043   1.037  3.0668  1.1015  2.2882
 1147SOL     OW 3468   1.539   0.483   2.168  0.4927 -0.4765 -0.2486
 1147SOL    HW1 3469   1.581   0.566   2.193 -2.3309  0.3673  2.3468
 1147SOL    HW2 3470   1.504   0.498   2.080  2.7371 -0.1194 -1.1350
 1148SOL     OW 3471   2.950   1.360   2.939  0.0684 -0.8132  0.3289
 1148SOL    HW1 3472   2.870   1.411   2.954 -1.6937 -2.4514 -2.5148
 1148SOL    HW2 3473   2.996   1.361   3.023 -1.9166  1.8818  1.5213
 1149SOL     OW 3474   0.780   2.139   0.500  0.3110  0.5996 -0.5050
 1149SOL    HW1 3475   0.838   2.104   0.567  0.1794  1.6383  0.1640
 1149SOL    HW2 3476   0.700   2.087   0.508 -0.1481  1.4859  0.9632
 1150SOL     OW 3477   2.336   3.787   0.672 -0.4553  0.2122  0.4796
 1150SOL    HW1 3478   2.251   3.776   0.716 -0.8940 -0.7750 -0.5371
 1150SOL    HW2 3479   2.397   3.736   0.725 -1.2519 -2.1369 -0.7222
 1151SOL     OW 3480   1.039   1.339   0.257  0.3857  0.5385  1.0184
 1151SOL    HW1 3481   1.105   1.278   0.224 -0.8733 -0.0886 -0.4679
 1151SOL    HW2 3482   1.061   1.422   0.215  0.1341  0.2831  0.3622
 1152SOL     OW 3483   3.562   0.053   2.525 -0.2861  0.0124 -0.4169
 1152SOL    HW1 3484   3.490   0.117   2.531  0.0782  0.4493 -0.6941
 1152SOL    HW2 3485   3.641   0.106   2.526  0.0062 -0.3996 -1.3315
 1153SOL     OW 3486   2.977   0.882   1.909  0.1827  0.4156  0.3823
 1153SOL    HW1 3487   2.883   0.863   1.905  0.4401 -1.8261  2.2796
 1153SOL    HW2 3488   3.005   0.884   1.818 -1.4832 -0.2869 -0.1971
 1154SOL     OW 3489   0.285   4.209   1.147  0.2897 -0.3394 -0.3789
 1154SOL    HW1 3490   0.364   4.173   1.186  0.1061  0.0155  0.3280
 1154SOL    HW2 3491   0.248   4.267   1.214  0.4558  0.9894 -1.3980
 1155SOL     OW 3492   2.274   1.795   2.515  0.1429 -0.2117  0.4016
 1155SOL    HW1 3493   2.241   1.716   2.473 -3.2022  1.0147  0.4735
 1155SOL    HW2 3494   2.314   1.845   2.444 -1.0931 -0.3126 -0.3861
 1156SOL     OW 3495   2.024   3.384   1.233 -0.2576  0.1059 -0.1276
 1156SOL    HW1 3496   1.962   3.455   1.247 -0.4007  0.0968 -0.7314
 1156SOL    HW2 3497   2.095   3.423   1.182  0.3174  0.1570  0.6889
 1157SOL     OW 3498   0.261   0.812   1.808 -0.8101  0.3410  0.1252
 1157SOL    HW1 3499   0.173   0.843   1.787 -1.3513 -0.9784  0.3677
 1157SOL    HW2 3500   0.259   0.718   1.789  0.9751  0.5047 -1.2444
 1158SOL     OW 3501   3.477   2.069   1.738 -0.0012 -0.5493 -0.3789
 1158SOL    HW1 3502   3.447   2.146   1.787  0.3998 -0.9698  0.5533
 1158SOL    HW2 3503   3.401   2.040   1.689 -0.6338 -0.5786  0.6054
 1159SOL     OW 3504   2.306   1.809   0.334 -0.1690 -0.1530  0.0072
 1159SOL    HW1 3505   2.396   1.780   0.350  0.0727  0.7757  0.3946
 1159SOL    HW2 3506   2.272   1.746   0.271 -0.1012 -2.0700  1.7765
 1160SOL     OW 3507   0.754   0.749   0.443  0.0797  0.0872  0.2649
 1160SOL    HW1 3508   0.698   0.826   0.454 -0.4794 -0.2170 -0.3595
 1160SOL    HW2 3509   0.825   0.762   0.506 -0.3195  0.8224  0.5822
 1161SOL     OW 3510   4.401   3.591   2.240 -0.2728 -0.1206 -0.3772
 1161SOL    HW1 3511   4.423   3.667   2.294  0.0697  0.6614 -1.5728
 1161SOL    HW2 3512   4.458   3.599   2.163  0.2574 -1.9670 -0.2355
 1162SOL     OW 3513   3.916   2.851   1.525  0.4231  0.5321  0.7435
 1162SOL    HW1 3514   3.964   2.855   1.608  0.1447  1.1876  0.8823
 1162SOL    HW2 3515   3.878   2.939   1.515  0.3060  0.4046  0.0104
 1163SOL     OW 3516   0.927   0.973   0.533  0.3763 -0.2488 -0.4780
 1163SOL    HW1 3517   0.915   1.003   0.443  1.0379  1.0513 -0.1655
 1163SOL    HW2 3518   0.981   1.041   0.573 -0.2920 -0.5727  1.0273
 1164SOL     OW 3519   1.564   0.783   3.137  0.1573  0.2511  0.3561
 1164SOL    HW1 3520   1.642   0.834   3.116  0.6025 -0.6271 -0.2115
 1164SOL    HW2 3521   1.527   0.761   3.052 -0.8942  0.9254  0.6316
 1165SOL     OW 3522   2.520   3.426   2.788 -0.2150  0.0280 -0.7518
 1165SOL    HW1 3523   2.497   3.516   2.768 -2.5891 -0.6357 -1.3230
 1165SOL    HW2 3524   2.452   3.397   2.849  0.7908 -1.2316 -0.1723
 1166SOL     OW 3525   3.471   1.420   1.673 -0.2310 -0.2520 -0.2260
 1166SOL    HW1 3526   3.512   1.427   1.759 -0.8407  1.2713 -0.0430
 1166SOL    HW2 3527   3.407   1.349   1.684 -0.8132  0.4064  0.7911
 1167SOL     OW 3528   3.891   4.144   2.933  0.4456  0.0953 -0.3275
 1167SOL    HW1 3529   3.946   4.186   2.999  1.3884  0.0852 -1.0968
 1167SOL    HW2 3530   3.832   4.214   2.904  0.3573  0.2300  0.1532
 1168SOL     OW 3531   2.232   2.771   2.594  0.2884  0.1656  0.5596
 1168SOL    HW1 3532   2.279   2.697   2.633  1.2908  1.8081  2.6506
 1168SOL    HW2 3533   2.290   2.846   2.606 -0.7369  1.3538 -1.4159
 1169SOL     OW 3534   1.880   1.686   0.218  0.4680 -0.1819 -0.4855
 1169SOL    HW1 3535   1.945   1.714   0.153  1.3028  1.7546  1.0527
 1169SOL    HW2 3536   1.811   1.753   0.213  0.2531 -0.3469  0.1950
 1170SOL     OW 3537   3.287   3.880   1.920  0.4191 -0.2457  0.2772
 1170SOL    HW1 3538   3.236   3.937   1.977  1.5181 -0.2746  1.3048
 1170SOL    HW2 3539   3.371   3.924   1.909  0.8667 -1.1076  0.1514
 1171SOL     OW 3540   1.299   1.816   2.354  0.3122  0.1023  0.2631
 1171SOL    HW1 3541   1.295   1.907   2.326 -2.2666 -0.4026 -1.4113
 1171SOL    HW2 3542   1.255   1.815   2.439  0.6193  0.4707  0.4261
 1172SOL     OW 3543   0.480   0.940   2.827 -0.0991 -0.0387 -0.2292
 1172SOL    HW1 3544   0.463   0.930   2.733 -1.2374  0.7322 -0.1175
 1172SOL    HW2 3545   0.397   0.971   2.864  0.4454  0.0509  0.9776
 1173SOL     OW 3546   2.462   2.431   0.841 -1.2819 -0.4742 -0.2432
 1173SOL    HW1 3547   2.431   2.352   0.885  0.5170 -0.2684  1.5914
 1173SOL    HW2 3548   2.497   2.400   0.757  0.6083 -1.9115  0.9954
 1174SOL     OW 3549   0.139   4.462   1.627  0.4307 -0.4428  0.1940
 1174SOL    HW1 3550   0.200   4.522   1.582  1.4135 -0.4622  1.4361
 1174SOL    HW2 3551   0.186   4.379   1.629  0.1488 -0.5877  0.7241
 1175SOL     OW 3552   0.535   2.963   0.616  0.5204 -0.7804 -0.0962
 1175SOL    HW1 3553   0.526   2.871   0.643 -0.3731 -0.9192 -0.7904
 1175SOL    HW2 3554   0.560   2.958   0.524 -1.9545 -0.3889 -0.8767
 1176SOL     OW 3555   1.848   2.584   3.165  0.0144  0.8567  0.1421
 1176SOL    HW1 3556   1.929   2.631   3.142  1.2540 -1.4726 -0.5282
 1176SOL    HW2 3557   1.819   2.546   3.082 -1.9763  1.8557  0.3317
 1177SOL     OW 3558   1.354   1.759   1.686  0.3387  0.3585 -0.6684
 1177SOL    HW1 3559   1.327   1.710   1.609 -1.1184  0.9659 -0.5918
 1177SOL    HW2 3560   1.422   1.706   1.726  0.3281 -0.5176 -1.7508
 1178SOL     OW 3561   3.322   1.963   0.981  0.2436 -0.3438 -0.4226
 1178SOL    HW1 3562   3.266   1.923   1.047  1.4358 -1.8308 -0.2659
 1178SOL    HW2 3563   3.369   2.032   1.028  0.0660 -0.4595 -0.0698
 1179SOL     OW 3564   2.538   3.425   1.838  0.4075 -0.2126 -0.0526
 1179SOL    HW1 3565   2.528   3.519   1.825 -0.3541 -0.4700 -1.5513
 1179SOL    HW2 3566   2.562   3.416   1.930  2.7074  1.6027 -0.3692
 1180SOL     OW 3567   2.433   0.257   2.105 -0.0746  0.0782  0.2872
 1180SOL    HW1 3568   2.421   0.189   2.171 -0.1531  1.7211  2.0534
 1180SOL    HW2 3569   2.362   0.243   2.042 -2.1489  0.5079  2.4163
 1181SOL     OW 3570   2.830   1.784   0.172 -0.2085 -0.8089 -0.3870
 1181SOL    HW1 3571   2.790   1.759   0.088 -0.6884 -0.8110 -0.1599
 1181SOL    HW2 3572   2.759   1.777   0.235 -0.7278  2.1244 -0.4626
 1182SOL     OW 3573   1.464   4.123   0.679  0.4322 -0.1697 -0.1313
 1182SOL    HW1 3574   1.519   4.198   0.700 -1.1256  1.0189 -0.1935
 1182SOL    HW2 3575   1.472   4.066   0.756  0.4916  0.7366  0.5562
 1183SOL     OW 3576   3.648   2.167   2.652  0.5338 -0.3504 -0.3334
 1183SOL    HW1 3577   3.563   2.206   2.672  0.3275 -1.3623  0.9525
 1183SOL    HW2 3578   3.636   2.074   2.674  1.9258 -0.5320 -0.2950
 1184SOL     OW 3579   4.366   2.061   0.421  0.4814 -0.6582  0.2565
 1184SOL    HW1 3580   4.368   2.069   0.325  1.1953 -1.4118  0.1995
 1184SOL    HW2 3581   4.425   2.129   0.452 -1.8380  1.4641  0.3311
 1185SOL     OW 3582   4.456   3.765   1.629  0.5759  0.1410  0.3634
 1185SOL    HW1 3583   4.456   3.755   1.724  0.2217  0.7165  0.4289
 1185SOL    HW2 3584   4.487   3.681   1.596 -0.6910 -0.5751  0.9352
 1186SOL     OW 3585   3.420   1.878   1.932  0.3246  0.0158 -0.3241
 1186SOL    HW1 3586   3.465   1.943   1.878 -0.2638  0.4220 -0.3303
 1186SOL    HW2 3587   3.468   1.797   1.916 -0.4430 -0.1060 -2.2551
 1187SOL     OW 3588   3.008   1.870   1.897 -0.1997 -0.2881 -0.8158
 1187SOL    HW1 3589   3.038   1.961   1.896  1.0957 -0.7117 -1.2418
 1187SOL    HW2 3590   2.985   1.854   1.989  1.5232 -0.1355 -0.3201
 1188SOL     OW 3591   0.332   2.696   0.271 -0.8329 -0.0881 -0.1759
 1188SOL    HW1 3592   0.272   2.771   0.277 -0.2527  0.2720  3.6315
 1188SOL    HW2 3593   0.277   2.620   0.287 -0.7044  0.0065  0.7612
 1189SOL     OW 3594   0.421   2.848   2.858 -0.1175 -0.0627  0.2508
 1189SOL    HW1 3595   0.408   2.753   2.860 -0.3808 -0.0817 -1.4276
 1189SOL    HW2 3596   0.470   2.864   2.777  0.4592  1.1871  0.8175
 1190SOL     OW 3597   0.086   4.021   1.026  0.1440  0.3601 -0.8377
 1190SOL    HW1 3598   0.091   4.042   0.933 -0.6419 -0.2331 -1.0312
 1190SOL    HW2 3599   0.151   4.078   1.068 -0.0052  1.1548 -1.6582
 1191SOL     OW 3600   3.613   1.247   1.013  0.0577 -0.6490  0.1653
 1191SOL    HW1 3601   3.637   1.310   1.081 -2.2807 -0.8620  1.2926
 1191SOL    HW2 3602   3.591   1.167   1.061  0.7365 -1.5973 -1.0632
 1192SOL     OW 3603   3.917   1.455   1.362  0.1518 -0.1827  0.3650
 1192SOL    HW1 3604   4.007   1.463   1.395 -0.3024 -1.1829  1.9543
 1192SOL    HW2 3605   3.905   1.361   1.348 -0.8518 -0.1190  0.7557
 1193SOL     OW 3606   2.376   0.313   1.552  0.1171 -0.3048  0.2622
 1193SOL    HW1 3607   2.421   0.254   1.611 -0.1839 -0.4457  0.3516
 1193SOL    HW2 3608   2.377   0.269   1.467 -0.4022 -0.5939  0.4021
 1194SOL     OW 3609   3.915   1.901   2.981  0.4336 -0.0609 -0.0851
 1194SOL    HW1 3610   3.834   1.916   2.932  0.8789  0.8708 -0.5522
 1194SOL    HW2 3611   3.907   1.811   3.013 -0.6328 -0.0909 -0.4085
 1195SOL     OW 3612   1.025   1.995   1.991 -0.5635 -0.0066  0.1167
 1195SOL    HW1 3613   1.021   1.918   1.934  0.5265 -0.4415  0.6173
 1195SOL    HW2 3614   1.007   1.961   2.079 -1.0031  0.4666  0.2153
 1196SOL     OW 3615   4.316   1.327   3.027 -0.7400  0.2676  0.8232
 1196SOL    HW1 3616   4.381   1.273   2.982 -0.5913 -0.8322  2.2985
 1196SOL    HW2 3617   4.235   1.313   2.977 -0.8105 -1.7211  1.4248
 1197SOL     OW 3618   2.206   3.530   1.700  0.6820  0.0969 -0.5328
 1197SOL    HW1 3619   2.202   3.451   1.647  1.9738  1.0787 -2.1752
 1197SOL    HW2 3620   2.280   3.579   1.665  1.2817  1.0588  1.8516
 1198SOL     OW 3621   4.086   2.609   2.377 -0.1880 -0.1745 -0.4713
 1198SOL    HW1 3622   4.040   2.599   2.461  0.4063  0.7726 -0.0215
 1198SOL    HW2 3623   4.163   2.553   2.385  0.7341  1.1349  0.2800
 1199SOL     OW 3624   4.355   2.776   1.780 -0.6317 -0.1382  0.2229
 1199SOL    HW1 3625   4.382   2.690   1.748  3.3424  0.8143  0.5913
 1199SOL    HW2 3626   4.375   2.836   1.708 -0.0312  0.8947  1.2218
 1200SOL     OW 3627   4.141   0.271   1.392 -0.5050  0.0622  0.7428
 1200SOL    HW1 3628   4.229   0.251   1.422 -0.1047  0.1984 -0.3164
 1200SOL    HW2 3629   4.089   0.194   1.418  0.5339 -1.4036 -1.2128
 1201SOL     OW 3630   1.347   1.591   0.053  0.0264 -0.2190 -0.5546
 1201SOL    HW1 3631   1.251   1.594   0.053  0.0411  2.0941 -1.7842
 1201SOL    HW2 3632   1.374   1.671   0.098  1.4613 -1.7159  1.4557
 1202SOL     OW 3633   0.087   1.292   2.472  0.5299 -0.2517  0.0009
 1202SOL    HW1 3634   0.062   1.291   2.379  0.2275  1.0007  0.0520
 1202SOL    HW2 3635   0.090   1.200   2.496 -0.2180 -0.5799 -1.0422
 1203SOL     OW 3636   1.942   0.888   2.846  0.1874 -1.0526  0.2360
 1203SOL    HW1 3637   1.956   0.946   2.771 -0.9434 -1.5828 -0.4189
 1203SOL    HW2 3638   1.975   0.803   2.818 -1.7883 -1.6778 -0.3631
 1204SOL     OW 3639   1.848   2.687   2.483  0.1783 -0.6305  0.2573
 1204SOL    HW1 3640   1.854   2.780   2.462  1.3562 -0.5725  0.7279
 1204SOL    HW2 3641   1.831   2.644   2.400  1.7424 -0.1521 -0.3518
 1205SOL     OW 3642   1.976   0.280   2.183 -0.9281  0.4419 -0.0361
 1205SOL    HW1 3643   1.981   0.375   2.180  2.5962  0.4084  0.7084
 1205SOL    HW2 3644   1.884   0.262   2.204 -1.5969  3.6678  0.3653
 1206SOL     OW 3645   4.118   3.307   3.044  0.8902  0.0325  0.5958
 1206SOL    HW1 3646   4.056   3.266   3.104  1.3440  0.8597  1.6688
 1206SOL    HW2 3647   4.094   3.400   3.044  0.6043 -0.0192 -0.8806
 1207SOL     OW 3648   0.691   3.598   3.062  0.3460 -0.8227  0.9290
 1207SOL    HW1 3649   0.752   3.528   3.037  1.0308  0.0880 -0.0468
 1207SOL    HW2 3650   0.606   3.554   3.068  0.2490 -1.3591 -2.2717
 1208SOL     OW 3651   0.951   4.330   2.989  0.4091 -0.6290 -0.1260
 1208SOL    HW1 3652   0.985   4.420   2.980  2.1098 -1.2004  0.1316
 1208SOL    HW2 3653   0.864   4.341   3.027  1.2147  0.8706  1.4257
 1209SOL     OW 3654   3.476   2.513   2.074  0.3269 -0.0685 -0.3900
 1209SOL    HW1 3655   3.531   2.435   2.068 -2.3345 -2.0551 -1.1543
 1209SOL    HW2 3656   3.491   2.547   2.162  2.2199 -0.8941 -0.3577
 1210SOL     OW 3657   4.246   1.821   0.484  0.3643 -0.1556  0.7128
 1210SOL    HW1 3658   4.211   1.811   0.396  0.8192  1.1584  0.3519
 1210SOL    HW2 3659   4.296   1.903   0.481  0.9313 -0.4192  2.0180
 1211SOL     OW 3660   1.976   2.217   1.517  0.4260 -0.0854  0.0217
 1211SOL    HW1 3661   2.067   2.195   1.534  0.8102  1.1525 -0.3296
 1211SOL    HW2 3662   1.959   2.294   1.572 -0.4195 -0.3280  0.1179
 1212SOL     OW 3663   3.357   2.213   2.671 -0.4317  0.2123 -0.2321
 1212SOL    HW1 3664   3.336   2.120   2.679 -0.1550  0.0384 -1.4453
 1212SOL    HW2 3665   3.310   2.242   2.593 -0.1712  0.9900 -0.1089
 1213SOL     OW 3666   1.649   2.715   2.721 -0.2702 -0.0502  0.4448
 1213SOL    HW1 3667   1.719   2.756   2.669  1.4832 -2.2060  0.9472
 1213SOL    HW2 3668   1.618   2.644   2.665 -2.0312  0.8025  0.2899
 1214SOL     OW 3669   4.057   2.344   1.727  0.1615 -0.5166  0.0619
 1214SOL    HW1 3670   4.138   2.394   1.725  1.5059 -2.6110 -0.3417
 1214SOL    HW2 3671   4.050   2.306   1.640 -1.1142 -0.5953  0.1825
 1215SOL     OW 3672   0.326   0.170   2.318 -0.1916 -0.1355 -0.4260
 1215SOL    HW1 3673   0.234   0.144   2.322  0.1830 -1.4032  1.1401
 1215SOL    HW2 3674   0.329   0.237   2.249 -2.3275  0.1909 -0.2860
 1216SOL     OW 3675   2.676   0.906   0.768 -0.3218  0.6041 -0.1180
 1216SOL    HW1 3676   2.770   0.897   0.754 -0.4090 -1.4935  0.4222
 1216SOL    HW2 3677   2.637   0.887   0.683 -0.3212  0.2628 -0.0398
 1217SOL     OW 3678   2.251   3.752   0.341  0.2206 -0.1337 -0.1147
 1217SOL    HW1 3679   2.293   3.767   0.426 -0.0414  2.2714 -0.3241
 1217SOL    HW2 3680   2.287   3.821   0.285 -0.4152 -1.0223 -1.6640
 1218SOL     OW 3681   2.554   1.213   1.991 -0.2606  0.3612 -0.0972
 1218SOL    HW1 3682   2.582   1.261   2.069 -0.5990 -2.0809  1.6525
 1218SOL    HW2 3683   2.476   1.166   2.019 -0.7594 -0.0899 -2.1283
 1219SOL     OW 3684   1.600   1.466   1.131  0.8960  0.2478 -0.7368
 1219SOL    HW1 3685   1.631   1.547   1.089  1.3414 -0.0613 -1.0157
 1219SOL    HW2 3686   1.655   1.397   1.092 -0.7241 -0.4467 -1.9146
 1220SOL     OW 3687   2.422   1.511   1.993 -0.3329  0.0544 -0.4925
 1220SOL    HW1 3688   2.440   1.447   2.061 -2.8610 -2.2891 -1.8314
 1220SOL    HW2 3689   2.456   1.470   1.913 -1.3543  0.6880 -1.2690
 1221SOL     OW 3690   2.579   3.508   3.125 -0.7810  0.1269  0.1744
 1221SOL    HW1 3691   2.512   3.535   3.188 -0.3116  0.7630  0.4095
 1221SOL    HW2 3692   2.550   3.544   3.041 -1.8061 -1.3655 -0.1505
 1222SOL     OW 3693   0.952   1.925   2.251 -0.2860  0.0451 -0.5735
 1222SOL    HW1 3694   0.958   1.868   2.328  0.3722  0.2265 -0.4806
 1222SOL    HW2 3695   0.977   2.011   2.284  1.9173 -0.2234 -1.3534
 1223SOL     OW 3696   0.348   0.799   0.280 -0.0799  0.1905 -0.1191
 1223SOL    HW1 3697   0.335   0.708   0.250 -0.9599  0.2512  0.0554
 1223SOL    HW2 3698   0.311   0.852   0.209 -0.3126  0.3884  0.1512
 1224SOL     OW 3699   1.510   0.862   0.255  0.2519  0.1749 -0.0354
 1224SOL    HW1 3700   1.500   0.905   0.340 -0.1271 -0.6341  0.3408
 1224SOL    HW2 3701   1.532   0.772   0.277  2.1114  0.4012 -0.8219
 1225SOL     OW 3702   1.000   3.732   3.019  0.4524  0.0036  0.1499
 1225SOL    HW1 3703   0.950   3.812   3.036 -0.1234 -0.2794 -0.1724
 1225SOL    HW2 3704   1.078   3.740   3.073  1.4923  1.7990 -1.5008
 1226SOL     OW 3705   2.043   1.562   1.945 -0.1395 -0.2690  0.1527
 1226SOL    HW1 3706   1.989   1.628   1.901 -1.2641  0.0433  1.9195
 1226SOL    HW2 3707   2.094   1.522   1.874  0.3554  2.2686 -1.0362
 1227SOL     OW 3708   3.146   3.689   0.185 -0.2850 -0.0845 -0.0159
 1227SOL    HW1 3709   3.168   3.700   0.092  1.2447  1.6721  0.4780
 1227SOL    HW2 3710   3.112   3.600   0.191 -1.3908  0.0810 -2.4198
 1228SOL     OW 3711   0.625   0.707   2.853  0.4096  0.2363 -0.3326
 1228SOL    HW1 3712   0.554   0.643   2.852  0.4292  0.1988 -2.2197
 1228SOL    HW2 3713   0.581   0.791   2.865  0.3371 -0.0269  1.5557
 1229SOL     OW 3714   3.126   0.744   0.904 -0.1825  0.3175  0.1596
 1229SOL    HW1 3715   3.122   0.650   0.887 -0.1200  0.2124  0.6968
 1229SOL    HW2 3716   3.136   0.751   0.999  0.0057  0.8615  0.1064
 1230SOL     OW 3717   3.379   0.265   2.499 -0.7617 -0.1673  0.5003
 1230SOL    HW1 3718   3.431   0.344   2.484 -0.3970  0.0009  2.3795
 1230SOL    HW2 3719   3.304   0.274   2.441 -0.7501  1.6079  0.7164
 1231SOL     OW 3720   2.245   3.518   1.107  0.5179 -0.1008  0.7037
 1231SOL    HW1 3721   2.304   3.474   1.169  0.8316 -0.0132  0.4686
 1231SOL    HW2 3722   2.257   3.611   1.125  1.1334 -0.0428  0.0447
 1232SOL     OW 3723   0.455   0.765   2.408 -0.6597 -0.0062  0.2947
 1232SOL    HW1 3724   0.379   0.771   2.466 -0.2906  0.3372  0.7490
 1232SOL    HW2 3725   0.418   0.764   2.320 -1.2245 -0.4516  0.5293
 1233SOL     OW 3726   3.637   0.146   1.157 -0.4005  0.7796  0.2722
 1233SOL    HW1 3727   3.595   0.155   1.071  0.2565  0.5348 -0.0832
 1233SOL    HW2 3728   3.729   0.127   1.137 -0.1940  0.9349  1.0327
 1234SOL     OW 3729   4.076   1.959   2.644 -0.1294 -0.7471 -0.8150
 1234SOL    HW1 3730   4.093   2.041   2.598 -0.5055  0.3361  0.8863
 1234SOL    HW2 3731   4.110   1.973   2.732 -1.4518 -1.8903 -0.0747
 1235SOL     OW 3732   1.037   3.573   1.788 -0.6630  0.0515 -0.0626
 1235SOL    HW1 3733   1.074   3.636   1.726 -1.2438 -0.7796 -1.3168
 1235SOL    HW2 3734   0.965   3.533   1.740 -0.1204 -1.7856  0.5694
 1236SOL     OW 3735   2.467   2.812   1.241  0.5221  0.6664 -0.2140
 1236SOL    HW1 3736   2.496   2.900   1.263  1.7529  0.3729 -0.6124
 1236SOL    HW2 3737   2.444   2.817   1.148 -0.9061  0.9274  0.1202
 1237SOL     OW 3738   1.590   3.954   2.456 -0.0185 -0.3106 -0.4915
 1237SOL    HW1 3739   1.572   3.982   2.366 -1.2111  0.4803 -0.0213
 1237SOL    HW2 3740   1.588   3.858   2.451  0.4319 -0.2902 -1.3962
 1238SOL     OW 3741   1.964   2.018   0.571 -0.1962 -0.4163  0.8557
 1238SOL    HW1 3742   1.937   2.074   0.644 -2.4427 -0.9086  0.4801
 1238SOL    HW2 3743   1.900   2.036   0.502  2.4479  0.8065 -1.4574
 1239SOL     OW 3744   0.709   1.488   0.622  0.0935  0.4413  0.0301
 1239SOL    HW1 3745   0.669   1.471   0.708  1.4142 -0.4478  0.5063
 1239SOL    HW2 3746   0.767   1.413   0.608  0.5461  1.0108 -1.2532
 1240SOL     OW 3747   2.938   2.259   2.744  0.5738 -0.7386  0.2742
 1240SOL    HW1 3748   2.935   2.229   2.653  1.3146  0.1628 -0.0635
 1240SOL    HW2 3749   3.004   2.204   2.785  3.1268  1.3646 -0.7488
 1241SOL     OW 3750   3.200   0.505   1.325  0.4878  0.2505 -0.0776
 1241SOL    HW1 3751   3.228   0.423   1.365 -1.3477 -0.6866 -0.6335
 1241SOL    HW2 3752   3.116   0.524   1.365 -0.1240  0.7106 -1.5104
 1242SOL     OW 3753   4.181   1.937   1.060  0.2019  0.5771  0.0630
 1242SOL    HW1 3754   4.142   1.975   1.138 -0.1867 -0.4184  0.3642
 1242SOL    HW2 3755   4.106   1.908   1.007  0.3863  2.5827 -1.4044
 1243SOL     OW 3756   0.992   2.239   0.384  0.8949 -0.2881 -0.1293
 1243SOL    HW1 3757   0.952   2.250   0.297  1.0820 -0.4059 -0.2315
 1243SOL    HW2 3758   0.919   2.213   0.440  0.4325  1.4365  0.1245
 1244SOL     OW 3759   1.024   4.095   1.744  0.1477 -0.0645  0.2500
 1244SOL    HW1 3760   1.004   4.117   1.653 -0.6060  0.1667  0.4684
 1244SOL    HW2 3761   1.118   4.110   1.752  0.3640 -0.7805 -0.6877
 1245SOL     OW 3762   3.017   4.215   0.565  0.5869 -0.4077  0.1073
 1245SOL    HW1 3763   3.021   4.120   0.556 -0.0329 -0.8641  3.3500
 1245SOL    HW2 3764   2.979   4.229   0.652  0.3567  2.8312 -0.3959
 1246SOL     OW 3765   2.711   0.823   0.273  0.2578 -0.1447  0.1204
 1246SOL    HW1 3766   2.724   0.731   0.298  0.8657  0.0957  0.7230
 1246SOL    HW2 3767   2.799   0.861   0.274 -0.0775  0.6535  0.7472
 1247SOL     OW 3768   1.869   3.069   0.836  0.1921 -0.7039 -0.0501
 1247SOL    HW1 3769   1.785   3.030   0.860  0.0206  0.0796  0.7163
 1247SOL    HW2 3770   1.895   3.119   0.914  0.7930  0.0115 -0.6891
 1248SOL     OW 3771   0.339   2.388   0.385 -0.1205  0.1392  0.3615
 1248SOL    HW1 3772   0.375   2.386   0.474 -0.6692 -0.3994  0.5761
 1248SOL    HW2 3773   0.416   2.392   0.328  0.4296 -3.0317  0.7288
 1249SOL     OW 3774   1.152   1.890   0.890  0.1977  0.3620  0.2339
 1249SOL    HW1 3775   1.142   1.856   0.802 -0.7347  1.0320  0.0652
 1249SOL    HW2 3776   1.243   1.921   0.894  0.1759  0.5461 -0.5719
 1250SOL     OW 3777   4.133   3.284   2.440 -0.2257  0.3957  0.0178
 1250SOL    HW1 3778   4.139   3.325   2.354 -1.1227  2.0399  0.7041
 1250SOL    HW2 3779   4.219   3.299   2.479 -0.3227  1.0212 -0.0002
 1251SOL     OW 3780   4.020   1.953   0.641  0.2329  0.1624 -0.2824
 1251SOL    HW1 3781   3.937   1.906   0.638 -0.0361  0.5845  0.2585
 1251SOL    HW2 3782   4.086   1.887   0.620 -0.2196 -0.2297 -0.4887
 1252SOL     OW 3783   0.475   3.898   2.013 -0.1840  0.5213 -0.1553
 1252SOL    HW1 3784   0.422   3.818   2.019 -0.6734  0.9016  1.0603
 1252SOL    HW2 3785   0.418   3.966   2.049  0.5701  1.2358 -0.2918
 1253SOL     OW 3786   2.920   0.800   1.618  0.4072  0.5055 -0.4792
 1253SOL    HW1 3787   2.869   0.749   1.682 -0.8552  1.2872 -0.8359
 1253SOL    HW2 3788   2.856   0.856   1.575  1.7034  2.1908 -0.3289
 1254SOL     OW 3789   4.437   3.253   1.819 -0.0405 -0.1718  0.0559
 1254SOL    HW1 3790   4.445   3.163   1.852  2.0656  0.1606  0.6198
 1254SOL    HW2 3791   4.410   3.243   1.728  1.5074 -1.4833 -0.3044
 1255SOL     OW 3792   3.361   2.866   0.031 -0.2619  0.3589 -0.6475
 1255SOL    HW1 3793   3.391   2.775   0.022  1.5979  0.8509  0.0319
 1255SOL    HW2 3794   3.400   2.912  -0.043 -1.2525  0.6104 -1.0290
 1256SOL     OW 3795   0.509   2.393   2.429 -0.1237  0.1981  0.2427
 1256SOL    HW1 3796   0.523   2.316   2.373  2.2992  0.1822  0.7515
 1256SOL    HW2 3797   0.590   2.400   2.479 -0.4591  2.8566  0.5171
 1257SOL     OW 3798   1.779   0.366   1.724 -0.1236 -0.2782  1.0104
 1257SOL    HW1 3799   1.738   0.364   1.637 -0.0801 -1.0543  1.0011
 1257SOL    HW2 3800   1.706   0.362   1.785 -0.1086 -0.9352  0.9962
 1258SOL     OW 3801   1.983   0.083   2.379  0.2297 -0.0461 -0.4126
 1258SOL    HW1 3802   2.001   0.157   2.321  1.5320 -0.4559 -0.5574
 1258SOL    HW2 3803   1.893   0.097   2.408  0.8668  2.3556  0.6412
 1259SOL     OW 3804   1.063   3.074   2.887  0.1060  0.3649 -0.0350
 1259SOL    HW1 3805   1.004   3.070   2.811 -1.4079  1.6508  1.0144
 1259SOL    HW2 3806   1.030   3.007   2.947  0.1711  0.5829  0.2459
 1260SOL     OW 3807   1.148   4.275   2.669  0.5746 -1.0607 -0.4446
 1260SOL    HW1 3808   1.162   4.337   2.741  1.0383 -1.9588  0.2646
 1260SOL    HW2 3809   1.137   4.191   2.713  0.2001 -1.5203 -1.4068
 1261SOL     OW 3810   3.308   1.952   2.655 -0.1066  0.0509  0.2493
 1261SOL    HW1 3811   3.253   1.894   2.602 -0.2727 -0.3429  0.8375
 1261SOL    HW2 3812   3.394   1.911   2.655  0.1863  0.6177 -0.5926
 1262SOL     OW 3813   0.563   4.276   0.309 -0.5621 -0.6916  0.2834
 1262SOL    HW1 3814   0.554   4.349   0.369  0.7263 -1.1193  1.0365
 1262SOL    HW2 3815   0.475   4.238   0.303 -1.3764  1.1863 -0.5354
 1263SOL     OW 3816   3.162   0.303   1.643 -0.3848 -0.5062  0.0077
 1263SOL    HW1 3817   3.201   0.280   1.559 -0.8056 -0.7225 -0.1307
 1263SOL    HW2 3818   3.193   0.236   1.704 -1.7438 -1.5786 -0.4295
 1264SOL     OW 3819   0.035   2.610   0.953 -0.5089 -0.2667 -0.1079
 1264SOL    HW1 3820  -0.010   2.689   0.981  2.5852  1.1683  1.3165
 1264SOL    HW2 3821   0.063   2.568   1.034 -0.2869 -1.7332 -0.8965
 1265SOL     OW 3822   2.844   0.401   0.169 -0.2690 -0.2130  0.2211
 1265SOL    HW1 3823   2.765   0.376   0.216 -1.0878  0.3608 -0.8171
 1265SOL    HW2 3824   2.871   0.484   0.210 -1.0154  0.3176 -0.3424
 1266SOL     OW 3825   0.712   0.061   0.314  0.1400 -0.3237 -0.1936
 1266SOL    HW1 3826   0.680   0.112   0.388  1.5160  2.1401 -1.1641
 1266SOL    HW2 3827   0.691   0.114   0.237 -0.4916 -2.3982 -1.5440
 1267SOL     OW 3828   0.145   2.506   2.426 -0.1118  0.1060  0.1382
 1267SOL    HW1 3829   0.124   2.599   2.420 -0.5717  0.0334  0.5539
 1267SOL    HW2 3830   0.236   2.503   2.456  0.0138  0.4176 -0.2006
 1268SOL     OW 3831   1.259   1.605   1.480  0.3318 -0.1431 -0.7124
 1268SOL    HW1 3832   1.275   1.589   1.387 -1.3973  0.4931 -1.1654
 1268SOL    HW2 3833   1.206   1.531   1.509  1.2504 -0.5809 -0.0848
 1269SOL     OW 3834   1.468   0.140   2.735  0.1328 -0.1532 -0.1412
 1269SOL    HW1 3835   1.553   0.168   2.701  0.4793  0.4364  1.1607
 1269SOL    HW2 3836   1.487   0.059   2.783  0.1241  0.3742  0.7917
 1270SOL     OW 3837   1.081   1.231   0.995  0.3507 -0.3276 -0.5373
 1270SOL    HW1 3838   1.005   1.279   1.027  1.1008  0.0260  0.7673
 1270SOL    HW2 3839   1.044   1.166   0.935 -1.0652 -0.6707  0.6417
 1271SOL     OW 3840   4.268   1.471   2.418  0.1352  0.0755  0.0051
 1271SOL    HW1 3841   4.322   1.450   2.494  1.7241  0.1492 -1.0574
 1271SOL    HW2 3842   4.199   1.528   2.452  0.5554 -0.2474  1.4543
 1272SOL     OW 3843   3.483   3.156   2.652  0.0045  0.0371  0.1018
 1272SOL    HW1 3844   3.436   3.239   2.650 -0.4613 -0.2308 -0.1613
 1272SOL    HW2 3845   3.416   3.090   2.640 -0.1786 -0.6233  3.7178
 1273SOL     OW 3846   1.762   4.064   1.304 -0.6959  0.4980 -0.1097
 1273SOL    HW1 3847   1.794   4.153   1.289 -1.6196  0.7705 -0.5052
 1273SOL    HW2 3848   1.716   4.069   1.387 -0.7997  0.4020 -0.1616
 1274SOL     OW 3849   1.088   3.825   2.566 -0.1674 -0.2556 -0.3076
 1274SOL    HW1 3850   1.111   3.862   2.481  1.4419  0.0794  0.2444
 1274SOL    HW2 3851   1.004   3.865   2.588 -0.8006 -0.6349 -1.8952
 1275SOL     OW 3852   1.389   0.910   2.869 -0.2491 -0.3064  0.3384
 1275SOL    HW1 3853   1.380   0.818   2.844 -1.2478 -0.1061 -0.0791
 1275SOL    HW2 3854   1.337   0.958   2.804  0.2674  0.5599  0.5429
 1276SOL     OW 3855   0.997   0.987   2.533 -0.3084 -0.0006  0.4435
 1276SOL    HW1 3856   1.014   1.023   2.445 -1.1218  0.5916  0.5102
 1276SOL    HW2 3857   0.930   1.045   2.569 -0.2630 -0.4767  1.3104
 1277SOL     OW 3858   4.077   1.734   2.466  0.1384  0.0452 -0.6718
 1277SOL    HW1 3859   4.121   1.692   2.540  0.7574 -0.1507 -1.1373
 1277SOL    HW2 3860   4.084   1.827   2.484  1.9470  0.0775 -1.3783
 1278SOL     OW 3861   3.954   1.127   0.298  0.4145  0.1579 -0.3840
 1278SOL    HW1 3862   3.920   1.215   0.284  0.3432  0.2600  0.3638
 1278SOL    HW2 3863   3.940   1.082   0.215  1.6372  1.2319 -1.2076
 1279SOL     OW 3864   3.620   2.896   0.582 -0.5142  0.1338  0.1582
 1279SOL    HW1 3865   3.676   2.818   0.582 -3.4766 -2.1712  0.6662
 1279SOL    HW2 3866   3.682   2.969   0.578  2.5049 -2.1564  0.7688
 1280SOL     OW 3867   0.712   3.287   1.946 -0.1716  0.1171  0.0894
 1280SOL    HW1 3868   0.646   3.260   2.009 -1.9832  1.6840 -1.0047
 1280SOL    HW2 3869   0.768   3.348   1.994  0.3991 -1.0829  0.9838
 1281SOL     OW 3870   3.270   3.748   1.678  0.0521 -0.1030 -0.1927
 1281SOL    HW1 3871   3.248   3.777   1.766  1.1448  1.6845 -0.4537
 1281SOL    HW2 3872   3.284   3.654   1.686  0.1886  0.0412  1.5525
 1282SOL     OW 3873   1.693   2.033   0.949  0.0422 -0.0117 -0.7255
 1282SOL    HW1 3874   1.715   2.024   1.041 -1.1657 -1.3191 -0.5271
 1282SOL    HW2 3875   1.771   2.072   0.909  0.7884  0.0579  0.7403
 1283SOL     OW 3876   4.451   1.920   2.221 -0.6893 -0.9232  0.4829
 1283SOL    HW1 3877   4.477   1.859   2.291 -0.4026 -1.6177 -0.2179
 1283SOL    HW2 3878   4.430   1.864   2.146 -0.5666 -0.1662 -0.1313
 1284SOL     OW 3879   2.674   3.733   0.010  0.4010  0.0208 -0.1517
 1284SOL    HW1 3880   2.679   3.771  -0.078 -0.0465 -1.1777 -0.7176
 1284SOL    HW2 3881   2.617   3.657  -0.000  1.7267 -1.1580  0.8109
 1285SOL     OW 3882   0.431   3.159   1.268 -0.3722  0.0244 -1.1160
 1285SOL    HW1 3883   0.337   3.142   1.277 -0.5398  0.7559 -1.3865
 1285SOL    HW2 3884   0.445   3.241   1.317  0.3609 -0.7306 -0.0286
 1286SOL     OW 3885   3.899   4.393   1.987  0.9840  0.1458  0.0968
 1286SOL    HW1 3886   3.822   4.343   2.015  0.2517 -0.1763 -2.2837
 1286SOL    HW2 3887   3.892   4.476   2.034 -0.4545 -0.1302  0.4284
 1287SOL     OW 3888   4.129   0.229   2.398 -0.8887  0.1765  0.4023
 1287SOL    HW1 3889   4.142   0.155   2.339  1.9437 -0.4064  1.5944
 1287SOL    HW2 3890   4.142   0.306   2.343  2.0316 -0.3557  0.2030
 1288SOL     OW 3891   0.294   0.431   1.353  0.4329  0.5623 -0.0132
 1288SOL    HW1 3892   0.347   0.374   1.409  0.3458  0.4327 -0.0635
 1288SOL    HW2 3893   0.270   0.376   1.279 -0.1897  0.4700  0.2519
 1289SOL     OW 3894   3.486   2.148   1.105 -0.3941 -0.1440  0.0788
 1289SOL    HW1 3895   3.561   2.106   1.145  0.5585  0.9911 -0.4534
 1289SOL    HW2 3896   3.510   2.241   1.099 -2.0151  0.3264  0.3051
 1290SOL     OW 3897   1.300   3.819   2.726  0.0054 -0.2830  0.7277
 1290SOL    HW1 3898   1.313   3.912   2.745  0.0229 -0.0118 -0.4911
 1290SOL    HW2 3899   1.219   3.816   2.675  0.3881 -0.8392  0.1223
 1291SOL     OW 3900   0.642   0.110   1.911 -0.1369  0.0737  0.1510
 1291SOL    HW1 3901   0.706   0.119   1.840 -0.7418  1.9591 -0.2138
 1291SOL    HW2 3902   0.587   0.188   1.903 -2.5481 -1.4924  0.3900
 1292SOL     OW 3903   2.551   1.368   2.238  0.0190 -0.2723 -0.0552
 1292SOL    HW1 3904   2.565   1.459   2.266 -0.2157 -0.0653 -0.5971
 1292SOL    HW2 3905   2.594   1.315   2.306  1.7323  0.2815 -0.6611
 1293SOL     OW 3906   0.054   3.962   1.302 -0.4776 -0.1335  0.8048
 1293SOL    HW1 3907   0.041   4.009   1.220 -1.5104  1.3186  1.7447
 1293SOL    HW2 3908   0.123   3.898   1.283  0.5625  1.3524 -0.7035
 1294SOL     OW 3909   1.572   1.964   1.896  0.0637 -0.1073 -0.0440
 1294SOL    HW1 3910   1.550   1.938   1.986 -1.2437  1.7128  0.2445
 1294SOL    HW2 3911   1.625   2.043   1.907  1.1754 -0.7179 -0.8806
 1295SOL     OW 3912   0.173   2.696   2.185 -0.8221 -0.2298  0.0978
 1295SOL    HW1 3913   0.151   2.651   2.103 -1.8798 -0.9762  0.7653
 1295SOL    HW2 3914   0.254   2.655   2.214  0.7884  1.5204 -1.6369
 1296SOL     OW 3915   0.344   1.135   1.224 -0.7513  0.4406  0.0754
 1296SOL    HW1 3916   0.255   1.116   1.252 -1.2293  0.4707 -1.3660
 1296SOL    HW2 3917   0.369   1.213   1.275 -2.0650  1.2878 -0.5355
 1297SOL     OW 3918   2.323   0.726   2.248  0.4295  0.0224 -0.5074
 1297SOL    HW1 3919   2.258   0.656   2.247  0.8709 -0.4098  0.2573
 1297SOL    HW2 3920   2.406   0.682   2.230  1.0018  0.0041  1.8944
 1298SOL     OW 3921   3.344   1.723   1.654 -0.2342  0.0518 -0.2197
 1298SOL    HW1 3922   3.277   1.710   1.721 -1.0949 -0.8417 -1.2321
 1298SOL    HW2 3923   3.382   1.636   1.640  1.1419  0.5288  0.3086
 1299SOL     OW 3924   3.286   3.045   2.241 -0.0268  0.0267  0.1599
 1299SOL    HW1 3925   3.314   2.954   2.244 -0.5104 -0.1547 -0.4945
 1299SOL    HW2 3926   3.352   3.093   2.291  0.6026 -0.5910 -0.0725
 1300SOL     OW 3927   3.810   2.096   0.271 -0.2456  0.0217  0.0743
 1300SOL    HW1 3928   3.775   2.181   0.295  1.6826  1.8962 -3.0393
 1300SOL    HW2 3929   3.819   2.099   0.175  1.1752 -3.1635 -0.0546
 1301SOL     OW 3930   2.837   2.232   3.165  0.0624  0.3302  0.2970
 1301SOL    HW1 3931   2.784   2.230   3.244 -1.2990  0.5804 -0.5790
 1301SOL    HW2 3932   2.856   2.324   3.150 -0.9398  0.4296 -0.4573
 1302SOL     OW 3933   3.846   2.974   0.326  0.4260  0.3642 -0.1314
 1302SOL    HW1 3934   3.768   3.014   0.289 -0.9001 -1.5989  0.3960
 1302SOL    HW2 3935   3.897   2.947   0.250  0.5367  1.4761 -0.4770
 1303SOL     OW 3936   2.326   2.490   2.219 -0.5535  0.1737  0.3217
 1303SOL    HW1 3937   2.394   2.526   2.162 -1.6199 -1.1945 -1.9588
 1303SOL    HW2 3938   2.280   2.566   2.253  0.3671  1.0512 -0.3530
 1304SOL     OW 3939   1.407   2.360   1.327 -0.0097 -0.2293 -0.0948
 1304SOL    HW1 3940   1.324   2.399   1.302 -0.2225 -0.8953 -0.4419
 1304SOL    HW2 3941   1.458   2.433   1.361  0.0186  0.5640 -1.7593
 1305SOL     OW 3942   1.693   1.714   1.047 -0.3857  0.0878 -0.1266
 1305SOL    HW1 3943   1.716   1.796   1.090  0.1054  0.5652 -1.2653
 1305SOL    HW2 3944   1.763   1.699   0.984 -2.1239  0.5382 -2.2815
 1306SOL     OW 3945   3.066   0.773   0.165  0.4367 -0.2839  0.3318
 1306SOL    HW1 3946   3.145   0.824   0.179 -0.0277  0.5657 -0.0999
 1306SOL    HW2 3947   3.021   0.774   0.250  0.4350  0.0132  0.3267
 1307SOL     OW 3948   2.489   3.586   1.268  0.2796  0.7347  0.5921
 1307SOL    HW1 3949   2.454   3.648   1.204 -1.0110 -1.5130 -1.0330
 1307SOL    HW2 3950   2.572   3.556   1.230  0.7839  1.2443  1.2592
 1308SOL     OW 3951   0.876   3.504   2.140 -0.3390  0.4835  0.1181
 1308SOL    HW1 3952   0.897   3.501   2.233 -0.4923  0.5681  0.1553
 1308SOL    HW2 3953   0.811   3.574   2.132 -1.3745 -0.4485  0.1555
 1309SOL     OW 3954   1.470   0.361   0.767 -0.0513  0.3848  0.3645
 1309SOL    HW1 3955   1.497   0.290   0.708 -0.2886  0.1480  0.5418
 1309SOL    HW2 3956   1.375   0.361   0.764 -0.1805 -1.0088  2.3375
 1310SOL     OW 3957   3.809   1.946   2.643 -0.1724 -0.3376 -0.1070
 1310SOL    HW1 3958   3.801   2.031   2.599 -1.4976 -0.4938 -0.2044
 1310SOL    HW2 3959   3.903   1.930   2.646  0.0660  0.8031 -0.7234
 1311SOL     OW 3960   0.472   1.434   2.757 -0.1362 -0.1473 -0.5304
 1311SOL    HW1 3961   0.521   1.358   2.724  1.2339  1.0618 -1.4370
 1311SOL    HW2 3962   0.382   1.404   2.765  0.3215 -1.7704 -1.1808
 1312SOL     OW 3963   0.121   3.733   3.115 -0.5693  0.2658  0.4389
 1312SOL    HW1 3964   0.123   3.753   3.022 -1.7466  0.2965  0.4118
 1312SOL    HW2 3965   0.123   3.638   3.120 -2.0414  0.2049  0.3075
 1313SOL     OW 3966   3.214   3.049   2.843 -0.0237  0.3548  0.2924
 1313SOL    HW1 3967   3.127   3.034   2.881 -0.0514  0.9188  0.4658
 1313SOL    HW2 3968   3.260   3.101   2.909  0.2073  0.6497 -0.0955
 1314SOL     OW 3969   1.785   3.918   2.947 -0.5031 -0.4212 -0.2666
 1314SOL    HW1 3970   1.871   3.896   2.981 -0.5747  0.7775  0.8035
 1314SOL    HW2 3971   1.801   3.950   2.859  0.0309 -1.0803 -0.4136
 1315SOL     OW 3972   1.572   0.319   1.910  0.6565  0.0333 -0.2501
 1315SOL    HW1 3973   1.509   0.247   1.905 -1.6558  1.9629 -1.7696
 1315SOL    HW2 3974   1.517   0.398   1.908  3.1218  1.8486 -0.5222
 1316SOL     OW 3975   1.170   0.828   3.023 -0.7446  0.5461  0.4605
 1316SOL    HW1 3976   1.117   0.836   2.943  0.4639 -0.0702 -0.4353
 1316SOL    HW2 3977   1.256   0.862   2.997 -0.2512  0.0441  1.4177
 1317SOL     OW 3978   3.134   3.374   2.092  0.5918 -0.0813  0.5766
 1317SOL    HW1 3979   3.116   3.439   2.160 -0.1690  1.4718 -1.0501
 1317SOL    HW2 3980   3.202   3.414   2.038 -0.4196 -0.3013 -0.8870
 1318SOL     OW 3981   1.834   0.526   0.352 -0.3620 -0.2038 -0.1849
 1318SOL    HW1 3982   1.839   0.611   0.309  0.3039  0.7282  1.6174
 1318SOL    HW2 3983   1.920   0.486   0.337 -0.0660  0.1981  0.3697
 1319SOL     OW 3984   4.462   2.900   1.540 -0.0663  0.5667  0.3311
 1319SOL    HW1 3985   4.478   2.852   1.459 -1.7828  0.6939 -0.1254
 1319SOL    HW2 3986   4.530   2.967   1.543  1.6237 -1.0703  0.3602
 1320SOL     OW 3987   4.296   1.127   1.328  0.2124  0.0224  0.1368
 1320SOL    HW1 3988   4.243   1.138   1.249 -1.4595 -0.4879  1.1388
 1320SOL    HW2 3989   4.365   1.192   1.319 -1.0870  1.3406 -0.8228
 1321SOL     OW 3990   0.016   2.589   1.256 -0.2201  1.1287 -0.8896
 1321SOL    HW1 3991   0.001   2.495   1.241  0.9154  1.0176 -1.4323
 1321SOL    HW2 3992   0.081   2.592   1.326 -1.6951  1.5734  0.5129
 1322SOL     OW 3993   3.367   4.019   0.255  0.2639  0.4541 -0.2580
 1322SOL    HW1 3994   3.357   4.107   0.218 -2.3430 -0.3787 -1.8152
 1322SOL    HW2 3995   3.280   3.996   0.286  0.9176 -1.5319  0.2492
 1323SOL     OW 3996   2.554   4.037   2.582  0.0526  0.1320 -0.5340
 1323SOL    HW1 3997   2.471   4.005   2.616  0.1608  1.4391  1.0825
 1323SOL    HW2 3998   2.597   3.959   2.546 -1.6222 -0.6563 -0.9271
 1324SOL     OW 3999   1.698   3.798   1.302  0.3631  0.5195  0.0003
 1324SOL    HW1 4000   1.614   3.754   1.309 -0.3141  1.2072 -2.6260
 1324SOL    HW2 4001   1.676   3.891   1.298  1.0606  0.6480 -2.0728
 1325SOL     OW 4002   4.459   0.292   0.164 -0.2362  0.1722  0.3358
 1325SOL    HW1 4003   4.496   0.267   0.080  1.6300  1.2942  0.7527
 1325SOL    HW2 4004   4.377   0.244   0.170  0.2571 -0.9939 -1.4980
 1326SOL     OW 4005   2.708   0.883   2.786  0.4808 -0.0599 -0.0688
 1326SOL    HW1 4006   2.690   0.852   2.874 -0.3162  0.4080 -0.0592
 1326SOL    HW2 4007   2.776   0.823   2.753  0.9726 -0.0784  0.9369
 1327SOL     OW 4008   2.527   3.443   0.408 -0.2882  0.2715 -0.0840
 1327SOL    HW1 4009   2.471   3.458   0.332  0.0193 -1.0772 -0.6079
 1327SOL    HW2 4010   2.567   3.358   0.392 -1.1301 -0.6204  2.1567
 1328SOL     OW 4011   3.916   2.655   1.341  0.1172  0.3212  0.4384
 1328SOL    HW1 4012   3.919   2.724   1.408  0.8259  0.8143 -0.0823
 1328SOL    HW2 4013   4.006   2.623   1.336  0.2569  0.8479 -0.8276
 1329SOL     OW 4014   0.740   3.025   1.501 -0.0843 -0.0005 -0.4267
 1329SOL    HW1 4015   0.695   2.944   1.523 -0.5193  0.4189  0.2509
 1329SOL    HW2 4016   0.805   3.037   1.570 -0.1113  0.2931 -0.4486
 1330SOL     OW 4017   3.661   4.202   1.665  0.1434  0.2998 -0.0855
 1330SOL    HW1 4018   3.696   4.284   1.630 -1.8130  1.8197  1.2869
 1330SOL    HW2 4019   3.575   4.193   1.624 -0.1411 -0.4674  0.6510
 1331SOL     OW 4020   0.893   0.832   1.671  0.0965 -0.1198 -0.6843
 1331SOL    HW1 4021   0.861   0.916   1.704  0.6037 -0.4998  0.8627
 1331SOL    HW2 4022   0.944   0.796   1.743 -0.1756 -1.7981 -1.2810
 1332SOL     OW 4023   3.256   0.081   0.642 -0.3003  0.5854 -0.0667
 1332SOL    HW1 4024   3.276  -0.013   0.640 -0.4176  0.5695 -0.7020
 1332SOL    HW2 4025   3.189   0.093   0.575  1.4679  1.5029 -1.7843
 1333SOL     OW 4026   0.749   3.234   0.901  0.4202 -0.1755 -0.0864
 1333SOL    HW1 4027   0.750   3.183   0.821 -0.3412  0.1796 -0.3367
 1333SOL    HW2 4028   0.656   3.257   0.913  0.4793 -0.4581  1.0372
 1334SOL     OW 4029   0.865   2.468   0.184  0.2327 -1.3131  0.1767
 1334SOL    HW1 4030   0.868   2.442   0.091  1.2220 -0.7535  0.0345
 1334SOL    HW2 4031   0.956   2.483   0.207 -0.1894  2.2269  0.1607
 1335SOL     OW 4032   3.301   1.389   0.497  0.4885 -0.0648 -0.1751
 1335SOL    HW1 4033   3.270   1.453   0.434 -1.1649 -1.0614 -0.4314
 1335SOL    HW2 4034   3.395   1.408   0.506  0.1991  1.8800 -0.7780
 1336SOL     OW 4035   3.652   1.406   2.609  0.2386 -0.3014 -0.2233
 1336SOL    HW1 4036   3.705   1.421   2.687 -0.7323 -0.0407  0.4026
 1336SOL    HW2 4037   3.620   1.493   2.584  0.6614 -0.3603 -1.0120
 1337SOL     OW 4038   3.158   1.802   2.505  0.5001  0.2634  0.3857
 1337SOL    HW1 4039   3.101   1.754   2.565 -1.4576  1.8884 -0.0983
 1337SOL    HW2 4040   3.103   1.871   2.469  1.7564 -0.2632 -2.8782
 1338SOL     OW 4041   0.345   2.735   3.157  0.1137 -0.0922 -0.0483
 1338SOL    HW1 4042   0.297   2.755   3.077  0.2145 -1.3587 -0.4480
 1338SOL    HW2 4043   0.434   2.765   3.140  0.3038 -0.9828 -0.6954
 1339SOL     OW 4044   2.372   3.140   0.484 -0.3236  0.6136 -0.3225
 1339SOL    HW1 4045   2.342   3.103   0.567 -1.3572  1.3782 -0.3284
 1339SOL    HW2 4046   2.303   3.203   0.460  1.0703  2.0901 -0.6097
 1340SOL     OW 4047   0.130   0.230   1.743  0.2591 -0.3721  0.4886
 1340SOL    HW1 4048   0.115   0.178   1.664 -0.8809 -1.0566  1.1245
 1340SOL    HW2 4049   0.202   0.288   1.720  0.5283 -1.1589 -0.7637
 1341SOL     OW 4050   3.578   1.098   2.957 -0.4679 -0.3964  0.1617
 1341SOL    HW1 4051   3.543   1.047   2.884 -0.4469 -2.3938  1.5034
 1341SOL    HW2 4052   3.506   1.156   2.982 -0.2036  0.9746 -1.9352
 1342SOL     OW 4053   3.781   2.585   1.737  0.3394  0.2703 -0.2095
 1342SOL    HW1 4054   3.864   2.628   1.715 -0.1616  1.2292 -0.2973
 1342SOL    HW2 4055   3.744   2.640   1.806  0.2945 -0.7913  0.6313
 1343SOL     OW 4056   4.411   1.177   2.791  0.2240 -0.3616 -0.2848
 1343SOL    HW1 4057   4.440   1.105   2.847 -1.0212  0.7623  1.9615
 1343SOL    HW2 4058   4.364   1.134   2.719  2.7569 -1.9096 -1.1475
 1344SOL     OW 4059   0.685   2.326   2.653  0.6730 -0.2627  0.2665
 1344SOL    HW1 4060   0.608   2.288   2.696  0.3400  0.7537  0.5970
 1344SOL    HW2 4061   0.712   2.397   2.712  0.4637  0.8983 -0.9845
 1345SOL     OW 4062   3.340   3.942   1.059 -0.5027  0.2561  0.5764
 1345SOL    HW1 4063   3.305   4.017   1.012  2.2011  0.7195 -0.8386
 1345SOL    HW2 4064   3.348   3.873   0.993  1.6831  0.3489  0.6743
 1346SOL     OW 4065   0.017   1.491   1.102  0.2462  0.0077  0.2568
 1346SOL    HW1 4066  -0.074   1.519   1.103  0.3083  0.2260 -0.2258
 1346SOL    HW2 4067   0.033   1.463   1.012  0.6126 -0.1806  0.3768
 1347SOL     OW 4068   2.936   1.141   1.281 -0.6086  0.7403 -0.0383
 1347SOL    HW1 4069   3.015   1.102   1.318 -0.9107  0.0184 -0.1409
 1347SOL    HW2 4070   2.869   1.073   1.291 -1.0108  1.0278 -0.7156
 1348SOL     OW 4071   1.996   3.207   1.025  0.2656  0.5553 -0.0076
 1348SOL    HW1 4072   1.997   3.255   1.108  1.4531  2.3466 -0.9773
 1348SOL    HW2 4073   2.046   3.263   0.965  2.9060 -2.5100 -0.9400
 1349SOL     OW 4074   3.555   3.160   2.108 -0.8049  0.0824  0.5617
 1349SOL    HW1 4075   3.503   3.171   2.028 -1.5821 -1.4485  0.8082
 1349SOL    HW2 4076   3.536   3.237   2.161  0.5260  1.6647 -1.1094
 1350SOL     OW 4077   2.010   4.199   2.920  0.5735 -0.1442  0.1985
 1350SOL    HW1 4078   1.932   4.245   2.951  0.3483 -0.9946  0.9553
 1350SOL    HW2 4079   2.032   4.140   2.992  1.1987 -0.7821 -0.5074
 1351SOL     OW 4080   3.217   3.000   1.603  0.0955 -0.3711 -0.6764
 1351SOL    HW1 4081   3.178   2.980   1.518 -2.4801 -1.0668  0.5610
 1351SOL    HW2 4082   3.276   2.927   1.620 -2.8533 -2.8011  0.0506
 1352SOL     OW 4083   2.361   0.024   1.740 -0.3102  0.5104 -0.7352
 1352SOL    HW1 4084   2.403  -0.019   1.814  1.7096  2.8194 -0.3854
 1352SOL    HW2 4085   2.335   0.110   1.775 -3.0537  0.1344 -1.6722
 1353SOL     OW 4086   1.028   1.346   2.479 -0.2863 -0.0078  1.2038
 1353SOL    HW1 4087   1.054   1.358   2.387 -1.9893  2.5433  0.9550
 1353SOL    HW2 4088   1.105   1.372   2.529  1.2785 -3.0124  0.6486
 1354SOL     OW 4089   4.026   3.854   2.441  0.0313 -0.0041 -0.2702
 1354SOL    HW1 4090   3.955   3.876   2.501  0.9227  0.1370  0.7640
 1354SOL    HW2 4091   4.031   3.758   2.444  0.1356  0.0083 -0.0461
 1355SOL     OW 4092   0.953   0.807   2.249  0.5881 -0.2867 -0.2884
 1355SOL    HW1 4093   1.011   0.882   2.239  0.6481  0.1127  2.2161
 1355SOL    HW2 4094   0.874   0.843   2.291  0.6149 -1.5566  0.9552
 1356SOL     OW 4095   0.436   1.685   1.389 -0.2456  0.0553 -0.1791
 1356SOL    HW1 4096   0.517   1.707   1.436 -0.3591  0.4594 -0.1736
 1356SOL    HW2 4097   0.462   1.682   1.297 -0.4432  1.2289 -0.2844
 1357SOL     OW 4098   2.476   3.700   0.913  0.1354 -0.0220  0.2963
 1357SOL    HW1 4099   2.565   3.716   0.943  0.1681  1.5757 -0.5383
 1357SOL    HW2 4100   2.456   3.612   0.944  1.4084  0.1954  1.8916
 1358SOL     OW 4101   3.711   2.034   1.195 -0.2333 -0.3419 -0.8300
 1358SOL    HW1 4102   3.768   2.009   1.122 -0.1667 -0.9202 -0.5821
 1358SOL    HW2 4103   3.694   1.952   1.241  0.5005  0.1604  0.3694
 1359SOL     OW 4104   1.489   0.693   2.458  0.0426 -0.4146  0.3975
 1359SOL    HW1 4105   1.404   0.737   2.461  0.3501  0.1680  1.0303
 1359SOL    HW2 4106   1.536   0.738   2.388 -0.7406 -1.8626 -1.1262
 1360SOL     OW 4107   4.090   3.729   0.707 -0.2260  0.6556  0.1646
 1360SOL    HW1 4108   4.031   3.728   0.783  0.1239 -0.3883  0.4378
 1360SOL    HW2 4109   4.113   3.637   0.693  0.9186  0.9938 -0.2770
 1361SOL     OW 4110   2.783   1.240   0.887  0.6950 -0.5540  0.5956
 1361SOL    HW1 4111   2.795   1.333   0.868 -1.2541 -0.4061 -0.1487
 1361SOL    HW2 4112   2.823   1.195   0.813  0.1284 -0.2409  0.0938
 1362SOL     OW 4113   2.147   2.401   0.185 -0.3711 -0.0674  0.3682
 1362SOL    HW1 4114   2.224   2.400   0.128 -1.5027 -0.4042 -1.2392
 1362SOL    HW2 4115   2.154   2.482   0.235  0.1053  0.8125 -1.0821
 1363SOL     OW 4116   0.316   2.786   1.708  0.4357 -0.2976 -0.0711
 1363SOL    HW1 4117   0.323   2.875   1.744 -1.3813  0.7298 -2.0083
 1363SOL    HW2 4118   0.249   2.744   1.761  2.1660 -1.0182  1.6528
 1364SOL     OW 4119   4.240   4.059   0.586 -0.0153 -0.1632  0.3658
 1364SOL    HW1 4120   4.276   3.974   0.559 -0.3172 -1.3121  3.2134
 1364SOL    HW2 4121   4.160   4.068   0.533  0.2498 -1.4324 -0.3081
 1365SOL     OW 4122   1.671   0.333   1.478 -0.6081 -0.6879 -0.6433
 1365SOL    HW1 4123   1.669   0.398   1.407 -1.0571  2.2699  1.8912
 1365SOL    HW2 4124   1.580   0.303   1.486 -0.3444 -2.0074 -2.0287
 1366SOL     OW 4125   1.376   2.111   0.647  0.7115 -0.1905 -0.1829
 1366SOL    HW1 4126   1.341   2.133   0.561  0.3370 -1.2935 -0.3370
 1366SOL    HW2 4127   1.436   2.038   0.630  1.2618  0.1112  0.3937
 1367SOL     OW 4128   2.335   1.091   0.163  0.4058 -0.1485  0.0306
 1367SOL    HW1 4129   2.246   1.116   0.138  0.4016  1.4378  1.4963
 1367SOL    HW2 4130   2.364   1.033   0.093 -2.6573 -2.7488  0.6940
 1368SOL     OW 4131   2.322   2.847   0.415 -0.0733 -0.4911  0.4892
 1368SOL    HW1 4132   2.329   2.943   0.411 -1.5735 -0.3955 -2.2711
 1368SOL    HW2 4133   2.245   2.832   0.470 -0.5861 -0.0400 -0.0866
 1369SOL     OW 4134   0.244   2.664   1.430 -1.0828 -0.3040 -0.2436
 1369SOL    HW1 4135   0.318   2.717   1.399 -0.8518 -1.1512 -1.1729
 1369SOL    HW2 4136   0.243   2.680   1.525  2.5623 -2.9060  0.4686
 1370SOL     OW 4137   3.603   3.250   1.096 -0.6158  0.5893 -0.6841
 1370SOL    HW1 4138   3.645   3.163   1.097 -1.4252  0.1723 -1.3693
 1370SOL    HW2 4139   3.673   3.310   1.071 -0.3985 -0.0956 -1.7790
 1371SOL     OW 4140   2.149   4.420   2.837  0.1031  0.3245  0.2374
 1371SOL    HW1 4141   2.120   4.335   2.872  4.5026 -2.2361 -1.4994
 1371SOL    HW2 4142   2.096   4.433   2.759  0.0310 -1.4776 -0.0697
 1372SOL     OW 4143   0.188   3.501   1.966 -0.2180  0.5756 -0.1788
 1372SOL    HW1 4144   0.219   3.414   1.990 -1.5980 -0.5417 -2.1277
 1372SOL    HW2 4145   0.190   3.502   1.871  0.3179  2.9383 -0.2027
 1373SOL     OW 4146   1.779   4.325   0.974  0.1234  0.7104  0.1292
 1373SOL    HW1 4147   1.735   4.339   1.058  0.4759  0.1817  0.4080
 1373SOL    HW2 4148   1.867   4.358   0.988  0.0316  1.0976 -0.1991
 1374SOL     OW 4149   1.379   0.803   1.443  0.0300 -0.1783  0.1274
 1374SOL    HW1 4150   1.406   0.832   1.356 -0.3611 -0.7199 -0.1803
 1374SOL    HW2 4151   1.315   0.734   1.426  0.0021 -0.3325  0.8457
 1375SOL     OW 4152   2.908   3.091   0.775  0.0782  0.4062 -0.0047
 1375SOL    HW1 4153   2.924   3.115   0.866  0.3884  0.2815 -0.0265
 1375SOL    HW2 4154   2.987   3.044   0.748 -0.0317  0.4021 -0.3234
 1376SOL     OW 4155   0.258   2.467   1.098 -0.3777 -0.0570 -0.0533
 1376SOL    HW1 4156   0.325   2.524   1.137  0.9668 -0.9957 -0.8785
 1376SOL    HW2 4157   0.238   2.403   1.166 -1.3205  0.8943  0.6010
 1377SOL     OW 4158   0.363   3.155   0.752  0.1350 -0.4045  0.3869
 1377SOL    HW1 4159   0.353   3.232   0.697  0.2265 -0.4678  0.2796
 1377SOL    HW2 4160   0.432   3.104   0.708 -1.3104 -1.5321 -0.6684
 1378SOL     OW 4161   4.410   3.732   1.898  0.1764 -1.0419 -0.1620
 1378SOL    HW1 4162   4.348   3.661   1.911 -1.6265 -0.1361 -3.0093
 1378SOL    HW2 4163   4.413   3.778   1.983 -0.4996 -3.0034  0.9751
 1379SOL     OW 4164   1.700   3.968   0.388  0.2377 -0.2586 -0.3658
 1379SOL    HW1 4165   1.727   4.049   0.431 -1.3761 -0.4019  0.9662
 1379SOL    HW2 4166   1.705   3.989   0.294  2.5404  0.4580 -0.1608
 1380SOL     OW 4167   4.284   3.149   2.158  0.2521 -0.4263 -0.2769
 1380SOL    HW1 4168   4.358   3.155   2.098  0.4027 -0.6235 -0.1124
 1380SOL    HW2 4169   4.240   3.068   2.133  0.3476 -0.5384 -0.0877
 1381SOL     OW 4170   0.785   1.060   0.047 -0.1697 -0.3986  0.4149
 1381SOL    HW1 4171   0.762   1.153   0.049 -1.1305 -0.5885 -0.7922
 1381SOL    HW2 4172   0.853   1.054  -0.020  1.3042 -0.3048  1.8472
 1382SOL     OW 4173   0.904   1.263   0.568  0.5506 -0.1647 -0.7927
 1382SOL    HW1 4174   0.973   1.252   0.634  1.4394 -0.8149 -1.7916
 1382SOL    HW2 4175   0.949   1.296   0.491 -0.4597  0.5139 -1.1100
 1383SOL     OW 4176   4.430   2.699   2.989  0.3544  0.7637 -0.1886
 1383SOL    HW1 4177   4.337   2.713   3.010  0.2471 -0.2386  0.0144
 1383SOL    HW2 4178   4.449   2.611   3.020  0.7049 -0.0307 -2.4846
 1384SOL     OW 4179   2.889   4.028   1.997 -0.0822  0.1096  0.1803
 1384SOL    HW1 4180   2.980   4.034   2.029  0.3186 -1.5993 -0.5413
 1384SOL    HW2 4181   2.896   4.043   1.903 -0.7572  1.3869  0.3223
 1385SOL     OW 4182   3.081   3.912   0.611 -0.1403 -0.3596 -0.2559
 1385SOL    HW1 4183   2.990   3.883   0.607  0.0967 -1.0363 -0.8517
 1385SOL    HW2 4184   3.119   3.861   0.683 -0.0549 -0.5927 -0.4649
 1386SOL     OW 4185   2.580   1.729   2.049 -0.1752  0.3013 -0.0107
 1386SOL    HW1 4186   2.506   1.670   2.033 -1.6701  1.3095  2.6964
 1386SOL    HW2 4187   2.623   1.736   1.963 -2.5499 -1.1544 -1.4487
 1387SOL     OW 4188   1.951   3.481   1.588  0.0746 -0.1647  0.0684
 1387SOL    HW1 4189   2.031   3.522   1.620  1.0169  2.2516 -4.5021
 1387SOL    HW2 4190   1.891   3.554   1.573 -1.0671 -1.3033 -1.2477
 1388SOL     OW 4191   0.947   0.286   0.628 -0.7327 -0.4904 -0.6398
 1388SOL    HW1 4192   0.951   0.256   0.537 -1.8333  1.3258 -1.3412
 1388SOL    HW2 4193   0.953   0.382   0.622  1.9539 -0.4266  1.4175
 1389SOL     OW 4194   1.596   2.113   3.133  0.1519  0.2713 -0.2036
 1389SOL    HW1 4195   1.531   2.179   3.107 -0.6086 -0.3148  0.1694
 1389SOL    HW2 4196   1.666   2.123   3.069 -0.4248  0.7365 -0.7855
 1390SOL     OW 4197   3.537   0.906   2.061  0.0145 -0.0232  0.2582
 1390SOL    HW1 4198   3.506   0.826   2.105  0.0950  0.2287  0.7768
 1390SOL    HW2 4199   3.595   0.947   2.124  0.9407 -0.1748 -0.4825
 1391SOL     OW 4200   2.029   1.034   2.138 -0.0290 -0.1129 -0.0158
 1391SOL    HW1 4201   1.961   1.076   2.192  0.0255 -1.8825  1.5458
 1391SOL    HW2 4202   2.094   1.003   2.202  0.7954 -0.9998 -1.2459
 1392SOL     OW 4203   1.837   4.310   2.302 -0.2906  0.6260  0.4491
 1392SOL    HW1 4204   1.840   4.239   2.366 -0.9839 -1.2263 -1.4888
 1392SOL    HW2 4205   1.886   4.381   2.344  0.5465 -0.9995  2.4089
 1393SOL     OW 4206   4.420   0.162   2.645 -0.0637 -0.0775 -0.0868
 1393SOL    HW1 4207   4.368   0.092   2.605 -2.5649  1.0337  1.0478
 1393SOL    HW2 4208   4.415   0.145   2.739  0.1248  1.0472  0.1439
 1394SOL     OW 4209   4.420   2.400   0.012 -0.2701  0.3396 -0.5141
 1394SOL    HW1 4210   4.336   2.439  -0.014 -0.3808  0.3882 -0.0852
 1394SOL    HW2 4211   4.484   2.446  -0.042 -0.3207  1.6437  0.4917
 1395SOL     OW 4212   3.141   1.857   1.150 -0.7722 -0.2474  0.3198
 1395SOL    HW1 4213   3.171   1.862   1.241  3.5715  0.0473 -0.9268
 1395SOL    HW2 4214   3.126   1.764   1.135  2.4768 -0.8706  0.3496
 1396SOL     OW 4215   0.680   0.491   2.234  0.3709  0.0668  0.1261
 1396SOL    HW1 4216   0.688   0.401   2.265  0.0266  0.0967  0.3053
 1396SOL    HW2 4217   0.738   0.542   2.291 -0.7914  0.2327  1.1980
 1397SOL     OW 4218   0.707   4.393   0.622 -0.0320 -0.2756  0.1297
 1397SOL    HW1 4219   0.760   4.362   0.549  1.5764  0.6345  0.8652
 1397SOL    HW2 4220   0.705   4.489   0.612 -2.6852 -0.3107 -0.6109
 1398SOL     OW 4221   0.973   4.168   1.112 -1.0117 -0.0332 -0.5339
 1398SOL    HW1 4222   0.905   4.156   1.178  0.8199 -5.9326  0.8500
 1398SOL    HW2 4223   1.045   4.209   1.158 -0.7561 -1.5103  0.4384
 1399SOL     OW 4224   0.134   4.410   0.395 -0.0935 -0.3584 -0.1081
 1399SOL    HW1 4225   0.059   4.466   0.410 -0.0122  0.2698 -1.8929
 1399SOL    HW2 4226   0.140   4.402   0.300  2.9191  0.7790 -0.1200
 1400SOL     OW 4227   1.080   2.941   0.678  0.3887  0.2161  0.7503
 1400SOL    HW1 4228   1.125   2.985   0.606 -2.0857  2.6428  0.5118
 1400SOL    HW2 4229   1.070   3.009   0.745  0.4906 -1.3219  2.3935
 1401SOL     OW 4230   1.202   0.090   2.198  0.3774  0.5987 -0.4499
 1401SOL    HW1 4231   1.168   0.156   2.260 -0.6830  1.6174 -2.0464
 1401SOL    HW2 4232   1.227   0.016   2.254 -0.1490  1.6285  1.2348
 1402SOL     OW 4233   2.914   3.569   0.067 -0.6849 -0.7079  0.1686
 1402SOL    HW1 4234   2.917   3.551   0.161  0.1815 -0.9164  0.1163
 1402SOL    HW2 4235   2.836   3.622   0.055 -1.1487 -1.1957  0.9154
 1403SOL     OW 4236   4.149   2.834   1.101  0.6147 -0.0180 -0.2782
 1403SOL    HW1 4237   4.223   2.867   1.050  0.2257 -0.5778 -1.2317
 1403SOL    HW2 4238   4.075   2.838   1.041 -0.5552  2.1640  1.1685
 1404SOL     OW 4239   1.029   1.283   2.873 -0.1486 -0.1541 -0.0064
 1404SOL    HW1 4240   0.958   1.332   2.914  1.7742  1.8809  1.1526
 1404SOL    HW2 4241   1.071   1.237   2.946 -0.4832 -1.6421 -0.7270
 1405SOL     OW 4242   2.940   3.239   0.229  0.5396 -0.4773 -0.8433
 1405SOL    HW1 4243   2.887   3.209   0.303  0.1369 -0.7619 -1.2411
 1405SOL    HW2 4244   3.022   3.268   0.268  0.3822 -0.7553 -0.2996
 1406SOL     OW 4245   0.459   4.050   1.779 -0.0415  0.0912 -0.5146
 1406SOL    HW1 4246   0.449   4.006   1.864 -0.0827  0.0100 -0.5618
 1406SOL    HW2 4247   0.488   4.139   1.802  1.9820 -0.5215 -0.4843
 1407SOL     OW 4248   3.906   1.666   1.720 -0.3672 -0.4802  0.2280
 1407SOL    HW1 4249   3.936   1.576   1.733  0.0995 -0.2861  0.4925
 1407SOL    HW2 4250   3.832   1.657   1.659  0.7587 -0.8827 -1.1426
 1408SOL     OW 4251   2.032   4.042   2.692 -0.2837 -0.4962 -0.6082
 1408SOL    HW1 4252   1.954   3.986   2.690 -1.0175  0.4618  0.0849
 1408SOL    HW2 4253   2.017   4.101   2.766  1.9513 -1.4602  0.7087
 1409SOL     OW 4254   0.169   0.320   2.605  0.4231  0.1297 -0.3362
 1409SOL    HW1 4255   0.232   0.279   2.665  1.0222  1.2031 -0.1917
 1409SOL    HW2 4256   0.085   0.280   2.627  1.1712 -2.1473 -1.2585
 1410SOL     OW 4257   0.571   2.774   0.103  0.0782 -0.1520  0.4257
 1410SOL    HW1 4258   0.490   2.735   0.134 -0.1712  1.2291  1.6188
 1410SOL    HW2 4259   0.623   2.789   0.182  0.5389  1.0442 -0.0698
 1411SOL     OW 4260   2.211   3.250   0.196 -0.0809  0.0271 -0.0999
 1411SOL    HW1 4261   2.169   3.175   0.240  0.9616  0.5168  1.8850
 1411SOL    HW2 4262   2.140   3.311   0.179 -0.7720 -0.9050 -0.6523
 1412SOL     OW 4263   1.596   1.888   2.508  0.0423 -0.1815 -0.8530
 1412SOL    HW1 4264   1.554   1.954   2.452  0.2954 -0.0219 -0.8546
 1412SOL    HW2 4265   1.678   1.868   2.464  1.7883  2.2811  1.0270
 1413SOL     OW 4266   2.938   2.038   0.987 -0.5571  0.6458  0.7637
 1413SOL    HW1 4267   3.016   1.993   1.020 -1.0799 -0.1297  0.9727
 1413SOL    HW2 4268   2.867   2.008   1.044 -0.7394  2.6784  1.6975
 1414SOL     OW 4269   3.224   1.366   2.866 -0.8063 -0.1111  0.1313
 1414SOL    HW1 4270   3.137   1.337   2.893  0.5166 -4.2472  0.6578
 1414SOL    HW2 4271   3.246   1.309   2.792  1.7090  0.3121  0.4694
 1415SOL     OW 4272   3.902   3.168   2.652  0.0129 -0.4523 -0.0235
 1415SOL    HW1 4273   3.984   3.204   2.686 -1.2833  0.5153  2.2982
 1415SOL    HW2 4274   3.848   3.154   2.729 -3.0362  1.5831 -1.5664
 1416SOL     OW 4275   2.866   4.286   2.632 -0.6916  0.3561 -0.3007
 1416SOL    HW1 4276   2.832   4.295   2.543  0.0764 -0.3788 -0.6906
 1416SOL    HW2 4277   2.955   4.322   2.627 -0.6289  0.2706  0.1638
 1417SOL     OW 4278   1.906   1.676   1.265  0.2392  0.1972  0.1111
 1417SOL    HW1 4279   1.999   1.695   1.278 -0.2603  4.1511 -0.7527
 1417SOL    HW2 4280   1.897   1.668   1.170 -0.2801 -0.6001  0.2193
 1418SOL     OW 4281   0.888   3.994   0.362  0.2534 -0.0660  0.7854
 1418SOL    HW1 4282   0.912   3.905   0.336  0.8659  0.4486 -0.5125
 1418SOL    HW2 4283   0.965   4.047   0.341 -0.6007  0.9934  0.1919
 1419SOL     OW 4284   4.032   3.896   0.456  0.1857 -0.1850  0.5889
 1419SOL    HW1 4285   4.053   3.857   0.541 -0.3355 -0.1592  0.7336
 1419SOL    HW2 4286   4.058   3.830   0.392 -0.2853 -0.5915  0.8095
 1420SOL     OW 4287   3.313   1.616   2.841  0.3997  0.1303 -0.0461
 1420SOL    HW1 4288   3.296   1.522   2.850  1.6335  0.0143  1.3844
 1420SOL    HW2 4289   3.238   1.658   2.883  0.0110 -0.2124 -0.3864
 1421SOL     OW 4290   0.834   0.092   3.059 -0.0998  0.4624  0.2311
 1421SOL    HW1 4291   0.776   0.043   3.117 -2.0328  0.1892 -1.7970
 1421SOL    HW2 4292   0.782   0.167   3.031  1.1813  1.1813 -0.2899
 1422SOL     OW 4293   2.310   1.982   2.278  0.3943  0.3119 -0.1842
 1422SOL    HW1 4294   2.275   2.067   2.253  1.2153  0.8279  0.3818
 1422SOL    HW2 4295   2.305   1.929   2.198  3.7099  2.1411 -1.8017
 1423SOL     OW 4296   1.554   2.799   2.419 -0.0680  0.1049 -0.0562
 1423SOL    HW1 4297   1.534   2.858   2.491  0.0090  0.4630 -0.3269
 1423SOL    HW2 4298   1.606   2.851   2.358  0.3588 -0.3616 -0.1024
 1424SOL     OW 4299   0.231   2.066   2.662  0.5629  0.2916 -0.2101
 1424SOL    HW1 4300   0.137   2.083   2.674  0.6612  0.7919 -0.1119
 1424SOL    HW2 4301   0.239   2.040   2.571  0.5811  2.2350 -0.8177
 1425SOL     OW 4302   1.475   1.201   0.701 -0.5465 -0.1023 -0.2146
 1425SOL    HW1 4303   1.448   1.217   0.791 -0.6966  0.5597 -0.3712
 1425SOL    HW2 4304   1.409   1.244   0.647 -0.3962 -0.3886 -0.6439
 1426SOL     OW 4305   3.198   2.500   2.061 -0.1236 -0.5147 -0.2370
 1426SOL    HW1 4306   3.293   2.509   2.070 -0.0566 -1.6859  0.3487
 1426SOL    HW2 4307   3.169   2.585   2.028  1.4234 -0.9342 -2.9515
 1427SOL     OW 4308   2.400   3.692   2.724  0.0155  0.0619 -0.0233
 1427SOL    HW1 4309   2.394   3.686   2.629 -0.8675 -1.6618  0.0954
 1427SOL    HW2 4310   2.374   3.782   2.744  0.5944  0.5675 -1.4228
 1428SOL     OW 4311   2.860   3.203   0.512 -0.0376 -0.2932 -0.3895
 1428SOL    HW1 4312   2.920   3.182   0.583 -1.2814 -0.7572  0.5707
 1428SOL    HW2 4313   2.774   3.206   0.554 -0.6789  0.4625 -1.6929
 1429SOL     OW 4314   3.855   3.118   1.423  0.1702 -0.2305 -0.6289
 1429SOL    HW1 4315   3.918   3.136   1.353 -0.1370 -1.3686 -1.2280
 1429SOL    HW2 4316   3.888   3.166   1.499  1.6696 -0.6667 -0.9785
 1430SOL     OW 4317   2.449   1.807   0.967  0.0084 -0.1142  0.2375
 1430SOL    HW1 4318   2.377   1.825   0.906 -0.2641  1.5361  1.0058
 1430SOL    HW2 4319   2.507   1.883   0.958  3.2263 -2.5654 -2.4184
 1431SOL     OW 4320   1.680   2.187   1.505  0.0078  0.0981  0.8582
 1431SOL    HW1 4321   1.692   2.203   1.411 -1.1293  0.1430  0.7111
 1431SOL    HW2 4322   1.769   2.170   1.537  0.6334  1.7631  0.1087
 1432SOL     OW 4323   2.979   2.199   0.779  0.4982 -0.0374  0.2479
 1432SOL    HW1 4324   2.927   2.174   0.703 -0.7067  0.4675  0.8850
 1432SOL    HW2 4325   2.950   2.141   0.849 -1.7133  2.3824  1.5171
 1433SOL     OW 4326   0.369   4.035   2.916 -0.3643  0.0093 -0.2719
 1433SOL    HW1 4327   0.302   4.027   2.984 -0.2265 -0.6638 -0.2072
 1433SOL    HW2 4328   0.329   4.090   2.849 -0.2612  1.2362  0.6447
 1434SOL     OW 4329   4.253   4.282   1.753 -0.2352 -0.8051 -0.2957
 1434SOL    HW1 4330   4.239   4.218   1.684  1.8706 -0.5054 -1.0727
 1434SOL    HW2 4331   4.319   4.242   1.810  0.8316  0.4623 -0.5804
 1435SOL     OW 4332   2.975   3.794   1.211 -0.5990  0.4283  0.7612
 1435SOL    HW1 4333   3.033   3.745   1.153  2.8446  3.9801  0.8133
 1435SOL    HW2 4334   2.982   3.748   1.295  0.1613 -0.6333  0.1434
 1436SOL     OW 4335   3.938   2.401   0.461 -0.1314 -0.0742 -0.1808
 1436SOL    HW1 4336   3.983   2.318   0.482 -0.4857 -0.1900  0.1336
 1436SOL    HW2 4337   3.847   2.375   0.444 -0.3789  0.3232  0.5169
 1437SOL     OW 4338   0.521   4.136   1.259 -1.0303  0.3492 -0.2561
 1437SOL    HW1 4339   0.614   4.148   1.278 -0.3687 -3.0712 -0.7106
 1437SOL    HW2 4340   0.481   4.127   1.346 -0.4520 -0.7872 -0.0829
 1438SOL     OW 4341   0.516   3.672   1.172  0.1345  0.4720 -0.4582
 1438SOL    HW1 4342   0.509   3.624   1.090  1.3240 -0.4488 -0.0506
 1438SOL    HW2 4343   0.483   3.760   1.151 -0.1087  0.0981 -1.7556
 1439SOL     OW 4344   3.474   0.147   0.074  0.7693 -0.1791 -0.1679
 1439SOL    HW1 4345   3.484   0.095   0.154 -0.6854 -0.8198 -0.3719
 1439SOL    HW2 4346   3.388   0.123   0.040 -0.4021  3.0516  0.1856
 1440SOL     OW 4347   4.389   0.386   2.168 -0.3546  0.2631  0.6322
 1440SOL    HW1 4348   4.412   0.383   2.075 -0.4855 -0.0938  0.6113
 1440SOL    HW2 4349   4.302   0.426   2.170 -0.1976  0.6110  0.6314
 1441SOL     OW 4350   0.595   3.909   0.017 -0.5845 -0.0513  0.0673
 1441SOL    HW1 4351   0.586   4.004   0.023 -2.7073 -0.2500  1.0854
 1441SOL    HW2 4352   0.621   3.882   0.105  3.3228 -0.2480 -0.9603
 1442SOL     OW 4353   2.962   3.660   1.496  0.1121 -0.0648  0.2664
 1442SOL    HW1 4354   2.869   3.645   1.508  0.1601 -2.0169 -1.2587
 1442SOL    HW2 4355   3.002   3.573   1.502  1.4792  0.3593 -1.5808
 1443SOL     OW 4356   0.152   1.968   1.931  0.0858 -0.3584  0.1424
 1443SOL    HW1 4357   0.067   1.932   1.957 -2.3287  2.4551 -2.8710
 1443SOL    HW2 4358   0.173   1.922   1.850  0.5402  0.1313 -0.0236
 1444SOL     OW 4359   1.224   3.127   1.587  0.3244 -0.0434  0.4102
 1444SOL    HW1 4360   1.211   3.111   1.493  3.8756 -1.1039 -0.0455
 1444SOL    HW2 4361   1.282   3.203   1.590  0.9558 -0.5584  1.6874
 1445SOL     OW 4362   4.278   1.180   0.604 -0.2895  0.3763 -0.8464
 1445SOL    HW1 4363   4.232   1.220   0.678  0.6705 -0.7252  0.3800
 1445SOL    HW2 4364   4.351   1.238   0.587  0.2116 -0.0081 -0.0786
 1446SOL     OW 4365   0.811   2.528   2.781 -0.0304  0.1239  0.4079
 1446SOL    HW1 4366   0.878   2.516   2.848  1.0139  0.0309 -0.6268
 1446SOL    HW2 4367   0.826   2.616   2.748 -1.1875  0.5535  0.9661
 1447SOL     OW 4368   3.885   3.115   2.381  0.7124 -0.0253  0.6954
 1447SOL    HW1 4369   3.958   3.155   2.427  2.7783 -1.2023 -1.3665
 1447SOL    HW2 4370   3.807   3.156   2.420  2.4978  3.3108  1.1182
 1448SOL     OW 4371   0.845   2.448   1.979  0.0010  0.5819  0.7564
 1448SOL    HW1 4372   0.823   2.357   1.957  0.8429  0.8405 -1.3150
 1448SOL    HW2 4373   0.836   2.496   1.897  0.6648  2.1791  1.5752
 1449SOL     OW 4374   4.110   0.023   0.816 -0.0718  0.3177 -0.2490
 1449SOL    HW1 4375   4.116   0.115   0.844 -2.0829  0.3403  0.3259
 1449SOL    HW2 4376   4.021  -0.003   0.841  0.5206 -1.8692 -0.2075
 1450SOL     OW 4377   1.401   3.808   3.148  0.3824  0.1160 -0.0383
 1450SOL    HW1 4378   1.335   3.816   3.216  0.2856 -0.0081 -0.1174
 1450SOL    HW2 4379   1.359   3.756   3.079 -0.1069  1.6219 -0.9210
 1451SOL     OW 4380   3.027   1.608   1.096 -0.2015 -0.3073  0.7177
 1451SOL    HW1 4381   3.001   1.516   1.094  2.3504 -1.1075 -0.7034
 1451SOL    HW2 4382   3.045   1.630   1.004 -3.1360  2.4770  0.6046
 1452SOL     OW 4383   3.072   1.023   2.624  0.2788 -0.5951 -0.9560
 1452SOL    HW1 4384   3.079   1.098   2.565 -0.6002  0.7702  0.5890
 1452SOL    HW2 4385   3.007   0.966   2.583 -1.1741  0.8825 -0.8043
 1453SOL     OW 4386   3.904   2.206   2.355 -0.1250  0.0497 -0.2367
 1453SOL    HW1 4387   3.915   2.249   2.440  0.3270 -1.3687  0.4567
 1453SOL    HW2 4388   3.960   2.128   2.361 -1.6571 -1.1639 -1.0671
 1454SOL     OW 4389   0.634   1.835   0.714  0.2869 -0.5654 -0.1080
 1454SOL    HW1 4390   0.679   1.782   0.780  0.1962  1.1762  1.4553
 1454SOL    HW2 4391   0.692   1.910   0.701 -0.7564  0.2330 -0.2947
 1455SOL     OW 4392   1.473   2.307   1.954 -0.0219 -0.3557 -0.4506
 1455SOL    HW1 4393   1.392   2.256   1.958 -0.1144 -0.1727  3.4624
 1455SOL    HW2 4394   1.541   2.248   1.987  0.7348  0.6612 -0.1490
 1456SOL     OW 4395   2.872   3.174   1.492  0.4209  0.1248  0.4019
 1456SOL    HW1 4396   2.790   3.129   1.473  0.2573  0.5704  0.0048
 1456SOL    HW2 4397   2.936   3.105   1.507 -0.3659 -0.2481  2.3086
 1457SOL     OW 4398   1.622   3.105   0.642  0.5760  0.4246  0.1477
 1457SOL    HW1 4399   1.579   3.180   0.601 -0.3387 -1.1483 -1.9673
 1457SOL    HW2 4400   1.712   3.134   0.657 -0.1226  2.4222  0.8488
 1458SOL     OW 4401   0.185   2.331   0.811 -0.6796  0.1940  0.2803
 1458SOL    HW1 4402   0.254   2.355   0.748 -1.1827  0.5962 -0.1293
 1458SOL    HW2 4403   0.221   2.356   0.896 -0.2556  0.2622  0.0875
 1459SOL     OW 4404   1.039   3.047   2.031 -0.3366  0.0358 -0.6184
 1459SOL    HW1 4405   1.040   2.976   1.966 -0.6479  0.9287 -1.6182
 1459SOL    HW2 4406   1.021   3.126   1.980  1.1085  1.0174  0.3159
 1460SOL     OW 4407   1.272   1.944   0.148  0.0409 -0.4643 -0.6846
 1460SOL    HW1 4408   1.355   1.989   0.163  0.5445 -1.4845 -0.3312
 1460SOL    HW2 4409   1.256   1.895   0.228 -0.1006 -1.5208 -1.3345
 1461SOL     OW 4410   2.029   2.445   0.745 -0.2274 -0.0238  0.4798
 1461SOL    HW1 4411   2.118   2.481   0.753 -0.6813  1.6753 -1.2656
 1461SOL    HW2 4412   1.972   2.518   0.768 -1.2266 -1.3068  2.2856
 1462SOL     OW 4413   1.786   3.035   1.246 -0.2303  0.2328  0.5825
 1462SOL    HW1 4414   1.773   3.112   1.190  0.1135  2.3018  3.1488
 1462SOL    HW2 4415   1.796   3.071   1.334 -0.1678 -2.8073  1.9368
 1463SOL     OW 4416   1.022   3.277   0.583 -0.5387  0.3864  0.3028
 1463SOL    HW1 4417   0.964   3.244   0.652  0.3583 -0.4795  0.6740
 1463SOL    HW2 4418   0.997   3.227   0.505  0.1061 -0.4645  0.6160
 1464SOL     OW 4419   2.957   0.092   1.427  0.6049 -0.2667  0.1761
 1464SOL    HW1 4420   3.019   0.109   1.356 -0.0209  2.1468  0.1021
 1464SOL    HW2 4421   2.880   0.054   1.383  0.0154  1.6816 -0.6113
 1465SOL     OW 4422   3.430   3.969   1.323  0.2043  0.8513  0.1403
 1465SOL    HW1 4423   3.516   3.927   1.323 -0.4170 -0.5537  2.0785
 1465SOL    HW2 4424   3.388   3.936   1.243  0.8284  0.1315  0.0949
 1466SOL     OW 4425   4.085   1.400   0.481 -0.0308 -0.5288 -0.0534
 1466SOL    HW1 4426   4.140   1.460   0.532 -0.0425  0.7266 -1.4578
 1466SOL    HW2 4427   4.144   1.328   0.458  1.7081  1.5581 -2.9502
 1467SOL     OW 4428   4.171   0.621   0.895  0.3126  0.3882  0.4225
 1467SOL    HW1 4429   4.262   0.647   0.881  0.3909 -0.7323 -1.5664
 1467SOL    HW2 4430   4.134   0.615   0.806 -1.0643 -1.2893  1.0567
 1468SOL     OW 4431   2.619   1.205   2.969  0.0345  0.4942  0.4349
 1468SOL    HW1 4432   2.617   1.148   3.046 -1.2663  0.6108  0.5087
 1468SOL    HW2 4433   2.645   1.291   3.004 -3.0874  1.2338  1.2919
 1469SOL     OW 4434   1.440   0.716   1.695  0.2557 -0.2191 -0.1173
 1469SOL    HW1 4435   1.448   0.765   1.614  1.0360  1.2100  0.7899
 1469SOL    HW2 4436   1.398   0.634   1.669 -1.7541  1.1707 -1.5825
 1470SOL     OW 4437   2.838   0.521   0.840  0.1217  0.2683  0.4691
 1470SOL    HW1 4438   2.866   0.613   0.845 -1.4674  0.7900  0.3522
 1470SOL    HW2 4439   2.868   0.483   0.923  2.7015  0.2689 -0.3541
 1471SOL     OW 4440   2.027   4.317   0.663  0.4013  0.0711  0.1024
 1471SOL    HW1 4441   2.046   4.395   0.715  0.6549  0.0768  0.0082
 1471SOL    HW2 4442   1.980   4.350   0.586  3.1644  0.5957 -1.5107
 1472SOL     OW 4443   1.490   0.249   3.099  0.3369  0.4590  0.1886
 1472SOL    HW1 4444   1.540   0.325   3.129  0.3342 -0.0669  1.5635
 1472SOL    HW2 4445   1.404   0.284   3.077  1.1380  1.3198 -1.8866
 1473SOL     OW 4446   0.739   1.007   0.744 -0.4142 -0.4848  0.0959
 1473SOL    HW1 4447   0.709   0.920   0.771 -0.9184 -1.1482 -2.3695
 1473SOL    HW2 4448   0.763   0.997   0.652 -0.9749  2.1116 -0.4045
 1474SOL     OW 4449   2.536   4.396   1.286 -0.0464 -0.2951 -0.0446
 1474SOL    HW1 4450   2.596   4.322   1.293 -1.2894 -1.2652  0.9814
 1474SOL    HW2 4451   2.555   4.451   1.362 -0.3337 -0.5146  0.1880
 1475SOL     OW 4452   0.902   0.414   0.941 -0.1883  0.1401 -0.7638
 1475SOL    HW1 4453   0.858   0.330   0.952 -1.7425  1.0170  0.0356
 1475SOL    HW2 4454   0.953   0.404   0.861  1.4549 -2.2823  0.5017
 1476SOL     OW 4455   1.750   2.146   2.919 -0.4999  0.6167 -0.1333
 1476SOL    HW1 4456   1.828   2.119   2.871 -0.2409  0.2823  0.4631
 1476SOL    HW2 4457   1.677   2.118   2.863 -0.2190 -0.4919  0.0247
 1477SOL     OW 4458   1.049   0.450   1.190 -0.3817  0.4702 -0.0081
 1477SOL    HW1 4459   1.037   0.443   1.096 -0.1481 -0.7909  0.0279
 1477SOL    HW2 4460   0.960   0.461   1.225 -0.3552  2.4053 -0.4372
 1478SOL     OW 4461   3.648   1.439   1.201  0.4305 -0.4073  0.4186
 1478SOL    HW1 4462   3.704   1.516   1.199 -0.5222  0.3776  1.9608
 1478SOL    HW2 4463   3.611   1.439   1.289 -2.9741 -0.1582 -0.8799
 1479SOL     OW 4464   0.400   4.058   1.480 -0.4045 -0.2795 -0.3235
 1479SOL    HW1 4465   0.406   4.118   1.555 -2.0123 -1.7731  1.0906
 1479SOL    HW2 4466   0.464   3.989   1.500 -0.9883 -0.7897 -0.1912
 1480SOL     OW 4467   4.191   1.492   0.926  0.1897 -0.4258 -0.2050
 1480SOL    HW1 4468   4.107   1.506   0.881  0.0763  1.3598  0.4975
 1480SOL    HW2 4469   4.210   1.399   0.911 -1.1822 -0.5337 -1.6072
 1481SOL     OW 4470   3.893   1.536   0.327 -0.5677  0.3701  0.7468
 1481SOL    HW1 4471   3.878   1.474   0.256  0.8906  0.7242  0.0806
 1481SOL    HW2 4472   3.970   1.502   0.373 -0.4024  1.0987  1.0275
 1482SOL     OW 4473   2.117   2.959   1.082  0.3344 -0.0498 -0.0473
 1482SOL    HW1 4474   2.174   3.006   1.143 -1.2890  0.0618  1.4221
 1482SOL    HW2 4475   2.063   3.027   1.043 -0.4157 -0.4216  0.3368
 1483SOL     OW 4476   0.454   3.467   3.127  0.1949 -0.2267 -0.3296
 1483SOL    HW1 4477   0.505   3.401   3.173 -0.3734 -0.8580 -0.6012
 1483SOL    HW2 4478   0.388   3.495   3.190 -0.8358 -1.3775 -0.8658
 1484SOL     OW 4479   0.187   3.519   0.436 -0.2574 -0.0330  0.5989
 1484SOL    HW1 4480   0.102   3.531   0.394 -0.0214  2.2767  0.6700
 1484SOL    HW2 4481   0.246   3.579   0.390  0.4109  1.2876  3.0194
 1485SOL     OW 4482   0.002   1.289   1.284  0.6772 -0.7517  0.1252
 1485SOL    HW1 4483   0.005   1.329   1.197 -0.6422 -1.7366 -0.4085
 1485SOL    HW2 4484   0.078   1.325   1.330 -0.9705  3.3531  0.1255
 1486SOL     OW 4485   2.611   3.412   2.122 -0.4582  0.2749 -0.1342
 1486SOL    HW1 4486   2.622   3.492   2.173 -1.6116  0.7865 -0.6484
 1486SOL    HW2 4487   2.697   3.370   2.123  0.4804  2.0931 -0.8066
 1487SOL     OW 4488   1.656   3.640   0.038 -0.3782  0.2396 -0.3230
 1487SOL    HW1 4489   1.717   3.673   0.105 -0.6783 -2.1337  1.2297
 1487SOL    HW2 4490   1.613   3.719   0.005  1.7982  1.7739  0.2272
 1488SOL     OW 4491   1.819   3.252   1.564  0.0562 -0.4849 -0.4587
 1488SOL    HW1 4492   1.878   3.328   1.565  0.4880 -0.8102  0.4362
 1488SOL    HW2 4493   1.814   3.225   1.656  0.4774 -1.9725 -0.8535
 1489SOL     OW 4494   1.412   3.308   1.618  0.3622 -0.3490  0.6523
 1489SOL    HW1 4495   1.395   3.321   1.711 -0.0637  1.4122  0.3623
 1489SOL    HW2 4496   1.414   3.396   1.581  1.1162 -0.9779 -0.9159
 1490SOL     OW 4497   0.881   2.368   2.239 -0.4443  0.1503 -0.0941
 1490SOL    HW1 4498   0.896   2.381   2.146 -0.5600 -0.2603 -0.1710
 1490SOL    HW2 4499   0.956   2.411   2.281 -0.3755  0.3093 -0.3738
 1491SOL     OW 4500   1.297   2.100   1.962  0.2496 -0.6131  0.0712
 1491SOL    HW1 4501   1.204   2.078   1.956 -0.0653  0.8972 -2.6355
 1491SOL    HW2 4502   1.336   2.064   1.883  1.3141  1.2901 -0.3531
 1492SOL     OW 4503   4.462   3.366   2.505  0.1672 -0.0919  0.5452
 1492SOL    HW1 4504   4.436   3.283   2.466  1.6764 -0.8473  1.0711
 1492SOL    HW2 4505   4.453   3.430   2.435  1.1414 -1.1042 -0.5392
 1493SOL     OW 4506   2.190   1.495   0.384  0.4320 -0.4151  0.4178
 1493SOL    HW1 4507   2.253   1.431   0.351  0.3345  0.0621 -0.7309
 1493SOL    HW2 4508   2.178   1.557   0.312  0.0584  0.5533  1.2817
 1494SOL     OW 4509   4.087   4.001   1.405 -0.0453 -0.0214  0.1011
 1494SOL    HW1 4510   4.016   4.044   1.357 -0.0363 -0.2715 -0.1410
 1494SOL    HW2 4511   4.164   4.056   1.390 -0.0115 -0.1753 -0.2889
 1495SOL     OW 4512   1.593   3.828   0.845 -0.9563  0.0199  0.2302
 1495SOL    HW1 4513   1.646   3.836   0.765 -1.5598  2.5022 -0.0011
 1495SOL    HW2 4514   1.656   3.818   0.915 -0.4197 -2.8077 -0.5212
 1496SOL     OW 4515   1.132   0.577   2.518  0.5726  0.1039 -0.4860
 1496SOL    HW1 4516   1.104   0.555   2.429  0.8760 -1.2469 -0.2684
 1496SOL    HW2 4517   1.068   0.642   2.548 -0.2407 -0.3265 -1.2464
 1497SOL     OW 4518   1.049   2.876   3.075  0.1526 -0.2855 -0.8222
 1497SOL    HW1 4519   0.957   2.873   3.104 -0.7430  2.5067 -2.9772
 1497SOL    HW2 4520   1.099   2.871   3.156 -1.9155 -0.6620  0.5243
 1498SOL     OW 4521   3.728   3.948   1.537 -0.4407 -0.5123 -0.2230
 1498SOL    HW1 4522   3.643   3.934   1.578 -2.4138  0.9194 -3.4594
 1498SOL    HW2 4523   3.756   4.034   1.569 -2.6343  1.2456 -2.6680
 1499SOL     OW 4524   0.469   3.292   0.961  0.0345  0.4928 -0.1951
 1499SOL    HW1 4525   0.442   3.238   1.035  1.8236 -1.5457 -0.9016
 1499SOL    HW2 4526   0.425   3.252   0.886 -0.1565  1.2471 -0.4889
 1500SOL     OW 4527   1.606   3.705   2.877  0.7391 -0.6597  0.6497
 1500SOL    HW1 4528   1.525   3.756   2.875 -0.3289 -2.2791 -0.2897
 1500SOL    HW2 4529   1.675   3.770   2.890 -0.3937  1.2284 -1.7763
 1501SOL     OW 4530   1.324   4.380   2.023  0.1039  0.1312 -0.7405
 1501SOL    HW1 4531   1.291   4.327   1.950 -2.9146  1.1619 -0.2427
 1501SOL    HW2 4532   1.247   4.424   2.058  1.9603  2.1858  1.0739
 1502SOL     OW 4533   0.544   1.642   2.963  0.0729  0.6828 -0.4925
 1502SOL    HW1 4534   0.639   1.646   2.953  0.2339 -1.5240 -0.2960
 1502SOL    HW2 4535   0.516   1.575   2.900 -0.8744 -1.2646  1.8461
 1503SOL     OW 4536   1.493   0.306   0.158 -0.6330 -0.7309  0.5519
 1503SOL    HW1 4537   1.496   0.393   0.118  0.2700 -1.3250 -0.7884
 1503SOL    HW2 4538   1.401   0.289   0.174 -0.7641  0.7778  1.5817
 1504SOL     OW 4539   2.091   1.339   1.469  0.3180 -0.1599  0.1736
 1504SOL    HW1 4540   2.012   1.290   1.446 -1.0940  1.8509  0.4915
 1504SOL    HW2 4541   2.157   1.271   1.485 -1.2185 -1.8956 -0.4494
 1505SOL     OW 4542   3.245   1.815   3.054  0.0654 -0.1823  0.9900
 1505SOL    HW1 4543   3.259   1.897   3.101 -0.6186 -0.8109  2.3647
 1505SOL    HW2 4544   3.284   1.748   3.111 -0.2811 -0.9076  0.3861
 1506SOL     OW 4545   0.350   3.343   2.555  0.5552 -0.0273  0.0535
 1506SOL    HW1 4546   0.354   3.261   2.605  0.4342  0.1471  0.3456
 1506SOL    HW2 4547   0.411   3.401   2.600  1.4050 -0.2787 -0.7406
 1507SOL     OW 4548   2.375   1.120   1.155 -0.3538  0.0349 -0.4096
 1507SOL    HW1 4549   2.305   1.069   1.114 -0.7991  1.2494 -1.2173
 1507SOL    HW2 4550   2.409   1.176   1.085  0.0944  0.8649  0.4379
 1508SOL     OW 4551   3.831   0.921   1.886 -0.2862 -0.0494 -0.0911
 1508SOL    HW1 4552   3.758   0.964   1.931  0.1524 -0.6930  1.2643
 1508SOL    HW2 4553   3.870   0.990   1.833 -1.3006  0.5291 -0.1205
 1509SOL     OW 4554   3.825   3.193   2.128 -0.2119  0.1092 -0.2463
 1509SOL    HW1 4555   3.857   3.184   2.217  2.1318  0.1544 -1.0154
 1509SOL    HW2 4556   3.730   3.188   2.136 -0.0272 -1.1750  2.0925
 1510SOL     OW 4557   3.897   2.853   2.532 -0.3662  0.0861 -0.2350
 1510SOL    HW1 4558   3.985   2.865   2.569 -0.7998 -0.7583  1.1635
 1510SOL    HW2 4559   3.865   2.942   2.517  0.7964  0.4051 -0.9654
 1511SOL     OW 4560   3.155   0.538   2.665  0.1882 -0.8566  0.1017
 1511SOL    HW1 4561   3.181   0.622   2.627 -0.7130 -0.8109 -0.4403
 1511SOL    HW2 4562   3.214   0.527   2.740 -1.5555  1.7221  2.0700
 1512SOL     OW 4563   3.648   2.324   0.407 -0.3298 -0.5193  0.1128
 1512SOL    HW1 4564   3.569   2.271   0.422 -1.4788  0.8996 -0.6740
 1512SOL    HW2 4565   3.615   2.410   0.382  1.4842  0.1266 -0.2155
 1513SOL     OW 4566   0.907   3.387   2.784 -0.2176  0.0902 -0.0994
 1513SOL    HW1 4567   0.903   3.291   2.783 -0.2682  0.0732  0.6937
 1513SOL    HW2 4568   0.891   3.413   2.694 -1.0377 -0.6257 -0.1751
 1514SOL     OW 4569   1.073   0.496   0.323 -0.0985  0.8179 -0.6001
 1514SOL    HW1 4570   1.068   0.526   0.233 -0.4131  0.6398 -0.6433
 1514SOL    HW2 4571   0.984   0.469   0.345  0.1269  0.1402 -0.4851
 1515SOL     OW 4572   3.569   2.698   1.045 -0.2028 -0.5251 -0.5185
 1515SOL    HW1 4573   3.485   2.715   1.004 -0.5762 -1.1207 -0.0249
 1515SOL    HW2 4574   3.633   2.747   0.992 -1.0098  1.0919 -0.0534
 1516SOL     OW 4575   1.986   0.325   3.093 -0.3333 -0.3311 -0.3939
 1516SOL    HW1 4576   1.894   0.336   3.120 -0.2911 -1.2362  0.1762
 1516SOL    HW2 4577   1.994   0.377   3.013 -0.6675  1.8840  0.9166
 1517SOL     OW 4578   3.287   1.914   0.081 -0.5619  0.1927 -0.0555
 1517SOL    HW1 4579   3.258   1.995   0.123 -2.4736 -0.4546 -0.0344
 1517SOL    HW2 4580   3.333   1.867   0.149 -1.1855  0.3937  0.5133
 1518SOL     OW 4581   0.538   4.175   0.031 -0.1234  0.2996 -0.0797
 1518SOL    HW1 4582   0.564   4.260  -0.005 -0.3199  0.4115  0.0342
 1518SOL    HW2 4583   0.442   4.174   0.023 -0.0436 -0.3599 -1.0618
 1519SOL     OW 4584   4.439   3.494   0.327  0.0771 -0.1123 -0.0927
 1519SOL    HW1 4585   4.422   3.534   0.242  1.2839 -1.2390 -0.8998
 1519SOL    HW2 4586   4.431   3.400   0.313 -1.4889 -0.2721  1.4868
 1520SOL     OW 4587   1.771   4.066   0.994 -0.2185  0.4176 -0.1675
 1520SOL    HW1 4588   1.762   4.161   0.986  3.1996  1.1481  2.1202
 1520SOL    HW2 4589   1.717   4.043   1.069 -1.0424  0.5487 -0.7159
 1521SOL     OW 4590   3.797   2.303   1.772  0.0709  0.1921  0.3117
 1521SOL    HW1 4591   3.782   2.391   1.738 -0.0143 -0.3726 -1.2066
 1521SOL    HW2 4592   3.891   2.289   1.763  0.2508  0.4915  1.5420
 1522SOL     OW 4593   0.123   3.450   1.703 -0.6612 -0.4685  1.0289
 1522SOL    HW1 4594   0.074   3.380   1.745 -0.0194 -0.6893  1.4182
 1522SOL    HW2 4595   0.071   3.473   1.626 -0.0394 -2.5793 -0.1144
 1523SOL     OW 4596   0.176   1.551   1.757  0.6188 -0.3103 -0.0666
 1523SOL    HW1 4597   0.119   1.506   1.820 -1.7078  1.8192 -0.4650
 1523SOL    HW2 4598   0.261   1.555   1.800 -0.1849 -1.3669  1.7262
 1524SOL     OW 4599   1.257   3.419   0.665 -0.2835 -0.0147 -0.0753
 1524SOL    HW1 4600   1.165   3.392   0.662 -0.7701  1.4843  0.3493
 1524SOL    HW2 4601   1.273   3.441   0.756  0.0066  1.2550 -0.4038
 1525SOL     OW 4602   2.545   4.331   2.636 -0.5997 -0.0524  0.3882
 1525SOL    HW1 4603   2.578   4.241   2.628  1.0065  0.4198  1.2334
 1525SOL    HW2 4604   2.590   4.380   2.568 -1.6363  0.0951 -0.2156
 1526SOL     OW 4605   4.385   4.029   1.517 -0.4322  0.8370 -0.4598
 1526SOL    HW1 4606   4.437   4.003   1.593 -1.8308 -1.7463 -0.2735
 1526SOL    HW2 4607   4.431   3.989   1.443 -0.9517  0.4010 -0.5491
 1527SOL     OW 4608   0.060   0.651   2.190 -0.3641 -0.3141 -0.4263
 1527SOL    HW1 4609   0.128   0.622   2.251  0.0592  0.3320 -0.5818
 1527SOL    HW2 4610   0.001   0.576   2.184  1.1817 -1.5144 -1.5227
 1528SOL     OW 4611   1.598   0.418   1.093  0.0664 -0.0204  0.4537
 1528SOL    HW1 4612   1.507   0.431   1.068  0.0583  0.8061  0.8684
 1528SOL    HW2 4613   1.648   0.434   1.013 -0.0574  1.0911  0.5836
 1529SOL     OW 4614   3.734   0.002   1.799  0.2314  0.4051 -0.5697
 1529SOL    HW1 4615   3.820  -0.026   1.832 -0.1276 -1.8896 -1.3963
 1529SOL    HW2 4616   3.704   0.067   1.862  1.6080 -0.3945  0.9852
 1530SOL     OW 4617   3.476   4.349   3.076  0.6617 -0.1314  0.5009
 1530SOL    HW1 4618   3.569   4.357   3.054  0.6445  3.3662  1.0111
 1530SOL    HW2 4619   3.474   4.292   3.153  1.9078 -3.1618 -1.5407
 1531SOL     OW 4620   4.028   3.576   3.044  0.1182 -0.5660  0.2808
 1531SOL    HW1 4621   3.948   3.620   3.014 -0.0246 -1.8129 -1.3203
 1531SOL    HW2 4622   4.040   3.607   3.134 -0.6023  1.7889 -0.3715
 1532SOL     OW 4623   1.473   1.295   1.728 -0.6717 -0.2869  0.1163
 1532SOL    HW1 4624   1.534   1.221   1.728  1.1689  1.0883  2.4989
 1532SOL    HW2 4625   1.485   1.337   1.643 -0.7123 -1.8661 -0.7002
 1533SOL     OW 4626   4.458   1.226   0.383  0.1133 -0.1888  0.5490
 1533SOL    HW1 4627   4.368   1.192   0.377  0.4217 -0.9058 -0.2165
 1533SOL    HW2 4628   4.447   1.321   0.389 -0.7867 -0.3867  2.9796
 1534SOL     OW 4629   2.685   2.123   1.493 -0.2831  0.2579  0.7000
 1534SOL    HW1 4630   2.749   2.181   1.450  0.8946 -0.4184  1.4891
 1534SOL    HW2 4631   2.680   2.157   1.582 -2.0936  1.1419  0.3024
 1535SOL     OW 4632   1.612   2.453   2.608 -0.7007 -0.1090 -0.5463
 1535SOL    HW1 4633   1.705   2.429   2.607 -0.9228 -1.0012 -0.5633
 1535SOL    HW2 4634   1.575   2.400   2.678 -0.8851  1.5283  0.6533
 1536SOL     OW 4635   1.937   2.487   1.075  0.3353  0.7488  0.0238
 1536SOL    HW1 4636   1.940   2.581   1.094  0.6091  1.2687 -2.2947
 1536SOL    HW2 4637   1.883   2.481   0.996 -0.2668 -1.1470  0.5334
 1537SOL     OW 4638   2.592   1.519   2.557  0.4434  0.2712  0.4465
 1537SOL    HW1 4639   2.618   1.578   2.628  2.0170  0.4025 -0.1978
 1537SOL    HW2 4640   2.591   1.575   2.479  0.4045 -0.2278  0.0858
 1538SOL     OW 4641   3.806   3.455   1.714  0.3341 -1.0259 -0.1715
 1538SOL    HW1 4642   3.726   3.468   1.663  0.2473 -2.1918 -0.3626
 1538SOL    HW2 4643   3.875   3.496   1.662 -0.2708  0.9449  0.5109
 1539SOL     OW 4644   3.649   0.504   1.930 -0.1757  0.1587  0.3316
 1539SOL    HW1 4645   3.559   0.509   1.898 -1.0301 -4.6412  1.1762
 1539SOL    HW2 4646   3.701   0.482   1.852 -0.2217  0.3119  0.2594
 1540SOL     OW 4647   2.982   3.234   1.006 -0.1364  0.5886  0.4895
 1540SOL    HW1 4648   2.981   3.329   1.019  1.0132  0.7043 -0.1067
 1540SOL    HW2 4649   3.062   3.205   1.051  0.3801  0.1372 -0.6636
 1541SOL     OW 4650   3.060   3.384   1.432  0.4042 -0.1640  0.5220
 1541SOL    HW1 4651   3.101   3.355   1.513 -1.0055 -0.3634  1.2037
 1541SOL    HW2 4652   2.989   3.321   1.417 -0.4180  0.8476  0.0494
 1542SOL     OW 4653   0.101   3.139   2.137  0.0229  0.1408 -0.6736
 1542SOL    HW1 4654   0.147   3.210   2.182  1.9336 -0.2020 -1.9665
 1542SOL    HW2 4655   0.088   3.073   2.205  2.5814 -0.2571 -0.4423
 1543SOL     OW 4656   3.840   3.806   1.888  0.3278 -0.5279  0.4676
 1543SOL    HW1 4657   3.891   3.887   1.882  0.2828 -0.4246  1.3057
 1543SOL    HW2 4658   3.843   3.769   1.800  1.1189 -0.0816  0.2942
 1544SOL     OW 4659   3.614   0.445   2.982 -0.3028  0.7035 -0.6908
 1544SOL    HW1 4660   3.699   0.417   3.016 -0.1744  0.6266 -1.0663
 1544SOL    HW2 4661   3.636   0.506   2.911 -0.5388 -0.2288 -1.5834
 1545SOL     OW 4662   3.394   3.899   0.701 -0.0009  0.4432  0.1726
 1545SOL    HW1 4663   3.417   3.924   0.611 -1.4066 -0.9357 -0.6184
 1545SOL    HW2 4664   3.427   3.810   0.711 -1.7038 -0.2252  0.2365
 1546SOL     OW 4665   0.543   2.289   1.481 -0.0920 -0.9219 -0.0518
 1546SOL    HW1 4666   0.447   2.291   1.480 -0.0947 -0.9173  0.1638
 1546SOL    HW2 4667   0.565   2.208   1.527 -0.0015  0.3987  2.3714
 1547SOL     OW 4668   2.392   2.912   0.989  0.3562 -0.6176 -0.3086
 1547SOL    HW1 4669   2.308   2.881   1.022  1.4943 -1.6747  1.7825
 1547SOL    HW2 4670   2.379   3.005   0.973 -0.5389 -0.1517  2.5468
 1548SOL     OW 4671   0.273   1.126   2.892  0.0495 -0.1695 -0.0332
 1548SOL    HW1 4672   0.230   1.201   2.850 -2.3281 -1.2607  0.2828
 1548SOL    HW2 4673   0.288   1.154   2.982 -0.1917  0.1751 -0.0969
 1549SOL     OW 4674   2.832   1.385   0.172 -0.1023 -0.0616 -0.1737
 1549SOL    HW1 4675   2.845   1.390   0.078  1.8334  0.2377  0.0709
 1549SOL    HW2 4676   2.865   1.468   0.206  2.4073 -1.4201  1.0262
 1550SOL     OW 4677   2.674   0.435   1.465 -0.1270 -0.2263  0.3966
 1550SOL    HW1 4678   2.681   0.519   1.419  0.0480 -0.0015  0.8211
 1550SOL    HW2 4679   2.765   0.410   1.482 -0.1955  0.0302  1.2011
 1551SOL     OW 4680   1.929   0.746   2.405  0.2185 -0.8707 -0.0983
 1551SOL    HW1 4681   1.872   0.689   2.354 -1.3432 -2.6511  3.2894
 1551SOL    HW2 4682   1.872   0.814   2.440  1.0487 -0.2048  0.0063
 1552SOL     OW 4683   4.327   0.241   1.108 -0.1256  0.2481 -0.1174
 1552SOL    HW1 4684   4.357   0.257   1.198  0.4299  1.2871 -0.4744
 1552SOL    HW2 4685   4.361   0.154   1.087  0.9533  0.5788  0.1907
 1553SOL     OW 4686   0.761   4.223   1.380  0.1226  0.9573 -0.7649
 1553SOL    HW1 4687   0.743   4.233   1.473  1.7302 -0.4649 -0.2405
 1553SOL    HW2 4688   0.735   4.306   1.341 -1.5776  1.1962  0.7687
 1554SOL     OW 4689   0.746   3.776   1.289  0.2263 -0.4520 -0.0750
 1554SOL    HW1 4690   0.708   3.803   1.373  1.1395 -2.6486  1.1230
 1554SOL    HW2 4691   0.670   3.765   1.231 -0.4821  0.4330  0.6596
 1555SOL     OW 4692   1.240   2.178   0.431  0.3893  0.2945  0.2674
 1555SOL    HW1 4693   1.151   2.205   0.407  0.6521  0.6820 -0.2961
 1555SOL    HW2 4694   1.274   2.135   0.352 -0.3249 -2.5560  1.4012
 1556SOL     OW 4695   3.013   1.309   1.632  0.3901 -0.6469 -0.2356
 1556SOL    HW1 4696   3.008   1.344   1.543 -0.3494  0.3246  0.1709
 1556SOL    HW2 4697   3.031   1.386   1.686 -0.5687 -1.0103  0.6076
 1557SOL     OW 4698   0.833   0.175   2.127 -0.4153 -0.2292  0.7128
 1557SOL    HW1 4699   0.870   0.212   2.207 -0.2049  0.0889  0.4699
 1557SOL    HW2 4700   0.745   0.145   2.153 -0.3751 -0.0634  1.0430
 1558SOL     OW 4701   1.195   0.983   0.366  0.4000  1.0484 -0.6082
 1558SOL    HW1 4702   1.107   0.971   0.332  0.2361 -1.3103  0.4432
 1558SOL    HW2 4703   1.252   0.980   0.289 -0.2945  0.7143 -1.1155
 1559SOL     OW 4704   1.929   0.748   0.802  0.0236 -0.2925  0.9545
 1559SOL    HW1 4705   1.902   0.767   0.891  0.1426 -0.0796  0.9466
 1559SOL    HW2 4706   1.998   0.812   0.784  0.0956 -0.4241  0.7591
 1560SOL     OW 4707   3.895   3.749   1.628 -0.3135  0.0777 -0.2573
 1560SOL    HW1 4708   3.834   3.811   1.589 -0.0751  1.6669  1.7156
 1560SOL    HW2 4709   3.981   3.778   1.599 -0.1765  0.9509  0.9184
 1561SOL     OW 4710   0.771   4.418   2.426  0.1062  0.3604  0.3156
 1561SOL    HW1 4711   0.831   4.412   2.352 -1.2945 -1.0822 -0.7329
 1561SOL    HW2 4712   0.770   4.330   2.464 -0.7189  0.5867  0.8384
 1562SOL     OW 4713   3.584   3.094   1.451 -0.0501  0.2047  0.0359
 1562SOL    HW1 4714   3.679   3.105   1.445  0.0112  0.1454  0.7777
 1562SOL    HW2 4715   3.570   3.046   1.533 -0.6911 -0.1834 -0.2885
 1563SOL     OW 4716   4.208   0.218   0.201  0.2148 -0.1409 -0.4224
 1563SOL    HW1 4717   4.146   0.236   0.131  0.3538  0.3222 -0.4259
 1563SOL    HW2 4718   4.162   0.157   0.259 -1.0271  1.7355  0.6680
 1564SOL     OW 4719   2.679   0.734   1.002  0.3266 -0.5500 -0.3737
 1564SOL    HW1 4720   2.723   0.817   0.988  0.3717 -0.8241 -2.0524
 1564SOL    HW2 4721   2.657   0.703   0.914  1.0167 -2.6852  0.1466
 1565SOL     OW 4722   2.424   2.346   1.303 -0.3398  0.3366 -0.3857
 1565SOL    HW1 4723   2.487   2.417   1.319  0.5517 -0.0921 -1.7695
 1565SOL    HW2 4724   2.341   2.381   1.334  0.2455  1.6523 -0.2092
 1566SOL     OW 4725   0.221   3.701   0.221 -0.9268 -0.1853 -0.6182
 1566SOL    HW1 4726   0.283   3.757   0.268 -0.3189 -0.6911 -0.8202
 1566SOL    HW2 4727   0.146   3.758   0.205 -1.1413  0.0269  0.9263
 1567SOL     OW 4728   0.588   1.399   2.163  0.8255  0.6215 -0.4283
 1567SOL    HW1 4729   0.569   1.493   2.161 -0.4268  0.3753 -0.8180
 1567SOL    HW2 4730   0.538   1.366   2.237  0.0121  0.0089 -1.2351
 1568SOL     OW 4731   2.320   3.630   2.455  0.0771  0.8727 -0.3381
 1568SOL    HW1 4732   2.293   3.703   2.399 -1.5746  0.2937 -0.3744
 1568SOL    HW2 4733   2.237   3.595   2.489  0.7666 -1.2415 -0.6660
 1569SOL     OW 4734   3.499   1.834   0.835  0.3595  0.6521  0.5885
 1569SOL    HW1 4735   3.413   1.861   0.868 -1.1866 -2.3088 -0.6154
 1569SOL    HW2 4736   3.533   1.775   0.903  0.9310  0.9291  0.5463
 1570SOL     OW 4737   2.503   0.254   0.110 -0.1854  0.6917 -0.5113
 1570SOL    HW1 4738   2.514   0.341   0.071  0.1363  0.7072 -0.3867
 1570SOL    HW2 4739   2.566   0.252   0.182 -0.9266  0.7473  0.1452
 1571SOL     OW 4740   3.012   1.544   1.733  0.3731 -0.4823 -0.7888
 1571SOL    HW1 4741   3.005   1.633   1.698  1.1674  0.9454  2.3109
 1571SOL    HW2 4742   3.082   1.550   1.798  1.0062 -3.6203 -1.0615
 1572SOL     OW 4743   0.987   1.374   2.053 -0.3640  0.1652  0.3172
 1572SOL    HW1 4744   0.995   1.283   2.024  1.6748  0.4442 -0.1787
 1572SOL    HW2 4745   0.941   1.418   1.982  1.7622  0.1938 -1.1156
 1573SOL     OW 4746   3.617   1.102   1.690 -0.0285 -0.2962  0.0599
 1573SOL    HW1 4747   3.568   1.167   1.640  1.6839  1.5178  0.6271
 1573SOL    HW2 4748   3.670   1.057   1.624  1.3701  1.3045  0.0327
 1574SOL     OW 4749   2.051   4.049   2.405  0.4083  0.6704 -0.1076
 1574SOL    HW1 4750   2.038   4.061   2.499 -0.4006  0.8683 -0.2360
 1574SOL    HW2 4751   1.968   4.014   2.373  0.3676  1.4486 -0.8944
 1575SOL     OW 4752   0.300   4.192   0.361  0.3406  0.1649  0.0312
 1575SOL    HW1 4753   0.241   4.264   0.382  1.0827 -0.0645  3.6477
 1575SOL    HW2 4754   0.246   4.114   0.367  0.0162  0.2312 -1.6588
 1576SOL     OW 4755   0.609   0.254   0.107  0.1879 -0.0663  0.1961
 1576SOL    HW1 4756   0.538   0.260   0.170  0.5944 -1.1740  0.7827
 1576SOL    HW2 4757   0.602   0.334   0.055 -1.9855 -0.5284 -0.3123
 1577SOL     OW 4758   3.154   3.672   1.051 -0.0826  0.7796 -0.1834
 1577SOL    HW1 4759   3.223   3.629   1.102 -0.7815 -0.0542  0.0883
 1577SOL    HW2 4760   3.190   3.679   0.963 -0.3847 -1.5855 -0.5775
 1578SOL     OW 4761   1.418   0.565   0.273  0.0384 -0.2866  0.3725
 1578SOL    HW1 4762   1.488   0.522   0.321 -1.1033 -1.1049  1.3793
 1578SOL    HW2 4763   1.338   0.519   0.300 -0.7664 -0.2353 -1.6791
 1579SOL     OW 4764   3.700   3.450   3.093 -0.6744 -0.0305 -0.1326
 1579SOL    HW1 4765   3.688   3.529   3.039 -1.0102  1.1971  1.6429
 1579SOL    HW2 4766   3.715   3.380   3.030 -2.0523  1.1391 -1.8749
 1580SOL     OW 4767   1.263   0.471   0.511 -0.4246  0.2828  0.1782
 1580SOL    HW1 4768   1.191   0.459   0.449 -1.6670  2.2540  1.1414
 1580SOL    HW2 4769   1.274   0.565   0.518  2.3720  0.0418  0.0080
 1581SOL     OW 4770   1.424   3.810   1.434 -0.0688 -0.3203 -0.6844
 1581SOL    HW1 4771   1.352   3.859   1.394  0.1391  0.1544 -0.4927
 1581SOL    HW2 4772   1.382   3.735   1.477 -0.6619  0.7909  0.7813
 1582SOL     OW 4773   1.311   3.062   2.760 -0.0553 -0.0366  0.2697
 1582SOL    HW1 4774   1.355   3.143   2.787 -1.0181  0.9803 -1.0550
 1582SOL    HW2 4775   1.219   3.077   2.782 -0.1706 -0.9693  0.4312
 1583SOL     OW 4776   3.923   1.929   1.003  0.2280  0.0534 -0.1441
 1583SOL    HW1 4777   3.925   1.988   0.928 -2.2692  0.8640  0.3574
 1583SOL    HW2 4778   3.867   1.857   0.975 -0.7309  0.3708  0.9350
 1584SOL     OW 4779   2.700   1.847   1.613  0.3330  0.2555  0.0493
 1584SOL    HW1 4780   2.793   1.844   1.592  0.7501  0.7865  1.6344
 1584SOL    HW2 4781   2.675   1.938   1.597  0.1662  0.1860 -0.0815
 1585SOL     OW 4782   2.941   2.191   2.475  0.5382 -0.0492  0.0966
 1585SOL    HW1 4783   2.925   2.106   2.434  0.6684  0.1407 -0.3500
 1585SOL    HW2 4784   2.865   2.244   2.452  1.0890  0.3839 -0.7738
 1586SOL     OW 4785   0.390   1.365   1.353  0.2372 -0.1288 -0.1502
 1586SOL    HW1 4786   0.314   1.423   1.356 -1.2977 -1.9875 -0.9770
 1586SOL    HW2 4787   0.409   1.346   1.445 -2.0538 -1.7184  0.0933
 1587SOL     OW 4788   1.178   3.839   1.691  0.0878  0.1376  0.1909
 1587SOL    HW1 4789   1.198   3.918   1.642  0.0907  1.0589  1.6129
 1587SOL    HW2 4790   1.260   3.814   1.732  0.0597 -0.5538 -0.1566
 1588SOL     OW 4791   3.232   0.059   1.727 -0.1493  0.3091  0.1805
 1588SOL    HW1 4792   3.308   0.002   1.736 -1.0314 -0.9515 -0.1070
 1588SOL    HW2 4793   3.160   0.011   1.768 -1.0656  0.8823 -0.6862
 1589SOL     OW 4794   0.799   1.203   0.931  0.5329  0.2160 -0.4543
 1589SOL    HW1 4795   0.754   1.165   1.006  1.2161 -0.7806 -0.5187
 1589SOL    HW2 4796   0.763   1.157   0.855  0.7703  0.2904 -0.6140
 1590SOL     OW 4797   2.826   3.124   2.946  0.4239  0.0348  0.6470
 1590SOL    HW1 4798   2.857   3.213   2.962 -0.6489  0.8424 -1.2796
 1590SOL    HW2 4799   2.731   3.131   2.955  0.4542 -1.4717  2.6614
 1591SOL     OW 4800   2.772   0.443   0.593  0.1417 -0.0607 -0.4708
 1591SOL    HW1 4801   2.804   0.496   0.667 -0.2495  1.3534 -1.2796
 1591SOL    HW2 4802   2.713   0.379   0.633 -0.2475  0.8306  0.4256
 1592SOL     OW 4803   3.436   0.570   2.813 -0.0176 -0.0967  0.2210
 1592SOL    HW1 4804   3.390   0.639   2.861 -1.7428 -1.4483  0.5980
 1592SOL    HW2 4805   3.415   0.489   2.860  0.6673 -1.0921 -1.1011
 1593SOL     OW 4806   1.726   0.677   1.543  0.0870 -0.3867  0.4609
 1593SOL    HW1 4807   1.660   0.650   1.479 -0.1129  0.5806  0.2505
 1593SOL    HW2 4808   1.808   0.641   1.508  0.1647  1.0216 -0.9424
 1594SOL     OW 4809   0.698   2.086   0.991 -0.4118 -0.2516 -0.2970
 1594SOL    HW1 4810   0.677   2.178   1.009  0.6651 -0.1239  0.4142
 1594SOL    HW2 4811   0.698   2.045   1.077 -0.0505 -0.7351 -0.5286
 1595SOL     OW 4812   1.718   4.224   0.496 -0.6675 -0.0018  0.6553
 1595SOL    HW1 4813   1.651   4.267   0.548  0.9167  1.5946  1.4577
 1595SOL    HW2 4814   1.764   4.295   0.452  0.0299 -1.1099 -0.4887
 1596SOL     OW 4815   2.079   3.505   0.124 -0.0952  0.3371  0.0977
 1596SOL    HW1 4816   2.000   3.547   0.159  0.0926  1.4009 -0.7170
 1596SOL    HW2 4817   2.074   3.520   0.030  2.1741  2.3944  0.2117
 1597SOL     OW 4818   3.209   0.527   2.346 -0.1427  0.4835  0.2308
 1597SOL    HW1 4819   3.223   0.544   2.439 -2.5080 -0.7788  0.8912
 1597SOL    HW2 4820   3.266   0.589   2.301  2.1605  0.1727  2.4981
 1598SOL     OW 4821   3.742   1.078   2.686  0.6276  0.5201  0.0746
 1598SOL    HW1 4822   3.749   0.991   2.725  2.5637  0.6397  0.0736
 1598SOL    HW2 4823   3.648   1.096   2.685  0.1301 -1.8069 -0.4942
 1599SOL     OW 4824   3.400   3.761   2.173 -0.4927 -0.1945 -0.6415
 1599SOL    HW1 4825   3.380   3.835   2.117 -2.3650 -0.0502  0.1370
 1599SOL    HW2 4826   3.462   3.708   2.123 -2.6720 -0.5001 -3.2057
 1600SOL     OW 4827   1.653   1.097   2.692  0.1710 -0.0123  0.3397
 1600SOL    HW1 4828   1.689   1.106   2.780 -0.2102  2.1012  0.3149
 1600SOL    HW2 4829   1.571   1.146   2.694 -0.8611 -1.6094 -0.6591
 1601SOL     OW 4830   0.511   0.349   1.954 -0.1673 -0.4425  0.7369
 1601SOL    HW1 4831   0.487   0.391   2.036 -1.7782  0.0521  0.0490
 1601SOL    HW2 4832   0.440   0.370   1.894  0.8647 -0.9678 -0.7408
 1602SOL     OW 4833   0.864   3.553   0.883 -0.7264 -0.5846  0.4796
 1602SOL    HW1 4834   0.782   3.516   0.915 -1.2343  0.2059  0.1066
 1602SOL    HW2 4835   0.887   3.620   0.946 -0.7956 -0.2475  0.1503
 1603SOL     OW 4836   0.088   1.111   0.657 -0.8757 -0.1480 -0.2261
 1603SOL    HW1 4837   0.002   1.081   0.685 -1.5322  1.5196 -0.3952
 1603SOL    HW2 4838   0.072   1.156   0.574 -0.0335  1.2166  0.3308
 1604SOL     OW 4839   3.951   4.387   1.179 -0.3799 -0.3104  0.2401
 1604SOL    HW1 4840   4.026   4.335   1.153  0.0699 -0.0245  0.9256
 1604SOL    HW2 4841   3.954   4.464   1.123 -0.3998 -0.4931 -0.0126
 1605SOL     OW 4842   4.293   3.161   1.610 -1.1322  0.0115 -0.6346
 1605SOL    HW1 4843   4.339   3.103   1.549 -1.6695 -0.7600 -0.3337
 1605SOL    HW2 4844   4.218   3.194   1.560 -0.4944  0.9333 -0.9934
 1606SOL     OW 4845   3.720   0.806   0.250 -0.0265  0.1675 -0.1465
 1606SOL    HW1 4846   3.814   0.811   0.269 -0.2105  0.7991  0.6689
 1606SOL    HW2 4847   3.712   0.736   0.186  1.1905  1.1682 -1.4609
 1607SOL     OW 4848   1.994   0.489   2.888 -0.0765  0.0825 -0.2038
 1607SOL    HW1 4849   2.035   0.549   2.825 -0.6730 -1.2885 -1.9925
 1607SOL    HW2 4850   1.908   0.470   2.850  0.0468 -1.7741  0.3621
 1608SOL     OW 4851   2.138   1.922   1.677  0.5608 -0.7079 -0.2920
 1608SOL    HW1 4852   2.214   1.865   1.690  1.1872  0.1796  0.1201
 1608SOL    HW2 4853   2.169   1.987   1.614 -0.3408 -1.1785 -1.2358
 1609SOL     OW 4854   1.716   1.888   0.147 -0.1836 -0.2722  0.3060
 1609SOL    HW1 4855   1.730   1.970   0.195  1.2356 -0.6007  0.4782
 1609SOL    HW2 4856   1.730   1.912   0.055 -0.6878 -0.1379  0.2572
 1610SOL     OW 4857   3.376   2.452   0.692  0.1079 -0.0174  0.3314
 1610SOL    HW1 4858   3.352   2.501   0.614  0.9586 -0.1368 -0.0173
 1610SOL    HW2 4859   3.389   2.519   0.759 -1.7675  0.0107  0.7059
 1611SOL     OW 4860   0.450   2.005   1.016  0.2046  0.3124  0.3404
 1611SOL    HW1 4861   0.531   2.044   0.982  1.1169  0.2829  2.3368
 1611SOL    HW2 4862   0.456   2.018   1.111 -0.7094 -2.3537  0.8315
 1612SOL     OW 4863   2.257   1.568   2.353  0.0648  0.3048  0.0514
 1612SOL    HW1 4864   2.193   1.500   2.334 -0.2915  0.9412 -1.1748
 1612SOL    HW2 4865   2.342   1.525   2.343 -0.1624 -0.0800 -0.2296
 1613SOL     OW 4866   0.318   3.522   0.949  0.0368 -0.6818 -0.0902
 1613SOL    HW1 4867   0.345   3.431   0.951  1.3712 -0.3136 -0.1800
 1613SOL    HW2 4868   0.383   3.565   0.893  0.2668  0.5792  1.0841
 1614SOL     OW 4869   4.136   2.426   1.058 -0.6554 -0.5015  0.0550
 1614SOL    HW1 4870   4.137   2.356   0.994  2.4246 -1.2812  0.7557
 1614SOL    HW2 4871   4.222   2.421   1.100 -0.1066  3.9206 -0.0879
 1615SOL     OW 4872   2.584   3.057   1.285 -0.4133  0.2759  0.0586
 1615SOL    HW1 4873   2.665   3.078   1.241 -0.0222 -1.5055 -0.1263
 1615SOL    HW2 4874   2.608   2.994   1.352 -1.5026  0.4687  0.6704
 1616SOL     OW 4875   1.190   0.616   1.375  0.6265  0.2593  0.1015
 1616SOL    HW1 4876   1.203   0.559   1.451 -3.2859  0.9547  1.5171
 1616SOL    HW2 4877   1.180   0.555   1.302  0.5705 -0.6357  0.8267
 1617SOL     OW 4878   2.509   3.387   2.460 -0.2003  0.2214  0.3411
 1617SOL    HW1 4879   2.446   3.459   2.451 -0.4715  0.0451  0.7929
 1617SOL    HW2 4880   2.523   3.379   2.554  0.8244  0.5275  0.2203
 1618SOL     OW 4881   1.522   0.624   0.741  0.0381  0.6015 -0.4368
 1618SOL    HW1 4882   1.612   0.620   0.708 -0.0234 -1.5831 -0.4256
 1618SOL    HW2 4883   1.494   0.533   0.749 -1.5763  1.1784  1.2711
 1619SOL     OW 4884   4.115   0.690   0.261 -0.3989  0.2632  0.0495
 1619SOL    HW1 4885   4.202   0.654   0.247 -0.6728  0.3852 -2.2971
 1619SOL    HW2 4886   4.057   0.614   0.261 -0.3159  0.1347  2.0593
 1620SOL     OW 4887   4.467   1.128   0.026 -0.2864 -0.4136 -0.1801
 1620SOL    HW1 4888   4.492   1.217  -0.000  0.1434 -0.3457  0.4417
 1620SOL    HW2 4889   4.413   1.140   0.104 -1.4385 -0.6256 -0.9019
 1621SOL     OW 4890   0.748   2.879   2.961  0.0751  0.2112 -0.2893
 1621SOL    HW1 4891   0.701   2.796   2.969  1.1837 -0.3217  0.9986
 1621SOL    HW2 4892   0.808   2.865   2.887 -0.3466  0.1893 -0.6345
 1622SOL     OW 4893   3.580   0.751   3.107  0.2634 -0.2055  0.0577
 1622SOL    HW1 4894   3.559   0.842   3.127  1.4333 -0.1113  0.9071
 1622SOL    HW2 4895   3.496   0.713   3.080 -0.5964  0.6673  1.3849
 1623SOL     OW 4896   3.257   4.352   2.890 -0.0336  0.2641 -0.2111
 1623SOL    HW1 4897   3.343   4.334   2.926 -0.8329 -2.4106  0.6424
 1623SOL    HW2 4898   3.223   4.426   2.941  1.8931  1.7030 -0.9219
 1624SOL     OW 4899   1.485   3.694   2.505 -0.0595 -0.2173 -0.7682
 1624SOL    HW1 4900   1.540   3.648   2.568 -0.0981  0.7192 -0.0103
 1624SOL    HW2 4901   1.426   3.747   2.560 -1.3430 -0.7668 -1.5594
 1625SOL     OW 4902   1.779   1.325   1.602  0.0135 -0.0544 -0.4921
 1625SOL    HW1 4903   1.784   1.324   1.698  0.5297 -1.6369 -0.5065
 1625SOL    HW2 4904   1.808   1.413   1.577 -0.5871  0.5410  0.8138
 1626SOL     OW 4905   0.838   4.167   2.050 -0.0617 -0.0032 -0.0728
 1626SOL    HW1 4906   0.834   4.105   1.978 -0.0664 -1.2672  0.9768
 1626SOL    HW2 4907   0.746   4.188   2.069 -0.1573 -1.0211  0.6666
 1627SOL     OW 4908   2.363   3.681   1.501 -0.3253 -0.3652 -0.1295
 1627SOL    HW1 4909   2.392   3.643   1.418  0.4897  0.2946 -0.1495
 1627SOL    HW2 4910   2.348   3.774   1.482 -0.4154 -0.2671  0.3942
 1628SOL     OW 4911   1.776   4.332   1.253  0.5222  0.1378 -0.2026
 1628SOL    HW1 4912   1.833   4.407   1.273 -0.3159  1.3985 -2.1821
 1628SOL    HW2 4913   1.687   4.366   1.264  0.1271 -0.7548 -0.5421
 1629SOL     OW 4914   2.790   1.536   0.821  0.3028  0.7603 -0.1833
 1629SOL    HW1 4915   2.807   1.628   0.803  0.5535  0.9564  0.9719
 1629SOL    HW2 4916   2.697   1.532   0.841 -0.0492  0.4892 -1.7025
 1630SOL     OW 4917   0.118   1.621   0.616  0.1022  0.3839 -0.1141
 1630SOL    HW1 4918   0.167   1.685   0.564  0.1100 -0.2932 -0.9460
 1630SOL    HW2 4919   0.185   1.568   0.659  0.2037 -1.4669 -2.3593
 1631SOL     OW 4920   3.359   1.245   3.082  0.1712 -0.9414  0.1615
 1631SOL    HW1 4921   3.338   1.318   3.024  0.2528 -1.0053  0.0530
 1631SOL    HW2 4922   3.415   1.284   3.150 -1.2395 -0.5036  1.1262
 1632SOL     OW 4923   1.748   1.128   0.789 -0.0934 -0.0007  0.0666
 1632SOL    HW1 4924   1.802   1.207   0.779  0.1845 -0.1490  0.3590
 1632SOL    HW2 4925   1.662   1.153   0.755 -0.1786  0.6094  0.6940
 1633SOL     OW 4926   3.752   3.986   0.560 -0.2900  0.3477 -0.3460
 1633SOL    HW1 4927   3.664   3.969   0.527  0.4002 -0.0415 -2.0675
 1633SOL    HW2 4928   3.809   3.980   0.484  1.1007  1.8313  0.4843
 1634SOL     OW 4929   0.379   3.393   2.885 -0.5434  0.1164 -0.2178
 1634SOL    HW1 4930   0.415   3.408   2.972 -0.7906  0.1124 -0.1139
 1634SOL    HW2 4931   0.452   3.409   2.826 -0.0288 -1.1179  0.0541
 1635SOL     OW 4932   1.611   0.536   2.635  0.0417  0.4688 -0.3635
 1635SOL    HW1 4933   1.683   0.487   2.596 -0.4786 -0.9616  0.4054
 1635SOL    HW2 4934   1.578   0.591   2.564  1.0653  0.1913 -1.0680
 1636SOL     OW 4935   2.938   0.799   0.714 -0.0919  0.4619 -0.1971
 1636SOL    HW1 4936   2.988   0.746   0.651 -2.5319 -4.1029  1.2309
 1636SOL    HW2 4937   2.999   0.815   0.785  1.2097  1.1119 -1.4041
 1637SOL     OW 4938   0.253   1.780   0.435  0.4123 -0.1281 -0.4203
 1637SOL    HW1 4939   0.246   1.847   0.367  0.2575  0.4766  0.1730
 1637SOL    HW2 4940   0.347   1.763   0.442  0.6505  1.3831  0.6725
 1638SOL     OW 4941   2.682   2.944   1.510 -0.0521  0.2427 -0.1489
 1638SOL    HW1 4942   2.730   2.870   1.546  0.3169  0.6762  0.2548
 1638SOL    HW2 4943   2.599   2.944   1.559  0.5887  1.0386  0.9595
 1639SOL     OW 4944   1.506   1.070   1.580  0.0207 -0.6272 -0.1390
 1639SOL    HW1 4945   1.413   1.061   1.598 -0.1178 -0.7821 -0.8727
 1639SOL    HW2 4946   1.510   1.110   1.493  0.6290 -1.1112 -0.3477
 1640SOL     OW 4947   3.763   2.932   3.025  0.3911  0.3821 -0.2983
 1640SOL    HW1 4948   3.750   2.985   2.947 -0.0902 -0.2461 -0.6539
 1640SOL    HW2 4949   3.732   2.987   3.097  1.4396  1.2172 -0.4496
 1641SOL     OW 4950   2.568   4.192   2.101  0.3426 -0.4259  0.2324
 1641SOL    HW1 4951   2.486   4.213   2.055  0.0307  0.0959  1.0135
 1641SOL    HW2 4952   2.636   4.234   2.048  0.2782 -1.9934 -1.1821
 1642SOL     OW 4953   3.316   4.365   1.392  0.2518  0.0610  0.0968
 1642SOL    HW1 4954   3.406   4.395   1.406 -1.0472  2.7338  4.6260
 1642SOL    HW2 4955   3.272   4.439   1.351 -0.9728  0.9896  2.9100
 1643SOL     OW 4956   1.046   2.554   2.940 -0.1451 -0.7711 -0.7448
 1643SOL    HW1 4957   1.051   2.635   2.991 -0.3887 -2.4777  2.2136
 1643SOL    HW2 4958   1.130   2.549   2.894  0.9554 -0.1061  1.1063
 1644SOL     OW 4959   0.391   4.453   3.043 -0.0159 -0.1450  0.4157
 1644SOL    HW1 4960   0.296   4.443   3.035  0.1203 -0.2797 -1.7947
 1644SOL    HW2 4961   0.416   4.395   3.115 -1.5898 -0.2282  0.9220
 1645SOL     OW 4962   3.502   0.520   2.546  0.5059  0.1369  0.0503
 1645SOL    HW1 4963   3.492   0.535   2.640 -1.1864 -1.1990  0.1464
 1645SOL    HW2 4964   3.526   0.605   2.510  0.4661  0.8342  1.6064
 1646SOL     OW 4965   2.414   2.122   1.973 -0.1451  0.0555 -0.0434
 1646SOL    HW1 4966   2.380   2.037   1.999  0.5716 -0.7566 -1.6405
 1646SOL    HW2 4967   2.509   2.113   1.977 -0.0603  1.0021  0.4161
 1647SOL     OW 4968   3.618   2.638   1.456 -0.3843 -0.4874  0.1197
 1647SOL    HW1 4969   3.637   2.610   1.546 -0.2702 -1.9500 -0.3296
 1647SOL    HW2 4970   3.705   2.651   1.417 -0.4312 -0.0397  0.1615
 1648SOL     OW 4971   1.879   3.313   2.540  0.3210  0.8189  0.4410
 1648SOL    HW1 4972   1.930   3.370   2.482 -0.5315  1.9874  0.8082
 1648SOL    HW2 4973   1.788   3.329   2.516 -0.0227  0.9745  1.7853
 1649SOL     OW 4974   2.300   0.027   0.788 -0.1146 -0.2475  0.7205
 1649SOL    HW1 4975   2.318  -0.065   0.769 -0.1059 -0.0289 -0.3732
 1649SOL    HW2 4976   2.354   0.046   0.864  0.5390 -0.9237  0.4388
 1650SOL     OW 4977   2.062   3.578   0.675 -0.0387  0.2231  0.2300
 1650SOL    HW1 4978   2.042   3.605   0.585  0.8203 -0.0607 -0.0568
 1650SOL    HW2 4979   2.074   3.660   0.722  1.0021  0.3933 -0.2780
 1651SOL     OW 4980   0.792   3.447   2.539 -0.6121 -0.5803 -0.6690
 1651SOL    HW1 4981   0.881   3.457   2.505 -0.4012  0.3604  0.1031
 1651SOL    HW2 4982   0.735   3.458   2.462 -0.1924  2.4812 -0.6817
 1652SOL     OW 4983   0.651   2.633   3.063 -0.5164 -0.1800  0.1723
 1652SOL    HW1 4984   0.635   2.640   3.157  0.1297  1.9996  0.1797
 1652SOL    HW2 4985   0.666   2.539   3.048  0.3199 -0.4682  2.3921
 1653SOL     OW 4986   1.021   2.763   1.898  0.2866  0.6014  0.0017
 1653SOL    HW1 4987   1.046   2.836   1.840 -0.7115  1.2490  0.3554
 1653SOL    HW2 4988   0.957   2.713   1.847  3.3616 -2.1001 -1.6270
 1654SOL     OW 4989   4.322   1.167   1.673  0.2928  0.3624  0.5981
 1654SOL    HW1 4990   4.323   1.201   1.583 -4.1313  0.7508  0.4914
 1654SOL    HW2 4991   4.334   1.244   1.728  3.6038  0.0531  0.5127
 1655SOL     OW 4992   4.069   2.162   0.470 -0.2170 -0.1799  0.0762
 1655SOL    HW1 4993   4.047   2.080   0.516  0.6323  0.6278  2.0423
 1655SOL    HW2 4994   4.162   2.154   0.451 -0.2755  0.0663 -0.3163
 1656SOL     OW 4995   3.629   3.146   2.424  0.6941  0.3514  0.0981
 1656SOL    HW1 4996   3.593   3.141   2.512  0.0575 -1.8788 -0.2244
 1656SOL    HW2 4997   3.594   3.228   2.388  1.0292  1.3416  1.8967
 1657SOL     OW 4998   4.474   3.050   0.501 -0.2277 -0.1533 -0.5374
 1657SOL    HW1 4999   4.477   3.066   0.596  0.2504  1.5261 -0.7942
 1657SOL    HW2 5000   4.413   2.977   0.491 -1.4982  0.6343  0.9548
 1658SOL     OW 5001   1.713   0.113   2.438 -0.1250 -0.5896 -0.0642
 1658SOL    HW1 5002   1.690   0.189   2.384 -0.5330  1.6249  2.9592
 1658SOL    HW2 5003   1.638   0.054   2.431  0.3469 -0.9784 -2.7430
 1659SOL     OW 5004   0.102   0.076   2.000 -0.3562  0.0663 -0.2952
 1659SOL    HW1 5005   0.126   0.106   1.912 -1.0935 -1.6643 -1.1335
 1659SOL    HW2 5006   0.006   0.082   2.001 -0.5263 -2.0719 -0.4712
 1660SOL     OW 5007   2.257   2.013   0.134 -0.1810 -1.0892  0.7001
 1660SOL    HW1 5008   2.248   1.995   0.228 -0.7305  0.5207  0.9838
 1660SOL    HW2 5009   2.319   2.086   0.129 -0.5884 -0.7901 -0.1528
 1661SOL     OW 5010   3.180   4.221   1.668  0.0774  0.3961  0.5573
 1661SOL    HW1 5011   3.269   4.216   1.703 -0.1863 -0.3741  1.1382
 1661SOL    HW2 5012   3.180   4.162   1.593  0.6686  2.1185 -0.8592
 1662SOL     OW 5013   1.248   0.967   2.642 -0.2498  0.0903  0.2779
 1662SOL    HW1 5014   1.297   1.023   2.582  0.6765  0.0225  0.9541
 1662SOL    HW2 5015   1.159   0.967   2.607 -0.0582  1.2387 -0.2490
 1663SOL     OW 5016   4.441   3.771   1.012 -0.1372 -0.3037  0.5026
 1663SOL    HW1 5017   4.378   3.762   0.940 -3.9737 -0.3099  3.5142
 1663SOL    HW2 5018   4.453   3.865   1.023 -0.1674 -0.2809  0.3348
 1664SOL     OW 5019   3.461   0.991   2.745 -0.2041 -0.2864  0.0256
 1664SOL    HW1 5020   3.373   0.988   2.783 -0.2499 -0.7715 -0.1091
 1664SOL    HW2 5021   3.451   0.951   2.658 -0.2489  1.4532 -0.8161
 1665SOL     OW 5022   4.183   2.942   2.821 -0.5997 -0.1640 -0.6167
 1665SOL    HW1 5023   4.154   2.906   2.738  2.4032 -2.3712 -0.8819
 1665SOL    HW2 5024   4.252   3.004   2.797  1.6810 -2.2308  0.0962
 1666SOL     OW 5025   3.142   2.523   2.328 -0.0252 -0.7500 -0.0269
 1666SOL    HW1 5026   3.096   2.607   2.334  0.5095 -0.3388 -1.2561
 1666SOL    HW2 5027   3.152   2.508   2.234  0.6335 -1.7780  0.1909
 1667SOL     OW 5028   1.999   0.329   0.566  0.0198 -0.3068  0.1677
 1667SOL    HW1 5029   1.941   0.400   0.538  1.1153  0.5745  0.0937
 1667SOL    HW2 5030   2.056   0.314   0.491 -0.1157 -1.1956  0.2311
 1668SOL     OW 5031   1.902   2.750   0.766 -0.0818  0.3135  0.1781
 1668SOL    HW1 5032   1.901   2.845   0.781  0.3897  0.3152  0.2144
 1668SOL    HW2 5033   1.811   2.728   0.746 -0.1216  0.8422 -0.2558
 1669SOL     OW 5034   0.427   1.316   1.619  0.3054  0.6099 -0.1781
 1669SOL    HW1 5035   0.477   1.344   1.696 -1.6692  0.1629  1.3497
 1669SOL    HW2 5036   0.366   1.250   1.652 -2.2857  2.1074 -1.5706
 1670SOL     OW 5037   3.744   0.109   0.519 -0.1514 -0.7154 -0.1154
 1670SOL    HW1 5038   3.761   0.045   0.450 -0.7669 -1.9389  0.8287
 1670SOL    HW2 5039   3.667   0.157   0.489  1.6298  1.2101 -1.9037
 1671SOL     OW 5040   0.321   2.175   1.824  0.1018 -0.0631  0.2990
 1671SOL    HW1 5041   0.330   2.223   1.906  1.2288 -0.8043  0.6399
 1671SOL    HW2 5042   0.281   2.092   1.849  0.7586 -0.4293  0.1727
 1672SOL     OW 5043   2.130   2.836   0.594  0.1681  0.1129  0.0595
 1672SOL    HW1 5044   2.144   2.922   0.635 -2.6674  1.5571 -1.6764
 1672SOL    HW2 5045   2.094   2.782   0.664  0.8147  0.7254  0.8851
 1673SOL     OW 5046   2.420   1.347   1.733 -0.5008 -0.5028  0.2199
 1673SOL    HW1 5047   2.466   1.278   1.780  1.9290 -0.2029 -1.5052
 1673SOL    HW2 5048   2.466   1.353   1.649 -1.8364  1.9243 -0.4316
 1674SOL     OW 5049   2.614   4.376   0.567 -0.3356 -0.1165  0.1254
 1674SOL    HW1 5050   2.680   4.347   0.505  0.6044  1.6160  0.2574
 1674SOL    HW2 5051   2.654   4.360   0.653 -0.9527 -0.9646  0.2683
 1675SOL     OW 5052   0.783   0.540   2.469  0.5504 -0.1918  0.1821
 1675SOL    HW1 5053   0.701   0.540   2.517  0.4866 -1.6424  0.1059
 1675SOL    HW2 5054   0.843   0.591   2.524  0.0801 -0.5968  1.0812
 1676SOL     OW 5055   4.186   0.767   1.298  0.3633  0.1438 -0.2963
 1676SOL    HW1 5056   4.223   0.689   1.257 -0.5869 -0.6010  0.2193
 1676SOL    HW2 5057   4.116   0.795   1.239 -0.8511 -0.7930  0.6334
 1677SOL     OW 5058   1.545   2.543   1.471 -0.1466  0.3506  0.1132
 1677SOL    HW1 5059   1.521   2.632   1.499  0.9605  0.7087 -0.0132
 1677SOL    HW2 5060   1.625   2.555   1.421  1.0078 -0.9194  1.5598
 1678SOL     OW 5061   0.889   0.465   3.036 -0.1600  0.0411  0.1754
 1678SOL    HW1 5062   0.904   0.436   3.125  0.4186 -0.7099 -0.1570
 1678SOL    HW2 5063   0.871   0.559   3.044 -0.9808 -0.1800  1.1578
 1679SOL     OW 5064   1.549   0.954   0.544  0.2723 -0.4191 -0.6116
 1679SOL    HW1 5065   1.527   1.040   0.579 -1.7611 -0.7036 -1.0590
 1679SOL    HW2 5066   1.517   0.893   0.610  0.3504 -0.8606 -0.9759
 1680SOL     OW 5067   3.308   1.030   0.471  0.5237  0.0303  0.3295
 1680SOL    HW1 5068   3.299   0.968   0.543  2.2704 -1.8446 -0.9537
 1680SOL    HW2 5069   3.399   1.059   0.475  0.1000  1.4911  0.0671
 1681SOL     OW 5070   1.499   4.223   0.284 -0.5119  0.2950  0.5397
 1681SOL    HW1 5071   1.573   4.183   0.331 -0.9506 -0.3578  0.6983
 1681SOL    HW2 5072   1.445   4.262   0.352 -0.8822 -0.2049  0.5465
 1682SOL     OW 5073   3.124   0.518   0.734 -0.2023  0.0576 -0.0808
 1682SOL    HW1 5074   3.050   0.460   0.754 -0.1970  0.1084  0.0898
 1682SOL    HW2 5075   3.198   0.479   0.781  0.3677 -1.1738 -1.9188
 1683SOL     OW 5076   1.218   1.779   3.104  0.0222 -0.1238 -0.1821
 1683SOL    HW1 5077   1.275   1.813   3.173 -0.2975  0.0316  0.0097
 1683SOL    HW2 5078   1.191   1.692   3.135 -0.6610  0.2221  0.2087
 1684SOL     OW 5079   2.132   0.941   0.768 -0.3520  0.0845 -0.3462
 1684SOL    HW1 5080   2.212   0.895   0.742 -0.5470  0.1537 -1.0663
 1684SOL    HW2 5081   2.116   1.003   0.698 -0.3224  0.9843  0.4206
 1685SOL     OW 5082   2.809   0.221   1.118  0.3150 -0.1982 -0.0950
 1685SOL    HW1 5083   2.717   0.244   1.124  0.2853 -0.3985  0.2194
 1685SOL    HW2 5084   2.852   0.302   1.089  0.3966  0.7001  2.2747
 1686SOL     OW 5085   0.838   2.871   2.452  0.2002 -0.5078 -0.2762
 1686SOL    HW1 5086   0.903   2.875   2.382 -0.2019 -1.6489 -0.7394
 1686SOL    HW2 5087   0.775   2.805   2.422  0.1797 -1.2250  1.2976
 1687SOL     OW 5088   1.124   1.390   1.463  0.4383  0.3075  0.4808
 1687SOL    HW1 5089   1.060   1.439   1.411  0.1866  0.3155  0.7911
 1687SOL    HW2 5090   1.157   1.323   1.404 -0.1366  0.0654  0.4285
 1688SOL     OW 5091   2.898   2.369   2.134  0.3464 -0.1825 -0.0541
 1688SOL    HW1 5092   2.972   2.354   2.074  0.5080  0.1885  0.0437
 1688SOL    HW2 5093   2.877   2.283   2.170  1.3142 -0.1703  0.5859
 1689SOL     OW 5094   2.062   0.520   2.026  0.1018  0.1332 -1.1400
 1689SOL    HW1 5095   2.012   0.463   1.967 -0.0912  0.4836 -1.3195
 1689SOL    HW2 5096   2.110   0.579   1.968 -0.1524  0.5339 -0.9540
 1690SOL     OW 5097   3.345   3.473   1.669 -0.8006 -0.2931 -0.8502
 1690SOL    HW1 5098   3.283   3.402   1.652 -0.2542 -0.3019 -3.2135
 1690SOL    HW2 5099   3.407   3.468   1.596  0.9534  0.8172  0.4898
 1691SOL     OW 5100   2.543   3.699   1.789  0.8552 -0.3913  0.1917
 1691SOL    HW1 5101   2.547   3.726   1.697 -3.0289 -1.1755 -0.3877
 1691SOL    HW2 5102   2.514   3.777   1.836  2.6721 -0.0392  0.8060
 1692SOL     OW 5103   4.352   2.806   0.510 -0.3412  0.1214  0.8486
 1692SOL    HW1 5104   4.260   2.808   0.536 -0.3510 -0.2353  0.8371
 1692SOL    HW2 5105   4.374   2.713   0.504 -0.2619  0.1988 -0.1668
 1693SOL     OW 5106   2.503   2.691   2.804 -0.0901 -0.1548  0.2837
 1693SOL    HW1 5107   2.567   2.621   2.794 -0.3275 -0.6463  1.9299
 1693SOL    HW2 5108   2.539   2.764   2.753  1.7054 -0.4850  1.0032
 1694SOL     OW 5109   2.958   0.767   1.167 -0.2273  0.2799 -0.5163
 1694SOL    HW1 5110   2.944   0.846   1.115  2.0908  0.5678 -0.8158
 1694SOL    HW2 5111   3.052   0.766   1.185 -0.6054 -0.9360  1.9062
 1695SOL     OW 5112   0.878   3.935   1.899 -0.2304 -0.1295 -0.2481
 1695SOL    HW1 5113   0.961   3.977   1.878  0.6281 -1.5173  0.2412
 1695SOL    HW2 5114   0.872   3.862   1.837 -1.8453  0.8292 -1.2949
 1696SOL     OW 5115   3.497   2.350   2.396  0.8698 -0.1248 -0.2808
 1696SOL    HW1 5116   3.480   2.423   2.336  2.5936  0.1253 -0.4996
 1696SOL    HW2 5117   3.410   2.315   2.415  0.1355  0.9408 -1.4773
 1697SOL     OW 5118   4.179   3.395   2.220 -0.2665 -0.1007  0.1906
 1697SOL    HW1 5119   4.236   3.454   2.170 -0.4128 -0.5278 -0.5102
 1697SOL    HW2 5120   4.211   3.307   2.197  0.5633 -0.3017  1.9464
 1698SOL     OW 5121   2.542   1.913   3.035  0.0500  0.3454 -0.4351
 1698SOL    HW1 5122   2.565   1.897   2.944  2.0749  3.1751 -0.5536
 1698SOL    HW2 5123   2.485   1.989   3.033  0.0110  0.3648  0.6658
 1699SOL     OW 5124   1.569   1.184   0.270 -0.0321 -0.5536 -0.6571
 1699SOL    HW1 5125   1.607   1.116   0.213 -0.9042  0.3049 -2.3382
 1699SOL    HW2 5126   1.552   1.258   0.211  1.0330  1.2199  1.1394
 1700SOL     OW 5127   2.429   0.553   1.206 -0.2531 -0.0232 -0.2666
 1700SOL    HW1 5128   2.523   0.543   1.196 -0.3968 -2.1002  0.1820
 1700SOL    HW2 5129   2.403   0.606   1.130  1.2447  0.5319 -0.4246
 1701SOL     OW 5130   3.207   0.053   1.214 -0.1196  0.1722  0.6639
 1701SOL    HW1 5131   3.191  -0.026   1.163  4.6865 -0.6854  0.0233
 1701SOL    HW2 5132   3.239   0.116   1.150 -0.5168  1.4870  1.7160
 1702SOL     OW 5133   1.372   1.692   0.731 -0.1006  0.2068  0.0112
 1702SOL    HW1 5134   1.305   1.707   0.665  1.2754 -0.3319 -1.5952
 1702SOL    HW2 5135   1.393   1.779   0.765  0.3952  0.7342 -1.5635
 1703SOL     OW 5136   2.232   1.665   0.112 -0.3435 -0.1686  0.1426
 1703SOL    HW1 5137   2.241   1.584   0.061 -2.6128 -0.6781  0.4378
 1703SOL    HW2 5138   2.184   1.725   0.054  0.9765  0.8723  0.0706
 1704SOL     OW 5139   3.803   1.314   2.815 -0.2570 -0.5524  0.0945
 1704SOL    HW1 5140   3.794   1.234   2.764  0.3768 -0.4801 -0.1395
 1704SOL    HW2 5141   3.770   1.291   2.902 -0.5080 -0.9293 -0.0965
 1705SOL     OW 5142   2.706   1.959   1.166 -0.7006  0.3791  0.3284
 1705SOL    HW1 5143   2.675   2.049   1.156 -0.7165  0.2408 -1.1472
 1705SOL    HW2 5144   2.626   1.907   1.174 -0.6725  0.5600  2.0222
 1706SOL     OW 5145   3.795   2.949   0.833 -0.3471  0.1486 -0.1185
 1706SOL    HW1 5146   3.780   2.854   0.831 -2.0337  0.3976 -0.1660
 1706SOL    HW2 5147   3.822   2.971   0.744 -2.7571  0.1138 -0.9127
 1707SOL     OW 5148   1.440   2.151   1.655 -0.3801  0.3579 -0.0021
 1707SOL    HW1 5149   1.481   2.088   1.713 -1.6979 -0.6938 -0.1557
 1707SOL    HW2 5150   1.508   2.174   1.592  0.4523 -0.0443  0.7224
 1708SOL     OW 5151   2.175   1.440   0.982 -0.2632  0.1184 -0.3449
 1708SOL    HW1 5152   2.133   1.393   1.054  1.1629  0.2217  0.5888
 1708SOL    HW2 5153   2.202   1.371   0.921 -1.3374  0.0192 -0.7189
 1709SOL     OW 5154   3.335   0.686   3.023 -0.5157  0.3998 -0.2598
 1709SOL    HW1 5155   3.283   0.605   3.017  0.7974 -0.3903 -1.4122
 1709SOL    HW2 5156   3.271   0.756   3.013 -1.4434 -0.5366 -1.1114
 1710SOL     OW 5157   2.875   0.575   0.381 -1.0285  0.2333 -0.3457
 1710SOL    HW1 5158   2.951   0.604   0.431 -1.8656  0.2496  0.9800
 1710SOL    HW2 5159   2.836   0.506   0.436 -1.4353 -0.4452 -1.4556
 1711SOL     OW 5160   1.240   0.744   0.104 -0.1427 -0.7532 -0.2386
 1711SOL    HW1 5161   1.301   0.702   0.165  1.7360 -0.0383 -1.5414
 1711SOL    HW2 5162   1.204   0.671   0.054 -0.9181 -1.2450  0.9754
 1712SOL     OW 5163   1.971   2.269   2.091 -0.8389  0.3585 -0.3489
 1712SOL    HW1 5164   1.995   2.321   2.015 -0.4096  2.3125  1.0376
 1712SOL    HW2 5165   2.052   2.262   2.142 -1.1008 -0.9530 -0.0708
 1713SOL     OW 5166   3.987   0.775   0.487  0.2574 -0.4468 -0.3829
 1713SOL    HW1 5167   4.050   0.826   0.538  0.5482 -0.5974 -0.5892
 1713SOL    HW2 5168   4.027   0.768   0.400 -0.7298  0.7404 -0.9615
 1714SOL     OW 5169   3.265   2.741   0.587 -0.0624 -1.1677 -0.4029
 1714SOL    HW1 5170   3.172   2.746   0.563 -0.7132  1.9377  2.0920
 1714SOL    HW2 5171   3.312   2.755   0.505 -1.8594 -0.8562 -1.4207
 1715SOL     OW 5172   3.798   2.693   0.491 -0.0571  0.0599 -0.3332
 1715SOL    HW1 5173   3.733   2.636   0.450  0.2142 -0.6539  0.2270
 1715SOL    HW2 5174   3.830   2.748   0.418  0.5446 -1.3096 -1.1418
 1716SOL     OW 5175   3.551   1.515   1.437 -0.3466 -0.7081  0.0749
 1716SOL    HW1 5176   3.476   1.550   1.387  0.3707  1.1918  0.2422
 1716SOL    HW2 5177   3.511   1.470   1.512 -1.3648 -1.6834 -1.0149
 1717SOL     OW 5178   1.932   1.545   2.550 -0.5362 -0.0281  0.4523
 1717SOL    HW1 5179   1.944   1.632   2.512 -1.9276 -0.6775 -1.6556
 1717SOL    HW2 5180   1.837   1.534   2.555 -0.3758 -0.9793  1.8246
 1718SOL     OW 5181   0.632   4.083   3.043 -0.7193  0.3457 -0.5184
 1718SOL    HW1 5182   0.558   4.045   2.997  0.0110  0.1371 -1.5534
 1718SOL    HW2 5183   0.625   4.177   3.027 -1.8095  0.5467  0.9791
 1719SOL     OW 5184   1.814   1.320   1.878 -0.4227  0.3718 -0.3567
 1719SOL    HW1 5185   1.896   1.352   1.917 -0.1334  0.0924 -0.7341
 1719SOL    HW2 5186   1.803   1.233   1.916 -0.1926  0.1388 -0.8182
 1720SOL     OW 5187   1.943   3.414   2.228  0.2156 -0.6031 -0.3695
 1720SOL    HW1 5188   1.887   3.428   2.152  1.1457 -0.9014 -1.1280
 1720SOL    HW2 5189   1.931   3.322   2.250 -0.7657 -0.2994  0.4458
 1721SOL     OW 5190   4.160   0.501   1.830  0.3948  0.3224  0.8303
 1721SOL    HW1 5191   4.247   0.464   1.817 -0.0733 -0.2127 -1.0888
 1721SOL    HW2 5192   4.144   0.554   1.752 -1.1592  0.1072  0.9674
 1722SOL     OW 5193   4.381   0.132   2.897 -0.8892  0.2484  0.2024
 1722SOL    HW1 5194   4.418   0.184   2.968  1.6493  1.5957 -1.9484
 1722SOL    HW2 5195   4.286   0.141   2.908 -0.6005  0.7934  3.0540
 1723SOL     OW 5196   0.293   4.384   1.926 -0.3934  0.7484  0.4036
 1723SOL    HW1 5197   0.255   4.440   1.994 -0.4027 -0.0036  1.0312
 1723SOL    HW2 5198   0.219   4.364   1.868 -0.2138  2.0390 -0.2872
 1724SOL     OW 5199   3.442   4.399   1.807  0.5251 -0.3704 -0.4362
 1724SOL    HW1 5200   3.440   4.415   1.902 -0.6567  3.9982 -0.9720
 1724SOL    HW2 5201   3.532   4.417   1.781  0.3551  0.7006 -0.3475
 1725SOL     OW 5202   0.716   3.172   2.494 -0.2028  0.4238 -0.3277
 1725SOL    HW1 5203   0.648   3.105   2.488  0.5144 -0.2995 -0.6368
 1725SOL    HW2 5204   0.671   3.254   2.476 -1.0413 -0.0109 -0.2546
 1726SOL     OW 5205   3.181   0.262   2.309  0.0746  0.0963  0.3355
 1726SOL    HW1 5206   3.170   0.347   2.267  2.3041  0.4942  0.4642
 1726SOL    HW2 5207   3.144   0.274   2.397 -3.2129 -0.3019 -0.8384
 1727SOL     OW 5208   2.249   3.067   1.294 -0.7361 -0.2150  0.3927
 1727SOL    HW1 5209   2.192   3.126   1.344  0.0676  1.5815 -0.7019
 1727SOL    HW2 5210   2.330   3.063   1.344 -0.9241 -0.7087  0.6600
 1728SOL     OW 5211   3.034   0.537   1.772  0.1668  0.5555 -0.3965
 1728SOL    HW1 5212   3.095   0.610   1.759 -1.1341  1.5863 -0.9949
 1728SOL    HW2 5213   3.076   0.463   1.728  0.5120  1.5100 -1.7487
 1729SOL     OW 5214   1.579   3.152   1.464 -0.1583  0.1838 -0.7419
 1729SOL    HW1 5215   1.522   3.213   1.509 -0.6329  0.0118 -1.1067
 1729SOL    HW2 5216   1.668   3.181   1.487 -0.3827  0.1118  0.2746
 1730SOL     OW 5217   0.357   1.206   0.484 -0.5015 -0.3999 -0.2033
 1730SOL    HW1 5218   0.441   1.218   0.442  0.9557 -0.5950  2.4244
 1730SOL    HW2 5219   0.300   1.170   0.416  1.4500 -0.0425 -2.1075
 1731SOL     OW 5220   0.122   4.434   3.006 -0.2395  0.5997  0.6450
 1731SOL    HW1 5221   0.059   4.493   2.963 -0.9787 -0.7437 -0.1869
 1731SOL    HW2 5222   0.098   4.347   2.974  1.3156 -0.0718  1.2444
 1732SOL     OW 5223   1.862   1.198   0.417 -0.3887 -0.2331 -0.1116
 1732SOL    HW1 5224   1.779   1.197   0.369 -1.2621 -1.5325  1.2889
 1732SOL    HW2 5225   1.888   1.290   0.420 -2.8746  0.5208  1.1271
 1733SOL     OW 5226   2.512   1.571   0.828 -0.2538  0.2171 -0.8139
 1733SOL    HW1 5227   2.429   1.535   0.795 -0.4971  2.0966 -2.4648
 1733SOL    HW2 5228   2.485   1.649   0.877  0.3696 -0.8100  1.2646
 1734SOL     OW 5229   0.534   0.187   1.370 -0.0771 -0.3122 -0.1738
 1734SOL    HW1 5230   0.568   0.098   1.356  1.0557  0.1230 -0.2943
 1734SOL    HW2 5231   0.575   0.239   1.301  1.1528  0.7650  1.3237
 1735SOL     OW 5232   1.254   0.176   2.543  0.2992 -0.1512  0.5597
 1735SOL    HW1 5233   1.293   0.244   2.488 -0.6265 -1.7313 -2.2566
 1735SOL    HW2 5234   1.328   0.142   2.594  0.7650  2.9243  2.1737
 1736SOL     OW 5235   1.573   1.115   2.973 -0.0627 -0.1440  0.5758
 1736SOL    HW1 5236   1.667   1.099   2.972  0.0633  0.4554 -1.1458
 1736SOL    HW2 5237   1.533   1.034   2.942  0.0474  0.2044 -0.5403
 1737SOL     OW 5238   3.190   3.076   1.093 -0.4422 -0.2208 -0.1432
 1737SOL    HW1 5239   3.257   3.020   1.131 -1.6176 -1.5827 -0.0019
 1737SOL    HW2 5240   3.196   3.060   0.999  0.0429  0.3861 -0.2244
 1738SOL     OW 5241   3.100   0.684   0.507  0.3123 -0.4041 -0.2082
 1738SOL    HW1 5242   3.093   0.619   0.577  0.5500 -1.0759 -0.7954
 1738SOL    HW2 5243   3.193   0.710   0.507  0.1954  0.0371  0.1031
 1739SOL     OW 5244   1.984   1.226   1.199 -0.4651 -0.1352  0.1830
 1739SOL    HW1 5245   2.046   1.181   1.141  0.2096  0.1266  0.6795
 1739SOL    HW2 5246   1.921   1.159   1.224  0.0210 -0.5855  0.2204
 1740SOL     OW 5247   3.546   4.012   1.858  0.1361 -0.0922 -0.2034
 1740SOL    HW1 5248   3.571   3.937   1.804 -1.2475  1.0699 -2.6635
 1740SOL    HW2 5249   3.599   4.084   1.823 -0.5448  0.6250  0.2183
 1741SOL     OW 5250   4.084   3.561   1.033 -0.3776 -0.3362  0.4784
 1741SOL    HW1 5251   4.178   3.546   1.040 -0.6341 -1.3367  2.5229
 1741SOL    HW2 5252   4.076   3.655   1.015  0.9950 -0.2208  0.3917
 1742SOL     OW 5253   0.171   1.627   2.972 -0.4521 -0.6900  0.2482
 1742SOL    HW1 5254   0.209   1.706   2.933 -0.6429 -0.6580  0.1256
 1742SOL    HW2 5255   0.114   1.660   3.041 -2.8353 -0.5142 -1.6681
 1743SOL     OW 5256   3.028   2.575   1.715 -0.2996 -0.0253  0.2658
 1743SOL    HW1 5257   2.960   2.576   1.782  0.2117 -0.2400  0.7941
 1743SOL    HW2 5258   3.056   2.666   1.708 -0.2722 -0.0208  0.4314
 1744SOL     OW 5259   2.069   1.324   2.650 -0.0590  0.1572  0.3578
 1744SOL    HW1 5260   2.123   1.341   2.573  0.2419 -0.5491  0.4013
 1744SOL    HW2 5261   1.991   1.378   2.637 -0.5862 -0.8824 -1.0591
 1745SOL     OW 5262   3.549   1.888   2.777 -0.3681  0.0882 -0.6558
 1745SOL    HW1 5263   3.561   1.940   2.857 -1.3287  1.0806 -1.1232
 1745SOL    HW2 5264   3.546   1.797   2.807 -0.7873  0.4504  0.4447
 1746SOL     OW 5265   1.730   2.477   1.672  0.7339  0.3054  0.2033
 1746SOL    HW1 5266   1.683   2.525   1.739  0.7073 -0.6764  0.9148
 1746SOL    HW2 5267   1.669   2.473   1.598 -1.1199 -2.3932  1.6730
 1747SOL     OW 5268   0.868   1.784   0.865 -0.8118 -0.1192 -0.1681
 1747SOL    HW1 5269   0.902   1.846   0.801 -2.4200 -0.1609 -1.1176
 1747SOL    HW2 5270   0.887   1.823   0.950 -0.8236  1.1450 -0.7337
 1748SOL     OW 5271   3.059   3.174   2.276  0.1587  0.2104 -0.4565
 1748SOL    HW1 5272   3.081   3.225   2.355 -0.3676  1.2431 -0.9586
 1748SOL    HW2 5273   3.135   3.117   2.263  1.0837  1.3250 -0.2385
 1749SOL     OW 5274   3.045   3.552   2.290 -0.6691  0.0689  0.0694
 1749SOL    HW1 5275   3.050   3.576   2.383 -0.0116 -2.0608  0.6446
 1749SOL    HW2 5276   3.020   3.633   2.246 -1.2634  1.0870  2.1238
 1750SOL     OW 5277   1.422   1.957   0.925  0.0689 -0.5472 -0.1922
 1750SOL    HW1 5278   1.511   1.993   0.928 -0.4212  0.7074  0.1118
 1750SOL    HW2 5279   1.409   1.918   1.012  0.1780 -0.3487 -0.0846
 1751SOL     OW 5280   3.340   2.258   1.931  0.6914  0.0929  0.1519
 1751SOL    HW1 5281   3.433   2.277   1.943  0.7723 -0.2043  0.0114
 1751SOL    HW2 5282   3.295   2.335   1.965  0.9976  0.3776 -0.0836
 1752SOL     OW 5283   2.209   0.907   1.322  0.4690  0.0969 -0.2318
 1752SOL    HW1 5284   2.217   0.962   1.244 -2.1933  0.4997 -0.3279
 1752SOL    HW2 5285   2.137   0.847   1.301 -0.2612  0.1731  1.8601
 1753SOL     OW 5286   1.981   1.109   1.692  0.5156 -0.6519 -0.3623
 1753SOL    HW1 5287   2.014   1.160   1.766  2.3243  0.3394 -1.7583
 1753SOL    HW2 5288   1.888   1.131   1.687  0.3297 -0.8554  1.6708
 1754SOL     OW 5289   3.668   0.616   1.341 -0.5263  0.0165  0.3124
 1754SOL    HW1 5290   3.692   0.526   1.364 -2.0207 -0.2581  0.9273
 1754SOL    HW2 5291   3.737   0.670   1.380 -0.5234 -0.7628  1.4315
 1755SOL     OW 5292   1.625   1.738   1.749  0.8937  0.6064  0.2498
 1755SOL    HW1 5293   1.599   1.826   1.776 -0.2757  0.6311 -0.8800
 1755SOL    HW2 5294   1.717   1.747   1.724  0.7834  1.5160  0.1335
 1756SOL     OW 5295   2.086   2.918   0.009  0.0884  0.0331  0.2207
 1756SOL    HW1 5296   2.036   2.958  -0.062  0.1431 -1.6277 -0.8141
 1756SOL    HW2 5297   2.104   2.990   0.070 -1.6235  1.1107 -0.4823
 1757SOL     OW 5298   0.593   2.763   0.383  0.3628  0.0890 -0.0369
 1757SOL    HW1 5299   0.526   2.698   0.365 -0.2873 -0.3929  3.4467
 1757SOL    HW2 5300   0.666   2.714   0.420  1.6666  0.9005 -1.4203
 1758SOL     OW 5301   4.146   0.965   1.476 -0.1206 -0.3786  0.5098
 1758SOL    HW1 5302   4.131   0.905   1.404 -1.3732  0.6106 -0.0891
 1758SOL    HW2 5303   4.207   1.030   1.440  1.7838 -1.6002  1.3666
 1759SOL     OW 5304   1.860   3.351   0.549 -0.2092  0.0302 -0.8320
 1759SOL    HW1 5305   1.852   3.335   0.455 -0.0742  0.7931 -0.9762
 1759SOL    HW2 5306   1.937   3.407   0.557 -0.5102  0.3738 -0.3088
 1760SOL     OW 5307   2.308   0.080   2.254  0.1569  0.4175 -0.0997
 1760SOL    HW1 5308   2.218   0.059   2.225  0.8738 -1.0955 -1.4073
 1760SOL    HW2 5309   2.324   0.019   2.326  0.5743 -0.2633 -0.7512
 1761SOL     OW 5310   2.334   3.240   2.704  0.0204 -0.5441 -0.2847
 1761SOL    HW1 5311   2.413   3.222   2.755 -0.5028 -1.1907  0.3180
 1761SOL    HW2 5312   2.310   3.330   2.728 -0.1854 -0.8159  0.5806
 1762SOL     OW 5313   0.063   0.541   1.067 -0.3317 -0.6698 -0.0102
 1762SOL    HW1 5314   0.156   0.518   1.073 -0.1269 -0.4937 -1.8213
 1762SOL    HW2 5315   0.045   0.589   1.148  0.9176 -1.4773  0.7862
 1763SOL     OW 5316   0.550   1.697   0.504 -0.4237  0.1181  0.3034
 1763SOL    HW1 5317   0.576   1.769   0.561 -0.3601 -0.7343  1.3776
 1763SOL    HW2 5318   0.587   1.619   0.545 -1.3646 -0.6545 -0.2762
 1764SOL     OW 5319   1.023   0.652   1.880  0.3723  0.4437 -0.4747
 1764SOL    HW1 5320   1.094   0.633   1.942  0.7274 -1.8879 -1.4975
 1764SOL    HW2 5321   0.944   0.623   1.924  0.5319 -0.4957 -0.7930
 1765SOL     OW 5322   3.734   3.363   2.845  0.0119  0.1141 -0.0737
 1765SOL    HW1 5323   3.758   3.451   2.817  0.1948 -0.5932 -2.2992
 1765SOL    HW2 5324   3.640   3.356   2.824  0.2538 -0.5796 -1.0106
 1766SOL     OW 5325   1.548   0.061   2.039 -0.1367 -0.1407 -0.2256
 1766SOL    HW1 5326   1.611  -0.001   2.002 -0.5664  0.2877 -1.7651
 1766SOL    HW2 5327   1.463   0.026   2.015 -0.4390  0.1461  0.4067
 1767SOL     OW 5328   1.228   3.978   0.328 -0.1974  0.1414  0.2962
 1767SOL    HW1 5329   1.316   3.950   0.352 -0.4206  0.9988  2.3179
 1767SOL    HW2 5330   1.170   3.916   0.372 -0.6509 -0.6756 -1.3682
 1768SOL     OW 5331   0.826   3.413   1.649  0.0851  0.6596 -0.2372
 1768SOL    HW1 5332   0.780   3.483   1.696  0.5906  1.5825 -1.0652
 1768SOL    HW2 5333   0.830   3.444   1.559  1.0261 -0.0765 -0.4625
 1769SOL     OW 5334   1.093   2.901   1.094 -0.2579 -0.1722 -0.3064
 1769SOL    HW1 5335   0.999   2.892   1.111 -0.3148  2.3347  1.1189
 1769SOL    HW2 5336   1.098   2.962   1.020  0.2173  1.3066  0.8987
 1770SOL     OW 5337   4.476   2.531   0.280  0.3146 -1.0064 -0.3051
 1770SOL    HW1 5338   4.470   2.522   0.375  1.1948 -2.0040 -0.3225
 1770SOL    HW2 5339   4.408   2.473   0.246 -0.4914 -0.0946 -0.2917
 1771SOL     OW 5340   3.253   1.274   0.779 -0.0113  0.2582  0.1523
 1771SOL    HW1 5341   3.257   1.288   0.684  0.9780  0.3002  0.1975
 1771SOL    HW2 5342   3.316   1.204   0.796  0.5085  0.8942  0.8970
 1772SOL     OW 5343   2.213   4.287   2.403  0.2577 -0.0760  0.1147
 1772SOL    HW1 5344   2.211   4.198   2.369  1.3349 -0.5506  1.2375
 1772SOL    HW2 5345   2.183   4.341   2.330 -0.5216 -1.3541 -0.5471
 1773SOL     OW 5346   1.210   3.914   1.335  0.5176  0.8831  0.2071
 1773SOL    HW1 5347   1.118   3.931   1.356 -0.2911 -2.0664 -0.4257
 1773SOL    HW2 5348   1.209   3.882   1.244  2.1563  0.7661  0.1899
 1774SOL     OW 5349   3.395   0.640   0.162 -0.0665  0.0119  0.3174
 1774SOL    HW1 5350   3.392   0.729   0.195  0.9151 -0.0892  0.7176
 1774SOL    HW2 5351   3.365   0.586   0.236  1.3918 -0.1513  0.8152
 1775SOL     OW 5352   2.703   2.723   1.730  0.2302 -0.5496 -0.7055
 1775SOL    HW1 5353   2.628   2.703   1.786  0.3948  0.7053 -0.0025
 1775SOL    HW2 5354   2.778   2.721   1.789  0.5681 -0.4909 -1.1346
 1776SOL     OW 5355   3.618   4.109   2.332 -0.5098  0.4103 -0.3632
 1776SOL    HW1 5356   3.549   4.043   2.328 -0.8597  0.8318 -1.6497
 1776SOL    HW2 5357   3.588   4.172   2.398  2.4599 -3.5299  5.6541
 1777SOL     OW 5358   4.112   2.270   2.117  0.1994 -0.0515 -0.5729
 1777SOL    HW1 5359   4.076   2.249   2.203  0.2042 -0.5896 -0.6929
 1777SOL    HW2 5360   4.042   2.318   2.072 -0.4408 -1.1944 -0.8511
 1778SOL     OW 5361   0.181   1.521   1.455  0.5175 -0.1738 -0.6126
 1778SOL    HW1 5362   0.237   1.597   1.438  1.6383 -0.9418 -0.4771
 1778SOL    HW2 5363   0.161   1.527   1.548  1.7408 -0.7602 -0.2907
 1779SOL     OW 5364   0.230   0.686   2.581  0.7431  0.2083  0.4674
 1779SOL    HW1 5365   0.141   0.697   2.547  0.5173  1.0819  1.2708
 1779SOL    HW2 5366   0.263   0.608   2.538 -0.0539  0.4307 -0.6014
 1780SOL     OW 5367   2.407   4.338   2.886 -0.1569 -0.0527  0.2194
 1780SOL    HW1 5368   2.331   4.388   2.858 -1.6817 -1.1893  2.1033
 1780SOL    HW2 5369   2.462   4.331   2.807 -1.7684  1.1746 -1.0680
 1781SOL     OW 5370   2.697   0.822   1.814  0.0108 -0.1997  0.1188
 1781SOL    HW1 5371   2.604   0.800   1.807 -0.6722  1.7578  1.8794
 1781SOL    HW2 5372   2.700   0.917   1.813  2.1291 -0.2158 -0.7990
 1782SOL     OW 5373   1.095   2.509   0.331  0.6126 -0.1207 -0.1373
 1782SOL    HW1 5374   1.066   2.441   0.393 -0.7873 -1.1324 -1.8056
 1782SOL    HW2 5375   1.163   2.557   0.378  0.1069 -1.2874  1.9117
 1783SOL     OW 5376   1.070   2.961   2.300  0.1088 -0.2699  0.3599
 1783SOL    HW1 5377   1.038   2.989   2.215 -1.9955 -0.3279  1.0628
 1783SOL    HW2 5378   1.125   2.885   2.282  0.0821  0.0089 -0.9759
 1784SOL     OW 5379   3.902   2.278   2.628 -0.0297 -0.3536 -0.1172
 1784SOL    HW1 5380   3.893   2.373   2.638  0.0001 -0.5196  1.9132
 1784SOL    HW2 5381   3.818   2.243   2.659  0.5582 -1.0389  0.7762
 1785SOL     OW 5382   2.092   3.804   0.790 -0.1286 -0.0747 -0.1159
 1785SOL    HW1 5383   2.023   3.776   0.851  1.0111  0.3489  1.4480
 1785SOL    HW2 5384   2.088   3.899   0.793  0.0983 -0.0539 -0.5239
 1786SOL     OW 5385   3.765   0.012   0.208 -0.1507  0.0120  0.2976
 1786SOL    HW1 5386   3.687  -0.016   0.257 -0.1131  0.1219  0.4205
 1786SOL    HW2 5387   3.781  -0.060   0.147 -1.5835  0.9009 -1.2055
 1787SOL     OW 5388   3.171   4.082   2.061 -0.1841  0.2807  0.1849
 1787SOL    HW1 5389   3.135   4.103   2.147  2.6701  4.0715  0.7329
 1787SOL    HW2 5390   3.266   4.089   2.072  0.2982  2.0742 -3.4418
 1788SOL     OW 5391   3.854   1.634   1.148  0.0084  0.1721 -0.7188
 1788SOL    HW1 5392   3.915   1.607   1.079 -0.2082  0.5112 -1.0477
 1788SOL    HW2 5393   3.880   1.582   1.225  1.1761  0.8253 -0.6429
 1789SOL     OW 5394   3.332   3.311   1.024 -0.0141  0.1076 -0.3800
 1789SOL    HW1 5395   3.421   3.280   1.042  0.3457  0.2654 -1.7396
 1789SOL    HW2 5396   3.276   3.254   1.076  0.9037  0.4662  1.0673
 1790SOL     OW 5397   4.412   3.996   2.840  0.0207  0.1182  0.2734
 1790SOL    HW1 5398   4.418   3.905   2.812 -1.2897  0.9155 -3.1708
 1790SOL    HW2 5399   4.318   4.010   2.854 -0.2427  1.5574 -2.2205
 1791SOL     OW 5400   0.078   3.087   0.754  0.0324  0.1963  0.6227
 1791SOL    HW1 5401   0.165   3.125   0.746 -0.1140  1.0401  2.5458
 1791SOL    HW2 5402   0.094   2.993   0.764  0.8528  0.4973  2.4220
 1792SOL     OW 5403   3.853   3.555   0.524 -0.5552  0.4825  0.4060
 1792SOL    HW1 5404   3.935   3.544   0.572 -0.3125 -0.5111 -0.2032
 1792SOL    HW2 5405   3.802   3.614   0.578  0.1572  0.2953  1.3183
 1793SOL     OW 5406   0.144   0.015   0.731  0.0721  0.1473  0.2315
 1793SOL    HW1 5407   0.091  -0.023   0.661  0.4741 -0.2085  0.1197
 1793SOL    HW2 5408   0.229  -0.028   0.723  0.5288  1.0467  0.1084
 1794SOL     OW 5409   3.308   0.920   0.216 -0.2024  0.0124  0.4661
 1794SOL    HW1 5410   3.271   0.926   0.304  0.5701  0.0501  0.7993
 1794SOL    HW2 5411   3.390   0.970   0.221 -1.5836  2.7031 -1.1011
 1795SOL     OW 5412   3.708   3.094   2.830 -0.1792  0.4304 -0.4621
 1795SOL    HW1 5413   3.627   3.101   2.779 -1.2659 -0.6069  1.0465
 1795SOL    HW2 5414   3.734   3.185   2.845 -3.7604  1.1801  3.0118
 1796SOL     OW 5415   1.246   1.231   1.206  0.8472 -0.3658  0.2598
 1796SOL    HW1 5416   1.195   1.229   1.124  1.3336 -1.2805 -0.0282
 1796SOL    HW2 5417   1.262   1.139   1.226  4.2197 -0.1356 -0.8023
 1797SOL     OW 5418   2.648   2.969   0.359  0.5874  0.2578 -0.6861
 1797SOL    HW1 5419   2.615   2.893   0.312  3.1041 -0.9072 -0.7557
 1797SOL    HW2 5420   2.629   2.951   0.451 -0.0318  0.1972 -0.8252
 1798SOL     OW 5421   4.450   1.125   0.981  0.5027 -0.2895  0.3936
 1798SOL    HW1 5422   4.473   1.095   1.068  1.5242 -0.8788 -0.0610
 1798SOL    HW2 5423   4.451   1.046   0.927  1.3129  0.2750 -0.4382
 1799SOL     OW 5424   3.321   2.409   3.041 -0.1325 -0.6677 -0.0375
 1799SOL    HW1 5425   3.275   2.325   3.042  2.6038 -2.2666  0.2506
 1799SOL    HW2 5426   3.324   2.433   2.948  3.4157 -3.6091 -0.9188
 1800SOL     OW 5427   0.407   1.603   1.913  0.7080 -0.2737 -0.2640
 1800SOL    HW1 5428   0.494   1.568   1.894  0.3217 -1.2716 -0.2538
 1800SOL    HW2 5429   0.402   1.605   2.008  0.9619  0.4330 -0.2578
 1801SOL     OW 5430   0.366   2.326   2.923  0.2619 -0.4460  0.2154
 1801SOL    HW1 5431   0.398   2.251   2.872 -1.0846 -0.5674 -0.4951
 1801SOL    HW2 5432   0.271   2.325   2.910  0.1602  1.0323  0.6881
 1802SOL     OW 5433   3.913   1.050   0.034 -0.5047  0.1505 -0.1862
 1802SOL    HW1 5434   3.906   1.132  -0.015 -0.4053  0.3828  0.1913
 1802SOL    HW2 5435   3.944   0.987  -0.032 -2.9785 -0.1929 -1.1189
 1803SOL     OW 5436   2.272   0.187   2.911 -0.1693  0.9206  0.5023
 1803SOL    HW1 5437   2.291   0.225   2.825  2.4490 -0.9661  0.1013
 1803SOL    HW2 5438   2.224   0.107   2.891 -1.2022  1.4088  0.9709
 1804SOL     OW 5439   1.056   1.559   0.076 -0.1594 -0.2180 -0.3015
 1804SOL    HW1 5440   1.005   1.537  -0.002 -0.4226  0.5322 -0.3505
 1804SOL    HW2 5441   1.008   1.631   0.117 -0.5926 -1.2503  1.1234
 1805SOL     OW 5442   0.298   1.245   3.131 -0.1134  0.8641 -0.1367
 1805SOL    HW1 5443   0.233   1.242   3.202 -0.4569 -1.7596 -0.4577
 1805SOL    HW2 5444   0.377   1.208   3.170  0.3595  1.4439 -0.5347
 1806SOL     OW 5445   1.916   2.776   1.542 -0.1979  0.1010 -0.2159
 1806SOL    HW1 5446   1.943   2.778   1.450  0.0245  0.2934 -0.1460
 1806SOL    HW2 5447   1.903   2.683   1.561  2.6048 -0.2245  0.4003
 1807SOL     OW 5448   0.944   2.729   2.164 -0.7370 -0.2610 -0.6047
 1807SOL    HW1 5449   0.982   2.754   2.079 -2.6240  0.3364 -1.3256
 1807SOL    HW2 5450   0.992   2.650   2.189 -0.7561 -1.0123 -2.7095
 1808SOL     OW 5451   1.047   2.782   0.188 -0.9557  0.0038 -0.1998
 1808SOL    HW1 5452   1.118   2.728   0.153 -0.8777  0.1498 -0.2682
 1808SOL    HW2 5453   1.013   2.732   0.262  0.4930  0.7894  1.0587
 1809SOL     OW 5454   0.062   0.180   2.262  0.2181 -0.2314 -0.3923
 1809SOL    HW1 5455   0.066   0.139   2.176 -1.9592  1.0700 -1.1798
 1809SOL    HW2 5456   0.013   0.261   2.249 -0.4199 -0.1094  2.1263
 1810SOL     OW 5457   0.572   0.355   1.149  0.2727 -0.6879 -0.3942
 1810SOL    HW1 5458   0.574   0.317   1.061 -0.5977 -1.7944  0.0419
 1810SOL    HW2 5459   0.661   0.390   1.162  1.2503 -2.9215 -0.6827
 1811SOL     OW 5460   3.944   3.810   0.938 -0.3242  0.1355  0.1896
 1811SOL    HW1 5461   3.857   3.800   0.898 -0.3013  0.3831  0.0758
 1811SOL    HW2 5462   3.951   3.904   0.956  1.1110  0.6529 -2.5210
 1812SOL     OW 5463   2.158   1.035   1.028 -0.2839 -0.9368 -0.5825
 1812SOL    HW1 5464   2.104   0.958   1.047 -0.2978 -0.7445  0.1904
 1812SOL    HW2 5465   2.163   1.037   0.932  0.0585 -2.1358 -0.6125
 1813SOL     OW 5466   2.143   0.900   2.352 -0.6408 -0.0624 -0.1875
 1813SOL    HW1 5467   2.070   0.840   2.367  0.0260 -0.7314  0.4779
 1813SOL    HW2 5468   2.212   0.845   2.316  0.6819 -0.1408  2.3034
 1814SOL     OW 5469   3.680   2.086   2.936 -0.0371  0.0773 -0.4393
 1814SOL    HW1 5470   3.649   2.165   2.980 -3.0001 -1.3867  0.3909
 1814SOL    HW2 5471   3.707   2.115   2.849 -0.0525  2.1209  0.1893
 1815SOL     OW 5472   4.348   1.488   0.196 -0.0086 -0.4219  0.0903
 1815SOL    HW1 5473   4.360   1.568   0.247  1.7279 -0.3747 -0.3368
 1815SOL    HW2 5474   4.437   1.457   0.178 -0.1439  1.4069 -5.8318
 1816SOL     OW 5475   1.857   3.633   2.677 -0.0498 -0.1036  0.3311
 1816SOL    HW1 5476   1.924   3.614   2.742  0.3249 -1.1908 -0.3301
 1816SOL    HW2 5477   1.793   3.562   2.686  0.4323 -0.7442 -1.0086
 1817SOL     OW 5478   3.244   0.433   2.962 -0.6826 -0.3668 -0.6094
 1817SOL    HW1 5479   3.275   0.343   2.950  0.1697 -0.2017  0.2964
 1817SOL    HW2 5480   3.192   0.430   3.042 -1.0916 -0.1556 -0.8632
 1818SOL     OW 5481   0.763   3.109   0.669 -0.7874 -0.3573  0.1409
 1818SOL    HW1 5482   0.752   3.185   0.612  2.0247  0.0093 -0.0739
 1818SOL    HW2 5483   0.721   3.037   0.621 -2.1992  0.7439 -0.3461
 1819SOL     OW 5484   0.647   2.217   2.264 -0.5179  0.1700 -0.6615
 1819SOL    HW1 5485   0.725   2.271   2.254 -0.6690  0.4647 -0.2503
 1819SOL    HW2 5486   0.615   2.204   2.174  1.3890 -2.0324 -1.1327
 1820SOL     OW 5487   2.220   2.741   1.907  0.8350  0.2231 -0.5144
 1820SOL    HW1 5488   2.265   2.818   1.942 -1.0273  0.7268  0.9380
 1820SOL    HW2 5489   2.139   2.735   1.958 -0.4803 -0.9805 -2.5811
 1821SOL     OW 5490   3.663   0.118   2.879  0.2081 -0.3703  0.3127
 1821SOL    HW1 5491   3.714   0.196   2.901  0.6569 -0.2523 -1.0283
 1821SOL    HW2 5492   3.577   0.151   2.854  0.8272 -0.1017 -1.6810
 1822SOL     OW 5493   4.156   0.874   3.092 -0.2214 -0.3703  1.0497
 1822SOL    HW1 5494   4.199   0.953   3.125 -0.2172 -0.0196  0.2421
 1822SOL    HW2 5495   4.064   0.885   3.118 -0.3199  0.1520  0.5231
 1823SOL     OW 5496   2.372   0.206   0.486  0.4008  0.1456  0.3581
 1823SOL    HW1 5497   2.355   0.122   0.527  1.0969 -0.2610 -0.1669
 1823SOL    HW2 5498   2.329   0.200   0.400  0.7146  0.2027  0.1951
 1824SOL     OW 5499   1.577   3.531   1.219  0.0559 -0.7243  0.3161
 1824SOL    HW1 5500   1.668   3.556   1.202 -0.3609  0.8946  0.2704
 1824SOL    HW2 5501   1.544   3.504   1.134 -0.1065  0.8452 -0.1568
 1825SOL     OW 5502   3.633   2.420   1.027  0.2032  0.7900 -0.4267
 1825SOL    HW1 5503   3.728   2.427   1.032  0.2997  0.5120 -1.4981
 1825SOL    HW2 5504   3.600   2.505   1.057  0.6903  0.2289  1.8595
 1826SOL     OW 5505   2.169   0.243   0.298 -0.6266 -0.8267  0.0937
 1826SOL    HW1 5506   2.127   0.175   0.246  1.6030 -0.4493 -2.4467
 1826SOL    HW2 5507   2.155   0.323   0.248 -1.2260  0.2017  1.8309
 1827SOL     OW 5508   4.025   3.139   1.672 -0.1358  0.0839  0.4417
 1827SOL    HW1 5509   4.008   3.177   1.758 -2.1927 -1.2557  0.7025
 1827SOL    HW2 5510   4.117   3.112   1.675 -0.8323 -2.6287  3.4124
 1828SOL     OW 5511   1.452   1.368   0.913 -0.7354  0.5785  0.0279
 1828SOL    HW1 5512   1.468   1.415   0.995  1.9755 -0.1497  0.0155
 1828SOL    HW2 5513   1.508   1.411   0.849 -0.2547 -0.9585 -0.6213
 1829SOL     OW 5514   0.872   1.212   2.641 -0.4361 -0.0865 -0.4221
 1829SOL    HW1 5515   0.936   1.245   2.577  0.6660  0.6541  0.9836
 1829SOL    HW2 5516   0.915   1.226   2.725 -2.8347  1.2560  0.6546
 1830SOL     OW 5517   2.247   2.586   0.811  0.1997 -0.0041 -0.2794
 1830SOL    HW1 5518   2.329   2.540   0.828  0.4969  0.6745  0.1712
 1830SOL    HW2 5519   2.250   2.662   0.870 -2.1475 -1.5843  2.1051
 1831SOL     OW 5520   1.206   3.458   1.374 -0.4112  0.1225 -0.0259
 1831SOL    HW1 5521   1.278   3.514   1.344 -0.1301 -0.5138 -0.5699
 1831SOL    HW2 5522   1.237   3.368   1.359 -0.3176 -0.2410  2.0575
 1832SOL     OW 5523   2.023   3.992   1.568 -0.1186 -0.1529  0.0217
 1832SOL    HW1 5524   2.027   3.936   1.645 -0.9206  1.6656  1.4737
 1832SOL    HW2 5525   1.956   4.057   1.588  1.4623  1.9862 -1.0732
 1833SOL     OW 5526   1.140   3.899   0.072  0.3008  0.1587 -0.4324
 1833SOL    HW1 5527   1.204   3.929   0.137  0.6158  2.1052 -1.5594
 1833SOL    HW2 5528   1.080   3.843   0.121  1.7217 -0.1192  1.0710
 1834SOL     OW 5529   0.894   0.707   1.411  0.5536 -0.2514  0.1970
 1834SOL    HW1 5530   0.985   0.679   1.399  1.0098  1.8840 -2.1893
 1834SOL    HW2 5531   0.894   0.756   1.493  2.0944  1.4993 -0.7807
 1835SOL     OW 5532   0.293   3.327   2.277 -0.4634 -0.5853 -0.2400
 1835SOL    HW1 5533   0.326   3.416   2.266 -2.5548  0.3279  0.2463
 1835SOL    HW2 5534   0.282   3.318   2.372 -0.0193 -1.4700 -0.2687
 1836SOL     OW 5535   0.555   1.462   0.850  0.0183 -0.1459  0.4085
 1836SOL    HW1 5536   0.587   1.387   0.900  1.6833 -0.1784 -0.6262
 1836SOL    HW2 5537   0.461   1.448   0.844  0.2984 -2.2178  0.1846
 1837SOL     OW 5538   4.279   1.339   2.191 -0.1117 -0.3769  0.5064
 1837SOL    HW1 5539   4.274   1.380   2.277 -0.8721 -0.2008  0.3860
 1837SOL    HW2 5540   4.287   1.412   2.130 -1.5865 -0.3686  0.2818
 1838SOL     OW 5541   3.029   2.963   3.061  0.5116  0.4405 -0.1239
 1838SOL    HW1 5542   3.064   2.968   3.151  1.4099 -1.5163 -0.3178
 1838SOL    HW2 5543   2.953   3.021   3.062 -1.0642 -1.4495  2.6544
 1839SOL     OW 5544   1.301   0.209   1.220 -0.1417  0.3832 -0.4513
 1839SOL    HW1 5545   1.316   0.148   1.292  0.1313 -1.5967 -2.1003
 1839SOL    HW2 5546   1.285   0.293   1.263  0.8572 -0.5298  1.8714
 1840SOL     OW 5547   2.980   1.832   1.643 -0.3948  0.4583 -0.1946
 1840SOL    HW1 5548   3.049   1.891   1.612 -1.2581  1.7394  0.2304
 1840SOL    HW2 5549   2.982   1.841   1.738 -1.0572  0.3995 -0.1745
 1841SOL     OW 5550   4.121   4.390   0.552 -0.3312  0.3450 -0.0975
 1841SOL    HW1 5551   4.180   4.389   0.628 -0.6003 -3.0037  0.2227
 1841SOL    HW2 5552   4.034   4.390   0.591 -0.4834 -2.4753 -0.2481
 1842SOL     OW 5553   0.244   3.010   3.040 -0.2704 -0.2607  0.4394
 1842SOL    HW1 5554   0.279   3.079   3.096 -0.7454  0.9338 -0.6728
 1842SOL    HW2 5555   0.319   2.983   2.987  0.3986 -1.9982  2.1532
 1843SOL     OW 5556   0.361   0.882   1.467  0.3454 -0.1123 -0.2207
 1843SOL    HW1 5557   0.450   0.847   1.479  0.4337  0.6136  1.6408
 1843SOL    HW2 5558   0.359   0.914   1.377  1.4491 -1.5473 -0.7947
 1844SOL     OW 5559   1.384   3.215   3.114  0.4751 -0.2781  0.0195
 1844SOL    HW1 5560   1.360   3.122   3.120  2.9514 -0.9442  0.7043
 1844SOL    HW2 5561   1.468   3.221   3.160  0.7301  2.1839 -0.6482
 1845SOL     OW 5562   4.016   2.130   1.222 -0.1953  0.3109 -0.1671
 1845SOL    HW1 5563   3.936   2.090   1.187 -0.1618  1.3667 -1.5371
 1845SOL    HW2 5564   4.028   2.209   1.170  1.2125  0.6944  0.6810
 1846SOL     OW 5565   2.369   3.496   0.170 -0.6270  0.1286 -0.3716
 1846SOL    HW1 5566   2.295   3.437   0.161 -0.2919 -0.0199 -2.6611
 1846SOL    HW2 5567   2.334   3.573   0.216 -1.3101 -1.3352  1.6967
 1847SOL     OW 5568   4.136   3.256   2.780  0.2579 -0.0650 -0.0739
 1847SOL    HW1 5569   4.203   3.325   2.776  1.0675 -0.7747  0.6203
 1847SOL    HW2 5570   4.116   3.249   2.873  0.0414 -0.6318 -0.1623
 1848SOL     OW 5571   2.659   3.806   2.814 -0.6000  0.2579 -0.0165
 1848SOL    HW1 5572   2.681   3.795   2.721 -0.3312  0.8667 -0.0318
 1848SOL    HW2 5573   2.744   3.817   2.857 -0.7300  0.0933  0.2839
 1849SOL     OW 5574   2.082   1.102   0.555  0.1249  0.2251  0.0794
 1849SOL    HW1 5575   2.163   1.135   0.516  0.2928 -0.4514 -0.1567
 1849SOL    HW2 5576   2.018   1.108   0.485  0.8987 -2.9430 -1.0755
 1850SOL     OW 5577   0.956   0.252   2.352 -0.1330 -0.6191 -0.5083
 1850SOL    HW1 5578   1.034   0.296   2.386  0.6834 -0.5886 -2.3183
 1850SOL    HW2 5579   0.921   0.205   2.428  0.3081  1.1929  0.9173
 1851SOL     OW 5580   2.647   1.143   2.688 -0.6408 -0.0401  0.1009
 1851SOL    HW1 5581   2.673   1.194   2.765  3.1331 -0.2120 -0.8451
 1851SOL    HW2 5582   2.650   1.052   2.718 -1.5977 -0.0123  0.3157
 1852SOL     OW 5583   3.535   0.077   0.914 -0.3713  0.3268  1.6012
 1852SOL    HW1 5584   3.443   0.080   0.940 -1.2398 -1.4496 -0.8686
 1852SOL    HW2 5585   3.549  -0.013   0.886  1.4521  1.1230 -0.3050
 1853SOL     OW 5586   1.773   4.243   1.919 -0.3966  0.3634 -0.4933
 1853SOL    HW1 5587   1.833   4.317   1.912 -0.1296  0.1938 -0.0359
 1853SOL    HW2 5588   1.812   4.187   1.986 -0.9614  0.1565 -0.3340
 1854SOL     OW 5589   3.743   0.450   2.182 -0.4464 -0.2691  0.0165
 1854SOL    HW1 5590   3.719   0.494   2.101  1.4510  1.3625  0.2763
 1854SOL    HW2 5591   3.829   0.412   2.165  0.6340  1.2930  1.6239
 1855SOL     OW 5592   1.315   2.118   1.398  0.0742 -0.0583  0.0921
 1855SOL    HW1 5593   1.344   2.208   1.382 -0.1214 -0.3187 -1.9481
 1855SOL    HW2 5594   1.384   2.063   1.363 -0.6174 -0.6813 -0.3351
 1856SOL     OW 5595   1.233   3.330   1.101  0.3720 -0.1912  0.3391
 1856SOL    HW1 5596   1.236   3.419   1.065 -0.1317  0.8302  2.6739
 1856SOL    HW2 5597   1.148   3.325   1.145 -0.9337 -2.8693 -2.0919
 1857SOL     OW 5598   2.396   4.202   0.452 -0.4161  0.1975 -0.6800
 1857SOL    HW1 5599   2.466   4.266   0.441 -0.5451  0.2375 -1.2722
 1857SOL    HW2 5600   2.345   4.208   0.372 -0.7318 -0.2833 -0.5176
 1858SOL     OW 5601   0.317   0.766   2.154  0.3659 -0.6808  0.2442
 1858SOL    HW1 5602   0.379   0.791   2.085  1.7965 -3.4202  0.3709
 1858SOL    HW2 5603   0.253   0.710   2.109 -4.3160  4.5373 -0.6189
 1859SOL     OW 5604   1.232   0.996   1.624  0.5512  0.1309 -0.2458
 1859SOL    HW1 5605   1.159   1.016   1.565  1.2172  1.5553 -0.6325
 1859SOL    HW2 5606   1.274   0.920   1.585 -0.3339 -0.3091 -0.3718
 1860SOL     OW 5607   1.254   3.849   1.052  0.0466 -0.3321  0.2806
 1860SOL    HW1 5608   1.271   3.764   1.013  1.0667 -0.7851  1.6487
 1860SOL    HW2 5609   1.164   3.870   1.026  0.0168 -1.5133 -0.6228
 1861SOL     OW 5610   3.516   3.734   0.080 -0.0653 -0.0231  0.3863
 1861SOL    HW1 5611   3.537   3.756   0.171  0.6068  2.8851 -0.3679
 1861SOL    HW2 5612   3.585   3.674   0.053 -0.4234 -1.1326  1.8272
 1862SOL     OW 5613   1.242   2.382   2.637 -0.1715  0.2816 -0.2029
 1862SOL    HW1 5614   1.265   2.293   2.610 -1.2117  0.2837 -1.1557
 1862SOL    HW2 5615   1.153   2.394   2.605 -0.1103  1.6091  0.0926
 1863SOL     OW 5616   0.041   0.637   1.771 -0.0536  0.0564 -0.3291
 1863SOL    HW1 5617  -0.024   0.697   1.808 -0.6588  0.0291 -1.3182
 1863SOL    HW2 5618   0.062   0.675   1.686  0.2678 -0.6345 -0.5571
 1864SOL     OW 5619   4.142   4.227   2.086 -0.6372 -0.4715  0.0762
 1864SOL    HW1 5620   4.101   4.153   2.041  0.1311 -0.2380 -1.0617
 1864SOL    HW2 5621   4.094   4.304   2.055  0.4478 -0.2216 -1.0753
 1865SOL     OW 5622   0.931   4.291   0.477 -0.6836  0.0313 -0.1310
 1865SOL    HW1 5623   1.025   4.274   0.471  0.6270  5.3294  0.3756
 1865SOL    HW2 5624   0.898   4.274   0.389  0.9954 -0.7075 -0.6600
 1866SOL     OW 5625   0.986   3.221   3.148  0.1388  0.1101 -0.0767
 1866SOL    HW1 5626   1.006   3.225   3.241 -0.3248  0.0727  0.0261
 1866SOL    HW2 5627   1.040   3.149   3.115  0.5007  0.2936  0.1100
 1867SOL     OW 5628   1.056   0.198   2.722  0.1696 -0.0290  0.2785
 1867SOL    HW1 5629   1.118   0.193   2.649 -0.9916  0.6652 -0.8047
 1867SOL    HW2 5630   0.971   0.175   2.683 -0.6511  1.3213  1.1774
 1868SOL     OW 5631   2.337   3.983   2.726 -0.0787  0.5037 -0.4223
 1868SOL    HW1 5632   2.378   3.999   2.811  1.6426 -0.1625 -1.0870
 1868SOL    HW2 5633   2.260   4.039   2.726  0.7059  1.6504  0.9831
 1869SOL     OW 5634   1.405   3.029   1.850  0.3237  0.2778 -0.3590
 1869SOL    HW1 5635   1.364   3.078   1.779 -0.4651  0.2310  0.0560
 1869SOL    HW2 5636   1.458   2.962   1.806 -0.0956  0.3027 -0.8979
 1870SOL     OW 5637   0.044   2.851   2.712 -1.0617 -0.4240 -0.5162
 1870SOL    HW1 5638   0.005   2.938   2.713 -2.4633 -1.0123  0.5706
 1870SOL    HW2 5639   0.046   2.825   2.805  0.6907 -0.9823 -0.6745
 1871SOL     OW 5640   2.577   3.373   1.577 -0.5808 -0.4003 -0.3153
 1871SOL    HW1 5641   2.663   3.333   1.595 -0.2556  0.2756 -0.3453
 1871SOL    HW2 5642   2.544   3.397   1.663 -0.7672 -0.7083 -0.2994
 1872SOL     OW 5643   0.937   0.773   1.131 -0.4202  0.1581 -0.1408
 1872SOL    HW1 5644   0.993   0.845   1.101  1.6505 -1.1974  0.2480
 1872SOL    HW2 5645   0.942   0.777   1.226 -1.9150  0.6700 -0.0625
 1873SOL     OW 5646   0.572   0.412   0.617  0.0160 -0.2481 -0.2349
 1873SOL    HW1 5647   0.522   0.399   0.537  1.7806  1.4058 -1.6945
 1873SOL    HW2 5648   0.537   0.493   0.654  1.6713  1.0749 -1.4141
 1874SOL     OW 5649   0.227   4.180   2.733  0.0105 -0.3543  0.4847
 1874SOL    HW1 5650   0.261   4.257   2.688 -2.0339 -0.3676 -1.2179
 1874SOL    HW2 5651   0.155   4.213   2.786 -0.7906 -1.0404 -0.1444
 1875SOL     OW 5652   2.132   4.338   2.136  0.6591  1.3395 -0.0151
 1875SOL    HW1 5653   2.093   4.264   2.089 -0.9775  0.7048  2.1807
 1875SOL    HW2 5654   2.126   4.411   2.075 -0.9283  0.4566 -0.9934
 1876SOL     OW 5655   2.433   0.763   2.645 -0.4653  0.0483  0.2856
 1876SOL    HW1 5656   2.353   0.815   2.637 -0.8065 -0.2928  1.3089
 1876SOL    HW2 5657   2.489   0.816   2.702 -0.1865  0.0242  0.0337
 1877SOL     OW 5658   4.217   0.047   2.203 -0.2697  0.4247  0.1020
 1877SOL    HW1 5659   4.293  -0.008   2.224 -0.4275  0.1852  0.0476
 1877SOL    HW2 5660   4.245   0.099   2.128 -0.3595 -0.0828 -0.2871
 1878SOL     OW 5661   4.170   2.793   3.050  0.0742 -0.2832  1.2121
 1878SOL    HW1 5662   4.078   2.768   3.055 -0.1864  0.7946  2.3862
 1878SOL    HW2 5663   4.177   2.848   2.973  0.3304 -2.5252 -0.4661
 1879SOL     OW 5664   1.883   0.657   1.770  0.4654  0.4029  0.7769
 1879SOL    HW1 5665   1.819   0.669   1.700  0.3054  0.4734  0.9332
 1879SOL    HW2 5666   1.888   0.562   1.783  2.6681  0.1563 -1.3287
 1880SOL     OW 5667   2.604   3.924   1.452 -0.0463 -0.4692 -0.6073
 1880SOL    HW1 5668   2.535   3.984   1.480 -2.6185 -2.6128 -1.9260
 1880SOL    HW2 5669   2.677   3.942   1.512 -1.4416  2.3863  0.4129
 1881SOL     OW 5670   4.105   4.204   0.277 -0.0600 -0.4036  0.2675
 1881SOL    HW1 5671   4.128   4.292   0.247 -1.8271  0.1765  0.5149
 1881SOL    HW2 5672   4.100   4.211   0.372  0.6120 -0.9871  0.3498
 1882SOL     OW 5673   1.715   2.175   1.918 -0.0744  0.8757  0.2694
 1882SOL    HW1 5674   1.780   2.169   1.849 -0.1969  1.1482  0.1292
 1882SOL    HW2 5675   1.761   2.218   1.990  0.1249  0.3707  0.4482
 1883SOL     OW 5676   2.514   2.766   0.243  0.2354 -0.3041 -0.6161
 1883SOL    HW1 5677   2.436   2.787   0.294  0.7896 -0.2020  0.2001
 1883SOL    HW2 5678   2.479   2.728   0.162 -0.6578 -1.1061  0.1093
 1884SOL     OW 5679   1.847   1.193   2.306  0.6501  0.0191 -0.4663
 1884SOL    HW1 5680   1.898   1.271   2.282  0.5874 -0.1795 -1.2568
 1884SOL    HW2 5681   1.760   1.227   2.329  0.3448  0.1069 -1.6976
 1885SOL     OW 5682   2.696   2.933   0.644  0.2030  0.1256 -0.1937
 1885SOL    HW1 5683   2.790   2.942   0.661  0.8717 -2.2877 -1.9797
 1885SOL    HW2 5684   2.659   2.909   0.729  1.7087 -1.6158  0.0463
 1886SOL     OW 5685   3.739   0.150   1.541 -0.6643  0.1818 -0.3306
 1886SOL    HW1 5686   3.752   0.069   1.590  0.6599 -0.7669 -2.1123
 1886SOL    HW2 5687   3.688   0.206   1.599 -2.3671 -2.2287  0.6190
 1887SOL     OW 5688   1.156   4.180   0.818 -0.0132 -0.5196 -0.2557
 1887SOL    HW1 5689   1.187   4.194   0.908 -0.6158 -1.5037  0.1265
 1887SOL    HW2 5690   1.184   4.258   0.771 -0.6532  0.5573  1.0585
 1888SOL     OW 5691   0.026   1.985   1.039 -0.6483  0.1328 -0.4407
 1888SOL    HW1 5692  -0.066   1.999   1.063 -0.7422  1.0607 -1.2420
 1888SOL    HW2 5693   0.022   1.932   0.960 -0.5320  0.7013 -0.8347
 1889SOL     OW 5694   0.301   2.441   1.715  0.0096  0.0514 -0.1473
 1889SOL    HW1 5695   0.295   2.359   1.764  1.6928  0.2009  0.3701
 1889SOL    HW2 5696   0.378   2.430   1.659  1.0254  1.7025  0.8403
 1890SOL     OW 5697   4.318   3.854   0.766 -0.3653  0.0990  0.0207
 1890SOL    HW1 5698   4.230   3.817   0.772 -0.9664  1.3789 -0.4576
 1890SOL    HW2 5699   4.303   3.949   0.758  0.9550  0.2024 -1.9191
 1891SOL     OW 5700   2.205   3.445   1.977  0.3996 -0.2012 -0.2179
 1891SOL    HW1 5701   2.135   3.379   1.973  2.1066 -2.0640 -1.2610
 1891SOL    HW2 5702   2.231   3.458   1.886  0.7766  1.1901  0.0738
 1892SOL     OW 5703   1.218   1.086   1.878  0.1447 -0.2713  0.1791
 1892SOL    HW1 5704   1.218   1.017   1.812  2.3280  1.3130 -1.6158
 1892SOL    HW2 5705   1.146   1.144   1.852 -1.4870 -1.5844  1.5090
 1893SOL     OW 5706   3.776   1.578   0.612 -0.1301  0.1941 -0.0105
 1893SOL    HW1 5707   3.826   1.573   0.530  0.8184 -1.3777  0.6221
 1893SOL    HW2 5708   3.768   1.672   0.629  0.5061  0.5339 -1.3858
 1894SOL     OW 5709   4.390   1.792   1.978 -0.0550  0.3728  0.1618
 1894SOL    HW1 5710   4.366   1.717   1.923  0.0285 -1.1185  2.0684
 1894SOL    HW2 5711   4.321   1.856   1.961 -0.9374 -0.6895 -0.4397
 1895SOL     OW 5712   3.998   1.914   1.776 -0.7486  0.2087 -0.0022
 1895SOL    HW1 5713   3.914   1.960   1.777 -0.3341  1.0720 -1.4589
 1895SOL    HW2 5714   3.975   1.824   1.751 -1.1376  0.8087 -1.9997
 1896SOL     OW 5715   2.770   0.063   1.762 -0.6809  0.1736  0.1886
 1896SOL    HW1 5716   2.847   0.071   1.818 -0.6781  2.6154 -0.0457
 1896SOL    HW2 5717   2.724   0.147   1.772 -2.4711 -0.6168 -0.8827
 1897SOL     OW 5718   3.380   2.711   1.565  0.2636  0.4977 -0.1205
 1897SOL    HW1 5719   3.406   2.695   1.656  1.3448  0.3589 -0.4385
 1897SOL    HW2 5720   3.455   2.682   1.514  0.0880  1.5435 -1.0076
 1898SOL     OW 5721   4.361   3.864   0.442 -0.2818 -0.1894 -0.0649
 1898SOL    HW1 5722   4.302   3.795   0.413 -0.4427  0.5075 -1.4658
 1898SOL    HW2 5723   4.427   3.818   0.494  0.4238 -1.6371 -2.1075
 1899SOL     OW 5724   4.296   4.160   2.561  0.1671  0.1973  0.1474
 1899SOL    HW1 5725   4.263   4.089   2.616  1.3568 -0.2128  0.3712
 1899SOL    HW2 5726   4.280   4.131   2.471 -0.4071  0.1795  0.2561
 1900SOL     OW 5727   4.477   0.773   2.481 -0.4035 -0.3710  0.2061
 1900SOL    HW1 5728   4.458   0.847   2.423 -0.2821 -1.5433 -1.4162
 1900SOL    HW2 5729   4.394   0.727   2.490 -0.1560 -0.8901 -0.0863
 1901SOL     OW 5730   1.323   1.590   2.000  0.1963 -0.2282  0.0595
 1901SOL    HW1 5731   1.417   1.605   2.007  0.3058 -0.2295 -1.1684
 1901SOL    HW2 5732   1.314   1.495   1.999  0.0232 -0.2505  1.8452
 1902SOL     OW 5733   4.198   2.698   1.355  0.3827 -0.1904  0.7280
 1902SOL    HW1 5734   4.286   2.662   1.343 -0.9796 -3.3525 -0.9514
 1902SOL    HW2 5735   4.176   2.735   1.269 -0.9350 -2.0609  0.2107
 1903SOL     OW 5736   4.453   2.330   1.180  0.5955  0.1301 -0.1802
 1903SOL    HW1 5737   4.392   2.279   1.234  1.5071 -0.9831 -0.1779
 1903SOL    HW2 5738   4.512   2.265   1.141  3.4092  1.2978  1.8087
 1904SOL     OW 5739   1.940   1.475   0.497  0.1405  0.1286  0.2519
 1904SOL    HW1 5740   2.034   1.489   0.487  0.2163  0.1021  0.8655
 1904SOL    HW2 5741   1.900   1.559   0.475  0.3676  0.3730  0.7388
 1905SOL     OW 5742   0.263   4.007   2.497 -0.3391 -0.5280  0.4870
 1905SOL    HW1 5743   0.330   3.943   2.523  0.6116  0.6647  1.0657
 1905SOL    HW2 5744   0.258   4.068   2.571  1.3252  2.0941 -1.3883
 1906SOL     OW 5745   2.030   3.085   0.281 -0.0740  0.4795  0.0127
 1906SOL    HW1 5746   1.981   3.164   0.256  0.3732  1.1323  1.1273
 1906SOL    HW2 5747   1.968   3.034   0.333 -0.0387  0.6009  0.1751
 1907SOL     OW 5748   4.249   3.979   3.129 -0.1969  0.5245  0.1437
 1907SOL    HW1 5749   4.230   4.037   3.056  2.7433  0.0592 -1.1603
 1907SOL    HW2 5750   4.233   3.891   3.095  0.9816  0.3161  0.0703
 1908SOL     OW 5751   3.261   2.783   2.915 -0.3759 -0.2195  0.0316
 1908SOL    HW1 5752   3.286   2.762   2.824 -0.1488 -0.6424  0.1861
 1908SOL    HW2 5753   3.217   2.867   2.909  0.0624 -0.0181 -0.4115
 1909SOL     OW 5754   2.796   3.845   2.164 -0.8041  0.0205 -0.4549
 1909SOL    HW1 5755   2.743   3.906   2.216  1.6448  0.0032  2.2888
 1909SOL    HW2 5756   2.845   3.900   2.104 -2.2210  0.2114 -1.5062
 1910SOL     OW 5757   3.203   0.152   2.058 -0.0529  0.0385  0.6170
 1910SOL    HW1 5758   3.178   0.133   2.148  3.1199  0.3481  1.6730
 1910SOL    HW2 5759   3.219   0.246   2.056  0.8955 -0.1180  0.0441
 1911SOL     OW 5760   3.815   4.327   1.412  0.5591  0.2950 -0.5411
 1911SOL    HW1 5761   3.811   4.232   1.421 -0.8940  0.2158 -1.6087
 1911SOL    HW2 5762   3.836   4.341   1.320  0.7314  1.0089 -0.3961
 1912SOL     OW 5763   2.669   3.497   0.863  0.3780 -0.4777 -0.4638
 1912SOL    HW1 5764   2.652   3.404   0.847  2.3905 -0.6147 -2.2916
 1912SOL    HW2 5765   2.656   3.538   0.777  2.8132  0.3134 -0.5333
 1913SOL     OW 5766   0.172   2.918   0.309  0.5098  0.5355  0.5399
 1913SOL    HW1 5767   0.176   2.982   0.380 -0.4523  1.7238 -0.4356
 1913SOL    HW2 5768   0.079   2.901   0.297  0.7538 -2.3115  1.8151
 1914SOL     OW 5769   4.362   1.852   2.919 -0.0448 -0.5566 -0.1902
 1914SOL    HW1 5770   4.451   1.865   2.885 -0.1378  0.1499 -0.1857
 1914SOL    HW2 5771   4.323   1.787   2.861  1.2109 -2.6458  1.1521
 1915SOL     OW 5772   0.296   0.274   0.794  0.1792 -0.4986 -0.0083
 1915SOL    HW1 5773   0.293   0.199   0.736 -3.0792 -1.2511  0.9521
 1915SOL    HW2 5774   0.230   0.335   0.760  0.1489  0.2602  1.2924
 1916SOL     OW 5775   2.891   4.453   1.181 -0.3827  0.6211 -0.0026
 1916SOL    HW1 5776   2.983   4.440   1.161 -0.7064  0.7602 -1.7447
 1916SOL    HW2 5777   2.872   4.543   1.152 -1.1281  0.4885  0.0400
 1917SOL     OW 5778   1.055   1.585   1.083  0.3730 -0.2125 -0.3102
 1917SOL    HW1 5779   1.018   1.560   0.998  0.5346  0.5767 -0.6149
 1917SOL    HW2 5780   1.149   1.575   1.072  0.4531  0.6523 -0.4847
 1918SOL     OW 5781   0.033   1.669   2.361  0.2830  0.0814 -0.1865
 1918SOL    HW1 5782  -0.014   1.590   2.335  1.1347  0.2026 -2.2330
 1918SOL    HW2 5783   0.122   1.655   2.331  1.0142  0.8831  1.4877
 1919SOL     OW 5784   4.026   4.297   3.106  0.0748  0.5976 -0.0744
 1919SOL    HW1 5785   3.994   4.368   3.051  2.3660  1.1954 -0.7490
 1919SOL    HW2 5786   4.101   4.335   3.153 -0.1192 -0.7012  1.3812
 1920SOL     OW 5787   0.596   0.234   2.683 -0.6407 -0.1263  0.1460
 1920SOL    HW1 5788   0.582   0.170   2.613  1.3083 -1.9429  1.2823
 1920SOL    HW2 5789   0.510   0.244   2.724 -1.5144 -0.0536 -1.6469
 1921SOL     OW 5790   1.330   1.330   1.956 -0.0328 -0.3656  0.1753
 1921SOL    HW1 5791   1.290   1.243   1.963  0.2250 -0.4532  0.5827
 1921SOL    HW2 5792   1.377   1.328   1.872  1.4115 -1.2292  0.9738
 1922SOL     OW 5793   0.470   1.278   2.389 -0.1082  0.2619  0.1935
 1922SOL    HW1 5794   0.398   1.224   2.422  1.2287 -1.5377  0.2636
 1922SOL    HW2 5795   0.462   1.360   2.438 -1.4225 -0.3197  1.0223
 1923SOL     OW 5796   3.515   1.627   3.017  1.0375  0.3340  0.0013
[truncated: 31,349 more chars]
