# Supplementary material for: Adding the AMBER 14SB Force Field to the Stochastic Titration CpHMD Method
Source: J Chem Theory Comput. 2025 Jun 16;21(13):6292–304. doi: 10.1021/acs.jctc.5c00415 (PMC12818765; doi:10.1021/acs.jctc.5c00415)
Supplement: Supplementary file 1 [file ct5c00415_si_001.zip › code_availability/MD-runs/dipeptides/CAP-HID-GLU-CAP/final-CAP-HID-GLU-CAP.gro]

Protein in water
 8433
    1ACE    CH3    1   0.726   3.343   0.647  0.1109 -0.1299  0.6285
    1ACE   HH31    2   0.813   3.284   0.677  2.0813  2.2035 -0.1746
    1ACE   HH32    3   0.695   3.310   0.548  0.4658 -1.4071  0.9181
    1ACE   HH33    4   0.749   3.449   0.654 -1.7958  0.2866  1.1867
    1ACE      C    5   0.619   3.301   0.746 -1.0999  0.2137 -1.0565
    1ACE      O    6   0.601   3.179   0.769 -0.2878 -0.0511  0.1066
    2HID      N    7   0.566   3.406   0.809 -0.5180  0.3958  0.2406
    2HID      H    8   0.605   3.496   0.788 -0.9006  0.8020  1.2052
    2HID     CA    9   0.453   3.389   0.902  0.0682 -0.4297  0.0786
    2HID     HA   10   0.470   3.315   0.979 -1.1657 -2.1095 -1.2049
    2HID     CB   11   0.435   3.523   0.974 -0.7606  0.3967  0.2766
    2HID    HB1   12   0.370   3.500   1.058 -0.2771 -0.6525  0.3836
    2HID    HB2   13   0.375   3.585   0.908 -2.8844 -3.8089 -2.1690
    2HID     CG   14   0.551   3.604   1.022  0.0107 -0.5852  0.1499
    2HID    ND1   15   0.621   3.577   1.136  0.5010  0.0801 -0.0915
    2HID    HD1   16   0.601   3.501   1.201 -0.3730 -0.2014 -0.6711
    2HID    CE1   17   0.722   3.661   1.145  0.4383  0.1344 -0.4829
    2HID    HE1   18   0.801   3.663   1.218  1.6005  0.8199 -1.7123
    2HID    NE2   19   0.712   3.751   1.048  0.1291 -0.8125  0.2827
    2HID    CD2   20   0.596   3.727   0.975 -0.4524  0.4745 -0.5953
    2HID    HD2   21   0.563   3.783   0.888  0.9546 -0.7726 -1.9803
    2HID      C   22   0.324   3.335   0.840 -0.1711 -0.4607  0.0813
    2HID      O   23   0.246   3.273   0.913 -0.3009 -0.4555 -0.1644
    3GLU      N   24   0.297   3.348   0.712 -0.2280  0.1379  0.2192
    3GLU      H   25   0.363   3.394   0.651 -0.3614 -0.9945 -0.8121
    3GLU     CA   26   0.185   3.280   0.645  0.0729 -0.0923 -0.0756
    3GLU     HA   27   0.101   3.309   0.709  0.9363 -1.5109  1.7935
    3GLU     CB   28   0.157   3.329   0.500 -0.6415 -0.2470  0.2340
    3GLU    HB1   29   0.172   3.436   0.494  2.1422 -0.6215 -1.3371
    3GLU    HB2   30   0.061   3.299   0.456 -1.0370  0.9791  0.2352
    3GLU     CG   31   0.267   3.261   0.407 -0.1978  0.1732 -0.3430
    3GLU    HG1   32   0.249   3.298   0.307  0.9751  0.5272 -0.4418
    3GLU    HG2   33   0.258   3.153   0.414  0.4226  0.2270  3.4562
    3GLU     CD   34   0.412   3.293   0.428  0.0217  0.1348  0.2150
    3GLU    OE1   35   0.501   3.214   0.394  0.3843 -0.3105  0.3901
    3GLU    OE2   36   0.446   3.403   0.478 -0.2647 -0.1772  0.0095
    3GLU      C   37   0.176   3.122   0.653 -0.1443 -1.4097 -0.6141
    3GLU      O   38   0.069   3.065   0.643 -0.3976 -0.2400 -0.4495
    4NHE      N   39   0.280   3.045   0.680  0.0092 -0.6313  0.2984
    4NHE     H1   40   0.361   3.101   0.702  1.4138 -2.5556  0.3050
    4NHE     H2   41   0.280   2.945   0.694 -3.9935 -0.6360  1.4718
    5SOL     OW   42   4.459   1.596   0.970  0.0668  0.1925  0.0442
    5SOL    HW1   43   4.506   1.516   0.945  0.4512  0.0748  1.0942
    5SOL    HW2   44   4.528   1.655   1.000 -0.3262  0.5527  0.2412
    6SOL     OW   45   2.761   2.365   3.260 -0.0223 -0.2840  0.0890
    6SOL    HW1   46   2.844   2.400   3.226 -0.0268 -1.2588 -0.9894
    6SOL    HW2   47   2.722   2.320   3.185 -1.7657  0.5585  0.4666
    7SOL     OW   48   1.141   4.291   1.414  0.4544 -0.2248 -0.5442
    7SOL    HW1   49   1.055   4.307   1.453 -0.1792 -0.6166 -1.7202
    7SOL    HW2   50   1.170   4.209   1.455  0.9184  0.6174  0.8827
    8SOL     OW   51   1.195   2.770   2.765 -0.0926 -0.0202 -0.2897
    8SOL    HW1   52   1.267   2.713   2.790 -0.0482  0.0947 -0.1548
    8SOL    HW2   53   1.119   2.733   2.811 -0.1024 -0.0875 -0.3594
    9SOL     OW   54   2.188   3.103   0.378 -0.1059  0.3332  0.1381
    9SOL    HW1   55   2.198   3.014   0.412 -0.4539 -0.2096 -1.1170
    9SOL    HW2   56   2.161   3.091   0.287 -0.6484  1.7291  0.0896
   10SOL     OW   57   4.454   0.613   1.451 -0.1595  0.5916 -0.7312
   10SOL    HW1   58   4.475   0.534   1.500 -0.7546  0.9448  0.1213
   10SOL    HW2   59   4.483   0.595   1.361 -0.5290 -0.6880 -0.6059
   11SOL     OW   60   2.125   0.321   0.876 -0.4542 -0.3203  0.2751
   11SOL    HW1   61   2.093   0.356   0.792  0.0386 -0.1643  0.1493
   11SOL    HW2   62   2.127   0.226   0.862  0.6002 -0.2390 -0.2529
   12SOL     OW   63   3.400   2.610   1.314  0.0081  0.3608 -0.5206
   12SOL    HW1   64   3.486   2.631   1.351  0.7472  1.2597 -2.5939
   12SOL    HW2   65   3.338   2.644   1.379  1.1318 -1.3090  1.5636
   13SOL     OW   66   3.198   2.331   0.210 -0.2255  0.4677  0.0053
   13SOL    HW1   67   3.177   2.238   0.205 -0.1934  0.5061 -1.1595
   13SOL    HW2   68   3.294   2.335   0.211 -0.1842  0.4150  2.4877
   14SOL     OW   69   1.086   4.420   1.692  0.2918 -0.1238 -0.1501
   14SOL    HW1   70   1.007   4.379   1.659  0.7697  1.1911 -3.2533
   14SOL    HW2   71   1.158   4.371   1.652  0.9926  0.4409  0.3759
   15SOL     OW   72   4.321   4.929   0.555 -0.2582 -0.4462  0.0215
   15SOL    HW1   73   4.382   4.928   0.629  0.2223 -0.8760 -0.3754
   15SOL    HW2   74   4.297   4.837   0.543 -1.9969 -0.1746  0.9811
   16SOL     OW   75   3.980   1.958   0.354 -0.3967 -0.8707  0.0258
   16SOL    HW1   76   4.040   1.887   0.378 -0.1014 -1.2470 -1.6470
   16SOL    HW2   77   4.036   2.022   0.310 -0.7700  0.1338  0.9916
   17SOL     OW   78   3.579   1.544   2.584  0.3962 -0.0819 -0.4319
   17SOL    HW1   79   3.583   1.490   2.663  1.4234 -0.7845 -0.9444
   17SOL    HW2   80   3.485   1.563   2.573 -0.1267 -2.4786 -0.7140
   18SOL     OW   81   1.292   4.008   0.330  0.1243 -0.0852  0.4003
   18SOL    HW1   82   1.292   3.933   0.272  0.0328 -1.0712  1.6211
   18SOL    HW2   83   1.341   4.076   0.283 -0.5099 -0.6138 -1.0667
   19SOL     OW   84   1.688   3.470   0.274 -0.1861 -0.1903  0.1813
   19SOL    HW1   85   1.769   3.420   0.267 -0.8104 -1.1024 -1.0133
   19SOL    HW2   86   1.702   3.530   0.347  1.4416 -0.5318  0.1751
   20SOL     OW   87   2.061   0.307   1.586 -0.3822  0.0784  0.1284
   20SOL    HW1   88   2.034   0.217   1.568 -0.3620 -0.2015  1.4223
   20SOL    HW2   89   2.153   0.300   1.612  0.5345  0.8315 -2.4993
   21SOL     OW   90   3.386   4.661   0.975  1.0670  0.6836  0.3392
   21SOL    HW1   91   3.394   4.684   0.882 -0.2249 -0.7309 -0.1654
   21SOL    HW2   92   3.441   4.583   0.985 -1.3616 -1.2023 -0.0935
   22SOL     OW   93   2.224   0.462   1.827 -0.7581  0.1140  0.3660
   22SOL    HW1   94   2.241   0.497   1.740 -1.3306 -0.0462  0.1882
   22SOL    HW2   95   2.308   0.468   1.872  0.0973 -1.7257 -0.8526
   23SOL     OW   96   1.242   3.359   1.745 -0.3817 -0.3199  1.0675
   23SOL    HW1   97   1.335   3.352   1.721 -1.2164 -1.3545 -2.4367
   23SOL    HW2   98   1.238   3.436   1.802  2.6675 -0.5493  1.7451
   24SOL     OW   99   0.752   2.998   1.941 -0.4540 -0.4724  0.1202
   24SOL    HW1  100   0.681   3.015   1.879  0.2264  0.9840 -0.3073
   24SOL    HW2  101   0.731   3.052   2.017 -0.7917 -1.5345  0.8101
   25SOL     OW  102   1.536   3.127   0.011 -0.2294 -0.3482 -0.4916
   25SOL    HW1  103   1.610   3.107   0.069 -0.2545 -0.5701 -0.5356
   25SOL    HW2  104   1.481   3.049   0.016 -0.7344  0.0336 -0.0309
   26SOL     OW  105   2.808   3.091   0.680 -0.9409  0.6677  0.6580
   26SOL    HW1  106   2.840   3.009   0.716 -3.1749 -0.1463  0.9769
   26SOL    HW2  107   2.793   3.073   0.587  0.2529  1.2950  0.3237
   27SOL     OW  108   2.659   0.223   0.685 -0.6673  0.4638  0.5167
   27SOL    HW1  109   2.670   0.195   0.594 -2.0118 -1.7136  0.9505
   27SOL    HW2  110   2.748   0.232   0.718 -0.0784 -2.2095 -0.0855
   28SOL     OW  111   2.037   0.590   1.496  0.1677  1.0535  0.3079
   28SOL    HW1  112   1.953   0.625   1.524  1.8893  3.0756  3.5282
   28SOL    HW2  113   2.033   0.497   1.518 -1.5287  0.8899 -0.5510
   29SOL     OW  114   3.316   0.360   3.240  0.2027 -0.2137 -0.2800
   29SOL    HW1  115   3.298   0.270   3.269  0.7149 -0.4071 -0.5349
   29SOL    HW2  116   3.273   0.415   3.305 -1.5466 -0.6284 -1.0182
   30SOL     OW  117   3.651   4.180   1.432 -0.3064  0.0399 -0.0753
   30SOL    HW1  118   3.596   4.200   1.357  0.1598  0.9958 -0.1815
   30SOL    HW2  119   3.741   4.192   1.400 -0.0554 -0.9439  0.2449
   31SOL     OW  120   0.686   4.754   0.961  0.4065  0.0520 -0.1858
   31SOL    HW1  121   0.625   4.768   1.033 -1.7792 -0.8691 -1.7376
   31SOL    HW2  122   0.718   4.841   0.938 -1.5626  0.7826 -0.3131
   32SOL     OW  123   4.433   1.579   3.151 -0.5611 -0.4730 -0.0816
   32SOL    HW1  124   4.345   1.542   3.157 -1.1821  0.7840 -0.9147
   32SOL    HW2  125   4.467   1.547   3.067 -0.0696 -1.2463  0.4029
   33SOL     OW  126   3.430   1.443   1.929  0.5501  0.4490 -0.0685
   33SOL    HW1  127   3.344   1.470   1.898  0.7113  0.1820 -0.7630
   33SOL    HW2  128   3.459   1.376   1.867  1.0096  0.1109  0.4894
   34SOL     OW  129   2.976   2.443   2.430  0.1784 -0.1413 -0.0825
   34SOL    HW1  130   2.972   2.359   2.476  0.7618  0.5224  1.2636
   34SOL    HW2  131   2.976   2.508   2.501  0.2962  0.9640 -1.0743
   35SOL     OW  132   0.016   2.216   1.919 -0.2782  0.2724 -1.2666
   35SOL    HW1  133   0.083   2.167   1.967 -2.3820 -0.4709  1.1583
   35SOL    HW2  134   0.003   2.167   1.838 -1.1167 -2.3024  0.3290
   36SOL     OW  135   2.124   2.581   3.184  0.1227 -0.1610  0.3656
   36SOL    HW1  136   2.136   2.521   3.110 -0.4595  0.9484 -0.6591
   36SOL    HW2  137   2.210   2.623   3.194 -0.3824  1.3433 -1.2041
   37SOL     OW  138   4.241   4.685   0.671  0.2761  0.3760  0.1009
   37SOL    HW1  139   4.278   4.652   0.753  0.0315 -1.1504 -0.3615
   37SOL    HW2  140   4.147   4.668   0.679  0.3456 -0.5919 -0.8113
   38SOL     OW  141   1.386   3.527   1.357  0.1974 -0.0254 -0.0609
   38SOL    HW1  142   1.471   3.507   1.396  0.0279 -1.0813 -0.1850
   38SOL    HW2  143   1.361   3.445   1.313 -0.7672  0.3502 -0.2287
   39SOL     OW  144   3.001   2.674   2.575  0.5805 -1.2099  0.3014
   39SOL    HW1  145   3.010   2.680   2.670 -0.6959  1.0339  0.3469
   39SOL    HW2  146   3.060   2.742   2.542 -1.1368  0.0340 -0.3178
   40SOL     OW  147   4.940   4.245   1.218 -0.1839  0.2290 -0.0078
   40SOL    HW1  148   4.859   4.262   1.267 -0.9348 -1.2022 -0.7098
   40SOL    HW2  149   4.951   4.323   1.164 -2.5013 -0.5308 -1.7443
   41SOL     OW  150   0.406   0.864   2.318 -0.5669 -0.6588 -0.7379
   41SOL    HW1  151   0.353   0.796   2.277  0.2868 -0.7464 -1.7147
   41SOL    HW2  152   0.432   0.827   2.402  1.2693 -2.2440 -1.9371
   42SOL     OW  153   1.528   1.551   1.646 -0.7065  0.2645 -0.7335
   42SOL    HW1  154   1.439   1.535   1.614 -1.4091  2.2392  0.0817
   42SOL    HW2  155   1.519   1.554   1.741  0.4742 -0.6805 -0.5676
   43SOL     OW  156   4.722   4.404   0.951 -0.4864  0.3966  0.0340
   43SOL    HW1  157   4.799   4.412   1.007 -1.6486  0.1142  1.7473
   43SOL    HW2  158   4.712   4.490   0.911 -0.3643  0.9954  1.2660
   44SOL     OW  159   0.945   4.681   2.888  0.1813  0.1336  0.4854
   44SOL    HW1  160   1.022   4.653   2.837  0.9772 -1.3625  2.3636
   44SOL    HW2  161   0.875   4.688   2.824  1.8226  1.4789 -1.3029
   45SOL     OW  162   1.464   2.222   0.798 -0.4482  0.4551  0.3641
   45SOL    HW1  163   1.431   2.142   0.757 -1.7143  0.7072  0.8423
   45SOL    HW2  164   1.459   2.204   0.892 -0.0864  0.8440  0.4586
   46SOL     OW  165   3.461   0.613   1.115 -1.0982  0.1422  0.2128
   46SOL    HW1  166   3.464   0.573   1.202 -0.0099 -0.5273 -0.1074
   46SOL    HW2  167   3.479   0.705   1.130 -2.1241  0.2601  0.8120
   47SOL     OW  168   0.186   3.490   2.622 -0.0197 -0.1040  0.1384
   47SOL    HW1  169   0.162   3.501   2.714 -1.0339  0.7162 -0.1968
   47SOL    HW2  170   0.249   3.560   2.605 -1.8091  1.4447 -0.4243
   48SOL     OW  171   1.957   3.899   0.704 -0.8620 -0.3830 -0.6722
   48SOL    HW1  172   1.901   3.843   0.758 -0.3756 -0.2441 -0.0169
   48SOL    HW2  173   1.934   3.989   0.730  0.1981 -0.3353  0.1694
   49SOL     OW  174   1.635   2.746   3.446  0.2634 -0.0735  0.4769
   49SOL    HW1  175   1.681   2.691   3.382 -0.0544  0.9489 -0.6668
   49SOL    HW2  176   1.702   2.768   3.510  1.1952  0.6687 -0.6918
   50SOL     OW  177   3.023   2.900   1.184 -0.1852 -0.4814 -0.6994
   50SOL    HW1  178   3.033   2.805   1.185  0.4217 -0.4316 -1.0067
   50SOL    HW2  179   3.086   2.929   1.118  1.5290  0.3430  1.1857
   51SOL     OW  180   1.460   0.541   0.601 -0.5411 -0.2661 -0.1805
   51SOL    HW1  181   1.447   0.455   0.641  1.5770 -0.8787 -0.6996
   51SOL    HW2  182   1.438   0.529   0.509 -0.0124 -0.3325 -0.3025
   52SOL     OW  183   4.128   1.873   1.767 -0.1643  0.7098  0.0923
   52SOL    HW1  184   4.179   1.797   1.794  0.0424  0.8348  0.0553
   52SOL    HW2  185   4.038   1.841   1.761  0.2188 -0.1224 -2.1909
   53SOL     OW  186   2.380   4.785   2.406  0.5191 -0.3053  0.2268
   53SOL    HW1  187   2.354   4.699   2.440  0.1473  0.1673  1.1876
   53SOL    HW2  188   2.305   4.815   2.356  0.8460 -0.7527 -0.5496
   54SOL     OW  189   1.950   0.720   2.612  0.3757 -0.3220 -0.2619
   54SOL    HW1  190   1.992   0.768   2.683  1.7921 -0.1673 -1.1610
   54SOL    HW2  191   2.017   0.715   2.543 -1.0169 -0.2886 -1.6762
   55SOL     OW  192   1.855   2.591   0.570 -0.3132 -0.2976  0.0850
   55SOL    HW1  193   1.873   2.653   0.499 -1.6783 -1.5103 -1.4031
   55SOL    HW2  194   1.797   2.639   0.629 -0.2750  0.2871 -0.3328
   56SOL     OW  195   0.436   3.987   2.837 -0.2958 -0.1228 -0.0040
   56SOL    HW1  196   0.437   4.081   2.817 -2.4718 -0.3857 -1.7196
   56SOL    HW2  197   0.442   3.983   2.932  2.5984  1.5845  0.0290
   57SOL     OW  198   3.539   1.661   3.106  0.0435 -0.3394 -0.2619
   57SOL    HW1  199   3.595   1.585   3.120 -1.2163 -1.4594 -1.0734
   57SOL    HW2  200   3.524   1.697   3.193 -0.1257 -1.5969  0.2426
   58SOL     OW  201   1.174   3.214   0.553 -0.0732  0.1668  1.0566
   58SOL    HW1  202   1.156   3.236   0.644 -1.2304  1.7253  0.5033
   58SOL    HW2  203   1.228   3.286   0.521 -2.2803  1.3372 -0.2863
   59SOL     OW  204   1.226   0.834   1.750 -0.1535  0.3625 -0.2529
   59SOL    HW1  205   1.189   0.887   1.821 -0.6572  0.1255 -0.3355
   59SOL    HW2  206   1.273   0.764   1.794 -2.1316 -0.9701 -0.1038
   60SOL     OW  207   4.612   0.517   1.799  0.2189 -0.7662  0.1079
   60SOL    HW1  208   4.597   0.607   1.769  0.8929 -0.9248 -0.7164
   60SOL    HW2  209   4.525   0.486   1.825 -0.0186  0.1157  0.4041
   61SOL     OW  210   1.080   4.718   3.355  0.1073 -0.5187 -0.3467
   61SOL    HW1  211   1.054   4.700   3.265  0.2683 -0.6993 -0.3579
   61SOL    HW2  212   1.079   4.632   3.398  4.2634 -1.2159 -1.2531
   62SOL     OW  213   2.127   0.049   2.988  0.7182 -0.1089  0.6312
   62SOL    HW1  214   2.152   0.136   2.957  0.4950  0.2088  1.3244
   62SOL    HW2  215   2.076   0.012   2.916 -0.2838  0.8413  0.8301
   63SOL     OW  216   4.938   2.464   2.030 -0.2893  0.2572 -0.4908
   63SOL    HW1  217   4.940   2.383   1.980 -1.5860  0.7631 -1.4297
   63SOL    HW2  218   4.927   2.435   2.121 -0.2248 -0.6306 -0.7528
   64SOL     OW  219   2.297   4.817   0.400  0.0228 -0.0602  0.1472
   64SOL    HW1  220   2.370   4.778   0.352  0.8731  0.4223  1.0091
   64SOL    HW2  221   2.226   4.820   0.337  0.6407 -0.8707 -0.6123
   65SOL     OW  222   2.651   1.589   0.689  0.0188 -0.5164  0.0760
   65SOL    HW1  223   2.629   1.500   0.718 -0.4084  0.5028  3.3236
   65SOL    HW2  224   2.746   1.589   0.682  0.1167 -1.0012  1.1306
   66SOL     OW  225   2.534   0.706   3.300  0.7370  0.6353  0.2916
   66SOL    HW1  226   2.499   0.618   3.317  0.1641  0.9507  0.8046
   66SOL    HW2  227   2.541   0.746   3.386  1.6359  0.8650  0.1187
   67SOL     OW  228   2.476   3.414   1.768 -0.6166  0.3278 -0.0858
   67SOL    HW1  229   2.441   3.458   1.690 -0.5417  2.1288  0.8521
   67SOL    HW2  230   2.552   3.467   1.793 -1.8267  1.0420  2.3676
   68SOL     OW  231   1.556   4.367   3.077  0.2833 -0.0047  0.4122
   68SOL    HW1  232   1.515   4.378   2.991  2.4264 -1.4385 -0.8910
   68SOL    HW2  233   1.622   4.299   3.063  0.9428 -0.0192  3.1301
   69SOL     OW  234   1.225   1.764   1.799  0.2007 -0.0185 -0.0534
   69SOL    HW1  235   1.149   1.784   1.853 -0.4338  0.7438 -1.1728
   69SOL    HW2  236   1.188   1.740   1.714  1.1909 -0.2299 -0.4365
   70SOL     OW  237   4.328   2.937   1.933 -0.0096 -0.4345  0.3606
   70SOL    HW1  238   4.235   2.932   1.953 -0.1624 -0.6086 -0.3442
   70SOL    HW2  239   4.341   2.869   1.867  1.1991 -2.4144  2.5245
   71SOL     OW  240   0.692   1.547   0.944  0.0488 -0.2316  0.6244
   71SOL    HW1  241   0.770   1.533   0.998  0.6021  1.5263  0.3760
   71SOL    HW2  242   0.640   1.611   0.993 -0.9056 -0.8576  0.4520
   72SOL     OW  243   0.965   3.739   2.074  0.5667 -0.4122  0.0776
   72SOL    HW1  244   0.920   3.822   2.086 -0.4492 -0.9627  0.1442
   72SOL    HW2  245   0.896   3.676   2.054  1.5394 -0.7346 -2.6898
   73SOL     OW  246   4.930   2.515   0.693 -0.2429 -0.3773 -0.7594
   73SOL    HW1  247   4.965   2.599   0.722 -1.1926 -0.3887  0.5061
   73SOL    HW2  248   4.870   2.536   0.622 -0.0051 -0.0468 -0.8626
   74SOL     OW  249   2.064   1.932   1.416 -0.1789 -0.2901 -0.0479
   74SOL    HW1  250   1.999   1.897   1.354 -1.2566  0.6738  0.4954
   74SOL    HW2  251   2.025   1.917   1.502 -1.1981  3.0010  0.2126
   75SOL     OW  252   0.479   3.455   0.092  0.7067  0.4595  0.5864
   75SOL    HW1  253   0.561   3.427   0.051  0.8529 -1.0159  1.7855
   75SOL    HW2  254   0.411   3.417   0.036  0.8158  1.3933 -0.2142
   76SOL     OW  255   1.865   0.088   2.772 -0.5865 -0.2567  0.2072
   76SOL    HW1  256   1.821   0.071   2.856 -2.3098 -0.5147 -0.7098
   76SOL    HW2  257   1.813   0.156   2.731 -0.3061 -0.7778 -1.0545
   77SOL     OW  258   2.760   2.031   2.719 -0.0073  0.0443  0.1010
   77SOL    HW1  259   2.808   1.974   2.659 -2.0328 -1.7835  0.0859
   77SOL    HW2  260   2.759   1.984   2.802 -1.4639  0.1451  0.1755
   78SOL     OW  261   2.972   0.738   3.237  0.1464  0.3053  0.7447
   78SOL    HW1  262   2.905   0.777   3.293 -0.2785  0.0907  0.3883
   78SOL    HW2  263   2.933   0.655   3.208  0.6781  0.0449  0.7640
   79SOL     OW  264   2.109   4.342   2.914  0.3610 -0.0776  0.2014
   79SOL    HW1  265   2.159   4.424   2.923  2.3979 -1.2688  0.4387
   79SOL    HW2  266   2.049   4.359   2.841 -0.3332  2.1015  1.1987
   80SOL     OW  267   1.228   1.440   2.263 -0.5634  0.4678  0.4695
   80SOL    HW1  268   1.208   1.508   2.199  1.2615  0.8391  0.2406
   80SOL    HW2  269   1.282   1.484   2.329  0.0792 -0.5914  0.6757
   81SOL     OW  270   2.311   3.158   2.216 -0.0760  0.4186 -0.4563
   81SOL    HW1  271   2.268   3.076   2.237  1.3205 -0.2861 -0.1956
   81SOL    HW2  272   2.240   3.219   2.197 -1.1590 -0.6352  0.1130
   82SOL     OW  273   1.595   2.279   3.087  0.0235 -0.2632  0.1957
   82SOL    HW1  274   1.652   2.274   3.164 -0.5367 -1.0396  0.5644
   82SOL    HW2  275   1.655   2.300   3.015  0.8495 -1.3913  0.5159
   83SOL     OW  276   1.280   2.073   0.346 -0.3612 -0.4273 -0.5495
   83SOL    HW1  277   1.358   2.122   0.320 -0.7915 -0.0358 -1.1233
   83SOL    HW2  278   1.210   2.138   0.343 -0.6145 -0.6304  0.5537
   84SOL     OW  279   0.442   0.212   1.300 -0.4039  0.1934 -0.2612
   84SOL    HW1  280   0.495   0.160   1.240 -0.2978 -1.2295  1.0089
   84SOL    HW2  281   0.352   0.182   1.284 -0.1192 -2.2220  2.1146
   85SOL     OW  282   2.508   2.219   3.077  0.3534  0.9930  0.2733
   85SOL    HW1  283   2.520   2.210   3.172 -0.7735 -1.8187  0.2526
   85SOL    HW2  284   2.413   2.216   3.065  0.5279 -0.9268 -1.0450
   86SOL     OW  285   4.504   4.719   1.533  0.2445  0.8955  0.0878
   86SOL    HW1  286   4.532   4.639   1.576  0.7703 -0.0562 -1.9076
   86SOL    HW2  287   4.478   4.777   1.604 -0.6529 -1.2155  1.5724
   87SOL     OW  288   3.982   2.032   1.365  0.1560 -0.0876 -0.2225
   87SOL    HW1  289   4.049   1.965   1.349 -0.3626 -0.6840  0.0174
   87SOL    HW2  290   3.934   2.036   1.282 -1.2939 -1.7519  0.4585
   88SOL     OW  291   3.187   4.474   1.798  0.4979 -0.0999  0.7538
   88SOL    HW1  292   3.129   4.405   1.765  1.1757 -0.9336  1.2521
   88SOL    HW2  293   3.131   4.550   1.808 -0.2841 -0.5963  0.2342
   89SOL     OW  294   1.513   0.934   3.063 -0.7529  0.2866 -0.4911
   89SOL    HW1  295   1.421   0.942   3.036 -0.9624  1.2710  0.4524
   89SOL    HW2  296   1.551   1.020   3.047 -0.6209  0.6066  1.2727
   90SOL     OW  297   3.323   0.239   2.222  0.0238  0.3645  0.0953
   90SOL    HW1  298   3.288   0.261   2.308  0.6878  1.9442 -0.0077
   90SOL    HW2  299   3.408   0.282   2.219  0.8394 -1.2059 -0.6690
   91SOL     OW  300   2.591   1.776   0.473 -0.1996  0.5060 -0.4753
   91SOL    HW1  301   2.619   1.717   0.542  1.4937  1.8935  0.0947
   91SOL    HW2  302   2.593   1.863   0.513  0.3713  1.2905 -2.1094
   92SOL     OW  303   0.264   4.085   0.385 -0.1001  0.4070 -0.0726
   92SOL    HW1  304   0.310   4.071   0.302 -0.8675  1.0433 -0.6262
   92SOL    HW2  305   0.333   4.106   0.447  0.3186  2.1266 -1.0600
   93SOL     OW  306   0.945   1.883   2.387 -0.4282 -0.1460  0.1172
   93SOL    HW1  307   0.982   1.918   2.306  2.7618  0.2312  1.5664
   93SOL    HW2  308   0.879   1.947   2.413  0.8337  1.5041 -0.5359
   94SOL     OW  309   2.386   0.930   1.968  0.2075  0.3740  0.2088
   94SOL    HW1  310   2.433   1.011   1.992  1.8637 -0.8256  1.2789
   94SOL    HW2  311   2.340   0.952   1.887  0.1823  2.5363  0.7373
   95SOL     OW  312   3.148   3.148   1.303  0.6057 -0.0526  0.2538
   95SOL    HW1  313   3.133   3.236   1.338  0.6452  0.8404 -1.8080
   95SOL    HW2  314   3.094   3.091   1.358  0.9539  1.1590  1.9530
   96SOL     OW  315   1.146   3.201   0.260  0.1169  0.2947 -0.1492
   96SOL    HW1  316   1.125   3.294   0.264  1.6034  0.6209  0.8370
   96SOL    HW2  317   1.138   3.171   0.350  0.9184 -0.2298 -0.2522
   97SOL     OW  318   0.634   3.501   1.573 -0.0955 -0.2911 -0.5027
   97SOL    HW1  319   0.555   3.543   1.537 -0.4281  1.5848  2.0796
   97SOL    HW2  320   0.701   3.570   1.570  0.5148 -0.8339  0.2099
   98SOL     OW  321   4.702   2.517   2.829  0.2203 -0.0825  0.6909
   98SOL    HW1  322   4.740   2.519   2.917  0.1789  1.2418  0.7100
   98SOL    HW2  323   4.775   2.538   2.771  0.2069 -0.7642  0.4158
   99SOL     OW  324   0.783   3.520   1.867 -0.2171 -0.4108  0.2060
   99SOL    HW1  325   0.707   3.535   1.811  0.1941  0.7630 -0.0566
   99SOL    HW2  326   0.836   3.456   1.819  0.3757  0.9410 -1.0266
  100SOL     OW  327   3.199   4.350   0.082  0.2715  0.2067  0.2476
  100SOL    HW1  328   3.288   4.386   0.071  0.5741 -1.0437 -2.1768
  100SOL    HW2  329   3.212   4.266   0.124  0.4960 -0.7589 -1.6348
  101SOL     OW  330   4.860   3.384   3.483  0.1954  0.0619 -0.0594
  101SOL    HW1  331   4.936   3.353   3.532  0.2978  0.0268 -0.2387
  101SOL    HW2  332   4.896   3.447   3.421  0.3162 -1.1245 -1.2374
  102SOL     OW  333   0.897   4.255   2.264 -0.2895 -0.5475  0.3299
  102SOL    HW1  334   0.876   4.314   2.192 -0.1374  0.7792  1.3318
  102SOL    HW2  335   0.817   4.204   2.278 -0.1383 -1.2188 -1.1124
  103SOL     OW  336   1.676   1.352   1.518  0.7469 -0.3745 -0.1949
  103SOL    HW1  337   1.750   1.310   1.561 -0.2051 -1.2014  0.6659
  103SOL    HW2  338   1.647   1.418   1.581 -0.7328 -1.6792  0.5480
  104SOL     OW  339   2.278   1.048   3.033 -0.3699  0.4347 -0.2599
  104SOL    HW1  340   2.246   0.966   3.072  1.6465 -1.3959 -2.1269
  104SOL    HW2  341   2.217   1.115   3.063 -0.2627 -1.1280  4.0581
  105SOL     OW  342   3.153   3.532   0.465  0.3218 -0.7365 -0.3710
  105SOL    HW1  343   3.076   3.585   0.482  0.4199 -0.1935 -1.5140
  105SOL    HW2  344   3.135   3.490   0.380  2.2122  1.2162 -1.8518
  106SOL     OW  345   1.135   4.585   0.008  0.6562 -0.0590  0.2916
  106SOL    HW1  346   1.056   4.625  -0.028  2.2136  1.8708 -1.1736
  106SOL    HW2  347   1.139   4.618   0.098  0.4060  0.7677  0.0043
  107SOL     OW  348   2.003   0.429   0.662  0.4051  0.1413  0.8636
  107SOL    HW1  349   1.986   0.362   0.596  0.9951 -1.2058  2.0172
  107SOL    HW2  350   2.045   0.500   0.614 -0.2788 -0.2740 -0.4079
  108SOL     OW  351   2.993   0.673   2.487 -0.1610 -0.4207 -0.1785
  108SOL    HW1  352   2.935   0.597   2.483  2.5406 -2.6554  0.5813
  108SOL    HW2  353   3.025   0.684   2.398 -0.7427  0.0561 -0.3418
  109SOL     OW  354   2.762   2.776   2.488  0.1580  0.0390  0.1409
  109SOL    HW1  355   2.848   2.736   2.501 -0.0106 -0.3243  0.1667
  109SOL    HW2  356   2.757   2.796   2.395  0.4806  0.5565  0.2327
  110SOL     OW  357   0.626   2.320   1.825  0.0645 -0.3181 -0.2568
  110SOL    HW1  358   0.674   2.403   1.830  0.2644 -0.4733  0.7498
  110SOL    HW2  359   0.540   2.340   1.861 -0.5222 -0.1370 -1.6933
  111SOL     OW  360   1.433   2.939   0.457 -0.2406 -0.1956  0.1154
  111SOL    HW1  361   1.388   2.920   0.540 -0.3112  1.1038  0.3868
  111SOL    HW2  362   1.366   2.978   0.401 -0.2369 -1.2195 -0.6337
  112SOL     OW  363   2.020   0.264   0.457 -0.2629  0.1642  0.0103
  112SOL    HW1  364   1.999   0.172   0.441  1.4090 -0.0302 -1.3394
  112SOL    HW2  365   2.103   0.278   0.412  0.1614  2.0228  1.2740
  113SOL     OW  366   3.958   3.450   0.333 -0.2935  0.2800 -0.3134
  113SOL    HW1  367   4.046   3.463   0.298 -0.6291 -0.6515 -1.5892
  113SOL    HW2  368   3.963   3.368   0.382  0.0462  1.3215  1.5146
  114SOL     OW  369   0.455   0.836   2.665  0.1004  0.0257 -0.1106
  114SOL    HW1  370   0.508   0.764   2.630 -0.2304 -0.4204  0.2843
  114SOL    HW2  371   0.473   0.835   2.759  0.1809  0.5362 -0.1215
  115SOL     OW  372   3.026   1.242   2.237 -0.0587 -0.1660 -0.2216
  115SOL    HW1  373   3.046   1.194   2.317 -1.0464  1.3277  0.9593
  115SOL    HW2  374   3.104   1.295   2.220 -0.2412  0.2896  0.3429
  116SOL     OW  375   1.763   3.436   2.722 -0.4484 -0.5086  0.1119
  116SOL    HW1  376   1.803   3.395   2.799 -1.2750  0.5731  1.1553
  116SOL    HW2  377   1.836   3.451   2.662  0.1834 -1.5507  0.6052
  117SOL     OW  378   0.429   1.329   1.094  0.0345 -0.1194  0.2010
  117SOL    HW1  379   0.430   1.356   1.186 -0.3015 -1.1196  0.5090
  117SOL    HW2  380   0.511   1.281   1.083 -1.0225 -2.1463  0.6715
  118SOL     OW  381   2.247   4.752   2.722 -0.0325 -0.6700  0.0424
  118SOL    HW1  382   2.240   4.846   2.706  1.2865 -0.4558  0.6229
  118SOL    HW2  383   2.198   4.712   2.649 -2.6939  0.4599  1.0774
  119SOL     OW  384   2.648   1.313   1.927  0.2168 -0.4911  0.0485
  119SOL    HW1  385   2.722   1.324   1.986 -0.1650  1.4397  0.2239
  119SOL    HW2  386   2.685   1.269   1.850  1.2176 -0.8868  0.7444
  120SOL     OW  387   3.630   0.872   3.065  0.2353  0.7871  0.3759
  120SOL    HW1  388   3.651   0.886   3.157  1.2267  0.6889  0.1716
  120SOL    HW2  389   3.632   0.959   3.025  1.3202  0.6731  0.1490
  121SOL     OW  390   2.369   1.015   2.318 -0.5245 -0.3943 -0.4640
  121SOL    HW1  391   2.457   0.976   2.316  0.4940  1.6314 -4.2313
  121SOL    HW2  392   2.317   0.959   2.261 -0.6460  0.4021 -1.1545
  122SOL     OW  393   3.300   2.630   2.144  0.1728  0.0253  0.1039
  122SOL    HW1  394   3.229   2.680   2.103 -0.4816 -1.4204 -0.5769
  122SOL    HW2  395   3.265   2.542   2.153  0.9379 -0.1195  2.2103
  123SOL     OW  396   2.102   1.598   1.059 -0.4602  0.0054 -0.6112
  123SOL    HW1  397   2.187   1.562   1.033 -0.1271  0.3785 -0.0573
  123SOL    HW2  398   2.101   1.589   1.154 -1.3932 -0.7651 -0.6751
  124SOL     OW  399   3.382   0.524   0.695 -0.5289 -0.1528 -0.2118
  124SOL    HW1  400   3.334   0.446   0.667 -0.3172  0.0520 -1.1861
  124SOL    HW2  401   3.316   0.582   0.732 -0.6997 -0.7525  0.4473
  125SOL     OW  402   3.040   2.422   3.243 -0.7502 -0.1244  0.0587
  125SOL    HW1  403   3.129   2.457   3.235 -0.8991 -0.1526 -2.5463
  125SOL    HW2  404   3.040   2.376   3.327  1.7555 -0.3398  0.0267
  126SOL     OW  405   4.781   1.440   2.817  0.1101  0.0152 -0.0702
  126SOL    HW1  406   4.841   1.449   2.891  0.1188  0.6441 -0.1452
  126SOL    HW2  407   4.798   1.352   2.782 -1.3361 -1.1250  1.9296
  127SOL     OW  408   2.104   3.029   3.185 -0.3606 -0.2165  0.7201
  127SOL    HW1  409   2.065   3.115   3.195 -0.0591 -0.0317  0.3338
  127SOL    HW2  410   2.030   2.968   3.187 -0.6867  0.1382 -0.1118
  128SOL     OW  411   2.563   0.530   0.877 -0.2495 -0.0299  0.1262
  128SOL    HW1  412   2.575   0.619   0.911 -0.0266  0.1062 -0.3092
  128SOL    HW2  413   2.572   0.474   0.954 -1.0224  0.3644  0.5231
  129SOL     OW  414   0.894   3.195   1.353 -0.0348  0.3561  0.3872
  129SOL    HW1  415   0.820   3.256   1.356  0.8989  1.5336  0.2806
  129SOL    HW2  416   0.881   3.146   1.272  0.1275  1.6535 -0.4532
  130SOL     OW  417   0.808   3.933   0.855 -0.1812 -0.2937 -0.3563
  130SOL    HW1  418   0.735   3.942   0.794  0.3040  1.4825 -0.7534
  130SOL    HW2  419   0.788   3.854   0.905 -1.5629 -0.7307 -1.5060
  131SOL     OW  420   1.826   1.780   0.779 -0.6994 -0.3486 -0.3244
  131SOL    HW1  421   1.738   1.787   0.817 -1.4891 -2.9226 -1.4499
  131SOL    HW2  422   1.868   1.711   0.830 -0.1507 -0.6869 -1.2183
  132SOL     OW  423   1.397   4.815   1.889 -0.6786  0.0429 -0.3992
  132SOL    HW1  424   1.423   4.870   1.963 -3.3984  1.8890 -0.6676
  132SOL    HW2  425   1.473   4.816   1.830  0.8699 -0.0109  1.4888
  133SOL     OW  426   3.827   2.032   1.114  0.2830  0.0062  0.1993
  133SOL    HW1  427   3.738   1.999   1.126  0.3969 -0.4881 -0.2676
  133SOL    HW2  428   3.880   1.954   1.098  1.1838  0.0562  2.4992
  134SOL     OW  429   4.778   0.632   1.336 -0.3901  0.4689 -0.3985
  134SOL    HW1  430   4.722   0.596   1.267 -0.7135  3.1369 -1.6570
  134SOL    HW2  431   4.718   0.653   1.407 -0.7954  1.8108 -1.1040
  135SOL     OW  432   4.263   0.687   3.257  0.3162  0.2197  0.2209
  135SOL    HW1  433   4.262   0.690   3.161 -0.6061 -2.1094  0.0873
  135SOL    HW2  434   4.195   0.748   3.284  0.7372  1.0675 -0.5738
  136SOL     OW  435   2.981   3.246   1.816  0.1449  0.4012 -0.4943
  136SOL    HW1  436   2.951   3.259   1.726 -1.5321  0.6010  0.0655
  136SOL    HW2  437   2.946   3.161   1.841  0.8100  0.2352 -0.1049
  137SOL     OW  438   4.501   4.624   3.032  0.4373  0.1759 -0.5756
  137SOL    HW1  439   4.432   4.685   3.057  0.0195 -0.7714  0.6878
  137SOL    HW2  440   4.455   4.542   3.015  1.2115 -0.4156  0.0783
  138SOL     OW  441   2.256   0.949   0.779  0.4800  0.0044  0.4952
  138SOL    HW1  442   2.225   0.859   0.786  1.6271 -0.4301  0.1971
  138SOL    HW2  443   2.180   1.003   0.800 -0.3562 -1.0236  0.1558
  139SOL     OW  444   4.770   4.870   1.677  0.2488  0.0562 -0.9819
  139SOL    HW1  445   4.815   4.821   1.746  0.4674  0.0912 -1.0966
  139SOL    HW2  446   4.678   4.844   1.684  0.1442  0.5816 -0.2239
  140SOL     OW  447   4.150   2.226   2.453  0.0809  0.0016 -0.4120
  140SOL    HW1  448   4.185   2.192   2.370  1.8839  0.6044  0.0540
  140SOL    HW2  449   4.188   2.313   2.461 -1.3869  0.6107  0.2901
  141SOL     OW  450   0.841   2.500   3.330  0.1127  0.0776  0.0937
  141SOL    HW1  451   0.776   2.430   3.336  1.6085 -1.2557  1.4006
  141SOL    HW2  452   0.834   2.547   3.413  1.6422 -0.8531  0.7751
  142SOL     OW  453   0.468   1.669   2.998 -0.5300  0.5162 -0.1730
  142SOL    HW1  454   0.416   1.649   3.076 -1.6140 -3.4752 -1.6798
  142SOL    HW2  455   0.559   1.666   3.028 -0.9549 -0.2366  1.1084
  143SOL     OW  456   4.364   4.694   1.147  0.0238  0.1781 -0.5345
  143SOL    HW1  457   4.339   4.633   1.216 -1.4733  0.9571 -0.3461
  143SOL    HW2  458   4.436   4.745   1.184  0.8210 -0.9837 -0.4430
  144SOL     OW  459   2.749   3.464   1.830 -0.1845 -0.2542 -0.3518
  144SOL    HW1  460   2.776   3.428   1.914 -1.7098 -1.2991 -0.2912
  144SOL    HW2  461   2.737   3.388   1.773 -0.9241  0.3266 -0.9899
  145SOL     OW  462   3.716   3.784   0.675  0.0601 -0.2972  0.0791
  145SOL    HW1  463   3.704   3.765   0.582  3.0619  0.5385 -0.5638
  145SOL    HW2  464   3.751   3.702   0.711  1.4177  0.1804 -0.1188
  146SOL     OW  465   1.253   3.772   2.017 -0.1526  0.3296  0.0364
  146SOL    HW1  466   1.300   3.829   2.078 -0.4795  0.0935  0.5155
  146SOL    HW2  467   1.166   3.762   2.055  0.1215 -1.0844  0.3652
  147SOL     OW  468   2.820   1.026   0.021  0.4166  0.0877 -0.2318
  147SOL    HW1  469   2.883   1.095   0.045 -0.4464 -0.4324  4.2613
  147SOL    HW2  470   2.874   0.958  -0.018  1.8971  1.5216 -0.8338
  148SOL     OW  471   3.158   0.618   1.336 -0.1689  0.0265 -0.0569
  148SOL    HW1  472   3.173   0.600   1.429  0.4009 -0.1421 -0.1757
  148SOL    HW2  473   3.148   0.532   1.295  0.8677  0.0224 -0.3493
  149SOL     OW  474   2.685   1.453   1.633 -0.0541  0.1337 -0.1144
  149SOL    HW1  475   2.778   1.447   1.610  0.2263 -1.3517  1.2282
  149SOL    HW2  476   2.651   1.364   1.620 -1.2858  0.6397 -0.5306
  150SOL     OW  477   3.796   1.262   1.411 -0.5223  0.2350  0.3332
  150SOL    HW1  478   3.863   1.230   1.350 -0.2696 -2.9045  2.0390
  150SOL    HW2  479   3.713   1.234   1.373 -0.4798 -0.2674  0.5997
  151SOL     OW  480   2.513   1.147   0.107  0.4242 -0.4425  0.6096
  151SOL    HW1  481   2.446   1.199   0.064  0.8607  0.8234  1.3955
  151SOL    HW2  482   2.466   1.096   0.173  0.1091 -0.2990  0.4955
  152SOL     OW  483   0.003   0.405   3.329 -0.5146 -0.8882 -0.0909
  152SOL    HW1  484  -0.045   0.337   3.376 -1.0376 -1.0392 -0.8237
  152SOL    HW2  485   0.067   0.357   3.276 -0.8397 -0.8194 -0.5586
  153SOL     OW  486   0.321   1.360   2.366  0.0494  0.3649 -0.5644
  153SOL    HW1  487   0.367   1.283   2.330  0.3014  1.2263 -2.2016
  153SOL    HW2  488   0.231   1.351   2.334 -1.0525 -1.2976  2.6053
  154SOL     OW  489   0.941   4.701   2.044  0.4476  0.3065 -0.4324
  154SOL    HW1  490   0.998   4.632   2.078  1.1207  1.4907  0.9195
  154SOL    HW2  491   0.998   4.753   1.987  0.0567  0.0446 -1.0783
  155SOL     OW  492   3.745   4.643   0.281 -0.2051 -0.1142 -0.1544
  155SOL    HW1  493   3.778   4.688   0.203 -2.8626 -0.0124 -1.3558
  155SOL    HW2  494   3.702   4.711   0.332 -2.7625 -0.8440 -1.1432
  156SOL     OW  495   3.362   3.086   3.449  0.6587  0.5262 -0.4481
  156SOL    HW1  496   3.420   3.131   3.511  2.7293 -2.5726  0.1145
  156SOL    HW2  497   3.306   3.031   3.503  0.6705 -0.2448 -1.1970
  157SOL     OW  498   4.482   4.885   1.746  0.3891 -0.3448  0.8481
  157SOL    HW1  499   4.405   4.871   1.802  0.5750 -0.5250  1.0601
  157SOL    HW2  500   4.516   4.970   1.772  1.3977 -1.1082  2.1193
  158SOL     OW  501   0.190   0.770   0.676  0.9676  0.2883 -0.8788
  158SOL    HW1  502   0.216   0.755   0.767  2.5694 -1.5036 -1.5675
  158SOL    HW2  503   0.191   0.865   0.667  2.3481  0.4591  0.5541
  159SOL     OW  504   2.073   1.244   1.129 -0.2133  0.2365  0.3000
  159SOL    HW1  505   2.000   1.196   1.169 -0.4093 -0.0875 -0.4214
  159SOL    HW2  506   2.110   1.296   1.200 -1.1663  0.4197  0.6828
  160SOL     OW  507   2.430   2.734   1.524 -0.5785 -0.0098  0.1761
  160SOL    HW1  508   2.344   2.729   1.566 -0.1951 -1.7709  0.8382
  160SOL    HW2  509   2.491   2.698   1.588  0.5281  0.3869 -0.6140
  161SOL     OW  510   1.963   0.906   0.612  0.3564  0.1573  0.4531
  161SOL    HW1  511   1.883   0.958   0.601  0.7617  0.6923 -0.0146
  161SOL    HW2  512   1.965   0.885   0.706  0.0857  0.8309  0.6165
  162SOL     OW  513   3.080   2.086   3.310  0.1837  0.2668 -0.4109
  162SOL    HW1  514   3.162   2.089   3.359 -0.0107  0.5722 -0.0962
  162SOL    HW2  515   3.103   2.117   3.222  0.2019  1.4589 -0.0107
  163SOL     OW  516   3.568   0.299   0.159  0.3968  0.0644 -0.3354
  163SOL    HW1  517   3.659   0.279   0.135  0.4179 -1.9727  1.1930
  163SOL    HW2  518   3.574   0.377   0.215  1.0246  0.7520 -1.3239
  164SOL     OW  519   3.689   3.418   3.166  0.2241 -0.0858 -0.4390
  164SOL    HW1  520   3.705   3.457   3.080 -0.8540 -2.1976 -1.6788
  164SOL    HW2  521   3.594   3.414   3.173  0.2889  0.1584  0.9441
  165SOL     OW  522   3.330   3.267   2.682  0.2832 -0.5724  0.0344
  165SOL    HW1  523   3.419   3.259   2.717  0.7260 -2.9271 -1.4178
  165SOL    HW2  524   3.324   3.359   2.654  2.8517 -0.7304 -1.3004
  166SOL     OW  525   3.655   2.125   2.366  0.1701  0.2296  0.2522
  166SOL    HW1  526   3.599   2.079   2.303  1.1401 -0.3026 -0.2335
  166SOL    HW2  527   3.736   2.143   2.318  0.1510  1.6588  0.7167
  167SOL     OW  528   2.717   4.353   0.155 -0.2060 -0.0950  0.2014
  167SOL    HW1  529   2.800   4.323   0.118  1.3792  3.0251  0.9656
  167SOL    HW2  530   2.710   4.305   0.238  0.8063 -0.3927  0.1289
  168SOL     OW  531   1.351   0.346   1.901  0.0797  0.3570  0.2812
  168SOL    HW1  532   1.432   0.338   1.950  0.5303 -0.0478 -0.5024
  168SOL    HW2  533   1.337   0.440   1.891 -0.5356  0.4765  1.9900
  169SOL     OW  534   3.371   3.168   3.033 -0.3822 -0.1176  0.6669
  169SOL    HW1  535   3.411   3.178   3.120 -0.6759 -0.9779  0.9094
  169SOL    HW2  536   3.299   3.108   3.047  0.2615 -1.1738 -0.3823
  170SOL     OW  537   2.425   0.331   0.709 -0.3025  0.2429 -0.6322
  170SOL    HW1  538   2.425   0.400   0.776 -1.2972 -0.9062  0.6163
  170SOL    HW2  539   2.514   0.296   0.710 -0.7002 -0.8124  1.2669
  171SOL     OW  540   1.060   0.437   0.416  0.1591 -0.3957  0.5874
  171SOL    HW1  541   1.151   0.424   0.440  0.1142  1.1804  1.7483
  171SOL    HW2  542   1.061   0.442   0.320  1.3763  0.1299  0.6089
  172SOL     OW  543   2.974   3.346   2.695 -0.4566  0.2184  0.7508
  172SOL    HW1  544   3.030   3.419   2.669 -1.8579  1.0376 -0.1297
  172SOL    HW2  545   3.028   3.293   2.753  1.2525  0.8963 -0.1534
  173SOL     OW  546   3.889   2.444   0.664 -0.7591  0.1282  0.2059
  173SOL    HW1  547   3.911   2.369   0.609  0.4009  1.0724 -0.6467
  173SOL    HW2  548   3.796   2.430   0.686 -1.0649 -0.6143 -1.4198
  174SOL     OW  549   0.632   1.158   1.070  0.0913 -0.0091  0.3039
  174SOL    HW1  550   0.674   1.074   1.053  2.4695  1.3712 -1.2583
  174SOL    HW2  551   0.687   1.200   1.136  0.0768  1.0695 -0.3425
  175SOL     OW  552   0.093   2.807   0.203  0.2299  0.5897  0.2166
  175SOL    HW1  553   0.140   2.875   0.156 -1.2212  1.6510  0.2373
  175SOL    HW2  554   0.131   2.725   0.172 -1.0066  1.1853 -3.2431
  176SOL     OW  555   4.149   0.574   1.298 -0.1448  0.1845 -0.6301
  176SOL    HW1  556   4.153   0.488   1.340  0.3849  0.3637 -0.2984
  176SOL    HW2  557   4.083   0.565   1.230 -0.6527 -0.2589 -0.0858
  177SOL     OW  558   0.920   0.276   1.091  0.0693  0.8684  0.1618
  177SOL    HW1  559   0.991   0.338   1.107  1.3917 -0.3999 -0.5493
  177SOL    HW2  560   0.886   0.300   1.005  2.0081 -0.6282 -1.1018
  178SOL     OW  561   3.342   1.871   2.023 -0.1573 -0.2378 -0.7634
  178SOL    HW1  562   3.399   1.812   2.072  1.4515 -0.7704 -3.1503
  178SOL    HW2  563   3.259   1.823   2.017 -0.1206 -0.5293  0.6203
  179SOL     OW  564   1.549   3.515   2.183 -0.2471  0.0162 -0.0313
  179SOL    HW1  565   1.579   3.549   2.268  0.8794 -0.0510 -0.3825
  179SOL    HW2  566   1.586   3.576   2.119  1.2685 -1.4594 -0.6336
  180SOL     OW  567   4.399   0.339   1.127  0.0946  0.3560 -0.1043
  180SOL    HW1  568   4.435   0.250   1.131  1.0526  0.7473  0.3758
  180SOL    HW2  569   4.328   0.334   1.064 -0.6758 -1.0348  0.8265
  181SOL     OW  570   0.864   4.356   2.011 -0.2302  0.5580 -0.4523
  181SOL    HW1  571   0.790   4.417   2.008 -2.4825 -2.0202 -1.1837
  181SOL    HW2  572   0.901   4.360   1.923  0.7746  2.0836  0.0008
  182SOL     OW  573   3.998   4.133   2.358  0.1478 -0.1735  0.0493
  182SOL    HW1  574   4.082   4.143   2.313  0.2534 -2.1974 -0.2817
  182SOL    HW2  575   4.018   4.148   2.451  0.7295 -0.0197 -0.0974
  183SOL     OW  576   3.861   1.500   0.250 -0.4290 -0.6597  0.2460
  183SOL    HW1  577   3.898   1.586   0.229  0.2830 -0.9764  0.1655
  183SOL    HW2  578   3.856   1.455   0.166 -1.4041 -0.4701  0.1986
  184SOL     OW  579   3.254   1.051   2.956  0.3798 -0.2804 -0.3606
  184SOL    HW1  580   3.253   1.004   2.872  1.4936  0.5563 -0.8653
  184SOL    HW2  581   3.163   1.047   2.986  0.1337 -1.3407 -1.1768
  185SOL     OW  582   4.082   0.337   2.655  0.1849 -0.6526 -0.0662
  185SOL    HW1  583   4.148   0.393   2.616 -0.8004  0.4998 -0.1511
  185SOL    HW2  584   4.011   0.396   2.678 -0.9623 -1.8893 -0.2783
  186SOL     OW  585   3.217   2.100   3.034 -0.3210  0.1623 -0.0425
  186SOL    HW1  586   3.308   2.087   3.005 -0.4525 -3.3857  0.6957
  186SOL    HW2  587   3.165   2.087   2.954 -0.2499 -0.1403 -0.0432
  187SOL     OW  588   1.992   1.128   0.438 -0.1557  0.0345 -0.0985
  187SOL    HW1  589   2.084   1.151   0.427  0.2745 -0.9150  1.2543
  187SOL    HW2  590   1.983   1.042   0.398 -0.9539  0.9469 -2.0059
  188SOL     OW  591   4.455   1.318   1.484 -0.0850  0.3529  0.2997
  188SOL    HW1  592   4.509   1.286   1.555 -1.9766 -1.3731  1.0489
  188SOL    HW2  593   4.510   1.310   1.406  1.0596 -0.3501  1.1572
  189SOL     OW  594   1.139   3.397   3.460  0.2870 -0.6980  1.2001
  189SOL    HW1  595   1.079   3.455   3.412  2.4042 -0.1683 -0.9677
  189SOL    HW2  596   1.216   3.451   3.476  1.2991 -2.1791  1.4494
  190SOL     OW  597   0.964   3.060   0.608 -0.2907  0.6146 -0.0348
  190SOL    HW1  598   0.897   3.051   0.540  1.2354  0.1489 -1.5280
  190SOL    HW2  599   1.042   3.090   0.562  0.1266  2.7986  1.9144
  191SOL     OW  600   2.520   2.476   0.760  0.5497  0.0232 -0.1162
  191SOL    HW1  601   2.465   2.444   0.689  0.5928 -1.3789  0.4534
  191SOL    HW2  602   2.468   2.462   0.839  0.3374  1.9305  0.1366
  192SOL     OW  603   0.717   1.390   2.252  0.3829  0.6169  0.1093
  192SOL    HW1  604   0.706   1.398   2.347  0.6144  0.0210  0.1890
  192SOL    HW2  605   0.764   1.307   2.240  0.7826  0.9248 -0.4968
  193SOL     OW  606   1.973   2.085   3.129 -0.2396  0.3163  0.1303
  193SOL    HW1  607   1.998   2.111   3.218  2.2334  2.5414 -1.0960
  193SOL    HW2  608   1.999   1.993   3.123  0.6022  0.4557  1.3450
  194SOL     OW  609   1.244   4.446   3.048 -0.1870 -0.2409  0.0257
  194SOL    HW1  610   1.187   4.477   3.119  1.1542 -0.8910  1.4647
  194SOL    HW2  611   1.298   4.379   3.089  0.4031 -0.8947 -1.7412
  195SOL     OW  612   3.585   2.496   1.875  0.4764  0.1376  0.8117
  195SOL    HW1  613   3.596   2.525   1.966 -0.8823 -0.8662  1.3353
  195SOL    HW2  614   3.515   2.432   1.879 -1.3886  1.8781 -1.3180
  196SOL     OW  615   1.535   0.639   3.042  0.0866  0.0852 -0.1820
  196SOL    HW1  616   1.495   0.630   3.129 -1.1647 -1.9167 -0.8729
  196SOL    HW2  617   1.578   0.724   3.044  0.3463 -0.0072  2.4829
  197SOL     OW  618   0.765   0.129   1.357 -0.2230 -0.0088 -0.1129
  197SOL    HW1  619   0.692   0.092   1.308  0.2307  0.1395 -0.9164
  197SOL    HW2  620   0.817   0.175   1.291 -0.0633  0.9216  0.6488
  198SOL     OW  621   0.210   4.129   1.137  0.3753  0.4176 -0.0683
  198SOL    HW1  622   0.189   4.047   1.182 -1.3119  0.3248 -0.9545
  198SOL    HW2  623   0.140   4.190   1.164 -0.3217  0.5452 -1.9983
  199SOL     OW  624   1.918   1.499   0.162 -0.0034  0.3433 -0.5947
  199SOL    HW1  625   1.840   1.522   0.112  0.0712 -1.3283 -1.5602
  199SOL    HW2  626   1.935   1.408   0.139  1.0587  0.0522  1.1805
  200SOL     OW  627   0.127   4.779   0.285  0.1374 -0.1644 -0.2154
  200SOL    HW1  628   0.133   4.852   0.223 -1.4480 -0.5107 -0.8187
  200SOL    HW2  629   0.195   4.718   0.256  0.1333  0.1653 -0.9382
  201SOL     OW  630   1.371   4.479   0.469 -0.1158  0.1208 -0.0371
  201SOL    HW1  631   1.299   4.417   0.476  0.3047 -0.3756 -0.0604
  201SOL    HW2  632   1.374   4.501   0.375 -0.4828  0.4454  0.0243
  202SOL     OW  633   0.729   1.726   1.339 -0.4739 -0.7312 -0.2465
  202SOL    HW1  634   0.651   1.782   1.333  0.2395  0.4729  1.0493
  202SOL    HW2  635   0.779   1.747   1.261 -0.3079  0.3558  0.1281
  203SOL     OW  636   0.428   4.420   2.295  0.0876  0.1994  0.1494
  203SOL    HW1  637   0.447   4.391   2.206 -0.5949  2.6367 -0.8822
  203SOL    HW2  638   0.506   4.395   2.346  1.5942  0.9357 -1.6846
  204SOL     OW  639   2.107   0.901   1.543  0.3684 -0.2719 -0.0784
  204SOL    HW1  640   2.135   0.944   1.462  1.8186  0.8702  0.9694
  204SOL    HW2  641   2.136   0.811   1.534  0.4349 -0.1773 -0.8639
  205SOL     OW  642   1.522   1.177   2.350 -0.1976 -1.1050 -0.4153
  205SOL    HW1  643   1.603   1.146   2.390  0.5541 -0.9187 -1.7359
  205SOL    HW2  644   1.459   1.106   2.366 -1.6167  0.8798  5.5699
  206SOL     OW  645   4.524   2.122   0.817  0.0053 -0.1257 -0.3528
  206SOL    HW1  646   4.487   2.077   0.742 -2.3777  0.1737  0.5532
  206SOL    HW2  647   4.608   2.155   0.786 -0.4309 -0.9090 -2.5395
  207SOL     OW  648   3.791   1.256   1.969  0.4332 -0.0765 -0.5863
  207SOL    HW1  649   3.800   1.195   2.042  1.3218  2.4434  1.5675
  207SOL    HW2  650   3.847   1.219   1.900 -0.0574 -2.2951  0.1219
  208SOL     OW  651   2.122   4.013   0.978 -0.3488  0.4844 -0.1117
  208SOL    HW1  652   2.073   3.984   1.055  0.4611  1.5656  0.8518
  208SOL    HW2  653   2.200   3.958   0.977 -0.1286  0.7848  0.1370
  209SOL     OW  654   3.312   4.944   0.343  0.0558  0.3041  0.2262
  209SOL    HW1  655   3.272   4.942   0.256 -0.2314 -0.9814  0.3654
  209SOL    HW2  656   3.238   4.957   0.403 -0.1173 -1.3784  0.4328
  210SOL     OW  657   0.191   0.345   0.004 -0.4781  0.1634  0.1892
  210SOL    HW1  658   0.262   0.288   0.033 -0.4795 -0.1542 -0.4107
  210SOL    HW2  659   0.190   0.335  -0.091 -0.4856  1.1585  0.0694
  211SOL     OW  660   0.865   4.308   0.349 -0.3008  0.6029 -0.6461
  211SOL    HW1  661   0.859   4.222   0.391  1.9830  0.1545 -1.1174
  211SOL    HW2  662   0.943   4.348   0.387 -0.7039  2.0249 -1.2579
  212SOL     OW  663   3.447   3.941   1.867 -0.0159  0.6377  0.5408
  212SOL    HW1  664   3.480   3.869   1.921  0.4107  0.3098 -0.1431
  212SOL    HW2  665   3.478   4.020   1.912  0.6317  0.3635  0.5889
  213SOL     OW  666   4.714   0.387   2.286  0.8212  0.0685 -0.1638
  213SOL    HW1  667   4.751   0.312   2.239 -1.1707 -0.4824 -0.9730
  213SOL    HW2  668   4.746   0.463   2.239 -0.3182 -0.4439 -1.8753
  214SOL     OW  669   4.566   2.514   1.277 -0.0565 -0.2363 -0.2613
  214SOL    HW1  670   4.638   2.461   1.242  0.6457 -0.4458  1.4006
  214SOL    HW2  671   4.564   2.592   1.220  2.8614  0.7528  0.7984
  215SOL     OW  672   4.806   4.609   2.631 -0.2738 -0.2758  0.3858
  215SOL    HW1  673   4.803   4.675   2.562 -0.7308 -0.7546 -0.0556
  215SOL    HW2  674   4.894   4.618   2.668 -0.0340  0.0010 -0.2414
  216SOL     OW  675   3.325   1.604   2.927  0.6383  0.1054 -0.2344
  216SOL    HW1  676   3.269   1.681   2.919  0.9615  0.5763  1.6238
  216SOL    HW2  677   3.398   1.633   2.981  1.6944 -1.0403 -1.0019
  217SOL     OW  678   0.475   2.199   2.850 -0.0064 -0.7155  0.3672
  217SOL    HW1  679   0.425   2.279   2.865 -0.0939 -0.9025  1.1205
  217SOL    HW2  680   0.448   2.140   2.921  0.5673 -1.1637  0.2223
  218SOL     OW  681   0.266   4.738   2.110  0.0645  0.0283  0.0961
  218SOL    HW1  682   0.226   4.683   2.177  1.1305  1.7052  2.2595
  218SOL    HW2  683   0.347   4.693   2.086 -0.3600 -0.6231 -0.1349
  219SOL     OW  684   3.628   2.259   0.990 -0.3798  0.5959  0.3168
  219SOL    HW1  685   3.569   2.326   1.026 -0.6016  0.2439  0.6287
  219SOL    HW2  686   3.677   2.228   1.066 -1.5333 -0.8395  0.5198
  220SOL     OW  687   1.675   3.558   3.173 -0.3392 -0.4894  0.3901
  220SOL    HW1  688   1.596   3.535   3.221 -0.9806  1.0109  0.0973
  220SOL    HW2  689   1.646   3.564   3.081  0.7585 -2.8384 -0.1948
  221SOL     OW  690   2.057   2.729   2.916 -0.0107 -0.3245  0.4321
  221SOL    HW1  691   2.116   2.728   2.991  0.8644  2.1795 -0.1131
  221SOL    HW2  692   1.982   2.781   2.945  0.8278  1.6124 -0.6740
  222SOL     OW  693   2.050   4.544   1.289  0.7646  0.2797 -0.5055
  222SOL    HW1  694   1.966   4.551   1.335  0.0045 -0.3781 -1.7433
  222SOL    HW2  695   2.086   4.632   1.292  0.3055  0.4415  0.5618
  223SOL     OW  696   1.273   3.898   0.779 -0.3732  0.3552 -0.0705
  223SOL    HW1  697   1.262   3.820   0.724 -0.7832  0.3502  0.0146
  223SOL    HW2  698   1.316   3.962   0.722 -0.7407  0.3302 -0.3846
  224SOL     OW  699   1.000   1.071   1.034 -0.2818 -0.0915  0.0610
  224SOL    HW1  700   0.993   0.980   1.006  3.1846 -0.2918 -0.5646
  224SOL    HW2  701   1.019   1.067   1.128 -1.0264  0.0656  0.2274
  225SOL     OW  702   1.708   1.651   1.434  0.5125  0.5882  0.1358
  225SOL    HW1  703   1.703   1.573   1.377  1.8098  1.7106 -1.6577
  225SOL    HW2  704   1.656   1.629   1.510 -0.9955 -1.1973 -1.3106
  226SOL     OW  705   3.761   1.206   2.479 -0.5005  0.5098  0.1273
  226SOL    HW1  706   3.802   1.125   2.510  1.7284  0.8495 -1.6534
  226SOL    HW2  707   3.808   1.275   2.525 -0.1597  0.8584 -0.7150
  227SOL     OW  708   1.495   4.621   2.665 -0.1968  0.0517 -0.4099
  227SOL    HW1  709   1.483   4.685   2.594  1.6924 -0.2220 -1.0261
  227SOL    HW2  710   1.586   4.631   2.691 -0.4747 -0.8762  1.0217
  228SOL     OW  711   0.244   1.828   3.304 -0.9848 -0.0101 -0.4997
  228SOL    HW1  712   0.151   1.806   3.312 -0.9808  0.3074  0.5909
  228SOL    HW2  713   0.282   1.803   3.388  0.0307 -0.6384 -1.1360
  229SOL     OW  714   3.146   4.176   0.873  0.3645 -1.0004 -0.5387
  229SOL    HW1  715   3.148   4.239   0.801  0.4563  0.8521  0.9848
  229SOL    HW2  716   3.226   4.125   0.862  0.7662 -0.2308 -1.3145
  230SOL     OW  717   1.154   1.014   0.636 -0.2186  0.0645  0.2978
  230SOL    HW1  718   1.158   0.951   0.708  0.8260  0.0148  0.2055
  230SOL    HW2  719   1.092   1.081   0.667 -3.4700 -2.2508 -0.6624
  231SOL     OW  720   1.567   4.936   2.701  0.2034 -0.1145  0.2763
  231SOL    HW1  721   1.537   5.021   2.732  1.2311  0.9511 -1.4919
  231SOL    HW2  722   1.490   4.897   2.660 -0.2113  0.0604  0.8728
  232SOL     OW  723   4.933   3.535   0.740  0.3993  0.1366 -0.2799
  232SOL    HW1  724   4.840   3.553   0.757 -0.0630 -1.3632 -0.9729
  232SOL    HW2  725   4.945   3.557   0.648  0.1545 -1.6029 -0.7756
  233SOL     OW  726   0.433   2.497   1.954  0.5165  0.4400  0.1874
  233SOL    HW1  727   0.418   2.515   2.046  1.6841 -0.1836  0.5277
  233SOL    HW2  728   0.442   2.583   1.913  3.2567  0.7922  1.2719
  234SOL     OW  729   0.179   4.552   2.265 -0.7158 -0.1173 -0.3096
  234SOL    HW1  730   0.268   4.546   2.298 -0.5978  0.4059 -0.5341
  234SOL    HW2  731   0.143   4.463   2.277 -0.5137 -0.0685  0.7477
  235SOL     OW  732   2.189   3.632   3.413  0.3018 -0.5451  0.4340
  235SOL    HW1  733   2.280   3.651   3.390  0.3649 -0.4280  0.7763
  235SOL    HW2  734   2.183   3.652   3.506 -0.5833  1.3632  0.0115
  236SOL     OW  735   4.221   3.177   3.333  0.0941 -0.2974  0.7125
  236SOL    HW1  736   4.242   3.245   3.396  1.6937 -0.9789  0.9791
  236SOL    HW2  737   4.262   3.098   3.368 -0.3724 -1.0477 -0.3632
  237SOL     OW  738   2.088   3.339   1.492  0.5353 -0.4165 -0.0864
  237SOL    HW1  739   2.010   3.286   1.511 -0.2185  0.5006 -0.5147
  237SOL    HW2  740   2.146   3.281   1.444  1.0574 -1.7759  2.0507
  238SOL     OW  741   1.742   1.098   0.550 -0.1066  0.1740  0.2231
  238SOL    HW1  742   1.807   1.123   0.484  0.3110 -1.6690 -0.1174
  238SOL    HW2  743   1.672   1.056   0.500 -1.3455  1.6576  0.6493
  239SOL     OW  744   2.679   3.103   1.364 -0.1025 -0.2848 -0.3201
  239SOL    HW1  745   2.609   3.121   1.302  0.8124  0.4167 -1.1842
  239SOL    HW2  746   2.752   3.072   1.311  0.6102  0.0662  0.4142
  240SOL     OW  747   4.402   4.044   1.044 -0.0154  0.2728  0.1127
  240SOL    HW1  748   4.487   4.001   1.054 -1.0013 -2.0761 -0.7724
  240SOL    HW2  749   4.373   4.019   0.956 -1.2779  1.7047  0.0821
  241SOL     OW  750   0.758   0.318   3.144 -0.1077 -0.4589  0.5822
  241SOL    HW1  751   0.722   0.406   3.156  0.4284  0.1042 -1.4728
  241SOL    HW2  752   0.700   0.261   3.194  0.4770  1.1739  3.3677
  242SOL     OW  753   1.209   0.733   0.384  0.0393 -0.4731 -0.6953
  242SOL    HW1  754   1.116   0.733   0.408 -0.0037  1.8463 -0.5996
  242SOL    HW2  755   1.251   0.784   0.454  1.2864 -0.9841 -1.0536
  243SOL     OW  756   2.616   4.009   2.998 -0.4104  0.0944  0.8512
  243SOL    HW1  757   2.703   3.987   2.963 -0.5133 -0.5756  1.0027
  243SOL    HW2  758   2.586   3.928   3.039 -2.6830 -0.8854 -2.3889
  244SOL     OW  759   4.175   4.534   0.124  0.1872  0.6135  0.3542
  244SOL    HW1  760   4.174   4.557   0.217  0.5785 -0.2891  0.5882
  244SOL    HW2  761   4.268   4.522   0.103 -0.0039 -1.1661  0.3640
  245SOL     OW  762   2.300   2.862   2.557 -0.1995 -0.3453  0.2679
  245SOL    HW1  763   2.301   2.818   2.472  0.5498  1.3870 -0.6587
  245SOL    HW2  764   2.207   2.871   2.579 -0.4150 -0.2305 -0.6732
  246SOL     OW  765   4.730   4.928   3.256  0.8409  0.7969 -0.2805
  246SOL    HW1  766   4.773   4.930   3.171  1.3709  0.4751 -0.0286
  246SOL    HW2  767   4.775   4.995   3.308  2.0436 -0.4999  0.4345
  247SOL     OW  768   0.945   0.435   2.517 -0.3019  0.0776  0.5594
  247SOL    HW1  769   0.852   0.453   2.529 -0.0536  1.2582  0.8555
  247SOL    HW2  770   0.962   0.360   2.573 -0.4502  1.7356  2.9438
  248SOL     OW  771   4.746   4.837   2.499  0.2033 -0.2236  0.1546
  248SOL    HW1  772   4.669   4.782   2.482 -0.1619  0.5096 -0.5928
  248SOL    HW2  773   4.720   4.925   2.473  1.8216 -0.2198 -1.7848
  249SOL     OW  774   0.248   1.916   1.041  0.2077  0.3123 -0.0850
  249SOL    HW1  775   0.221   1.989   0.986  0.3352  1.0222  0.7628
  249SOL    HW2  776   0.180   1.911   1.108  1.7109  1.6641  1.6577
  250SOL     OW  777   0.823   1.329   1.807  0.2282 -0.2862  0.2362
  250SOL    HW1  778   0.841   1.236   1.822  0.0759 -0.7292 -1.9793
  250SOL    HW2  779   0.730   1.339   1.826  0.1869 -0.6564  0.2360
  251SOL     OW  780   2.784   2.173   3.020 -0.3580  0.0445 -0.3463
  251SOL    HW1  781   2.807   2.216   2.938  0.5165  0.6306  0.1910
  251SOL    HW2  782   2.688   2.172   3.021 -0.3935 -0.9867 -1.8781
  252SOL     OW  783   3.679   0.918   3.328 -0.3387  0.2747  0.3998
  252SOL    HW1  784   3.652   0.841   3.378  1.4366  0.4462  1.7331
  252SOL    HW2  785   3.670   0.991   3.389 -0.6549  0.9089 -0.3929
  253SOL     OW  786   3.778   2.045   1.812 -0.2424  0.1266 -0.4215
  253SOL    HW1  787   3.722   2.111   1.854  0.6176  1.2349 -0.9653
  253SOL    HW2  788   3.827   2.006   1.884 -1.5209 -0.7141  0.0390
  254SOL     OW  789   1.173   1.899   0.568  0.3310 -0.0630  0.1565
  254SOL    HW1  790   1.211   1.962   0.507  0.7569  0.0809  0.5610
  254SOL    HW2  791   1.174   1.816   0.521  0.4517  0.0889 -0.1105
  255SOL     OW  792   4.047   2.995   0.924  0.4949  0.0568  0.2455
  255SOL    HW1  793   3.977   3.057   0.946 -0.9989 -1.6921  0.6259
  255SOL    HW2  794   4.034   2.975   0.832  0.0577 -0.7738  0.4779
  256SOL     OW  795   1.372   3.324   1.180  0.9787 -0.7610  0.4375
  256SOL    HW1  796   1.328   3.320   1.095  0.8109 -2.6093  0.5747
  256SOL    HW2  797   1.463   3.343   1.159  1.0582 -1.8133 -0.2202
  257SOL     OW  798   2.457   3.003   0.225 -0.2240  0.7201 -0.1599
  257SOL    HW1  799   2.366   2.992   0.196 -0.4589 -1.7120  1.2581
  257SOL    HW2  800   2.453   3.073   0.290 -1.0356  0.7136 -0.1965
  258SOL     OW  801   1.365   2.263   3.278  0.2420  0.4092 -0.0914
  258SOL    HW1  802   1.414   2.249   3.359  0.3974  0.9932 -0.0824
  258SOL    HW2  803   1.406   2.204   3.215  1.2389  1.1794 -0.1927
  259SOL     OW  804   1.932   1.755   1.610 -0.5146  0.2098 -0.2122
  259SOL    HW1  805   1.873   1.817   1.654  0.3808  2.7827 -2.3691
  259SOL    HW2  806   1.893   1.743   1.523 -0.1668 -1.5994 -0.1458
  260SOL     OW  807   1.924   1.046   1.952  0.6753  0.5182  0.7091
  260SOL    HW1  808   1.903   0.988   1.878  1.2454  2.5128 -1.1151
  260SOL    HW2  809   1.908   0.992   2.029 -3.4312 -0.6217 -0.6616
  261SOL     OW  810   2.642   1.082   1.432 -0.6298  0.0065 -0.4719
  261SOL    HW1  811   2.608   1.128   1.509 -0.0269  0.2807 -0.3622
  261SOL    HW2  812   2.686   1.150   1.381  1.5600 -0.6667  0.4101
  262SOL     OW  813   0.153   2.920   1.512 -0.1574  0.2050  0.5503
  262SOL    HW1  814   0.225   2.932   1.574 -0.8936 -0.2643  1.5244
  262SOL    HW2  815   0.148   2.825   1.499 -1.1486  0.1428  1.2046
  263SOL     OW  816   1.563   3.155   1.944  0.3122  0.2189 -0.2062
  263SOL    HW1  817   1.491   3.093   1.948 -0.9140  1.5587 -0.4149
  263SOL    HW2  818   1.625   3.126   2.011 -0.9929 -0.2884  0.8038
  264SOL     OW  819   4.563   1.465   1.781 -0.7820  0.2785 -0.0205
  264SOL    HW1  820   4.521   1.430   1.859  0.7109 -1.8991 -0.0992
  264SOL    HW2  821   4.634   1.403   1.761  0.6282  2.2152 -1.5364
  265SOL     OW  822   3.951   4.542   0.460  0.0440  0.3147  0.2931
  265SOL    HW1  823   4.025   4.592   0.424 -0.8109  1.7007  0.3644
  265SOL    HW2  824   3.880   4.556   0.397  0.1790 -2.0851 -0.4588
  266SOL     OW  825   3.954   1.359   2.243 -0.3344  0.3250  0.1812
  266SOL    HW1  826   3.939   1.271   2.280  0.5643  0.3898  0.7336
  266SOL    HW2  827   3.870   1.403   2.253 -0.6797 -0.3402  0.2914
  267SOL     OW  828   4.403   3.085   1.507 -0.7664  0.0665  0.0670
  267SOL    HW1  829   4.406   2.989   1.511  1.1561  0.0993  0.9021
  267SOL    HW2  830   4.354   3.110   1.586 -0.4970 -0.2233  0.3319
  268SOL     OW  831   3.783   4.621   1.339  0.9205 -0.4205 -0.5391
  268SOL    HW1  832   3.763   4.528   1.326 -1.1311 -0.4026  1.6507
  268SOL    HW2  833   3.717   4.667   1.288  1.2532 -0.1838 -0.7560
  269SOL     OW  834   1.084   2.422   2.102  0.2332  0.3891 -0.5392
  269SOL    HW1  835   0.995   2.452   2.119  0.0310 -0.1060 -0.7009
  269SOL    HW2  836   1.101   2.446   2.011  0.8534  1.9026 -0.0571
  270SOL     OW  837   0.427   1.933   1.843  0.3867 -0.2286 -0.5330
  270SOL    HW1  838   0.495   1.984   1.885 -0.8545  1.3879 -0.4006
  270SOL    HW2  839   0.410   1.860   1.903  0.3494  0.6799  0.5823
  271SOL     OW  840   0.621   3.598   2.564  0.2314 -0.0850  0.1899
  271SOL    HW1  841   0.634   3.559   2.478  0.7671 -1.3840  0.8433
  271SOL    HW2  842   0.660   3.536   2.626  1.2774  1.5695  1.2645
  272SOL     OW  843   1.398   2.921   0.069 -0.0765 -0.3274 -0.1257
  272SOL    HW1  844   1.346   2.956   0.141  1.9176  0.2178  1.1362
  272SOL    HW2  845   1.368   2.831   0.059 -0.7055 -0.2709  1.0974
  273SOL     OW  846   4.051   2.067   0.922  0.7537  0.0254 -0.3050
  273SOL    HW1  847   3.970   2.115   0.907  0.9543 -0.1378 -2.0515
  273SOL    HW2  848   4.104   2.125   0.976  0.8844  1.7004 -2.1339
  274SOL     OW  849   3.532   0.719   3.487 -0.1968  0.6987 -0.2314
  274SOL    HW1  850   3.445   0.755   3.507 -0.3458  0.7291 -0.9004
  274SOL    HW2  851   3.581   0.727   3.568 -2.2089 -3.6254  1.7290
  275SOL     OW  852   3.786   2.828   0.103  0.0114 -0.2918  0.3490
  275SOL    HW1  853   3.741   2.744   0.095  1.6528 -1.2035  0.3736
  275SOL    HW2  854   3.864   2.809   0.156  1.5018  0.7813 -1.3469
  276SOL     OW  855   4.546   1.384   1.215 -0.2641  0.8109 -0.2715
  276SOL    HW1  856   4.549   1.349   1.126 -2.0461  0.7461 -0.3385
  276SOL    HW2  857   4.455   1.409   1.228 -0.2071  0.0797  1.8275
  277SOL     OW  858   2.598   1.376   1.058 -0.1143 -0.1376 -0.4891
  277SOL    HW1  859   2.609   1.340   1.146  1.8580  0.4654 -0.4322
  277SOL    HW2  860   2.508   1.355   1.035 -0.5743 -0.6446  1.5178
  278SOL     OW  861   4.047   0.974   0.738 -0.6042  0.1112  0.3246
  278SOL    HW1  862   4.136   0.948   0.717  0.1750  2.2164  0.7571
  278SOL    HW2  863   4.006   0.992   0.654  0.2419  1.6312  0.1987
  279SOL     OW  864   3.974   3.458   3.482 -0.1504  0.7518 -0.0012
  279SOL    HW1  865   3.951   3.543   3.444  0.6061  1.3660  0.8769
  279SOL    HW2  866   3.891   3.419   3.506 -0.5792  0.7888 -1.3373
  280SOL     OW  867   4.126   1.028   2.617 -0.6236 -0.6813  0.1437
  280SOL    HW1  868   4.187   0.968   2.660 -0.0107  0.8914  1.5636
  280SOL    HW2  869   4.040   0.988   2.632 -0.1986 -1.4534  0.6062
  281SOL     OW  870   3.616   2.470   0.757  0.1186  0.4075  0.3701
  281SOL    HW1  871   3.627   2.426   0.841  2.2461  1.4454  0.6837
  281SOL    HW2  872   3.615   2.563   0.778  0.8779  0.6918 -0.7560
  282SOL     OW  873   2.709   3.505   0.818 -0.7945  0.3932 -0.0562
  282SOL    HW1  874   2.666   3.591   0.817 -1.5881  0.2438  3.7116
  282SOL    HW2  875   2.638   3.443   0.801 -1.4743  0.3385  2.5125
  283SOL     OW  876   0.298   3.838   3.442  0.3219  0.1757  0.2012
  283SOL    HW1  877   0.226   3.862   3.502  0.1322  3.4732 -1.1191
  283SOL    HW2  878   0.264   3.765   3.392  0.0693 -1.9829  3.2586
  284SOL     OW  879   4.432   1.288   2.438  0.4959 -0.4605  0.2925
  284SOL    HW1  880   4.386   1.369   2.458  1.1774 -0.1926  0.7924
  284SOL    HW2  881   4.491   1.275   2.512 -0.2770 -1.9101  0.6959
  285SOL     OW  882   2.503   0.626   0.621  0.2030  0.1092 -0.3822
  285SOL    HW1  883   2.431   0.681   0.651 -1.1879 -0.6352 -2.1680
  285SOL    HW2  884   2.536   0.584   0.701 -1.0425  0.8018  0.5305
  286SOL     OW  885   2.645   3.890   1.905 -0.1480  0.1306 -0.2584
  286SOL    HW1  886   2.727   3.841   1.901 -0.6579 -0.7570  0.0639
  286SOL    HW2  887   2.650   3.939   1.987 -0.2813 -0.5331  0.1478
  287SOL     OW  888   0.155   2.646   1.413 -0.2392 -0.2012 -0.4099
  287SOL    HW1  889   0.249   2.626   1.415 -0.0886  0.4590 -0.4002
  287SOL    HW2  890   0.115   2.583   1.473 -0.0505 -1.6904 -1.7895
  288SOL     OW  891   4.702   1.231   1.657  0.5052  0.4144  0.0558
  288SOL    HW1  892   4.779   1.241   1.601  0.6622 -0.8168  0.0190
  288SOL    HW2  893   4.734   1.186   1.735 -0.0841  0.2881  0.2347
  289SOL     OW  894   1.933   4.129   2.566 -0.4187  0.3287  0.5428
  289SOL    HW1  895   1.991   4.205   2.557 -0.1083  0.2838  1.9307
  289SOL    HW2  896   1.984   4.066   2.617 -0.8597 -0.6243 -0.1594
  290SOL     OW  897   3.350   0.058   1.829  0.7840 -0.2499  0.0814
  290SOL    HW1  898   3.354  -0.035   1.852  0.1991 -0.7476 -1.6390
  290SOL    HW2  899   3.354   0.058   1.733  0.6985  1.5070  0.0615
  291SOL     OW  900   4.300   0.791   1.168  0.5773 -0.0695  0.3091
  291SOL    HW1  901   4.272   0.718   1.225  1.0489 -1.5734 -1.2982
  291SOL    HW2  902   4.222   0.815   1.120  0.9667 -1.2866 -0.9962
  292SOL     OW  903   4.321   0.936   0.675 -0.1095 -0.1042 -0.0598
  292SOL    HW1  904   4.350   0.969   0.590  1.6937  1.1099  0.9572
  292SOL    HW2  905   4.341   0.843   0.673 -0.2767 -0.1288 -1.0267
  293SOL     OW  906   1.545   2.414   2.655  0.3258  0.4311  0.3805
  293SOL    HW1  907   1.508   2.403   2.568  1.7053  0.5864 -0.2429
  293SOL    HW2  908   1.486   2.366   2.713  0.3543 -1.1482 -0.8636
  294SOL     OW  909   4.335   4.399   1.201 -0.4139 -0.0466  0.2852
  294SOL    HW1  910   4.362   4.382   1.111 -0.3600  0.8157  0.1243
  294SOL    HW2  911   4.412   4.379   1.253 -0.2074  0.1655  0.0634
  295SOL     OW  912   4.394   4.795   0.237 -0.1056 -0.5649  0.3557
  295SOL    HW1  913   4.442   4.872   0.205 -0.3792 -0.1093  1.0189
  295SOL    HW2  914   4.462   4.736   0.270  0.0461 -0.1715  0.7587
  296SOL     OW  915   4.119   3.411   1.122 -0.3209  0.6103 -0.1002
  296SOL    HW1  916   4.176   3.353   1.173 -0.8242 -0.6579 -0.9357
  296SOL    HW2  917   4.166   3.426   1.040 -0.5911  0.6681 -0.2462
  297SOL     OW  918   3.153   2.107   2.288 -0.1957  0.4741 -0.2513
  297SOL    HW1  919   3.105   2.025   2.302 -0.9918  0.4391 -2.6562
  297SOL    HW2  920   3.158   2.147   2.375  0.9700 -2.4556  1.1855
  298SOL     OW  921   1.283   1.520   1.236  0.2829 -0.4920 -0.6321
  298SOL    HW1  922   1.256   1.517   1.328 -1.6556  2.0437 -1.0161
  298SOL    HW2  923   1.347   1.449   1.228  1.3756 -0.1194  2.9405
  299SOL     OW  924   3.605   0.151   2.177 -0.3093  0.5918 -0.1161
  299SOL    HW1  925   3.628   0.089   2.108  0.3667  0.8692 -0.1421
  299SOL    HW2  926   3.643   0.234   2.149  0.1623  0.6602  0.6965
  300SOL     OW  927   4.081   1.648   2.540  0.2886  0.1832 -0.3152
  300SOL    HW1  928   4.071   1.560   2.574  3.2171 -0.0248  0.3290
  300SOL    HW2  929   4.109   1.635   2.449  0.1522  0.4703 -0.3986
  301SOL     OW  930   3.529   1.324   0.947 -0.3098  0.2776  0.3903
  301SOL    HW1  931   3.542   1.419   0.946  0.1501  0.2225  0.8255
  301SOL    HW2  932   3.592   1.291   0.883 -0.9179  0.3120 -0.2407
  302SOL     OW  933   4.351   1.396   2.708 -0.5406  0.1042 -0.1933
  302SOL    HW1  934   4.368   1.449   2.629 -2.8028  0.8716 -0.2303
  302SOL    HW2  935   4.270   1.349   2.689  0.1073 -1.5059  0.8241
  303SOL     OW  936   3.968   4.174   1.142 -0.4450  0.0805  0.7512
  303SOL    HW1  937   3.913   4.096   1.143  1.5847 -1.5655 -2.1066
  303SOL    HW2  938   4.052   4.145   1.177  0.6914  0.5691 -1.3909
  304SOL     OW  939   1.867   1.497   1.735 -0.1250  0.4260 -0.0669
  304SOL    HW1  940   1.793   1.554   1.752 -1.8333 -1.1077 -1.8908
  304SOL    HW2  941   1.857   1.425   1.798 -1.0080 -0.4597 -1.1848
  305SOL     OW  942   2.473   0.196   2.366 -0.3247 -0.0024  0.5135
  305SOL    HW1  943   2.459   0.279   2.412  1.1581  0.1411  0.7489
  305SOL    HW2  944   2.391   0.148   2.378 -1.5405  1.7618 -0.3838
  306SOL     OW  945   2.420   4.586   0.629  0.1578 -0.0380 -0.6756
  306SOL    HW1  946   2.458   4.520   0.572  0.3475  0.2361 -0.8725
  306SOL    HW2  947   2.431   4.668   0.580  0.5509  0.2342 -0.1367
  307SOL     OW  948   4.278   3.700   0.440  0.3454 -0.0418  0.0472
  307SOL    HW1  949   4.345   3.768   0.440 -0.2597  0.5598 -0.6065
  307SOL    HW2  950   4.218   3.725   0.510 -0.0997  0.3263 -0.4605
  308SOL     OW  951   3.533   4.387   0.982  0.5104  0.2829  0.1066
  308SOL    HW1  952   3.622   4.363   1.009 -0.2370 -2.2971  0.5263
  308SOL    HW2  953   3.484   4.395   1.064  0.0156  0.2384 -0.1794
  309SOL     OW  954   3.647   1.485   1.554  0.2258 -0.3487  0.0103
  309SOL    HW1  955   3.651   1.556   1.618  0.4219 -1.1364  0.8798
  309SOL    HW2  956   3.734   1.445   1.556 -0.5201 -2.0046  1.1550
  310SOL     OW  957   0.427   0.701   0.034  0.0736 -0.7034 -0.5673
  310SOL    HW1  958   0.504   0.722  -0.019 -1.0867  1.4855 -1.5568
  310SOL    HW2  959   0.356   0.692  -0.029 -0.7111 -1.5514  0.4018
  311SOL     OW  960   4.289   4.584   3.364 -0.4279 -0.5072  0.0793
  311SOL    HW1  961   4.302   4.667   3.317 -1.3755  0.1982  1.0161
  311SOL    HW2  962   4.214   4.544   3.321 -0.3908 -0.5570  0.0609
  312SOL     OW  963   1.158   3.864   1.759  0.4515  0.3953 -0.2229
  312SOL    HW1  964   1.174   3.819   1.842  2.3171  0.0173 -0.7277
  312SOL    HW2  965   1.097   3.807   1.712  2.0877 -1.2500 -0.4940
  313SOL     OW  966   0.273   4.347   0.702 -0.0656 -0.2662 -0.1279
  313SOL    HW1  967   0.233   4.263   0.680 -0.3187 -0.1865  0.0267
  313SOL    HW2  968   0.359   4.344   0.660 -0.2647 -0.4062 -0.5304
  314SOL     OW  969   1.727   2.456   2.890  0.0080 -0.3749  0.0437
  314SOL    HW1  970   1.669   2.463   2.814  0.4673 -0.2227 -0.2944
  314SOL    HW2  971   1.815   2.461   2.853  0.2293  0.7670  0.6819
  315SOL     OW  972   0.257   3.822   0.694 -0.3775  0.0882  0.2327
  315SOL    HW1  973   0.165   3.838   0.718 -1.0545 -2.2651 -0.5357
  315SOL    HW2  974   0.297   3.789   0.774 -0.9353 -1.4503 -0.0890
  316SOL     OW  975   1.642   0.918   2.243  0.0669 -0.3752  0.3756
  316SOL    HW1  976   1.695   0.840   2.226  0.7265  0.4013 -1.4334
  316SOL    HW2  977   1.692   0.966   2.308  1.3051  0.0047 -0.7923
  317SOL     OW  978   2.199   0.827   2.144  0.0998 -0.5438 -0.2383
  317SOL    HW1  979   2.220   0.734   2.153 -1.0491 -0.9227 -1.2173
  317SOL    HW2  980   2.251   0.857   2.069  0.4023 -0.4066  0.0222
  318SOL     OW  981   0.823   3.275   1.069  0.1288 -0.1520  0.3278
  318SOL    HW1  982   0.776   3.350   1.031  0.2846 -0.3456 -0.2647
  318SOL    HW2  983   0.909   3.310   1.091  0.6554 -0.4347 -1.1320
  319SOL     OW  984   2.602   0.610   1.631 -0.3280 -0.2968 -0.1317
  319SOL    HW1  985   2.657   0.562   1.692 -0.3106 -0.5444 -0.3394
  319SOL    HW2  986   2.599   0.699   1.665  1.0827 -0.0136 -0.6988
  320SOL     OW  987   0.792   0.605   3.003  0.6551  0.1552 -0.4710
  320SOL    HW1  988   0.882   0.637   3.010 -0.0595  2.9045 -2.0597
  320SOL    HW2  989   0.760   0.604   3.093  1.8304  0.5740 -0.0239
  321SOL     OW  990   0.203   0.154   3.109  0.3532 -0.3438 -0.2596
  321SOL    HW1  991   0.207   0.189   3.198  0.0730 -2.4019  0.6215
  321SOL    HW2  992   0.121   0.105   3.106  0.1644  0.0141 -1.7969
  322SOL     OW  993   0.711   4.046   0.248  0.4572 -0.0672 -0.0424
  322SOL    HW1  994   0.657   3.968   0.236  0.6843 -0.3683  0.8159
  322SOL    HW2  995   0.684   4.105   0.178  0.2863 -0.9170 -0.7127
  323SOL     OW  996   4.471   1.603   0.631  0.2059 -0.0534 -0.1328
  323SOL    HW1  997   4.473   1.515   0.592 -0.9829  0.1134 -0.6122
  323SOL    HW2  998   4.392   1.602   0.686 -1.6911  1.7101 -2.6358
  324SOL     OW  999   0.171   1.521   1.177 -0.5711 -0.3909 -0.3974
  324SOL    HW1 1000   0.254   1.474   1.187 -0.8040 -0.5171  1.1465
  324SOL    HW2 1001   0.141   1.537   1.266 -0.4638  2.7623 -0.7915
  325SOL     OW 1002   2.825   0.487   0.761  0.0555  0.3230 -0.1186
  325SOL    HW1 1003   2.867   0.414   0.805  0.1088  1.7732  2.4574
  325SOL    HW2 1004   2.744   0.502   0.811 -0.6960  1.0975 -1.4975
  326SOL     OW 1005   1.924   0.919   0.290 -0.6384 -0.5918 -0.2654
  326SOL    HW1 1006   1.948   0.876   0.208 -0.6061 -0.2469 -0.4403
  326SOL    HW2 1007   1.889   0.849   0.345 -1.6754 -0.6561 -0.9704
  327SOL     OW 1008   1.071   0.598   2.711 -0.3610 -0.0292 -0.2172
  327SOL    HW1 1009   1.029   0.620   2.794 -0.8463 -0.4370 -0.3528
  327SOL    HW2 1010   1.000   0.566   2.655  0.1215 -0.7142 -0.4560
  328SOL     OW 1011   4.299   0.919   1.657  0.2361  0.5054 -0.1921
  328SOL    HW1 1012   4.366   0.924   1.588  0.1099  1.6738 -0.2485
  328SOL    HW2 1013   4.265   0.830   1.651 -1.1285  1.1234 -2.9502
  329SOL     OW 1014   2.454   4.840   3.471  0.1915 -0.1998 -0.1334
  329SOL    HW1 1015   2.469   4.919   3.418 -0.0967 -0.4686 -0.6240
  329SOL    HW2 1016   2.491   4.862   3.557 -0.5283  0.7451 -0.0452
  330SOL     OW 1017   4.307   2.047   1.583  0.0816  0.5050 -0.5711
  330SOL    HW1 1018   4.236   1.986   1.604 -0.7433  0.7369 -2.4147
  330SOL    HW2 1019   4.310   2.107   1.657 -1.3215  0.1834 -0.2149
  331SOL     OW 1020   2.297   4.584   1.015  0.2358 -0.3355  0.1920
  331SOL    HW1 1021   2.295   4.494   1.045 -0.3006  0.0934  1.4831
  331SOL    HW2 1022   2.226   4.590   0.951  0.1040 -0.7568  0.2976
  332SOL     OW 1023   0.391   4.078   3.321 -0.0842  0.4903 -0.0900
  332SOL    HW1 1024   0.323   4.029   3.366  0.3260  1.3095  1.5073
  332SOL    HW2 1025   0.409   4.152   3.378  1.3430  0.9167 -1.0289
  333SOL     OW 1026   0.027   2.259   3.387 -0.2075 -0.2459  0.3133
  333SOL    HW1 1027  -0.054   2.263   3.336 -0.1265 -3.0474 -0.1742
  333SOL    HW2 1028   0.032   2.169   3.419  1.9657  0.2489  1.6187
  334SOL     OW 1029   0.246   1.676   2.004 -0.5677  0.0811  0.2818
  334SOL    HW1 1030   0.175   1.675   2.067  0.8530 -1.3705  1.9892
  334SOL    HW2 1031   0.324   1.696   2.056  0.1599  3.1926 -1.7538
  335SOL     OW 1032   0.634   3.151   2.848 -0.1164 -0.5987 -0.5830
  335SOL    HW1 1033   0.557   3.175   2.899  0.3379 -0.5827  0.1138
  335SOL    HW2 1034   0.599   3.108   2.770 -0.8305 -0.5145 -0.3178
  336SOL     OW 1035   2.284   3.686   2.215 -0.1684 -0.0554 -0.9131
  336SOL    HW1 1036   2.301   3.749   2.145 -1.9675  1.9256  0.2955
  336SOL    HW2 1037   2.290   3.600   2.172 -1.4825  1.0684 -3.6064
  337SOL     OW 1038   1.777   2.078   2.444 -0.6075  0.0766 -0.2090
  337SOL    HW1 1039   1.705   2.122   2.400 -0.8063  0.5071  0.5338
  337SOL    HW2 1040   1.736   2.004   2.490 -0.3229 -0.7196 -1.1864
  338SOL     OW 1041   3.859   4.341   1.345 -0.3776 -0.0831  0.1295
  338SOL    HW1 1042   3.848   4.322   1.252 -1.0399  2.3669 -0.3564
  338SOL    HW2 1043   3.953   4.329   1.361 -0.0330  0.6115 -1.1769
  339SOL     OW 1044   0.674   3.158   2.140  0.1009  0.5654 -0.0680
  339SOL    HW1 1045   0.668   3.251   2.118  0.5197  0.4751 -0.5751
  339SOL    HW2 1046   0.709   3.157   2.230 -0.1242  0.8986  0.0249
  340SOL     OW 1047   2.826   1.890   1.754  0.3445  0.5922  0.0488
  340SOL    HW1 1048   2.769   1.879   1.678 -0.6796 -0.2342  0.8923
  340SOL    HW2 1049   2.883   1.813   1.754 -1.6055 -0.9691  1.6596
  341SOL     OW 1050   3.830   4.845   2.805 -1.1133  0.0641  0.0752
  341SOL    HW1 1051   3.812   4.752   2.797 -1.7025  0.1099  0.7448
  341SOL    HW2 1052   3.752   4.881   2.847 -0.7797  0.8131  0.0712
  342SOL     OW 1053   2.132   2.617   1.057  0.1144  0.1688 -0.0462
  342SOL    HW1 1054   2.196   2.682   1.085  0.0266  0.0740  0.3752
  342SOL    HW2 1055   2.064   2.619   1.125  0.3037 -0.6496  0.1723
  343SOL     OW 1056   4.173   0.014   2.157 -0.0919  0.3878 -0.2561
  343SOL    HW1 1057   4.095   0.051   2.200  0.8117  2.3546 -0.1843
  343SOL    HW2 1058   4.150   0.010   2.065  0.6476  3.8835 -0.7287
  344SOL     OW 1059   3.101   0.385   0.573 -0.1636 -0.3657  0.6764
  344SOL    HW1 1060   3.035   0.447   0.604  0.1807 -0.3163  1.3335
  344SOL    HW2 1061   3.142   0.352   0.653 -2.0572 -3.4240  0.5319
  345SOL     OW 1062   3.249   2.643   3.286 -0.0001  0.2892 -0.0046
  345SOL    HW1 1063   3.196   2.684   3.217 -1.2424 -0.6956  0.3142
  345SOL    HW2 1064   3.255   2.710   3.354 -4.0912 -0.6241  1.5933
  346SOL     OW 1065   1.184   3.110   2.047  0.5083  0.3044  0.4073
  346SOL    HW1 1066   1.228   3.179   2.097  1.0704  1.0566 -1.0575
  346SOL    HW2 1067   1.255   3.069   1.997 -0.0054 -0.5867  0.3973
  347SOL     OW 1068   4.242   2.716   0.760  0.5566 -0.2319 -0.5255
  347SOL    HW1 1069   4.251   2.686   0.669  0.4788 -0.6476 -0.3983
  347SOL    HW2 1070   4.200   2.643   0.805  1.8987 -0.6086  0.1587
  348SOL     OW 1071   4.746   2.704   1.043  0.0450 -0.0988 -0.6697
  348SOL    HW1 1072   4.653   2.708   1.065  0.6293 -0.2160  2.2707
  348SOL    HW2 1073   4.774   2.796   1.043  0.1295 -0.1229 -0.4361
  349SOL     OW 1074   1.067   2.626   0.966  0.4928 -0.0773  0.2048
  349SOL    HW1 1075   0.987   2.589   0.927 -1.1463  2.7713  0.5367
  349SOL    HW2 1076   1.103   2.682   0.897  0.5314  0.9191  1.0125
  350SOL     OW 1077   3.734   1.259   0.785  0.4640 -0.0450 -0.7888
  350SOL    HW1 1078   3.751   1.211   0.867 -0.2965 -1.0964 -1.2196
  350SOL    HW2 1079   3.820   1.275   0.748  0.9881  2.2727  1.1952
  351SOL     OW 1080   3.371   0.416   1.923  0.4584 -0.0986  0.7371
  351SOL    HW1 1081   3.354   0.322   1.923  0.9458 -0.1947  2.0029
  351SOL    HW2 1082   3.464   0.424   1.901  0.1182  0.1832 -0.7656
  352SOL     OW 1083   3.849   0.251   0.083 -0.3861  0.3461 -0.4180
  352SOL    HW1 1084   3.926   0.207   0.049 -0.2030 -0.4257  0.9132
  352SOL    HW2 1085   3.852   0.339   0.045  0.3734 -0.1197 -1.4721
  353SOL     OW 1086   3.252   1.483   1.229  0.5005  0.0569 -0.2401
  353SOL    HW1 1087   3.293   1.554   1.179  0.3622 -0.2066 -0.7363
  353SOL    HW2 1088   3.317   1.460   1.296  0.8692  0.1308 -0.5665
  354SOL     OW 1089   4.781   3.392   0.526  0.3099 -0.4948 -0.2247
  354SOL    HW1 1090   4.702   3.445   0.521 -1.2025 -2.6139 -0.3747
  354SOL    HW2 1091   4.749   3.303   0.544  2.6855 -1.3802 -0.0065
  355SOL     OW 1092   3.231   0.990   2.657  0.3018 -0.1566 -0.3164
  355SOL    HW1 1093   3.270   0.969   2.572  1.0047 -1.8200  0.3866
  355SOL    HW2 1094   3.224   0.906   2.702 -1.3844  0.5047  0.7488
  356SOL     OW 1095   1.153   2.390   3.124 -0.5054  0.4803 -0.0892
  356SOL    HW1 1096   1.225   2.355   3.176 -0.5855 -0.3464 -0.5161
  356SOL    HW2 1097   1.140   2.479   3.158 -0.1251  0.1940  0.8399
  357SOL     OW 1098   3.123   4.440   0.771  0.1931 -0.6891 -0.2639
  357SOL    HW1 1099   3.102   4.530   0.746  2.4000  0.1384  0.6169
  357SOL    HW2 1100   3.045   4.409   0.818 -0.3801  0.9781 -0.0591
  358SOL     OW 1101   2.563   3.239   0.745  0.3441  0.0446 -0.0341
  358SOL    HW1 1102   2.619   3.162   0.739  0.6838  0.3829 -2.3001
  358SOL    HW2 1103   2.481   3.212   0.704  0.0741  0.5591  0.1583
  359SOL     OW 1104   0.740   0.240   0.286  0.2230  0.2401 -0.3674
  359SOL    HW1 1105   0.741   0.184   0.364 -0.8999 -1.1641 -1.3004
  359SOL    HW2 1106   0.662   0.293   0.295 -0.9669 -1.2542 -1.3657
  360SOL     OW 1107   3.336   1.672   1.071 -0.2802 -0.2964  0.5012
  360SOL    HW1 1108   3.328   1.764   1.099 -1.2630 -0.1186 -0.3054
  360SOL    HW2 1109   3.419   1.669   1.023 -0.4589  0.2902  0.1370
  361SOL     OW 1110   2.708   1.660   1.055  0.2264 -0.1266  0.2134
  361SOL    HW1 1111   2.633   1.659   1.114  0.2849  0.8325  0.3215
  361SOL    HW2 1112   2.707   1.574   1.013 -0.7779 -0.2162  0.4020
  362SOL     OW 1113   1.898   2.990   2.354  0.1717  0.5487 -1.0612
  362SOL    HW1 1114   1.918   3.070   2.402  2.2040 -0.6622  0.3093
  362SOL    HW2 1115   1.832   2.945   2.407  2.7782 -1.0320  1.1493
  363SOL     OW 1116   3.913   3.934   0.789  0.9984  0.1086  0.4492
  363SOL    HW1 1117   3.842   3.896   0.737  0.3188 -0.4954  1.7739
  363SOL    HW2 1118   3.874   4.011   0.830  1.5465  0.6105  0.0451
  364SOL     OW 1119   3.137   0.208   1.437 -0.4203  0.0217 -0.1164
  364SOL    HW1 1120   3.057   0.161   1.460  0.3222 -1.5433 -0.6592
  364SOL    HW2 1121   3.163   0.251   1.519 -0.8377 -0.9323  0.5348
  365SOL     OW 1122   0.327   1.808   2.524 -0.1861 -0.3282 -0.5750
  365SOL    HW1 1123   0.350   1.743   2.458  1.2675 -1.3200  0.8567
  365SOL    HW2 1124   0.273   1.872   2.476  1.0588 -0.8278 -2.7948
  366SOL     OW 1125   3.680   3.449   2.729  0.4488 -0.0258 -0.1163
  366SOL    HW1 1126   3.656   3.460   2.637 -0.6143 -0.5417  0.0876
  366SOL    HW2 1127   3.640   3.366   2.754  1.8850 -0.5690  0.4498
  367SOL     OW 1128   0.342   2.518   2.842 -0.1061 -1.1372  0.2955
  367SOL    HW1 1129   0.260   2.471   2.829 -0.2635 -0.6738 -0.4542
  367SOL    HW2 1130   0.366   2.500   2.933 -0.8180 -1.6170  0.3967
  368SOL     OW 1131   2.974   3.150   2.505  0.2215 -0.5980 -0.0013
  368SOL    HW1 1132   2.964   3.235   2.546  1.4804  0.0781 -1.0207
  368SOL    HW2 1133   2.888   3.131   2.468 -0.6617 -0.7808  2.0232
  369SOL     OW 1134   1.692   2.395   2.003 -0.3559  0.1416  0.2138
  369SOL    HW1 1135   1.727   2.414   1.917 -1.1854  0.3513 -0.0908
  369SOL    HW2 1136   1.709   2.474   2.054  0.4053 -0.0974  0.3341
  370SOL     OW 1137   2.058   1.498   2.478  0.0644  0.1077 -0.0243
  370SOL    HW1 1138   2.102   1.490   2.563 -1.0379 -2.6436  0.4130
  370SOL    HW2 1139   2.115   1.452   2.417 -1.7725 -3.1272  0.4705
  371SOL     OW 1140   2.969   0.198   1.791  0.1296  1.1036  0.0750
  371SOL    HW1 1141   2.908   0.185   1.864  1.0581  1.4521  0.9276
  371SOL    HW2 1142   2.989   0.109   1.760  0.1692  0.9212  0.6158
  372SOL     OW 1143   2.254   2.497   0.042  0.0956 -0.1831  0.7298
  372SOL    HW1 1144   2.163   2.470   0.036 -0.2592  1.0205  0.5226
  372SOL    HW2 1145   2.292   2.438   0.107 -0.7028 -0.9968  0.4784
  373SOL     OW 1146   1.693   2.227   3.368 -0.2619  0.4727 -0.4089
  373SOL    HW1 1147   1.696   2.199   3.460 -1.7825  0.9903 -0.1802
  373SOL    HW2 1148   1.660   2.150   3.322  1.1033 -0.0027 -0.6450
  374SOL     OW 1149   3.353   3.728   0.232  0.3088  0.0552  0.5756
  374SOL    HW1 1150   3.381   3.745   0.322 -0.1928  0.4374  0.6609
  374SOL    HW2 1151   3.431   3.748   0.179  0.5261  0.0844  0.8992
  375SOL     OW 1152   4.009   2.868   2.837 -0.4405  0.0029 -0.2810
  375SOL    HW1 1153   3.992   2.892   2.928  0.3125 -0.7987  0.0773
  375SOL    HW2 1154   4.102   2.884   2.825 -0.6854  0.9034 -1.1701
  376SOL     OW 1155   0.816   4.942   3.350 -0.4048  0.1111 -0.5253
  376SOL    HW1 1156   0.842   4.985   3.432 -1.7129 -1.3648  0.7171
  376SOL    HW2 1157   0.872   4.865   3.346 -1.8865 -1.0427  0.2028
  377SOL     OW 1158   3.549   3.776   2.540 -0.2875 -0.1314  0.0509
  377SOL    HW1 1159   3.627   3.817   2.501 -0.3489  0.8446  0.9437
  377SOL    HW2 1160   3.583   3.698   2.584 -0.0302 -0.5038 -0.7794
  378SOL     OW 1161   3.246   0.141   0.106 -0.3204 -0.3330 -0.3676
  378SOL    HW1 1162   3.154   0.151   0.079  0.4329  0.3989 -3.0587
  378SOL    HW2 1163   3.260   0.212   0.168 -1.2259  0.4787 -1.0451
  379SOL     OW 1164   2.842   4.103   2.349 -0.2351  0.1893  0.5832
  379SOL    HW1 1165   2.876   4.184   2.311 -1.1320  1.6686  2.6830
  379SOL    HW2 1166   2.829   4.124   2.442 -0.1562 -2.5067  1.2989
  380SOL     OW 1167   3.140   1.044   3.361 -0.0831 -0.4670 -0.1874
  380SOL    HW1 1168   3.219   1.045   3.306  0.0904 -1.8541  0.0204
  380SOL    HW2 1169   3.068   1.037   3.298  0.1788 -3.8816 -0.2890
  381SOL     OW 1170   0.711   3.717   0.593  0.5083 -0.1151  0.2712
  381SOL    HW1 1171   0.622   3.688   0.613  0.7514 -1.0681  0.0097
  381SOL    HW2 1172   0.725   3.692   0.502  0.8647  0.5060  0.1480
  382SOL     OW 1173   3.730   4.030   1.114 -0.0768 -0.0792  0.0739
  382SOL    HW1 1174   3.646   3.991   1.138 -0.8939  1.5746  0.0354
  382SOL    HW2 1175   3.708   4.094   1.047  1.0861  1.0805  0.7671
  383SOL     OW 1176   1.865   1.574   0.939 -0.2665  0.0713  0.7891
  383SOL    HW1 1177   1.955   1.577   0.971 -1.0280 -2.0110  3.4235
  383SOL    HW2 1178   1.856   1.486   0.903 -1.6865 -0.3740  2.1364
  384SOL     OW 1179   1.822   3.364   0.722  0.0685 -0.0851  0.0003
  384SOL    HW1 1180   1.789   3.369   0.812  2.2907  0.8671  0.8313
  384SOL    HW2 1181   1.888   3.295   0.724  1.8598  1.5211 -0.2353
  385SOL     OW 1182   0.830   4.792   2.258 -0.1259  0.0135  0.2964
  385SOL    HW1 1183   0.837   4.768   2.165  0.8243 -0.5808  0.5040
  385SOL    HW2 1184   0.892   4.864   2.268  0.5050 -0.5703  0.6672
  386SOL     OW 1185   2.036   0.701   1.919  0.5827 -0.3037 -0.5996
  386SOL    HW1 1186   2.121   0.677   1.882  1.4347  2.8923 -0.9481
  386SOL    HW2 1187   1.997   0.760   1.855 -1.6416 -1.1656 -0.1227
  387SOL     OW 1188   4.443   0.058   2.246  0.1613  0.2659  0.1608
  387SOL    HW1 1189   4.351   0.042   2.224  0.4153 -0.0027 -0.7176
  387SOL    HW2 1190   4.488  -0.023   2.223  0.5188  0.1364  1.2503
  388SOL     OW 1191   0.701   1.283   0.431 -0.2586 -0.1558 -0.0454
  388SOL    HW1 1192   0.658   1.324   0.356  0.3991  0.9481  0.1541
  388SOL    HW2 1193   0.778   1.338   0.447  1.8364 -2.5680 -1.0183
  389SOL     OW 1194   3.773   0.401   2.156  0.0723  0.1948  0.1853
  389SOL    HW1 1195   3.860   0.393   2.116  0.4545  0.7913  0.8900
  389SOL    HW2 1196   3.789   0.440   2.242 -0.8456 -0.1545  0.5228
  390SOL     OW 1197   3.594   1.608   0.923  0.1365 -0.2784 -0.6256
  390SOL    HW1 1198   3.657   1.646   0.984 -0.3317 -1.1360  0.4177
  390SOL    HW2 1199   3.646   1.586   0.845  1.4081 -2.1401  0.6874
  391SOL     OW 1200   2.008   3.185   2.505 -0.2153  0.3165  0.3451
  391SOL    HW1 1201   2.070   3.258   2.502  0.0236  0.0863 -0.3524
  391SOL    HW2 1202   2.023   3.145   2.591  2.6114 -1.4579 -0.8181
  392SOL     OW 1203   1.620   2.717   0.690 -0.2222  0.6100  0.5314
  392SOL    HW1 1204   1.541   2.769   0.672  0.8688  1.4025 -2.5026
  392SOL    HW2 1205   1.591   2.626   0.685 -0.9032  0.8906 -0.9126
  393SOL     OW 1206   2.518   4.684   1.602 -0.0361 -0.2071  0.0023
  393SOL    HW1 1207   2.520   4.605   1.654 -0.8682  1.4641  2.7730
  393SOL    HW2 1208   2.587   4.672   1.536  1.1804 -2.3612  1.5625
  394SOL     OW 1209   0.068   1.341   2.184 -0.1734 -0.4277  0.5376
  394SOL    HW1 1210   0.080   1.327   2.090 -1.3183  1.4487  0.0697
  394SOL    HW2 1211  -0.010   1.396   2.191 -0.3539 -0.8446  2.6280
  395SOL     OW 1212   0.590   0.166   3.293 -0.3634 -0.1503  0.4261
  395SOL    HW1 1213   0.554   0.181   3.380 -0.5729 -2.8554  0.8836
  395SOL    HW2 1214   0.682   0.145   3.309 -0.1406  0.3668 -0.1313
  396SOL     OW 1215   1.184   1.191   0.041  0.4718  1.1000 -0.0606
  396SOL    HW1 1216   1.098   1.233   0.053 -0.7725 -0.6257 -2.2008
  396SOL    HW2 1217   1.180   1.114   0.097  0.9167  1.3717  0.3490
  397SOL     OW 1218   2.689   1.857   1.515  0.0559 -0.4636  0.0389
  397SOL    HW1 1219   2.618   1.795   1.529 -0.6203  0.3926  0.5193
  397SOL    HW2 1220   2.718   1.842   1.425 -1.2103 -0.3477 -0.3939
  398SOL     OW 1221   2.468   3.135   3.326 -0.3647  0.0751 -0.6880
  398SOL    HW1 1222   2.458   3.161   3.235  0.3506 -0.7324 -1.0091
  398SOL    HW2 1223   2.559   3.108   3.334 -0.6341 -0.6800  0.0499
  399SOL     OW 1224   3.446   0.015   2.346 -0.6609 -0.5205  0.5430
  399SOL    HW1 1225   3.509   0.069   2.299 -0.5216 -0.1003  1.2032
  399SOL    HW2 1226   3.367   0.069   2.352 -0.0338  0.2856  2.5706
  400SOL     OW 1227   3.006   1.583   3.129  0.9030 -0.1254 -0.0824
  400SOL    HW1 1228   2.933   1.569   3.190  0.7985  1.4080  0.1897
  400SOL    HW2 1229   3.050   1.661   3.163  1.3000  0.3077 -1.5393
  401SOL     OW 1230   1.799   0.699   2.247 -0.2042 -0.1854  0.2391
  401SOL    HW1 1231   1.827   0.626   2.193 -0.0595  1.3995 -1.9497
  401SOL    HW2 1232   1.859   0.770   2.226 -1.5206  1.1632  0.8067
  402SOL     OW 1233   2.154   2.289   1.998 -0.4269 -0.3298  0.0027
  402SOL    HW1 1234   2.174   2.331   1.914 -0.6220 -0.2337  0.0053
  402SOL    HW2 1235   2.230   2.233   2.015 -0.5938 -0.7023 -0.4608
  403SOL     OW 1236   3.374   2.704   1.819  0.0083 -0.3542  0.4884
  403SOL    HW1 1237   3.299   2.748   1.859  1.0452 -0.4414  2.6940
  403SOL    HW2 1238   3.359   2.611   1.832  0.8190 -0.3455  1.6328
  404SOL     OW 1239   3.101   2.361   1.050  0.2418 -0.5534  0.0812
  404SOL    HW1 1240   3.091   2.276   1.008  0.3770  0.3134 -1.8016
  404SOL    HW2 1241   3.012   2.386   1.076 -0.0570 -0.5336 -0.9128
  405SOL     OW 1242   3.517   2.483   1.119 -0.5096  0.0701 -0.6097
  405SOL    HW1 1243   3.477   2.542   1.184 -0.8266 -0.7068 -0.0852
  405SOL    HW2 1244   3.608   2.513   1.113 -0.8622  1.1002 -0.9276
  406SOL     OW 1245   0.758   1.007   2.302 -0.2606  0.5254 -0.4433
  406SOL    HW1 1246   0.729   1.047   2.384  1.4516  1.1953 -0.1168
  406SOL    HW2 1247   0.854   1.008   2.308 -0.1299 -1.2853 -1.5686
  407SOL     OW 1248   2.868   0.138   1.505  0.0568  0.1690  0.4995
  407SOL    HW1 1249   2.850   0.054   1.548 -0.4408  1.0933  2.1729
  407SOL    HW2 1250   2.787   0.188   1.516  0.0890  0.6534 -1.1065
  408SOL     OW 1251   3.134   3.983   2.236  0.0547 -0.1889  0.2016
  408SOL    HW1 1252   3.073   3.910   2.236  0.2699 -0.4116 -1.6278
  408SOL    HW2 1253   3.096   4.046   2.175  0.1205  1.0525  1.3785
  409SOL     OW 1254   0.793   0.827   1.927 -0.7638 -0.2249  0.6644
  409SOL    HW1 1255   0.743   0.792   2.000 -1.5898 -1.1854 -0.3376
  409SOL    HW2 1256   0.778   0.766   1.855  0.3675  0.4645 -0.1998
  410SOL     OW 1257   1.074   2.210   1.895 -0.2899 -0.4411 -0.0281
  410SOL    HW1 1258   1.117   2.294   1.877  0.8889 -0.7063  1.3303
  410SOL    HW2 1259   1.050   2.176   1.809  0.3590  0.7023 -0.6835
  411SOL     OW 1260   1.046   3.918   0.439 -0.1421  0.1359  0.3100
  411SOL    HW1 1261   1.123   3.948   0.390  0.0038 -0.5897  0.0800
  411SOL    HW2 1262   1.077   3.842   0.487 -0.0097  1.3903  2.3427
  412SOL     OW 1263   2.285   2.238   2.914 -0.5234 -0.4622  0.0649
  412SOL    HW1 1264   2.313   2.147   2.924 -0.0409 -0.2940  0.2462
  412SOL    HW2 1265   2.282   2.252   2.820  2.6678  0.3136 -0.0297
  413SOL     OW 1266   3.817   1.448   2.909  0.0990 -0.2287 -0.0620
  413SOL    HW1 1267   3.726   1.470   2.887 -0.3268 -1.5794  0.2731
  413SOL    HW2 1268   3.838   1.503   2.984 -0.6052 -0.2306  0.1445
  414SOL     OW 1269   1.130   1.299   2.890 -0.5498  0.2782  0.0049
  414SOL    HW1 1270   1.185   1.312   2.966 -1.7216 -3.4598  1.7441
  414SOL    HW2 1271   1.042   1.322   2.919 -0.5817  2.3148 -1.4734
  415SOL     OW 1272   1.557   4.709   2.199  0.4586  0.0125  0.4381
  415SOL    HW1 1273   1.598   4.750   2.123  0.1924  1.3845  1.0045
  415SOL    HW2 1274   1.575   4.769   2.271 -0.0813 -0.8109  1.2772
  416SOL     OW 1275   2.160   3.370   2.837  0.4750  0.2038  0.2268
  416SOL    HW1 1276   2.235   3.327   2.797 -0.4571 -1.7126  0.3714
  416SOL    HW2 1277   2.137   3.441   2.777 -0.7343 -2.3969 -2.6599
  417SOL     OW 1278   3.187   3.411   1.393  0.1882  0.0305 -0.0571
  417SOL    HW1 1279   3.107   3.459   1.371  0.1922 -0.7056 -1.8420
  417SOL    HW2 1280   3.228   3.462   1.463 -0.2042  2.2079 -1.3435
  418SOL     OW 1281   0.566   1.897   2.512 -0.3280 -0.5235  0.6037
  418SOL    HW1 1282   0.639   1.837   2.504 -0.7325 -1.6578  3.7971
  418SOL    HW2 1283   0.489   1.844   2.490 -0.4358 -0.2703  0.3719
  419SOL     OW 1284   0.315   1.577   3.209 -0.2700 -0.4149 -0.0581
  419SOL    HW1 1285   0.276   1.660   3.236 -1.6120 -0.2287 -2.2914
  419SOL    HW2 1286   0.253   1.511   3.239 -1.9354 -0.1868 -2.6978
  420SOL     OW 1287   1.725   4.889   3.294  0.0999  0.1624  0.4217
  420SOL    HW1 1288   1.672   4.815   3.266 -0.6697  0.3906  1.2458
  420SOL    HW2 1289   1.809   4.850   3.320 -1.1365 -0.8046  3.3004
  421SOL     OW 1290   0.070   0.502   1.178  0.7620 -0.1664  0.7004
  421SOL    HW1 1291   0.030   0.533   1.259 -0.5596 -0.5192  0.2052
  421SOL    HW2 1292   0.094   0.411   1.195 -0.2222 -0.4825  0.4730
  422SOL     OW 1293   3.289   4.393   3.017  0.4099 -0.8127  0.5280
  422SOL    HW1 1294   3.200   4.362   3.002  0.3752 -0.5412  0.1433
  422SOL    HW2 1295   3.343   4.341   2.958  0.3297 -0.0499 -0.2466
  423SOL     OW 1296   0.159   2.234   2.250 -0.6992  0.5815  0.2384
  423SOL    HW1 1297   0.137   2.174   2.179 -1.1587 -0.4416  1.2314
  423SOL    HW2 1298   0.232   2.192   2.295 -0.1488  1.4190  0.1484
  424SOL     OW 1299   1.137   3.082   2.307 -0.0874 -0.5549 -0.1651
  424SOL    HW1 1300   1.136   3.085   2.211 -0.9659 -0.8819 -0.1725
  424SOL    HW2 1301   1.159   2.991   2.327  0.1009 -0.4852 -0.0531
  425SOL     OW 1302   1.222   0.069   1.678 -0.2005  0.2069  0.3228
  425SOL    HW1 1303   1.158   0.113   1.733  0.5030 -0.7254  1.9512
  425SOL    HW2 1304   1.221  -0.022   1.707  0.9432 -0.0863 -0.4828
  426SOL     OW 1305   4.566   3.852   2.553 -0.0910  0.0909  0.1899
  426SOL    HW1 1306   4.548   3.829   2.645  1.5065  0.9031  0.7423
  426SOL    HW2 1307   4.608   3.774   2.517 -0.0917  0.0152  0.3506
  427SOL     OW 1308   4.096   2.286   2.146 -0.1224 -0.3687  0.3574
  427SOL    HW1 1309   4.175   2.307   2.197  0.6958 -2.3999  0.0183
  427SOL    HW2 1310   4.107   2.335   2.065 -0.3401  1.1189  1.1813
  428SOL     OW 1311   2.695   0.453   2.670 -0.0629  0.3175 -0.2010
  428SOL    HW1 1312   2.760   0.451   2.740  0.7937 -0.0517 -0.9840
  428SOL    HW2 1313   2.747   0.451   2.589 -1.0631 -0.7680 -0.8495
  429SOL     OW 1314   4.544   1.281   3.460  0.7544  0.2419  0.5518
  429SOL    HW1 1315   4.455   1.298   3.427 -1.7778  1.8162  6.7802
  429SOL    HW2 1316   4.559   1.188   3.441 -2.0628 -0.0315 -0.9095
  430SOL     OW 1317   4.814   1.172   2.510 -0.3954  0.7895 -0.1702
  430SOL    HW1 1318   4.878   1.206   2.572  0.2144  2.5126 -1.6622
  430SOL    HW2 1319   4.735   1.158   2.562  0.1680  1.9002  1.0456
  431SOL     OW 1320   2.691   3.615   2.197  0.2244  0.0310  0.5328
  431SOL    HW1 1321   2.608   3.659   2.215 -0.1639 -0.4350 -0.0790
  431SOL    HW2 1322   2.667   3.539   2.145  1.2103  0.9623 -1.4033
  432SOL     OW 1323   2.332   1.652   1.987 -0.2302 -0.2623  0.0272
  432SOL    HW1 1324   2.378   1.580   1.945 -0.3938 -1.2885  1.5425
  432SOL    HW2 1325   2.267   1.681   1.922  0.4860 -0.8181 -0.9525
  433SOL     OW 1326   3.087   4.226   2.930  0.0502  0.4069 -0.6980
  433SOL    HW1 1327   3.147   4.174   2.877 -0.8982 -0.3120 -1.0947
  433SOL    HW2 1328   3.071   4.173   3.007 -0.9136  0.0855 -1.0990
  434SOL     OW 1329   3.950   2.894   2.305 -0.2064  0.1946 -0.4035
  434SOL    HW1 1330   3.922   2.985   2.318  1.1003  0.9036 -2.2275
  434SOL    HW2 1331   3.903   2.865   2.228  0.0548 -0.3882 -0.3483
  435SOL     OW 1332   0.931   2.955   3.031 -0.3064 -0.5684 -0.1680
  435SOL    HW1 1333   0.907   2.916   2.948 -0.6988 -2.1668  0.6544
  435SOL    HW2 1334   0.862   2.929   3.092  2.1731 -3.4039  1.7260
  436SOL     OW 1335   2.579   2.178   3.405 -0.0486 -0.3065 -0.6583
  436SOL    HW1 1336   2.634   2.248   3.369 -0.2542  1.2903  1.9010
  436SOL    HW2 1337   2.639   2.128   3.460 -0.7726  0.5144  0.9261
  437SOL     OW 1338   4.097   0.857   1.032  0.1266  0.1008  0.2559
  437SOL    HW1 1339   4.070   0.771   1.000 -1.0727 -0.6584  2.9556
  437SOL    HW2 1340   4.119   0.907   0.954 -0.0972 -2.3440 -1.4583
  438SOL     OW 1341   1.976   1.234   0.164 -0.6451 -0.6361  0.1004
  438SOL    HW1 1342   2.001   1.160   0.109 -2.7283 -1.1403 -0.2642
  438SOL    HW2 1343   1.947   1.195   0.246  0.3319 -0.0417  0.7436
  439SOL     OW 1344   0.084   1.305   1.892  0.6992  0.0542  0.0528
  439SOL    HW1 1345   0.159   1.248   1.912 -1.3448 -2.4829  1.1103
  439SOL    HW2 1346   0.009   1.246   1.894 -1.4858  2.6825  0.1952
  440SOL     OW 1347   0.556   1.406   0.236  0.0556 -0.4635  0.5314
  440SOL    HW1 1348   0.588   1.410   0.146 -2.2408 -0.6114 -0.3582
  440SOL    HW2 1349   0.587   1.487   0.276  1.3230 -0.5118 -0.2978
  441SOL     OW 1350   1.159   0.393   2.144 -0.1056 -0.0089 -0.3650
  441SOL    HW1 1351   1.132   0.312   2.186  0.1091  0.4899  0.7527
  441SOL    HW2 1352   1.219   0.365   2.074  1.7917 -0.7175  1.4411
  442SOL     OW 1353   2.292   4.071   2.203 -0.2840  0.8436  0.4568
  442SOL    HW1 1354   2.266   4.029   2.121 -0.9018  1.8045  0.1381
  442SOL    HW2 1355   2.380   4.104   2.186  0.0779 -0.0264  0.6037
  443SOL     OW 1356   2.110   1.499   1.557 -0.3610 -0.0847  0.9311
  443SOL    HW1 1357   2.027   1.545   1.572  0.5362  1.8980  0.1740
  443SOL    HW2 1358   2.137   1.471   1.645 -1.6992 -0.5880  1.2158
  444SOL     OW 1359   0.868   4.831   0.296 -0.6780 -0.3415 -0.1205
  444SOL    HW1 1360   0.861   4.838   0.391 -0.6552 -0.7391 -0.0908
  444SOL    HW2 1361   0.962   4.835   0.278 -0.7392  1.3726 -0.2545
  445SOL     OW 1362   0.832   1.892   0.300  0.1025 -0.1897  0.1735
  445SOL    HW1 1363   0.835   1.984   0.272  0.7793 -0.6583 -1.3698
  445SOL    HW2 1364   0.852   1.896   0.394 -1.7025  1.3861  0.5589
  446SOL     OW 1365   1.845   2.598   1.191 -0.7443  0.3739  0.1443
  446SOL    HW1 1366   1.848   2.617   1.098 -2.4087 -0.6481 -0.1730
  446SOL    HW2 1367   1.892   2.515   1.200  1.7410  1.7428  0.6822
  447SOL     OW 1368   3.870   0.433   1.691  0.6486 -0.2832  0.3982
  447SOL    HW1 1369   3.964   0.412   1.693  0.4612 -1.3601 -0.7378
  447SOL    HW2 1370   3.849   0.439   1.598 -0.7067 -1.4560  0.6036
  448SOL     OW 1371   2.605   2.750   0.731  0.2694  0.7842  0.6260
  448SOL    HW1 1372   2.613   2.656   0.743 -2.4524  0.1056 -1.7388
  448SOL    HW2 1373   2.695   2.782   0.734  1.4442 -2.1057  0.0321
  449SOL     OW 1374   0.532   2.817   2.897  0.0103 -0.5459  0.4112
  449SOL    HW1 1375   0.499   2.748   2.955 -2.7482 -0.6235 -1.0937
  449SOL    HW2 1376   0.457   2.875   2.883  1.8787  2.0737  0.5408
  450SOL     OW 1377   3.158   2.335   1.634 -0.6084 -0.0417  0.3024
  450SOL    HW1 1378   3.116   2.251   1.616  0.5674 -0.3248 -1.3202
  450SOL    HW2 1379   3.108   2.398   1.583 -1.3408  0.2481  1.3326
  451SOL     OW 1380   4.848   0.992   0.343  0.3068  0.1470 -0.1314
  451SOL    HW1 1381   4.887   0.922   0.395  0.5994 -0.7869 -1.5640
  451SOL    HW2 1382   4.784   0.948   0.287  0.0690  1.1076 -0.6333
  452SOL     OW 1383   3.474   0.585   2.643 -0.3227 -0.2491 -0.4637
  452SOL    HW1 1384   3.493   0.614   2.732 -4.1265  2.6340 -0.3478
  452SOL    HW2 1385   3.499   0.659   2.588 -0.1787 -1.0814 -1.5599
  453SOL     OW 1386   2.666   1.143   2.310  0.2317  0.3896  0.6761
  453SOL    HW1 1387   2.597   1.193   2.353 -0.0222  1.2921 -0.7135
  453SOL    HW2 1388   2.743   1.156   2.365 -0.5166 -0.0624  1.8726
  454SOL     OW 1389   0.765   0.401   2.812 -0.6662  0.7286  0.0467
  454SOL    HW1 1390   0.672   0.420   2.820 -0.5916  0.9350  0.4574
  454SOL    HW2 1391   0.805   0.441   2.889 -0.6933 -2.5210  1.9310
  455SOL     OW 1392   0.993   0.646   1.428 -0.4553 -0.1713 -0.0042
  455SOL    HW1 1393   0.936   0.587   1.478 -0.2962  1.1791  1.8987
  455SOL    HW2 1394   1.073   0.652   1.481 -0.5631  1.8935  0.0082
  456SOL     OW 1395   0.687   2.591   1.147  0.0379 -0.4551 -0.2346
  456SOL    HW1 1396   0.703   2.679   1.112  1.1604 -0.7637 -0.5507
  456SOL    HW2 1397   0.650   2.543   1.073 -2.7197  0.2946  0.5326
  457SOL     OW 1398   2.080   1.683   1.829  0.1583 -0.0436 -0.6475
  457SOL    HW1 1399   2.080   1.775   1.804  0.5463  0.1031 -0.1395
  457SOL    HW2 1400   2.016   1.642   1.772  0.1952  0.4884 -1.0773
  458SOL     OW 1401   0.616   0.567   3.215 -0.4000  0.3332 -0.5947
  458SOL    HW1 1402   0.524   0.540   3.216 -0.4787  0.6188  0.0503
  458SOL    HW2 1403   0.641   0.573   3.307  0.7363 -1.2973 -0.7484
  459SOL     OW 1404   2.407   0.030   1.434 -0.0060 -0.3457  0.6313
  459SOL    HW1 1405   2.427  -0.051   1.388 -0.0775 -0.2120  0.3645
  459SOL    HW2 1406   2.334   0.069   1.386  1.6818  1.1688 -0.8350
  460SOL     OW 1407   4.333   1.944   0.681 -0.3653 -0.0715 -0.1028
  460SOL    HW1 1408   4.297   1.912   0.763  0.3282  0.4038  0.4023
  460SOL    HW2 1409   4.266   2.004   0.646  0.7609  2.5984  1.9465
  461SOL     OW 1410   1.109   0.458   0.146 -0.3923 -0.2336 -0.1130
  461SOL    HW1 1411   1.192   0.488   0.109 -0.3456 -0.5669 -0.2842
  461SOL    HW2 1412   1.062   0.420   0.072 -0.8641  0.3056 -0.0974
  462SOL     OW 1413   1.438   1.546   2.536  0.2165  0.0420  0.3488
  462SOL    HW1 1414   1.365   1.499   2.576  0.8759 -1.0622  0.2940
  462SOL    HW2 1415   1.461   1.613   2.601 -1.5825  1.2117 -0.1381
  463SOL     OW 1416   2.688   3.858   0.039  0.4656 -0.3387  0.6844
  463SOL    HW1 1417   2.619   3.797   0.011  0.3700  0.9422 -2.2173
  463SOL    HW2 1418   2.766   3.828  -0.006  0.6020  1.1355 -0.1369
  464SOL     OW 1419   2.597   0.839   3.033  0.3272  0.2798  1.1243
  464SOL    HW1 1420   2.568   0.831   3.123 -0.5735 -1.7858  0.6930
  464SOL    HW2 1421   2.633   0.753   3.011 -0.4997  0.3802 -0.8080
  465SOL     OW 1422   4.318   4.234   1.508  0.3443 -0.2559 -0.2944
  465SOL    HW1 1423   4.248   4.223   1.572  0.3750  0.1430 -0.1911
  465SOL    HW2 1424   4.352   4.145   1.495  0.2186 -0.3681  0.1062
  466SOL     OW 1425   3.418   4.782   0.116 -0.0761  0.6299 -0.0166
  466SOL    HW1 1426   3.487   4.820   0.062 -0.6248  0.4490 -0.8856
  466SOL    HW2 1427   3.433   4.816   0.204 -0.2792  2.4812 -0.6643
  467SOL     OW 1428   4.274   0.529   2.606 -0.2072 -0.3030  0.2622
  467SOL    HW1 1429   4.310   0.528   2.694 -0.9054 -1.0487  0.5510
  467SOL    HW2 1430   4.330   0.590   2.557 -0.1711  0.5764  1.3609
  468SOL     OW 1431   4.856   0.036   3.024  0.4439  0.1152  0.7503
  468SOL    HW1 1432   4.912  -0.039   3.005  0.1848  0.4472 -1.6915
  468SOL    HW2 1433   4.818   0.060   2.939 -1.7352  1.2396  1.9481
  469SOL     OW 1434   4.166   0.459   0.308 -0.4459  0.4208 -0.4923
  469SOL    HW1 1435   4.175   0.365   0.293 -0.4116  0.2973  0.2877
  469SOL    HW2 1436   4.179   0.470   0.402 -1.8981  1.0271 -0.3351
  470SOL     OW 1437   2.642   3.251   2.975  0.1919  0.5105 -0.1394
  470SOL    HW1 1438   2.675   3.162   2.979  1.3862  0.8956 -0.7602
  470SOL    HW2 1439   2.551   3.245   3.004  0.1333 -0.9560 -0.5682
  471SOL     OW 1440   4.748   4.269   0.391  0.0132 -0.0268 -0.3494
  471SOL    HW1 1441   4.773   4.305   0.476 -1.9571 -0.2873  0.3899
  471SOL    HW2 1442   4.793   4.184   0.387  0.9865  0.4617 -0.0705
  472SOL     OW 1443   1.224   1.349   1.740  0.2512 -0.1028  0.4970
  472SOL    HW1 1444   1.173   1.376   1.816  0.9290 -0.0425  0.9384
  472SOL    HW2 1445   1.312   1.334   1.774  1.1721  2.1994 -0.6627
  473SOL     OW 1446   1.285   2.933   3.419  0.3481  0.1564 -0.3441
  473SOL    HW1 1447   1.208   2.987   3.402 -0.3875 -0.8628 -0.3408
  473SOL    HW2 1448   1.355   2.974   3.367  0.0800  1.6824  0.4318
  474SOL     OW 1449   1.812   0.231   1.312 -0.0506 -0.0436  0.5451
  474SOL    HW1 1450   1.815   0.321   1.277 -1.3421 -0.5778 -1.1085
  474SOL    HW2 1451   1.860   0.179   1.247  0.4233 -0.6112  1.3333
  475SOL     OW 1452   0.269   2.687   2.622  0.3068 -0.4392 -0.1011
  475SOL    HW1 1453   0.288   2.781   2.627 -1.8612  0.0080  0.9398
  475SOL    HW2 1454   0.291   2.653   2.709 -1.8456 -0.2236  0.5830
  476SOL     OW 1455   2.241   0.333   2.926  0.4226 -0.4574 -0.3258
  476SOL    HW1 1456   2.228   0.383   2.845 -1.2679  1.8025  1.2130
  476SOL    HW2 1457   2.311   0.379   2.972  0.3219 -0.7891  0.1691
  477SOL     OW 1458   4.904   3.632   3.326 -0.3941  0.1403 -0.4570
  477SOL    HW1 1459   4.895   3.605   3.234  0.5330  0.0633 -0.5353
  477SOL    HW2 1460   4.998   3.649   3.337  0.0731 -2.7730  1.2498
  478SOL     OW 1461   2.791   0.243   3.079 -0.4273 -0.4522  0.0540
  478SOL    HW1 1462   2.821   0.249   2.988  1.2738  1.4622  0.6645
  478SOL    HW2 1463   2.713   0.188   3.075 -0.9930  0.4065 -2.6994
  479SOL     OW 1464   0.347   0.333   2.902  0.7445  0.6414 -0.5854
  479SOL    HW1 1465   0.336   0.278   2.824 -0.6786 -1.4817  1.0104
  479SOL    HW2 1466   0.306   0.284   2.972 -1.1494  4.0076  0.9030
  480SOL     OW 1467   4.088   2.912   3.362 -0.0169 -0.5339 -0.8223
  480SOL    HW1 1468   4.161   2.974   3.365  0.2681 -0.8828 -0.3520
  480SOL    HW2 1469   4.125   2.831   3.397 -0.7553 -0.5801 -0.1100
  481SOL     OW 1470   1.493   3.867   3.005  0.1631 -0.3561  0.1430
  481SOL    HW1 1471   1.509   3.930   3.076 -0.6358 -0.8871  0.8183
  481SOL    HW2 1472   1.511   3.781   3.045 -4.8011 -1.1602  1.3197
  482SOL     OW 1473   0.192   3.973   2.681  0.0015 -0.3730 -0.0732
  482SOL    HW1 1474   0.165   4.065   2.686 -1.4954 -0.7852  0.0144
  482SOL    HW2 1475   0.218   3.950   2.770  1.2145  0.1831 -0.2653
  483SOL     OW 1476   4.456   3.378   2.386 -0.1168  0.7327  0.3440
  483SOL    HW1 1477   4.524   3.445   2.377  1.3636 -0.5298  1.4690
  483SOL    HW2 1478   4.457   3.331   2.303  1.0249  0.1992  0.6380
  484SOL     OW 1479   4.107   0.306   0.542  0.0889  0.1177 -0.1787
  484SOL    HW1 1480   4.119   0.263   0.627 -0.4164  2.2807  1.0666
  484SOL    HW2 1481   4.012   0.314   0.533  0.0421 -1.5627 -1.7918
  485SOL     OW 1482   1.120   1.899   1.382 -0.1759  0.2633 -0.4034
  485SOL    HW1 1483   1.178   1.964   1.343  0.3964  0.1467  0.2303
  485SOL    HW2 1484   1.037   1.945   1.395 -0.5792  0.1280 -2.2970
  486SOL     OW 1485   4.322   3.012   1.009 -0.6061 -0.4041  0.0986
  486SOL    HW1 1486   4.342   3.068   0.933 -1.8564  0.5366  0.4331
  486SOL    HW2 1487   4.247   2.960   0.981 -2.0395  0.9964  1.1342
  487SOL     OW 1488   2.748   1.486   2.456 -0.6649 -0.5759 -0.0783
  487SOL    HW1 1489   2.799   1.406   2.470 -0.8196 -0.8136 -0.8539
  487SOL    HW2 1490   2.658   1.460   2.476 -1.0744 -1.2325 -2.4641
  488SOL     OW 1491   1.089   2.210   2.483  0.3961 -0.2861 -0.5765
  488SOL    HW1 1492   1.154   2.145   2.458 -0.4743 -1.9098  1.0447
  488SOL    HW2 1493   1.042   2.230   2.403  2.0972  0.0409 -1.5366
  489SOL     OW 1494   1.265   2.033   2.383 -1.0827 -0.5913 -0.0083
  489SOL    HW1 1495   1.322   1.956   2.374 -0.4784 -0.3662  1.4713
  489SOL    HW2 1496   1.271   2.077   2.299  2.2926  0.2802  0.5305
  490SOL     OW 1497   0.018   2.939   2.076  0.0099 -0.5899 -0.9094
  490SOL    HW1 1498   0.087   3.006   2.078 -1.2781  0.8078  1.1123
  490SOL    HW2 1499  -0.035   2.961   2.000  0.5188 -0.3077 -1.1892
  491SOL     OW 1500   1.845   0.085   1.910  0.5287  0.3296 -0.1319
  491SOL    HW1 1501   1.872   0.031   1.984  1.1206 -0.5126 -0.9317
  491SOL    HW2 1502   1.887   0.170   1.925  1.4803 -0.1498 -0.0077
  492SOL     OW 1503   0.796   4.580   0.248 -0.3632 -0.0547  0.4889
  492SOL    HW1 1504   0.845   4.658   0.275  0.9114 -0.2797 -0.9814
  492SOL    HW2 1505   0.842   4.507   0.290  1.3194 -0.3599 -1.6861
  493SOL     OW 1506   2.209   3.948   0.563  0.1733  0.3613  0.1341
  493SOL    HW1 1507   2.133   3.969   0.618 -2.0214 -0.9245 -2.1669
  493SOL    HW2 1508   2.177   3.880   0.504  3.9615 -2.2318  0.7466
  494SOL     OW 1509   0.338   0.052   1.866  0.0863 -0.4112  0.5064
  494SOL    HW1 1510   0.246   0.031   1.853 -0.4455  1.7836  0.3017
  494SOL    HW2 1511   0.376  -0.027   1.905 -1.1517 -2.5037 -2.2209
  495SOL     OW 1512   1.280   2.640   0.097 -0.0234  0.2193 -0.6527
  495SOL    HW1 1513   1.215   2.576   0.067  0.0882 -1.3879  2.2092
  495SOL    HW2 1514   1.245   2.672   0.180  1.6114  1.2565 -0.3269
  496SOL     OW 1515   3.827   1.092   0.057 -0.2363  0.3865 -0.0351
  496SOL    HW1 1516   3.838   1.140   0.139  0.9366 -1.8783  1.2310
  496SOL    HW2 1517   3.894   1.127  -0.001  1.4891 -0.5398  1.3197
  497SOL     OW 1518   3.414   2.609   0.048 -0.5980  0.4472 -0.1421
  497SOL    HW1 1519   3.468   2.585   0.123 -2.8002 -0.2368  1.3139
  497SOL    HW2 1520   3.477   2.630  -0.021  1.5606  2.3199  2.2069
  498SOL     OW 1521   1.745   1.073   2.437  0.1035  0.8493 -0.1353
  498SOL    HW1 1522   1.782   1.143   2.491 -0.0166  0.6129  0.2563
  498SOL    HW2 1523   1.727   1.002   2.498  0.4674  0.3713 -0.5727
  499SOL     OW 1524   2.644   2.927   1.075 -0.3859 -0.3032  0.1413
  499SOL    HW1 1525   2.583   2.897   1.143 -2.0955  0.5574 -0.9251
  499SOL    HW2 1526   2.652   3.021   1.091  2.6307 -0.7112  1.7034
  500SOL     OW 1527   3.354   3.514   2.987 -0.6932  0.3621 -0.1605
  500SOL    HW1 1528   3.386   3.582   2.927 -0.5087  0.8628  0.4866
  500SOL    HW2 1529   3.433   3.476   3.025 -0.8115  1.4260  1.2523
  501SOL     OW 1530   1.126   2.484   1.192  0.0589  0.4231 -0.1063
  501SOL    HW1 1531   1.220   2.474   1.181  0.1121 -0.7140  1.0893
  501SOL    HW2 1532   1.093   2.510   1.106  1.1945 -1.2353 -1.0746
  502SOL     OW 1533   1.684   0.967   1.194  0.2449 -0.2160 -0.4371
  502SOL    HW1 1534   1.593   0.997   1.183  0.3096  0.6769  1.1641
  502SOL    HW2 1535   1.732   1.009   1.123 -0.5923 -0.7444 -1.3364
  503SOL     OW 1536   4.730   2.597   0.524 -0.0675 -0.3608 -0.1610
  503SOL    HW1 1537   4.691   2.684   0.533 -2.4383 -1.5127  1.5935
  503SOL    HW2 1538   4.703   2.567   0.438 -0.4345  0.0926 -0.2073
  504SOL     OW 1539   1.628   2.657   1.328  0.3893 -0.3768  0.7819
  504SOL    HW1 1540   1.633   2.585   1.391  0.2967 -1.3668 -0.3201
  504SOL    HW2 1541   1.699   2.640   1.267 -0.2782 -0.1093 -0.0838
  505SOL     OW 1542   1.927   1.900   2.633 -0.4787 -0.7665 -0.4833
  505SOL    HW1 1543   1.845   1.946   2.648  0.3319  1.0449 -1.3894
  505SOL    HW2 1544   1.929   1.883   2.539  0.2759 -0.5992 -0.5059
  506SOL     OW 1545   1.679   4.413   0.524 -0.4507  0.3841 -0.5631
  506SOL    HW1 1546   1.766   4.454   0.524 -0.4869  0.4636 -0.0952
  506SOL    HW2 1547   1.622   4.478   0.565  0.0361 -1.2473  3.1499
  507SOL     OW 1548   3.585   2.578   2.130  0.1221  0.1813  0.2510
  507SOL    HW1 1549   3.492   2.597   2.142  0.2999  1.3368 -0.0688
  507SOL    HW2 1550   3.620   2.570   2.219 -0.1514  0.4492  0.3835
  508SOL     OW 1551   4.492   4.926   3.411  0.0953 -0.6371  0.4748
  508SOL    HW1 1552   4.446   5.009   3.397  0.9943 -0.2747 -0.4457
  508SOL    HW2 1553   4.553   4.919   3.337  0.5723 -1.7472  0.9485
  509SOL     OW 1554   4.387   2.723   3.280 -0.3384 -0.0849 -0.2470
  509SOL    HW1 1555   4.321   2.658   3.253  2.3511 -3.4060  0.4660
  509SOL    HW2 1556   4.445   2.730   3.205  2.2377 -2.6469  1.2765
  510SOL     OW 1557   1.093   3.136   1.782  0.5019  0.0274  0.4904
  510SOL    HW1 1558   1.131   3.223   1.763  1.5691 -0.7338 -1.0934
  510SOL    HW2 1559   1.115   3.120   1.873  1.9901  0.6394  0.2726
  511SOL     OW 1560   4.952   4.795   2.026 -0.1137  0.5968 -0.9039
  511SOL    HW1 1561   5.047   4.781   2.034  0.1368  2.1001 -0.8313
  511SOL    HW2 1562   4.924   4.823   2.113 -0.5437  0.5592 -1.0287
  512SOL     OW 1563   3.991   2.218   1.560  0.2432 -0.2346  0.4230
  512SOL    HW1 1564   3.986   2.145   1.498 -1.0844 -1.8190  2.2722
  512SOL    HW2 1565   3.937   2.190   1.634 -0.7673  2.9011  0.9953
  513SOL     OW 1566   2.105   4.339   2.565 -0.1538 -0.4189 -0.5344
  513SOL    HW1 1567   2.175   4.283   2.533 -1.4452 -1.2373 -2.0902
  513SOL    HW2 1568   2.145   4.426   2.574  0.8230 -0.6308 -2.3860
  514SOL     OW 1569   0.639   2.791   2.101  0.6668 -0.3768 -0.3630
  514SOL    HW1 1570   0.681   2.854   2.043 -2.0527  1.6737 -0.3167
  514SOL    HW2 1571   0.651   2.827   2.189  0.5170 -0.8168 -0.1581
  515SOL     OW 1572   0.944   1.227   2.271 -0.3642 -0.2599  0.4988
  515SOL    HW1 1573   0.977   1.295   2.213 -1.1033  0.2268  0.6311
  515SOL    HW2 1574   0.929   1.272   2.354 -0.8996 -0.5721  0.5764
  516SOL     OW 1575   2.876   0.432   0.113  0.3008 -0.0248 -0.0878
  516SOL    HW1 1576   2.814   0.360   0.108  2.6678 -2.3370  1.2044
  516SOL    HW2 1577   2.961   0.392   0.092  2.2735  1.4802  3.9976
  517SOL     OW 1578   3.099   2.076   0.188 -0.0914  0.8465 -0.1054
  517SOL    HW1 1579   3.067   2.020   0.259 -0.6119  2.9139  1.3883
  517SOL    HW2 1580   3.150   2.017   0.132  0.3114 -0.8980  1.9506
  518SOL     OW 1581   1.579   0.311   2.031 -0.1815 -0.0567  0.0750
  518SOL    HW1 1582   1.595   0.314   2.126  1.4552  0.6149 -0.1740
  518SOL    HW2 1583   1.642   0.374   1.995 -0.8718 -0.2041 -1.4533
  519SOL     OW 1584   1.656   4.849   1.188  0.4183 -0.1707 -0.3978
  519SOL    HW1 1585   1.659   4.764   1.146  1.1437  0.7216 -2.2741
  519SOL    HW2 1586   1.601   4.903   1.131  0.6740  0.8534  0.2761
  520SOL     OW 1587   2.703   1.464   0.266 -0.3428 -0.8137  0.2748
  520SOL    HW1 1588   2.698   1.558   0.249  0.2394 -0.5779  1.3179
  520SOL    HW2 1589   2.793   1.450   0.295 -0.8322 -1.4192  1.5850
  521SOL     OW 1590   3.495   1.381   0.339 -0.1737  0.4348  0.0108
  521SOL    HW1 1591   3.405   1.359   0.362 -0.0480 -0.6853 -0.5188
  521SOL    HW2 1592   3.548   1.341   0.407  0.1180 -1.8477 -1.4656
  522SOL     OW 1593   2.657   2.576   1.661 -0.3297 -0.5329  0.0980
  522SOL    HW1 1594   2.669   2.601   1.569 -0.2761  1.6724  0.6490
  522SOL    HW2 1595   2.705   2.494   1.670  1.8026  0.4681 -1.2813
  523SOL     OW 1596   2.198   2.553   1.783  0.4729  0.2949 -0.6785
  523SOL    HW1 1597   2.279   2.579   1.827  1.4269 -0.7108 -1.7765
  523SOL    HW2 1598   2.128   2.588   1.839  1.6521  1.7837 -0.0683
  524SOL     OW 1599   2.723   0.192   0.398  0.8851  0.7076 -0.3326
  524SOL    HW1 1600   2.665   0.264   0.371 -1.1207 -0.8535 -0.4373
  524SOL    HW2 1601   2.770   0.168   0.318  0.2468  0.7572 -0.7296
  525SOL     OW 1602   4.060   2.892   1.941  0.0673 -0.0201 -0.3421
  525SOL    HW1 1603   3.990   2.866   1.881  0.6353 -0.7215 -0.7167
  525SOL    HW2 1604   4.018   2.952   2.002 -0.5892  0.4760 -1.2612
  526SOL     OW 1605   2.576   0.517   0.321 -0.5067  0.4343  0.0220
  526SOL    HW1 1606   2.545   0.574   0.391 -0.2718  1.2032 -0.4879
  526SOL    HW2 1607   2.521   0.440   0.326 -1.0014  0.8197  0.5630
  527SOL     OW 1608   3.085   1.132   2.478 -1.1145 -0.1315  0.1923
  527SOL    HW1 1609   3.025   1.064   2.450  0.5491 -1.3840 -0.5183
  527SOL    HW2 1610   3.128   1.096   2.556 -0.3888  0.2036 -0.0439
  528SOL     OW 1611   1.195   3.851   2.284 -0.0340 -0.1976 -0.2245
  528SOL    HW1 1612   1.157   3.805   2.358  0.7459 -0.3108  0.1096
  528SOL    HW2 1613   1.184   3.944   2.305  0.4131 -0.2273  0.1587
  529SOL     OW 1614   3.344   3.781   2.344 -0.1096 -0.1802  0.5826
  529SOL    HW1 1615   3.314   3.869   2.326 -1.1906 -0.7034 -0.2499
  529SOL    HW2 1616   3.408   3.791   2.415 -1.1882  1.1126  1.3953
  530SOL     OW 1617   0.026   3.462   1.880 -0.2352  0.2098 -0.2105
  530SOL    HW1 1618   0.013   3.387   1.938 -1.6144  0.9183  0.4463
  530SOL    HW2 1619  -0.054   3.466   1.828 -0.1377  1.1758 -0.3030
  531SOL     OW 1620   2.847   3.269   1.556  0.3153  0.3888 -0.2190
  531SOL    HW1 1621   2.880   3.336   1.496 -0.6428  1.2685  0.2015
  531SOL    HW2 1622   2.831   3.193   1.500  2.7214 -0.0039 -0.4837
  532SOL     OW 1623   1.735   2.289   0.857  0.5806 -0.2838 -0.8675
  532SOL    HW1 1624   1.764   2.287   0.765  0.2487 -2.0938 -0.9741
  532SOL    HW2 1625   1.652   2.240   0.856  0.6030 -0.3604  0.4167
  533SOL     OW 1626   4.448   0.665   3.472 -0.3779 -0.2509  0.4209
  533SOL    HW1 1627   4.506   0.721   3.421  0.0677 -0.6996  0.4264
  533SOL    HW2 1628   4.370   0.655   3.417  0.2021 -0.9408 -0.3053
  534SOL     OW 1629   1.581   1.190   2.992 -0.0073  0.3133 -0.4994
  534SOL    HW1 1630   1.650   1.159   2.934 -0.5557 -2.5987  0.2475
  534SOL    HW2 1631   1.508   1.209   2.933 -0.1011 -1.2499 -0.9309
  535SOL     OW 1632   0.193   2.674   3.327  0.7515  0.2336 -0.0698
  535SOL    HW1 1633   0.111   2.699   3.285  0.4176  2.2924  1.6187
  535SOL    HW2 1634   0.259   2.731   3.288  1.4460 -1.3871 -1.3946
  536SOL     OW 1635   0.577   1.183   1.825 -0.3612 -0.4485  0.2425
  536SOL    HW1 1636   0.572   1.156   1.917 -4.4791 -0.8472  0.1112
  536SOL    HW2 1637   0.593   1.101   1.777  0.5819 -0.4324  0.5138
  537SOL     OW 1638   3.563   0.678   2.075 -0.1230 -0.3317  0.2959
  537SOL    HW1 1639   3.529   0.762   2.106 -1.3643 -0.4573 -0.6410
  537SOL    HW2 1640   3.627   0.701   2.007  2.5507 -0.0584  2.7176
  538SOL     OW 1641   2.937   1.629   0.719 -0.4426  0.1702 -0.7230
  538SOL    HW1 1642   2.991   1.588   0.786 -0.2540  0.3998 -0.7338
  538SOL    HW2 1643   2.893   1.702   0.764 -0.5876  0.1069 -0.7617
  539SOL     OW 1644   4.442   0.977   0.420  0.0162  0.1594 -0.0683
  539SOL    HW1 1645   4.371   1.014   0.368 -1.0724 -0.6588  0.8032
  539SOL    HW2 1646   4.501   0.937   0.356 -0.2515  0.9105 -0.8042
  540SOL     OW 1647   3.401   4.944   1.551  0.3874  0.3292 -0.1827
  540SOL    HW1 1648   3.318   4.899   1.531 -0.7474  1.4794  1.6564
  540SOL    HW2 1649   3.403   5.019   1.492 -0.7383  1.2151  0.8505
  541SOL     OW 1650   3.072   4.665   0.209 -0.6208 -0.2365  0.2123
  541SOL    HW1 1651   3.005   4.663   0.278 -0.5200 -0.3659  0.3088
  541SOL    HW2 1652   3.028   4.630   0.132 -1.2869  1.6000 -0.3013
  542SOL     OW 1653   4.513   3.310   1.044 -0.4667 -0.4969  0.1114
  542SOL    HW1 1654   4.475   3.259   1.116  1.7992 -0.1335  1.7066
  542SOL    HW2 1655   4.547   3.389   1.087  0.3815  0.0353 -1.4715
  543SOL     OW 1656   4.777   0.610   2.124 -0.1262 -0.2642  0.0840
  543SOL    HW1 1657   4.860   0.657   2.124 -0.2315 -0.0783 -0.2883
  543SOL    HW2 1658   4.758   0.594   2.032  0.0259 -1.2443  0.2027
  544SOL     OW 1659   3.890   1.183   1.153 -0.5082  0.2888  0.1982
  544SOL    HW1 1660   3.876   1.120   1.083 -0.1317  0.8488 -0.3996
  544SOL    HW2 1661   3.983   1.177   1.173 -0.3094  1.1607 -0.3858
  545SOL     OW 1662   1.431   0.410   1.622  0.0529 -0.1131  0.4441
  545SOL    HW1 1663   1.436   0.343   1.690  1.0200  0.1011  0.6052
  545SOL    HW2 1664   1.465   0.368   1.543  1.6556  0.4637  0.7918
  546SOL     OW 1665   2.117   4.275   0.384  0.0781  0.0174  0.3441
  546SOL    HW1 1666   2.202   4.268   0.427  0.4321  0.4444 -0.2587
  546SOL    HW2 1667   2.087   4.363   0.405 -0.2617 -0.1689  0.6385
  547SOL     OW 1668   1.264   4.774   1.164 -0.5011 -0.1804 -0.3259
  547SOL    HW1 1669   1.216   4.804   1.242  1.4498 -1.4574  1.4675
  547SOL    HW2 1670   1.343   4.828   1.163 -0.6540  0.0337 -1.6387
  548SOL     OW 1671   3.030   1.192   0.151  0.2212 -0.1993 -0.3295
  548SOL    HW1 1672   3.010   1.137   0.226  0.9950 -0.5233 -0.3577
  548SOL    HW2 1673   3.100   1.147   0.105 -0.1419  0.0644 -1.1745
  549SOL     OW 1674   2.231   4.792   3.129  0.0952  0.0297 -0.2578
  549SOL    HW1 1675   2.148   4.839   3.119 -0.4304 -0.6117  0.9512
  549SOL    HW2 1676   2.298   4.859   3.116 -0.6305  0.8958  0.3567
  550SOL     OW 1677   3.202   3.399   1.891 -0.2359 -0.2948 -0.0069
  550SOL    HW1 1678   3.259   3.336   1.847 -0.1281  0.1486 -0.5144
  550SOL    HW2 1679   3.117   3.355   1.897  0.0249 -0.7638  0.3045
  551SOL     OW 1680   3.811   3.644   3.298  0.1683  0.1430 -0.6062
  551SOL    HW1 1681   3.763   3.591   3.235 -1.2698 -0.3429  0.8260
  551SOL    HW2 1682   3.747   3.667   3.365  1.8224 -0.1639  1.1882
  552SOL     OW 1683   3.863   1.180   2.922 -0.0491 -0.0140 -0.8182
  552SOL    HW1 1684   3.796   1.137   2.868 -1.1920  0.2682  0.3455
  552SOL    HW2 1685   3.838   1.272   2.923 -1.8872 -0.4038  2.6462
  553SOL     OW 1686   0.531   3.067   3.199 -0.0958  0.2171 -0.6775
  553SOL    HW1 1687   0.587   2.991   3.213  0.2855 -0.1770 -3.5591
  553SOL    HW2 1688   0.590   3.133   3.162 -1.3280 -0.0942 -3.4997
  554SOL     OW 1689   3.379   0.805   0.528  0.0958 -0.3898 -0.0605
  554SOL    HW1 1690   3.334   0.752   0.463 -0.0445 -0.1535 -0.1558
  554SOL    HW2 1691   3.322   0.803   0.605  0.0956 -0.3850 -0.0605
  555SOL     OW 1692   3.422   0.105   3.082  0.1277 -0.3048 -0.6078
  555SOL    HW1 1693   3.372   0.098   3.163 -1.3063 -0.5386 -1.4669
  555SOL    HW2 1694   3.371   0.165   3.027 -0.4547 -2.2500 -2.3441
  556SOL     OW 1695   0.273   2.288   2.581 -0.1746  0.4902 -0.6840
  556SOL    HW1 1696   0.309   2.367   2.541 -0.8137  2.1219  1.7444
  556SOL    HW2 1697   0.222   2.320   2.656 -2.1722 -2.0899 -0.8041
  557SOL     OW 1698   4.803   0.236   0.143 -0.5848 -0.1455  0.1330
  557SOL    HW1 1699   4.747   0.314   0.143 -0.8238 -0.3132  0.8450
  557SOL    HW2 1700   4.760   0.176   0.083 -0.2449  0.3721 -0.6518
  558SOL     OW 1701   0.655   2.065   1.887 -0.6606 -0.6591 -0.5912
  558SOL    HW1 1702   0.733   2.078   1.941 -0.7621 -1.4298 -0.2544
  558SOL    HW2 1703   0.645   2.148   1.839  0.7038 -0.7635 -1.0862
  559SOL     OW 1704   1.325   1.296   1.027  0.0172  0.3626  0.0239
  559SOL    HW1 1705   1.272   1.282   0.948  0.5336  0.9553 -0.4299
  559SOL    HW2 1706   1.268   1.348   1.084 -0.5786 -0.5502  0.2982
  560SOL     OW 1707   3.979   0.782   3.298 -0.2501 -0.1545 -0.6024
  560SOL    HW1 1708   3.910   0.842   3.327 -0.2846 -0.3771 -0.2151
  560SOL    HW2 1709   3.988   0.720   3.370 -0.7845 -1.1155 -1.3517
  561SOL     OW 1710   4.844   1.986   2.243 -0.3428 -0.1823  0.5085
  561SOL    HW1 1711   4.803   2.032   2.170  0.2025 -0.4045  0.0606
  561SOL    HW2 1712   4.784   1.999   2.316 -2.2475 -2.1778 -0.5973
  562SOL     OW 1713   0.382   3.881   3.117 -1.1863  0.2423 -0.1711
  562SOL    HW1 1714   0.396   3.952   3.179  1.0859 -1.6164  1.5947
  562SOL    HW2 1715   0.412   3.802   3.162 -2.1177 -1.6495 -2.6049
  563SOL     OW 1716   2.878   1.098   0.725  0.6389  0.0690 -0.0451
  563SOL    HW1 1717   2.918   1.015   0.698 -1.0635 -1.4834  1.8763
  563SOL    HW2 1718   2.796   1.102   0.676  0.0925 -0.0605  0.8469
  564SOL     OW 1719   2.981   2.353   2.841  0.6850 -0.3829  0.0121
  564SOL    HW1 1720   3.070   2.387   2.844  1.4381 -2.3170  0.9453
  564SOL    HW2 1721   2.930   2.414   2.894  1.9059 -0.4426  1.3070
  565SOL     OW 1722   0.893   1.307   0.193 -0.6371 -0.0252 -0.0011
  565SOL    HW1 1723   0.947   1.383   0.213  1.5115 -1.9499  2.0587
  565SOL    HW2 1724   0.822   1.342   0.138 -0.2998  3.5808  1.5976
  566SOL     OW 1725   3.175   0.373   0.873  0.2333 -0.4576 -0.5304
  566SOL    HW1 1726   3.231   0.349   0.947  0.2751  0.8764 -0.0990
  566SOL    HW2 1727   3.095   0.406   0.914  1.0993  2.4347 -0.9504
  567SOL     OW 1728   3.967   4.676   3.410 -0.5109 -0.4315 -0.1561
  567SOL    HW1 1729   3.881   4.681   3.369 -0.9165 -0.0797  0.7030
  567SOL    HW2 1730   4.006   4.596   3.375 -0.7370 -0.0126 -1.3898
  568SOL     OW 1731   4.269   3.154   3.059  0.0135  0.1051  0.4538
  568SOL    HW1 1732   4.189   3.182   3.015 -0.2256 -0.5951  0.4380
  568SOL    HW2 1733   4.251   3.164   3.152  0.3385  1.0962  0.4179
  569SOL     OW 1734   0.736   4.383   1.286  0.3121 -0.2293 -0.0653
  569SOL    HW1 1735   0.666   4.414   1.230 -1.3454 -1.3265  1.3086
  569SOL    HW2 1736   0.761   4.298   1.249  0.7271  0.0230 -0.3760
  570SOL     OW 1737   4.029   3.915   0.011 -0.1769 -0.1533 -0.3229
  570SOL    HW1 1738   4.032   3.907  -0.084 -1.0449  1.0980 -0.4876
  570SOL    HW2 1739   4.098   3.857   0.043  0.7226  0.0923 -1.7499
  571SOL     OW 1740   2.122   4.798   1.261  0.2275  0.0281 -0.0515
  571SOL    HW1 1741   2.199   4.822   1.209 -0.0477 -1.2984 -1.1010
  571SOL    HW2 1742   2.057   4.769   1.196 -0.2701 -1.2614  0.9889
  572SOL     OW 1743   4.830   0.780   1.069  0.3123 -0.1909 -0.4048
  572SOL    HW1 1744   4.777   0.852   1.104 -0.1952  0.0775 -1.6657
  572SOL    HW2 1745   4.838   0.719   1.142  0.4164  0.9518  0.5731
  573SOL     OW 1746   0.062   1.973   2.996  0.2837  0.1218 -0.2609
  573SOL    HW1 1747   0.036   1.885   3.022  1.7051 -0.3922 -0.4558
  573SOL    HW2 1748   0.108   1.961   2.913 -1.0887  1.3001 -1.2483
  574SOL     OW 1749   2.615   4.773   2.293 -0.0666 -0.2575  0.1750
  574SOL    HW1 1750   2.639   4.861   2.263  0.4568  0.4800  2.5582
  574SOL    HW2 1751   2.530   4.784   2.335 -0.3483 -1.0746 -0.1556
  575SOL     OW 1752   4.276   3.445   2.852 -0.5293 -0.2354 -0.1495
  575SOL    HW1 1753   4.222   3.435   2.930  0.5967 -0.4394  0.6270
  575SOL    HW2 1754   4.276   3.540   2.836 -2.5158 -0.3625 -1.2166
  576SOL     OW 1755   3.708   2.983   0.638  0.3259 -0.3479  0.3815
  576SOL    HW1 1756   3.649   3.018   0.705 -0.0865  0.1334 -0.2231
  576SOL    HW2 1757   3.680   3.025   0.557  2.2409  0.8183  0.2544
  577SOL     OW 1758   3.179   0.113   2.034  0.8781  0.0443  0.2052
  577SOL    HW1 1759   3.227   0.087   1.956  0.3555 -2.1975  0.5619
  577SOL    HW2 1760   3.242   0.164   2.085  1.8169 -0.0717 -0.8054
  578SOL     OW 1761   3.415   3.780   0.875  0.3608  0.3358  0.0717
  578SOL    HW1 1762   3.433   3.703   0.822 -0.0416  0.3169 -0.0430
  578SOL    HW2 1763   3.478   3.775   0.947 -1.7987 -1.9638  1.9944
  579SOL     OW 1764   1.313   1.842   3.045 -0.8577  0.3133  0.1818
  579SOL    HW1 1765   1.382   1.898   3.011 -0.9280  0.2805 -0.0176
  579SOL    HW2 1766   1.357   1.760   3.068 -1.1225 -0.4684 -1.8293
  580SOL     OW 1767   0.121   3.560   0.986 -0.2937 -0.1491 -0.4979
  580SOL    HW1 1768   0.132   3.469   1.012 -0.4447  0.1400  0.6034
  580SOL    HW2 1769   0.064   3.556   0.909 -0.4502 -0.9739 -0.3496
  581SOL     OW 1770   0.658   3.351   1.363  0.2682  0.2069  0.1723
  581SOL    HW1 1771   0.565   3.330   1.354  0.1670  0.2996  0.9746
  581SOL    HW2 1772   0.664   3.404   1.442  0.6758  2.3648 -1.2246
  582SOL     OW 1773   2.578   2.369   2.854  0.5837 -0.2277 -1.0876
  582SOL    HW1 1774   2.503   2.386   2.797 -1.3517  0.1536  1.3864
  582SOL    HW2 1775   2.543   2.313   2.923  3.0175 -1.3362 -0.6531
  583SOL     OW 1776   2.745   1.180   0.272  0.0338 -0.2751 -0.5485
  583SOL    HW1 1777   2.733   1.274   0.258 -2.4476 -0.3923  0.2502
  583SOL    HW2 1778   2.711   1.140   0.192  2.3862 -0.5255 -1.4971
  584SOL     OW 1779   4.134   3.760   0.719 -0.1958 -0.3785  0.3107
  584SOL    HW1 1780   4.078   3.689   0.687  0.1078  0.0449 -1.2144
  584SOL    HW2 1781   4.075   3.835   0.728 -0.1605 -0.3292  0.1331
  585SOL     OW 1782   0.421   3.538   1.410  0.1973  0.1615 -0.0571
  585SOL    HW1 1783   0.377   3.454   1.396  0.0455  0.2592 -0.1689
  585SOL    HW2 1784   0.350   3.599   1.428  0.2801  0.3400 -0.3355
  586SOL     OW 1785   2.283   3.725   0.272  0.4850  0.2591  0.0471
  586SOL    HW1 1786   2.308   3.716   0.364 -0.0612 -0.1753  0.1581
  586SOL    HW2 1787   2.285   3.819   0.256  0.8312  0.3201  0.4330
  587SOL     OW 1788   0.307   2.313   3.453 -0.1630 -0.1905 -0.3352
  587SOL    HW1 1789   0.214   2.331   3.439 -0.1926  0.4309  0.5666
  587SOL    HW2 1790   0.315   2.219   3.439 -0.8076 -0.1552 -1.0288
  588SOL     OW 1791   2.180   4.085   1.679  0.3353  0.3481  0.2742
  588SOL    HW1 1792   2.169   4.149   1.749  0.2891 -0.1696  0.7443
  588SOL    HW2 1793   2.273   4.060   1.684  0.1244 -0.3619  0.7432
  589SOL     OW 1794   0.205   3.397   1.691  0.1597 -0.0015 -0.4384
  589SOL    HW1 1795   0.148   3.341   1.639 -0.0443  1.0041 -1.3539
  589SOL    HW2 1796   0.152   3.425   1.765  0.7011 -2.0831  0.7915
  590SOL     OW 1797   1.484   0.326   0.789  0.5111 -0.0679 -0.2662
  590SOL    HW1 1798   1.542   0.394   0.823 -0.8297  1.3488 -0.6571
  590SOL    HW2 1799   1.523   0.244   0.819  2.2516  0.8525  0.1401
  591SOL     OW 1800   2.802   3.334   0.274  0.9960 -0.0404  0.5515
  591SOL    HW1 1801   2.769   3.320   0.363 -1.4751 -0.5314 -0.3451
  591SOL    HW2 1802   2.760   3.415   0.246 -0.6996 -1.4143 -1.1374
  592SOL     OW 1803   2.852   2.575   0.410 -0.1771 -0.1527  0.2075
  592SOL    HW1 1804   2.816   2.519   0.479 -0.9470  0.4168  0.2816
  592SOL    HW2 1805   2.936   2.605   0.445 -1.1480  1.2121  1.5205
  593SOL     OW 1806   4.170   2.521   1.168 -0.0870 -0.3283 -0.1176
  593SOL    HW1 1807   4.155   2.449   1.228 -1.3164  0.5458  0.6594
  593SOL    HW2 1808   4.235   2.487   1.106 -1.4802 -2.4986 -0.4835
  594SOL     OW 1809   1.115   4.483   0.942  0.5523  0.3359  0.1260
  594SOL    HW1 1810   1.057   4.541   0.992 -0.9663 -0.1975 -0.9551
  594SOL    HW2 1811   1.150   4.422   1.007  0.6752  1.2575  0.9496
  595SOL     OW 1812   2.967   0.576   1.852 -0.1827  0.1773  0.2606
  595SOL    HW1 1813   3.031   0.540   1.791 -0.8991  0.4735 -0.6828
  595SOL    HW2 1814   2.985   0.530   1.935  1.1513  0.1667 -0.0130
  596SOL     OW 1815   1.505   1.486   2.004 -0.2675  1.0302 -0.3813
  596SOL    HW1 1816   1.519   1.475   2.098  0.1443  0.4097 -0.5069
  596SOL    HW2 1817   1.548   1.569   1.983 -0.8656  1.4664  0.0760
  597SOL     OW 1818   4.249   3.118   1.732 -0.3565  0.0198  0.0939
  597SOL    HW1 1819   4.165   3.163   1.735 -0.6815 -0.2492 -2.5101
  597SOL    HW2 1820   4.265   3.091   1.822 -3.1375 -0.0601  0.6514
  598SOL     OW 1821   0.682   1.288   3.304  0.3733 -0.4751  0.4608
  598SOL    HW1 1822   0.728   1.218   3.258  0.9523 -0.9435  1.6907
  598SOL    HW2 1823   0.593   1.255   3.315 -0.0960  0.1321 -1.2982
  599SOL     OW 1824   1.301   3.630   0.143 -0.3566  0.5772  0.3507
  599SOL    HW1 1825   1.364   3.702   0.150 -1.0465  1.2310 -0.0613
  599SOL    HW2 1826   1.356   3.551   0.138  0.4269  1.1227  0.1221
  600SOL     OW 1827   4.369   0.684   2.379 -0.0820 -0.1574  0.3464
  600SOL    HW1 1828   4.359   0.778   2.371 -0.5612 -0.2955 -0.8812
  600SOL    HW2 1829   4.452   0.664   2.337 -0.0615 -0.3089  0.4534
  601SOL     OW 1830   0.973   3.824   1.433 -0.8672 -0.3338 -0.3865
  601SOL    HW1 1831   0.961   3.795   1.523  3.5378 -0.2431  0.4526
  601SOL    HW2 1832   0.900   3.884   1.417 -2.4251 -1.1959  2.6765
  602SOL     OW 1833   1.188   1.456   2.589  0.9130 -0.2296  0.3838
  602SOL    HW1 1834   1.125   1.521   2.558 -1.5376 -0.5483  4.0673
  602SOL    HW2 1835   1.169   1.378   2.537  0.6498  0.6294 -0.8683
  603SOL     OW 1836   4.231   0.457   2.243 -0.3761  0.2130  0.3442
  603SOL    HW1 1837   4.309   0.402   2.240  0.0368  0.7877  0.3426
  603SOL    HW2 1838   4.256   0.531   2.299 -1.8509 -0.9986  2.8158
  604SOL     OW 1839   0.207   1.987   1.695 -0.1551 -0.3653 -0.1966
  604SOL    HW1 1840   0.261   1.991   1.773 -0.2180  2.2809 -0.2054
  604SOL    HW2 1841   0.269   1.994   1.622 -0.3531  0.8369 -0.2589
  605SOL     OW 1842   1.369   4.122   2.451 -0.4811  0.5142  0.1914
  605SOL    HW1 1843   1.303   4.135   2.383 -0.0525  1.1686 -0.1064
  605SOL    HW2 1844   1.331   4.160   2.530 -0.3976  1.0382 -0.0183
  606SOL     OW 1845   1.709   0.504   1.882  0.6347  0.3316  0.6849
  606SOL    HW1 1846   1.728   0.493   1.789 -0.5037 -0.0785  0.4770
  606SOL    HW2 1847   1.694   0.598   1.893 -1.1028  0.1811  0.0251
  607SOL     OW 1848   3.631   1.616   0.397 -0.0616  0.9732 -0.5992
  607SOL    HW1 1849   3.570   1.543   0.388 -0.0643  0.9612 -0.4817
  607SOL    HW2 1850   3.710   1.588   0.351  0.2272  0.5730  0.1300
  608SOL     OW 1851   0.296   4.495   1.208 -0.3704 -0.0903 -0.0362
  608SOL    HW1 1852   0.379   4.447   1.206 -1.0951 -1.3691 -1.0719
  608SOL    HW2 1853   0.271   4.503   1.116 -0.6931  1.5937  0.1590
  609SOL     OW 1854   1.451   0.643   0.961  0.6218 -0.2532  0.3069
  609SOL    HW1 1855   1.456   0.607   1.050  0.1395 -0.8537  0.1018
  609SOL    HW2 1856   1.542   0.643   0.931  0.6225 -1.4990  0.2507
  610SOL     OW 1857   1.207   1.798   0.298  0.0560  0.0733  0.1219
  610SOL    HW1 1858   1.274   1.730   0.291 -1.2362 -1.4152  1.3076
  610SOL    HW2 1859   1.255   1.879   0.316  1.6926 -0.3404 -2.1126
  611SOL     OW 1860   4.533   1.274   0.970 -0.1155 -0.2758 -0.6938
  611SOL    HW1 1861   4.596   1.218   0.925 -1.8169 -3.6510  0.7470
  611SOL    HW2 1862   4.455   1.273   0.915 -0.4286  0.0759 -0.2697
  612SOL     OW 1863   4.198   1.249   1.584  0.0168 -0.2422 -0.3711
  612SOL    HW1 1864   4.260   1.303   1.536  2.5867 -2.4668  0.2089
  612SOL    HW2 1865   4.189   1.169   1.532 -1.4080 -0.4907  0.1923
  613SOL     OW 1866   4.678   3.613   2.359  0.0684  0.5486  0.1709
  613SOL    HW1 1867   4.760   3.580   2.395  0.3779  1.8749  0.7455
  613SOL    HW2 1868   4.702   3.649   2.273 -0.1156  0.0343 -0.1021
  614SOL     OW 1869   3.746   0.584   0.256  0.5297  0.5080  0.1724
  614SOL    HW1 1870   3.778   0.674   0.257  0.4744  0.5268  0.3323
  614SOL    HW2 1871   3.760   0.554   0.166 -1.5376  1.4312 -0.5138
  615SOL     OW 1872   1.662   4.876   0.620 -0.5755  0.2312  0.1225
  615SOL    HW1 1873   1.748   4.897   0.655  0.1770  0.2950 -1.6391
  615SOL    HW2 1874   1.673   4.791   0.579 -0.8355  1.0216 -1.6810
  616SOL     OW 1875   2.582   4.416   0.511  0.1367 -0.1687  0.0192
  616SOL    HW1 1876   2.598   4.334   0.463 -1.7068  1.3684 -3.6626
  616SOL    HW2 1877   2.663   4.465   0.502  0.2718 -0.4577 -0.4017
  617SOL     OW 1878   2.215   3.421   3.105 -0.2584 -0.1748 -0.4657
  617SOL    HW1 1879   2.163   3.403   3.026  0.2286 -1.6864 -0.4709
  617SOL    HW2 1880   2.155   3.405   3.177 -0.4112  0.2156 -0.5021
  618SOL     OW 1881   4.056   4.272   2.056 -0.1940 -0.2253  0.4811
  618SOL    HW1 1882   4.026   4.358   2.085  0.4728  0.3080 -0.3740
  618SOL    HW2 1883   3.977   4.228   2.024 -0.4959  0.1584  0.6909
  619SOL     OW 1884   4.024   3.785   1.016  0.0170  0.0102 -0.3089
  619SOL    HW1 1885   4.079   3.757   0.943  0.6914  1.4430 -0.3789
  619SOL    HW2 1886   3.955   3.838   0.975 -0.5329 -0.4969 -0.0590
  620SOL     OW 1887   0.567   0.751   2.945 -0.2544 -0.0702 -0.6048
  620SOL    HW1 1888   0.618   0.701   3.007 -0.0607 -0.1386 -0.8181
  620SOL    HW2 1889   0.531   0.686   2.884 -1.7606 -0.1890  0.3543
  621SOL     OW 1890   3.444   3.469   2.531  0.2125  0.5122 -0.0306
  621SOL    HW1 1891   3.472   3.384   2.498 -0.0554  0.7160 -0.8243
  621SOL    HW2 1892   3.382   3.500   2.465 -0.8757  0.6398  1.0268
  622SOL     OW 1893   3.813   2.705   2.855 -0.1735 -0.3359 -1.0623
  622SOL    HW1 1894   3.872   2.779   2.838 -2.2964  1.9141  0.6856
  622SOL    HW2 1895   3.737   2.722   2.799 -0.4680 -1.5183 -1.0420
  623SOL     OW 1896   0.986   1.374   2.047 -0.3702 -0.0784 -0.2595
  623SOL    HW1 1897   1.064   1.417   2.012 -0.6247  0.0476 -0.6770
  623SOL    HW2 1898   0.928   1.364   1.971 -1.7799  2.0087  0.4728
  624SOL     OW 1899   4.518   2.898   1.136 -0.3818 -0.2453  0.9568
  624SOL    HW1 1900   4.465   2.958   1.083  2.5522 -0.9004 -3.2096
  624SOL    HW2 1901   4.473   2.814   1.130  0.0843 -0.4072 -1.0668
  625SOL     OW 1902   0.825   0.328   0.845 -0.1419 -0.2163  0.0607
  625SOL    HW1 1903   0.778   0.404   0.881  0.5419  0.8938 -1.2912
  625SOL    HW2 1904   0.860   0.360   0.762  0.0567 -2.0749 -0.5997
  626SOL     OW 1905   0.121   0.216   1.707 -0.8293 -0.0641  0.6698
  626SOL    HW1 1906   0.093   0.175   1.789 -0.1654  1.3002  1.6262
  626SOL    HW2 1907   0.204   0.259   1.729 -1.6250  2.0098 -0.1612
  627SOL     OW 1908   0.557   4.211   0.601  0.0036  0.9554 -0.1984
  627SOL    HW1 1909   0.601   4.288   0.637 -1.9285  2.5059 -0.9670
  627SOL    HW2 1910   0.624   4.143   0.602  1.2483  2.1023  2.2430
  628SOL     OW 1911   0.393   2.299   1.324 -0.1817  0.1798 -0.3567
  628SOL    HW1 1912   0.401   2.292   1.419  0.7800  0.9634 -0.3644
  628SOL    HW2 1913   0.299   2.307   1.308 -0.3492  0.0479  0.5242
  629SOL     OW 1914   2.255   0.850   2.512  0.1247  0.3120  0.0551
  629SOL    HW1 1915   2.294   0.893   2.436  0.5118 -3.5079 -2.1760
  629SOL    HW2 1916   2.310   0.878   2.586  2.6880  0.6577 -1.8187
  630SOL     OW 1917   0.725   2.432   2.982 -0.1142  0.0418  0.2887
  630SOL    HW1 1918   0.775   2.398   2.907  0.3236 -1.5142  1.2367
  630SOL    HW2 1919   0.722   2.358   3.043 -0.3366  1.3176  1.8645
  631SOL     OW 1920   2.692   3.972   2.166 -0.1890 -0.5818  0.1689
  631SOL    HW1 1921   2.625   3.936   2.224  1.2879 -1.2464  1.5491
  631SOL    HW2 1922   2.751   4.021   2.224 -0.0248  0.8625 -1.1462
  632SOL     OW 1923   0.833   0.994   0.506 -0.1364 -0.4258  0.8473
  632SOL    HW1 1924   0.773   1.049   0.456 -0.3299 -0.6564  0.8229
  632SOL    HW2 1925   0.887   1.056   0.556 -0.1164 -0.2036  0.5533
  633SOL     OW 1926   3.245   1.397   2.172 -0.3486 -0.0726 -0.2724
  633SOL    HW1 1927   3.216   1.488   2.165  0.5462  0.1902 -0.6643
  633SOL    HW2 1928   3.277   1.376   2.084  0.7444 -0.3172  0.1683
  634SOL     OW 1929   4.088   3.422   3.164 -0.2336  0.0424 -0.0281
  634SOL    HW1 1930   4.044   3.407   3.248  3.1628  0.5325  2.0448
  634SOL    HW2 1931   4.056   3.352   3.107 -2.1460 -0.7453  1.8675
  635SOL     OW 1932   0.187   4.881   2.373 -0.5099 -0.2131 -0.1032
  635SOL    HW1 1933   0.101   4.882   2.330 -0.6748 -0.6231  0.2095
  635SOL    HW2 1934   0.246   4.847   2.306 -0.4050  0.9678 -0.6373
  636SOL     OW 1935   4.637   4.205   1.950  0.8673  0.3092  0.0488
  636SOL    HW1 1936   4.569   4.272   1.953  0.0191 -0.5676  1.0695
  636SOL    HW2 1937   4.602   4.139   1.890  0.9379 -0.0254  0.3781
  637SOL     OW 1938   0.406   2.230   0.213  0.0253 -0.1358  0.5732
  637SOL    HW1 1939   0.454   2.210   0.294 -0.4260  2.5211  1.5774
  637SOL    HW2 1940   0.453   2.304   0.175 -1.1796  0.1896 -0.3394
  638SOL     OW 1941   1.550   2.441   0.690  0.1256  0.5754 -0.5202
  638SOL    HW1 1942   1.542   2.355   0.731  0.1682  1.0753  0.5778
  638SOL    HW2 1943   1.515   2.429   0.602  1.1598 -0.8286 -0.7792
  639SOL     OW 1944   0.118   1.689   0.922 -0.2539  0.2154 -0.2984
  639SOL    HW1 1945   0.125   1.777   0.960  0.3096  0.3901 -0.7944
  639SOL    HW2 1946   0.149   1.630   0.990 -3.1191  0.1101  1.0892
  640SOL     OW 1947   2.491   4.278   2.518 -0.5277 -0.2372 -0.3470
  640SOL    HW1 1948   2.507   4.248   2.607 -1.0685 -2.8646 -1.0419
  640SOL    HW2 1949   2.414   4.229   2.490 -0.4787  0.6707 -2.2124
  641SOL     OW 1950   0.503   1.935   1.348  0.0241 -0.3107 -0.2306
  641SOL    HW1 1951   0.525   1.909   1.438 -0.1986  0.7675  0.1464
  641SOL    HW2 1952   0.552   2.016   1.334 -1.4547  0.5797 -0.3883
  642SOL     OW 1953   1.087   4.534   2.704  0.0890  0.5194  0.3055
  642SOL    HW1 1954   1.059   4.526   2.613  0.5179 -0.0733  0.2222
  642SOL    HW2 1955   1.077   4.446   2.740  0.0748  0.7162  0.7852
  643SOL     OW 1956   3.701   2.536   0.113  0.2237 -0.0885 -0.0050
  643SOL    HW1 1957   3.717   2.506   0.023 -0.6923  0.6632 -0.4288
  643SOL    HW2 1958   3.730   2.462   0.167 -0.9379 -1.3365 -0.9842
  644SOL     OW 1959   2.013   3.946   2.024  0.3783 -0.4407 -0.6186
  644SOL    HW1 1960   2.010   4.035   2.058  0.8567 -1.3633  2.1780
  644SOL    HW2 1961   2.101   3.937   1.987  1.2179 -0.3791  1.2382
  645SOL     OW 1962   1.819   4.103   1.673  0.2643  0.4953 -0.1534
  645SOL    HW1 1963   1.909   4.098   1.705 -0.0962  1.3463  1.0716
  645SOL    HW2 1964   1.815   4.187   1.626 -0.1623  0.9893  0.7448
  646SOL     OW 1965   4.011   2.466   0.374  0.1874  0.1568  0.3078
  646SOL    HW1 1966   4.085   2.492   0.429  2.1256 -0.3916 -1.8875
  646SOL    HW2 1967   4.017   2.524   0.298 -1.8531  0.2867  0.2007
  647SOL     OW 1968   2.253   1.466   2.305  0.2707  0.1432  0.4529
  647SOL    HW1 1969   2.294   1.551   2.325  0.2100 -0.0891  1.6274
  647SOL    HW2 1970   2.180   1.488   2.247  0.0049  0.9363  1.0759
  648SOL     OW 1971   1.007   1.400   0.477 -0.1506 -0.7243 -0.0272
  648SOL    HW1 1972   1.055   1.385   0.395  0.5305 -1.0946  0.4353
  648SOL    HW2 1973   1.011   1.495   0.490  0.5352 -0.7595  0.0490
  649SOL     OW 1974   2.181   3.418   2.446 -0.0947  0.9557  0.3948
  649SOL    HW1 1975   2.219   3.504   2.429  2.1993 -0.1826 -0.5909
  649SOL    HW2 1976   2.239   3.357   2.401 -2.4335 -1.0301 -0.1077
  650SOL     OW 1977   2.046   2.250   2.599  0.2627 -0.1101 -0.5220
  650SOL    HW1 1978   1.992   2.218   2.526  0.0418 -1.5580  0.2440
  650SOL    HW2 1979   2.130   2.207   2.587  0.2098 -0.3966  0.0894
  651SOL     OW 1980   4.685   2.281   0.628  0.6139  0.0448  0.7565
  651SOL    HW1 1981   4.770   2.255   0.665  1.8351  1.6750 -0.7214
  651SOL    HW2 1982   4.697   2.272   0.533 -1.3050 -0.8604  0.5617
  652SOL     OW 1983   1.335   2.860   0.700 -0.7183 -0.2668  0.4430
  652SOL    HW1 1984   1.349   2.789   0.764  2.2272  0.3717  0.6559
  652SOL    HW2 1985   1.320   2.938   0.753  0.5957  0.0542  0.3789
  653SOL     OW 1986   0.763   1.579   2.550  0.0561 -0.2109 -0.2252
  653SOL    HW1 1987   0.806   1.592   2.634  1.6140 -0.7005 -0.9123
  653SOL    HW2 1988   0.752   1.484   2.543 -0.5626 -0.1340 -0.3469
  654SOL     OW 1989   4.241   2.167   1.096 -0.1715  0.5182 -0.2565
  654SOL    HW1 1990   4.253   2.091   1.153 -0.5944  0.8121  0.2411
  654SOL    HW2 1991   4.214   2.237   1.156 -0.4308  0.8851 -0.7975
  655SOL     OW 1992   2.079   3.944   2.744 -0.1442 -0.7338 -0.2460
  655SOL    HW1 1993   2.151   3.985   2.792  0.4598  0.5079 -2.1334
  655SOL    HW2 1994   2.044   3.879   2.805  1.6337 -0.3670  1.2412
  656SOL     OW 1995   0.045   0.051   1.500  0.1826  0.0815 -0.0727
  656SOL    HW1 1996   0.043   0.095   1.585  1.4001  0.0901 -0.0298
  656SOL    HW2 1997  -0.010  -0.026   1.512 -1.5961  1.3129 -0.0091
  657SOL     OW 1998   4.299   3.835   2.358  0.5616  0.5347 -0.3044
  657SOL    HW1 1999   4.348   3.772   2.304  1.8009  1.6101 -0.5002
  657SOL    HW2 2000   4.365   3.872   2.417 -0.7758 -0.6307  2.0253
  658SOL     OW 2001   2.427   0.460   3.355 -0.1064 -0.0787 -0.2105
  658SOL    HW1 2002   2.374   0.492   3.428  0.0160  0.8187 -0.4981
  658SOL    HW2 2003   2.392   0.373   3.335 -1.7590  0.6696 -0.6807
  659SOL     OW 2004   4.172   0.619   0.552  0.3549 -0.5895 -0.2820
  659SOL    HW1 2005   4.155   0.644   0.643 -0.9218 -1.1259 -0.3496
  659SOL    HW2 2006   4.086   0.616   0.511  0.7308 -2.0058 -1.0732
  660SOL     OW 2007   3.582   3.761   0.058 -0.2945  0.0840 -0.2855
  660SOL    HW1 2008   3.649   3.722   0.112  0.8605  1.0040 -1.0025
  660SOL    HW2 2009   3.628   3.825   0.004 -2.0483  2.4351  0.8123
  661SOL     OW 2010   2.748   0.160   2.472 -0.2200  0.3343 -0.0723
  661SOL    HW1 2011   2.662   0.187   2.506 -0.3000  0.5750 -0.4630
  661SOL    HW2 2012   2.750   0.066   2.486 -0.1254  0.4679  0.8892
  662SOL     OW 2013   0.383   0.444   3.190 -0.3627  0.3240  0.1354
  662SOL    HW1 2014   0.386   0.383   3.117  2.9731 -1.5121  1.5921
  662SOL    HW2 2015   0.339   0.397   3.260 -0.1510  0.6037  0.4630
  663SOL     OW 2016   0.657   3.930   3.213 -0.5696  0.3672  0.4608
  663SOL    HW1 2017   0.599   3.900   3.284 -0.7877 -1.3784 -0.4082
  663SOL    HW2 2018   0.673   3.852   3.161 -1.3314  1.8110 -2.0946
  664SOL     OW 2019   3.736   4.275   3.127 -0.8786  0.0459 -0.5020
  664SOL    HW1 2020   3.755   4.235   3.212 -1.7961 -0.1631 -0.3823
  664SOL    HW2 2021   3.669   4.219   3.089 -0.0459 -0.2015 -1.6360
  665SOL     OW 2022   1.591   1.210   0.761 -0.2797  0.1673 -0.0821
  665SOL    HW1 2023   1.629   1.166   0.685  0.4433 -0.5790  0.6822
  665SOL    HW2 2024   1.497   1.210   0.744 -0.0244  1.4018 -1.6763
  666SOL     OW 2025   1.666   3.949   0.528 -0.1157 -0.1015 -0.3187
  666SOL    HW1 2026   1.758   3.969   0.543 -0.3169  0.3761  0.2921
  666SOL    HW2 2027   1.619   4.027   0.556 -0.6546  0.0030 -1.4642
  667SOL     OW 2028   3.769   1.890   0.770  0.8049  0.0601  0.7164
  667SOL    HW1 2029   3.710   1.821   0.740 -0.3452  1.3164 -0.0911
  667SOL    HW2 2030   3.802   1.860   0.854  2.0833 -2.4419 -0.5977
  668SOL     OW 2031   2.985   2.511   1.852 -0.5483  0.6262 -0.0079
  668SOL    HW1 2032   3.000   2.511   1.757  0.5227  1.5748  0.1289
  668SOL    HW2 2033   2.997   2.420   1.878 -1.2645  0.2830 -0.8378
  669SOL     OW 2034   3.379   3.219   0.417 -0.3160  0.3142 -0.7706
  669SOL    HW1 2035   3.305   3.233   0.358  0.6130  0.7278 -1.8702
  669SOL    HW2 2036   3.396   3.125   0.412 -0.9256  0.1766 -0.3121
  670SOL     OW 2037   4.061   4.538   2.865  0.4096  0.4666 -0.1139
  670SOL    HW1 2038   4.048   4.550   2.771  1.8204  1.0490 -0.2560
  670SOL    HW2 2039   3.988   4.584   2.905 -0.5050 -0.2358 -0.9231
  671SOL     OW 2040   4.726   4.656   3.165 -0.4276 -0.7245  0.2026
  671SOL    HW1 2041   4.664   4.631   3.096  0.3862 -1.3197 -0.3215
  671SOL    HW2 2042   4.696   4.742   3.193  0.1672  0.2983 -2.0417
  672SOL     OW 2043   2.268   4.886   1.899  0.1254 -0.0940 -0.3826
  672SOL    HW1 2044   2.192   4.829   1.888  0.9020 -1.5682  1.4086
  672SOL    HW2 2045   2.232   4.975   1.901 -1.2780 -0.5905 -1.6888
  673SOL     OW 2046   3.156   3.767   2.893 -0.1914 -0.4302 -0.4473
  673SOL    HW1 2047   3.154   3.729   2.980 -1.4923 -0.5001 -0.4807
  673SOL    HW2 2048   3.247   3.791   2.878  0.2435 -1.4435  0.4798
  674SOL     OW 2049   0.598   0.321   2.427  0.0515 -0.2277 -0.7138
  674SOL    HW1 2050   0.516   0.272   2.417 -0.6443  0.5235  0.9502
  674SOL    HW2 2051   0.640   0.281   2.503 -0.2135  1.2854  0.2622
  675SOL     OW 2052   3.982   2.714   0.569 -0.0456  0.1669 -0.3006
  675SOL    HW1 2053   4.071   2.683   0.553  0.0531  1.1749 -1.8327
  675SOL    HW2 2054   3.938   2.641   0.613  0.2923 -2.0150 -3.3557
  676SOL     OW 2055   3.174   1.492   1.848 -0.2493 -0.2679 -0.4357
  676SOL    HW1 2056   3.193   1.575   1.805 -0.5117 -1.2470 -2.5743
  676SOL    HW2 2057   3.096   1.459   1.804  0.0535 -1.8236  0.1188
  677SOL     OW 2058   2.483   1.693   1.197 -0.1543 -0.5536  0.2044
  677SOL    HW1 2059   2.498   1.664   1.287  1.5494  0.4879  0.2973
  677SOL    HW2 2060   2.482   1.789   1.202  3.1772 -0.3248 -1.2695
  678SOL     OW 2061   2.086   2.565   2.691  0.7503 -0.3190 -0.0893
  678SOL    HW1 2062   2.083   2.471   2.674  0.0965 -0.1425 -0.9895
  678SOL    HW2 2063   2.056   2.574   2.782  0.3773 -0.9422 -0.1479
  679SOL     OW 2064   0.864   0.497   1.637  0.1204  0.1684 -0.1530
  679SOL    HW1 2065   0.840   0.408   1.609  0.5022  0.8756 -3.0144
  679SOL    HW2 2066   0.955   0.490   1.664  0.7703 -0.0156 -2.2313
  680SOL     OW 2067   4.365   1.068   1.882 -0.4578  0.5923  0.6008
  680SOL    HW1 2068   4.350   1.053   1.788  0.9907  0.7420  0.3270
  680SOL    HW2 2069   4.372   0.980   1.919  0.2053  0.5385  0.3519
  681SOL     OW 2070   0.389   2.742   2.321 -0.1260 -0.1886  0.0257
  681SOL    HW1 2071   0.324   2.711   2.258 -1.2429  1.3969  0.3293
  681SOL    HW2 2072   0.391   2.837   2.308 -2.0643  0.5563  3.8092
  682SOL     OW 2073   3.470   4.782   1.314 -0.1390 -0.1424  0.3153
  682SOL    HW1 2074   3.476   4.843   1.240 -0.5191  0.3321  0.6683
  682SOL    HW2 2075   3.480   4.838   1.391 -4.0306  0.0854  0.8277
  683SOL     OW 2076   0.913   3.398   0.408  0.0624  0.2462  0.1719
  683SOL    HW1 2077   0.857   3.476   0.415  0.1835  0.3028  0.4981
  683SOL    HW2 2078   0.873   3.347   0.337 -0.0710  0.5598  0.0187
  684SOL     OW 2079   3.054   2.078   1.692  0.6027  0.1247  0.3986
  684SOL    HW1 2080   2.981   2.031   1.731  2.0959 -2.5982  0.1132
  684SOL    HW2 2081   3.029   2.089   1.600 -0.1899  0.8922  0.6846
  685SOL     OW 2082   4.743   3.445   0.087 -0.0091 -0.5628  0.3786
  685SOL    HW1 2083   4.773   3.369   0.136 -1.7793 -1.3365  0.3492
  685SOL    HW2 2084   4.762   3.520   0.143 -0.5785 -1.2826  1.5618
  686SOL     OW 2085   3.337   3.749   3.366 -1.2142 -0.0468  0.1652
  686SOL    HW1 2086   3.404   3.806   3.329 -0.1883 -0.8751  0.7105
  686SOL    HW2 2087   3.296   3.802   3.435 -0.6169  0.2057  0.3291
  687SOL     OW 2088   3.317   3.581   1.542  0.3611  0.0390 -0.2420
  687SOL    HW1 2089   3.244   3.620   1.590 -0.4507 -0.9278 -0.6599
  687SOL    HW2 2090   3.317   3.627   1.458 -0.3457 -0.5686 -0.5845
  688SOL     OW 2091   0.842   4.321   0.052  0.2374 -0.1813 -0.1192
  688SOL    HW1 2092   0.854   4.283   0.139  0.8502  0.9120  0.2932
  688SOL    HW2 2093   0.797   4.404   0.069  0.8273  0.2813 -0.7939
  689SOL     OW 2094   4.414   1.881   0.429 -0.3823  0.5364 -0.0761
  689SOL    HW1 2095   4.497   1.837   0.443 -1.7201 -2.0544  0.2963
  689SOL    HW2 2096   4.386   1.907   0.517 -0.5145  0.3237 -0.0545
  690SOL     OW 2097   3.167   3.710   3.162 -0.0326  0.0978 -0.0200
  690SOL    HW1 2098   3.220   3.731   3.239 -0.9808  0.3509  0.5912
  690SOL    HW2 2099   3.086   3.673   3.198 -0.0953 -0.7145 -0.9420
  691SOL     OW 2100   4.177   4.796   2.517  0.0142 -0.2866 -0.0903
  691SOL    HW1 2101   4.111   4.734   2.550 -0.2675 -1.4354 -2.6310
  691SOL    HW2 2102   4.161   4.876   2.567 -1.6660 -1.3030  1.1115
  692SOL     OW 2103   4.759   3.524   1.692  0.5332  0.5463  0.5240
  692SOL    HW1 2104   4.703   3.450   1.715  3.1195 -1.8895 -0.4141
  692SOL    HW2 2105   4.711   3.570   1.623 -1.6607  0.5198  1.9457
  693SOL     OW 2106   3.751   4.157   0.828 -0.1312  0.3203  0.3589
  693SOL    HW1 2107   3.721   4.189   0.743  0.7500 -0.1893 -0.1635
  693SOL    HW2 2108   3.804   4.228   0.864  1.4477 -0.3228 -0.5948
  694SOL     OW 2109   2.400   0.942   1.405  0.2263  0.1153 -0.0468
  694SOL    HW1 2110   2.486   0.971   1.437 -0.4503 -1.1279  3.2542
  694SOL    HW2 2111   2.418   0.857   1.364  0.6003 -0.0909  0.5262
  695SOL     OW 2112   1.798   1.297   1.916  0.1193 -0.3567  0.0046
  695SOL    HW1 2113   1.809   1.202   1.915 -1.2049 -0.5283  0.1470
  695SOL    HW2 2114   1.743   1.314   1.993  2.9545  0.8669  1.9426
  696SOL     OW 2115   1.494   3.747   0.623  0.4778 -0.3191  0.3300
  696SOL    HW1 2116   1.563   3.683   0.602  0.1093 -0.6646  0.1702
  696SOL    HW2 2117   1.526   3.828   0.583 -0.0697 -0.8927 -1.3849
  697SOL     OW 2118   0.767   4.674   0.622  0.4976  0.3713  0.6474
  697SOL    HW1 2119   0.699   4.726   0.666  0.7991 -0.1181  1.7120
  697SOL    HW2 2120   0.849   4.721   0.642  0.4709  1.1610 -0.9266
  698SOL     OW 2121   1.153   1.482   0.758 -0.1471 -0.3296 -0.0033
  698SOL    HW1 2122   1.103   1.534   0.695  0.7968 -0.3415 -0.7883
  698SOL    HW2 2123   1.088   1.450   0.820 -1.0449 -0.0035 -0.7557
  699SOL     OW 2124   4.174   3.189   2.361 -0.2570 -0.1945 -0.1918
  699SOL    HW1 2125   4.234   3.150   2.298  1.2372  0.8610  0.5085
  699SOL    HW2 2126   4.191   3.283   2.356 -2.0108  0.1744 -0.0948
  700SOL     OW 2127   4.697   3.172   0.884  0.0172  0.8563 -0.2839
  700SOL    HW1 2128   4.606   3.202   0.884 -0.3941 -0.3173  1.3752
  700SOL    HW2 2129   4.744   3.239   0.934 -0.1813  0.7217  0.0785
  701SOL     OW 2130   0.987   3.817   0.122 -0.3123  0.1261  0.4220
  701SOL    HW1 2131   1.024   3.905   0.113 -2.5981  1.2430  1.4239
  701SOL    HW2 2132   0.951   3.797   0.035  2.3666 -0.9516 -0.5510
  702SOL     OW 2133   4.085   4.125   0.157  0.2922  0.5551 -0.0769
  702SOL    HW1 2134   4.059   4.050   0.103 -0.4290  0.4109  0.4590
  702SOL    HW2 2135   4.014   4.135   0.220  0.9441  0.9538  0.6109
  703SOL     OW 2136   3.567   3.396   2.190  0.1112  0.0494 -0.4612
  703SOL    HW1 2137   3.634   3.386   2.123  0.2889 -1.1238 -0.1334
  703SOL    HW2 2138   3.492   3.434   2.144  0.3816 -0.3141 -1.2208
  704SOL     OW 2139   4.532   1.539   2.905 -0.8152 -0.3134 -0.3481
  704SOL    HW1 2140   4.618   1.531   2.864 -0.8173 -2.2208 -0.0682
  704SOL    HW2 2141   4.470   1.533   2.833 -0.7435 -0.5186 -0.3931
  705SOL     OW 2142   3.001   2.562   0.759  0.4608 -0.0791 -0.1710
  705SOL    HW1 2143   3.065   2.512   0.709  0.6742 -1.4644  1.3966
  705SOL    HW2 2144   2.917   2.538   0.721  0.6533 -0.7519 -0.1897
  706SOL     OW 2145   2.935   3.489   1.342  0.0878 -0.1030 -0.0274
  706SOL    HW1 2146   2.927   3.584   1.356 -1.6070 -0.3634  0.9536
  706SOL    HW2 2147   2.926   3.478   1.248  2.4709  0.8608 -0.4598
  707SOL     OW 2148   0.867   2.541   1.364  0.0224  0.3642  0.6378
  707SOL    HW1 2149   0.779   2.577   1.364 -0.5565 -0.9468  0.0714
  707SOL    HW2 2150   0.917   2.599   1.306 -0.5256  0.9869  0.7813
  708SOL     OW 2151   3.665   3.165   0.420  0.2021  1.1917 -0.5140
  708SOL    HW1 2152   3.684   3.135   0.331 -0.7274 -0.1651 -0.2897
  708SOL    HW2 2153   3.570   3.173   0.423  0.1195  0.1712  0.6359
  709SOL     OW 2154   0.797   2.732   2.473 -0.0712 -0.3172  0.2744
  709SOL    HW1 2155   0.870   2.693   2.425  1.1320 -0.6255  2.2384
  709SOL    HW2 2156   0.774   2.667   2.539 -1.2635  0.3190  0.5167
  710SOL     OW 2157   1.754   0.878   0.053 -0.7644 -0.0993  0.4524
  710SOL    HW1 2158   1.683   0.937   0.025  0.3130  1.0733  0.0552
  710SOL    HW2 2159   1.789   0.919   0.131  0.3082  0.0572 -0.0960
  711SOL     OW 2160   1.413   1.919   1.695 -0.0987  0.3381 -0.5617
  711SOL    HW1 2161   1.421   2.001   1.744  1.2863 -0.1010  0.0015
  711SOL    HW2 2162   1.329   1.881   1.725  0.3080  0.4925  0.8587
  712SOL     OW 2163   0.962   3.413   1.630  0.6374  0.0880 -0.1822
  712SOL    HW1 2164   0.961   3.439   1.538 -0.8224 -0.0062 -0.2210
  712SOL    HW2 2165   1.054   3.396   1.649  0.9573  0.0136 -1.6481
  713SOL     OW 2166   0.365   1.743   0.773 -0.1001 -0.1691  0.2899
  713SOL    HW1 2167   0.387   1.665   0.825 -1.6021 -0.2291  0.8841
  713SOL    HW2 2168   0.272   1.759   0.792  0.2258  1.9071  0.3559
  714SOL     OW 2169   2.741   4.479   1.696  0.4853 -0.1492 -0.1060
  714SOL    HW1 2170   2.778   4.469   1.609  0.6735 -1.4496  0.1050
  714SOL    HW2 2171   2.660   4.429   1.694 -0.0945  0.7445  0.1481
  715SOL     OW 2172   1.420   2.369   0.461  0.0942 -0.1005  0.3263
  715SOL    HW1 2173   1.350   2.316   0.498  1.2068  0.5040  3.6759
  715SOL    HW2 2174   1.385   2.458   0.460 -0.4305 -0.2805 -1.6509
  716SOL     OW 2175   1.036   2.056   0.769  0.0111  0.1826  0.1087
  716SOL    HW1 2176   1.110   2.093   0.817  0.1679  0.3023 -0.2161
  716SOL    HW2 2177   1.071   1.975   0.731  0.9897  1.7872 -2.7122
  717SOL     OW 2178   3.638   0.434   1.824 -0.3432 -0.0408 -0.5949
  717SOL    HW1 2179   3.702   0.423   1.753 -0.5726 -0.1804 -0.7792
  717SOL    HW2 2180   3.688   0.476   1.894 -0.2656  0.6558 -1.0545
  718SOL     OW 2181   0.177   1.048   3.407  0.0470 -0.3843 -0.7137
  718SOL    HW1 2182   0.096   1.023   3.364 -0.6447  0.8199 -0.1606
  718SOL    HW2 2183   0.173   1.004   3.493 -1.3884  1.8554  0.4464
  719SOL     OW 2184   2.330   3.858   1.050  0.6610 -0.4874  0.1480
  719SOL    HW1 2185   2.389   3.920   1.093 -0.4436 -0.7880  2.2391
  719SOL    HW2 2186   2.326   3.784   1.110 -1.4136 -0.7013 -0.1890
  720SOL     OW 2187   2.576   0.739   2.008 -0.0143  0.6282  0.1352
  720SOL    HW1 2188   2.580   0.769   2.099  0.0034  3.1019 -0.6098
  720SOL    HW2 2189   2.504   0.790   1.970 -1.7728 -2.2342 -0.6484
  721SOL     OW 2190   1.133   1.190   2.494  0.3633  0.3252  0.2635
  721SOL    HW1 2191   1.202   1.125   2.492 -0.4088 -0.5137  0.0386
  721SOL    HW2 2192   1.080   1.171   2.416  1.0692  2.2916 -0.7513
  722SOL     OW 2193   0.721   0.887   0.734  0.6615  0.1311 -0.7242
  722SOL    HW1 2194   0.802   0.902   0.782  0.0282 -0.9097  0.7719
  722SOL    HW2 2195   0.745   0.897   0.642  2.1520  1.2222 -0.2612
  723SOL     OW 2196   1.740   2.485   3.355 -0.3637 -0.2289  0.2164
  723SOL    HW1 2197   1.683   2.509   3.283  0.6479  1.9710  0.0633
  723SOL    HW2 2198   1.733   2.389   3.361 -2.5392 -0.2121 -0.9967
  724SOL     OW 2199   3.115   4.369   3.467 -0.3774  0.4190 -0.1132
  724SOL    HW1 2200   3.068   4.337   3.544  0.1704 -0.9387 -0.3215
  724SOL    HW2 2201   3.085   4.460   3.457 -1.1299  0.3384  1.1597
  725SOL     OW 2202   2.497   1.342   2.704 -0.7018 -0.7646 -0.5002
  725SOL    HW1 2203   2.563   1.287   2.746 -0.0829 -0.4906 -1.0990
  725SOL    HW2 2204   2.527   1.352   2.614 -0.4027  1.1652 -0.2264
  726SOL     OW 2205   4.876   4.907   2.247 -0.7349 -0.0145  0.2376
  726SOL    HW1 2206   4.833   4.886   2.330  0.2482  1.2647  1.1155
  726SOL    HW2 2207   4.829   4.985   2.216 -0.5126  0.0482  0.0589
  727SOL     OW 2208   3.736   1.509   2.347 -0.5742  0.2250 -0.5179
  727SOL    HW1 2209   3.702   1.499   2.437  0.8454 -1.2394 -0.0984
  727SOL    HW2 2210   3.668   1.471   2.292 -0.3685 -1.1731  0.1648
  728SOL     OW 2211   0.575   0.669   2.471 -0.2971  0.0165  0.0343
  728SOL    HW1 2212   0.555   0.583   2.434  0.3337 -0.5266  0.8958
  728SOL    HW2 2213   0.670   0.676   2.465 -0.2467  0.2092  0.8898
  729SOL     OW 2214   1.547   2.002   3.310 -0.7971 -0.9344  0.0358
  729SOL    HW1 2215   1.592   1.927   3.271  1.0670 -0.9549  2.0040
  729SOL    HW2 2216   1.508   1.967   3.390  1.0001  0.2943  1.5547
  730SOL     OW 2217   4.649   2.850   0.507 -0.1886 -0.1959 -0.1040
  730SOL    HW1 2218   4.729   2.886   0.470 -0.8811  0.3921 -1.0863
  730SOL    HW2 2219   4.579   2.887   0.453 -1.0523 -1.5895  0.0075
  731SOL     OW 2220   0.542   4.890   2.032 -0.2719  0.2675 -0.4185
  731SOL    HW1 2221   0.538   4.796   2.015 -1.1609  0.4305 -1.2086
  731SOL    HW2 2222   0.545   4.897   2.128 -1.2630 -0.5509 -0.3056
  732SOL     OW 2223   4.642   4.165   2.934 -0.3621 -0.2801 -0.3578
  732SOL    HW1 2224   4.719   4.212   2.965  0.7005 -2.9322  1.3470
  732SOL    HW2 2225   4.646   4.174   2.838  3.7701 -2.5750 -0.6513
  733SOL     OW 2226   2.773   3.343   2.065 -0.3475 -0.4324  0.4576
  733SOL    HW1 2227   2.826   3.264   2.068  0.5160  0.1426  0.8534
  733SOL    HW2 2228   2.686   3.315   2.094 -0.5970 -1.6217 -1.3110
  734SOL     OW 2229   0.132   4.210   1.511 -0.2906 -0.0243 -0.0065
  734SOL    HW1 2230   0.145   4.120   1.482 -2.1254 -0.2652 -0.1746
  734SOL    HW2 2231   0.112   4.258   1.430  0.5717  0.5382  0.0951
  735SOL     OW 2232   4.326   2.462   2.208 -0.0130  0.0052 -1.0134
  735SOL    HW1 2233   4.294   2.471   2.297 -0.3539 -0.1265 -1.1204
  735SOL    HW2 2234   4.281   2.531   2.159 -0.8659 -0.7667 -1.3571
  736SOL     OW 2235   0.800   2.221   3.136 -0.0135  0.4079  0.6070
  736SOL    HW1 2236   0.892   2.244   3.124 -0.0984  0.2728 -0.3967
  736SOL    HW2 2237   0.788   2.220   3.231  0.5229  2.3925  0.7357
  737SOL     OW 2238   3.720   2.160   0.751  0.2038  0.0912  0.0276
  737SOL    HW1 2239   3.684   2.191   0.834  0.0909 -0.2819  0.1179
  737SOL    HW2 2240   3.759   2.075   0.771  0.5602  0.1929 -0.2098
  738SOL     OW 2241   0.006   2.659   2.483  0.2664 -0.0397 -0.4587
  738SOL    HW1 2242  -0.032   2.731   2.435  1.1135  1.1061  0.5230
  738SOL    HW2 2243   0.100   2.665   2.467  0.4539 -0.2834  0.4422
  739SOL     OW 2244   1.281   1.586   2.854  0.0943  0.2073 -0.1240
  739SOL    HW1 2245   1.200   1.620   2.891 -0.0636 -1.3999  1.1350
  739SOL    HW2 2246   1.254   1.541   2.774  0.0987  1.6445 -0.9635
  740SOL     OW 2247   0.196   4.806   2.635 -0.9247  0.0142  0.8778
  740SOL    HW1 2248   0.115   4.849   2.662 -0.1013  1.4270  1.1340
  740SOL    HW2 2249   0.206   4.830   2.543 -0.9282 -0.4128  0.7594
  741SOL     OW 2250   0.723   0.467   0.095 -0.0666 -0.0096 -0.3594
  741SOL    HW1 2251   0.641   0.444   0.138 -0.1858 -0.3165 -0.7455
  741SOL    HW2 2252   0.778   0.389   0.104 -0.0402 -0.0232 -0.6334
  742SOL     OW 2253   1.805   2.516   2.433 -0.1186 -0.5673 -0.1926
  742SOL    HW1 2254   1.878   2.473   2.387  0.5403 -1.0656  1.2714
  742SOL    HW2 2255   1.774   2.451   2.495 -0.6781  0.2572  0.4098
  743SOL     OW 2256   2.022   4.634   2.615 -0.2666 -0.2920  0.4231
  743SOL    HW1 2257   2.011   4.623   2.520 -1.4024 -1.9566  0.7119
  743SOL    HW2 2258   1.932   4.634   2.649  0.1272  0.4471  1.5100
  744SOL     OW 2259   0.498   0.377   0.236 -0.1418  0.1619 -0.0278
  744SOL    HW1 2260   0.460   0.438   0.299 -0.2313 -0.1619  0.2381
  744SOL    HW2 2261   0.447   0.297   0.247  0.2548 -0.0987 -0.0589
  745SOL     OW 2262   3.893   1.042   0.931  0.3255  0.5255  0.1249
  745SOL    HW1 2263   3.881   0.959   0.977 -0.0602  0.4869 -0.0448
  745SOL    HW2 2264   3.939   1.017   0.850  0.5380  0.5256  0.2453
  746SOL     OW 2265   4.668   0.357   2.957 -0.1827  0.9204  0.3117
  746SOL    HW1 2266   4.590   0.325   2.912  0.4950 -0.4814  0.0774
  746SOL    HW2 2267   4.660   0.322   3.045  0.3753  0.4470  0.1734
  747SOL     OW 2268   3.219   0.089   3.315 -0.5517  0.3151  0.0997
  747SOL    HW1 2269   3.209  -0.002   3.287 -0.9011  0.2889  0.3086
  747SOL    HW2 2270   3.131   0.125   3.312 -0.3222  0.8461 -0.6383
  748SOL     OW 2271   1.447   4.097   1.196  0.1635 -0.1359 -1.0446
  748SOL    HW1 2272   1.484   4.152   1.265  1.3257 -1.2455 -0.7362
  748SOL    HW2 2273   1.380   4.044   1.240 -1.8642  1.8119 -1.5858
  749SOL     OW 2274   3.170   1.067   0.447  0.3670 -0.0843 -0.2745
  749SOL    HW1 2275   3.078   1.041   0.441  0.4404 -0.5558  0.4584
  749SOL    HW2 2276   3.184   1.084   0.540  1.5255 -2.0151 -0.0281
  750SOL     OW 2277   3.211   1.292   1.573 -0.0883  0.3380  0.0234
  750SOL    HW1 2278   3.299   1.287   1.610 -0.5478  1.0584  1.2743
  750SOL    HW2 2279   3.223   1.337   1.489  0.5644  1.9314  0.9302
  751SOL     OW 2280   2.835   3.123   1.151  0.1973 -0.2583 -0.3480
  751SOL    HW1 2281   2.862   3.209   1.118 -0.7386 -0.2984 -1.2797
  751SOL    HW2 2282   2.913   3.069   1.142  1.1126  0.7227  1.2210
  752SOL     OW 2283   3.295   2.880   2.946 -0.0979  0.3741 -0.4493
  752SOL    HW1 2284   3.267   2.938   2.875 -0.3067  1.8873  0.8241
  752SOL    HW2 2285   3.371   2.834   2.911  0.0042  1.3340 -1.5313
  753SOL     OW 2286   2.163   3.880   2.476  0.2599 -0.8393 -0.1389
  753SOL    HW1 2287   2.104   3.850   2.407  0.2450 -3.0563  0.7746
  753SOL    HW2 2288   2.109   3.883   2.555  1.0692 -1.7591  0.4717
  754SOL     OW 2289   1.112   2.400   0.649  0.2117 -0.2903  0.0890
  754SOL    HW1 2290   1.048   2.400   0.720  1.0696 -1.9514  0.8959
  754SOL    HW2 2291   1.142   2.491   0.644 -1.4127  0.2934  0.3957
  755SOL     OW 2292   3.937   0.716   0.518 -0.6462  0.3532 -0.0223
  755SOL    HW1 2293   3.907   0.804   0.496  0.3804  0.6407 -0.3117
  755SOL    HW2 2294   3.872   0.683   0.581  0.3511  2.3170  2.1692
  756SOL     OW 2295   0.912   4.835   1.417 -0.1068 -0.7730  0.0089
  756SOL    HW1 2296   0.869   4.918   1.395  2.1692 -0.0716 -2.2395
  756SOL    HW2 2297   0.872   4.771   1.358  0.6721 -0.4669 -0.8802
  757SOL     OW 2298   4.518   2.108   1.868  0.4990  0.7036 -0.0609
  757SOL    HW1 2299   4.425   2.114   1.890  0.4369  0.8193 -0.3469
  757SOL    HW2 2300   4.542   2.197   1.844  0.2172  0.3472 -1.8094
  758SOL     OW 2301   3.227   4.518   2.664 -0.0376 -0.1021 -0.2396
  758SOL    HW1 2302   3.303   4.564   2.700 -0.1598 -0.6538  0.7723
  758SOL    HW2 2303   3.264   4.437   2.627  0.4540  1.5424 -3.7314
  759SOL     OW 2304   3.925   1.514   1.321  0.1920  0.0301 -0.9588
  759SOL    HW1 2305   3.857   1.455   1.354 -0.0394  0.2680 -0.9998
  759SOL    HW2 2306   3.889   1.602   1.337  1.1002  0.1970  0.3335
  760SOL     OW 2307   4.345   0.086   2.701  0.3305  0.4709  0.0982
  760SOL    HW1 2308   4.361   0.029   2.626  1.2730  1.4733 -0.4945
  760SOL    HW2 2309   4.252   0.074   2.720 -0.0293  0.4943 -1.4840
  761SOL     OW 2310   3.222   3.061   1.051  0.0527  0.0806  0.5452
  761SOL    HW1 2311   3.276   3.131   1.013  0.0790  0.1918  0.7880
  761SOL    HW2 2312   3.185   3.099   1.130 -1.8131  0.6091 -0.5179
  762SOL     OW 2313   1.394   0.541   0.328  0.3353 -0.4227 -0.7634
  762SOL    HW1 2314   1.355   0.622   0.359  3.4323  0.1352  2.2466
  762SOL    HW2 2315   1.423   0.560   0.239  1.5925  2.0849  0.0927
  763SOL     OW 2316   2.989   2.725   2.850  0.1057  0.2571  0.1853
  763SOL    HW1 2317   2.973   2.815   2.824 -1.7260  0.3271  1.3807
  763SOL    HW2 2318   3.043   2.731   2.928  0.4076  0.3005 -0.0279
  764SOL     OW 2319   0.950   3.531   2.252 -0.2409 -0.0070  0.2569
  764SOL    HW1 2320   0.996   3.527   2.336 -0.3825 -0.4936  0.3148
  764SOL    HW2 2321   0.990   3.604   2.206  1.1299 -0.8875 -0.0137
  765SOL     OW 2322   3.081   4.724   2.159 -0.3453 -0.0438 -0.3169
  765SOL    HW1 2323   3.173   4.733   2.181 -0.2143  1.2704 -1.2724
  765SOL    HW2 2324   3.037   4.707   2.243  0.6855 -0.1114  0.2183
  766SOL     OW 2325   2.375   2.505   2.724 -0.4079  0.2866 -0.2908
  766SOL    HW1 2326   2.431   2.547   2.659  1.3518 -2.8537 -1.0279
  766SOL    HW2 2327   2.286   2.520   2.693  0.3205  0.0214 -2.7345
  767SOL     OW 2328   1.633   3.641   1.921  0.1515 -0.5598  0.7108
  767SOL    HW1 2329   1.562   3.696   1.887 -0.6781 -1.5642  0.7552
  767SOL    HW2 2330   1.702   3.702   1.945 -0.8947  0.5019  1.1116
  768SOL     OW 2331   2.537   2.671   2.906  0.5355 -0.0599  0.1680
  768SOL    HW1 2332   2.473   2.611   2.868 -0.4596  0.5734  0.7854
  768SOL    HW2 2333   2.557   2.733   2.836 -0.1604  0.2229  0.2079
  769SOL     OW 2334   4.656   2.944   3.355 -0.4224  0.3472  0.2197
  769SOL    HW1 2335   4.696   2.906   3.433  1.5106  1.7657 -0.0159
  769SOL    HW2 2336   4.693   3.032   3.349 -0.9006  0.4585 -1.9999
  770SOL     OW 2337   0.964   2.194   2.750 -0.1535  0.1313  0.3640
  770SOL    HW1 2338   1.033   2.166   2.690 -1.4121 -2.0773 -0.1719
  770SOL    HW2 2339   0.909   2.116   2.761 -1.5601  1.2943  2.1766
  771SOL     OW 2340   4.346   1.795   2.242  0.5864 -0.3896  0.2898
  771SOL    HW1 2341   4.294   1.825   2.167 -0.1575  2.2553  1.6994
  771SOL    HW2 2342   4.436   1.816   2.219  0.4832 -0.5863 -0.3015
  772SOL     OW 2343   1.098   0.770   1.198 -0.0572 -0.1889 -0.3462
  772SOL    HW1 2344   1.112   0.849   1.249  1.5777 -0.5834 -0.1159
  772SOL    HW2 2345   1.077   0.703   1.263  0.1834 -0.2917 -0.3729
  773SOL     OW 2346   0.916   2.430   0.843 -0.5674  0.3277  0.0245
  773SOL    HW1 2347   0.829   2.413   0.809 -1.1268  1.0505  1.0235
  773SOL    HW2 2348   0.923   2.374   0.920  0.0526 -0.0993 -0.3337
  774SOL     OW 2349   1.652   1.396   2.754  0.5562  0.2557 -0.4008
  774SOL    HW1 2350   1.557   1.396   2.743  0.4300  0.0172  0.5618
  774SOL    HW2 2351   1.672   1.308   2.786  0.9765  0.6112  0.3451
  775SOL     OW 2352   2.921   0.397   2.381 -0.0334 -0.4088  0.0817
  775SOL    HW1 2353   2.887   0.448   2.307 -1.5706  0.2052  1.1647
  775SOL    HW2 2354   2.858   0.326   2.393  2.0876 -2.7365 -1.4269
  776SOL     OW 2355   4.114   4.884   3.320  0.4148  0.2377 -0.2730
  776SOL    HW1 2356   4.156   4.967   3.341  1.9104 -0.3588 -0.7832
  776SOL    HW2 2357   4.053   4.869   3.392  1.1998  1.0560  0.5898
  777SOL     OW 2358   4.753   1.022   1.155 -0.4848  0.0401  0.1474
  777SOL    HW1 2359   4.820   1.064   1.209 -1.5447 -0.9258  2.3788
  777SOL    HW2 2360   4.765   1.059   1.068  0.8507  2.2684  1.1896
  778SOL     OW 2361   3.631   3.016   2.019  0.0266  0.2495 -1.0835
  778SOL    HW1 2362   3.536   3.022   2.030  0.0224 -0.2054 -0.8573
  778SOL    HW2 2363   3.643   3.010   1.924 -0.1392  0.7747 -1.1426
  779SOL     OW 2364   4.693   2.979   0.055 -0.0356 -0.0410  0.5982
  779SOL    HW1 2365   4.727   2.988   0.144 -0.0392 -0.9055  0.6984
  779SOL    HW2 2366   4.608   3.022   0.057  0.8089  1.7191  0.4712
  780SOL     OW 2367   4.511   1.871   1.762  0.0501  0.1354 -0.1234
  780SOL    HW1 2368   4.517   1.964   1.782  0.0598  0.2592 -0.6773
  780SOL    HW2 2369   4.573   1.830   1.822  1.4190  0.6809 -1.1047
  781SOL     OW 2370   0.828   2.325   1.075  0.5036  0.7933  0.4735
  781SOL    HW1 2371   0.797   2.237   1.093 -1.2810  0.6526 -2.5708
  781SOL    HW2 2372   0.788   2.379   1.144 -0.1584 -0.4627  1.1024
  782SOL     OW 2373   1.860   4.934   0.804 -0.1771 -0.0968  0.4052
  782SOL    HW1 2374   1.944   4.923   0.849 -0.9060 -0.9280  1.6134
  782SOL    HW2 2375   1.842   5.028   0.812  0.2682 -0.0373  0.8128
  783SOL     OW 2376   4.324   3.177   1.243 -0.1596 -0.3649 -0.2457
  783SOL    HW1 2377   4.360   3.135   1.321 -0.6594 -0.0877  0.1400
  783SOL    HW2 2378   4.310   3.105   1.182 -1.3879 -0.8462  0.5597
  784SOL     OW 2379   1.437   1.014   1.038 -0.4000 -0.4362  0.0685
  784SOL    HW1 2380   1.382   0.951   0.993 -0.5849  0.0594 -0.4162
  784SOL    HW2 2381   1.381   1.091   1.050 -0.1988 -0.3752  0.6990
  785SOL     OW 2382   2.588   1.209   1.666 -0.2093 -0.4621 -0.1146
  785SOL    HW1 2383   2.659   1.157   1.704 -0.1006 -1.3588 -1.4810
  785SOL    HW2 2384   2.511   1.154   1.673 -0.0689 -0.9111 -1.6855
  786SOL     OW 2385   4.447   0.052   1.163 -0.3791 -0.1205  0.7679
  786SOL    HW1 2386   4.538   0.053   1.191  0.5551 -1.0943 -1.8969
  786SOL    HW2 2387   4.421  -0.040   1.169 -0.0849 -0.4057 -1.4426
  787SOL     OW 2388   3.527   1.286   1.744  0.1230  0.3742 -0.3169
  787SOL    HW1 2389   3.579   1.205   1.746  0.0156  0.2940 -0.6975
  787SOL    HW2 2390   3.576   1.345   1.687 -0.0424  0.4093 -0.4243
  788SOL     OW 2391   0.012   3.880   0.825 -0.3818 -0.5902  0.5890
  788SOL    HW1 2392  -0.022   3.828   0.898 -0.0503 -1.1643  0.3421
  788SOL    HW2 2393  -0.065   3.896   0.770 -0.5403 -0.5699  0.8132
  789SOL     OW 2394   0.418   2.238   1.601  0.4915  0.3538  0.3956
  789SOL    HW1 2395   0.501   2.259   1.645  0.4019  0.0151  0.7311
  789SOL    HW2 2396   0.351   2.267   1.663  0.3629  0.1223  0.3610
  790SOL     OW 2397   3.371   3.080   2.029 -0.0733  0.0946  0.4137
  790SOL    HW1 2398   3.366   3.140   1.955  1.1490  1.0440  1.0652
  790SOL    HW2 2399   3.301   3.108   2.089  0.5654  0.9649  0.7665
  791SOL     OW 2400   0.472   1.599   2.395 -0.3242 -0.7248  0.2132
  791SOL    HW1 2401   0.423   1.519   2.375 -0.8208 -0.2862 -0.3334
  791SOL    HW2 2402   0.515   1.580   2.479 -0.3735 -1.5917  0.0539
  792SOL     OW 2403   3.935   2.296   1.158 -0.0647 -0.1408  0.0395
  792SOL    HW1 2404   3.879   2.220   1.146  1.1576 -0.8900 -1.1187
  792SOL    HW2 2405   3.930   2.314   1.252 -0.8479 -1.2631  0.2367
  793SOL     OW 2406   2.192   2.833   0.416 -0.4039  0.1148  0.0861
  793SOL    HW1 2407   2.265   2.800   0.364  0.8751  2.6202  0.1533
  793SOL    HW2 2408   2.119   2.773   0.397  1.5230 -2.2615 -0.2542
  794SOL     OW 2409   4.715   1.435   3.260 -0.3020 -0.1101  0.4425
  794SOL    HW1 2410   4.655   1.385   3.315  0.7062 -1.7866  0.0993
  794SOL    HW2 2411   4.783   1.372   3.236  0.9106  1.3893 -0.2145
  795SOL     OW 2412   2.061   2.139   3.400  0.0131 -0.2228 -0.2500
  795SOL    HW1 2413   2.033   2.056   3.439  1.6572 -1.2647 -1.1479
  795SOL    HW2 2414   2.064   2.201   3.473  2.3058 -1.9069  1.2398
  796SOL     OW 2415   4.178   3.942   2.604  0.3405  0.1330  0.3617
  796SOL    HW1 2416   4.237   4.011   2.575 -0.3207  0.3783 -0.4489
  796SOL    HW2 2417   4.162   3.889   2.526  0.1217 -0.4067  0.7604
  797SOL     OW 2418   3.150   4.641   1.115 -0.4417 -0.1065 -0.0052
  797SOL    HW1 2419   3.210   4.566   1.115  0.4901  0.6298  0.5471
  797SOL    HW2 2420   3.199   4.711   1.072 -0.2805  0.9849  1.8800
  798SOL     OW 2421   0.638   1.048   2.064  0.3655 -0.1930 -0.3046
  798SOL    HW1 2422   0.683   1.025   2.146 -1.4251 -0.7817  0.5665
  798SOL    HW2 2423   0.650   0.973   2.007  1.0222 -0.0787 -0.3189
  799SOL     OW 2424   3.164   3.192   2.233 -0.4072 -0.5123  0.4664
  799SOL    HW1 2425   3.176   3.148   2.318  1.3704  1.5326  1.3848
  799SOL    HW2 2426   3.100   3.260   2.250 -1.1143 -0.9851 -0.2371
  800SOL     OW 2427   0.755   4.711   2.694 -0.6982  0.2899  0.1396
  800SOL    HW1 2428   0.793   4.687   2.610  0.4014  0.1775  0.6505
  800SOL    HW2 2429   0.660   4.708   2.680 -0.5475 -1.1278 -0.6867
  801SOL     OW 2430   3.612   4.265   0.611 -0.1748  0.1456 -0.0371
  801SOL    HW1 2431   3.631   4.357   0.591 -1.5908  0.4503 -0.1132
  801SOL    HW2 2432   3.531   4.268   0.661  0.0371 -1.0389  0.4098
  802SOL     OW 2433   0.472   1.758   2.160  0.5376 -0.5165  0.0825
  802SOL    HW1 2434   0.478   1.703   2.238 -0.7756  1.3459  1.6039
  802SOL    HW2 2435   0.555   1.805   2.157  1.2204 -1.7157 -0.5913
  803SOL     OW 2436   3.258   2.464   2.803  0.2665  0.0158  0.9961
  803SOL    HW1 2437   3.349   2.433   2.799 -0.0835 -1.1074  1.2744
  803SOL    HW2 2438   3.256   2.540   2.745  1.0693 -0.7674 -0.0995
  804SOL     OW 2439   3.206   4.328   1.081 -0.2578  0.2479  0.1791
  804SOL    HW1 2440   3.184   4.264   1.013 -1.1349  2.2011 -1.4603
  804SOL    HW2 2441   3.123   4.347   1.124  0.2661 -0.8552  1.7899
  805SOL     OW 2442   2.366   4.817   1.140  0.5246  0.7510  0.3295
  805SOL    HW1 2443   2.354   4.745   1.078  0.1714 -0.0410  1.2793
  805SOL    HW2 2444   2.460   4.836   1.137  0.5476  0.5626 -0.2690
  806SOL     OW 2445   1.967   0.941   2.209 -0.1532 -0.1736 -0.0030
  806SOL    HW1 2446   2.053   0.908   2.182  0.6426  1.3634  0.4861
  806SOL    HW2 2447   1.985   1.030   2.239 -1.8586  0.0027  0.5822
  807SOL     OW 2448   4.222   1.664   1.434  0.7636  0.4266  0.4469
  807SOL    HW1 2449   4.190   1.625   1.515 -0.4630 -0.7016 -0.5280
  807SOL    HW2 2450   4.314   1.681   1.450  2.7106 -6.4726 -0.1583
  808SOL     OW 2451   2.709   4.789   3.015  0.6184 -0.8225 -0.5506
  808SOL    HW1 2452   2.795   4.757   2.988  1.3116 -0.9231  1.5960
  808SOL    HW2 2453   2.676   4.722   3.075 -0.5541 -0.3125 -0.5888
  809SOL     OW 2454   3.434   0.890   1.198 -0.5514  0.1721  0.2711
  809SOL    HW1 2455   3.422   0.954   1.128  1.4385  0.1384 -0.1533
  809SOL    HW2 2456   3.370   0.915   1.264 -0.4911  2.0018 -0.3062
  810SOL     OW 2457   2.551   1.531   2.207 -0.1906 -0.5217  0.0314
  810SOL    HW1 2458   2.527   1.624   2.212  0.5524 -0.1305 -2.3495
  810SOL    HW2 2459   2.581   1.519   2.117  1.0723 -2.7716  0.6755
  811SOL     OW 2460   0.755   2.354   0.439  0.1985  0.7233 -0.0309
  811SOL    HW1 2461   0.828   2.400   0.398  1.1330 -1.7720 -1.3424
  811SOL    HW2 2462   0.756   2.267   0.400 -4.6490  1.0525 -1.5036
  812SOL     OW 2463   4.768   3.218   2.820 -0.5699 -0.5269  0.3399
  812SOL    HW1 2464   4.741   3.267   2.742  0.0738 -1.1501 -0.2925
  812SOL    HW2 2465   4.728   3.266   2.893 -2.0648 -0.5234 -0.4295
  813SOL     OW 2466   4.399   0.218   3.440 -0.1465 -0.0069 -0.2125
  813SOL    HW1 2467   4.321   0.174   3.472  0.1565 -0.5951 -0.2569
  813SOL    HW2 2468   4.367   0.296   3.394 -0.5923  0.8749  1.5129
  814SOL     OW 2469   1.610   1.933   1.496  0.3269 -0.6820 -0.7054
  814SOL    HW1 2470   1.605   1.854   1.441  0.0518 -1.3494  0.2419
  814SOL    HW2 2471   1.557   1.911   1.573  0.4183  0.3627 -0.3317
  815SOL     OW 2472   4.577   1.674   0.015  0.2246  0.6153 -0.1315
  815SOL    HW1 2473   4.574   1.594  -0.038  0.6163  0.1335  0.5583
  815SOL    HW2 2474   4.662   1.712  -0.004  0.5107  0.2532  0.4218
  816SOL     OW 2475   4.060   2.872   1.629  0.1981 -0.0972  0.1000
  816SOL    HW1 2476   4.134   2.811   1.627 -0.1972 -0.6473 -3.0035
  816SOL    HW2 2477   4.096   2.955   1.595 -0.1036  0.3247  0.7863
  817SOL     OW 2478   4.008   4.594   0.956  0.3739  0.0264 -0.3904
  817SOL    HW1 2479   4.024   4.676   1.001  1.7859  0.5366 -1.7224
  817SOL    HW2 2480   3.986   4.619   0.866  0.9955 -1.0351 -0.8671
  818SOL     OW 2481   2.237   1.252   0.404 -0.0305  0.2164  0.4978
  818SOL    HW1 2482   2.330   1.273   0.412  0.2276 -0.2394 -0.8999
  818SOL    HW2 2483   2.200   1.325   0.354 -0.2589  0.0357  0.3980
  819SOL     OW 2484   2.953   3.003   1.468  0.5189  0.0213 -0.0626
  819SOL    HW1 2485   2.938   2.953   1.388  3.0302 -0.8710 -0.0638
  819SOL    HW2 2486   2.918   2.947   1.538  0.2479 -0.1737 -0.3507
  820SOL     OW 2487   3.221   3.536   2.326 -0.4247 -0.0117 -0.1605
  820SOL    HW1 2488   3.271   3.615   2.306  0.4391 -0.5418 -0.1274
  820SOL    HW2 2489   3.238   3.477   2.253 -0.7341 -0.3271  0.0149
  821SOL     OW 2490   3.625   0.450   3.414 -0.6687 -0.4749  0.4642
  821SOL    HW1 2491   3.543   0.405   3.432 -1.3171 -0.0135 -1.1056
  821SOL    HW2 2492   3.616   0.535   3.457 -1.3813 -0.1117 -0.3683
  822SOL     OW 2493   3.344   1.496   0.055 -0.6117  0.4270  0.4678
  822SOL    HW1 2494   3.392   1.431   0.106  0.2045  0.6915  0.0530
  822SOL    HW2 2495   3.251   1.475   0.071 -0.4093 -1.6252 -0.6213
  823SOL     OW 2496   4.497   2.124   1.413  0.1577 -0.1849  0.6247
  823SOL    HW1 2497   4.446   2.063   1.468  1.0815 -1.7994 -0.2223
  823SOL    HW2 2498   4.441   2.140   1.337  0.6046 -1.4101  0.0176
  824SOL     OW 2499   3.756   4.666   2.362  0.1645 -0.2583 -0.0980
  824SOL    HW1 2500   3.804   4.584   2.352  0.7337  0.1965 -1.3109
  824SOL    HW2 2501   3.666   4.645   2.334  0.6990 -0.0925 -2.0596
  825SOL     OW 2502   4.176   4.706   0.333 -0.1323 -0.0523 -0.1298
  825SOL    HW1 2503   4.262   4.736   0.302  0.6380  0.4095  2.2660
  825SOL    HW2 2504   4.125   4.786   0.342 -0.6736 -0.2787 -1.0318
  826SOL     OW 2505   1.237   1.526   1.934  0.2253 -0.0783  0.0924
  826SOL    HW1 2506   1.241   1.615   1.899  2.0050 -1.4879 -3.7566
  826SOL    HW2 2507   1.320   1.514   1.979  0.2860 -0.0162 -0.0031
  827SOL     OW 2508   1.502   0.277   1.149  0.2005 -0.0440  0.1400
  827SOL    HW1 2509   1.423   0.224   1.136  0.8337 -1.7528  2.5167
  827SOL    HW2 2510   1.569   0.213   1.174  1.6505  1.6421  0.7114
  828SOL     OW 2511   4.923   0.880   3.057  0.1313  0.1839 -0.3559
  828SOL    HW1 2512   4.982   0.805   3.051  0.1892  0.2155 -0.1740
  828SOL    HW2 2513   4.846   0.854   3.006  0.2718  0.1149 -0.5341
  829SOL     OW 2514   3.083   1.241   2.816 -0.0760  0.2941  0.3679
  829SOL    HW1 2515   3.068   1.323   2.863 -1.1185  1.0382 -1.1436
  829SOL    HW2 2516   3.159   1.259   2.760  0.0126  0.0664  0.4174
  830SOL     OW 2517   1.053   4.310   2.868  0.1699 -0.2248 -0.3997
  830SOL    HW1 2518   0.992   4.376   2.900 -0.0337 -0.3665 -0.4985
  830SOL    HW2 2519   1.056   4.244   2.937  3.5964  1.8519  1.7761
  831SOL     OW 2520   4.610   0.824   0.254 -0.3612  0.2798 -0.7270
  831SOL    HW1 2521   4.536   0.801   0.198  0.1316 -0.2915 -1.1402
  831SOL    HW2 2522   4.666   0.747   0.255 -0.1827  0.4037  0.2655
  832SOL     OW 2523   3.518   0.198   1.372  0.2002 -0.4966  0.2946
  832SOL    HW1 2524   3.554   0.194   1.283  1.4212 -0.5490  0.7691
  832SOL    HW2 2525   3.595   0.199   1.429 -0.5647 -0.7026  1.3680
  833SOL     OW 2526   2.128   1.862   1.064  0.2939  0.1369  0.4192
  833SOL    HW1 2527   2.058   1.873   1.128 -0.2851  0.8721 -0.3222
  833SOL    HW2 2528   2.120   1.771   1.036 -0.2689  0.1707  0.4591
  834SOL     OW 2529   0.001   1.116   3.159  0.4073  0.6124 -0.5073
  834SOL    HW1 2530   0.096   1.112   3.161  0.4474  0.9865 -1.2122
  834SOL    HW2 2531  -0.026   1.037   3.111  0.3484  0.3991 -0.1275
  835SOL     OW 2532   2.168   1.475   0.269  0.3765  0.0999  0.3971
  835SOL    HW1 2533   2.102   1.513   0.212  0.6400  2.6908  1.7006
  835SOL    HW2 2534   2.251   1.510   0.237  0.8768 -0.9661  0.4529
  836SOL     OW 2535   1.725   4.891   1.454  0.3021  0.1211  0.4197
  836SOL    HW1 2536   1.663   4.880   1.526  0.0488 -1.9187 -0.0457
  836SOL    HW2 2537   1.672   4.885   1.375  0.8786 -0.0200  0.0374
  837SOL     OW 2538   0.882   2.982   2.585  0.0933  0.2090 -0.1966
  837SOL    HW1 2539   0.978   2.986   2.577  0.0592 -1.1496 -1.6839
  837SOL    HW2 2540   0.857   2.903   2.539 -1.8720  1.1504 -0.8577
  838SOL     OW 2541   0.837   3.143   2.344 -0.5681  0.3516  0.3330
  838SOL    HW1 2542   0.928   3.136   2.317 -0.7847 -0.2574 -0.2809
  838SOL    HW2 2543   0.840   3.180   2.433  0.1502  2.7320 -0.6157
  839SOL     OW 2544   1.879   4.153   1.028  0.0795  0.1558  0.2583
  839SOL    HW1 2545   1.803   4.114   0.986 -0.4578 -0.4510  1.7234
  839SOL    HW2 2546   1.953   4.128   0.973 -0.7001  0.2020 -0.8273
  840SOL     OW 2547   0.957   4.695   1.049 -0.0747 -0.0869 -0.1454
  840SOL    HW1 2548   0.959   4.669   1.141  2.3022 -0.9644 -0.3662
  840SOL    HW2 2549   0.865   4.691   1.025 -0.7586  0.2467  2.2029
  841SOL     OW 2550   1.591   3.105   1.546 -0.0427  0.1880  0.0196
  841SOL    HW1 2551   1.497   3.095   1.527 -0.0346  1.0246 -0.5018
  841SOL    HW2 2552   1.634   3.048   1.483 -0.2299 -1.0660  0.9838
  842SOL     OW 2553   3.381   1.899   2.667 -0.3440  0.0747  0.3346
  842SOL    HW1 2554   3.386   1.904   2.572 -2.1047  0.4235  0.2180
  842SOL    HW2 2555   3.382   1.806   2.687 -3.1069 -0.1777 -0.3177
  843SOL     OW 2556   4.566   3.040   2.738 -0.2175 -0.1893  0.2924
  843SOL    HW1 2557   4.611   2.974   2.686  0.8365  0.6622  0.0875
  843SOL    HW2 2558   4.634   3.103   2.761 -1.1801  0.7968  0.5243
  844SOL     OW 2559   3.923   2.048   3.206 -0.4774 -0.2842  0.1574
  844SOL    HW1 2560   3.934   1.993   3.129  0.4439 -1.0290  0.7863
  844SOL    HW2 2561   3.926   2.138   3.173  1.8841 -0.5263 -0.5143
  845SOL     OW 2562   1.129   0.863   3.274 -0.0089  0.0572 -0.4811
  845SOL    HW1 2563   1.055   0.922   3.260 -0.5618 -0.5431 -0.1479
  845SOL    HW2 2564   1.153   0.876   3.365  0.6586  0.6507 -0.7358
  846SOL     OW 2565   3.675   3.451   1.273 -0.2527  0.3460 -0.1140
  846SOL    HW1 2566   3.717   3.365   1.267  0.2871  0.6465 -0.6780
  846SOL    HW2 2567   3.746   3.514   1.260 -0.6970  0.8778 -0.0164
  847SOL     OW 2568   1.739   4.716   2.721  0.4474  0.3364 -0.6257
  847SOL    HW1 2569   1.730   4.811   2.713  0.9009  0.4313 -0.0356
  847SOL    HW2 2570   1.778   4.703   2.807 -0.3718 -0.4325 -0.3521
  848SOL     OW 2571   2.012   4.369   2.082  0.1694 -0.6978 -0.5851
  848SOL    HW1 2572   1.994   4.354   2.174  0.0211 -0.6518 -0.6065
  848SOL    HW2 2573   1.931   4.346   2.037 -0.3333  0.8987 -0.5519
  849SOL     OW 2574   3.967   2.957   3.087  0.2462  0.7602  0.1239
  849SOL    HW1 2575   4.027   2.962   3.162  1.0844  1.2422 -0.5718
  849SOL    HW2 2576   3.906   3.029   3.102  0.7281  1.1868  0.0792
  850SOL     OW 2577   3.563   4.145   2.211  0.0396  0.3314 -0.4678
  850SOL    HW1 2578   3.483   4.193   2.190  0.6243  0.4010 -2.8410
  850SOL    HW2 2579   3.633   4.210   2.202  0.5014 -0.0773  0.1097
  851SOL     OW 2580   2.042   1.625   0.568  0.1484 -0.1323  0.3557
  851SOL    HW1 2581   2.010   1.643   0.480 -1.7776 -0.7499  0.8955
  851SOL    HW2 2582   1.985   1.676   0.626  1.5092  0.4311  1.2778
  852SOL     OW 2583   2.751   2.875   3.195  0.5595 -0.7351 -0.2275
  852SOL    HW1 2584   2.730   2.879   3.102 -0.1618 -0.4074 -0.0582
  852SOL    HW2 2585   2.804   2.796   3.204  2.7529  0.5257 -1.3031
  853SOL     OW 2586   1.082   0.028   0.025  0.3757 -0.2794  0.0305
  853SOL    HW1 2587   1.055   0.022  -0.066 -0.1180 -0.3849  0.1847
  853SOL    HW2 2588   1.156   0.090   0.024  0.3641 -0.2729 -0.4343
  854SOL     OW 2589   0.394   4.002   0.168  0.0039 -1.0648  0.3758
  854SOL    HW1 2590   0.453   4.051   0.109 -0.3525 -1.7555 -0.5886
  854SOL    HW2 2591   0.452   3.940   0.212  0.7613  1.2264  2.8499
  855SOL     OW 2592   0.117   4.573   2.792  0.1887  0.6044  0.2085
  855SOL    HW1 2593   0.147   4.594   2.880  0.5407 -0.7055  0.4244
  855SOL    HW2 2594   0.174   4.624   2.734  1.8083 -0.6125  0.6657
  856SOL     OW 2595   3.215   2.313   0.684 -0.1807 -0.4832 -0.2853
  856SOL    HW1 2596   3.154   2.294   0.755  1.0075 -1.4226  0.5182
  856SOL    HW2 2597   3.285   2.250   0.695  1.0074  0.6382 -1.1125
  857SOL     OW 2598   3.615   4.936   3.435 -0.0064 -0.2174 -0.6801
  857SOL    HW1 2599   3.653   4.851   3.460  0.1237  0.1283  0.3510
  857SOL    HW2 2600   3.661   4.960   3.355  0.6038 -0.7017 -0.4895
  858SOL     OW 2601   4.654   3.549   0.784  0.6024  0.1396 -0.2078
  858SOL    HW1 2602   4.595   3.502   0.725  0.7394 -1.0199  0.5476
  858SOL    HW2 2603   4.613   3.634   0.796 -1.0480 -0.6968  0.4472
  859SOL     OW 2604   3.870   0.174   1.796 -0.0776 -0.1953  0.6329
  859SOL    HW1 2605   3.876   0.263   1.762 -0.4642 -1.0250 -1.7857
  859SOL    HW2 2606   3.778   0.163   1.821 -0.6457 -0.6878 -1.5116
  860SOL     OW 2607   2.144   1.754   3.414  0.2847  0.4686  0.3689
  860SOL    HW1 2608   2.204   1.823   3.385 -0.5877  1.5113  0.9152
  860SOL    HW2 2609   2.193   1.706   3.481  0.2813  1.7988  1.3743
  861SOL     OW 2610   2.177   4.734   1.520  0.1742 -0.2160  0.1303
  861SOL    HW1 2611   2.164   4.751   1.426  0.9005 -0.3338  0.0076
  861SOL    HW2 2612   2.261   4.775   1.540  0.2545 -0.6185  0.6217
  862SOL     OW 2613   1.592   3.708   3.500 -0.2698 -0.2371  0.0267
  862SOL    HW1 2614   1.669   3.761   3.523 -1.4095  1.4359  0.2041
  862SOL    HW2 2615   1.626   3.620   3.488  1.2616 -0.1586  2.8663
  863SOL     OW 2616   2.525   4.225   2.144 -0.6561 -0.1264 -0.1307
  863SOL    HW1 2617   2.598   4.182   2.099  0.3994  0.6990  0.7475
  863SOL    HW2 2618   2.565   4.296   2.194 -1.9560 -0.1529  1.0300
  864SOL     OW 2619   1.953   4.706   1.021 -0.0099  0.4123 -0.1010
  864SOL    HW1 2620   1.889   4.726   0.952 -0.6565  1.9405  0.8804
  864SOL    HW2 2621   1.970   4.613   1.012 -2.0117  0.0611 -0.7036
  865SOL     OW 2622   3.132   1.770   3.275 -0.0601  0.2298 -0.1746
  865SOL    HW1 2623   3.208   1.820   3.243  0.3249  1.4017  2.3029
  865SOL    HW2 2624   3.094   1.826   3.343 -0.9161 -1.9576  1.2402
  866SOL     OW 2625   0.313   0.249   2.137  0.3709  0.3201  0.3028
  866SOL    HW1 2626   0.336   0.163   2.172  0.4749  0.3043  0.1967
  866SOL    HW2 2627   0.343   0.311   2.203  2.4779  0.4210 -0.6615
  867SOL     OW 2628   1.532   2.480   0.155  0.0393 -0.6602  0.2520
  867SOL    HW1 2629   1.529   2.392   0.191 -0.0179 -0.7112  0.1246
  867SOL    HW2 2630   1.444   2.515   0.166  0.4541 -0.0060  1.8009
  868SOL     OW 2631   4.480   0.484   0.741  0.3276 -0.2283 -0.4817
  868SOL    HW1 2632   4.516   0.536   0.669 -1.6658  1.0211 -0.6547
  868SOL    HW2 2633   4.424   0.545   0.789  1.6672 -1.0132  2.2475
  869SOL     OW 2634   4.091   0.959   1.916 -0.2929 -0.4760 -0.6479
  869SOL    HW1 2635   4.176   1.002   1.910 -1.6315  2.3091 -1.4931
  869SOL    HW2 2636   4.099   0.901   1.991  1.9703  0.5955  0.0447
  870SOL     OW 2637   4.227   4.072   2.847 -0.3465 -0.2171 -0.3268
  870SOL    HW1 2638   4.311   4.034   2.871  0.4611  0.7112 -1.5258
  870SOL    HW2 2639   4.207   4.034   2.761 -0.5023  0.5262 -0.6310
  871SOL     OW 2640   4.014   0.430   3.123 -0.2153 -0.3813  0.6549
  871SOL    HW1 2641   3.923   0.410   3.144 -0.6762 -1.0595 -1.6853
  871SOL    HW2 2642   4.016   0.525   3.113 -0.2501 -0.1807  2.3778
  872SOL     OW 2643   4.522   1.938   2.722  0.1383  0.2495 -0.4308
  872SOL    HW1 2644   4.504   1.903   2.809  0.9063 -0.6910 -0.6258
  872SOL    HW2 2645   4.483   1.874   2.662  1.1968 -0.0719 -0.7966
  873SOL     OW 2646   0.442   2.346   0.673 -0.4712 -0.1879 -0.3735
  873SOL    HW1 2647   0.434   2.264   0.624  2.3811  0.5433 -2.3380
  873SOL    HW2 2648   0.382   2.406   0.629 -1.5799 -0.8132  0.2344
  874SOL     OW 2649   0.525   4.616   2.028 -0.3206  0.1198 -0.1028
  874SOL    HW1 2650   0.490   4.528   2.037  1.1761 -0.3999  1.1919
  874SOL    HW2 2651   0.609   4.605   1.985 -1.0759  1.1912 -1.9634
  875SOL     OW 2652   3.924   1.715   3.351  0.6156  0.7673 -0.1990
  875SOL    HW1 2653   4.016   1.732   3.372  0.4975  1.5581 -0.2851
  875SOL    HW2 2654   3.880   1.799   3.367 -0.1716  0.2730  0.2906
  876SOL     OW 2655   0.035   3.581   2.235  0.0002  0.0064 -0.0562
  876SOL    HW1 2656   0.034   3.641   2.310 -0.3389  0.9097 -0.7628
  876SOL    HW2 2657   0.069   3.634   2.163  0.8917 -1.0193 -0.4219
  877SOL     OW 2658   2.334   0.677   1.614 -0.0297 -0.0443  0.1494
  877SOL    HW1 2659   2.429   0.667   1.617 -0.0446 -0.1085  0.3810
  877SOL    HW2 2660   2.315   0.690   1.521  0.0169 -1.7931 -0.1286
  878SOL     OW 2661   3.812   2.497   3.302 -0.2666 -0.1503  0.2604
  878SOL    HW1 2662   3.846   2.564   3.244 -2.7550  1.2434  0.2530
  878SOL    HW2 2663   3.765   2.437   3.243  2.2570 -2.2306  0.2162
  879SOL     OW 2664   0.687   1.340   1.285  0.1461  0.0467  0.1216
  879SOL    HW1 2665   0.752   1.399   1.323 -0.3106 -0.6609  2.1160
  879SOL    HW2 2666   0.605   1.366   1.325 -0.5649 -0.0844 -1.1943
  880SOL     OW 2667   3.826   1.548   1.807 -0.0699  0.4600  0.2279
  880SOL    HW1 2668   3.804   1.467   1.853 -0.0805 -0.3482 -1.1550
  880SOL    HW2 2669   3.922   1.548   1.803 -0.0851 -0.9524 -2.1837
  881SOL     OW 2670   2.233   1.181   2.470  0.6322 -0.4705 -0.3794
  881SOL    HW1 2671   2.287   1.139   2.404  1.4647 -0.1502  0.0849
  881SOL    HW2 2672   2.266   1.148   2.554 -1.7473 -2.4980 -0.1225
  882SOL     OW 2673   2.996   1.445   1.166 -0.0250 -0.0744  0.8601
  882SOL    HW1 2674   2.980   1.433   1.073 -0.7015  2.6146  0.5299
  882SOL    HW2 2675   3.085   1.481   1.171 -0.3392  0.6914  1.1328
  883SOL     OW 2676   4.166   2.556   2.765 -0.0859 -0.3917  0.0343
  883SOL    HW1 2677   4.177   2.644   2.800 -2.4690  0.3022 -0.7223
  883SOL    HW2 2678   4.254   2.519   2.762  0.6980  1.0351  2.6714
  884SOL     OW 2679   1.407   2.401   2.433 -0.3615  0.0783  0.4270
  884SOL    HW1 2680   1.326   2.437   2.469  0.7262  1.5300  1.5311
  884SOL    HW2 2681   1.411   2.435   2.344 -1.7406 -1.3452 -0.2255
  885SOL     OW 2682   1.997   4.430   1.041  0.0289  0.0539  0.0330
  885SOL    HW1 2683   2.041   4.470   1.116 -0.4995  1.2610 -0.2769
  885SOL    HW2 2684   1.967   4.345   1.073 -1.1424  0.9816  1.5421
  886SOL     OW 2685   4.861   2.975   1.013 -0.2413  0.2396 -0.1197
  886SOL    HW1 2686   4.801   3.012   0.949 -0.5870  0.4962  0.3447
  886SOL    HW2 2687   4.851   3.030   1.090  1.7052  1.2551 -0.5128
  887SOL     OW 2688   3.785   3.596   0.894 -0.8533  0.3923  0.6874
  887SOL    HW1 2689   3.697   3.561   0.908 -0.4192 -0.7213  0.7160
  887SOL    HW2 2690   3.833   3.570   0.972  0.2029 -1.3430 -0.4861
  888SOL     OW 2691   0.377   3.272   1.309 -0.2377  0.4347 -0.1798
  888SOL    HW1 2692   0.426   3.191   1.298  0.9693  1.2528 -1.1915
  888SOL    HW2 2693   0.298   3.260   1.256 -2.0392 -1.4798  2.6371
  889SOL     OW 2694   3.007   3.169   0.230 -0.0820 -0.3807  1.1101
  889SOL    HW1 2695   2.952   3.234   0.275 -0.4104 -0.8401  1.3880
  889SOL    HW2 2696   2.967   3.085   0.254  1.0783 -0.7606  1.7823
  890SOL     OW 2697   3.368   1.249   3.387  0.2446  0.0717 -0.2145
  890SOL    HW1 2698   3.346   1.325   3.334 -1.2107 -1.1421 -1.4572
  890SOL    HW2 2699   3.367   1.176   3.326  1.9543 -0.9253  0.8721
  891SOL     OW 2700   1.867   3.233   2.864 -0.0969  0.0962  0.0163
  891SOL    HW1 2701   1.897   3.276   2.944  2.6326  1.1381 -1.4320
  891SOL    HW2 2702   1.931   3.165   2.848  0.1759  0.7492 -1.9402
  892SOL     OW 2703   3.230   2.425   3.458  0.3020 -0.1667  0.0737
  892SOL    HW1 2704   3.206   2.460   3.543 -0.9909  1.5102 -0.9129
  892SOL    HW2 2705   3.266   2.499   3.410  1.3916 -1.1674 -0.7310
  893SOL     OW 2706   0.642   0.936   0.058 -0.0745  0.1201  0.6109
  893SOL    HW1 2707   0.604   0.883  -0.011  1.1276  0.2237 -0.1620
  893SOL    HW2 2708   0.573   0.998   0.081 -1.0012 -0.8607  0.5505
  894SOL     OW 2709   2.769   2.678   1.425 -0.0442  0.2519  0.5350
  894SOL    HW1 2710   2.792   2.677   1.332  0.4653  0.8994  0.6449
  894SOL    HW2 2711   2.737   2.767   1.440  0.5677  0.3806  1.1398
  895SOL     OW 2712   0.758   3.234   0.230 -0.2187  0.0970  0.6619
  895SOL    HW1 2713   0.670   3.249   0.264 -0.4575  2.1598 -0.7113
  895SOL    HW2 2714   0.757   3.273   0.143  2.0441  0.1442  0.6065
  896SOL     OW 2715   3.828   4.760   0.053 -0.2018 -0.0620 -0.1570
  896SOL    HW1 2716   3.900   4.824   0.052  1.4052 -1.7169  1.8134
  896SOL    HW2 2717   3.755   4.806   0.010  1.9107  1.7749 -2.0698
  897SOL     OW 2718   4.469   2.425   0.713  0.6462  0.2611 -0.7821
  897SOL    HW1 2719   4.549   2.380   0.685  1.8735  0.2374  2.4085
  897SOL    HW2 2720   4.492   2.518   0.710  0.5230  0.2970 -0.5718
  898SOL     OW 2721   4.315   0.181   0.382 -0.3145  0.0021  0.3353
  898SOL    HW1 2722   4.333   0.116   0.450 -1.3575 -0.3256  0.3243
  898SOL    HW2 2723   4.252   0.241   0.422 -0.3253  0.2692 -0.0731
  899SOL     OW 2724   4.566   1.099   2.978  0.2106 -0.5096 -0.0031
  899SOL    HW1 2725   4.635   1.064   2.921 -0.4100 -3.5891  0.9364
  899SOL    HW2 2726   4.612   1.157   3.038  1.0477  1.9983 -2.7922
  900SOL     OW 2727   0.024   4.694   3.045 -0.7385 -0.0220 -0.2628
  900SOL    HW1 2728   0.011   4.624   2.981 -1.1604 -0.7394  0.5745
  900SOL    HW2 2729  -0.039   4.674   3.114 -1.5831  1.7746 -0.4654
  901SOL     OW 2730   2.513   1.944   1.862  0.0061  0.8093  0.6313
  901SOL    HW1 2731   2.436   1.946   1.804  0.6816  2.0324 -0.2627
  901SOL    HW2 2732   2.566   1.872   1.828  0.2922  1.3754 -0.1578
  902SOL     OW 2733   0.391   3.986   2.472 -0.4343  0.4750 -0.2488
  902SOL    HW1 2734   0.339   4.052   2.428 -0.1550  2.1694  1.8003
  902SOL    HW2 2735   0.369   3.995   2.565  2.5205  0.4556  0.5749
  903SOL     OW 2736   2.482   3.251   0.355 -0.3182 -0.1896 -0.4641
  903SOL    HW1 2737   2.417   3.256   0.425  0.7698  1.3700  0.4989
  903SOL    HW2 2738   2.561   3.290   0.392  0.6580 -0.4089 -2.1771
  904SOL     OW 2739   0.150   0.652   0.968  0.2275  0.1135  0.6339
  904SOL    HW1 2740   0.093   0.608   1.032  0.8165 -1.0681  0.3708
  904SOL    HW2 2741   0.203   0.710   1.021  0.5338 -0.6699  1.2139
  905SOL     OW 2742   2.291   2.037   3.265 -0.1171  0.2490  0.2722
  905SOL    HW1 2743   2.337   2.024   3.348  0.5810  1.1116  0.0436
  905SOL    HW2 2744   2.225   2.103   3.285 -1.1775 -0.8707  0.5605
  906SOL     OW 2745   1.484   1.719   2.725 -0.0336 -0.3007 -0.4351
  906SOL    HW1 2746   1.406   1.683   2.767 -1.3098  1.1079 -1.5052
  906SOL    HW2 2747   1.556   1.691   2.781 -1.4045 -0.7344  1.1860
  907SOL     OW 2748   2.943   0.060   0.069 -0.1553 -0.0326 -0.0010
  907SOL    HW1 2749   2.929  -0.030   0.040 -0.1199  0.7544 -2.6995
  907SOL    HW2 2750   2.855   0.094   0.082 -0.1683 -0.4219  1.0785
  908SOL     OW 2751   0.802   0.836   1.339 -0.0088 -0.3544  0.3549
  908SOL    HW1 2752   0.888   0.868   1.366  0.5377 -2.0566  0.7718
  908SOL    HW2 2753   0.813   0.741   1.333 -1.7049 -0.5460 -0.1904
  909SOL     OW 2754   1.705   3.063   2.140  0.4169  0.2672  0.6390
  909SOL    HW1 2755   1.789   3.087   2.179 -0.0829  0.4491  1.6410
  909SOL    HW2 2756   1.659   3.018   2.210 -0.7283  1.0809  0.4327
  910SOL     OW 2757   1.923   1.722   2.863  0.3786 -0.2984  0.4269
  910SOL    HW1 2758   1.910   1.761   2.777  0.8135 -1.8643 -0.3784
  910SOL    HW2 2759   1.946   1.796   2.919 -0.1760  0.7926 -0.7149
  911SOL     OW 2760   0.672   3.480   2.320 -0.0826  0.1959 -0.1900
  911SOL    HW1 2761   0.766   3.467   2.307 -0.2215 -1.4065  0.2474
  911SOL    HW2 2762   0.641   3.514   2.236  0.5955 -0.9814 -0.9379
  912SOL     OW 2763   1.482   0.659   0.105  0.1457  0.2860  1.0988
  912SOL    HW1 2764   1.547   0.659   0.035 -1.2838  1.8239 -0.3070
  912SOL    HW2 2765   1.444   0.747   0.103 -1.4684 -0.3372  2.3416
  913SOL     OW 2766   2.964   2.076   1.426 -0.6647 -0.2619 -0.1287
  913SOL    HW1 2767   2.909   2.132   1.370 -0.0821 -0.0362 -0.4849
  913SOL    HW2 2768   2.949   1.987   1.393 -0.7194 -0.1861 -0.3081
  914SOL     OW 2769   1.284   0.963   2.376 -0.3800 -0.5733  0.1321
  914SOL    HW1 2770   1.237   0.881   2.368  1.3266 -1.4759 -1.2728
  914SOL    HW2 2771   1.249   1.018   2.306 -1.1309 -0.2585  0.7302
  915SOL     OW 2772   3.429   2.509   0.353 -0.0703  0.3447 -0.1767
  915SOL    HW1 2773   3.352   2.500   0.410  0.0737 -0.6370 -0.1208
  915SOL    HW2 2774   3.499   2.465   0.400  0.2069  0.0746 -0.8282
  916SOL     OW 2775   1.453   1.793   1.280 -0.2625  0.8196 -0.3476
  916SOL    HW1 2776   1.386   1.749   1.331 -1.0585  0.7428 -1.4268
  916SOL    HW2 2777   1.483   1.727   1.217 -0.1457  1.2601 -0.7647
  917SOL     OW 2778   1.237   4.036   1.565  0.2813 -0.6557 -0.2208
  917SOL    HW1 2779   1.206   3.975   1.632 -1.1700  0.9176  0.5963
  917SOL    HW2 2780   1.304   4.089   1.609  0.2060 -0.4197 -0.3872
  918SOL     OW 2781   4.720   2.851   2.619  0.1941 -0.4091  0.0404
  918SOL    HW1 2782   4.748   2.777   2.674  0.5655 -0.5424 -0.3225
  918SOL    HW2 2783   4.801   2.882   2.578  0.2139  0.9172  1.0457
  919SOL     OW 2784   3.834   0.971   2.604  0.0877  0.5281  0.3730
  919SOL    HW1 2785   3.809   0.922   2.525  0.9508 -0.5337  0.7303
  919SOL    HW2 2786   3.839   0.904   2.673  0.5949  1.2361  1.0431
  920SOL     OW 2787   1.439   1.254   1.857  1.1215 -0.0986 -0.2456
  920SOL    HW1 2788   1.442   1.182   1.921 -0.2237  0.0018 -0.0252
  920SOL    HW2 2789   1.499   1.320   1.892 -0.0937  0.2439  1.3212
  921SOL     OW 2790   4.601   1.322   2.184 -0.8872 -0.8031 -0.0904
  921SOL    HW1 2791   4.578   1.301   2.274 -1.9418 -0.6861 -0.3138
  921SOL    HW2 2792   4.517   1.332   2.140 -0.3883 -0.2268 -0.9433
  922SOL     OW 2793   2.712   3.097   2.436 -0.3916  0.1302  0.0735
  922SOL    HW1 2794   2.636   3.057   2.478  0.9401 -3.4881 -0.5767
  922SOL    HW2 2795   2.707   3.069   2.345  1.9476 -0.7575  0.1304
  923SOL     OW 2796   4.861   2.964   2.975 -0.2270  0.4857 -0.4299
  923SOL    HW1 2797   4.846   2.886   2.921  1.1266  1.0631 -1.7140
  923SOL    HW2 2798   4.808   3.032   2.934  0.8368  0.9360 -1.1114
  924SOL     OW 2799   4.806   4.369   0.640 -0.4753  0.3670  0.3213
  924SOL    HW1 2800   4.778   4.391   0.729 -0.3047  2.2128 -0.0325
  924SOL    HW2 2801   4.886   4.420   0.627  0.5933 -1.3552 -0.2575
  925SOL     OW 2802   2.762   2.742   1.877 -0.1635  0.4067 -0.5051
  925SOL    HW1 2803   2.789   2.677   1.812  0.9503  1.7734 -1.4906
  925SOL    HW2 2804   2.668   2.750   1.867  0.0545  0.9970 -2.3928
  926SOL     OW 2805   3.271   1.407   0.685  0.0972  0.1242 -0.0927
  926SOL    HW1 2806   3.359   1.372   0.671  2.1956  4.4990  0.3093
  926SOL    HW2 2807   3.235   1.417   0.596  0.7529 -0.1452 -0.3948
  927SOL     OW 2808   1.993   2.555   3.404  0.3098 -0.5117 -0.1223
  927SOL    HW1 2809   1.915   2.518   3.364  0.2342 -0.5595  0.0661
  927SOL    HW2 2810   2.048   2.581   3.331  0.6626 -1.6135 -0.2702
  928SOL     OW 2811   3.083   0.017   2.877 -0.0015 -0.3838  0.0781
  928SOL    HW1 2812   3.006  -0.020   2.919 -1.8027  1.6860 -1.1777
  928SOL    HW2 2813   3.133  -0.059   2.847 -1.0878 -1.7984  1.6729
  929SOL     OW 2814   0.043   0.031   0.116 -0.9447  0.1822 -0.2891
  929SOL    HW1 2815   0.004   0.002   0.034 -1.0069  2.1058 -0.9946
  929SOL    HW2 2816   0.004   0.117   0.132 -1.2370 -0.3026  1.9943
  930SOL     OW 2817   0.833   4.399   3.029  0.2576  0.1585 -0.2431
  930SOL    HW1 2818   0.876   4.356   3.102 -0.6328  1.2919  0.9945
  930SOL    HW2 2819   0.838   4.492   3.049 -0.3598  0.4750 -1.4243
  931SOL     OW 2820   3.156   3.584   2.655 -0.0222 -0.0890 -0.2769
  931SOL    HW1 2821   3.150   3.653   2.722 -1.2581 -0.1514 -0.3002
  931SOL    HW2 2822   3.248   3.583   2.630  0.5927 -0.4072  1.7944
  932SOL     OW 2823   0.922   1.724   3.380 -0.8269  0.0413  0.1100
  932SOL    HW1 2824   0.967   1.674   3.448  1.3115 -0.5774 -1.6400
  932SOL    HW2 2825   0.989   1.779   3.341 -2.0603  0.6602 -1.2567
  933SOL     OW 2826   3.181   1.841   0.623 -0.8063  0.1421 -0.2062
  933SOL    HW1 2827   3.116   1.770   0.624  1.1212 -1.7305  0.0241
  933SOL    HW2 2828   3.259   1.802   0.582  1.2965  1.1680  2.4732
  934SOL     OW 2829   0.731   4.398   0.709  0.5712  0.4545  0.1587
  934SOL    HW1 2830   0.748   4.487   0.680  0.3394 -0.2237 -2.2693
  934SOL    HW2 2831   0.818   4.358   0.717  0.6484  0.7251  0.7750
  935SOL     OW 2832   0.106   0.620   2.809 -0.2936 -0.1238  0.2614
  935SOL    HW1 2833   0.193   0.589   2.784  0.8805  1.5152  2.0394
  935SOL    HW2 2834   0.050   0.543   2.801  0.9108 -0.8487 -2.5418
  936SOL     OW 2835   2.108   0.500   3.101  0.0385  0.3646 -0.2813
  936SOL    HW1 2836   2.114   0.445   3.022 -0.7223 -1.4159  0.8223
  936SOL    HW2 2837   2.199   0.521   3.122  0.5036 -1.7132  0.0300
  937SOL     OW 2838   3.689   0.750   1.531 -0.4253  0.7271 -0.2290
  937SOL    HW1 2839   3.726   0.834   1.560 -1.3398  1.0271  0.0889
  937SOL    HW2 2840   3.597   0.754   1.556 -0.3157 -0.6995  0.4777
  938SOL     OW 2841   4.747   1.261   0.182 -0.0224 -0.0602  0.0722
  938SOL    HW1 2842   4.782   1.187   0.231 -3.3689 -0.7096  1.7216
  938SOL    HW2 2843   4.772   1.338   0.233 -0.0164 -0.3766  0.5439
  939SOL     OW 2844   4.795   2.235   2.814  0.1370 -0.2427 -0.2825
  939SOL    HW1 2845   4.760   2.324   2.811 -1.4996 -0.8227  0.8375
  939SOL    HW2 2846   4.763   2.199   2.896  2.0740 -1.3838  0.0396
  940SOL     OW 2847   1.617   4.635   3.180  0.0251 -0.0876  0.9439
  940SOL    HW1 2848   1.605   4.546   3.146 -1.4971 -0.3063  1.9558
  940SOL    HW2 2849   1.610   4.691   3.103 -1.3413 -0.7030  0.6032
  941SOL     OW 2850   4.468   4.362   0.970  0.1030  0.6517  0.1620
  941SOL    HW1 2851   4.440   4.272   0.956  1.0022  0.3015  0.5800
  941SOL    HW2 2852   4.561   4.362   0.951 -0.2411  1.9495 -1.9239
  942SOL     OW 2853   3.039   4.685   1.896 -0.6462 -0.9418 -0.3017
  942SOL    HW1 2854   3.064   4.693   1.988 -1.3991  1.4042 -0.2119
  942SOL    HW2 2855   2.944   4.672   1.897 -0.8346  0.2018 -0.7089
  943SOL     OW 2856   0.165   0.584   2.335  0.5708 -0.0415  0.1244
  943SOL    HW1 2857   0.126   0.671   2.331  3.3759  1.3065 -0.0649
  943SOL    HW2 2858   0.135   0.540   2.255 -0.9212  0.6734  0.2493
  944SOL     OW 2859   0.496   0.530   2.776 -0.1521 -0.0625 -0.1209
  944SOL    HW1 2860   0.445   0.463   2.822  0.4411 -2.2610 -2.4155
  944SOL    HW2 2861   0.461   0.529   2.687  1.3637  1.0984 -0.7629
  945SOL     OW 2862   0.710   1.876   2.142  0.1792  0.1530 -0.3203
  945SOL    HW1 2863   0.779   1.809   2.137  0.5019  0.5520 -1.4235
  945SOL    HW2 2864   0.754   1.957   2.116 -0.6574  0.4434 -0.8612
  946SOL     OW 2865   2.013   2.820   2.594  0.0081 -0.5155 -0.1119
  946SOL    HW1 2866   1.971   2.780   2.518 -0.7214 -1.2964  0.6863
  946SOL    HW2 2867   2.017   2.750   2.659  2.3039 -0.3965 -0.0450
  947SOL     OW 2868   4.237   2.529   0.542  0.4746  0.9093 -0.1225
  947SOL    HW1 2869   4.295   2.460   0.575  0.1188  0.9347  0.5784
  947SOL    HW2 2870   4.289   2.575   0.477  1.4730  1.3292  0.9277
  948SOL     OW 2871   3.943   3.353   2.084 -0.5502 -0.1426 -0.1339
  948SOL    HW1 2872   3.910   3.435   2.046 -1.4721 -1.3650 -2.1216
  948SOL    HW2 2873   3.967   3.377   2.174 -0.4751  2.3742 -0.7390
  949SOL     OW 2874   2.892   1.321   0.883 -0.3197 -0.1614  0.5889
  949SOL    HW1 2875   2.804   1.359   0.869 -1.0792 -2.1407 -0.3765
  949SOL    HW2 2876   2.895   1.247   0.823  2.8104  1.0244 -0.9324
  950SOL     OW 2877   3.943   0.857   1.717 -0.7714  0.1849  1.0244
  950SOL    HW1 2878   3.997   0.780   1.696  0.4430  1.2027  0.2343
  950SOL    HW2 2879   3.986   0.897   1.793  0.0523  1.4002 -0.0443
  951SOL     OW 2880   4.171   4.043   3.476 -0.3880  0.5836  0.0131
  951SOL    HW1 2881   4.204   4.010   3.393  0.2123  1.3625 -0.0743
  951SOL    HW2 2882   4.090   3.995   3.491 -0.4801  0.4102 -1.0020
  952SOL     OW 2883   4.078   1.786   1.230  0.2773 -0.5210  0.5013
  952SOL    HW1 2884   4.100   1.720   1.295  2.4039  1.6330  2.1767
  952SOL    HW2 2885   4.160   1.834   1.216 -1.1857  1.9232 -0.3798
  953SOL     OW 2886   1.651   1.837   0.236  0.5218 -0.2522 -0.2668
  953SOL    HW1 2887   1.668   1.931   0.233  3.1357 -0.6645 -0.1416
  953SOL    HW2 2888   1.642   1.811   0.144  0.3209  0.0237 -0.3264
  954SOL     OW 2889   2.231   4.565   3.297  0.1470 -0.3228  0.9240
  954SOL    HW1 2890   2.244   4.640   3.239  2.3900 -2.5509 -1.7813
  954SOL    HW2 2891   2.149   4.526   3.267  0.7079 -0.8020 -0.0581
  955SOL     OW 2892   4.153   1.768   0.436  0.3110 -0.0883  0.1249
  955SOL    HW1 2893   4.226   1.802   0.487  1.1246 -0.2436 -0.9106
  955SOL    HW2 2894   4.194   1.722   0.362 -0.8227  0.6072 -0.9836
  956SOL     OW 2895   4.275   1.268   3.379 -0.0182  0.0593 -0.9608
  956SOL    HW1 2896   4.252   1.188   3.332  1.6387 -0.6082 -0.6917
  956SOL    HW2 2897   4.233   1.259   3.465  0.4749 -0.7102 -0.7934
  957SOL     OW 2898   2.210   2.234   2.345 -0.2883  0.7552 -0.6527
  957SOL    HW1 2899   2.141   2.296   2.320 -0.0474  1.1848 -0.2683
  957SOL    HW2 2900   2.268   2.232   2.269  0.3214  1.8870 -0.2379
  958SOL     OW 2901   1.121   4.831   0.237 -0.0389  0.0148 -0.8086
  958SOL    HW1 2902   1.111   4.869   0.150  0.1997 -1.3500 -1.4564
  958SOL    HW2 2903   1.184   4.888   0.281  0.6694  0.1076 -1.9026
  959SOL     OW 2904   3.748   0.330   0.753  0.8479  0.4263 -0.3609
  959SOL    HW1 2905   3.768   0.419   0.782 -0.1024  1.3157 -2.2647
  959SOL    HW2 2906   3.744   0.336   0.658  0.4151 -1.5926 -0.5139
  960SOL     OW 2907   4.450   2.667   0.977 -0.1519  0.2111  0.7318
  960SOL    HW1 2908   4.470   2.687   0.886  2.3977  1.7927  1.5441
  960SOL    HW2 2909   4.419   2.576   0.975  0.9255 -0.1794 -1.5717
  961SOL     OW 2910   4.696   0.097   0.648 -0.1627 -0.8621  0.2146
  961SOL    HW1 2911   4.714   0.130   0.560 -0.4174  0.6745  0.7078
  961SOL    HW2 2912   4.640   0.021   0.633 -1.4056  0.1941 -0.9429
  962SOL     OW 2913   2.924   2.183   0.013 -0.4303 -0.0858 -0.1775
  962SOL    HW1 2914   2.981   2.142   0.079 -1.3940 -1.9814 -0.4498
  962SOL    HW2 2915   2.868   2.242   0.063 -0.6300 -0.9206  0.6203
  963SOL     OW 2916   0.010   0.842   2.680 -0.3639  0.0839  0.6602
  963SOL    HW1 2917   0.030   0.763   2.730 -0.0834 -2.0198 -2.4601
  963SOL    HW2 2918   0.092   0.891   2.677 -0.3510  0.1745  2.0522
  964SOL     OW 2919   0.580   4.156   0.017 -0.4689 -0.2223 -0.2669
  964SOL    HW1 2920   0.634   4.164  -0.062 -0.7330  0.1275 -0.4144
  964SOL    HW2 2921   0.562   4.246   0.043 -0.9100 -0.3347 -0.1691
  965SOL     OW 2922   3.233   0.896   1.408  0.5898  0.4653  0.5524
  965SOL    HW1 2923   3.202   0.815   1.369  0.5421  1.3675 -1.3816
  965SOL    HW2 2924   3.154   0.949   1.420  0.8528  1.0439 -0.2138
  966SOL     OW 2925   1.218   4.427   3.323  0.0113  0.1348 -0.6602
  966SOL    HW1 2926   1.226   4.353   3.383 -2.1548  0.7617  0.5056
  966SOL    HW2 2927   1.280   4.492   3.358  0.4474 -0.3624 -0.4953
  967SOL     OW 2928   2.369   3.478   2.062 -0.2349 -0.3519 -0.2470
  967SOL    HW1 2929   2.390   3.473   1.969  0.8992  0.5086 -0.0580
  967SOL    HW2 2930   2.438   3.426   2.104  1.5415  2.3274  0.3711
  968SOL     OW 2931   1.267   2.071   2.820  0.3745  0.2706 -0.0459
  968SOL    HW1 2932   1.260   2.097   2.912  1.3932 -0.9643  0.4150
  968SOL    HW2 2933   1.362   2.072   2.803  0.1682  0.8701 -1.2052
  969SOL     OW 2934   0.987   1.666   0.610  0.2112  0.0129  0.2965
  969SOL    HW1 2935   1.037   1.734   0.656 -0.3098 -0.0560  0.9763
  969SOL    HW2 2936   0.897   1.678   0.641  0.1568 -1.1542  0.6268
  970SOL     OW 2937   1.887   3.563   1.531 -0.4433 -0.1472 -0.2373
  970SOL    HW1 2938   1.949   3.498   1.495 -1.1441 -1.3524  0.6626
  970SOL    HW2 2939   1.924   3.647   1.506  0.8104 -0.8743 -0.9528
  971SOL     OW 2940   1.943   4.534   0.489 -0.1072 -0.2652  0.0279
  971SOL    HW1 2941   1.927   4.556   0.397  0.4306  0.2064  0.0412
  971SOL    HW2 2942   2.001   4.604   0.521  1.4841 -1.5560  0.1315
  972SOL     OW 2943   0.172   3.145   1.171  0.5864  0.2533 -0.5090
  972SOL    HW1 2944   0.136   3.064   1.205 -1.1909  0.9879 -0.5501
  972SOL    HW2 2945   0.176   3.133   1.076  2.3291 -0.5289 -0.3753
  973SOL     OW 2946   1.123   2.453   3.479 -0.4391 -0.2619  0.0709
  973SOL    HW1 2947   1.098   2.479   3.390 -0.5046  0.0154  0.1694
  973SOL    HW2 2948   1.166   2.531   3.516 -2.5178  0.4690  1.1100
  974SOL     OW 2949   1.413   2.486   1.707  0.5537 -0.4858 -0.2333
  974SOL    HW1 2950   1.452   2.565   1.743 -0.9575 -0.2196  0.9428
  974SOL    HW2 2951   1.370   2.515   1.627  0.6279 -0.2654 -0.1942
  975SOL     OW 2952   0.153   0.964   0.245 -0.3167  0.6350 -0.0563
  975SOL    HW1 2953   0.188   0.876   0.239  0.2078  0.8408 -0.1153
  975SOL    HW2 2954   0.065   0.953   0.282 -0.3800  0.0673 -0.3651
  976SOL     OW 2955   4.851   0.447   2.779 -0.2572  0.3242  0.0568
  976SOL    HW1 2956   4.857   0.375   2.716 -0.4007  0.7532 -0.4590
  976SOL    HW2 2957   4.787   0.419   2.843  0.9137 -0.7179  0.8100
  977SOL     OW 2958   3.239   0.222   2.930  0.5325 -0.0856 -0.2823
  977SOL    HW1 2959   3.188   0.147   2.899  1.1952 -0.5622 -0.2592
  977SOL    HW2 2960   3.258   0.272   2.851  1.8227 -1.0516 -0.6236
  978SOL     OW 2961   3.601   1.365   2.127  0.1133  0.4358 -0.0718
  978SOL    HW1 2962   3.541   1.391   2.057  0.0175  1.0844  0.2359
  978SOL    HW2 2963   3.678   1.332   2.082 -0.9175 -1.5321 -0.4847
  979SOL     OW 2964   0.020   4.023   1.684 -0.0344  0.0696  0.5016
  979SOL    HW1 2965   0.096   4.021   1.742 -0.1648  1.3847  0.7618
  979SOL    HW2 2966   0.036   4.098   1.626  0.7346 -1.9859 -2.1369
  980SOL     OW 2967   2.296   2.161   0.143 -0.6352 -0.3980  0.3043
  980SOL    HW1 2968   2.300   2.130   0.052  0.5301  1.6144 -0.3908
  980SOL    HW2 2969   2.317   2.083   0.195  0.7194 -1.1611 -1.2653
  981SOL     OW 2970   3.720   4.370   1.645 -0.4151 -0.3485  0.7911
  981SOL    HW1 2971   3.735   4.350   1.553  0.5552 -3.8376  1.5664
  981SOL    HW2 2972   3.627   4.391   1.650 -0.1409  1.7639 -1.1762
  982SOL     OW 2973   2.441   1.433   3.442 -0.2941  0.1952  0.7327
  982SOL    HW1 2974   2.494   1.508   3.471 -0.9290  0.5733  0.9256
  982SOL    HW2 2975   2.496   1.357   3.461  0.1564  0.5765  1.0003
  983SOL     OW 2976   4.174   1.597   1.993  0.3431 -0.3875  0.2498
  983SOL    HW1 2977   4.087   1.624   2.020 -0.5154 -0.1401 -2.4990
  983SOL    HW2 2978   4.165   1.504   1.970  0.6351 -0.2028 -0.6449
  984SOL     OW 2979   2.307   1.438   3.175  0.5696  0.5584 -0.0120
  984SOL    HW1 2980   2.364   1.457   3.249 -0.7601 -0.5405  1.3812
  984SOL    HW2 2981   2.237   1.503   3.182  0.7800  0.8681 -0.7165
  985SOL     OW 2982   2.446   2.767   0.374  0.3925 -0.0979  0.1574
  985SOL    HW1 2983   2.495   2.760   0.456  0.9121  0.3861 -0.1156
  985SOL    HW2 2984   2.477   2.847   0.333 -1.3594  0.7997  0.4606
  986SOL     OW 2985   0.052   0.263   2.571  0.6661 -0.5389  0.2097
  986SOL    HW1 2986   0.099   0.344   2.553 -0.3405  0.4748  1.7844
  986SOL    HW2 2987  -0.005   0.250   2.496 -0.8316  1.5410  0.8962
  987SOL     OW 2988   4.489   4.030   1.792 -0.2270 -0.4345 -0.7801
  987SOL    HW1 2989   4.442   3.949   1.773 -1.0500 -0.3717  0.8548
  987SOL    HW2 2990   4.423   4.088   1.828  0.7402  0.3086 -0.1500
  988SOL     OW 2991   1.661   2.183   1.409 -0.1371 -0.1965  0.4729
  988SOL    HW1 2992   1.651   2.096   1.447 -0.9191  0.2914  1.4198
  988SOL    HW2 2993   1.725   2.171   1.338 -0.2768 -1.5422  0.5495
  989SOL     OW 2994   2.548   3.772   3.093 -0.3398 -0.4400 -0.1599
  989SOL    HW1 2995   2.457   3.774   3.062 -0.3053  1.2736 -0.2741
  989SOL    HW2 2996   2.541   3.747   3.185 -1.2426  2.0508  0.5523
  990SOL     OW 2997   3.022   4.457   2.464 -0.4644 -0.0429 -0.9320
  990SOL    HW1 2998   3.078   4.507   2.524 -0.8434 -0.2912 -0.3618
  990SOL    HW2 2999   2.934   4.492   2.479 -0.6351 -0.4412 -0.9906
  991SOL     OW 3000   0.661   2.066   2.726  0.3038  0.0439 -0.1713
  991SOL    HW1 3001   0.636   1.990   2.674  1.4477 -0.8010  0.4734
  991SOL    HW2 3002   0.578   2.102   2.758 -0.4635  0.7036 -2.6808
  992SOL     OW 3003   4.189   1.499   3.280 -0.1269 -0.6929 -0.3014
  992SOL    HW1 3004   4.232   1.416   3.304 -0.6718 -0.6299  0.9555
  992SOL    HW2 3005   4.119   1.473   3.220  1.0702 -0.8894 -1.6701
  993SOL     OW 3006   2.859   4.456   0.511  0.1505  0.2993  0.3258
  993SOL    HW1 3007   2.908   4.387   0.466  0.0119  1.6813 -2.1295
  993SOL    HW2 3008   2.926   4.519   0.538  0.1468 -0.1202  1.3525
  994SOL     OW 3009   3.107   2.803   3.101  0.7567 -0.7711 -0.6107
  994SOL    HW1 3010   3.178   2.845   3.053  0.5535  0.1798 -0.0994
  994SOL    HW2 3011   3.097   2.856   3.180 -1.5878  0.0965 -1.4179
  995SOL     OW 3012   3.355   4.737   1.898 -0.4318  0.3550 -0.0850
  995SOL    HW1 3013   3.409   4.666   1.865 -1.3932 -0.3297 -0.2505
  995SOL    HW2 3014   3.310   4.698   1.974  0.0057  1.1945  0.6225
  996SOL     OW 3015   4.367   2.740   1.724 -0.5258  0.2027  0.4497
  996SOL    HW1 3016   4.396   2.762   1.635  0.1671 -2.0846  0.0568
  996SOL    HW2 3017   4.298   2.675   1.712  1.2948 -2.0711  1.5492
  997SOL     OW 3018   0.267   4.469   0.945 -0.1763  0.5678  0.0025
  997SOL    HW1 3019   0.358   4.499   0.943  0.2398 -0.6710 -1.4320
  997SOL    HW2 3020   0.255   4.422   0.863 -2.3052  1.1718 -0.1077
  998SOL     OW 3021   2.918   4.006   3.468  0.4294 -0.7137  0.6750
  998SOL    HW1 3022   2.875   3.920   3.468  1.0798 -1.0805 -1.0434
  998SOL    HW2 3023   2.850   4.067   3.496 -0.4217 -1.6257  0.6292
  999SOL     OW 3024   3.379   4.391   0.744  0.1589 -0.6565 -0.2151
  999SOL    HW1 3025   3.285   4.405   0.756  0.3750  0.2363  0.5708
  999SOL    HW2 3026   3.414   4.394   0.833  1.1495  0.6897 -0.6269
 1000SOL     OW 3027   0.847   2.591   2.017 -0.3148  0.4556 -0.0528
 1000SOL    HW1 3028   0.769   2.571   2.069 -0.4583  1.1242 -0.0041
 1000SOL    HW2 3029   0.843   2.685   2.001  0.1758  0.4038 -0.5550
 1001SOL     OW 3030   4.476   4.370   0.282  0.5563  0.7152  0.1666
 1001SOL    HW1 3031   4.535   4.314   0.333  1.3365  0.7029 -0.7109
 1001SOL    HW2 3032   4.426   4.419   0.347  2.2515  1.4729  0.9751
 1002SOL     OW 3033   0.897   2.061   1.437 -0.2871 -0.0472 -0.0511
 1002SOL    HW1 3034   0.820   2.026   1.392  0.6399  1.5053 -3.0977
 1002SOL    HW2 3035   0.878   2.155   1.445  0.5185  0.0478  0.9262
 1003SOL     OW 3036   1.179   2.648   0.578 -0.1118 -0.3748  0.1318
 1003SOL    HW1 3037   1.254   2.700   0.550 -1.0365  1.1440  0.3296
 1003SOL    HW2 3038   1.124   2.710   0.626 -0.6216 -1.8899  1.5894
 1004SOL     OW 3039   2.355   1.503   0.649 -0.7329 -0.5546  0.1056
 1004SOL    HW1 3040   2.278   1.474   0.600  0.4103 -0.0670 -2.1251
 1004SOL    HW2 3041   2.332   1.591   0.681 -1.4942 -0.8760  0.4624
 1005SOL     OW 3042   4.634   0.134   2.423 -0.1475  0.4456  0.0342
 1005SOL    HW1 3043   4.560   0.111   2.367 -0.0546  0.9268 -0.2926
 1005SOL    HW2 3044   4.638   0.230   2.420  0.1694  0.4501  0.4601
 1006SOL     OW 3045   2.089   1.250   3.097 -0.3647 -0.5513  0.3383
 1006SOL    HW1 3046   2.001   1.274   3.126 -0.1122  0.6349  0.1745
 1006SOL    HW2 3047   2.136   1.333   3.092  1.0463 -1.2474  1.3369
 1007SOL     OW 3048   0.160   2.554   0.109  0.3094 -0.6336  0.4931
 1007SOL    HW1 3049   0.189   2.517   0.026 -0.3938 -0.9014  0.3616
 1007SOL    HW2 3050   0.186   2.488   0.174  1.0356 -0.3327  0.5127
 1008SOL     OW 3051   2.244   1.208   2.132 -0.0521  0.2964  0.0390
 1008SOL    HW1 3052   2.332   1.173   2.144  0.1469  1.2275  1.5729
 1008SOL    HW2 3053   2.248   1.297   2.168 -1.5005  0.5143 -0.2608
 1009SOL     OW 3054   2.578   3.486   2.846 -0.0520  0.1269 -1.0765
 1009SOL    HW1 3055   2.603   3.555   2.908 -0.0243  0.6371 -1.6367
 1009SOL    HW2 3056   2.619   3.407   2.880  1.7173  0.7910 -1.5562
 1010SOL     OW 3057   2.633   0.824   0.446  0.4337  0.1488 -0.8942
 1010SOL    HW1 3058   2.660   0.904   0.491 -0.3701 -0.2751  0.4012
 1010SOL    HW2 3059   2.598   0.768   0.515 -2.4439  0.1035 -2.2140
 1011SOL     OW 3060   2.858   3.616   1.604  0.1958 -0.5859 -0.1909
 1011SOL    HW1 3061   2.803   3.579   1.534  0.7160 -0.8432 -0.4693
 1011SOL    HW2 3062   2.822   3.578   1.684 -3.0673  2.8178  0.2177
 1012SOL     OW 3063   2.045   1.217   2.710  0.5552  0.3528  0.1815
 1012SOL    HW1 3064   2.065   1.236   2.618  0.8282  2.3376  0.6085
 1012SOL    HW2 3065   2.120   1.251   2.759 -0.3403  0.8603  1.2501
 1013SOL     OW 3066   2.297   3.507   0.826  0.8312 -0.2492  0.3461
 1013SOL    HW1 3067   2.214   3.490   0.783  1.9371 -0.5580 -1.7813
 1013SOL    HW2 3068   2.314   3.600   0.809  0.8470 -0.1316  0.9586
 1014SOL     OW 3069   2.873   0.078   1.228 -0.1587  0.3281 -0.6684
 1014SOL    HW1 3070   2.966   0.081   1.204 -0.3236  0.7535 -1.2695
 1014SOL    HW2 3071   2.867   0.126   1.310 -0.0635  1.5482 -1.3584
 1015SOL     OW 3072   3.400   1.073   0.932 -0.6581 -0.2598 -0.2034
 1015SOL    HW1 3073   3.347   1.136   0.981 -0.8750 -1.3796  1.0426
 1015SOL    HW2 3074   3.452   1.127   0.872 -2.4428  0.9307 -0.7373
 1016SOL     OW 3075   2.325   2.800   3.087  0.2851 -0.0251  0.6730
 1016SOL    HW1 3076   2.351   2.875   3.033 -1.9681 -0.7096 -1.5063
 1016SOL    HW2 3077   2.403   2.744   3.087  0.3842 -0.0216 -1.9677
 1017SOL     OW 3078   2.673   4.589   3.178 -0.0445  0.3794 -0.1431
 1017SOL    HW1 3079   2.601   4.566   3.237 -1.2811 -0.5333 -1.9297
 1017SOL    HW2 3080   2.738   4.521   3.191 -0.0896  0.4464  0.4830
 1018SOL     OW 3081   4.802   3.617   2.801  0.0655  0.3012  0.3095
 1018SOL    HW1 3082   4.845   3.679   2.740  0.0655 -0.9997 -1.0741
 1018SOL    HW2 3083   4.709   3.637   2.793 -0.5207 -2.8547 -3.8748
 1019SOL     OW 3084   1.803   1.143   3.260  0.0627 -0.0465  0.1463
 1019SOL    HW1 3085   1.730   1.205   3.253 -0.6307 -0.7042  1.3260
 1019SOL    HW2 3086   1.855   1.175   3.334 -0.7319 -1.2641  1.2832
 1020SOL     OW 3087   0.180   1.445   0.630 -0.5352 -0.2796 -0.3223
 1020SOL    HW1 3088   0.247   1.456   0.563  0.6126  2.1555  1.0772
 1020SOL    HW2 3089   0.227   1.452   0.713 -1.7487 -4.2091  0.8897
 1021SOL     OW 3090   2.797   2.110   0.686  0.0875 -0.2689  0.1365
 1021SOL    HW1 3091   2.795   2.128   0.592 -2.0569 -0.7536  0.0518
 1021SOL    HW2 3092   2.751   2.027   0.696 -2.4173  1.2043  1.8638
 1022SOL     OW 3093   4.361   4.603   0.885  0.2268 -0.0462 -0.3789
 1022SOL    HW1 3094   4.389   4.513   0.901 -0.0314 -0.0926 -0.1648
 1022SOL    HW2 3095   4.351   4.640   0.973  1.0849  0.4293 -0.4767
 1023SOL     OW 3096   4.917   0.741   2.435  0.7615 -0.0391  0.0135
 1023SOL    HW1 3097   4.879   0.660   2.469  0.8352  0.0543  0.3235
 1023SOL    HW2 3098   4.932   0.794   2.513  0.5625  0.3370 -0.2036
 1024SOL     OW 3099   3.763   1.084   1.642 -0.0273  0.2839  0.0583
 1024SOL    HW1 3100   3.852   1.078   1.677  0.0186  0.0684 -0.0945
 1024SOL    HW2 3101   3.770   1.143   1.567 -0.0551  0.4420  0.1790
 1025SOL     OW 3102   3.383   0.337   1.073  0.4675 -0.2453  0.8361
 1025SOL    HW1 3103   3.379   0.414   1.129 -0.3644 -0.3878  0.9781
 1025SOL    HW2 3104   3.477   0.316   1.068  0.7031  0.7704  0.7812
 1026SOL     OW 3105   4.928   0.725   3.322  0.5174  0.3497  0.8439
 1026SOL    HW1 3106   4.937   0.647   3.377  3.9040  0.9691  1.3864
 1026SOL    HW2 3107   4.985   0.707   3.247 -1.2932  0.9778 -0.7344
 1027SOL     OW 3108   4.520   1.024   3.373  0.4482 -0.8833 -0.0357
 1027SOL    HW1 3109   4.549   0.997   3.460  0.5142 -0.6725  0.0095
 1027SOL    HW2 3110   4.573   0.972   3.313  0.7191 -0.7063  0.0486
 1028SOL     OW 3111   1.517   4.868   1.613 -0.3175 -0.6312  0.2944
 1028SOL    HW1 3112   1.534   4.954   1.652  2.1481 -0.6317 -0.6567
 1028SOL    HW2 3113   1.422   4.866   1.601 -0.2797  2.8607 -1.6286
 1029SOL     OW 3114   4.485   4.938   0.793  0.6915 -0.1648 -0.4191
 1029SOL    HW1 3115   4.427   4.985   0.853 -0.1414  0.7496 -1.8777
 1029SOL    HW2 3116   4.552   4.899   0.850 -0.5403 -0.0685  1.1721
 1030SOL     OW 3117   3.393   3.923   1.586  0.4480  0.6131 -0.1224
 1030SOL    HW1 3118   3.437   3.865   1.524 -0.6888  0.4206 -0.7831
 1030SOL    HW2 3119   3.444   3.917   1.667  2.0415  0.9775 -1.0711
 1031SOL     OW 3120   4.303   3.942   3.243  0.5088  0.2494  0.0188
 1031SOL    HW1 3121   4.306   3.852   3.277 -0.8822 -1.1250 -3.1439
 1031SOL    HW2 3122   4.355   3.939   3.163  1.9791  2.8145  0.7684
 1032SOL     OW 3123   3.525   1.705   2.182 -0.3349 -0.1540  0.1784
 1032SOL    HW1 3124   3.591   1.748   2.237 -0.9813 -1.6375  2.2255
 1032SOL    HW2 3125   3.572   1.633   2.140  0.2884  1.2888 -1.7619
 1033SOL     OW 3126   4.904   3.545   1.453  0.7333 -0.4888  0.3929
 1033SOL    HW1 3127   4.853   3.532   1.373  3.7601 -0.7493 -1.6565
 1033SOL    HW2 3128   4.858   3.493   1.519 -0.3658 -2.6350 -1.8683
 1034SOL     OW 3129   4.024   1.025   1.434  0.3646  0.1656  0.4923
 1034SOL    HW1 3130   3.983   0.979   1.361 -1.2737  1.2176  0.7067
 1034SOL    HW2 3131   4.011   0.967   1.509  0.3517 -0.0471  0.3278
 1035SOL     OW 3132   3.815   3.211   1.217  0.0670  0.4817 -0.0172
 1035SOL    HW1 3133   3.908   3.218   1.240  0.0021  1.0655  0.0924
 1035SOL    HW2 3134   3.785   3.132   1.261  0.6073  0.0761 -0.3740
 1036SOL     OW 3135   3.546   0.425   3.051 -0.5409  0.2692 -0.1654
 1036SOL    HW1 3136   3.483   0.397   3.118  0.4497 -0.4948  0.4739
 1036SOL    HW2 3137   3.630   0.390   3.081 -0.3539 -1.8893 -2.8156
 1037SOL     OW 3138   1.731   2.106   0.279 -0.0118  0.1053 -0.5126
 1037SOL    HW1 3139   1.701   2.113   0.370 -0.9309 -0.2931 -0.7661
 1037SOL    HW2 3140   1.788   2.181   0.266 -0.6591  0.7180  0.1045
 1038SOL     OW 3141   3.261   2.688   1.536  0.2785 -0.0535 -0.0130
 1038SOL    HW1 3142   3.244   2.782   1.548  1.1059  0.3361 -1.5893
 1038SOL    HW2 3143   3.282   2.656   1.624 -2.0653  0.7624  0.9200
 1039SOL     OW 3144   3.777   0.350   3.208  0.5408  0.3262  0.7470
 1039SOL    HW1 3145   3.733   0.388   3.284 -0.8481  0.9518 -0.3409
 1039SOL    HW2 3146   3.790   0.258   3.232 -2.9513 -0.3735  0.5092
 1040SOL     OW 3147   1.525   0.146   1.773 -0.0016 -0.2010 -0.2327
 1040SOL    HW1 3148   1.463   0.210   1.807  1.0283  0.6186  0.1757
 1040SOL    HW2 3149   1.605   0.160   1.825  0.7360 -0.7569 -1.1787
 1041SOL     OW 3150   2.184   0.213   3.501 -0.6430  0.8641  0.8995
 1041SOL    HW1 3151   2.172   0.308   3.503 -1.3448  0.7820  0.8945
 1041SOL    HW2 3152   2.256   0.196   3.562 -0.6532  1.3774  1.0574
 1042SOL     OW 3153   2.503   4.697   2.736  0.1322 -0.3424  0.0650
 1042SOL    HW1 3154   2.407   4.696   2.739  0.0824  0.0522 -1.0267
 1042SOL    HW2 3155   2.526   4.787   2.714  0.8275 -0.1015  1.5859
 1043SOL     OW 3156   3.440   4.500   1.272 -0.0686 -0.3548  0.3220
 1043SOL    HW1 3157   3.367   4.468   1.326  0.8430  0.2847  2.0059
 1043SOL    HW2 3158   3.439   4.595   1.284  0.9733 -0.3274  0.3020
 1044SOL     OW 3159   0.690   3.292   3.216 -0.4082 -0.3032  0.1984
 1044SOL    HW1 3160   0.669   3.327   3.129 -0.9399 -0.4755  0.2544
 1044SOL    HW2 3161   0.785   3.299   3.222 -0.4203  0.2613 -0.1665
 1045SOL     OW 3162   4.493   2.398   3.072 -0.1662 -0.7380 -0.2191
 1045SOL    HW1 3163   4.583   2.432   3.069 -0.1860 -0.6279  0.2948
 1045SOL    HW2 3164   4.458   2.414   2.984  0.4478 -1.1457 -0.5447
 1046SOL     OW 3165   4.358   3.807   1.756  0.1752  0.3170 -0.4268
 1046SOL    HW1 3166   4.423   3.749   1.715 -0.3631 -1.4152  1.0335
 1046SOL    HW2 3167   4.311   3.750   1.816 -2.2215  1.6965 -0.8895
 1047SOL     OW 3168   4.747   0.543   0.241 -0.1858  0.7984 -0.4308
 1047SOL    HW1 3169   4.693   0.506   0.171  0.2590 -1.6989  0.4299
 1047SOL    HW2 3170   4.837   0.528   0.212  0.0359 -1.5900  1.1683
 1048SOL     OW 3171   3.266   0.785   2.857 -0.8442  0.0596 -0.1621
 1048SOL    HW1 3172   3.339   0.723   2.855 -0.6749  0.2686 -0.7176
 1048SOL    HW2 3173   3.212   0.757   2.930 -0.7494 -0.7229 -0.3899
 1049SOL     OW 3174   1.964   4.234   1.307 -0.3631  0.3083  0.0152
 1049SOL    HW1 3175   2.035   4.170   1.306 -0.8176 -0.2066  0.5394
 1049SOL    HW2 3176   1.902   4.203   1.240  0.3898  1.3316 -1.2055
 1050SOL     OW 3177   0.951   4.592   1.307  0.1544 -0.1382 -0.0423
 1050SOL    HW1 3178   0.879   4.528   1.311  0.3692 -0.5276 -1.6869
 1050SOL    HW2 3179   1.014   4.560   1.372  0.2157 -1.5747 -0.7625
 1051SOL     OW 3180   0.051   0.278   0.566  0.2371 -0.1642  0.1005
 1051SOL    HW1 3181   0.018   0.360   0.531 -0.3510  0.0239  1.0626
 1051SOL    HW2 3182   0.141   0.272   0.533 -0.5466 -0.4454 -2.1611
 1052SOL     OW 3183   1.842   1.969   1.823 -0.7437 -0.4638  0.6518
 1052SOL    HW1 3184   1.795   1.972   1.907 -2.0261 -0.8965 -0.0269
 1052SOL    HW2 3185   1.821   2.052   1.780 -2.1065 -1.2346 -0.2574
 1053SOL     OW 3186   2.608   1.848   2.103  0.0217 -0.3198  0.5670
 1053SOL    HW1 3187   2.553   1.846   2.025  1.3325  0.1732 -0.3941
 1053SOL    HW2 3188   2.599   1.938   2.136  1.1611  0.1250 -0.2832
 1054SOL     OW 3189   2.522   4.212   2.812  0.4565  0.1048 -0.4166
 1054SOL    HW1 3190   2.558   4.148   2.872 -0.2512 -0.6095 -0.7444
 1054SOL    HW2 3191   2.556   4.296   2.843  2.4726 -0.5346 -0.7580
 1055SOL     OW 3192   2.484   4.892   0.114 -0.3454  0.2166 -0.5961
 1055SOL    HW1 3193   2.524   4.832   0.176 -1.7551  0.5530  0.7104
 1055SOL    HW2 3194   2.493   4.849   0.029  1.2219 -0.4665 -0.1208
 1056SOL     OW 3195   0.647   4.821   3.135  0.6658 -0.4198  0.0225
 1056SOL    HW1 3196   0.676   4.871   3.211  1.9351  0.0963 -0.7566
 1056SOL    HW2 3197   0.618   4.888   3.073 -1.8448 -0.8950  0.5795
 1057SOL     OW 3198   3.267   1.470   3.274  0.1529 -0.2183 -0.5248
 1057SOL    HW1 3199   3.323   1.547   3.263  0.2676 -0.0501  1.0503
 1057SOL    HW2 3200   3.182   1.498   3.239  0.1007  0.7592  0.3194
 1058SOL     OW 3201   2.032   2.279   0.145 -0.4071  0.2360 -1.3349
 1058SOL    HW1 3202   2.014   2.320   0.061  0.8086  1.0485 -1.2284
 1058SOL    HW2 3203   2.113   2.229   0.131  0.7520  1.7326 -0.2496
 1059SOL     OW 3204   4.079   4.813   1.114 -0.1834 -0.3339  0.0377
 1059SOL    HW1 3205   4.107   4.782   1.200 -0.0110  0.9227  0.4501
 1059SOL    HW2 3206   4.034   4.896   1.131 -0.3168 -0.1576 -1.0602
 1060SOL     OW 3207   1.142   4.043   0.069  0.1404 -0.0294 -0.2569
 1060SOL    HW1 3208   1.076   4.090   0.018  1.3952  0.3455 -1.6053
 1060SOL    HW2 3209   1.209   4.109   0.088  0.5927 -0.6223  0.2615
 1061SOL     OW 3210   3.729   3.538   2.371  0.2718  0.1206 -0.3761
 1061SOL    HW1 3211   3.735   3.622   2.325 -1.5760 -0.0817 -1.0931
 1061SOL    HW2 3212   3.653   3.495   2.331  1.7337 -2.3219 -0.6949
 1062SOL     OW 3213   4.158   1.697   3.085  0.1195 -0.6931 -0.2063
 1062SOL    HW1 3214   4.145   1.648   3.166 -0.6818 -1.6931 -0.9180
 1062SOL    HW2 3215   4.159   1.630   3.016 -0.1629  0.2183 -1.1192
 1063SOL     OW 3216   0.311   3.284   3.214 -0.8171 -0.0430 -0.1513
 1063SOL    HW1 3217   0.351   3.263   3.298 -0.2849  0.5889 -0.2337
 1063SOL    HW2 3218   0.221   3.307   3.236 -0.6930  0.0827  0.2453
 1064SOL     OW 3219   2.507   1.152   2.084 -0.6302 -0.4065 -0.0002
 1064SOL    HW1 3220   2.556   1.222   2.041 -1.3302  0.6397  0.8284
 1064SOL    HW2 3221   2.555   1.135   2.165 -0.9538 -0.2208  0.2373
 1065SOL     OW 3222   4.659   3.907   1.136  0.2481 -0.1802 -0.0957
 1065SOL    HW1 3223   4.747   3.872   1.145 -0.2296 -1.9740 -1.6075
 1065SOL    HW2 3224   4.670   3.994   1.097  1.4085  0.7096  2.0829
 1066SOL     OW 3225   3.811   0.441   0.478  0.4715  0.1083 -0.2704
 1066SOL    HW1 3226   3.874   0.512   0.489  0.3117  0.4690 -1.5618
 1066SOL    HW2 3227   3.747   0.475   0.415  0.7888 -1.4372 -1.4591
 1067SOL     OW 3228   3.561   3.961   3.287 -0.1163  0.1131  0.3071
 1067SOL    HW1 3229   3.499   4.022   3.249 -1.2703 -0.7709  0.7043
 1067SOL    HW2 3230   3.622   4.016   3.337 -1.0317  0.9528  0.5274
 1068SOL     OW 3231   3.057   2.250   1.915  0.0326 -0.4172 -0.0997
 1068SOL    HW1 3232   3.056   2.199   1.834  0.5976 -0.7323  0.0786
 1068SOL    HW2 3233   3.021   2.191   1.981  1.4947 -0.9265  0.2833
 1069SOL     OW 3234   1.799   1.369   2.505  0.0989  0.0022  0.5994
 1069SOL    HW1 3235   1.882   1.417   2.499  0.5813 -0.9439 -0.7466
 1069SOL    HW2 3236   1.767   1.389   2.593  1.5367  0.7281  1.0028
 1070SOL     OW 3237   1.866   0.730   1.168  0.4771  0.1159  0.2607
 1070SOL    HW1 3238   1.828   0.814   1.194  2.3987  0.9863  0.3760
 1070SOL    HW2 3239   1.798   0.666   1.191 -1.3786  1.6728 -0.6029
 1071SOL     OW 3240   2.934   1.008   0.357  0.0953  0.1194 -0.5209
 1071SOL    HW1 3241   2.850   1.012   0.312  0.5118 -1.8249 -1.6076
 1071SOL    HW2 3242   2.962   0.917   0.347  0.9667 -0.0397  2.3694
 1072SOL     OW 3243   2.700   4.361   0.954  0.4727 -0.5072 -0.4251
 1072SOL    HW1 3244   2.654   4.440   0.925  2.1417  0.2057 -1.2779
 1072SOL    HW2 3245   2.732   4.321   0.874  2.1965 -0.4064  0.1701
 1073SOL     OW 3246   2.683   1.024   2.752  0.2604  0.2399 -0.1234
 1073SOL    HW1 3247   2.632   1.062   2.824 -0.9015 -0.5866 -0.4746
 1073SOL    HW2 3248   2.773   1.025   2.783 -0.2576 -0.4360  1.5151
 1074SOL     OW 3249   2.744   4.182   1.516  0.1135 -0.6380 -0.1612
 1074SOL    HW1 3250   2.684   4.168   1.589 -0.4441 -3.1418 -1.0063
 1074SOL    HW2 3251   2.830   4.160   1.552  0.8965  3.8221  1.3158
 1075SOL     OW 3252   2.452   4.390   1.627  0.2569  0.3591  0.0865
 1075SOL    HW1 3253   2.413   4.358   1.709  0.1511 -0.1759 -0.1695
 1075SOL    HW2 3254   2.382   4.379   1.562  0.3871  0.6555 -0.1043
 1076SOL     OW 3255   4.433   3.498   0.083  0.0830 -0.3117 -0.0841
 1076SOL    HW1 3256   4.490   3.552   0.028  0.2677  0.6887  1.0348
 1076SOL    HW2 3257   4.408   3.424   0.027 -0.9985  1.4124 -2.0416
 1077SOL     OW 3258   1.763   1.232   2.181  0.1993  1.2298  0.2065
 1077SOL    HW1 3259   1.701   1.249   2.252 -1.6314 -0.2029 -0.9394
 1077SOL    HW2 3260   1.842   1.200   2.224 -0.7110  0.8053  1.6165
 1078SOL     OW 3261   2.497   3.333   1.396  0.1939  0.3213  0.2495
 1078SOL    HW1 3262   2.550   3.386   1.337  0.3263  1.3223  1.2186
 1078SOL    HW2 3263   2.559   3.306   1.465 -0.7555  2.7192  2.1964
 1079SOL     OW 3264   1.632   3.836   1.487 -0.5762 -0.6181  0.0487
 1079SOL    HW1 3265   1.699   3.896   1.518 -1.9395  1.4011 -0.7216
 1079SOL    HW2 3266   1.639   3.839   1.392 -1.7872 -0.2871 -0.0518
 1080SOL     OW 3267   0.888   1.387   3.004  0.1129 -0.5738  0.5832
 1080SOL    HW1 3268   0.895   1.432   3.088 -0.8560 -0.8628  0.8365
 1080SOL    HW2 3269   0.829   1.314   3.021 -1.0251  0.0215 -0.5952
 1081SOL     OW 3270   4.551   0.543   1.179  0.1768  0.2492  0.1811
 1081SOL    HW1 3271   4.474   0.488   1.165  0.0914  0.4668 -0.2279
 1081SOL    HW2 3272   4.607   0.526   1.103  0.2736  0.5091  0.1922
 1082SOL     OW 3273   2.069   1.530   3.028 -0.2877 -0.1731  0.4544
 1082SOL    HW1 3274   2.030   1.613   2.999  0.1353 -0.0795  0.1325
 1082SOL    HW2 3275   2.056   1.470   2.954 -0.6968 -0.4315  0.7325
 1083SOL     OW 3276   0.960   4.293   3.245  0.0710  0.0259  0.1357
 1083SOL    HW1 3277   1.039   4.306   3.298 -0.6266 -0.7662  1.4353
 1083SOL    HW2 3278   0.898   4.250   3.305 -2.0191  2.2611 -0.2421
 1084SOL     OW 3279   3.093   2.906   3.363  0.3980 -0.2320  0.0651
 1084SOL    HW1 3280   3.123   2.943   3.446  1.1108 -1.0262  0.1736
 1084SOL    HW2 3281   3.001   2.883   3.378  0.4116 -0.0002  0.5025
 1085SOL     OW 3282   0.014   1.814   1.202  0.6716 -0.1238  0.3222
 1085SOL    HW1 3283  -0.048   1.804   1.274 -0.7010  0.8510 -0.6653
 1085SOL    HW2 3284   0.096   1.777   1.235 -0.6022 -2.1237  1.4072
 1086SOL     OW 3285   2.476   4.217   1.231  0.2362 -0.1302  0.0433
 1086SOL    HW1 3286   2.486   4.311   1.242 -0.6907  0.1532 -1.3263
 1086SOL    HW2 3287   2.466   4.183   1.320 -1.0714  1.2856  0.4677
 1087SOL     OW 3288   0.868   3.638   3.256  0.1001  0.3003  0.0101
 1087SOL    HW1 3289   0.956   3.640   3.219  0.2554 -2.2438  0.0270
 1087SOL    HW2 3290   0.878   3.672   3.345  1.2088 -0.5084  0.2178
 1088SOL     OW 3291   1.483   0.655   2.227  0.1975 -0.1254  0.4460
 1088SOL    HW1 3292   1.531   0.735   2.206  0.2832 -0.4977 -0.8970
 1088SOL    HW2 3293   1.400   0.685   2.264 -0.7197  0.7042 -2.0600
 1089SOL     OW 3294   1.061   3.661   3.039  0.0806 -0.6309  0.1040
 1089SOL    HW1 3295   1.096   3.716   2.969 -1.7034  0.4225 -0.0125
 1089SOL    HW2 3296   0.982   3.622   3.003 -0.6521 -0.3879  1.3600
 1090SOL     OW 3297   3.986   3.202   0.461  0.3617  0.2220  0.0990
 1090SOL    HW1 3298   3.904   3.156   0.440 -1.2752  2.4326  1.1392
 1090SOL    HW2 3299   4.021   3.154   0.536 -0.3710 -0.3388  0.1013
 1091SOL     OW 3300   1.976   0.330   1.892  0.1320 -0.1015  0.4292
 1091SOL    HW1 3301   2.059   0.378   1.888 -0.3603  0.9790  2.0941
 1091SOL    HW2 3302   1.929   0.356   1.812  1.3905 -0.7524 -0.5421
 1092SOL     OW 3303   0.771   4.601   1.870  0.1596  0.1166 -0.1683
 1092SOL    HW1 3304   0.840   4.649   1.915 -0.1252 -0.2049  0.6420
 1092SOL    HW2 3305   0.745   4.657   1.797  1.2370  0.2531 -0.4578
 1093SOL     OW 3306   1.884   2.302   0.624  0.2124 -0.2167  0.0908
 1093SOL    HW1 3307   1.917   2.392   0.626 -1.4267  0.4187  0.1529
 1093SOL    HW2 3308   1.951   2.253   0.578 -0.6154  1.8136 -3.6427
 1094SOL     OW 3309   1.472   2.197   1.737  0.5508 -0.1879  0.5222
 1094SOL    HW1 3310   1.563   2.192   1.708  0.1884 -2.1943 -0.4759
 1094SOL    HW2 3311   1.466   2.279   1.785  2.2419  1.2736 -1.5921
 1095SOL     OW 3312   0.657   4.110   2.281 -0.1709 -0.2403  0.1795
 1095SOL    HW1 3313   0.624   4.153   2.360  1.4492 -0.9914  1.3125
 1095SOL    HW2 3314   0.600   4.033   2.270 -1.9417  1.1296 -0.8390
 1096SOL     OW 3315   3.159   0.360   0.294  0.4030  0.4363 -0.4075
 1096SOL    HW1 3316   3.215   0.437   0.294  1.6922 -0.4336  0.8079
 1096SOL    HW2 3317   3.123   0.357   0.383  1.1786 -0.8779 -0.1103
 1097SOL     OW 3318   3.377   1.027   3.196  0.2049  0.2080 -0.1041
 1097SOL    HW1 3319   3.324   1.031   3.117  1.1833  1.3798 -0.7318
 1097SOL    HW2 3320   3.386   0.933   3.214 -3.1673 -0.0763  0.8338
 1098SOL     OW 3321   1.609   3.957   0.251  0.2315 -0.2186  0.0731
 1098SOL    HW1 3322   1.611   4.051   0.272  1.3039  0.3969 -2.4159
 1098SOL    HW2 3323   1.645   3.915   0.329 -1.2903  1.2987  1.6869
 1099SOL     OW 3324   4.012   3.113   0.186 -0.1311  0.2934 -0.4385
 1099SOL    HW1 3325   4.031   3.024   0.156  1.4285  0.2835  0.5299
 1099SOL    HW2 3326   4.028   3.168   0.109  0.6632 -0.0767 -0.5456
 1100SOL     OW 3327   0.098   4.575   1.377 -0.3054  0.0230 -0.1891
 1100SOL    HW1 3328   0.024   4.515   1.366 -1.1024  0.6138  1.6110
 1100SOL    HW2 3329   0.171   4.531   1.333 -1.4012 -1.1791 -0.8803
 1101SOL     OW 3330   0.486   3.561   1.829  0.4100  0.3118  0.1151
 1101SOL    HW1 3331   0.489   3.520   1.743 -1.2244  0.9206 -0.2683
 1101SOL    HW2 3332   0.408   3.524   1.870  0.0128  1.5583  0.5142
 1102SOL     OW 3333   1.852   0.584   3.234 -0.2601 -0.3644 -0.2025
 1102SOL    HW1 3334   1.924   0.544   3.185 -0.7332 -1.9682  0.3593
 1102SOL    HW2 3335   1.780   0.588   3.171 -0.1710 -0.2716 -0.2988
 1103SOL     OW 3336   0.292   2.940   2.764  0.3943 -0.3446 -0.1603
 1103SOL    HW1 3337   0.338   2.989   2.696  0.4955 -1.6315 -1.0603
 1103SOL    HW2 3338   0.315   2.984   2.846  0.5072  1.0624 -0.9258
 1104SOL     OW 3339   3.432   0.212   3.474  0.1688  0.1876  0.1829
 1104SOL    HW1 3340   3.485   0.136   3.447 -0.5782  0.2870 -1.7174
 1104SOL    HW2 3341   3.345   0.176   3.487 -0.3402  0.7664 -1.3520
 1105SOL     OW 3342   4.906   3.066   1.339 -0.3797  0.1639 -0.5849
 1105SOL    HW1 3343   4.969   3.136   1.320 -0.8395  0.9441  0.6133
 1105SOL    HW2 3344   4.948   3.015   1.408 -0.0713 -0.7440 -1.4169
 1106SOL     OW 3345   3.481   4.484   3.309  0.1056 -0.4314  0.0371
 1106SOL    HW1 3346   3.411   4.524   3.360  0.4945  0.4783 -0.1332
 1106SOL    HW2 3347   3.435   4.425   3.249 -0.4538 -0.4191  0.4387
 1107SOL     OW 3348   0.844   0.386   0.564 -0.1129  0.0591  0.4542
 1107SOL    HW1 3349   0.913   0.412   0.503  1.1663 -1.6426  1.0906
 1107SOL    HW2 3350   0.811   0.303   0.530 -2.7786  1.3618 -0.4920
 1108SOL     OW 3351   3.339   2.211   1.200  0.2723  0.2221  0.1004
 1108SOL    HW1 3352   3.344   2.252   1.286  1.7679  0.2724  0.0136
 1108SOL    HW2 3353   3.318   2.283   1.140  0.3784  0.3924  0.2690
 1109SOL     OW 3354   4.193   3.599   2.267 -1.0531  0.1725 -0.0930
 1109SOL    HW1 3355   4.200   3.508   2.239 -0.2573 -0.1728  1.1708
 1109SOL    HW2 3356   4.189   3.595   2.362 -0.7314  1.4747 -0.0080
 1110SOL     OW 3357   4.113   2.479   1.896  0.5596  0.2069  0.1997
 1110SOL    HW1 3358   4.141   2.510   1.810  1.0990  3.1680  1.3275
 1110SOL    HW2 3359   4.124   2.555   1.953  0.1925 -1.6519  2.8968
 1111SOL     OW 3360   4.742   2.848   1.638  0.3287  0.6614 -0.3504
 1111SOL    HW1 3361   4.785   2.782   1.694 -2.8203 -2.1666 -0.9114
 1111SOL    HW2 3362   4.767   2.824   1.549 -0.7480  0.2289 -0.5531
 1112SOL     OW 3363   3.012   3.941   0.935 -0.1447 -0.0621  0.1704
 1112SOL    HW1 3364   2.936   3.982   0.977 -1.4761  0.0774 -2.1890
 1112SOL    HW2 3365   3.074   4.012   0.923  0.2513 -0.0969  1.7714
 1113SOL     OW 3366   2.719   2.639   0.169  0.3130  0.5567  0.3527
 1113SOL    HW1 3367   2.761   2.609   0.249 -1.4156  1.4929  1.6913
 1113SOL    HW2 3368   2.626   2.645   0.191 -0.0929  1.8735 -1.3967
 1114SOL     OW 3369   1.827   3.222   3.170 -0.1479 -0.3706  0.1276
 1114SOL    HW1 3370   1.751   3.194   3.120  0.6589 -0.4314 -1.1031
 1114SOL    HW2 3371   1.795   3.296   3.223 -1.0322 -0.3572 -0.4054
 1115SOL     OW 3372   1.943   2.923   1.131 -0.2357  0.3020  0.3329
 1115SOL    HW1 3373   2.036   2.902   1.127 -0.1730  0.7248 -0.7060
 1115SOL    HW2 3374   1.908   2.863   1.197  0.6331 -0.3652  0.2117
 1116SOL     OW 3375   1.921   0.293   1.068 -0.0067  0.0996  0.6545
 1116SOL    HW1 3376   2.002   0.321   1.027 -0.6716 -0.3939 -1.0966
 1116SOL    HW2 3377   1.927   0.198   1.072  0.1120  0.1405  1.9059
 1117SOL     OW 3378   0.399   3.012   2.283  0.4496  0.0712 -0.0240
 1117SOL    HW1 3379   0.482   3.057   2.299  0.6536 -0.4706  0.4838
 1117SOL    HW2 3380   0.358   3.061   2.212  0.8446  0.8174  0.2566
 1118SOL     OW 3381   3.808   2.923   3.454  0.5132 -0.0653  0.1166
 1118SOL    HW1 3382   3.872   2.959   3.515 -0.6050 -0.2947  1.4801
 1118SOL    HW2 3383   3.859   2.870   3.393  1.5551 -0.8084  1.5985
 1119SOL     OW 3384   3.824   1.720   1.461  0.4198  0.5006 -0.1117
 1119SOL    HW1 3385   3.871   1.710   1.543  1.3427  0.6109 -0.6113
 1119SOL    HW2 3386   3.821   1.815   1.447 -0.5033  0.5319  0.2158
 1120SOL     OW 3387   4.164   1.398   1.278 -0.0480 -0.1600  0.0089
 1120SOL    HW1 3388   4.081   1.445   1.276  0.1489  0.1949 -1.2135
 1120SOL    HW2 3389   4.217   1.445   1.343 -0.7585 -0.3418  0.7339
 1121SOL     OW 3390   1.805   2.895   0.782 -0.0377 -0.1107  0.0340
 1121SOL    HW1 3391   1.829   2.951   0.708 -0.4045  0.6714  0.4919
 1121SOL    HW2 3392   1.724   2.853   0.755  0.7353 -1.1889 -0.6982
 1122SOL     OW 3393   4.911   3.312   2.135 -0.6332  0.1094 -0.4799
 1122SOL    HW1 3394   4.945   3.391   2.175  0.9053 -0.6740 -0.1599
 1122SOL    HW2 3395   4.825   3.300   2.175 -0.1815  0.7133  0.7300
 1123SOL     OW 3396   0.083   0.610   1.523  0.4117 -0.0789 -0.1221
 1123SOL    HW1 3397   0.151   0.548   1.497 -1.0467 -2.5605  1.5177
 1123SOL    HW2 3398   0.036   0.630   1.442  2.4834  1.0080 -1.1179
 1124SOL     OW 3399   2.398   1.890   3.484  0.5313  0.0188  0.6393
 1124SOL    HW1 3400   2.385   1.938   3.566 -0.4606  0.1483  0.4093
 1124SOL    HW2 3401   2.491   1.866   3.486  0.0711 -1.8794  2.8302
 1125SOL     OW 3402   2.972   4.318   1.800  0.0373 -0.2527  0.4107
 1125SOL    HW1 3403   2.924   4.263   1.862 -2.0821 -1.3730 -2.0033
 1125SOL    HW2 3404   2.929   4.403   1.804  0.0141 -0.2764  0.6296
 1126SOL     OW 3405   0.394   3.366   2.042  0.1583  0.0492  0.0938
 1126SOL    HW1 3406   0.334   3.385   2.113  1.2508  1.1568  0.7454
 1126SOL    HW2 3407   0.394   3.270   2.035 -0.6818 -0.0167  0.9361
 1127SOL     OW 3408   4.282   4.377   2.669 -0.6394  0.3048  0.5555
 1127SOL    HW1 3409   4.301   4.415   2.755  0.2929 -0.2258  0.5899
 1127SOL    HW2 3410   4.366   4.378   2.623 -1.0769  0.3483 -0.2598
 1128SOL     OW 3411   3.876   0.211   0.351  0.4385  0.2311  0.0624
 1128SOL    HW1 3412   3.826   0.283   0.390 -1.5822 -1.4444  0.7992
 1128SOL    HW2 3413   3.856   0.215   0.258 -0.4964  0.0723  0.2388
 1129SOL     OW 3414   1.372   0.691   3.269 -0.0611  0.3135  0.0135
 1129SOL    HW1 3415   1.285   0.729   3.255 -0.4156 -0.7863 -0.8665
 1129SOL    HW2 3416   1.355   0.609   3.316  0.6987  1.2142  1.9837
 1130SOL     OW 3417   3.497   4.948   0.778 -0.7760 -0.6584  0.2525
 1130SOL    HW1 3418   3.458   5.005   0.711 -1.7882 -1.9225 -0.2793
 1130SOL    HW2 3419   3.476   4.860   0.748  1.0086 -1.3349  0.9057
 1131SOL     OW 3420   0.206   0.882   1.996 -0.1084  0.6191 -0.2736
 1131SOL    HW1 3421   0.122   0.865   2.039 -0.7990  2.2768 -0.8888
 1131SOL    HW2 3422   0.219   0.806   1.938 -0.2671 -0.5321  1.1494
 1132SOL     OW 3423   0.794   0.729   2.734  0.1475  0.1401 -0.3650
 1132SOL    HW1 3424   0.732   0.797   2.761 -0.0773  0.3057 -1.2666
 1132SOL    HW2 3425   0.800   0.671   2.810 -1.2646  0.0200 -0.3092
 1133SOL     OW 3426   1.547   4.141   1.779  0.1444 -0.4247 -0.5901
 1133SOL    HW1 3427   1.641   4.123   1.785  0.1118 -0.2082  0.8482
 1133SOL    HW2 3428   1.506   4.057   1.799 -0.0000 -0.8444 -2.4429
 1134SOL     OW 3429   3.965   4.106   1.694  0.7554  0.8140 -0.3212
 1134SOL    HW1 3430   3.987   4.071   1.608  0.4035  0.7914 -0.4046
 1134SOL    HW2 3431   3.870   4.118   1.691  0.8726  1.9081 -0.3561
 1135SOL     OW 3432   4.519   0.360   1.533 -0.3848 -0.3089  0.1754
 1135SOL    HW1 3433   4.538   0.364   1.627 -0.7225 -0.9166  0.2764
 1135SOL    HW2 3434   4.554   0.275   1.505 -0.3953 -0.1844 -0.2232
 1136SOL     OW 3435   0.427   2.044   2.139 -0.3354  0.4370  0.3487
 1136SOL    HW1 3436   0.429   2.051   2.234  1.6098  1.1926  0.2980
 1136SOL    HW2 3437   0.512   2.078   2.110 -0.6241 -0.3376 -1.6193
 1137SOL     OW 3438   1.244   0.973   2.986 -0.0441  0.1482 -0.0718
 1137SOL    HW1 3439   1.169   0.938   2.938 -0.0132 -1.9243  1.2550
 1137SOL    HW2 3440   1.208   1.039   3.044 -1.0420 -1.4964  1.2374
 1138SOL     OW 3441   2.847   2.488   1.175  0.4347 -0.4827  0.2705
 1138SOL    HW1 3442   2.776   2.547   1.150 -0.8238 -1.2421  1.8821
 1138SOL    HW2 3443   2.925   2.544   1.177 -0.1395  0.4275 -1.2395
 1139SOL     OW 3444   1.748   0.488   1.173 -0.5552  0.1325 -0.4539
 1139SOL    HW1 3445   1.810   0.425   1.136 -0.0280 -0.1499  0.8444
 1139SOL    HW2 3446   1.674   0.488   1.113 -0.4452 -1.5188 -0.6243
 1140SOL     OW 3447   1.019   0.787   0.918 -0.5601  0.0529 -0.3940
 1140SOL    HW1 3448   0.992   0.720   0.854  1.3354 -0.5043 -0.6751
 1140SOL    HW2 3449   1.009   0.745   1.003 -0.6035 -0.1424 -0.4947
 1141SOL     OW 3450   4.242   4.733   3.118 -0.1913 -0.3273  0.7889
 1141SOL    HW1 3451   4.184   4.725   3.042 -0.0206 -2.4968  0.8276
 1141SOL    HW2 3452   4.191   4.783   3.182 -1.7506 -1.4822  0.5175
 1142SOL     OW 3453   4.582   0.802   2.113 -0.0959 -0.0039  0.3208
 1142SOL    HW1 3454   4.635   0.878   2.090  0.6086 -0.5685  0.0300
 1142SOL    HW2 3455   4.645   0.738   2.144 -0.7601 -0.2010  1.3162
 1143SOL     OW 3456   1.170   1.584   3.137  0.3187  0.3938  0.0244
 1143SOL    HW1 3457   1.132   1.666   3.169  1.9053  0.9190  0.6898
 1143SOL    HW2 3458   1.264   1.601   3.135  0.5811 -1.0169 -1.0290
 1144SOL     OW 3459   4.402   1.572   2.498  0.2557  0.0211  0.5230
 1144SOL    HW1 3460   4.352   1.624   2.435  0.4958  1.8609  1.7915
 1144SOL    HW2 3461   4.493   1.583   2.471  0.4212  1.3718  1.5262
 1145SOL     OW 3462   2.238   0.550   2.532 -0.3093 -0.6301  0.0317
 1145SOL    HW1 3463   2.201   0.499   2.460 -2.8668 -1.3315  1.7054
 1145SOL    HW2 3464   2.215   0.641   2.512  1.9987 -0.3252 -1.6552
 1146SOL     OW 3465   1.027   4.883   0.645  0.5452  0.7750 -0.2588
 1146SOL    HW1 3466   1.056   4.878   0.736  0.2736 -1.2966 -0.2452
 1146SOL    HW2 3467   1.093   4.834   0.596 -1.2144 -1.3549 -0.6378
 1147SOL     OW 3468   0.384   0.150   0.284  0.0822 -0.5715 -0.1618
 1147SOL    HW1 3469   0.331   0.123   0.209  1.5393  1.2653 -1.9889
 1147SOL    HW2 3470   0.460   0.091   0.281 -0.2721 -1.0697  0.4423
 1148SOL     OW 3471   0.050   4.265   2.760 -0.0403  0.0441  0.1490
 1148SOL    HW1 3472   0.048   4.243   2.667 -1.6298  0.2520  0.1097
 1148SOL    HW2 3473   0.099   4.348   2.763 -0.3356  0.2571 -0.5614
 1149SOL     OW 3474   1.225   1.866   0.013  0.5126  0.2272 -0.0511
 1149SOL    HW1 3475   1.181   1.941  -0.027 -1.7683 -0.8130  0.3437
 1149SOL    HW2 3476   1.207   1.875   0.107  1.1789 -0.2399  0.1313
 1150SOL     OW 3477   4.816   1.776   1.445 -0.1181  0.4114  0.0845
 1150SOL    HW1 3478   4.902   1.738   1.457  0.9438  2.6711  0.1636
 1150SOL    HW2 3479   4.755   1.709   1.476  1.6267 -0.9029  0.8110
 1151SOL     OW 3480   2.894   1.865   2.922 -0.0996  0.5373  0.1723
 1151SOL    HW1 3481   2.868   1.774   2.903  0.4331  0.5200 -0.5141
 1151SOL    HW2 3482   2.857   1.883   3.008  0.6935 -0.7014  0.8000
 1152SOL     OW 3483   3.927   1.516   3.168 -0.2096 -0.1208 -0.0975
 1152SOL    HW1 3484   3.916   1.592   3.226 -0.6319  0.2155 -0.6022
 1152SOL    HW2 3485   3.891   1.443   3.217 -1.6023  0.3601 -0.3546
 1153SOL     OW 3486   2.896   4.204   2.623 -0.1855  0.4472 -0.4552
 1153SOL    HW1 3487   2.955   4.251   2.681 -0.5583  0.0141  0.2887
 1153SOL    HW2 3488   2.882   4.120   2.665 -1.7005  0.7160 -0.3548
 1154SOL     OW 3489   2.485   2.446   2.130 -0.3640 -0.1258  0.1016
 1154SOL    HW1 3490   2.570   2.404   2.117 -0.0802 -0.1610  1.8116
 1154SOL    HW2 3491   2.478   2.509   2.059  0.7239 -0.6853 -0.5343
 1155SOL     OW 3492   2.702   0.182   0.098  0.3464  0.2236  0.2917
 1155SOL    HW1 3493   2.626   0.143   0.141 -0.2313  2.0961  1.0379
 1155SOL    HW2 3494   2.681   0.182   0.005 -0.3828  0.3377  0.4549
 1156SOL     OW 3495   1.394   1.247   2.800  0.0876  0.2963  0.4322
 1156SOL    HW1 3496   1.319   1.296   2.767  0.0069 -0.7508 -1.0335
 1156SOL    HW2 3497   1.385   1.160   2.761  1.9142  0.0681  0.4399
 1157SOL     OW 3498   1.524   2.955   3.274  0.2303 -0.2146 -0.4332
 1157SOL    HW1 3499   1.543   2.879   3.329  0.8851  0.3213  0.0955
 1157SOL    HW2 3500   1.565   2.935   3.190  0.4229 -0.4346 -0.2876
 1158SOL     OW 3501   2.841   4.565   2.081 -0.1112 -0.6086  0.3367
 1158SOL    HW1 3502   2.816   4.618   2.006 -1.1458 -0.2591  0.9104
 1158SOL    HW2 3503   2.936   4.576   2.088  0.0065 -0.7184 -0.9532
 1159SOL     OW 3504   2.562   4.919   0.788 -0.0166  0.0045 -0.0210
 1159SOL    HW1 3505   2.558   4.940   0.695  0.1412  0.3250  0.0450
 1159SOL    HW2 3506   2.586   5.001   0.831 -1.7912  0.3130  0.4737
 1160SOL     OW 3507   1.976   0.888   2.858  0.3355  0.1631 -0.3995
 1160SOL    HW1 3508   1.914   0.924   2.922  0.2614  0.7654 -0.8048
 1160SOL    HW2 3509   2.050   0.858   2.911 -0.1854 -0.3327  0.0654
 1161SOL     OW 3510   3.802   1.940   3.425  0.5218 -0.2514  0.3774
 1161SOL    HW1 3511   3.724   1.992   3.446 -0.4603 -1.4023 -0.2872
 1161SOL    HW2 3512   3.824   1.963   3.335  2.2116  1.5618  1.1777
 1162SOL     OW 3513   2.494   3.480   2.434 -0.4226  0.3977 -0.2482
 1162SOL    HW1 3514   2.587   3.468   2.455 -0.6429 -1.4666 -0.1421
 1162SOL    HW2 3515   2.483   3.575   2.427  1.4617  0.6658 -0.1751
 1163SOL     OW 3516   1.010   2.645   3.167  0.2827  0.1924 -0.6019
 1163SOL    HW1 3517   0.933   2.607   3.209  0.3516  0.7916  0.0973
 1163SOL    HW2 3518   0.991   2.642   3.074 -0.1399 -0.6191 -0.4986
 1164SOL     OW 3519   4.765   2.052   1.467 -0.3214  0.5373  0.2626
 1164SOL    HW1 3520   4.751   1.957   1.462 -1.0975  0.7007 -1.1870
 1164SOL    HW2 3521   4.680   2.087   1.494 -0.3657  0.8913 -0.3113
 1165SOL     OW 3522   2.014   4.888   1.717  0.3438  0.2389 -0.0122
 1165SOL    HW1 3523   1.933   4.895   1.768  0.6678 -0.6539  0.6465
 1165SOL    HW2 3524   2.007   4.803   1.674  0.2484  0.8180 -1.1947
 1166SOL     OW 3525   3.106   2.799   0.549  0.3468 -0.4173  0.4137
 1166SOL    HW1 3526   3.099   2.863   0.620 -1.3324 -1.3896  1.1826
 1166SOL    HW2 3527   3.167   2.733   0.582  2.2016  0.8039 -0.4414
 1167SOL     OW 3528   1.412   0.528   1.216  0.0013  0.8923  0.5566
 1167SOL    HW1 3529   1.444   0.440   1.196 -0.3614  0.1838  2.7509
 1167SOL    HW2 3530   1.318   0.516   1.230  0.1247  1.3500  1.9911
 1168SOL     OW 3531   3.878   4.800   1.573 -0.0918  0.1003  0.3107
 1168SOL    HW1 3532   3.857   4.730   1.511  0.7175 -0.1384  0.2832
 1168SOL    HW2 3533   3.972   4.814   1.561 -0.3288  1.5177 -0.0045
 1169SOL     OW 3534   0.946   1.202   0.642 -0.6979  0.6319  0.2367
 1169SOL    HW1 3535   0.926   1.257   0.717  0.3624  1.7823 -0.2758
 1169SOL    HW2 3536   0.972   1.264   0.573  1.7271 -0.5080  0.0063
 1170SOL     OW 3537   4.616   1.679   3.350  0.1140  0.7258  0.4635
 1170SOL    HW1 3538   4.536   1.688   3.298 -0.7143  1.7462  1.8216
 1170SOL    HW2 3539   4.651   1.593   3.327 -0.2111  1.1225 -1.7131
 1171SOL     OW 3540   1.901   3.069   0.540  0.2556 -0.1235 -0.4490
 1171SOL    HW1 3541   1.924   2.984   0.501 -2.1245 -2.7286  3.1877
 1171SOL    HW2 3542   1.980   3.097   0.586  0.4563 -1.5513  0.1277
 1172SOL     OW 3543   1.312   0.118   1.400  0.7085  0.1723 -0.3532
 1172SOL    HW1 3544   1.281   0.028   1.392  1.1400 -0.1063  0.8331
 1172SOL    HW2 3545   1.283   0.145   1.487 -0.1742  1.4934 -1.0286
 1173SOL     OW 3546   2.741   3.350   2.485  0.1384 -0.4584 -0.4451
 1173SOL    HW1 3547   2.826   3.345   2.529 -0.5803 -0.6373  0.9777
 1173SOL    HW2 3548   2.720   3.260   2.461  0.9568 -0.2577 -2.0754
 1174SOL     OW 3549   2.270   4.383   1.376 -0.7652 -0.2680  0.3714
 1174SOL    HW1 3550   2.266   4.288   1.366  0.9886 -0.2265 -1.3668
 1174SOL    HW2 3551   2.201   4.417   1.319 -1.6279 -0.4840  1.2676
 1175SOL     OW 3552   3.945   2.694   3.136 -0.1427 -0.3613  0.0153
 1175SOL    HW1 3553   3.964   2.783   3.166 -1.8364  0.0319  0.0221
 1175SOL    HW2 3554   3.894   2.706   3.056  1.2872 -1.3702 -1.0935
 1176SOL     OW 3555   1.180   2.451   1.487  0.4157 -0.4354  0.6968
 1176SOL    HW1 3556   1.145   2.465   1.399  0.3950  1.9329  1.0177
 1176SOL    HW2 3557   1.212   2.361   1.486 -0.9859 -0.9811 -1.2312
 1177SOL     OW 3558   4.655   4.319   2.238  0.3903 -0.5066  0.4548
 1177SOL    HW1 3559   4.588   4.250   2.229  0.2038 -0.5699  2.0888
 1177SOL    HW2 3560   4.609   4.400   2.216  0.3104 -0.7565 -0.3482
 1178SOL     OW 3561   4.375   3.959   1.476 -0.1859  0.0422 -0.7590
 1178SOL    HW1 3562   4.441   3.921   1.419  1.5491 -0.6574  1.5732
 1178SOL    HW2 3563   4.306   3.893   1.480  0.3762 -0.5578 -0.8627
 1179SOL     OW 3564   1.668   2.793   2.931  0.6906  0.1389 -1.0921
 1179SOL    HW1 3565   1.631   2.874   2.896  0.4850  0.0776 -1.0193
 1179SOL    HW2 3566   1.594   2.732   2.932  0.7198  0.1116 -0.6401
 1180SOL     OW 3567   0.176   2.037   0.146  0.2430 -0.1478 -0.1965
 1180SOL    HW1 3568   0.236   2.101   0.183 -0.9945  1.4094 -0.7703
 1180SOL    HW2 3569   0.154   2.071   0.060 -0.0460 -1.6435 -0.7479
 1181SOL     OW 3570   2.937   2.761   0.057 -0.2711  0.6738  0.1217
 1181SOL    HW1 3571   2.859   2.728   0.102  0.4135  0.1204  0.9130
 1181SOL    HW2 3572   3.009   2.707   0.089  0.6347  1.9179  0.2634
 1182SOL     OW 3573   0.614   2.574   2.697 -0.2021  0.2796  0.1070
 1182SOL    HW1 3574   0.664   2.493   2.703  2.6078  2.0034  2.5243
 1182SOL    HW2 3575   0.578   2.587   2.784  0.0890  1.9881  0.0146
 1183SOL     OW 3576   1.728   2.548   0.926  0.0167 -0.0051  0.3613
 1183SOL    HW1 3577   1.691   2.575   0.842  0.5093  0.8496  0.4121
 1183SOL    HW2 3578   1.733   2.452   0.919 -0.4458  0.0097 -0.3671
 1184SOL     OW 3579   0.174   2.530   3.094  1.1460 -0.4331  0.3756
 1184SOL    HW1 3580   0.228   2.607   3.079  1.9464 -1.1535 -0.5593
 1184SOL    HW2 3581   0.188   2.509   3.186  1.9984 -0.2561  0.2976
 1185SOL     OW 3582   2.798   1.870   1.245  0.9164 -0.3812 -0.1439
 1185SOL    HW1 3583   2.891   1.886   1.229  0.7802 -1.2440 -2.1152
 1185SOL    HW2 3584   2.770   1.818   1.169 -0.4895 -2.7911  1.8896
 1186SOL     OW 3585   0.715   0.740   0.239 -0.2562 -0.1312 -0.1310
 1186SOL    HW1 3586   0.706   0.815   0.181  1.2170  0.5767  0.4961
 1186SOL    HW2 3587   0.673   0.668   0.192  0.2291  0.5866 -1.7340
 1187SOL     OW 3588   1.523   4.326   0.939  0.2635 -0.7495  0.3084
 1187SOL    HW1 3589   1.565   4.240   0.945 -0.1283 -0.9670 -0.0064
 1187SOL    HW2 3590   1.591   4.384   0.904  0.0575 -1.3029 -1.0916
 1188SOL     OW 3591   0.634   0.091   1.114  0.6881  0.0165  0.5567
 1188SOL    HW1 3592   0.560   0.063   1.060  1.1233  0.0040 -0.0355
 1188SOL    HW2 3593   0.709   0.089   1.055  0.9939  0.9692  0.9051
 1189SOL     OW 3594   2.479   1.968   1.182 -0.4206 -0.5215  0.0435
 1189SOL    HW1 3595   2.560   1.964   1.130 -1.2140  0.9522 -1.4031
 1189SOL    HW2 3596   2.479   2.056   1.220 -2.2105  0.2308 -1.5433
 1190SOL     OW 3597   1.618   4.236   2.353  0.0772 -0.6154 -0.1427
 1190SOL    HW1 3598   1.588   4.170   2.415  0.4090 -0.0897  0.5918
 1190SOL    HW2 3599   1.553   4.305   2.359 -1.0016 -1.4230 -1.8920
 1191SOL     OW 3600   3.972   3.413   2.760 -0.3548  0.5139 -0.3531
 1191SOL    HW1 3601   3.883   3.447   2.745 -1.4605 -1.3936  1.3193
 1191SOL    HW2 3602   3.980   3.340   2.699 -0.7079 -0.4762  0.7351
 1192SOL     OW 3603   1.620   3.089   0.603 -0.0040  0.0740  0.4281
 1192SOL    HW1 3604   1.560   3.057   0.535 -0.7109  2.7100 -0.3241
 1192SOL    HW2 3605   1.707   3.079   0.565 -0.0920 -1.7611  0.6364
 1193SOL     OW 3606   3.167   1.466   2.452  0.0989 -0.2942 -0.4247
 1193SOL    HW1 3607   3.194   1.386   2.497  0.1239 -0.2444 -0.3510
 1193SOL    HW2 3608   3.219   1.466   2.371  0.2934 -0.2204 -0.3022
 1194SOL     OW 3609   3.294   2.400   1.886 -0.2804  0.3441 -0.6462
 1194SOL    HW1 3610   3.287   2.406   1.790 -1.8079  0.3034 -0.5599
 1194SOL    HW2 3611   3.215   2.352   1.913  0.1383  0.3400  0.6377
 1195SOL     OW 3612   2.866   0.810   2.086  0.0252  0.4655 -0.1707
 1195SOL    HW1 3613   2.812   0.789   2.010  0.7865  0.3504 -0.6925
 1195SOL    HW2 3614   2.865   0.905   2.091 -0.8924  0.4453  0.3304
 1196SOL     OW 3615   3.607   2.458   2.395  0.3718  0.3057  0.6759
 1196SOL    HW1 3616   3.592   2.364   2.408 -1.6816  0.7121  1.6386
 1196SOL    HW2 3617   3.526   2.499   2.423  0.6330  2.3026 -1.2500
 1197SOL     OW 3618   4.732   1.108   0.844 -0.1708 -0.2182 -0.6445
 1197SOL    HW1 3619   4.813   1.158   0.853 -0.2873 -0.1462  0.0797
 1197SOL    HW2 3620   4.722   1.094   0.750  0.2235  0.5256 -0.8016
 1198SOL     OW 3621   3.533   4.496   0.481 -0.6893  0.3489 -0.5621
 1198SOL    HW1 3622   3.540   4.482   0.387 -1.4428 -1.9866 -0.3375
 1198SOL    HW2 3623   3.439   4.496   0.499 -0.5838  1.5969  0.1162
 1199SOL     OW 3624   4.365   1.315   2.032 -0.2771 -0.4607  0.0970
 1199SOL    HW1 3625   4.362   1.254   1.959  0.1975  2.0704 -2.1824
 1199SOL    HW2 3626   4.274   1.324   2.060 -0.9563  0.7026 -2.2125
 1200SOL     OW 3627   3.264   3.860   1.115  0.1815 -0.0464 -0.0082
 1200SOL    HW1 3628   3.208   3.932   1.144  0.5682  0.9352 -1.5638
 1200SOL    HW2 3629   3.234   3.840   1.026 -0.2883 -2.2334  0.5775
 1201SOL     OW 3630   0.697   2.849   3.126  0.0028  0.1939  0.3210
 1201SOL    HW1 3631   0.657   2.888   3.048 -1.5384 -0.3965  0.7825
 1201SOL    HW2 3632   0.661   2.760   3.129  2.3551 -0.8267  0.0825
 1202SOL     OW 3633   4.067   0.031   2.691  0.3770  0.6309  0.3760
 1202SOL    HW1 3634   4.052   0.114   2.646  0.7251  0.4483 -0.0723
 1202SOL    HW2 3635   3.979   0.002   2.717 -0.0036 -0.0156 -1.5010
 1203SOL     OW 3636   0.617   1.006   3.014 -0.3050  0.4270  0.2832
 1203SOL    HW1 3637   0.596   0.913   3.018  2.8305 -0.4300 -0.5969
 1203SOL    HW2 3638   0.596   1.032   2.924  0.3520  0.1354  0.0434
 1204SOL     OW 3639   0.417   2.081   0.465 -0.1599  0.2024  0.2802
 1204SOL    HW1 3640   0.331   2.119   0.453 -0.5381 -0.5963  0.4129
 1204SOL    HW2 3641   0.405   1.987   0.451  0.5175 -0.0270  1.1078
 1205SOL     OW 3642   3.154   3.911   2.537 -0.1089  0.2289  0.1038
 1205SOL    HW1 3643   3.177   3.823   2.509 -1.3918 -0.4197  0.9816
 1205SOL    HW2 3644   3.137   3.959   2.456 -1.6461 -0.9914 -0.3421
 1206SOL     OW 3645   4.136   2.617   0.153  0.4001  0.0719  0.3605
 1206SOL    HW1 3646   4.110   2.616   0.061  0.4884  1.2693  0.3021
 1206SOL    HW2 3647   4.230   2.603   0.152  0.3973  0.0583  0.2723
 1207SOL     OW 3648   4.648   3.553   1.064 -0.1179 -0.2279  0.0464
 1207SOL    HW1 3649   4.574   3.612   1.074  0.5010  0.5041  0.4147
 1207SOL    HW2 3650   4.656   3.540   0.969  0.7807  1.6761 -0.1966
 1208SOL     OW 3651   3.599   2.989   1.076 -0.3187 -0.0729  0.1115
 1208SOL    HW1 3652   3.671   2.936   1.109  1.1148  0.7784 -1.4886
 1208SOL    HW2 3653   3.550   3.015   1.154 -0.3665 -2.6690  1.0349
 1209SOL     OW 3654   3.069   2.384   0.471 -0.0632  0.0176  0.0059
 1209SOL    HW1 3655   3.110   2.338   0.398  1.8797 -0.0709  1.0769
 1209SOL    HW2 3656   3.135   2.382   0.540 -1.1662  1.6145  1.1795
 1210SOL     OW 3657   0.309   1.113   3.111 -0.3110 -0.1095  0.3227
 1210SOL    HW1 3658   0.339   1.082   3.026 -1.8461 -1.9499  0.3768
 1210SOL    HW2 3659   0.308   1.034   3.166 -0.4492  0.8244  1.7119
 1211SOL     OW 3660   4.827   4.591   3.392  0.0564  0.1960 -0.1308
 1211SOL    HW1 3661   4.768   4.600   3.318  0.2146 -0.7922 -0.3905
 1211SOL    HW2 3662   4.890   4.523   3.365  0.1444 -0.1400  0.8737
 1212SOL     OW 3663   3.903   4.511   2.111  0.5104  0.7483 -0.6720
 1212SOL    HW1 3664   3.969   4.574   2.142 -1.7169  2.9377 -0.0660
 1212SOL    HW2 3665   3.842   4.564   2.060 -2.1145 -0.6229  0.8344
 1213SOL     OW 3666   1.889   1.805   1.241  0.7597 -0.2357 -0.7078
 1213SOL    HW1 3667   1.856   1.732   1.293  0.5029  0.1199 -0.3710
 1213SOL    HW2 3668   1.817   1.826   1.181  1.0503 -0.6379 -1.2119
 1214SOL     OW 3669   3.538   4.247   2.494 -0.2200  0.4177  0.0567
 1214SOL    HW1 3670   3.618   4.252   2.441  0.2278  1.0088  0.7669
 1214SOL    HW2 3671   3.471   4.215   2.433  0.5067  0.1198 -0.6025
 1215SOL     OW 3672   1.605   3.935   3.253  0.6033 -0.0392 -0.0005
 1215SOL    HW1 3673   1.695   3.950   3.222  0.6570 -1.4357 -0.5648
 1215SOL    HW2 3674   1.605   3.846   3.286 -0.2795  0.3635  1.1694
 1216SOL     OW 3675   0.259   4.205   2.382  0.2368 -0.2243  0.0800
 1216SOL    HW1 3676   0.323   4.275   2.368 -1.8589  1.3908 -2.2490
 1216SOL    HW2 3677   0.190   4.245   2.435  0.3192 -1.4304  1.1443
 1217SOL     OW 3678   3.663   3.912   0.335 -0.3484 -0.1908 -0.8016
 1217SOL    HW1 3679   3.746   3.901   0.289  1.4330 -0.7769  2.3215
 1217SOL    HW2 3680   3.646   3.828   0.376 -0.4523  0.9689  1.7056
 1218SOL     OW 3681   1.981   0.625   0.411 -0.2188 -0.4383 -0.3672
 1218SOL    HW1 3682   2.031   0.706   0.424  0.9045 -1.0420 -0.8037
 1218SOL    HW2 3683   1.904   0.635   0.467  0.6747  0.2922  0.7716
 1219SOL     OW 3684   3.077   1.397   0.018 -0.0119 -0.1552  0.3663
 1219SOL    HW1 3685   3.051   1.315   0.060  1.1397  0.2572  2.0133
 1219SOL    HW2 3686   2.995   1.444   0.002 -0.7227 -1.7768 -1.0145
 1220SOL     OW 3687   2.015   3.812   1.469  0.1960 -0.0069  0.2636
 1220SOL    HW1 3688   1.979   3.886   1.519  0.9176  0.3131  0.3280
 1220SOL    HW2 3689   2.109   3.817   1.485  0.4343  0.0549 -1.0619
 1221SOL     OW 3690   2.918   0.970   3.078 -0.1235  0.0729  0.3337
 1221SOL    HW1 3691   2.898   0.897   3.137  2.3975  1.6683  3.5174
 1221SOL    HW2 3692   2.890   1.048   3.126  0.0608  1.3717 -1.5822
 1222SOL     OW 3693   3.238   0.535   3.036  0.7606  0.1298  0.1894
 1222SOL    HW1 3694   3.284   0.515   2.954  0.0040  1.2290 -0.5534
 1222SOL    HW2 3695   3.274   0.475   3.100  1.0658 -1.0709 -1.0641
 1223SOL     OW 3696   0.277   1.019   2.670  0.0573 -0.3092 -0.1409
 1223SOL    HW1 3697   0.333   0.944   2.649  1.8525  0.7207  0.6833
 1223SOL    HW2 3698   0.332   1.074   2.726 -2.4796 -0.1733  2.4288
 1224SOL     OW 3699   3.462   4.083   0.369  0.2502 -0.2390 -0.0739
 1224SOL    HW1 3700   3.538   4.025   0.378  0.3667 -0.2853 -1.2277
 1224SOL    HW2 3701   3.493   4.169   0.398  1.2965  0.1443 -2.1035
 1225SOL     OW 3702   1.734   1.714   2.144  0.4742  0.3667 -0.2692
 1225SOL    HW1 3703   1.699   1.705   2.233 -0.0206  1.5571 -0.3303
 1225SOL    HW2 3704   1.821   1.676   2.149  0.7294  1.0573  0.9158
 1226SOL     OW 3705   0.072   0.226   1.043 -0.4646 -0.1645  0.5362
 1226SOL    HW1 3706   0.136   0.205   0.975 -0.3239  2.0544 -0.0967
 1226SOL    HW2 3707   0.005   0.277   0.998 -0.9660  0.3654  1.8292
 1227SOL     OW 3708   2.219   4.361   2.265  0.1159  0.1782 -0.2151
 1227SOL    HW1 3709   2.290   4.312   2.224  1.3713  1.0280  0.8907
 1227SOL    HW2 3710   2.155   4.373   2.194  1.5524  0.3220 -1.5515
 1228SOL     OW 3711   0.280   0.479   2.569  0.2303  0.2577  0.3951
 1228SOL    HW1 3712   0.253   0.538   2.498 -0.1413  1.1380  1.2556
 1228SOL    HW2 3713   0.308   0.400   2.523  3.2332  1.9594 -1.0247
 1229SOL     OW 3714   2.174   0.172   2.438 -0.1817  0.1031 -0.4596
 1229SOL    HW1 3715   2.139   0.099   2.387  0.0675 -0.3207 -0.0287
 1229SOL    HW2 3716   2.120   0.247   2.413 -0.1581 -0.1264 -1.2376
 1230SOL     OW 3717   2.019   2.323   2.993  0.2956 -0.4884  0.8375
 1230SOL    HW1 3718   2.113   2.308   2.981  0.5755 -0.1080  2.3296
 1230SOL    HW2 3719   1.989   2.250   3.047 -0.3546 -0.8073  0.0604
 1231SOL     OW 3720   1.655   1.989   2.033 -0.0240  0.4630 -0.5159
 1231SOL    HW1 3721   1.632   1.913   2.087 -0.5580  0.4549 -0.7470
 1231SOL    HW2 3722   1.710   2.043   2.089  1.1205 -0.5374 -0.6518
 1232SOL     OW 3723   4.718   4.344   2.691 -0.2632 -0.0948  0.1357
 1232SOL    HW1 3724   4.790   4.281   2.684 -0.5745 -0.3613 -0.8657
 1232SOL    HW2 3725   4.760   4.429   2.684  0.0365 -0.2243  0.3246
 1233SOL     OW 3726   2.936   3.327   0.742 -0.5936  0.1296  0.6958
 1233SOL    HW1 3727   2.904   3.240   0.718  0.6167 -0.5775  1.5272
 1233SOL    HW2 3728   2.871   3.387   0.706 -2.3474 -1.1682  1.5219
 1234SOL     OW 3729   4.325   4.230   3.161  0.1985 -0.5539  1.2930
 1234SOL    HW1 3730   4.375   4.157   3.124  2.7594  1.7389 -0.1696
 1234SOL    HW2 3731   4.374   4.256   3.239  1.0963  1.3962  0.1482
 1235SOL     OW 3732   0.338   3.111   2.982 -0.9319 -0.3544 -0.2924
 1235SOL    HW1 3733   0.386   3.147   3.056 -1.3755 -2.2500  0.9773
 1235SOL    HW2 3734   0.250   3.147   2.990 -1.1507 -1.0500  0.4847
 1236SOL     OW 3735   3.505   4.178   2.995 -0.3586 -0.5597 -0.1988
 1236SOL    HW1 3736   3.532   4.125   2.920  1.8196 -0.2416  0.2903
 1236SOL    HW2 3737   3.441   4.123   3.041  0.4411 -1.9816 -0.7093
 1237SOL     OW 3738   0.221   4.534   0.178 -0.0550  0.1027 -0.1823
 1237SOL    HW1 3739   0.185   4.456   0.219 -0.5988  0.7952  0.6893
 1237SOL    HW2 3740   0.315   4.529   0.194  0.2767 -1.5889 -2.2487
 1238SOL     OW 3741   3.316   2.180   3.476 -0.5954  0.1552  0.3597
 1238SOL    HW1 3742   3.267   2.262   3.463  1.0120  0.8864 -1.4454
 1238SOL    HW2 3743   3.323   2.172   3.571 -0.3734  2.3911  0.5827
 1239SOL     OW 3744   2.285   0.400   0.500  0.6565  0.2756 -0.4166
 1239SOL    HW1 3745   2.285   0.496   0.498 -1.6173  0.3595  0.7115
 1239SOL    HW2 3746   2.330   0.378   0.581  0.5647  0.4139 -0.3280
 1240SOL     OW 3747   1.117   3.122   3.316  0.0894 -0.0875 -0.1898
 1240SOL    HW1 3748   1.046   3.144   3.256 -0.3378  1.2393  0.7602
 1240SOL    HW2 3749   1.142   3.205   3.356 -0.5950 -1.0756  2.4897
 1241SOL     OW 3750   0.887   1.645   2.194  0.3450  0.1184  0.0319
 1241SOL    HW1 3751   0.894   1.596   2.276  1.4427 -0.3113 -0.3069
 1241SOL    HW2 3752   0.890   1.578   2.126  3.1879  0.6698 -0.5030
 1242SOL     OW 3753   0.633   3.931   2.605 -0.0621 -0.3819 -0.4884
 1242SOL    HW1 3754   0.600   3.886   2.527  0.3083 -0.0426 -0.8448
 1242SOL    HW2 3755   0.554   3.965   2.649 -0.3665 -1.5318 -0.1066
 1243SOL     OW 3756   2.812   4.268   0.734  0.6148 -0.2866 -0.0462
 1243SOL    HW1 3757   2.808   4.182   0.693 -0.6128  0.5437 -1.8210
 1243SOL    HW2 3758   2.813   4.330   0.661  2.3880  1.2156  1.1634
 1244SOL     OW 3759   1.075   1.817   2.107  0.0914  0.0854 -0.2742
 1244SOL    HW1 3760   1.138   1.808   2.178 -0.6174 -0.5983  0.2718
 1244SOL    HW2 3761   1.013   1.746   2.119 -0.8705  0.8194 -0.7320
 1245SOL     OW 3762   1.661   0.226   0.538  0.0518 -0.2372  0.2693
 1245SOL    HW1 3763   1.640   0.150   0.484 -0.8247  0.1636  0.0304
 1245SOL    HW2 3764   1.712   0.283   0.481 -0.2743 -0.1313  0.0806
 1246SOL     OW 3765   0.424   1.047   0.180 -0.1354 -0.1764  0.0003
 1246SOL    HW1 3766   0.335   1.018   0.199 -0.1433  0.0829  0.3542
 1246SOL    HW2 3767   0.456   1.085   0.262 -0.4669  1.6867 -0.6810
 1247SOL     OW 3768   1.863   2.170   2.776  0.5590  0.2887 -0.6373
 1247SOL    HW1 3769   1.915   2.198   2.700  1.1269  0.7466 -0.0937
 1247SOL    HW2 3770   1.923   2.179   2.850 -0.4844  1.3983  0.0955
 1248SOL     OW 3771   4.908   3.338   0.957 -0.2496 -0.2713  0.4712
 1248SOL    HW1 3772   4.943   3.259   0.917 -0.6331 -0.7844  1.1144
 1248SOL    HW2 3773   4.893   3.398   0.884 -2.3255 -1.6944 -0.3676
 1249SOL     OW 3774   3.323   0.665   1.823  0.9387  0.2331  0.3357
 1249SOL    HW1 3775   3.311   0.728   1.895  2.0179  0.0228  0.7111
 1249SOL    HW2 3776   3.354   0.586   1.867 -1.0164 -0.8081 -0.0469
 1250SOL     OW 3777   1.074   3.868   2.677  0.0800  0.2394 -0.2344
 1250SOL    HW1 3778   1.143   3.884   2.741  1.2191  1.4498 -1.6800
 1250SOL    HW2 3779   0.993   3.871   2.728  1.0219 -0.3016  1.3588
 1251SOL     OW 3780   1.021   3.065   1.552 -0.4041 -0.2657  0.2204
 1251SOL    HW1 3781   0.977   3.126   1.492  0.1353  0.1019  0.1923
 1251SOL    HW2 3782   1.049   3.119   1.625  0.7328 -0.3312 -0.1443
 1252SOL     OW 3783   1.877   1.134   1.291 -0.1863  0.1413  1.0716
 1252SOL    HW1 3784   1.796   1.088   1.268  0.1590 -0.1339  0.3886
 1252SOL    HW2 3785   1.854   1.185   1.368 -1.3670  1.0720  0.1398
 1253SOL     OW 3786   1.725   1.658   2.392 -0.4246  0.2423 -0.4699
 1253SOL    HW1 3787   1.796   1.669   2.455 -0.9890 -1.4642  0.5549
 1253SOL    HW2 3788   1.702   1.565   2.398 -1.7788  0.4420 -1.8258
 1254SOL     OW 3789   2.413   0.147   3.338  0.2524  0.1268  0.3437
 1254SOL    HW1 3790   2.391   0.143   3.244  1.0261  1.2314  0.0900
 1254SOL    HW2 3791   2.329   0.163   3.381 -0.1893 -0.9069 -0.1060
 1255SOL     OW 3792   1.224   2.948   0.284  0.3966 -0.0467  0.4456
 1255SOL    HW1 3793   1.176   3.029   0.269 -0.7937  0.0839  3.9412
 1255SOL    HW2 3794   1.161   2.878   0.264  0.6334 -0.0547 -0.2907
 1256SOL     OW 3795   4.832   1.758   2.547  0.0516  0.4052  0.3311
 1256SOL    HW1 3796   4.919   1.733   2.516  0.0560 -0.3003  0.8910
 1256SOL    HW2 3797   4.847   1.810   2.626 -0.0184  0.7148  0.1420
 1257SOL     OW 3798   2.567   4.075   0.113 -0.0205  0.2041  0.1436
 1257SOL    HW1 3799   2.533   4.105   0.029 -0.0166  0.1193  0.1115
 1257SOL    HW2 3800   2.613   3.993   0.093 -1.7976 -0.9428  0.5438
 1258SOL     OW 3801   4.009   3.827   2.411 -0.2123  0.3861  0.2528
 1258SOL    HW1 3802   3.994   3.921   2.400 -3.4407  0.3078  2.7734
 1258SOL    HW2 3803   4.074   3.806   2.344 -0.5840  4.0664 -1.5214
 1259SOL     OW 3804   3.135   3.717   0.835  0.0598  0.0237  0.3287
 1259SOL    HW1 3805   3.207   3.729   0.774 -0.4927  1.6687 -0.0536
 1259SOL    HW2 3806   3.109   3.806   0.860  0.0433 -0.5754  2.7147
 1260SOL     OW 3807   2.097   1.949   2.033 -0.1629  0.6985  0.2536
 1260SOL    HW1 3808   2.028   2.014   2.019 -1.4007 -0.6921 -0.3138
 1260SOL    HW2 3809   2.056   1.865   2.015  1.6348 -0.2092  0.0966
 1261SOL     OW 3810   4.207   3.770   1.236 -0.2129  0.0799 -0.4915
 1261SOL    HW1 3811   4.152   3.819   1.174 -0.2688 -0.9551 -1.2870
 1261SOL    HW2 3812   4.154   3.766   1.316 -1.5506 -1.2944 -1.3895
 1262SOL     OW 3813   4.870   2.418   2.585  0.9407 -0.2852  0.6729
 1262SOL    HW1 3814   4.868   2.351   2.516 -0.7055 -2.0203  2.2881
 1262SOL    HW2 3815   4.898   2.498   2.540 -0.6557 -1.1713 -2.1362
 1263SOL     OW 3816   2.436   3.331   0.985 -0.9031  0.3342 -0.3126
 1263SOL    HW1 3817   2.483   3.266   0.933  0.2672  1.0516 -0.1793
 1263SOL    HW2 3818   2.399   3.391   0.921 -0.9154  0.2485 -0.3857
 1264SOL     OW 3819   2.638   3.045   0.013 -0.0585  0.3033  0.0639
 1264SOL    HW1 3820   2.604   2.975  -0.043  0.5849 -1.0773  1.3180
 1264SOL    HW2 3821   2.576   3.049   0.086  0.1295  0.7649  0.1982
 1265SOL     OW 3822   4.791   1.093   2.830  0.2816 -0.3620  0.5151
 1265SOL    HW1 3823   4.830   1.011   2.797 -2.2908 -1.3973 -0.2003
 1265SOL    HW2 3824   4.866   1.146   2.855  2.1579 -2.0661 -1.0751
 1266SOL     OW 3825   4.195   4.913   1.517  0.3038  0.4834  0.0974
 1266SOL    HW1 3826   4.211   4.827   1.478 -3.1540 -0.9756  1.5409
 1266SOL    HW2 3827   4.261   4.920   1.586  0.6589 -0.9858 -0.0503
 1267SOL     OW 3828   2.145   0.089   2.701  0.3155 -0.4757 -0.4959
 1267SOL    HW1 3829   2.165   0.109   2.609  1.6039  2.0101  0.2340
 1267SOL    HW2 3830   2.050   0.085   2.704  0.2681 -2.5729 -2.2566
 1268SOL     OW 3831   1.265   1.053   0.388  0.5144  0.5729 -0.1541
 1268SOL    HW1 3832   1.180   1.038   0.348  0.0066  3.1745 -0.2351
 1268SOL    HW2 3833   1.250   1.041   0.482  0.5219 -0.7545 -0.3123
 1269SOL     OW 3834   2.527   4.873   1.817  0.0974  0.2116  0.5920
 1269SOL    HW1 3835   2.522   4.840   1.728  0.2961 -0.6819  0.8956
 1269SOL    HW2 3836   2.439   4.860   1.852  0.7917 -2.6557  1.5793
 1270SOL     OW 3837   0.355   0.491   0.871 -0.1321 -0.1084  0.7638
 1270SOL    HW1 3838   0.399   0.565   0.829  0.8618  0.9250  3.4635
 1270SOL    HW2 3839   0.276   0.528   0.910 -0.8896 -0.9948  0.1305
 1271SOL     OW 3840   3.856   4.375   2.554 -0.2814  0.0367 -0.6048
 1271SOL    HW1 3841   3.939   4.333   2.578  0.3299  1.1750 -0.6677
 1271SOL    HW2 3842   3.794   4.343   2.619  0.0898 -1.2024 -0.8365
 1272SOL     OW 3843   1.587   1.851   0.897  0.9893  1.0340 -0.2528
 1272SOL    HW1 3844   1.551   1.917   0.838  0.9687  0.6450 -0.6837
 1272SOL    HW2 3845   1.529   1.776   0.888 -0.1215  1.5976  1.6841
 1273SOL     OW 3846   2.959   3.371   2.256  0.0124 -0.5293 -0.1033
 1273SOL    HW1 3847   2.887   3.373   2.193  0.5167  0.5092 -0.6876
 1273SOL    HW2 3848   2.964   3.460   2.289  1.6093 -0.3235 -0.7944
 1274SOL     OW 3849   2.953   0.870   0.641  0.1627  0.2655 -0.8371
 1274SOL    HW1 3850   2.872   0.826   0.665 -1.1152  2.6453 -0.4373
 1274SOL    HW2 3851   2.973   0.838   0.553 -1.9375  0.5191 -1.4596
 1275SOL     OW 3852   3.178   3.434   0.780  0.2173 -0.3433 -0.6688
 1275SOL    HW1 3853   3.112   3.390   0.727 -0.4861  1.4179 -1.3431
 1275SOL    HW2 3854   3.161   3.528   0.767  1.9488  0.1565  0.2788
 1276SOL     OW 3855   1.553   2.180   2.336  1.0070  0.0766  0.3915
 1276SOL    HW1 3856   1.544   2.185   2.240 -0.0107 -0.7773  0.4228
 1276SOL    HW2 3857   1.486   2.240   2.369 -0.8820 -1.9971  0.5669
 1277SOL     OW 3858   0.329   3.401   2.936 -0.2406 -0.2521 -0.3383
 1277SOL    HW1 3859   0.250   3.446   2.907  0.0253  0.4786  0.0219
 1277SOL    HW2 3860   0.304   3.356   3.016 -0.6294 -1.1398 -0.9559
 1278SOL     OW 3861   1.414   3.896   0.047 -0.3159 -0.5909 -0.0866
 1278SOL    HW1 3862   1.355   3.971   0.056  1.3839  0.8554 -0.5062
 1278SOL    HW2 3863   1.499   3.929   0.075  0.7454 -2.0139 -1.4575
 1279SOL     OW 3864   4.423   3.070   0.097  0.0105 -0.1445  0.3470
 1279SOL    HW1 3865   4.344   3.023   0.071 -0.4155  0.8777 -0.2634
 1279SOL    HW2 3866   4.421   3.151   0.046  0.4061  0.8124  1.7717
 1280SOL     OW 3867   1.080   1.765   2.882 -0.1306 -0.3104  0.2840
 1280SOL    HW1 3868   1.110   1.844   2.838 -0.5567 -1.1058 -1.5250
 1280SOL    HW2 3869   1.023   1.797   2.952  1.3542  1.0283  0.9563
 1281SOL     OW 3870   4.139   0.379   1.691  0.2689  0.0139  0.8070
 1281SOL    HW1 3871   4.184   0.332   1.620  0.9789  1.7971  0.0203
 1281SOL    HW2 3872   4.208   0.398   1.755  0.5568  2.0750 -0.0401
 1282SOL     OW 3873   0.972   2.868   2.044 -0.4219  0.4810  0.2941
 1282SOL    HW1 3874   1.014   2.902   1.965  1.3680 -1.0759  0.4995
 1282SOL    HW2 3875   0.905   2.932   2.065 -1.0159  0.9145 -2.5265
 1283SOL     OW 3876   0.167   3.699   1.668 -0.4147  0.3124 -0.4016
 1283SOL    HW1 3877   0.142   3.692   1.576  0.0077  0.1679 -0.5103
 1283SOL    HW2 3878   0.194   3.611   1.693 -0.8062  0.2869 -0.0521
 1284SOL     OW 3879   0.620   1.413   2.782 -0.4347  0.0304  0.1425
 1284SOL    HW1 3880   0.698   1.468   2.787 -0.3256 -0.0574 -0.4837
 1284SOL    HW2 3881   0.552   1.470   2.747 -0.0974 -0.4287 -1.3763
 1285SOL     OW 3882   3.902   2.297   2.419 -0.1046  0.2057 -0.4632
 1285SOL    HW1 3883   3.881   2.236   2.348  2.6506 -0.3744 -0.8971
 1285SOL    HW2 3884   3.994   2.281   2.438  0.4148  3.3768  0.2899
 1286SOL     OW 3885   4.451   1.921   0.969  0.5578 -0.8093 -0.2746
 1286SOL    HW1 3886   4.536   1.920   1.011  0.8833 -2.3997 -0.8926
 1286SOL    HW2 3887   4.452   1.999   0.913  0.6811  0.4808  1.4593
 1287SOL     OW 3888   0.563   0.116   3.006 -0.8545 -0.1431  0.7025
 1287SOL    HW1 3889   0.468   0.118   2.993 -0.9014  0.1785  1.0789
 1287SOL    HW2 3890   0.576   0.148   3.095 -0.6060 -3.2432  1.8982
 1288SOL     OW 3891   0.259   1.782   1.331  0.2478 -0.1541 -0.6480
 1288SOL    HW1 3892   0.317   1.857   1.315 -1.1765  1.2083  0.2748
 1288SOL    HW2 3893   0.292   1.745   1.413 -1.2859  1.8300  0.9620
 1289SOL     OW 3894   1.361   3.200   1.415  0.4244 -0.3723 -0.2545
 1289SOL    HW1 3895   1.330   3.271   1.472  0.1858  0.4072 -1.3359
 1289SOL    HW2 3896   1.365   3.239   1.328  1.2028 -1.4321 -0.7066
 1290SOL     OW 3897   1.481   2.203   1.064  0.0635 -0.9128 -0.2027
 1290SOL    HW1 3898   1.516   2.135   1.123  0.1973  0.2501  1.1151
 1290SOL    HW2 3899   1.412   2.245   1.115 -1.4162 -1.3375 -1.7492
 1291SOL     OW 3900   2.937   1.310   0.417 -0.6744  0.0374  0.4127
 1291SOL    HW1 3901   2.887   1.255   0.357 -0.3259 -0.4967  0.5972
 1291SOL    HW2 3902   2.942   1.259   0.498 -0.5185  0.4290  0.6526
 1292SOL     OW 3903   2.427   4.024   1.669  0.1696  0.4944 -0.0714
 1292SOL    HW1 3904   2.459   3.964   1.736 -0.0914  1.0388  0.5589
 1292SOL    HW2 3905   2.467   4.108   1.692  0.1946  0.6529 -0.6892
 1293SOL     OW 3906   3.573   0.356   2.500  0.4690  0.0222 -0.6391
 1293SOL    HW1 3907   3.568   0.427   2.565 -0.8415 -1.9058  1.5084
 1293SOL    HW2 3908   3.518   0.386   2.428  2.5341  2.5475 -1.3330
 1294SOL     OW 3909   2.876   2.801   0.782  0.5859  0.1102 -0.6547
 1294SOL    HW1 3910   2.921   2.864   0.838 -0.6725  0.8270 -0.4153
 1294SOL    HW2 3911   2.943   2.736   0.761  1.8984  1.4667 -0.8495
 1295SOL     OW 3912   4.901   4.758   0.484 -0.2406 -0.8381  0.4580
 1295SOL    HW1 3913   4.899   4.665   0.505 -2.4756 -1.0666 -0.4550
 1295SOL    HW2 3914   4.955   4.764   0.404 -1.5301 -1.6350 -0.5085
 1296SOL     OW 3915   0.401   4.754   1.387  0.0382  0.3543 -0.2850
 1296SOL    HW1 3916   0.322   4.699   1.395  1.0288 -1.1078 -0.1887
 1296SOL    HW2 3917   0.395   4.814   1.461 -0.0687 -0.9861  0.8477
 1297SOL     OW 3918   1.892   3.908   3.181 -0.0556 -0.8517  0.4525
 1297SOL    HW1 3919   1.960   3.917   3.248  0.6743 -0.4020 -0.3305
 1297SOL    HW2 3920   1.930   3.847   3.117 -0.6927 -1.1727  0.3713
 1298SOL     OW 3921   3.547   0.993   1.783  0.2762  0.4070  0.3830
 1298SOL    HW1 3922   3.628   1.002   1.734  0.5971  1.2863  1.0591
 1298SOL    HW2 3923   3.485   0.956   1.719  1.0216  0.3069 -0.3080
 1299SOL     OW 3924   4.043   2.548   0.848 -0.5443  0.5115  0.1990
 1299SOL    HW1 3925   4.104   2.484   0.885  0.6550  2.5712  2.1056
 1299SOL    HW2 3926   3.993   2.500   0.783 -0.9091 -2.7806  2.6792
 1300SOL     OW 3927   4.667   1.507   2.497  0.2630 -0.1226  0.4881
 1300SOL    HW1 3928   4.725   1.431   2.484  1.7134  1.1194 -0.7783
 1300SOL    HW2 3929   4.726   1.578   2.519 -1.1281  0.5736  2.1872
 1301SOL     OW 3930   3.650   3.335   0.045 -0.3480  0.2959  0.7526
 1301SOL    HW1 3931   3.560   3.362   0.065  0.3455  3.2201  0.3854
 1301SOL    HW2 3932   3.656   3.245   0.078 -4.0497 -0.9102 -1.2500
 1302SOL     OW 3933   0.965   4.947   2.828  0.1620 -0.0181  1.0774
 1302SOL    HW1 3934   0.949   4.852   2.823  1.6445 -0.2501 -1.3549
 1302SOL    HW2 3935   0.878   4.986   2.823 -0.3943 -1.2661  0.1640
 1303SOL     OW 3936   1.387   2.625   0.881 -0.0664 -0.4124 -0.0643
 1303SOL    HW1 3937   1.406   2.539   0.844  0.3618  0.1045 -1.0737
 1303SOL    HW2 3938   1.414   2.618   0.973  1.5636 -0.8366 -0.5539
 1304SOL     OW 3939   0.842   3.391   0.031  0.4871  0.5319 -0.0049
 1304SOL    HW1 3940   0.848   3.417  -0.061  1.3813 -0.8045 -0.3622
 1304SOL    HW2 3941   0.891   3.458   0.079 -1.8013  2.4485 -0.1936
 1305SOL     OW 3942   4.420   1.842   3.002 -0.4199  0.6427 -0.1940
 1305SOL    HW1 3943   4.428   1.748   3.018  1.3119  0.9469  0.9906
 1305SOL    HW2 3944   4.325   1.858   3.001 -0.7756 -1.1821 -1.0815
 1306SOL     OW 3945   1.989   4.198   3.115  0.7597  0.4179 -0.3326
 1306SOL    HW1 3946   2.046   4.235   3.048  0.1524 -0.5183 -1.3995
 1306SOL    HW2 3947   2.034   4.118   3.143  0.4952  0.2472 -0.3925
 1307SOL     OW 3948   1.262   2.176   1.535 -0.4621  0.2093  0.0613
 1307SOL    HW1 3949   1.213   2.111   1.585  0.9930 -2.7557 -2.0136
 1307SOL    HW2 3950   1.349   2.176   1.575  1.0359 -2.9452 -2.6803
 1308SOL     OW 3951   1.539   0.021   2.082 -0.0471 -0.7937 -1.2329
 1308SOL    HW1 3952   1.478   0.031   2.155 -0.3244 -2.1101 -1.2557
 1308SOL    HW2 3953   1.554   0.110   2.050 -1.5004 -0.3847 -0.8414
 1309SOL     OW 3954   3.356   4.697   2.998 -0.2993  0.6973 -0.4612
 1309SOL    HW1 3955   3.364   4.605   3.025  1.1631  1.2125  1.0010
 1309SOL    HW2 3956   3.393   4.699   2.910 -1.1425 -0.2424 -0.8631
 1310SOL     OW 3957   0.039   2.819   2.729  0.1137 -0.0876 -0.2623
 1310SOL    HW1 3958   0.105   2.874   2.771  0.7771 -0.9211 -0.2041
 1310SOL    HW2 3959   0.088   2.762   2.670 -0.7519  0.6790 -1.7723
 1311SOL     OW 3960   1.499   1.283   1.307  0.1694 -0.2989  0.4627
 1311SOL    HW1 3961   1.564   1.314   1.370  1.7216 -0.4546 -0.9876
 1311SOL    HW2 3962   1.542   1.294   1.221 -1.6177 -0.6747 -0.5266
 1312SOL     OW 3963   2.303   3.884   1.962  0.0392  0.6534 -0.3695
 1312SOL    HW1 3964   2.397   3.894   1.948  0.8438 -2.2471  2.0003
 1312SOL    HW2 3965   2.277   3.813   1.903 -0.8603  1.7398 -1.3527
 1313SOL     OW 3966   1.465   0.243   2.732  0.8813  0.2183 -0.2783
 1313SOL    HW1 3967   1.379   0.254   2.773  1.0399  1.2367 -0.1835
 1313SOL    HW2 3968   1.526   0.281   2.796  1.5121 -1.3128  0.0661
 1314SOL     OW 3969   3.691   2.011   1.527  0.0271 -0.2250  0.1142
 1314SOL    HW1 3970   3.711   2.075   1.458 -1.8801 -0.9687 -1.2183
 1314SOL    HW2 3971   3.718   2.055   1.608 -1.0860  2.2535 -0.7442
 1315SOL     OW 3972   2.479   1.877   3.026 -0.2818  0.7772  0.0226
 1315SOL    HW1 3973   2.427   1.906   3.101  0.9720  2.0256  0.4489
 1315SOL    HW2 3974   2.495   1.784   3.042 -0.2853  0.9575  1.1395
 1316SOL     OW 3975   2.475   0.441   2.501 -0.2162 -0.2314 -0.3322
 1316SOL    HW1 3976   2.411   0.512   2.507  0.7860  0.7177 -0.4619
 1316SOL    HW2 3977   2.534   0.457   2.574  0.4943 -0.4540 -0.8520
 1317SOL     OW 3978   4.167   2.561   3.229 -0.0429  0.2374 -0.1794
 1317SOL    HW1 3979   4.195   2.490   3.171 -0.0936  0.3487 -0.3395
 1317SOL    HW2 3980   4.091   2.599   3.184 -0.6970 -0.3113  0.4306
 1318SOL     OW 3981   3.476   1.093   2.471 -0.2960 -0.0782 -0.5000
 1318SOL    HW1 3982   3.485   1.007   2.512 -1.8863  0.4788  1.1884
 1318SOL    HW2 3983   3.566   1.124   2.459  0.3188 -0.4332  2.3902
 1319SOL     OW 3984   0.489   3.274   2.355 -0.3148 -0.2891  0.0352
 1319SOL    HW1 3985   0.403   3.311   2.378 -0.5738  0.3147 -1.6963
 1319SOL    HW2 3986   0.551   3.344   2.374 -0.4706  0.0330 -0.6015
 1320SOL     OW 3987   0.926   0.553   2.113 -0.8083 -0.9521  0.2577
 1320SOL    HW1 3988   0.880   0.534   2.031 -0.2120  0.7875 -0.5378
 1320SOL    HW2 3989   1.005   0.500   2.109  0.2172  0.5650 -1.3091
 1321SOL     OW 3990   4.804   0.156   0.407 -0.1800  0.1482 -0.3574
 1321SOL    HW1 3991   4.882   0.187   0.453  2.1455 -3.6222 -1.2675
 1321SOL    HW2 3992   4.822   0.174   0.314  0.1276 -1.5211 -0.6603
 1322SOL     OW 3993   1.176   2.832   2.224  0.1941  0.6798 -0.1434
 1322SOL    HW1 3994   1.141   2.775   2.293  1.0534  0.5398  0.2011
 1322SOL    HW2 3995   1.106   2.840   2.160 -0.4946  0.5179  0.5828
 1323SOL     OW 3996   1.444   0.094   3.040 -0.2507 -1.1099 -0.0575
 1323SOL    HW1 3997   1.483   0.012   3.071 -1.9535 -1.4096  1.4489
 1323SOL    HW2 3998   1.350   0.077   3.038 -0.7001  0.9458  0.7941
 1324SOL     OW 3999   4.936   0.012   2.704 -0.3905  0.4137  0.0406
 1324SOL    HW1 4000   4.846  -0.022   2.703 -0.0053 -0.7609 -2.0976
 1324SOL    HW2 4001   4.926   0.106   2.690 -1.3742  0.9060  3.2832
 1325SOL     OW 4002   3.832   2.461   1.458  1.0011  0.2441 -0.4977
 1325SOL    HW1 4003   3.840   2.471   1.552 -0.9365  1.3474 -0.3895
 1325SOL    HW2 4004   3.895   2.393   1.435  1.3227 -0.2290  1.6225
 1326SOL     OW 4005   1.454   3.385   0.132 -0.1359 -0.5959  0.1883
 1326SOL    HW1 4006   1.482   3.300   0.097 -1.1978 -0.7321 -0.3632
 1326SOL    HW2 4007   1.531   3.418   0.179  0.6641 -1.3493 -0.5452
 1327SOL     OW 4008   1.088   4.845   1.885 -0.0417 -0.1757 -0.1666
 1327SOL    HW1 4009   1.057   4.934   1.870 -1.3598 -0.4130  0.9882
 1327SOL    HW2 4010   1.184   4.851   1.876  0.2283  1.9738  2.6983
 1328SOL     OW 4011   4.083   1.475   1.739  0.0927  0.2923 -0.1813
 1328SOL    HW1 4012   4.156   1.517   1.784 -1.2926  1.0876  1.4202
 1328SOL    HW2 4013   4.122   1.397   1.699  1.5035 -0.2295  2.0277
 1329SOL     OW 4014   3.854   2.407   1.799  0.1917  0.2290  0.0722
 1329SOL    HW1 4015   3.766   2.401   1.837  0.9994 -0.6734  1.9693
 1329SOL    HW2 4016   3.913   2.404   1.875  1.8891 -0.2994 -1.1987
 1330SOL     OW 4017   2.807   3.962   0.629  0.2831  0.1037  0.1567
 1330SOL    HW1 4018   2.875   3.902   0.660  0.4659  0.0773 -0.2956
 1330SOL    HW2 4019   2.846   4.006   0.554  0.1756  0.8426  0.5223
 1331SOL     OW 4020   1.584   1.391   0.162  0.2397 -0.6447 -0.7319
 1331SOL    HW1 4021   1.531   1.315   0.187  1.6537 -1.4939 -0.2098
 1331SOL    HW2 4022   1.643   1.405   0.236 -0.6266  1.6057 -0.3840
 1332SOL     OW 4023   2.310   0.666   0.123 -1.0511 -0.1421  0.2161
 1332SOL    HW1 4024   2.323   0.751   0.165  1.3011 -1.4255  2.3760
 1332SOL    HW2 4025   2.379   0.662   0.057 -1.7465 -0.0654 -0.5405
 1333SOL     OW 4026   0.829   1.085   2.800 -0.1212 -0.0639  0.0592
 1333SOL    HW1 4027   0.782   1.107   2.881 -1.7372  0.6323 -1.0173
 1333SOL    HW2 4028   0.872   1.166   2.775  0.3859 -0.2823  0.2174
 1334SOL     OW 4029   2.485   0.489   1.906  0.4136 -0.1698 -0.7317
 1334SOL    HW1 4030   2.499   0.575   1.946 -0.0388 -0.9748  1.2597
 1334SOL    HW2 4031   2.565   0.474   1.855  0.6185  1.3026 -0.8956
 1335SOL     OW 4032   0.668   3.991   0.537 -0.0831 -0.4352 -0.2576
 1335SOL    HW1 4033   0.685   3.913   0.590 -3.9126 -2.4119 -1.5389
 1335SOL    HW2 4034   0.678   3.961   0.446  0.7422  1.2901 -0.7797
 1336SOL     OW 4035   0.124   3.981   2.238  0.2021 -0.1041  0.9456
 1336SOL    HW1 4036   0.051   4.017   2.188 -0.6941 -0.0748  2.2319
 1336SOL    HW2 4037   0.167   4.057   2.276  0.3971 -0.1758  0.8695
 1337SOL     OW 4038   0.788   4.769   1.656 -0.4709 -0.1253  0.1333
 1337SOL    HW1 4039   0.849   4.788   1.585 -0.3261  0.8929  0.5170
 1337SOL    HW2 4040   0.759   4.854   1.686 -1.7749 -0.5858  0.2413
 1338SOL     OW 4041   0.408   1.405   1.355 -0.1121  0.8279  0.4670
 1338SOL    HW1 4042   0.389   1.349   1.430 -0.9132  1.7935  1.0011
 1338SOL    HW2 4043   0.378   1.492   1.381 -1.9907  0.8798 -1.5806
 1339SOL     OW 4044   4.533   3.678   2.803  0.3129  0.2496 -0.1943
 1339SOL    HW1 4045   4.533   3.655   2.896  0.9827 -2.4051 -0.7581
 1339SOL    HW2 4046   4.441   3.684   2.779 -0.2822 -5.1251 -0.5149
 1340SOL     OW 4047   1.791   2.554   0.132  0.2126  0.1260  0.0166
 1340SOL    HW1 4048   1.696   2.552   0.146  0.4461 -0.7809  1.7251
 1340SOL    HW2 4049   1.822   2.472   0.170  1.5112 -0.4220 -2.1017
 1341SOL     OW 4050   2.627   0.298   1.544 -0.0703 -0.1054  0.5150
 1341SOL    HW1 4051   2.533   0.296   1.525  0.2299 -0.1076 -1.0702
 1341SOL    HW2 4052   2.632   0.334   1.633 -1.4972  1.8159 -0.0983
 1342SOL     OW 4053   3.777   0.197   1.496 -0.0946  0.0244 -0.4566
 1342SOL    HW1 4054   3.869   0.181   1.473  1.3255  3.9644  1.6382
 1342SOL    HW2 4055   3.764   0.149   1.578  0.1184 -0.4415 -0.6914
 1343SOL     OW 4056   2.742   2.991   2.941  0.0117 -0.1346  0.1885
 1343SOL    HW1 4057   2.680   2.957   2.877  0.1659 -0.3483  0.1532
 1343SOL    HW2 4058   2.828   2.982   2.900 -0.0300  1.3588 -0.2944
 1344SOL     OW 4059   1.387   3.895   3.474 -0.1635  0.2308  0.1036
 1344SOL    HW1 4060   1.473   3.857   3.492 -0.6291 -1.4597 -0.9566
 1344SOL    HW2 4061   1.367   3.866   3.385 -0.5805  3.0460 -0.8296
 1345SOL     OW 4062   4.526   0.863   1.454 -0.0444 -0.0613  0.3616
 1345SOL    HW1 4063   4.494   0.773   1.448 -2.0219  0.5952  0.0717
 1345SOL    HW2 4064   4.486   0.908   1.380  1.6947  0.8677 -0.0735
 1346SOL     OW 4065   4.531   1.959   2.152 -0.8001  0.3667  0.4276
 1346SOL    HW1 4066   4.616   2.002   2.155 -0.6934  0.1379  0.9027
 1346SOL    HW2 4067   4.471   2.024   2.116 -0.4318  0.5467  0.1497
 1347SOL     OW 4068   2.545   4.928   0.498  0.2308  0.2680 -0.1751
 1347SOL    HW1 4069   2.609   4.988   0.461 -0.2963 -0.4291 -2.3518
 1347SOL    HW2 4070   2.474   4.925   0.434 -1.4239  0.0299  1.5449
 1348SOL     OW 4071   0.825   2.662   0.586  0.4926 -0.0400 -0.4187
 1348SOL    HW1 4072   0.789   2.687   0.671 -1.4326  0.2334 -1.2642
 1348SOL    HW2 4073   0.853   2.571   0.598 -0.4437 -0.2536  0.3095
 1349SOL     OW 4074   4.082   1.305   2.652  0.2271  0.1954 -0.3833
 1349SOL    HW1 4075   4.046   1.221   2.622  1.7592  0.2408 -2.5780
 1349SOL    HW2 4076   4.005   1.362   2.658 -0.3938 -0.1952 -3.1869
 1350SOL     OW 4077   1.586   0.405   2.310 -0.2556  0.1366 -0.2189
 1350SOL    HW1 4078   1.642   0.455   2.369  1.0631 -0.2432 -1.0989
 1350SOL    HW2 4079   1.523   0.468   2.277  1.0467  1.1325 -0.8934
 1351SOL     OW 4080   1.115   2.295   0.395 -0.3841 -0.0822 -0.1765
 1351SOL    HW1 4081   1.106   2.310   0.489  1.6696  1.5932 -0.1813
 1351SOL    HW2 4082   1.109   2.382   0.356 -2.1946 -0.8419 -1.7584
 1352SOL     OW 4083   4.630   0.772   1.723 -0.5529 -0.1419  0.1460
 1352SOL    HW1 4084   4.708   0.809   1.763 -0.4618  0.8771 -0.9227
 1352SOL    HW2 4085   4.632   0.803   1.632 -0.1727 -3.2219 -1.0144
 1353SOL     OW 4086   4.019   0.098   0.804 -0.2218 -0.3206 -0.5874
 1353SOL    HW1 4087   4.066   0.021   0.837  0.3044  0.4594  0.5524
 1353SOL    HW2 4088   3.930   0.086   0.836  0.1805  0.2063  0.8317
 1354SOL     OW 4089   4.515   3.564   3.060  0.6769  0.1552  0.2934
 1354SOL    HW1 4090   4.420   3.569   3.074  0.8047  0.8043  1.0599
 1354SOL    HW2 4091   4.533   3.472   3.043 -0.2133  0.1779 -0.8400
 1355SOL     OW 4092   1.463   4.207   3.290  0.0060  0.1041 -0.4929
 1355SOL    HW1 4093   1.484   4.267   3.217  0.9429  0.0137 -0.3168
 1355SOL    HW2 4094   1.510   4.126   3.268  2.1494  0.7803  1.2562
 1356SOL     OW 4095   4.663   1.079   0.596  0.3225  0.5343 -0.3319
 1356SOL    HW1 4096   4.590   1.070   0.535  0.4184  0.9656 -0.5121
 1356SOL    HW2 4097   4.735   1.030   0.556 -0.2307 -0.9855  0.4588
 1357SOL     OW 4098   3.033   0.099   2.526 -0.5283  0.1553 -0.0546
 1357SOL    HW1 4099   3.043   0.087   2.432 -1.0215  1.0195 -0.2312
 1357SOL    HW2 4100   2.944   0.068   2.545  0.7956 -3.6584  0.8128
 1358SOL     OW 4101   4.924   2.100   0.610 -0.3488  0.2164 -0.0689
 1358SOL    HW1 4102   5.006   2.140   0.580 -0.6649  1.2305  0.3795
 1358SOL    HW2 4103   4.894   2.049   0.535  1.7257 -1.8881  0.4226
 1359SOL     OW 4104   0.236   4.888   0.825 -0.5240  0.2571  0.1879
 1359SOL    HW1 4105   0.162   4.908   0.766  0.0519 -0.9031 -0.9694
 1359SOL    HW2 4106   0.266   4.974   0.855 -1.7437  0.7943 -0.0733
 1360SOL     OW 4107   2.942   1.617   2.593  0.1806  0.0815 -0.4017
 1360SOL    HW1 4108   3.018   1.592   2.541  0.5680 -1.3450  0.8010
 1360SOL    HW2 4109   2.885   1.541   2.591 -1.2860  1.1347 -1.3025
 1361SOL     OW 4110   1.993   3.828   0.233  0.3911  0.4483 -0.3163
 1361SOL    HW1 4111   2.060   3.813   0.167 -0.0287 -0.1573 -0.6134
 1361SOL    HW2 4112   1.965   3.918   0.219 -0.1274  0.1390 -1.3753
 1362SOL     OW 4113   3.036   1.718   1.699 -0.3038 -0.1914 -0.1255
 1362SOL    HW1 4114   3.012   1.661   1.625  1.4986 -2.3111  0.7981
 1362SOL    HW2 4115   3.126   1.744   1.681  0.0922 -0.5854  1.2070
 1363SOL     OW 4116   3.982   3.416   2.396  0.3958 -0.2000 -0.3724
 1363SOL    HW1 4117   4.059   3.457   2.436 -1.3947  0.9141  2.2334
 1363SOL    HW2 4118   3.909   3.471   2.423 -1.4022 -1.4060 -2.4604
 1364SOL     OW 4119   2.267   0.692   1.022 -1.2101  0.7884 -0.8081
 1364SOL    HW1 4120   2.246   0.766   1.079 -1.8056 -0.4924  0.6966
 1364SOL    HW2 4121   2.267   0.616   1.080 -1.9593 -0.6110 -2.5424
 1365SOL     OW 4122   1.683   0.507   0.906 -0.1798  0.0062 -0.6665
 1365SOL    HW1 4123   1.705   0.545   0.821 -0.5996 -1.1858 -1.3212
 1365SOL    HW2 4124   1.733   0.426   0.910 -0.5457 -0.1921  0.0226
 1366SOL     OW 4125   1.873   3.203   1.574 -0.0172 -0.2088 -0.5773
 1366SOL    HW1 4126   1.787   3.162   1.582  0.9220 -2.4008 -0.7616
 1366SOL    HW2 4127   1.897   3.226   1.664  0.5815 -2.8365  0.0455
 1367SOL     OW 4128   1.269   2.688   3.250 -0.0965 -0.0549  0.1096
 1367SOL    HW1 4129   1.284   2.757   3.315 -1.6743  1.0606 -0.6504
 1367SOL    HW2 4130   1.192   2.717   3.202 -0.4965 -2.1247 -0.5873
 1368SOL     OW 4131   3.350   3.277   0.957  0.6548 -0.1958  0.4939
 1368SOL    HW1 4132   3.361   3.315   1.044  1.9546 -1.1954  0.8068
 1368SOL    HW2 4133   3.294   3.338   0.910 -0.3249  0.2162  2.1276
 1369SOL     OW 4134   3.901   2.209   2.742 -0.1870  0.1870  0.0785
 1369SOL    HW1 4135   3.850   2.172   2.670 -0.1196  1.9507 -0.9069
 1369SOL    HW2 4136   3.978   2.152   2.748 -0.7208 -0.6182 -0.4982
 1370SOL     OW 4137   4.450   2.812   1.475 -0.2809 -0.3204 -0.9496
 1370SOL    HW1 4138   4.539   2.821   1.441 -0.3813 -0.5106 -1.2683
 1370SOL    HW2 4139   4.395   2.809   1.397 -0.6179  0.2985 -0.7404
 1371SOL     OW 4140   0.936   2.889   3.448 -0.0389 -0.4201 -0.0118
 1371SOL    HW1 4141   0.931   2.843   3.532 -1.0169  0.3238  0.3563
 1371SOL    HW2 4142   0.985   2.829   3.391  0.5500 -0.9772  1.0516
 1372SOL     OW 4143   0.369   1.040   1.057 -0.4035 -0.5189 -0.1373
 1372SOL    HW1 4144   0.322   1.064   0.977  0.7038 -0.6525 -0.8612
 1372SOL    HW2 4145   0.450   1.091   1.053 -0.6057 -0.0639  1.2256
 1373SOL     OW 4146   4.169   2.101   0.132 -0.0664 -0.2942  0.2911
 1373SOL    HW1 4147   4.115   2.180   0.130  0.7661  0.2668 -1.0866
 1373SOL    HW2 4148   4.256   2.132   0.158 -0.3251 -1.1780  2.4326
 1374SOL     OW 4149   1.253   0.666   1.531 -0.2075 -0.0812  0.5903
 1374SOL    HW1 4150   1.226   0.725   1.602 -0.0631  0.2698  0.3587
 1374SOL    HW2 4151   1.349   0.665   1.536 -0.2536 -2.2778  2.1811
 1375SOL     OW 4152   0.095   4.088   3.324 -0.0251 -0.0895  0.3521
 1375SOL    HW1 4153   0.040   4.036   3.266  0.1415 -0.7739  0.8038
 1375SOL    HW2 4154   0.036   4.122   3.391 -0.2161  0.6934 -0.2003
 1376SOL     OW 4155   3.110   2.739   1.904 -0.0541 -0.4324  0.4395
 1376SOL    HW1 4156   3.082   2.654   1.870 -0.2328 -1.1531  2.2571
 1376SOL    HW2 4157   3.050   2.757   1.977  0.5545  0.8249  0.6599
 1377SOL     OW 4158   1.939   0.016   0.441 -0.4157  0.2417 -0.1102
 1377SOL    HW1 4159   1.970  -0.027   0.361  0.4847 -1.1392  0.9195
 1377SOL    HW2 4160   1.844   0.007   0.438 -0.3794  0.0522 -0.9312
 1378SOL     OW 4161   0.062   1.233   2.687 -0.6759  0.0519 -0.6589
 1378SOL    HW1 4162   0.127   1.163   2.683 -0.6187 -0.0357  1.2851
 1378SOL    HW2 4163   0.114   1.313   2.693 -0.7486  0.0568 -0.1073
 1379SOL     OW 4164   4.233   3.457   2.517 -0.8539 -0.1504  0.2701
 1379SOL    HW1 4165   4.324   3.437   2.496 -0.6974  2.5824 -2.1697
 1379SOL    HW2 4166   4.220   3.418   2.604  1.9258 -2.4800 -0.1923
 1380SOL     OW 4167   0.458   4.128   1.448  0.3811  0.8352  0.4175
 1380SOL    HW1 4168   0.504   4.043   1.449  2.5328  1.8746  3.1043
 1380SOL    HW2 4169   0.373   4.109   1.487  0.4709 -0.2151  0.1533
 1381SOL     OW 4170   0.089   4.828   3.351  0.0539 -0.6418 -0.4746
 1381SOL    HW1 4171   0.114   4.779   3.273 -0.7959 -0.6016 -0.7856
 1381SOL    HW2 4172   0.029   4.769   3.398 -1.1528  0.1534 -0.9650
 1382SOL     OW 4173   0.539   4.537   0.862  0.1463  0.0921 -0.1010
 1382SOL    HW1 4174   0.589   4.599   0.915 -0.7699  0.6663  0.0991
 1382SOL    HW2 4175   0.605   4.498   0.804  0.5739  2.1814 -1.1473
 1383SOL     OW 4176   3.325   1.602   2.635 -0.6145 -0.1906  0.3033
 1383SOL    HW1 4177   3.315   1.579   2.727 -1.7118  1.5897  0.6800
 1383SOL    HW2 4178   3.253   1.555   2.591 -0.3532 -0.6950  0.4066
 1384SOL     OW 4179   0.954   0.737   0.426 -0.0515  0.2524 -0.4941
 1384SOL    HW1 4180   0.885   0.717   0.363 -0.7553 -0.1486  0.3829
 1384SOL    HW2 4181   0.930   0.823   0.462  0.6560  0.7486 -1.1581
 1385SOL     OW 4182   4.675   1.067   2.099  0.2872  0.1416 -0.2124
 1385SOL    HW1 4183   4.756   1.084   2.147 -1.1172  2.0184  1.6976
 1385SOL    HW2 4184   4.637   1.154   2.084  0.0795 -0.4107 -3.9012
 1386SOL     OW 4185   1.723   0.912   2.634  0.1013 -0.2510  0.3579
 1386SOL    HW1 4186   1.652   0.861   2.672 -1.9265  0.4803 -2.1998
 1386SOL    HW2 4187   1.793   0.848   2.621 -1.4693 -1.9000 -0.5061
 1387SOL     OW 4188   3.526   2.784   2.817  0.1743 -0.4899 -0.4303
 1387SOL    HW1 4189   3.467   2.715   2.787 -1.0803  0.0126  0.7380
 1387SOL    HW2 4190   3.551   2.831   2.737 -2.3059  0.2312 -0.8782
 1388SOL     OW 4191   0.538   1.840   1.603  0.6164 -0.3136 -0.1878
 1388SOL    HW1 4192   0.513   1.751   1.626  4.6935 -1.2122  1.4910
 1388SOL    HW2 4193   0.509   1.893   1.677 -1.0147 -0.2868 -0.7897
 1389SOL     OW 4194   2.220   2.899   1.134 -0.4638 -0.0373  0.4176
 1389SOL    HW1 4195   2.283   2.919   1.204 -0.3130 -1.6975  0.8061
 1389SOL    HW2 4196   2.229   2.971   1.073  1.1738  0.2456  0.9207
 1390SOL     OW 4197   3.890   4.870   1.843 -0.0310  0.0046 -0.3748
 1390SOL    HW1 4198   3.876   4.860   1.749 -0.3360  0.3161 -0.3678
 1390SOL    HW2 4199   3.877   4.964   1.859 -1.0161 -0.2015  0.1388
 1391SOL     OW 4200   2.555   3.982   2.409 -0.4463  0.1057 -0.0015
 1391SOL    HW1 4201   2.499   4.055   2.384  0.1518  0.4613 -0.3173
 1391SOL    HW2 4202   2.630   4.022   2.452  1.3611 -0.0540 -2.7950
 1392SOL     OW 4203   3.315   4.619   3.496 -0.0370  0.1390 -0.3320
 1392SOL    HW1 4204   3.221   4.619   3.477 -0.3442 -1.5944  0.9310
 1392SOL    HW2 4205   3.320   4.625   3.591  1.1784  0.8991 -0.4302
 1393SOL     OW 4206   2.030   3.672   1.891  0.4571  0.0243 -0.0979
 1393SOL    HW1 4207   2.008   3.581   1.868 -1.5540 -0.2099  2.3321
 1393SOL    HW2 4208   1.954   3.723   1.863 -0.6100  0.1731  2.6889
 1394SOL     OW 4209   4.026   2.954   1.183 -0.6309 -0.4080 -0.2315
 1394SOL    HW1 4210   4.030   2.952   1.087  0.5023 -1.9081 -0.1889
 1394SOL    HW2 4211   3.943   2.911   1.204 -0.7076 -0.4145 -0.5423
 1395SOL     OW 4212   1.552   0.673   1.604 -0.6097  0.0528  0.2724
 1395SOL    HW1 4213   1.538   0.578   1.603 -1.3937  0.1255  1.3900
 1395SOL    HW2 4214   1.583   0.694   1.517  2.1084 -1.5807  0.7429
 1396SOL     OW 4215   3.940   1.777   2.751  0.0503 -1.1926  0.6770
 1396SOL    HW1 4216   3.980   1.732   2.676 -1.9113 -2.3598  0.2641
 1396SOL    HW2 4217   3.873   1.834   2.712  0.9438  0.3942  1.3736
 1397SOL     OW 4218   2.548   3.303   2.211 -0.2767 -0.6355  0.1160
 1397SOL    HW1 4219   2.477   3.239   2.204 -1.0344  0.2442 -0.4822
 1397SOL    HW2 4220   2.572   3.303   2.303 -2.6797  0.7380  0.8379
 1398SOL     OW 4221   1.397   4.783   2.446 -0.2577 -0.4924  0.1342
 1398SOL    HW1 4222   1.349   4.794   2.364  1.6156 -1.5626 -1.1741
 1398SOL    HW2 4223   1.468   4.847   2.442 -0.6923  0.1029  1.3897
 1399SOL     OW 4224   1.424   1.636   0.833  0.7304 -0.2601  0.3977
 1399SOL    HW1 4225   1.351   1.575   0.821  1.5178 -1.0923 -0.3422
 1399SOL    HW2 4226   1.458   1.617   0.920  0.0059  0.2101  0.7920
 1400SOL     OW 4227   4.852   2.664   1.832 -0.4239  0.0810  0.3819
 1400SOL    HW1 4228   4.853   2.585   1.885 -1.5564 -0.9688 -1.0668
 1400SOL    HW2 4229   4.944   2.688   1.822 -0.1822  0.5751  3.0857
 1401SOL     OW 4230   4.938   4.345   2.266  0.1222  0.0096 -0.3388
 1401SOL    HW1 4231   4.844   4.329   2.275  0.0500  0.5158 -0.1279
 1401SOL    HW2 4232   4.953   4.353   2.172  0.1072 -0.9287 -0.4303
 1402SOL     OW 4233   1.999   1.184   2.300 -0.1942 -0.3090  0.1493
 1402SOL    HW1 4234   2.064   1.174   2.369 -0.4228  1.5132  0.6794
 1402SOL    HW2 4235   2.048   1.218   2.225 -0.3344  0.0237  0.2038
 1403SOL     OW 4236   1.269   2.900   1.651  0.4694 -0.4040 -1.0546
 1403SOL    HW1 4237   1.204   2.969   1.662  2.4159  1.3655 -0.2467
 1403SOL    HW2 4238   1.271   2.884   1.556  0.7313  1.4196 -1.3824
 1404SOL     OW 4239   1.970   4.440   3.273 -0.2180  0.2957  0.1052
 1404SOL    HW1 4240   1.969   4.355   3.228 -0.0643  0.1371  0.3978
 1404SOL    HW2 4241   1.879   4.455   3.299  0.0169 -0.5868  1.5472
 1405SOL     OW 4242   4.661   2.576   3.357 -0.1197  0.1033  0.6882
 1405SOL    HW1 4243   4.712   2.535   3.287 -1.0162 -1.1040  0.6977
 1405SOL    HW2 4244   4.608   2.642   3.313  1.2620  1.2262  0.6493
 1406SOL     OW 4245   2.820   1.974   3.197 -0.0601  0.1533  0.3397
 1406SOL    HW1 4246   2.804   2.046   3.137 -0.5034  2.6908  3.2529
 1406SOL    HW2 4247   2.899   2.000   3.245  0.2415 -1.7202  0.9496
 1407SOL     OW 4248   2.332   1.955   1.432 -0.0120 -0.8004 -0.4253
 1407SOL    HW1 4249   2.239   1.975   1.420 -0.9656 -3.7739  0.9987
 1407SOL    HW2 4250   2.366   1.946   1.343 -1.6172 -1.6814 -0.9885
 1408SOL     OW 4251   3.670   2.675   1.405 -0.6301  1.1114  0.1093
 1408SOL    HW1 4252   3.725   2.598   1.388 -2.4146 -0.4012  0.7668
 1408SOL    HW2 4253   3.676   2.688   1.499 -2.0247  0.3627  0.3303
 1409SOL     OW 4254   3.329   3.649   1.250 -0.4185 -0.3397  0.4692
 1409SOL    HW1 4255   3.314   3.567   1.202  1.1396 -1.1121  1.2194
 1409SOL    HW2 4256   3.296   3.717   1.191 -1.5961 -1.4784 -0.2518
 1410SOL     OW 4257   0.152   4.411   3.422 -0.5700 -0.0783 -0.2846
 1410SOL    HW1 4258   0.145   4.316   3.418 -1.6077 -0.0407  0.1579
 1410SOL    HW2 4259   0.182   4.429   3.511  0.9517 -0.0296 -0.7791
 1411SOL     OW 4260   1.623   2.828   1.023  0.4372  0.1862  0.1115
 1411SOL    HW1 4261   1.665   2.746   0.996 -0.6107 -0.5722  0.6784
 1411SOL    HW2 4262   1.670   2.896   0.976  1.9629 -0.6588  0.3469
 1412SOL     OW 4263   0.392   1.230   1.581  0.9134 -0.0109 -0.1834
 1412SOL    HW1 4264   0.435   1.225   1.666 -1.0066 -1.5780  0.7854
 1412SOL    HW2 4265   0.422   1.153   1.533 -0.5592 -1.0405  0.4485
 1413SOL     OW 4266   4.239   2.245   1.761 -0.0770 -0.6593  0.4218
 1413SOL    HW1 4267   4.274   2.333   1.778  1.5221 -0.7296 -2.0567
 1413SOL    HW2 4268   4.145   2.259   1.747 -0.1494  0.3631  1.7301
 1414SOL     OW 4269   2.417   2.217   1.312  0.0294  0.3251 -0.1201
 1414SOL    HW1 4270   2.365   2.297   1.299 -0.2832  0.0596 -0.5308
 1414SOL    HW2 4271   2.407   2.198   1.406 -1.4413 -0.2670 -0.3736
 1415SOL     OW 4272   2.610   0.754   1.030 -0.2259  0.2699 -0.2789
 1415SOL    HW1 4273   2.668   0.825   1.000 -0.0801 -0.0213 -0.6955
 1415SOL    HW2 4274   2.544   0.798   1.083  0.3807  0.6062  0.2123
 1416SOL     OW 4275   0.681   2.697   0.815 -0.3517 -0.4289  0.1703
 1416SOL    HW1 4276   0.722   2.736   0.891 -1.6245  1.4692 -0.0532
 1416SOL    HW2 4277   0.669   2.605   0.839  0.0122 -0.0562  1.9177
 1417SOL     OW 4278   1.387   1.058   1.430  0.1569 -0.0479 -0.1747
 1417SOL    HW1 4279   1.426   1.129   1.379  1.3986 -0.4437  0.1951
 1417SOL    HW2 4280   1.453   0.989   1.429 -0.6394 -0.8274  0.2839
 1418SOL     OW 4281   2.766   4.657   2.643  0.2391 -0.1678 -0.8433
 1418SOL    HW1 4282   2.744   4.584   2.586 -2.1330 -0.8523  0.7833
 1418SOL    HW2 4283   2.684   4.676   2.690  1.2619  2.3450  0.1111
 1419SOL     OW 4284   0.102   1.279   1.602 -0.2517  0.6763  0.1314
 1419SOL    HW1 4285   0.096   1.268   1.697 -1.2237 -2.3814 -0.1744
 1419SOL    HW2 4286   0.191   1.251   1.579 -0.8893 -1.4422 -0.0429
 1420SOL     OW 4287   3.560   2.440   2.774 -0.1447 -0.8864  0.0016
 1420SOL    HW1 4288   3.581   2.430   2.866  1.0157  0.3435 -0.1060
 1420SOL    HW2 4289   3.644   2.452   2.730 -0.8079  1.1470 -0.8539
 1421SOL     OW 4290   4.140   0.147   1.895 -0.0112 -0.0827 -0.3569
 1421SOL    HW1 4291   4.074   0.188   1.839  0.7154  0.5330 -0.7574
 1421SOL    HW2 4292   4.151   0.208   1.967  1.4451  0.6996 -1.2122
 1422SOL     OW 4293   3.498   3.379   1.573 -0.5503  0.2558 -0.2028
 1422SOL    HW1 4294   3.555   3.394   1.497 -0.3316 -0.7781 -0.2603
 1422SOL    HW2 4295   3.426   3.441   1.562  0.1286  0.9891 -0.5819
 1423SOL     OW 4296   3.347   3.700   0.576  0.3038  0.3204 -0.4849
 1423SOL    HW1 4297   3.412   3.634   0.601  0.0800  0.1326 -0.4079
 1423SOL    HW2 4298   3.273   3.651   0.543  0.2963  0.5457 -0.8137
 1424SOL     OW 4299   3.974   1.062   3.277  0.1483 -0.3461  0.0132
 1424SOL    HW1 4300   4.052   1.007   3.281  0.4689  0.0788 -0.2776
 1424SOL    HW2 4301   3.923   1.027   3.205  1.6632  1.3950 -2.0293
 1425SOL     OW 4302   0.271   1.118   1.934  0.0499 -0.0328  0.7675
 1425SOL    HW1 4303   0.364   1.099   1.952  0.2191  0.0752  0.0426
 1425SOL    HW2 4304   0.226   1.038   1.960  0.3041  0.0368  1.4473
 1426SOL     OW 4305   2.682   0.076   3.325 -0.3824  0.6451 -0.6260
 1426SOL    HW1 4306   2.594   0.092   3.291 -0.6026  1.0179  0.1122
 1426SOL    HW2 4307   2.711   0.161   3.357  0.0574  0.4188 -0.4174
 1427SOL     OW 4308   1.956   3.782   2.946 -0.1711 -0.1522  0.6949
 1427SOL    HW1 4309   1.879   3.812   2.897 -0.8523  0.5625  2.1557
 1427SOL    HW2 4310   1.927   3.701   2.989 -0.2589  0.3624  1.6113
 1428SOL     OW 4311   0.476   4.245   1.205  0.0385  0.0093  0.2636
 1428SOL    HW1 4312   0.480   4.195   1.286  0.9519  0.5026  0.5330
 1428SOL    HW2 4313   0.395   4.216   1.163  0.4569 -1.5729  0.4829
 1429SOL     OW 4314   4.056   3.653   2.933  0.4119  0.2158 -0.1142
 1429SOL    HW1 4315   4.031   3.572   2.889  0.2968 -0.1665  0.6403
 1429SOL    HW2 4316   4.065   3.628   3.026  1.2067  0.8735 -0.0053
 1430SOL     OW 4317   0.561   1.736   1.101  0.4763  0.3883  0.2233
 1430SOL    HW1 4318   0.535   1.812   1.049 -0.4455 -0.7442 -1.0333
 1430SOL    HW2 4319   0.503   1.739   1.178 -0.2496  0.4210 -0.3149
 1431SOL     OW 4320   3.468   4.686   0.693 -0.0577 -0.2347 -0.0443
 1431SOL    HW1 4321   3.409   4.615   0.719  0.5233  0.0965  2.4748
 1431SOL    HW2 4322   3.505   4.657   0.610 -2.7894 -1.0123 -1.0945
 1432SOL     OW 4323   2.868   3.929   2.657  0.3453 -0.3540  0.5438
 1432SOL    HW1 4324   2.946   3.891   2.618  0.2653 -0.3872  0.4148
 1432SOL    HW2 4325   2.803   3.859   2.653  0.1222 -0.1255  0.0748
 1433SOL     OW 4326   1.168   2.104   3.114  0.0711  0.1332 -0.6272
 1433SOL    HW1 4327   1.150   2.197   3.102 -1.2421  0.1609  1.1972
 1433SOL    HW2 4328   1.086   2.060   3.094  1.0473 -0.8207 -2.8443
 1434SOL     OW 4329   4.420   4.385   1.907  0.1557 -0.3608  0.2291
 1434SOL    HW1 4330   4.355   4.349   1.846  0.1821  2.6030 -1.7401
 1434SOL    HW2 4331   4.371   4.445   1.963  0.4675 -1.6832  2.0043
 1435SOL     OW 4332   1.716   3.919   2.850 -0.3423 -0.2960 -0.1040
 1435SOL    HW1 4333   1.719   3.943   2.758 -1.5578 -0.7515 -0.2833
 1435SOL    HW2 4334   1.625   3.895   2.866 -0.2459  0.1529  1.3177
 1436SOL     OW 4335   4.124   2.064   1.958 -0.4366  0.3722  0.7247
 1436SOL    HW1 4336   4.203   2.114   1.979 -0.2692  0.4602 -0.1118
 1436SOL    HW2 4337   4.155   1.991   1.905 -1.0917  1.2264 -0.8870
 1437SOL     OW 4338   2.073   0.019   3.323 -0.3534  0.4962 -0.1256
 1437SOL    HW1 4339   2.094   0.095   3.378 -1.3128  0.2388  0.6204
 1437SOL    HW2 4340   2.074   0.053   3.234  0.0460  1.1913  0.1325
 1438SOL     OW 4341   3.905   2.185   0.564 -0.4501  0.2674 -0.1085
 1438SOL    HW1 4342   3.909   2.106   0.510 -2.6581  0.3230 -0.4558
 1438SOL    HW2 4343   3.830   2.171   0.623  2.2957 -0.1589  3.6754
 1439SOL     OW 4344   3.842   0.089   3.246 -0.0227  0.6907  0.2973
 1439SOL    HW1 4345   3.909   0.103   3.313  0.3268  0.6293 -0.0357
 1439SOL    HW2 4346   3.890   0.053   3.171 -0.4133  0.7311  0.0234
 1440SOL     OW 4347   0.501   0.353   1.565 -0.4662  0.2113  0.8721
 1440SOL    HW1 4348   0.538   0.308   1.489 -1.9294 -2.2439  1.4871
 1440SOL    HW2 4349   0.440   0.417   1.529  1.6557  1.8294 -0.0413
 1441SOL     OW 4350   3.246   2.355   2.147 -0.7495  0.6506 -0.4532
 1441SOL    HW1 4351   3.228   2.261   2.156 -0.1595  0.6636  1.4441
 1441SOL    HW2 4352   3.279   2.365   2.058  0.3010 -1.1699 -0.3305
 1442SOL     OW 4353   4.268   1.449   0.044 -0.6944 -0.4890 -0.6996
 1442SOL    HW1 4354   4.258   1.488   0.131 -1.0534 -2.0779 -0.0002
 1442SOL    HW2 4355   4.282   1.524  -0.014  2.3474  0.5091  1.0609
 1443SOL     OW 4356   1.187   2.459   1.854 -0.2989  0.1838 -0.1267
 1443SOL    HW1 4357   1.158   2.508   1.778  0.4221  1.7512  0.5653
 1443SOL    HW2 4358   1.282   2.456   1.846 -0.2772 -0.3982  0.2695
 1444SOL     OW 4359   1.094   4.740   2.461  0.6289 -0.2900 -0.1678
 1444SOL    HW1 4360   1.148   4.766   2.386  1.9731  2.8041  1.6380
 1444SOL    HW2 4361   1.142   4.775   2.537 -1.8955 -1.0703  1.9202
 1445SOL     OW 4362   1.059   1.035   2.093 -0.1385  0.2422  0.4980
 1445SOL    HW1 4363   1.147   1.072   2.100 -0.4656  0.9619  0.9194
 1445SOL    HW2 4364   1.002   1.102   2.129 -0.8106 -0.4353  0.7225
 1446SOL     OW 4365   1.739   0.108   3.035 -0.0533  0.0052  0.3967
 1446SOL    HW1 4366   1.766   0.089   3.125 -0.8950  2.2781  1.2091
 1446SOL    HW2 4367   1.644   0.118   3.040 -0.2601 -0.9764 -1.0114
 1447SOL     OW 4368   3.793   1.358   0.504 -0.0442 -0.0418 -0.5500
 1447SOL    HW1 4369   3.867   1.348   0.563  0.3075 -1.6210 -1.2114
 1447SOL    HW2 4370   3.829   1.402   0.427 -0.4924  1.9720  0.3206
 1448SOL     OW 4371   3.827   0.847   0.227  0.1822 -0.2872 -0.1163
 1448SOL    HW1 4372   3.910   0.857   0.273 -1.4931 -0.4867  3.1972
 1448SOL    HW2 4373   3.812   0.932   0.186  2.0348 -0.3104 -0.9501
 1449SOL     OW 4374   2.506   1.971   2.415 -0.1908 -0.2141 -0.2334
 1449SOL    HW1 4375   2.434   1.933   2.365  1.3088 -0.0568 -2.6431
 1449SOL    HW2 4376   2.550   1.896   2.455 -0.9048 -0.4120  0.2087
 1450SOL     OW 4377   1.239   1.760   1.076  0.0281  0.2353  0.4187
 1450SOL    HW1 4378   1.248   1.848   1.113 -0.1794 -0.5569  2.4614
 1450SOL    HW2 4379   1.277   1.701   1.141  2.6290 -1.0789 -2.0374
 1451SOL     OW 4380   1.273   3.320   0.928 -0.4380  0.2317  0.3017
 1451SOL    HW1 4381   1.310   3.360   0.849 -0.1332  0.8199  0.7304
 1451SOL    HW2 4382   1.178   3.327   0.915 -0.4148 -0.9735 -0.6463
 1452SOL     OW 4383   4.389   2.189   2.676  0.3117 -0.2320  0.5550
 1452SOL    HW1 4384   4.444   2.114   2.700 -0.5526 -1.2540 -0.5222
 1452SOL    HW2 4385   4.344   2.160   2.597 -0.7683  1.0824  0.6661
 1453SOL     OW 4386   1.047   2.631   1.666 -0.1411 -0.2402 -0.0830
 1453SOL    HW1 4387   1.051   2.717   1.624  0.5348  0.0012  0.4517
 1453SOL    HW2 4388   1.111   2.579   1.618 -0.4948 -0.4231 -0.3568
 1454SOL     OW 4389   0.023   0.530   0.125  0.2984  0.2016  0.0993
 1454SOL    HW1 4390   0.101   0.553   0.176  0.6898 -0.9097  0.0260
 1454SOL    HW2 4391   0.050   0.456   0.072 -1.0107 -0.6394  0.5646
 1455SOL     OW 4392   0.204   3.051   0.109  0.8082 -0.6571 -0.1722
 1455SOL    HW1 4393   0.234   3.135   0.073  0.2816 -1.2708 -2.1309
 1455SOL    HW2 4394   0.285   3.003   0.126  1.0708 -0.4046 -0.6857
 1456SOL     OW 4395   2.579   4.478   2.934  0.5841 -0.1709 -0.1953
 1456SOL    HW1 4396   2.550   4.520   2.853 -1.0991 -0.9505 -0.0642
 1456SOL    HW2 4397   2.568   4.544   3.002 -0.9366 -0.4045 -0.1696
 1457SOL     OW 4398   3.021   0.751   0.405  0.3320 -0.2812  0.2034
 1457SOL    HW1 4399   3.102   0.713   0.370  1.6309  0.6051  2.0872
 1457SOL    HW2 4400   2.953   0.721   0.345  2.1107 -0.6082 -1.7706
 1458SOL     OW 4401   2.924   3.676   2.495  0.1330  0.9880 -0.4199
 1458SOL    HW1 4402   2.848   3.630   2.532 -1.0484  1.5716 -2.0544
 1458SOL    HW2 4403   2.996   3.652   2.554 -1.2543  0.2835  1.0835
 1459SOL     OW 4404   4.727   2.330   1.171 -0.0129 -0.3297  0.8910
 1459SOL    HW1 4405   4.737   2.359   1.080 -1.6959 -0.5522  0.6095
 1459SOL    HW2 4406   4.742   2.235   1.168 -0.1646 -0.3519  0.8264
 1460SOL     OW 4407   0.032   4.468   1.070  1.2923  0.1418  0.6562
 1460SOL    HW1 4408   0.097   4.443   1.004  0.5616  0.2838 -0.1298
 1460SOL    HW2 4409   0.041   4.563   1.077  0.1921  0.3737 -0.5500
 1461SOL     OW 4410   1.149   0.179   3.249  0.0886  0.5926  0.3636
 1461SOL    HW1 4411   1.097   0.253   3.219  0.6163  0.7853 -0.0887
 1461SOL    HW2 4412   1.168   0.129   3.170 -0.3906 -0.1149  0.6844
 1462SOL     OW 4413   1.871   3.465   2.154 -0.3903 -0.0154 -0.1751
 1462SOL    HW1 4414   1.802   3.463   2.087  1.9210  1.6027 -2.8285
 1462SOL    HW2 4415   1.899   3.557   2.157  2.3877 -0.7806 -0.0610
 1463SOL     OW 4416   2.255   0.572   2.195  0.4104 -0.2369  0.2429
 1463SOL    HW1 4417   2.177   0.530   2.158 -1.0805  0.9048  1.9115
 1463SOL    HW2 4418   2.315   0.500   2.213 -0.6432 -1.2487 -0.1832
 1464SOL     OW 4419   2.420   1.736   0.797  0.4528 -0.4624  0.2339
 1464SOL    HW1 4420   2.437   1.831   0.797  0.0450 -0.3809  0.9162
 1464SOL    HW2 4421   2.495   1.698   0.751  0.6524  0.1856  0.0100
 1465SOL     OW 4422   4.895   3.823   1.829 -0.1283  0.7258 -0.8096
 1465SOL    HW1 4423   4.936   3.764   1.766  0.2115  0.4167 -0.3086
 1465SOL    HW2 4424   4.938   3.908   1.813  1.0175  0.3141 -0.0199
 1466SOL     OW 4425   1.952   1.252   1.536 -0.5448  0.0517 -0.3894
 1466SOL    HW1 4426   1.947   1.200   1.616  0.1168  2.2208  1.1739
 1466SOL    HW2 4427   2.014   1.322   1.557 -1.2237  1.3532 -2.4016
 1467SOL     OW 4428   4.348   4.121   2.501  0.3036  0.4413  0.3839
 1467SOL    HW1 4429   4.332   4.124   2.407  1.1887 -1.0180  0.1542
 1467SOL    HW2 4430   4.407   4.194   2.518 -0.0412  0.8489 -0.1504
 1468SOL     OW 4431   3.871   2.535   2.201 -0.4658  0.1217 -0.3590
 1468SOL    HW1 4432   3.853   2.612   2.148 -2.0829 -0.8403 -1.2920
 1468SOL    HW2 4433   3.953   2.500   2.164  1.0589  2.0850  0.9839
 1469SOL     OW 4434   2.776   0.600   2.219 -0.0096 -0.1712 -0.3470
 1469SOL    HW1 4435   2.809   0.687   2.197  1.9686 -1.2885 -2.2773
 1469SOL    HW2 4436   2.695   0.591   2.169  0.8153 -0.1196 -1.7450
 1470SOL     OW 4437   4.209   3.732   2.027 -0.3450  0.3256  0.2795
 1470SOL    HW1 4438   4.186   3.699   2.113  0.4239 -0.9723  0.0158
 1470SOL    HW2 4439   4.213   3.654   1.971 -1.6710  1.2120 -1.1444
 1471SOL     OW 4440   3.210   3.924   0.593 -0.0305 -0.4026  0.2909
 1471SOL    HW1 4441   3.276   3.980   0.634  0.0291 -0.2981  0.0510
 1471SOL    HW2 4442   3.250   3.837   0.591 -0.1708 -0.4806  0.7746
 1472SOL     OW 4443   2.326   2.110   2.063  0.4036 -0.1192  0.0963
 1472SOL    HW1 4444   2.253   2.048   2.051  0.7338 -0.5689  0.4112
 1472SOL    HW2 4445   2.404   2.059   2.044  0.8133 -0.2958  2.0760
 1473SOL     OW 4446   4.481   4.565   2.262  0.8078  0.5270  0.3760
 1473SOL    HW1 4447   4.491   4.647   2.310 -1.5421  1.3395 -0.3885
 1473SOL    HW2 4448   4.431   4.509   2.321 -0.8738  1.0328 -0.5122
 1474SOL     OW 4449   2.919   4.707   1.245 -0.6123 -0.3303 -0.3040
 1474SOL    HW1 4450   2.888   4.790   1.209 -2.1575 -0.0761  1.4430
 1474SOL    HW2 4451   3.002   4.691   1.200 -1.3252  1.0350 -2.2589
 1475SOL     OW 4452   1.773   2.380   0.338  0.1726 -0.0056  0.2738
 1475SOL    HW1 4453   1.691   2.429   0.346  0.9689  1.3971  0.1467
 1475SOL    HW2 4454   1.821   2.401   0.417 -0.0010 -1.6914  0.8694
 1476SOL     OW 4455   3.203   0.283   1.679 -0.2740 -0.2797 -0.0643
 1476SOL    HW1 4456   3.266   0.249   1.743  0.6224  0.8855 -0.2733
 1476SOL    HW2 4457   3.117   0.263   1.715  0.2181  0.2038  1.4355
 1477SOL     OW 4458   3.696   0.744   1.845  0.5113  0.5383  0.3533
 1477SOL    HW1 4459   3.765   0.761   1.781  0.8911  1.8383  1.0799
 1477SOL    HW2 4460   3.630   0.811   1.827  0.2268  0.3715  0.7713
 1478SOL     OW 4461   0.824   0.058   0.919 -1.0030  0.6811 -0.7969
 1478SOL    HW1 4462   0.822   0.148   0.886  1.5363  0.5812 -1.4087
 1478SOL    HW2 4463   0.917   0.038   0.930 -1.5165 -0.3742  3.5781
 1479SOL     OW 4464   4.402   2.261   0.232 -0.1916  0.1145  0.2857
 1479SOL    HW1 4465   4.413   2.267   0.326 -1.7457 -1.9996  0.6627
 1479SOL    HW2 4466   4.485   2.228   0.199  0.2662  0.6137  0.9305
 1480SOL     OW 4467   0.703   0.710   1.685  0.5242 -0.1706 -0.2407
 1480SOL    HW1 4468   0.764   0.638   1.667 -0.0325 -0.5141 -0.7967
 1480SOL    HW2 4469   0.624   0.686   1.638 -0.1022  0.1932  0.6047
 1481SOL     OW 4470   3.761   2.925   1.779  0.4158  0.1779 -0.6048
 1481SOL    HW1 4471   3.798   2.965   1.700  0.8114 -0.9059 -0.9843
 1481SOL    HW2 4472   3.736   2.837   1.752 -0.5018  0.1680  0.1978
 1482SOL     OW 4473   1.671   0.354   2.914  0.7329 -0.1127 -0.0489
 1482SOL    HW1 4474   1.718   0.296   2.973 -0.4629  0.8298  1.9383
 1482SOL    HW2 4475   1.613   0.405   2.971 -0.1943  1.1546 -1.9986
 1483SOL     OW 4476   0.102   1.393   3.212  0.8442  0.5581 -0.1652
 1483SOL    HW1 4477   0.078   1.300   3.209  1.3962  0.3782  0.6966
 1483SOL    HW2 4478   0.093   1.422   3.121 -0.4247 -0.0454 -0.2609
 1484SOL     OW 4479   0.850   2.894   1.697 -1.1542  0.3166  0.4069
 1484SOL    HW1 4480   0.820   2.948   1.770 -0.4387  1.8014 -0.3296
 1484SOL    HW2 4481   0.926   2.941   1.663 -0.4158 -1.2591 -0.2155
 1485SOL     OW 4482   1.852   4.195   0.639  0.8144 -0.5722  0.1377
 1485SOL    HW1 4483   1.841   4.275   0.691  0.6150 -0.0950 -0.6309
 1485SOL    HW2 4484   1.911   4.220   0.568 -1.8102 -0.1513 -2.0548
 1486SOL     OW 4485   4.893   3.780   1.108 -0.1743 -0.4658  0.7070
 1486SOL    HW1 4486   4.885   3.684   1.116 -1.6710 -0.3113  1.4349
 1486SOL    HW2 4487   4.985   3.798   1.128  0.2754 -1.7918 -0.0051
 1487SOL     OW 4488   3.923   0.570   2.714  0.1786  0.3569 -0.1167
 1487SOL    HW1 4489   3.893   0.611   2.795  0.0281  1.0080 -0.4902
 1487SOL    HW2 4490   3.976   0.638   2.671  0.4655 -0.0675 -0.4456
 1488SOL     OW 4491   1.743   2.578   1.768  0.1556 -0.1908 -0.5502
 1488SOL    HW1 4492   1.787   2.596   1.685 -0.7572 -2.4301 -1.5964
 1488SOL    HW2 4493   1.680   2.650   1.778  0.1226 -0.0184 -1.9022
 1489SOL     OW 4494   4.207   2.786   2.367  0.3383 -0.3086 -0.9242
 1489SOL    HW1 4495   4.161   2.870   2.375 -0.1336 -0.5792 -0.7331
 1489SOL    HW2 4496   4.283   2.794   2.424  0.1173 -0.1215 -0.6505
 1490SOL     OW 4497   4.334   2.415   0.956 -0.5755 -0.5462 -0.5675
 1490SOL    HW1 4498   4.375   2.408   0.870 -0.6751  0.2298 -0.6860
 1490SOL    HW2 4499   4.338   2.327   0.992 -3.4309 -1.6780 -2.6670
 1491SOL     OW 4500   1.289   2.481   2.814 -0.3932 -0.2973  0.2286
 1491SOL    HW1 4501   1.363   2.516   2.862 -0.4781 -0.5147  0.5201
 1491SOL    HW2 4502   1.220   2.470   2.880 -1.3554  1.7239 -0.3473
 1492SOL     OW 4503   4.870   4.765   1.343  0.2350  0.2682 -0.0303
 1492SOL    HW1 4504   4.908   4.830   1.283  1.2339 -0.9103 -0.7260
 1492SOL    HW2 4505   4.940   4.700   1.355 -0.5676 -0.4359  1.0233
 1493SOL     OW 4506   2.267   3.732   3.015  0.5612  0.0337 -0.0548
 1493SOL    HW1 4507   2.179   3.717   3.051  1.4621 -1.0425  1.8390
 1493SOL    HW2 4508   2.277   3.664   2.948 -1.1874  2.1431 -2.6860
 1494SOL     OW 4509   3.166   1.821   2.876  0.2932 -0.1662  0.6019
 1494SOL    HW1 4510   3.082   1.843   2.916  0.9200  1.2405  1.2046
 1494SOL    HW2 4511   3.174   1.880   2.801  0.7821 -0.2198  0.6049
 1495SOL     OW 4512   3.649   3.664   0.425  0.3662  0.0813  0.5322
 1495SOL    HW1 4513   3.695   3.635   0.347 -1.9782 -1.8364 -0.2826
 1495SOL    HW2 4514   3.616   3.583   0.464 -2.1963  1.2704  1.0350
 1496SOL     OW 4515   1.103   1.405   3.327 -0.2598  0.3778 -0.4746
 1496SOL    HW1 4516   1.009   1.420   3.329 -0.2432  0.8898 -2.3960
 1496SOL    HW2 4517   1.137   1.470   3.267  1.2077 -0.4206 -0.5573
 1497SOL     OW 4518   4.260   1.052   0.262  0.0741 -0.0587  0.6646
 1497SOL    HW1 4519   4.305   1.112   0.202 -0.4578 -0.4275 -0.1076
 1497SOL    HW2 4520   4.211   0.992   0.205  1.0923 -1.6459  1.3787
 1498SOL     OW 4521   4.165   1.559   2.304 -0.2963  0.1779 -0.5133
 1498SOL    HW1 4522   4.212   1.592   2.228 -3.2989  0.8692 -2.2542
 1498SOL    HW2 4523   4.110   1.488   2.270 -2.0273  0.7554  0.8694
 1499SOL     OW 4524   0.586   4.291   2.488  0.4854  0.0485 -0.0011
 1499SOL    HW1 4525   0.661   4.318   2.541  0.0627  1.6438 -0.1527
 1499SOL    HW2 4526   0.511   4.302   2.546  0.2448 -0.3292 -0.2409
 1500SOL     OW 4527   2.973   4.000   1.971 -0.2392 -0.4515 -0.2558
 1500SOL    HW1 4528   2.911   3.932   1.945 -1.4118  1.3578 -2.5233
 1500SOL    HW2 4529   3.053   3.978   1.922 -1.1345  0.6182 -2.3237
 1501SOL     OW 4530   0.113   3.769   2.425  0.2711  0.1219 -0.1680
 1501SOL    HW1 4531   0.205   3.741   2.423  0.1308 -0.3527 -0.3936
 1501SOL    HW2 4532   0.110   3.847   2.370  0.6332  0.4378  0.2622
 1502SOL     OW 4533   1.505   1.826   2.359  1.0258 -0.1259 -0.1866
 1502SOL    HW1 4534   1.527   1.911   2.397  2.0754  0.3906 -1.8302
 1502SOL    HW2 4535   1.580   1.770   2.381  0.7647 -0.3580  0.1080
 1503SOL     OW 4536   0.003   0.828   2.191  0.3437 -0.0474  0.2793
 1503SOL    HW1 4537  -0.022   0.920   2.195  0.8378  0.0446  1.5454
 1503SOL    HW2 4538  -0.031   0.790   2.272 -0.2099 -1.0890 -0.4121
 1504SOL     OW 4539   0.179   3.682   1.392 -1.0947  0.2979 -0.1432
 1504SOL    HW1 4540   0.110   3.616   1.395  0.1306 -1.0335 -0.3508
 1504SOL    HW2 4541   0.186   3.707   1.300 -1.0389  0.1607 -0.1753
 1505SOL     OW 4542   2.309   2.334   0.577 -0.3603  0.5611 -0.0268
 1505SOL    HW1 4543   2.278   2.262   0.631 -1.5407 -0.7635 -2.3069
 1505SOL    HW2 4544   2.234   2.358   0.524 -0.0013  3.5352  0.6249
 1506SOL     OW 4545   3.521   4.170   0.112 -0.4927 -0.5031  0.4155
 1506SOL    HW1 4546   3.604   4.217   0.113 -1.1219  0.6762 -0.1224
 1506SOL    HW2 4547   3.516   4.128   0.198  0.6032 -0.5063  0.4901
 1507SOL     OW 4548   1.149   3.838   1.019  0.2321  0.1405 -0.0804
 1507SOL    HW1 4549   1.215   3.859   0.953 -0.9279  2.2216 -0.6683
 1507SOL    HW2 4550   1.072   3.813   0.968 -0.1887  0.2050  0.5177
 1508SOL     OW 4551   1.802   4.700   2.015  0.7242 -0.3807 -0.1609
 1508SOL    HW1 4552   1.798   4.646   1.936 -1.9584 -1.0020  0.2920
 1508SOL    HW2 4553   1.895   4.712   2.032  1.3690 -1.5787 -2.4961
 1509SOL     OW 4554   2.752   4.402   2.527 -0.0754 -0.1230  0.2019
 1509SOL    HW1 4555   2.815   4.357   2.584  0.7578 -1.2285 -1.4998
 1509SOL    HW2 4556   2.679   4.340   2.520  0.5041 -0.6911 -1.1146
 1510SOL     OW 4557   2.271   3.339   0.527  0.2993 -0.1966  0.7492
 1510SOL    HW1 4558   2.202   3.275   0.506 -0.5694  1.1602 -0.8314
 1510SOL    HW2 4559   2.222   3.417   0.554  1.3029  0.1694  1.5393
 1511SOL     OW 4560   0.876   1.807   1.150  0.3454 -0.2580 -0.1180
 1511SOL    HW1 4561   0.910   1.718   1.140 -1.1047 -1.0521  1.5606
 1511SOL    HW2 4562   0.848   1.832   1.061 -2.0438 -2.6976 -0.1707
 1512SOL     OW 4563   1.867   4.331   2.315 -0.0531  0.2338  0.2038
 1512SOL    HW1 4564   1.910   4.316   2.399 -0.4724  1.1588  0.5993
 1512SOL    HW2 4565   1.783   4.285   2.323  1.0297 -2.0510 -0.7782
 1513SOL     OW 4566   3.483   1.775   3.355  0.2248  0.3696 -0.4970
 1513SOL    HW1 4567   3.558   1.833   3.340  1.5167 -0.8599  0.8531
 1513SOL    HW2 4568   3.441   1.810   3.434  0.8963 -0.3751  0.2105
 1514SOL     OW 4569   1.297   0.454   3.339 -0.5584 -0.0925 -0.5716
 1514SOL    HW1 4570   1.307   0.425   3.429  2.0612 -2.2108 -1.4136
 1514SOL    HW2 4571   1.225   0.402   3.304  0.8071 -2.0213 -0.6401
 1515SOL     OW 4572   0.147   3.222   2.674 -0.3329 -0.4549  0.0530
 1515SOL    HW1 4573   0.188   3.307   2.659  1.0100 -0.8789  1.1650
 1515SOL    HW2 4574   0.121   3.192   2.587  0.1251  0.6151 -0.4675
 1516SOL     OW 4575   0.600   3.102   1.734  0.3719 -0.5219  0.2314
 1516SOL    HW1 4576   0.614   3.063   1.648  0.6146  0.4107 -0.1666
 1516SOL    HW2 4577   0.594   3.196   1.717  1.0532 -0.2680  1.3025
 1517SOL     OW 4578   0.595   1.529   2.024  0.0435 -0.2994 -0.0695
 1517SOL    HW1 4579   0.642   1.500   2.102  0.4351 -0.2158 -0.2698
 1517SOL    HW2 4580   0.546   1.606   2.054  1.6260  0.8629 -0.3164
 1518SOL     OW 4581   1.192   2.926   3.142  0.2557  0.2920 -0.1443
 1518SOL    HW1 4582   1.107   2.914   3.100  0.1272  2.2531 -0.5489
 1518SOL    HW2 4583   1.171   2.972   3.224  0.7953 -0.7147  0.5804
 1519SOL     OW 4584   3.532   1.277   0.595  0.2937  0.4856 -0.2588
 1519SOL    HW1 4585   3.617   1.307   0.626 -0.7112  0.1100  3.4187
 1519SOL    HW2 4586   3.548   1.189   0.561  1.3321  0.1619  0.9935
 1520SOL     OW 4587   3.177   4.784   3.204  0.1301  0.2989  0.8391
 1520SOL    HW1 4588   3.256   4.751   3.160  0.6175  1.4509  0.8052
 1520SOL    HW2 4589   3.109   4.778   3.137  0.7737  1.6403  0.0196
 1521SOL     OW 4590   3.504   0.735   0.172 -0.0403 -0.6436 -0.6177
 1521SOL    HW1 4591   3.531   0.825   0.159 -0.5571 -0.4624 -0.4798
 1521SOL    HW2 4592   3.584   0.688   0.196  0.0791 -0.0385  0.2320
 1522SOL     OW 4593   2.174   0.800   0.467  0.6350  0.8081  0.4393
 1522SOL    HW1 4594   2.122   0.850   0.530  1.1320  0.9414  0.7496
 1522SOL    HW2 4595   2.229   0.866   0.424  0.6420  0.6520  0.2051
 1523SOL     OW 4596   4.880   4.952   1.142  0.1605 -0.0305 -0.4504
 1523SOL    HW1 4597   4.797   4.930   1.099 -0.2919  0.1653  0.3091
 1523SOL    HW2 4598   4.897   5.043   1.116 -0.3253  0.2255  0.1020
 1524SOL     OW 4599   0.777   3.611   2.810 -0.5438  0.0624  0.1493
 1524SOL    HW1 4600   0.690   3.624   2.772 -0.7908 -0.2051  0.6058
 1524SOL    HW2 4601   0.820   3.696   2.802 -1.2013  0.4637  0.7815
 1525SOL     OW 4602   3.252   4.539   0.462  0.8860 -0.4247 -0.8677
 1525SOL    HW1 4603   3.201   4.460   0.479 -2.2433  1.7897  0.9388
 1525SOL    HW2 4604   3.225   4.567   0.374 -1.5456  0.9764  0.2507
 1526SOL     OW 4605   4.633   1.579   1.466 -0.1216 -0.1698  0.6579
 1526SOL    HW1 4606   4.562   1.565   1.529  0.4724 -2.7300  0.8483
 1526SOL    HW2 4607   4.678   1.495   1.460  2.0105  0.9601 -0.5936
 1527SOL     OW 4608   3.441   4.515   2.400  0.1849 -0.0336  0.0922
 1527SOL    HW1 4609   3.401   4.548   2.480  0.5658 -0.5740  0.5151
 1527SOL    HW2 4610   3.488   4.436   2.427 -0.8325 -1.0206 -0.9149
 1528SOL     OW 4611   1.248   0.445   0.840 -0.2176 -0.6796  0.9481
 1528SOL    HW1 4612   1.229   0.352   0.839 -0.4019 -0.6559 -0.6668
 1528SOL    HW2 4613   1.344   0.450   0.844 -0.0789 -1.0103 -1.0241
 1529SOL     OW 4614   2.624   4.446   2.269  0.3274  0.2061 -0.6362
 1529SOL    HW1 4615   2.631   4.520   2.208 -1.4839  1.5016  0.6300
 1529SOL    HW2 4616   2.675   4.473   2.345 -0.7962  0.4215  0.0573
 1530SOL     OW 4617   3.557   4.064   2.761 -0.1166  0.2681 -0.2733
 1530SOL    HW1 4618   3.630   4.005   2.746 -1.1607 -1.6108  1.5067
 1530SOL    HW2 4619   3.551   4.117   2.681  3.6123  1.0907 -0.1687
 1531SOL     OW 4620   3.400   3.427   0.130  0.4595 -0.6426 -0.2766
 1531SOL    HW1 4621   3.369   3.510   0.166  0.0085 -1.1453  0.5392
 1531SOL    HW2 4622   3.322   3.371   0.129  0.9398 -1.3315  0.0430
 1532SOL     OW 4623   3.057   4.907   1.713  0.4399 -0.0680  0.1657
 1532SOL    HW1 4624   3.098   4.873   1.634 -0.1919 -1.7436  0.5101
 1532SOL    HW2 4625   3.051   4.831   1.771 -2.2854  0.2701  0.4549
 1533SOL     OW 4626   1.012   1.627   2.457 -0.5368 -0.0651 -0.2992
 1533SOL    HW1 4627   0.925   1.603   2.490 -0.4852  3.3539  2.9899
 1533SOL    HW2 4628   1.001   1.716   2.424  1.5655  0.1020 -0.6761
 1534SOL     OW 4629   3.783   0.592   1.053 -0.2808  0.0679 -0.0483
 1534SOL    HW1 4630   3.717   0.584   0.984  0.3007 -1.3471 -0.4606
 1534SOL    HW2 4631   3.738   0.640   1.123 -1.6231 -0.5181 -0.4768
 1535SOL     OW 4632   0.288   0.436   1.408 -0.1082 -0.1404  0.1678
 1535SOL    HW1 4633   0.254   0.350   1.382  1.1543 -0.1462 -1.6339
 1535SOL    HW2 4634   0.346   0.461   1.337 -0.9477  2.5324  0.3177
 1536SOL     OW 4635   2.127   0.457   0.226  0.0164  0.1969  0.5291
 1536SOL    HW1 4636   2.089   0.500   0.303  0.0703  0.6624  0.2981
 1536SOL    HW2 4637   2.194   0.517   0.195  0.6430 -0.4237  0.6665
 1537SOL     OW 4638   1.794   0.329   0.318  0.3779 -0.5134 -0.1384
 1537SOL    HW1 4639   1.820   0.268   0.249 -0.7327 -0.6342 -0.4768
 1537SOL    HW2 4640   1.876   0.358   0.357  1.0152 -0.6448 -1.3379
 1538SOL     OW 4641   2.846   4.785   3.298  0.1946 -0.0702 -0.3193
 1538SOL    HW1 4642   2.780   4.853   3.281  0.9914  0.5717 -0.9751
 1538SOL    HW2 4643   2.829   4.718   3.232  0.5761  0.3909 -0.8988
 1539SOL     OW 4644   2.778   2.342   1.671  0.8831 -0.2951 -0.0970
 1539SOL    HW1 4645   2.769   2.260   1.622  0.4690 -0.6235  0.5064
 1539SOL    HW2 4646   2.747   2.320   1.759  1.7771  0.2309  0.3684
 1540SOL     OW 4647   1.737   4.516   0.229  0.4228 -0.7157  0.4893
 1540SOL    HW1 4648   1.713   4.553   0.144  2.2104 -0.9331 -0.1468
 1540SOL    HW2 4649   1.726   4.422   0.219 -1.5098 -0.6220  1.2526
 1541SOL     OW 4650   2.931   3.688   0.449 -0.2102 -0.5123 -0.3639
 1541SOL    HW1 4651   2.946   3.782   0.440  1.1083 -0.6338  0.3248
 1541SOL    HW2 4652   2.841   3.680   0.482  0.3702  0.6184  1.6077
 1542SOL     OW 4653   3.517   2.090   0.459  0.3965  0.3047 -0.6956
 1542SOL    HW1 4654   3.572   2.014   0.443 -0.3693 -0.0621 -1.6553
 1542SOL    HW2 4655   3.478   2.111   0.374 -2.1498 -0.4166  0.1927
 1543SOL     OW 4656   0.517   4.422   0.009  0.5227  0.0264 -0.0661
 1543SOL    HW1 4657   0.485   4.470   0.085 -0.0093 -0.8911  0.3012
 1543SOL    HW2 4658   0.545   4.490  -0.052  1.1179  0.7639  1.0145
 1544SOL     OW 4659   3.282   4.144   1.477  0.3102  0.0359 -0.1194
 1544SOL    HW1 4660   3.327   4.073   1.523  1.6946  0.8689 -0.1509
 1544SOL    HW2 4661   3.209   4.167   1.534 -1.1459 -2.4521 -0.8318
 1545SOL     OW 4662   1.547   1.738   1.862 -0.0126  0.1126 -0.5291
 1545SOL    HW1 4663   1.490   1.767   1.790 -0.0543  1.3070 -0.0374
 1545SOL    HW2 4664   1.613   1.807   1.869 -1.2215  1.1511  1.9464
 1546SOL     OW 4665   3.963   3.547   1.644 -0.2472  0.1684  0.1946
 1546SOL    HW1 4666   3.959   3.612   1.714  1.4887 -0.0483  0.5525
 1546SOL    HW2 4667   3.922   3.590   1.569 -0.3724  1.1509  0.8028
 1547SOL     OW 4668   1.228   2.157   2.158  0.2933  0.5410 -0.0345
 1547SOL    HW1 4669   1.157   2.177   2.097 -0.2642  0.7516  0.6767
 1547SOL    HW2 4670   1.301   2.130   2.101 -0.5747 -0.3981 -0.7289
 1548SOL     OW 4671   1.277   0.840   0.860  0.2927  0.5448  0.0093
 1548SOL    HW1 4672   1.186   0.828   0.887  0.5486 -0.8073  0.3846
 1548SOL    HW2 4673   1.324   0.767   0.902  1.4673  0.9570 -0.5381
 1549SOL     OW 4674   2.870   0.156   2.826  0.1143 -0.2350  1.1065
 1549SOL    HW1 4675   2.868   0.207   2.745  0.7507  0.8735  1.7679
 1549SOL    HW2 4676   2.952   0.106   2.821  0.1281 -0.2062  1.0447
 1550SOL     OW 4677   0.379   4.780   0.430  0.4492  0.4212  0.6301
 1550SOL    HW1 4678   0.381   4.747   0.520  1.4592  2.1479  1.3073
 1550SOL    HW2 4679   0.294   4.823   0.422  0.5195  0.6211  0.9212
 1551SOL     OW 4680   4.355   1.197   0.789  0.0136  0.2493 -0.0304
 1551SOL    HW1 4681   4.351   1.101   0.794 -0.1359  0.2041 -0.9023
 1551SOL    HW2 4682   4.265   1.224   0.773  0.3693  0.3758 -2.0368
 1552SOL     OW 4683   2.993   4.285   2.222 -0.4074  0.0353  0.0055
 1552SOL    HW1 4684   3.063   4.307   2.161  0.2851 -2.1483 -0.0961
 1552SOL    HW2 4685   3.015   4.333   2.302  2.1525 -1.7084  0.4980
 1553SOL     OW 4686   1.536   2.417   1.444 -0.0569  0.1327 -0.6889
 1553SOL    HW1 4687   1.497   2.416   1.532 -1.1140  1.3303 -1.1162
 1553SOL    HW2 4688   1.580   2.333   1.437 -0.4805 -0.2482  0.7581
 1554SOL     OW 4689   1.997   0.229   0.122  0.0640 -0.3351  0.4010
 1554SOL    HW1 4690   2.073   0.193   0.075  0.0558  0.0816  0.0545
 1554SOL    HW2 4691   2.026   0.317   0.148  0.7680 -1.2234  2.8674
 1555SOL     OW 4692   3.557   0.868   0.728  0.0521  0.0720  0.5194
 1555SOL    HW1 4693   3.499   0.925   0.776 -0.1380  0.0139  0.3601
 1555SOL    HW2 4694   3.501   0.798   0.695 -0.2053  1.1515 -1.4753
 1556SOL     OW 4695   3.146   2.609   0.119 -0.2299  0.5172 -0.2888
 1556SOL    HW1 4696   3.144   2.525   0.165 -0.4955  2.4840  3.7027
 1556SOL    HW2 4697   3.239   2.627   0.107  0.0477  1.2077  2.2910
 1557SOL     OW 4698   0.663   0.622   3.488 -0.0870 -0.4664 -0.2474
 1557SOL    HW1 4699   0.699   0.534   3.501  0.3541 -0.1670  0.6746
 1557SOL    HW2 4700   0.624   0.644   3.573 -1.8500 -0.4960 -1.0049
 1558SOL     OW 4701   3.365   3.192   1.782  0.0626 -0.3668  0.7955
 1558SOL    HW1 4702   3.380   3.106   1.742 -0.8636 -0.0950 -0.1758
 1558SOL    HW2 4703   3.431   3.248   1.742  0.7115 -0.6167  1.4788
 1559SOL     OW 4704   0.839   2.815   0.990 -0.4939  0.0263  0.1850
 1559SOL    HW1 4705   0.908   2.845   1.048 -0.8588 -1.3067  1.3807
 1559SOL    HW2 4706   0.777   2.888   0.986  0.8846  1.1965 -0.8298
 1560SOL     OW 4707   3.155   0.067   1.209  0.1296 -0.1303  0.0848
 1560SOL    HW1 4708   3.173   0.107   1.294 -1.8504  0.4000  0.3056
 1560SOL    HW2 4709   3.239   0.029   1.182  1.2088  1.1355  1.4823
 1561SOL     OW 4710   3.979   0.701   3.021 -0.0080 -0.3319  0.4525
 1561SOL    HW1 4711   3.969   0.712   3.115 -1.1913 -0.5125  0.3671
 1561SOL    HW2 4712   4.073   0.714   3.004 -0.1489  2.2662  1.3030
 1562SOL     OW 4713   2.757   2.424   1.994  0.2160  0.1652  0.3418
 1562SOL    HW1 4714   2.815   2.371   2.050  0.7043  0.7808  0.4363
 1562SOL    HW2 4715   2.816   2.490   1.955 -0.2631  0.2268 -0.2820
 1563SOL     OW 4716   2.895   4.757   2.362 -0.4069 -0.8136 -0.2132
 1563SOL    HW1 4717   2.879   4.780   2.453 -0.5725  1.7252 -0.8060
 1563SOL    HW2 4718   2.816   4.710   2.334 -1.5839  0.8116  0.2371
 1564SOL     OW 4719   1.929   4.554   1.810 -0.3840 -0.1202  0.3554
 1564SOL    HW1 4720   1.940   4.518   1.722  0.0175  1.1799 -0.1441
 1564SOL    HW2 4721   2.018   4.562   1.844 -0.5894 -2.2692  1.6183
 1565SOL     OW 4722   1.168   1.384   0.277  0.4629 -0.1315  0.5823
 1565SOL    HW1 4723   1.231   1.456   0.287 -1.0900  1.6204 -1.3924
 1565SOL    HW2 4724   1.217   1.316   0.231  1.5705  0.2048  1.2188
 1566SOL     OW 4725   2.632   2.034   0.934 -0.3076  0.0418  0.0903
 1566SOL    HW1 4726   2.545   2.008   0.902  0.5129 -0.5108 -1.7960
 1566SOL    HW2 4727   2.630   2.130   0.933 -0.7099  0.0343 -0.5291
 1567SOL     OW 4728   2.403   0.875   2.842 -0.1250 -0.6123  0.3488
 1567SOL    HW1 4729   2.476   0.859   2.902 -0.6166 -2.2153  0.5790
 1567SOL    HW2 4730   2.330   0.900   2.899  0.1565  0.7470  0.1395
 1568SOL     OW 4731   0.691   1.686   0.667  0.1633  0.3253  0.1267
 1568SOL    HW1 4732   0.711   1.643   0.750  0.3523  1.0839  0.4795
 1568SOL    HW2 4733   0.606   1.728   0.681  0.6527  1.2951  0.2764
 1569SOL     OW 4734   2.938   1.961   2.373  0.2732  0.1770 -0.0667
 1569SOL    HW1 4735   2.862   2.018   2.382  0.1717 -0.0388  0.4510
 1569SOL    HW2 4736   2.904   1.873   2.389  0.0844 -0.2600 -2.4271
 1570SOL     OW 4737   1.846   4.332   1.537 -0.1013 -0.2789  0.1394
 1570SOL    HW1 4738   1.754   4.337   1.508 -0.1503  0.2469  0.3954
 1570SOL    HW2 4739   1.894   4.309   1.457 -0.7289 -3.1690  0.4601
 1571SOL     OW 4740   4.821   0.357   1.624  0.5686  0.4003 -0.2056
 1571SOL    HW1 4741   4.899   0.363   1.569 -0.4773 -0.7493 -1.9149
 1571SOL    HW2 4742   4.779   0.442   1.617 -0.2591 -0.1335 -2.3757
 1572SOL     OW 4743   3.769   1.122   0.344 -0.7539 -0.1841 -0.4685
 1572SOL    HW1 4744   3.699   1.078   0.391 -0.0959 -1.4189 -0.5999
 1572SOL    HW2 4745   3.783   1.204   0.392 -1.3929 -0.5349  0.3288
 1573SOL     OW 4746   1.890   4.126   0.316  0.5494  0.1832 -0.1296
 1573SOL    HW1 4747   1.965   4.182   0.336  0.8977 -0.9664  2.0546
 1573SOL    HW2 4748   1.887   4.124   0.221  0.3252  4.1300 -0.3942
 1574SOL     OW 4749   2.165   1.258   1.841 -0.1288 -0.0036  0.3284
 1574SOL    HW1 4750   2.070   1.266   1.847 -0.2566 -1.8559  1.5911
 1574SOL    HW2 4751   2.191   1.215   1.923  1.8332  0.7270  0.1429
 1575SOL     OW 4752   3.197   0.291   2.474  0.1137 -0.1808 -0.0518
 1575SOL    HW1 4753   3.128   0.322   2.416  0.4620  0.9983  0.1552
 1575SOL    HW2 4754   3.151   0.235   2.537 -0.1114 -2.5161 -2.1341
 1576SOL     OW 4755   0.203   3.367   2.379 -0.0011 -0.5856  0.7042
 1576SOL    HW1 4756   0.147   3.429   2.334  1.3840 -0.2190 -0.6016
 1576SOL    HW2 4757   0.206   3.399   2.470 -0.4436  0.4328  0.3765
 1577SOL     OW 4758   0.952   1.316   0.909  0.7222  0.0810  0.3851
 1577SOL    HW1 4759   0.914   1.374   0.975  1.0072 -0.3077  0.9015
 1577SOL    HW2 4760   0.951   1.229   0.950 -0.3828 -0.4239 -0.6568
 1578SOL     OW 4761   4.162   1.867   3.325 -0.4734 -0.1874  0.7555
 1578SOL    HW1 4762   4.247   1.842   3.288 -1.2879 -1.0938 -0.5956
 1578SOL    HW2 4763   4.141   1.949   3.281 -0.2570  0.0843  1.1588
 1579SOL     OW 4764   0.935   2.025   0.531  0.3832 -1.2210  0.5544
 1579SOL    HW1 4765   0.872   2.028   0.603  0.8616 -1.6939  1.0030
 1579SOL    HW2 4766   1.016   2.060   0.568 -0.1580  1.6281 -0.6490
 1580SOL     OW 4767   0.324   1.083   1.347  0.3602  0.3220  0.0293
 1580SOL    HW1 4768   0.314   1.083   1.252  0.8897  1.3994 -0.0463
 1580SOL    HW2 4769   0.391   1.017   1.364  0.1109 -0.0284 -0.3273
 1581SOL     OW 4770   1.684   0.104   0.011  0.0409 -0.0976 -0.0192
 1581SOL    HW1 4771   1.777   0.127   0.021  0.1924 -0.8349  0.3452
 1581SOL    HW2 4772   1.672   0.094  -0.084  0.5811 -0.9539 -0.0092
 1582SOL     OW 4773   1.495   1.810   0.475 -0.1663 -0.0518 -0.3453
 1582SOL    HW1 4774   1.516   1.796   0.382  0.8364  1.0972 -0.3302
 1582SOL    HW2 4775   1.485   1.722   0.511 -1.6322 -0.5084 -1.7487
 1583SOL     OW 4776   0.535   2.313   1.105 -0.3821 -0.0867 -0.8733
 1583SOL    HW1 4777   0.499   2.300   1.193 -0.4822 -0.1289 -0.9210
 1583SOL    HW2 4778   0.476   2.265   1.047  1.9996 -3.8402 -0.5673
 1584SOL     OW 4779   3.439   1.355   1.416 -0.1419 -0.3293  0.2234
 1584SOL    HW1 4780   3.496   1.420   1.457 -1.2601  1.0709 -0.3565
 1584SOL    HW2 4781   3.494   1.313   1.350  0.2082  1.1179 -0.4520
 1585SOL     OW 4782   4.755   3.818   2.189  0.0169 -0.1593 -0.1139
 1585SOL    HW1 4783   4.662   3.806   2.169  0.1633 -1.2135 -0.2121
 1585SOL    HW2 4784   4.781   3.893   2.135 -0.4919 -0.6173 -1.0268
 1586SOL     OW 4785   3.862   0.466   2.405 -0.4465  0.5618  0.5596
 1586SOL    HW1 4786   3.836   0.480   2.495 -2.2953 -2.3578  0.6135
 1586SOL    HW2 4787   3.957   0.472   2.406 -0.4083  0.1625  2.7771
 1587SOL     OW 4788   1.243   3.954   1.293  0.8578  0.4582 -0.5516
 1587SOL    HW1 4789   1.167   3.912   1.252  1.5816 -0.9616 -0.5018
 1587SOL    HW2 4790   1.219   3.963   1.385  1.2917 -1.4339 -0.2074
 1588SOL     OW 4791   2.390   0.164   2.693 -0.1651 -0.2534 -0.3834
 1588SOL    HW1 4792   2.298   0.155   2.717 -0.5147  3.3340  0.1264
 1588SOL    HW2 4793   2.437   0.170   2.776 -0.0045  1.5878 -0.5702
 1589SOL     OW 4794   1.688   4.096   0.859 -0.4068 -0.0996  0.2275
 1589SOL    HW1 4795   1.636   4.015   0.860  2.3037 -1.9900 -0.3111
 1589SOL    HW2 4796   1.670   4.134   0.773 -0.6968 -0.8586 -0.0631
 1590SOL     OW 4797   4.491   0.597   2.903  0.2252 -0.1291 -0.4028
 1590SOL    HW1 4798   4.581   0.611   2.933  0.9212 -0.3065 -2.2908
 1590SOL    HW2 4799   4.476   0.503   2.915 -0.2328  0.1128  1.1846
 1591SOL     OW 4800   0.451   1.777   3.489  0.6769 -0.1616  0.2969
 1591SOL    HW1 4801   0.525   1.808   3.541  1.6616 -2.4847  0.4274
 1591SOL    HW2 4802   0.484   1.698   3.446 -1.4739 -0.7778 -0.3505
 1592SOL     OW 4803   0.673   2.675   0.131 -0.1632 -0.2495  0.5527
 1592SOL    HW1 4804   0.622   2.603   0.095  0.3500 -0.1309 -0.4368
 1592SOL    HW2 4805   0.632   2.693   0.216 -1.3581 -0.5809  0.0713
 1593SOL     OW 4806   4.463   4.381   0.654 -0.2034  0.3491  0.1252
 1593SOL    HW1 4807   4.505   4.461   0.622  1.2165 -0.2662  0.3860
 1593SOL    HW2 4808   4.375   4.384   0.616  0.2647  1.3700 -0.9675
 1594SOL     OW 4809   4.077   4.372   3.293  0.3134  0.2239  1.3124
 1594SOL    HW1 4810   4.023   4.294   3.281  0.8654 -0.4467  2.9615
 1594SOL    HW2 4811   4.143   4.367   3.223 -0.2199 -0.2821  0.8394
 1595SOL     OW 4812   2.968   1.433   1.592  0.5832 -0.2129 -0.2752
 1595SOL    HW1 4813   2.994   1.504   1.534  2.3535 -0.1338  0.5765
 1595SOL    HW2 4814   3.024   1.359   1.567  1.9114  0.0288  1.7462
 1596SOL     OW 4815   0.187   1.522   1.781  0.2254 -0.4547 -0.4084
 1596SOL    HW1 4816   0.146   1.444   1.818 -0.5970  0.5496  0.8952
 1596SOL    HW2 4817   0.221   1.569   1.856 -0.9064  1.3331 -0.9460
 1597SOL     OW 4818   3.472   1.756   0.063  0.7914 -0.1420  0.3748
 1597SOL    HW1 4819   3.423   1.675   0.047  0.6408  0.0820 -0.3555
 1597SOL    HW2 4820   3.561   1.734   0.036  0.4652  0.3441 -1.2243
 1598SOL     OW 4821   4.805   3.537   3.092 -0.3708  0.0860  0.2665
 1598SOL    HW1 4822   4.809   3.579   3.006 -2.2445  2.5654  1.2361
 1598SOL    HW2 4823   4.716   3.556   3.123  0.2088 -0.8111  2.7025
 1599SOL     OW 4824   4.739   0.602   3.080  0.3357 -0.3396  0.0694
 1599SOL    HW1 4825   4.737   0.519   3.033  0.4651 -0.0899 -0.3801
 1599SOL    HW2 4826   4.829   0.610   3.110 -0.2019 -1.5568  2.2979
 1600SOL     OW 4827   2.827   0.674   0.245  0.5489 -0.0718  0.0171
 1600SOL    HW1 4828   2.749   0.646   0.293 -0.8814 -0.7393 -2.4951
 1600SOL    HW2 4829   2.837   0.608   0.176  2.2872  1.0002 -0.8132
 1601SOL     OW 4830   1.100   1.951   2.656 -0.0631 -0.0793 -0.4903
 1601SOL    HW1 4831   1.103   1.970   2.563  2.0572 -0.1028 -0.4672
 1601SOL    HW2 4832   1.175   1.998   2.694 -1.9245  1.4765  1.5439
 1602SOL     OW 4833   4.344   0.443   1.888  0.4452 -0.6196  0.0480
 1602SOL    HW1 4834   4.318   0.535   1.882  3.0124  0.2340  0.7416
 1602SOL    HW2 4835   4.336   0.422   1.981 -1.8917 -1.7447 -0.3342
 1603SOL     OW 4836   0.760   2.223   3.407 -0.0332 -0.1248 -0.1903
 1603SOL    HW1 4837   0.793   2.223   3.497  1.8684 -1.9649 -0.8385
 1603SOL    HW2 4838   0.675   2.179   3.413 -1.0090  1.7463  0.9769
 1604SOL     OW 4839   4.315   0.421   3.304 -0.0718  0.1194  0.2367
 1604SOL    HW1 4840   4.279   0.398   3.218  0.1805  1.0369 -0.1338
 1604SOL    HW2 4841   4.307   0.517   3.308 -0.2137  0.0709  1.3004
 1605SOL     OW 4842   2.047   3.421   3.324  0.0171  0.2071 -0.0749
 1605SOL    HW1 4843   2.005   3.354   3.378  0.8616 -1.2119 -1.1168
 1605SOL    HW2 4844   2.101   3.471   3.385  1.6642 -1.9228  0.3047
 1606SOL     OW 4845   2.213   0.956   1.152 -0.0587  0.1718  0.0515
 1606SOL    HW1 4846   2.185   1.040   1.117  1.4481  1.1815  1.1593
 1606SOL    HW2 4847   2.253   0.977   1.237  0.7461 -1.5924  0.1534
 1607SOL     OW 4848   0.669   2.934   2.341  0.4371 -0.2515  0.3700
 1607SOL    HW1 4849   0.718   3.016   2.343  1.3586 -0.7873  1.0217
 1607SOL    HW2 4850   0.726   2.872   2.387 -0.9927 -0.8494  1.3714
 1608SOL     OW 4851   0.493   3.648   3.174 -0.6701  0.0363  0.0711
 1608SOL    HW1 4852   0.500   3.640   3.079  1.5152  1.4791  0.0486
 1608SOL    HW2 4853   0.537   3.570   3.208 -0.1077  0.2671 -0.1190
 1609SOL     OW 4854   3.849   3.581   1.962 -0.2136 -0.8183  0.4335
 1609SOL    HW1 4855   3.785   3.551   1.896 -0.0937 -1.5262  0.6331
 1609SOL    HW2 4856   3.905   3.642   1.914 -1.1589 -0.0136  0.3036
 1610SOL     OW 4857   3.770   2.871   1.249  0.0184  0.4030 -0.1959
 1610SOL    HW1 4858   3.727   2.787   1.234 -0.0945  0.4728 -0.2694
 1610SOL    HW2 4859   3.747   2.895   1.339  1.3215 -0.3802  0.3720
 1611SOL     OW 4860   1.396   3.081   2.466  0.6214  0.4888 -0.5443
 1611SOL    HW1 4861   1.462   3.050   2.403  0.4581 -1.2582  0.0856
 1611SOL    HW2 4862   1.343   3.143   2.416  2.2449  1.3471 -1.2875
 1612SOL     OW 4863   2.204   4.101   1.364  0.1238  0.3434 -0.0592
 1612SOL    HW1 4864   2.172   4.093   1.454  0.2629  0.5000  0.0021
 1612SOL    HW2 4865   2.257   4.022   1.351  0.8654  0.7747  0.3001
 1613SOL     OW 4866   4.654   3.109   1.560 -0.0202 -0.3552  0.0720
 1613SOL    HW1 4867   4.562   3.105   1.534 -0.3254 -1.4932  1.1992
 1613SOL    HW2 4868   4.687   3.020   1.546  0.5618 -0.2811  0.8710
 1614SOL     OW 4869   3.216   4.358   2.052 -0.2603 -0.3218  0.4636
 1614SOL    HW1 4870   3.218   4.393   1.963 -1.4861 -0.4942  0.3500
 1614SOL    HW2 4871   3.304   4.374   2.086  0.2388 -0.2920 -0.7892
 1615SOL     OW 4872   0.420   2.494   2.480  0.0231  0.5055  0.1826
 1615SOL    HW1 4873   0.388   2.584   2.474  0.3436  0.5532 -1.5291
 1615SOL    HW2 4874   0.506   2.502   2.522 -0.0862  0.9682  0.3251
 1616SOL     OW 4875   2.953   3.110   2.093  0.0150  0.1057 -0.2647
 1616SOL    HW1 4876   3.036   3.153   2.109 -0.4642  1.1891 -0.5589
 1616SOL    HW2 4877   2.973   3.017   2.090  1.2982  0.3873 -0.8579
 1617SOL     OW 4878   3.733   3.746   1.660 -0.2783  0.0749 -0.0661
 1617SOL    HW1 4879   3.670   3.769   1.592 -1.8075 -0.5070  1.0977
 1617SOL    HW2 4880   3.771   3.830   1.687  0.1137  0.3408 -1.3710
 1618SOL     OW 4881   4.805   1.497   2.115 -0.0559 -0.3268  0.1689
 1618SOL    HW1 4882   4.772   1.553   2.044  1.2312 -0.1565 -0.3258
 1618SOL    HW2 4883   4.733   1.438   2.135 -0.4062 -0.4800 -1.3981
 1619SOL     OW 4884   2.537   2.078   1.555 -0.9900 -0.0210  0.4146
 1619SOL    HW1 4885   2.463   2.038   1.508 -1.0147  0.3792  0.1097
 1619SOL    HW2 4886   2.608   2.013   1.547 -0.5744  0.5900 -1.3264
 1620SOL     OW 4887   3.133   2.184   2.554  0.0649 -0.3357  0.2041
 1620SOL    HW1 4888   3.212   2.232   2.577 -1.4672  1.9902  0.9889
 1620SOL    HW2 4889   3.105   2.142   2.635 -0.6937  0.7297  0.5124
 1621SOL     OW 4890   0.760   0.904   1.083  0.2507  0.1106  0.4270
 1621SOL    HW1 4891   0.709   0.826   1.061  0.1177  0.2920  0.0763
 1621SOL    HW2 4892   0.775   0.898   1.177 -0.2627 -0.0420  0.5027
 1622SOL     OW 4893   2.923   0.461   3.241  0.5213  0.6028  0.2969
 1622SOL    HW1 4894   2.995   0.477   3.302  1.9288  1.2048 -1.4374
 1622SOL    HW2 4895   2.963   0.412   3.169 -1.0929 -0.1125 -0.1564
 1623SOL     OW 4896   3.118   0.364   1.208 -0.6243  0.1534 -0.4710
 1623SOL    HW1 4897   3.180   0.306   1.164 -0.7221 -1.0185  0.8592
 1623SOL    HW2 4898   3.105   0.325   1.295 -3.2200  0.3198 -0.6839
 1624SOL     OW 4899   3.768   1.807   2.317  0.3731  0.0414  0.0746
 1624SOL    HW1 4900   3.763   1.712   2.314  1.0423  0.0162 -1.1560
 1624SOL    HW2 4901   3.835   1.826   2.382 -1.5826 -0.2010  2.2772
 1625SOL     OW 4902   2.772   1.070   1.822  0.3292 -0.0826  0.0708
 1625SOL    HW1 4903   2.778   1.059   1.917 -0.0533 -1.1182 -0.0108
 1625SOL    HW2 4904   2.794   0.984   1.786  2.1982  0.7184 -0.8727
 1626SOL     OW 4905   4.886   1.101   2.259 -0.6897  0.2406  0.2615
 1626SOL    HW1 4906   4.955   1.166   2.250 -0.3093 -0.1581  0.2958
 1626SOL    HW2 4907   4.844   1.121   2.343 -0.2513  0.1291  0.5070
 1627SOL     OW 4908   1.419   2.539   1.171  0.2499  0.2074 -0.4937
 1627SOL    HW1 4909   1.506   2.541   1.132 -0.0441  0.8292 -1.1522
 1627SOL    HW2 4910   1.432   2.568   1.261  0.7219  0.2800 -0.5823
 1628SOL     OW 4911   3.734   0.683   2.294 -0.3113  0.0034  0.4215
 1628SOL    HW1 4912   3.663   0.662   2.234 -0.4314 -0.1197  0.6086
 1628SOL    HW2 4913   3.771   0.599   2.319  0.2318  0.0887 -0.0765
 1629SOL     OW 4914   1.514   3.849   1.762 -0.5720  0.3026  0.4695
 1629SOL    HW1 4915   1.529   3.847   1.668 -0.1799  2.3835  0.4515
 1629SOL    HW2 4916   1.430   3.892   1.773  0.1813  1.6756  1.0996
 1630SOL     OW 4917   3.691   1.897   0.401  0.1392 -0.1204  0.3429
 1630SOL    HW1 4918   3.683   1.802   0.399 -0.9022 -0.0627  1.0384
 1630SOL    HW2 4919   3.785   1.913   0.394  0.4170 -1.2422  1.1774
 1631SOL     OW 4920   4.193   3.518   1.883  0.2339 -0.3081 -0.0339
 1631SOL    HW1 4921   4.120   3.534   1.824 -0.6391  1.2648  1.4009
 1631SOL    HW2 4922   4.270   3.518   1.826 -0.3605  2.9993 -1.0320
 1632SOL     OW 4923   2.500   2.992   0.841  0.2245  0.0242  0.1657
 1632SOL    HW1 4924   2.521   2.919   0.784 -0.2215  1.5661 -2.1109
 1632SOL    HW2 4925   2.543   2.971   0.924  0.6418 -2.4607 -0.5941
 1633SOL     OW 4926   2.072   1.898   0.741 -0.3932 -0.5013 -0.1816
 1633SOL    HW1 4927   2.101   1.896   0.832 -1.3107  3.4730  0.3897
 1633SOL    HW2 4928   1.992   1.845   0.741  0.7529 -2.3273  0.7697
 1634SOL     OW 4929   0.897   0.235   0.076  0.4818  0.5490  0.4496
 1634SOL    HW1 4930   0.968   0.171   0.067  0.1140  0.2508 -0.5156
 1634SOL    HW2 4931   0.864   0.222   0.165  0.8860 -0.1095  0.5136
 1635SOL     OW 4932   4.359   1.655   1.706 -0.5131 -0.1482 -0.0443
 1635SOL    HW1 4933   4.417   1.592   1.749 -1.4613 -0.8962  0.1763
 1635SOL    HW2 4934   4.403   1.739   1.716  0.1902 -0.5940  0.7492
 1636SOL     OW 4935   4.304   0.908   2.229  0.0597  0.4570 -0.2298
 1636SOL    HW1 4936   4.271   0.992   2.261  0.3880  0.9626 -1.1633
 1636SOL    HW2 4937   4.384   0.931   2.181 -1.1591 -0.0572 -2.6438
 1637SOL     OW 4938   4.222   4.669   1.395  0.0115  0.4078 -0.1360
 1637SOL    HW1 4939   4.307   4.648   1.433 -0.0490 -0.7479 -0.6096
 1637SOL    HW2 4940   4.173   4.587   1.397  0.3830 -0.0574 -3.6289
 1638SOL     OW 4941   1.365   0.683   1.947  0.3448  0.4136  0.5817
 1638SOL    HW1 4942   1.443   0.734   1.926 -0.1892  1.3172  0.7234
 1638SOL    HW2 4943   1.386   0.637   2.028  0.5900  0.9516  0.8229
 1639SOL     OW 4944   1.688   3.563   0.562 -0.0553  0.4176  0.1800
 1639SOL    HW1 4945   1.766   3.602   0.523  0.6949 -1.7778 -0.6972
 1639SOL    HW2 4946   1.722   3.487   0.610 -1.5917 -0.2218  0.2876
 1640SOL     OW 4947   1.036   4.072   2.999  0.3579  0.0405 -0.4422
 1640SOL    HW1 4948   0.951   4.050   2.960  0.9592 -2.3547 -0.5560
 1640SOL    HW2 4949   1.024   4.055   3.093  0.1918  1.5301 -0.1748
 1641SOL     OW 4950   2.921   0.170   0.805  0.2316  0.2577 -0.0983
 1641SOL    HW1 4951   2.860   0.157   0.878  0.6668 -2.3364 -0.1266
 1641SOL    HW2 4952   2.995   0.216   0.843 -0.8637  1.7397  0.3521
 1642SOL     OW 4953   3.897   3.900   2.990  0.4720 -0.1314  0.4421
 1642SOL    HW1 4954   3.945   3.978   3.018  0.3149  0.3250 -0.5144
 1642SOL    HW2 4955   3.966   3.839   2.963  0.5869 -0.2070  0.9119
 1643SOL     OW 4956   4.495   3.785   0.844  0.3457 -0.0533  0.0719
 1643SOL    HW1 4957   4.465   3.761   0.931  0.7723 -0.8718  0.0075
 1643SOL    HW2 4958   4.449   3.866   0.824 -0.4482 -0.3423  0.6810
 1644SOL     OW 4959   2.410   4.388   1.964 -0.6676 -0.0970 -0.4977
 1644SOL    HW1 4960   2.434   4.480   1.977 -4.0216  0.8101  0.2582
 1644SOL    HW2 4961   2.454   4.342   2.036  1.5085  0.7333 -1.1969
 1645SOL     OW 4962   1.566   1.610   1.080  0.1380  0.2888  0.0865
 1645SOL    HW1 4963   1.652   1.632   1.042  1.7104 -1.8214  2.1148
 1645SOL    HW2 4964   1.565   1.514   1.081 -0.9448  0.2485  2.7897
 1646SOL     OW 4965   3.683   2.199   2.900  0.2668 -0.1710 -0.1119
 1646SOL    HW1 4966   3.622   2.141   2.853 -0.5632  1.5410 -1.2972
 1646SOL    HW2 4967   3.755   2.212   2.838 -0.2509  1.1480 -0.4731
 1647SOL     OW 4968   3.504   0.813   2.456 -0.4989  0.5013  0.2464
 1647SOL    HW1 4969   3.558   0.789   2.381 -1.4703  1.0854 -0.6780
 1647SOL    HW2 4970   3.416   0.822   2.419 -1.3048 -0.7864  1.7603
 1648SOL     OW 4971   1.749   3.378   2.437 -0.0781 -0.1119  0.0175
 1648SOL    HW1 4972   1.731   3.463   2.478  0.7063  0.2310 -0.3302
 1648SOL    HW2 4973   1.757   3.397   2.344  1.8871 -0.2288  0.1045
 1649SOL     OW 4974   4.699   2.066   3.016  0.4597  1.3070  0.0236
 1649SOL    HW1 4975   4.619   2.066   3.069  0.1631  1.9835 -0.4175
 1649SOL    HW2 4976   4.760   2.010   3.065 -0.0898  1.2400  0.6470
 1650SOL     OW 4977   0.020   1.737   2.181 -0.3277  0.3402 -0.5399
 1650SOL    HW1 4978  -0.048   1.682   2.143 -0.4020 -1.2801  1.7354
 1650SOL    HW2 4979  -0.027   1.799   2.237 -0.0356 -1.2183  1.5793
 1651SOL     OW 4980   3.594   0.239   2.756 -0.1808  0.8660  0.0208
 1651SOL    HW1 4981   3.575   0.304   2.824  0.7596  0.5758  0.5785
 1651SOL    HW2 4982   3.546   0.270   2.680 -4.3159 -0.7155  1.6950
 1652SOL     OW 4983   1.994   1.760   2.435 -0.0006 -0.0932 -0.2704
 1652SOL    HW1 4984   2.076   1.789   2.396  0.9986 -0.4596  1.4467
 1652SOL    HW2 4985   2.010   1.669   2.460 -2.1092 -1.3877 -2.9536
 1653SOL     OW 4986   4.068   3.169   2.639  0.6548 -0.4398 -0.1653
 1653SOL    HW1 4987   4.152   3.151   2.682  0.2757 -0.7875  0.4489
 1653SOL    HW2 4988   4.089   3.171   2.546  1.0084 -2.4603 -0.1696
 1654SOL     OW 4989   0.510   1.067   0.445  0.5914 -0.1217 -0.5041
 1654SOL    HW1 4990   0.511   1.062   0.540  2.4892 -1.5499 -0.5406
 1654SOL    HW2 4991   0.555   1.148   0.424 -0.4358  0.5432 -0.2022
 1655SOL     OW 4992   4.846   4.552   0.239  0.7227  0.5221  0.1273
 1655SOL    HW1 4993   4.815   4.486   0.302 -0.6643 -0.2226 -1.2731
 1655SOL    HW2 4994   4.915   4.599   0.286  0.4705 -0.7033  1.8232
 1656SOL     OW 4995   1.068   0.225   2.687  1.1933 -0.2639 -0.5304
 1656SOL    HW1 4996   1.120   0.276   2.749  0.1190  1.4076 -0.9448
 1656SOL    HW2 4997   1.050   0.143   2.732  1.6421  0.3463  0.8042
 1657SOL     OW 4998   4.102   4.650   2.258 -0.3428 -0.3627  0.3168
 1657SOL    HW1 4999   4.096   4.719   2.324  1.2698 -0.1264  0.2595
 1657SOL    HW2 5000   4.133   4.574   2.307 -0.0472 -0.4456  0.0024
 1658SOL     OW 5001   1.619   0.214   3.398 -0.1174  0.0777  0.4548
 1658SOL    HW1 5002   1.632   0.129   3.355  0.5159 -0.4619  1.6771
 1658SOL    HW2 5003   1.589   0.271   3.328  3.3288 -0.0610 -1.3405
 1659SOL     OW 5004   2.050   3.221   1.888 -0.2165  0.3096 -0.2760
 1659SOL    HW1 5005   2.058   3.314   1.867  1.5626  0.5460  1.1732
 1659SOL    HW2 5006   2.078   3.215   1.980 -0.2814 -1.6627 -0.3461
 1660SOL     OW 5007   2.721   4.601   1.433 -0.4297  0.4785  0.2136
 1660SOL    HW1 5008   2.648   4.559   1.386 -0.2633 -0.3324  0.6597
 1660SOL    HW2 5009   2.773   4.642   1.365 -2.6848  3.3827  0.0341
 1661SOL     OW 5010   3.643   2.694   1.689 -0.0493  0.1686 -0.6311
 1661SOL    HW1 5011   3.628   2.614   1.740  0.7302 -0.4398 -1.3212
 1661SOL    HW2 5012   3.575   2.754   1.718 -0.7548 -0.8035 -0.2099
 1662SOL     OW 5013   3.856   1.415   2.657 -0.3670 -0.2727  0.3917
 1662SOL    HW1 5014   3.855   1.429   2.752 -1.8137 -0.5754  0.4417
 1662SOL    HW2 5015   3.812   1.491   2.620  0.1459 -0.1808 -0.0421
 1663SOL     OW 5016   0.818   3.875   2.803  0.1865  0.3918 -0.0162
 1663SOL    HW1 5017   0.755   3.878   2.731 -0.5530 -0.5438  0.5599
 1663SOL    HW2 5018   0.806   3.958   2.849  1.7362  1.6848 -1.7945
 1664SOL     OW 5019   2.265   2.856   2.143  0.2118  0.3122 -0.0423
 1664SOL    HW1 5020   2.295   2.789   2.204 -2.2848 -0.9127 -0.0309
 1664SOL    HW2 5021   2.330   2.855   2.073  1.2309 -0.7646  0.8643
 1665SOL     OW 5022   4.183   3.729   0.120 -0.3068 -0.2108 -0.1315
 1665SOL    HW1 5023   4.173   3.756   0.212 -0.0531 -0.0289 -0.1568
 1665SOL    HW2 5024   4.204   3.636   0.124  0.1108 -0.1128  0.0138
 1666SOL     OW 5025   1.981   2.635   1.911 -0.3592  0.2051 -0.1605
 1666SOL    HW1 5026   1.894   2.605   1.884 -0.8704  2.1792 -0.9165
 1666SOL    HW2 5027   1.963   2.697   1.982  0.5075 -0.0355  0.2752
 1667SOL     OW 5028   2.073   3.276   2.193 -1.0242  0.0054 -0.1347
 1667SOL    HW1 5029   2.015   3.348   2.166  0.4397  1.9625  1.5689
 1667SOL    HW2 5030   2.026   3.233   2.264 -1.1891  0.4101  0.0070
 1668SOL     OW 5031   2.102   1.897   0.283 -0.2947 -0.4358 -0.2751
 1668SOL    HW1 5032   2.056   1.817   0.307 -1.0209  0.3012  0.8889
 1668SOL    HW2 5033   2.037   1.950   0.237 -0.4543  0.3442  0.8106
 1669SOL     OW 5034   2.432   1.109   0.638  0.5534  0.1829 -0.4155
 1669SOL    HW1 5035   2.379   1.046   0.687  0.6155 -1.4736 -2.3181
 1669SOL    HW2 5036   2.368   1.172   0.604  0.2967  0.3318  0.3293
 1670SOL     OW 5037   4.261   0.991   3.295 -0.1748 -0.0272 -0.1603
 1670SOL    HW1 5038   4.340   1.011   3.346 -0.2550 -0.7960  0.2824
 1670SOL    HW2 5039   4.287   1.007   3.204  0.4128 -0.0328 -0.0017
 1671SOL     OW 5040   1.767   4.431   0.853  0.1340 -0.5475  0.0188
 1671SOL    HW1 5041   1.750   4.525   0.861  0.3878 -0.4881 -0.1458
 1671SOL    HW2 5042   1.849   4.417   0.899 -0.1824 -0.7834  0.5224
 1672SOL     OW 5043   2.066   1.518   3.310  0.0078  0.9985 -0.3611
 1672SOL    HW1 5044   2.047   1.522   3.217  0.4138  0.4212 -0.4797
 1672SOL    HW2 5045   2.091   1.607   3.334 -0.6227  1.2659 -0.6848
 1673SOL     OW 5046   0.226   3.772   0.018  0.3300  0.6773  0.5610
 1673SOL    HW1 5047   0.320   3.770  -0.002  0.3217  1.4381  0.4079
 1673SOL    HW2 5048   0.222   3.797   0.111  0.2963 -0.2734  0.8259
 1674SOL     OW 5049   1.017   2.786   1.225 -0.1608 -0.0023  0.2504
 1674SOL    HW1 5050   1.100   2.817   1.263  0.0930  1.7745 -1.5663
 1674SOL    HW2 5051   1.043   2.744   1.143 -0.9584 -0.8229  0.4031
 1675SOL     OW 5052   4.160   3.786   1.517 -0.0976  0.5539 -0.0147
 1675SOL    HW1 5053   4.172   3.779   1.612 -1.8514 -0.9450  0.1615
 1675SOL    HW2 5054   4.081   3.734   1.500  0.2430  0.7195 -2.3142
 1676SOL     OW 5055   0.987   2.633   2.876  0.0606  0.0701  0.3519
 1676SOL    HW1 5056   0.942   2.570   2.820 -1.5974 -0.3896  2.0781
 1676SOL    HW2 5057   0.930   2.710   2.875  1.1184  0.8809 -0.2432
 1677SOL     OW 5058   2.334   3.273   0.115  0.1578 -0.0736  0.3329
 1677SOL    HW1 5059   2.296   3.185   0.122 -0.5767  0.2576  0.5544
 1677SOL    HW2 5060   2.386   3.283   0.195  2.3033 -1.2489 -0.8160
 1678SOL     OW 5061   4.670   2.301   2.305  0.1632  0.6173  0.0794
 1678SOL    HW1 5062   4.763   2.323   2.305  0.5806 -0.9490  0.8987
 1678SOL    HW2 5063   4.639   2.327   2.219  1.1762  1.8631  0.0608
 1679SOL     OW 5064   1.920   4.061   0.058  0.1382  0.0037  0.0805
 1679SOL    HW1 5065   1.868   4.050  -0.022 -1.7500 -0.3775  1.3174
 1679SOL    HW2 5066   2.011   4.068   0.026 -0.5569 -0.0716 -2.0861
 1680SOL     OW 5067   1.575   0.843   3.365 -0.0143  0.4347  0.4695
 1680SOL    HW1 5068   1.618   0.890   3.293 -0.4297  0.4706  0.2413
 1680SOL    HW2 5069   1.491   0.815   3.328  0.2285 -0.4944  0.5943
 1681SOL     OW 5070   0.156   2.713   1.744  0.2002 -0.5710  1.0124
 1681SOL    HW1 5071   0.228   2.678   1.692 -0.6110 -0.8769  0.0565
 1681SOL    HW2 5072   0.179   2.806   1.756 -0.2477 -0.1089 -1.1641
 1682SOL     OW 5073   0.688   0.723   2.171 -0.3603  0.4106  0.5036
 1682SOL    HW1 5074   0.690   0.799   2.228 -2.1263  1.3589 -0.6290
 1682SOL    HW2 5075   0.775   0.684   2.180 -0.0541  1.4599  2.5342
 1683SOL     OW 5076   3.619   1.277   1.183  0.0566  0.9631 -0.2372
 1683SOL    HW1 5077   3.710   1.293   1.158  0.2268 -0.2400 -0.4538
 1683SOL    HW2 5078   3.569   1.297   1.104  0.4683 -1.5278 -1.2200
 1684SOL     OW 5079   4.654   3.550   3.476 -0.1643 -0.0826  0.2632
 1684SOL    HW1 5080   4.703   3.473   3.507 -1.1864 -0.7607  0.2416
 1684SOL    HW2 5081   4.706   3.584   3.404 -0.3789 -1.5938 -0.6501
 1685SOL     OW 5082   0.993   0.807   2.218 -0.6487 -0.1012 -0.4205
 1685SOL    HW1 5083   1.031   0.864   2.151  0.4776  0.0025  0.2698
 1685SOL    HW2 5084   0.993   0.720   2.178  0.4896 -0.1310 -0.3994
 1686SOL     OW 5085   4.350   4.129   0.243  0.3684 -0.2987  0.0142
 1686SOL    HW1 5086   4.373   4.222   0.234 -0.4833 -0.2292 -1.9384
 1686SOL    HW2 5087   4.255   4.128   0.240  0.2209 -1.0651  2.5243
 1687SOL     OW 5088   3.812   4.368   1.012 -0.7987  0.2394 -0.1135
 1687SOL    HW1 5089   3.837   4.458   0.990 -1.7443  0.3233 -0.8926
 1687SOL    HW2 5090   3.894   4.327   1.040 -0.1765  1.0754 -0.6565
 1688SOL     OW 5091   3.132   3.651   1.719  0.1875  0.2596 -0.0024
 1688SOL    HW1 5092   3.062   3.603   1.674  0.3043  0.8892 -0.8867
 1688SOL    HW2 5093   3.154   3.596   1.794  1.2556 -1.8016 -1.6873
 1689SOL     OW 5094   0.038   0.140   3.454  0.4706  0.0315  0.0262
 1689SOL    HW1 5095  -0.018   0.135   3.532  0.4401  0.9479  0.0755
 1689SOL    HW2 5096   0.054   0.049   3.431 -0.2711 -0.2531  0.5670
 1690SOL     OW 5097   1.275   2.148   1.270 -0.6913  0.4840 -0.3356
 1690SOL    HW1 5098   1.215   2.217   1.242  1.9473  3.3110  0.5390
 1690SOL    HW2 5099   1.272   2.152   1.366  2.1638  2.0224 -0.2224
 1691SOL     OW 5100   3.428   2.159   0.200 -0.6653  0.0496  0.0773
 1691SOL    HW1 5101   3.369   2.090   0.169 -1.6718  1.6564 -1.7922
 1691SOL    HW2 5102   3.512   2.138   0.159 -0.6315 -0.7077  0.5057
 1692SOL     OW 5103   1.120   1.010   1.322  0.4382 -0.3367  0.1902
 1692SOL    HW1 5104   1.070   0.988   1.400 -0.9504  3.5786  0.6380
 1692SOL    HW2 5105   1.209   1.027   1.354 -0.3864  2.4136  1.3073
 1693SOL     OW 5106   4.856   4.093   2.092 -0.0302 -0.2277  0.4974
 1693SOL    HW1 5107   4.793   4.088   2.020 -0.4708 -0.2033  0.8845
 1693SOL    HW2 5108   4.898   4.178   2.080 -0.5395  0.0447  0.6298
 1694SOL     OW 5109   2.377   2.028   0.778  0.6184  0.1642  0.1614
 1694SOL    HW1 5110   2.301   1.986   0.737 -0.1432  3.0502 -1.7294
 1694SOL    HW2 5111   2.342   2.068   0.858  0.2675  0.8273 -0.3074
 1695SOL     OW 5112   4.080   2.022   2.646 -0.0041  0.6358  0.2812
 1695SOL    HW1 5113   4.138   1.957   2.608 -0.1711  1.0121 -0.6396
 1695SOL    HW2 5114   4.093   2.101   2.593  0.0077  1.2847  1.2160
 1696SOL     OW 5115   0.552   1.082   2.523 -0.0039  0.2197 -0.2922
 1696SOL    HW1 5116   0.521   1.009   2.576  1.0471  1.2755  1.9359
 1696SOL    HW2 5117   0.523   1.062   2.434 -1.9880 -1.5974  0.6781
 1697SOL     OW 5118   0.393   2.838   1.062 -0.6138  0.0745  0.3784
 1697SOL    HW1 5119   0.385   2.742   1.067 -0.8337  0.0423 -0.4350
 1697SOL    HW2 5120   0.322   2.871   1.116 -0.7050 -0.2271  0.4458
 1698SOL     OW 5121   0.650   4.346   2.842 -0.0836 -0.6254  0.1488
 1698SOL    HW1 5122   0.698   4.381   2.767  0.6428 -3.2175 -0.7164
 1698SOL    HW2 5123   0.703   4.370   2.918  1.2564 -1.2190 -0.5637
 1699SOL     OW 5124   2.300   3.784   0.758  0.5699 -0.0826  0.2065
 1699SOL    HW1 5125   2.269   3.847   0.823  2.0029  0.6730  0.1762
 1699SOL    HW2 5126   2.285   3.827   0.674  2.4718  0.6740  0.2241
 1700SOL     OW 5127   3.845   3.710   2.567  0.0961 -0.0766  0.1015
 1700SOL    HW1 5128   3.820   3.629   2.522  1.2895 -1.1806  1.3149
 1700SOL    HW2 5129   3.918   3.744   2.516  2.5131 -2.1776  1.9106
 1701SOL     OW 5130   1.786   1.137   2.793 -0.1576 -0.3224 -0.1400
 1701SOL    HW1 5131   1.770   1.064   2.734 -0.0871 -0.9573  0.6206
 1701SOL    HW2 5132   1.874   1.168   2.770 -0.4907  0.0388 -0.9868
 1702SOL     OW 5133   3.892   1.930   2.021  1.0267  0.3154 -0.4189
 1702SOL    HW1 5134   3.975   1.977   2.014  1.0803  0.0887 -1.4171
 1702SOL    HW2 5135   3.901   1.876   2.099  1.6375  0.6359 -0.2658
 1703SOL     OW 5136   0.288   0.249   3.359 -0.1358  0.1805  0.0870
 1703SOL    HW1 5137   0.240   0.190   3.417  0.6778 -1.1349 -0.5401
 1703SOL    HW2 5138   0.357   0.286   3.415 -0.2604  0.0632  0.3211
 1704SOL     OW 5139   1.331   0.095   2.248 -0.0650 -0.0602  0.7686
 1704SOL    HW1 5140   1.353   0.138   2.330 -1.1718  0.6337  0.7296
 1704SOL    HW2 5141   1.236   0.106   2.240  0.3795  4.1633 -2.8424
 1705SOL     OW 5142   3.060   2.105   2.827  0.7092  0.0499  0.0650
 1705SOL    HW1 5143   2.989   2.042   2.825  1.6738 -1.0532 -1.2828
 1705SOL    HW2 5144   3.017   2.190   2.828 -0.7782 -0.4355 -4.3630
 1706SOL     OW 5145   3.559   3.211   2.809  0.0611  0.3136  0.7876
 1706SOL    HW1 5146   3.629   3.146   2.799 -1.2680 -1.2401  1.0985
 1706SOL    HW2 5147   3.501   3.173   2.875 -2.2312  0.4591 -1.0389
 1707SOL     OW 5148   1.015   3.244   0.813  0.4493 -0.2003  0.2878
 1707SOL    HW1 5149   0.932   3.247   0.861  0.6494  0.2224  0.6209
 1707SOL    HW2 5150   0.998   3.186   0.739  0.0605 -0.6842  0.7388
 1708SOL     OW 5151   4.571   2.392   2.050 -0.3079 -0.0489 -0.6327
 1708SOL    HW1 5152   4.597   2.400   1.958  0.6828  0.2070 -0.3469
 1708SOL    HW2 5153   4.553   2.483   2.077  0.0245 -0.0488 -0.4066
 1709SOL     OW 5154   3.466   1.200   0.017  0.6137  0.1689  0.3419
 1709SOL    HW1 5155   3.451   1.178   0.109  0.4407  0.0652  0.2907
 1709SOL    HW2 5156   3.561   1.201   0.007  0.6734  1.4956  0.8325
 1710SOL     OW 5157   0.893   4.315   1.533 -0.1705 -0.0733 -0.3915
 1710SOL    HW1 5158   0.839   4.237   1.546 -0.3596 -0.3038 -2.1940
 1710SOL    HW2 5159   0.839   4.371   1.476  1.2987 -0.1417 -1.9155
 1711SOL     OW 5160   4.024   4.830   2.982  0.3531 -0.1166 -0.2416
 1711SOL    HW1 5161   3.951   4.825   2.920 -0.5395 -0.5563  0.8251
 1711SOL    HW2 5162   4.048   4.923   2.982  0.9211 -0.2220 -1.8437
 1712SOL     OW 5163   3.245   4.419   1.434  0.1295 -0.0555 -0.2560
 1712SOL    HW1 5164   3.244   4.326   1.456 -0.0785 -0.2181 -0.9288
 1712SOL    HW2 5165   3.153   4.446   1.441  0.3449  0.3828  1.0736
 1713SOL     OW 5166   4.157   2.688   2.111 -0.5768  0.0474  0.4130
 1713SOL    HW1 5167   4.114   2.760   2.065  1.6582  1.5437  0.4915
 1713SOL    HW2 5168   4.181   2.725   2.196  2.0699 -0.1796 -0.1449
 1714SOL     OW 5169   3.494   0.979   2.053  0.4435  0.3310 -0.1448
 1714SOL    HW1 5170   3.457   1.053   2.102  1.8938 -0.3867  2.1842
 1714SOL    HW2 5171   3.503   1.012   1.964 -3.0909  1.4349 -0.2299
 1715SOL     OW 5172   0.237   1.934   2.765  0.9295 -0.4549 -0.1433
 1715SOL    HW1 5173   0.172   1.973   2.707  1.4828  0.0715 -0.4257
 1715SOL    HW2 5174   0.300   1.893   2.705  2.1828  1.1574  0.0033
 1716SOL     OW 5175   1.728   4.589   1.151 -0.3154  0.3656  0.0798
 1716SOL    HW1 5176   1.642   4.559   1.122 -0.0253  0.3853 -0.8273
 1716SOL    HW2 5177   1.782   4.589   1.072  0.5858  0.1274  0.6761
 1717SOL     OW 5178   3.436   2.138   0.704  0.0873  0.2956  0.3922
 1717SOL    HW1 5179   3.523   2.138   0.744  0.1128  0.9801  0.3427
 1717SOL    HW2 5180   3.453   2.118   0.612  0.2066  0.5627  0.3550
 1718SOL     OW 5181   3.590   3.235   2.426 -0.0415  0.2094 -0.3054
 1718SOL    HW1 5182   3.556   3.276   2.347  0.6161  0.4749 -0.4509
 1718SOL    HW2 5183   3.679   3.209   2.405 -0.2322 -0.7566 -0.0178
 1719SOL     OW 5184   1.215   3.343   2.383  0.0344  0.0902 -0.0807
 1719SOL    HW1 5185   1.266   3.360   2.304  1.7191 -0.2661  0.8765
 1719SOL    HW2 5186   1.152   3.276   2.358  1.6626 -1.2590 -0.7291
 1720SOL     OW 5187   4.291   0.661   0.861 -0.2638  0.0386 -0.4343
 1720SOL    HW1 5188   4.336   0.689   0.941  0.6512 -1.8330 -0.2354
 1720SOL    HW2 5189   4.201   0.645   0.889  0.1369 -0.9879  0.3638
 1721SOL     OW 5190   2.436   0.481   3.030  0.6508 -0.0206 -0.0504
 1721SOL    HW1 5191   2.506   0.516   3.085 -0.2512  0.1765  1.0083
 1721SOL    HW2 5192   2.443   0.531   2.948  2.0798 -0.4012 -0.1806
 1722SOL     OW 5193   4.219   4.100   1.230  0.5033 -0.4992 -0.6740
 1722SOL    HW1 5194   4.250   4.191   1.229  1.1078 -0.6915  0.0254
 1722SOL    HW2 5195   4.276   4.054   1.169  2.1367 -0.9983  1.1145
 1723SOL     OW 5196   0.468   0.529   2.165  0.2455  0.3081 -0.0769
 1723SOL    HW1 5197   0.509   0.484   2.092 -0.3638 -1.4054  0.5788
 1723SOL    HW2 5198   0.528   0.601   2.186 -0.1942  1.6671 -3.0311
 1724SOL     OW 5199   3.469   4.402   2.132  0.0811  0.1787  0.1742
 1724SOL    HW1 5200   3.454   4.451   2.213 -1.7977  1.2069 -0.7284
 1724SOL    HW2 5201   3.525   4.458   2.079 -2.1058  1.4866 -0.8772
 1725SOL     OW 5202   4.505   4.381   2.517 -0.2628 -0.8131 -0.1948
 1725SOL    HW1 5203   4.545   4.364   2.602 -3.3190 -4.7426  0.7496
 1725SOL    HW2 5204   4.577   4.374   2.454  1.8305  0.8443  1.8718
 1726SOL     OW 5205   4.401   3.504   1.733  0.3615 -0.5250  0.8936
 1726SOL    HW1 5206   4.434   3.549   1.656 -1.5406  0.9304  0.8809
 1726SOL    HW2 5207   4.466   3.435   1.749  1.7545  0.2810 -0.8876
 1727SOL     OW 5208   1.239   1.234   3.146 -0.6242  0.3848  0.2107
 1727SOL    HW1 5209   1.223   1.283   3.227 -0.5849 -0.3955  0.7013
 1727SOL    HW2 5210   1.320   1.186   3.162 -0.6454  0.1772 -0.2734
 1728SOL     OW 5211   4.489   3.934   0.118  0.0425  0.0934 -0.7802
 1728SOL    HW1 5212   4.572   3.975   0.095 -0.5798  1.0790 -1.3506
 1728SOL    HW2 5213   4.426   4.006   0.121 -1.1026 -0.8158 -1.8274
 1729SOL     OW 5214   3.829   3.078   2.788 -0.0357 -0.8686 -0.1583
 1729SOL    HW1 5215   3.887   3.103   2.716  0.2015  1.0603  0.6393
 1729SOL    HW2 5216   3.873   3.004   2.830  0.6841 -0.8934 -0.9344
 1730SOL     OW 5217   3.424   0.841   1.595 -0.1733  0.2566 -0.0156
 1730SOL    HW1 5218   3.362   0.867   1.527 -0.5596  1.0845  0.6239
 1730SOL    HW2 5219   3.379   0.773   1.644 -0.4331  0.5867  0.2110
 1731SOL     OW 5220   3.019   1.978   0.438 -0.1780  0.2000  0.3307
 1731SOL    HW1 5221   3.063   1.954   0.520  0.5526  0.4500  0.0266
 1731SOL    HW2 5222   2.958   2.047   0.462  0.0043  0.2414  0.6746
 1732SOL     OW 5223   2.692   2.039   0.165 -0.5166 -0.1721 -0.2497
 1732SOL    HW1 5224   2.727   2.120   0.203 -1.7848 -0.0900  0.8210
 1732SOL    HW2 5225   2.641   2.000   0.236 -3.2194  0.1137 -1.9074
 1733SOL     OW 5226   1.340   2.798   1.112 -0.4428 -0.2587 -0.6165
 1733SOL    HW1 5227   1.422   2.793   1.062  0.7850 -2.1293  1.4091
 1733SOL    HW2 5228   1.336   2.715   1.159 -1.4024  1.4189  2.4947
 1734SOL     OW 5229   3.809   4.237   1.949  0.3518  0.3543  0.1957
 1734SOL    HW1 5230   3.809   4.276   1.861  1.3124 -0.2272 -0.0708
 1734SOL    HW2 5231   3.749   4.163   1.942  2.9449 -1.7940 -0.9750
 1735SOL     OW 5232   2.379   2.664   2.302 -0.5016 -0.4163  0.5731
 1735SOL    HW1 5233   2.369   2.607   2.226  0.2106  0.2516 -0.0321
 1735SOL    HW2 5234   2.440   2.617   2.359  0.3963 -0.0826 -0.1055
 1736SOL     OW 5235   3.623   0.055   1.886 -0.3350  0.2010  0.1895
 1736SOL    HW1 5236   3.627  -0.015   1.820 -0.4611 -0.3876  0.7938
 1736SOL    HW2 5237   3.532   0.053   1.917  0.1346 -0.7054  1.6128
 1737SOL     OW 5238   0.559   2.616   3.102 -0.8583  0.0891 -0.5680
 1737SOL    HW1 5239   0.567   2.571   3.186  1.1909 -1.1318 -1.3139
 1737SOL    HW2 5240   0.570   2.546   3.037 -0.6592  1.2362 -1.8111
 1738SOL     OW 5241   1.264   0.907   0.115 -0.1552  0.1002 -0.4272
 1738SOL    HW1 5242   1.267   0.909   0.211 -0.0273  0.9173 -0.4430
 1738SOL    HW2 5243   1.181   0.865   0.095 -0.7865  1.0759  0.0520
 1739SOL     OW 5244   1.647   4.238   0.329  0.0916  0.7221 -0.0624
 1739SOL    HW1 5245   1.727   4.185   0.326  0.3035  0.8105  2.0781
 1739SOL    HW2 5246   1.659   4.294   0.406 -0.6313  3.0894 -1.5780
 1740SOL     OW 5247   2.740   1.578   2.970  0.1518 -0.1395  0.2606
 1740SOL    HW1 5248   2.689   1.516   3.021 -0.9799  0.7232  0.2016
 1740SOL    HW2 5249   2.826   1.536   2.961  0.2465 -0.5301  2.4344
 1741SOL     OW 5250   3.435   4.508   0.059 -0.5405  0.1469  0.4029
 1741SOL    HW1 5251   3.445   4.594   0.098 -0.2458 -0.4495  1.7205
 1741SOL    HW2 5252   3.495   4.507  -0.015  0.6872  0.5268  1.3608
 1742SOL     OW 5253   1.136   0.487   1.114 -0.2555  0.2360 -0.0772
 1742SOL    HW1 5254   1.183   0.477   1.032  2.8559 -2.1288  1.7593
 1742SOL    HW2 5255   1.146   0.579   1.137 -0.3430  0.7141 -1.8541
 1743SOL     OW 5256   0.335   2.989   1.700 -0.4266  0.1879  0.0104
 1743SOL    HW1 5257   0.354   2.957   1.788  0.1312 -0.2042 -0.2460
 1743SOL    HW2 5258   0.414   3.036   1.674 -0.1012 -0.7431 -0.7452
 1744SOL     OW 5259   1.905   3.548   0.946  0.3459  0.3229  0.4423
 1744SOL    HW1 5260   1.995   3.562   0.975  1.0751 -1.3146 -0.8784
 1744SOL    HW2 5261   1.871   3.636   0.929  0.7420  1.1732  3.5389
 1745SOL     OW 5262   0.270   0.080   0.001  0.0907  0.7443  0.7448
 1745SOL    HW1 5263   0.192   0.046   0.045 -0.6719  2.1653  0.5610
 1745SOL    HW2 5264   0.285   0.021  -0.072 -0.7394  0.3697  0.8709
 1746SOL     OW 5265   0.513   3.074   1.184  0.1519  0.2855 -0.0414
 1746SOL    HW1 5266   0.592   3.056   1.134 -0.9265 -0.8177 -1.4266
 1746SOL    HW2 5267   0.445   3.020   1.144 -1.5144  1.7919  0.5702
 1747SOL     OW 5268   2.624   0.798   0.082 -0.3641  0.4725  0.5372
 1747SOL    HW1 5269   2.606   0.813   0.175 -1.8825  0.4211  0.2821
 1747SOL    HW2 5270   2.719   0.804   0.074 -0.1106 -0.6035  2.2798
 1748SOL     OW 5271   0.796   2.843   2.798  0.2708 -0.1790  0.0869
 1748SOL    HW1 5272   0.827   2.902   2.729  0.2160 -1.1498 -0.7980
 1748SOL    HW2 5273   0.702   2.859   2.802  0.1212 -0.7543 -0.7306
 1749SOL     OW 5274   4.659   0.038   2.760  0.5144 -0.1195  0.3006
 1749SOL    HW1 5275   4.579   0.089   2.747  0.5777 -0.2875 -0.8133
 1749SOL    HW2 5276   4.629  -0.051   2.775  0.4062  0.1822  2.1876
 1750SOL     OW 5277   2.274   2.293   1.723 -0.2050  0.4598  0.0526
 1750SOL    HW1 5278   2.289   2.387   1.726  1.5764  0.2951 -1.6238
 1750SOL    HW2 5279   2.348   2.255   1.770 -1.1088 -0.1138  1.0419
 1751SOL     OW 5280   0.201   1.674   0.330  0.0134 -0.0668 -0.6185
 1751SOL    HW1 5281   0.213   1.690   0.236 -1.2979 -1.0934 -0.9929
 1751SOL    HW2 5282   0.231   1.584   0.343 -1.4179 -0.5293 -0.4029
 1752SOL     OW 5283   2.529   2.267   0.281  0.2946  0.4824 -0.5026
 1752SOL    HW1 5284   2.465   2.333   0.310  0.4531  0.4020  0.0427
 1752SOL    HW2 5285   2.482   2.215   0.216 -0.9428 -0.9193  1.3993
 1753SOL     OW 5286   1.084   4.497   2.162  0.0258 -0.4965 -0.1514
 1753SOL    HW1 5287   1.054   4.441   2.233  0.3260  0.0020  0.3812
 1753SOL    HW2 5288   1.159   4.450   2.126  0.2641 -0.4587  0.2784
 1754SOL     OW 5289   3.987   1.934   2.974 -0.1812  0.3320 -0.5404
 1754SOL    HW1 5290   3.993   1.912   2.881  1.0001  0.5114 -0.5158
 1754SOL    HW2 5291   4.025   1.858   3.019  1.6969  1.3387 -0.3435
 1755SOL     OW 5292   0.510   2.454   0.058  0.7113 -0.1639  0.2779
 1755SOL    HW1 5293   0.442   2.519   0.075  1.1553  0.1714  0.7989
 1755SOL    HW2 5294   0.507   2.440  -0.037  0.6035  0.6170  0.1589
 1756SOL     OW 5295   2.355   1.076   1.698 -0.5496  0.4452  0.4197
 1756SOL    HW1 5296   2.333   1.003   1.639 -0.1196  1.2981 -0.8115
 1756SOL    HW2 5297   2.278   1.133   1.694 -0.1035  1.0089 -0.1039
 1757SOL     OW 5298   0.506   4.339   1.624  0.8675  1.1970 -0.1829
 1757SOL    HW1 5299   0.526   4.277   1.553 -1.3074  0.2075 -0.0198
 1757SOL    HW2 5300   0.555   4.305   1.699 -1.1320 -1.1225  0.2104
 1758SOL     OW 5301   2.523   2.879   1.827  0.4384  0.0921  0.1882
 1758SOL    HW1 5302   2.444   2.933   1.814  0.9316  0.3360 -2.1551
 1758SOL    HW2 5303   2.578   2.931   1.885 -0.2084  0.9157  0.0818
 1759SOL     OW 5304   4.632   3.273   2.203  0.0017 -0.0392  0.0686
 1759SOL    HW1 5305   4.611   3.192   2.251 -0.5840 -0.6215 -1.1234
 1759SOL    HW2 5306   4.606   3.254   2.112  1.1519  1.0025 -0.5003
 1760SOL     OW 5307   1.475   1.167   0.239  0.6000  0.2455 -0.0663
 1760SOL    HW1 5308   1.390   1.154   0.282 -0.7018  2.3541 -1.8150
 1760SOL    HW2 5309   1.488   1.086   0.189  0.9280 -1.1624  2.1206
 1761SOL     OW 5310   3.156   3.945   1.776  0.1552  0.5284  0.8561
 1761SOL    HW1 5311   3.161   3.854   1.748  0.7810  0.8955 -0.3253
 1761SOL    HW2 5312   3.247   3.973   1.782  0.0102  0.7539  2.4041
 1762SOL     OW 5313   1.972   2.341   1.673  0.0181 -0.6611  0.3250
 1762SOL    HW1 5314   1.958   2.429   1.639 -0.6879 -0.5360  0.9316
 1762SOL    HW2 5315   2.060   2.344   1.711 -0.3635  0.0599  1.1802
 1763SOL     OW 5316   3.517   0.654   2.908 -0.4971  0.4163  0.3379
 1763SOL    HW1 5317   3.545   0.726   2.965 -0.2125  0.1423  0.5454
 1763SOL    HW2 5318   3.526   0.575   2.962  1.3606 -0.0549 -0.5880
 1764SOL     OW 5319   3.407   4.203   1.248  0.4039  0.1701  0.0059
 1764SOL    HW1 5320   3.359   4.185   1.328  2.1526  1.2828  1.3778
 1764SOL    HW2 5321   3.355   4.269   1.202 -0.6678 -0.5645  0.1418
 1765SOL     OW 5322   4.470   0.998   1.225  0.6973 -0.2482 -0.0176
 1765SOL    HW1 5323   4.405   0.941   1.185 -1.1556  0.5250  1.7648
 1765SOL    HW2 5324   4.531   1.018   1.154  0.8433 -3.5317 -0.9652
 1766SOL     OW 5325   0.290   2.587   0.641 -0.1080  0.2684  0.1286
 1766SOL    HW1 5326   0.208   2.625   0.673 -1.0259  0.7504 -2.5571
 1766SOL    HW2 5327   0.357   2.651   0.664 -0.6630  0.4721  1.2299
 1767SOL     OW 5328   1.721   0.175   2.399  0.9349 -0.0375 -0.7676
 1767SOL    HW1 5329   1.664   0.248   2.375 -1.6922 -1.1533  1.4962
 1767SOL    HW2 5330   1.752   0.197   2.487  1.7233 -0.7549 -0.8557
 1768SOL     OW 5331   2.695   1.125   0.538 -0.2223  0.2518  1.0368
 1768SOL    HW1 5332   2.700   1.178   0.459 -0.0502  1.3247  1.7493
 1768SOL    HW2 5333   2.603   1.129   0.564 -0.4045 -0.6058  0.5718
 1769SOL     OW 5334   0.902   2.045   2.038 -0.3581  0.0273 -0.5312
 1769SOL    HW1 5335   0.957   1.968   2.026  0.2576  0.2778  0.6046
 1769SOL    HW2 5336   0.956   2.118   2.008 -0.3000  0.2054  0.0046
 1770SOL     OW 5337   3.287   1.949   0.034  0.0075 -0.0895 -0.0647
 1770SOL    HW1 5338   3.353   1.883   0.052 -0.8310 -1.3436 -1.3817
 1770SOL    HW2 5339   3.288   1.959  -0.061 -2.4654 -1.0033 -0.2450
 1771SOL     OW 5340   2.387   0.081   3.070  0.1749 -0.8159  0.5335
 1771SOL    HW1 5341   2.457   0.064   3.008  1.2693  0.6198  1.3123
 1771SOL    HW2 5342   2.317   0.120   3.018  0.1401 -1.7616 -0.1553
 1772SOL     OW 5343   4.632   4.626   0.820 -0.0216  0.3688  0.0886
 1772SOL    HW1 5344   4.542   4.636   0.852  0.4001 -0.6829  1.7648
 1772SOL    HW2 5345   4.623   4.610   0.726 -1.5466  0.7885  0.1344
 1773SOL     OW 5346   3.986   2.964   0.654  0.1224 -0.3023  0.4568
 1773SOL    HW1 5347   3.894   2.989   0.659  0.3974  0.8650 -0.0203
 1773SOL    HW2 5348   3.984   2.873   0.624 -0.8621  0.1650 -1.0261
 1774SOL     OW 5349   1.242   0.691   2.324  0.2559  0.3745 -0.0125
 1774SOL    HW1 5350   1.280   0.618   2.374  0.7959 -0.7141 -1.8949
 1774SOL    HW2 5351   1.152   0.662   2.304  0.2291  0.5451 -0.1455
 1775SOL     OW 5352   3.881   1.315   3.316  0.7188 -0.4527 -0.0432
 1775SOL    HW1 5353   3.881   1.333   3.410  0.5679 -1.4402  0.1571
 1775SOL    HW2 5354   3.907   1.223   3.309 -0.0962 -0.6353 -0.9200
 1776SOL     OW 5355   1.043   3.555   0.139  0.3377  0.0163 -0.0625
 1776SOL    HW1 5356   1.023   3.647   0.120 -0.7209 -0.5698 -1.9975
 1776SOL    HW2 5357   1.138   3.553   0.148  0.2588  1.6600  2.3758
 1777SOL     OW 5358   0.800   3.232   2.624 -0.3535 -0.2663  0.2791
 1777SOL    HW1 5359   0.782   3.268   2.711  1.0213 -0.6188  0.7241
 1777SOL    HW2 5360   0.821   3.140   2.640 -3.3860 -1.2746 -0.7982
 1778SOL     OW 5361   1.402   4.647   0.253 -0.0682 -0.7101 -0.3738
 1778SOL    HW1 5362   1.446   4.605   0.180  0.4593 -0.8937  0.0472
 1778SOL    HW2 5363   1.408   4.741   0.234  1.8068 -0.6450  0.3980
 1779SOL     OW 5364   2.720   3.965   1.322  0.1589  0.1810 -0.0577
 1779SOL    HW1 5365   2.735   4.028   1.252  0.5736  0.7951  0.5790
 1779SOL    HW2 5366   2.718   4.017   1.402 -2.1852 -0.2660  0.2452
 1780SOL     OW 5367   1.205   4.162   2.700 -0.5079 -0.1051 -0.0459
 1780SOL    HW1 5368   1.192   4.071   2.728  1.8443  0.0633  1.8447
 1780SOL    HW2 5369   1.146   4.212   2.756 -1.4309 -0.3834 -0.7383
 1781SOL     OW 5370   3.900   3.757   1.370 -0.2351  0.1576  0.2784
 1781SOL    HW1 5371   3.907   3.851   1.387 -0.2589  0.2822 -0.3519
 1781SOL    HW2 5372   3.825   3.750   1.311 -2.7814 -0.6488  3.3143
 1782SOL     OW 5373   0.916   1.866   1.818  0.1522 -0.1359  0.3606
 1782SOL    HW1 5374   0.837   1.916   1.841 -0.3221 -1.0541  0.7876
 1782SOL    HW2 5375   0.897   1.777   1.849  1.3202 -0.3873  0.3730
 1783SOL     OW 5376   0.060   2.119   2.632  0.0626  0.5445  0.1385
 1783SOL    HW1 5377  -0.001   2.164   2.691  1.0627 -1.8396  3.2916
 1783SOL    HW2 5378   0.139   2.173   2.635  0.2057  0.3045  1.3291
 1784SOL     OW 5379   1.345   4.320   1.676  0.3298 -0.4007 -0.1215
 1784SOL    HW1 5380   1.418   4.262   1.697 -0.4995 -0.9941  1.2890
 1784SOL    HW2 5381   1.355   4.394   1.736 -1.5423 -1.6684  1.9275
 1785SOL     OW 5382   1.251   0.159   1.134 -0.0272 -0.0644 -0.3173
 1785SOL    HW1 5383   1.259   0.146   1.228  1.4937  0.6474 -0.3171
 1785SOL    HW2 5384   1.158   0.175   1.120  0.0266  2.3366  1.4362
 1786SOL     OW 5385   1.323   0.161   2.517  0.2947 -0.0946  0.0506
 1786SOL    HW1 5386   1.389   0.209   2.567 -1.0144  2.1397 -0.2385
 1786SOL    HW2 5387   1.271   0.116   2.583 -1.5937  3.0389  0.9208
 1787SOL     OW 5388   2.573   0.874   2.260  0.5313  0.3511  0.1734
 1787SOL    HW1 5389   2.602   0.824   2.337 -0.6546 -1.6530 -0.5931
 1787SOL    HW2 5390   2.645   0.936   2.243  1.5829 -0.3390  1.8550
 1788SOL     OW 5391   3.290   1.947   1.074  0.5594 -0.4827 -0.1120
 1788SOL    HW1 5392   3.256   1.969   0.987 -1.9172 -0.6237  0.7508
 1788SOL    HW2 5393   3.310   2.032   1.114  0.8018 -0.3759 -0.4480
 1789SOL     OW 5394   0.121   0.644   3.078  0.5497 -0.2650 -0.0808
 1789SOL    HW1 5395   0.118   0.636   2.983  1.9376  1.8864 -0.3601
 1789SOL    HW2 5396   0.202   0.600   3.103  0.3736 -0.5027  0.0769
 1790SOL     OW 5397   0.376   3.714   2.551  0.3478  0.2992 -0.2501
 1790SOL    HW1 5398   0.384   3.806   2.523 -0.5800  0.0043 -1.5630
 1790SOL    HW2 5399   0.466   3.683   2.556  0.6357  1.0433 -0.6080
 1791SOL     OW 5400   2.944   4.269   1.333  0.0055 -0.0386  0.3518
 1791SOL    HW1 5401   2.859   4.229   1.352  0.1554 -0.0138  1.0974
 1791SOL    HW2 5402   2.934   4.306   1.245 -0.4416 -0.8751  0.0359
 1792SOL     OW 5403   2.212   0.621   0.749 -0.6496 -0.4670 -0.1227
 1792SOL    HW1 5404   2.254   0.628   0.835 -0.5348  0.6240 -0.2559
 1792SOL    HW2 5405   2.135   0.565   0.765 -0.5082 -0.4563  0.6431
 1793SOL     OW 5406   3.168   2.898   2.422  0.3471  0.0322  0.3510
 1793SOL    HW1 5407   3.097   2.961   2.428 -1.7089 -1.9900 -0.8412
 1793SOL    HW2 5408   3.213   2.919   2.340 -0.8113 -0.4292 -0.4393
 1794SOL     OW 5409   0.550   0.659   0.736 -0.3662  0.0693 -0.0111
 1794SOL    HW1 5410   0.599   0.740   0.752  2.6050 -1.5599 -0.0447
 1794SOL    HW2 5411   0.576   0.632   0.648  2.7454 -3.2461  1.6274
 1795SOL     OW 5412   2.077   2.246   0.443  0.3027 -1.0927 -0.2137
 1795SOL    HW1 5413   2.099   2.159   0.477 -0.4270 -1.4785 -0.6946
 1795SOL    HW2 5414   2.063   2.231   0.349 -0.6425 -0.6252 -0.1594
 1796SOL     OW 5415   2.892   1.392   2.049  0.2466 -0.7778  0.3772
 1796SOL    HW1 5416   2.938   1.348   2.120  0.0876  0.0131  0.9866
 1796SOL    HW2 5417   2.908   1.485   2.064  0.0300 -0.5908 -0.5015
 1797SOL     OW 5418   3.831   2.465   2.692  0.3834 -0.1391 -0.6548
 1797SOL    HW1 5419   3.861   2.523   2.762 -0.7541  1.3774 -1.3736
 1797SOL    HW2 5420   3.866   2.379   2.716  0.5493  0.4561  1.4455
 1798SOL     OW 5421   3.170   1.536   0.897  0.4181 -0.1445 -0.1141
 1798SOL    HW1 5422   3.217   1.501   0.821  0.0272 -0.1494 -0.3527
 1798SOL    HW2 5423   3.239   1.574   0.951  0.9135 -1.6031  0.3370
 1799SOL     OW 5424   2.381   3.349   2.692 -1.1739  0.2940 -0.4754
 1799SOL    HW1 5425   2.396   3.387   2.606 -1.2225  0.1095 -0.5674
 1799SOL    HW2 5426   2.463   3.361   2.739 -1.1248  0.3357 -0.5717
 1800SOL     OW 5427   2.449   3.103   2.540 -0.1024  0.5248 -0.3909
 1800SOL    HW1 5428   2.410   3.186   2.567 -1.0563  0.3640 -1.2303
 1800SOL    HW2 5429   2.374   3.044   2.528  0.3501  0.2857 -2.3048
 1801SOL     OW 5430   3.124   3.220   2.881  0.5387 -0.7591 -0.0802
 1801SOL    HW1 5431   3.206   3.196   2.839  0.7351 -1.5679  0.7480
 1801SOL    HW2 5432   3.150   3.273   2.956  0.1539  1.3967 -1.3680
 1802SOL     OW 5433   3.736   1.582   0.700  0.0568  0.0963 -0.2547
 1802SOL    HW1 5434   3.678   1.556   0.628  0.7579  1.2513 -1.2822
 1802SOL    HW2 5435   3.820   1.599   0.657  0.6444  0.2691  0.9333
 1803SOL     OW 5436   0.395   2.016   3.008  0.1740  0.0217 -0.3930
 1803SOL    HW1 5437   0.463   1.949   3.010 -2.1860 -2.5538  1.5439
 1803SOL    HW2 5438   0.330   1.983   2.947 -0.8599  0.7282  0.2893
 1804SOL     OW 5439   4.354   2.964   3.474  0.2435 -0.3075  0.3638
 1804SOL    HW1 5440   4.379   2.957   3.566 -0.1136 -0.4067  0.4553
 1804SOL    HW2 5441   4.396   2.889   3.432  0.3004 -0.3346  0.4685
 1805SOL     OW 5442   2.970   3.597   1.070 -0.3016 -0.2149  0.8273
 1805SOL    HW1 5443   3.005   3.640   0.992 -0.5517  0.7854  1.2378
 1805SOL    HW2 5444   2.946   3.670   1.128 -2.6516 -0.8669  0.7522
 1806SOL     OW 5445   2.293   2.122   2.600 -0.4300  0.0938 -0.2270
 1806SOL    HW1 5446   2.308   2.124   2.505 -0.6579  1.5076 -0.2564
 1806SOL    HW2 5447   2.366   2.070   2.634  0.0654  0.1752 -1.1157
 1807SOL     OW 5448   1.481   3.368   2.613  0.2556  0.0300  0.1963
 1807SOL    HW1 5449   1.491   3.274   2.598  1.0450 -0.0791  1.2953
 1807SOL    HW2 5450   1.562   3.395   2.655 -0.6064  0.8753  1.4175
 1808SOL     OW 5451   2.007   2.365   1.177  0.1338 -0.2494 -0.8200
 1808SOL    HW1 5452   1.945   2.313   1.126 -1.5830  1.8884 -1.0839
 1808SOL    HW2 5453   2.003   2.326   1.265 -1.8412 -0.0339 -0.7579
 1809SOL     OW 5454   1.645   4.698   0.418  0.5023 -0.5287  0.6639
 1809SOL    HW1 5455   1.676   4.622   0.368 -0.1616 -1.0738  1.0597
 1809SOL    HW2 5456   1.558   4.673   0.448  0.5852  0.0926  1.4546
 1810SOL     OW 5457   1.467   0.035   0.775  0.0274 -0.1807 -0.4118
 1810SOL    HW1 5458   1.536  -0.008   0.723 -1.3306 -2.2150 -0.6543
 1810SOL    HW2 5459   1.410   0.075   0.710 -0.1650 -0.3348 -0.3389
 1811SOL     OW 5460   0.854   4.611   2.448 -0.0949 -0.4908 -0.3924
 1811SOL    HW1 5461   0.942   4.648   2.447 -0.5049  0.5490 -0.0928
 1811SOL    HW2 5462   0.812   4.648   2.369 -0.0906 -1.4358 -0.8511
 1812SOL     OW 5463   3.127   3.417   0.198  0.1867  0.0638 -0.4357
 1812SOL    HW1 5464   3.060   3.361   0.237 -0.3033  0.4192 -0.7546
 1812SOL    HW2 5465   3.078   3.488   0.156  0.8094  1.0036  0.3594
 1813SOL     OW 5466   4.905   0.818   0.543 -0.2703 -0.0683  0.1176
 1813SOL    HW1 5467   4.993   0.820   0.580 -0.4087  0.2664  0.4334
 1813SOL    HW2 5468   4.849   0.787   0.613 -1.2600  4.7267  1.8514
 1814SOL     OW 5469   2.128   2.800   1.666 -0.3226 -0.1986  0.6013
 1814SOL    HW1 5470   2.108   2.716   1.707 -1.2799  0.8962  2.5185
 1814SOL    HW2 5471   2.043   2.835   1.640 -0.0895  0.7753  1.0977
 1815SOL     OW 5472   2.150   0.040   0.761 -0.3814  0.3120 -0.4586
 1815SOL    HW1 5473   2.185   0.100   0.695 -0.4346 -0.1157 -0.8784
 1815SOL    HW2 5474   2.203  -0.039   0.752  1.7947  1.3398  2.1763
 1816SOL     OW 5475   3.054   4.259   0.457  1.0352  0.5678  0.8299
 1816SOL    HW1 5476   3.078   4.206   0.533  2.3271  0.5101  0.3904
 1816SOL    HW2 5477   3.093   4.214   0.382 -0.5062  0.4328  0.0573
 1817SOL     OW 5478   4.846   3.414   2.531 -0.5438  0.0778 -0.0495
 1817SOL    HW1 5479   4.934   3.450   2.540  0.1647 -1.1251 -1.7332
 1817SOL    HW2 5480   4.857   3.320   2.544 -1.6426 -0.0490  0.0631
 1818SOL     OW 5481   2.535   2.218   1.779  0.0326  0.1463  0.2736
 1818SOL    HW1 5482   2.569   2.139   1.820  1.2598 -0.7072 -2.1528
 1818SOL    HW2 5483   2.550   2.204   1.685 -1.3114  2.5266 -0.3769
 1819SOL     OW 5484   1.783   2.803   2.000 -0.0113 -0.0324 -0.0706
 1819SOL    HW1 5485   1.768   2.744   2.074 -0.3118  1.6695  1.2896
 1819SOL    HW2 5486   1.747   2.887   2.028  1.1567  1.0368 -1.5885
 1820SOL     OW 5487   4.589   4.764   1.292  0.3588  0.2622  0.5656
 1820SOL    HW1 5488   4.563   4.750   1.383 -1.1382  2.2902  0.5255
 1820SOL    HW2 5489   4.685   4.760   1.294  0.4055 -4.2465  1.3282
 1821SOL     OW 5490   4.622   0.443   0.028 -0.3179  0.1194  0.5086
 1821SOL    HW1 5491   4.677   0.416  -0.046  1.3780  1.9909  1.0235
 1821SOL    HW2 5492   4.540   0.470  -0.013  0.3936  0.6187 -0.6661
 1822SOL     OW 5493   2.363   1.517   1.015 -0.3262 -0.0989 -0.8550
 1822SOL    HW1 5494   2.390   1.576   0.944  2.0752 -0.9793 -0.7690
 1822SOL    HW2 5495   2.393   1.561   1.094  1.4043 -1.3306 -0.7855
 1823SOL     OW 5496   2.071   1.156   0.879  0.3645 -0.1897  0.1714
 1823SOL    HW1 5497   2.024   1.194   0.953 -1.3806 -0.1001 -0.9028
 1823SOL    HW2 5498   2.094   1.231   0.824 -2.4709 -0.4621 -1.6053
 1824SOL     OW 5499   0.497   3.843   1.869  0.2085 -0.1439  0.5329
 1824SOL    HW1 5500   0.447   3.808   1.943  0.7339  0.5173  1.2201
 1824SOL    HW2 5501   0.546   3.769   1.836 -0.2613 -0.5142  0.6576
 1825SOL     OW 5502   3.136   3.881   0.151 -0.1853  0.1760  0.1717
 1825SOL    HW1 5503   3.081   3.839   0.085 -0.0667  2.4057 -1.4833
 1825SOL    HW2 5504   3.210   3.822   0.162  0.5539  0.3380 -2.8869
 1826SOL     OW 5505   4.242   4.580   2.008  0.0273 -0.1325 -0.1314
 1826SOL    HW1 5506   4.219   4.624   2.090 -2.2810 -1.9263  0.2628
 1826SOL    HW2 5507   4.184   4.618   1.942  0.7221  0.1230 -0.6137
 1827SOL     OW 5508   2.863   2.205   0.436 -0.1762  0.2911  0.4447
 1827SOL    HW1 5509   2.817   2.232   0.356  0.1315 -1.5492 -0.3937
 1827SOL    HW2 5510   2.926   2.275   0.451 -1.0391  1.2530 -0.2356
 1828SOL     OW 5511   1.030   3.640   0.758 -0.2195  0.0503 -0.3003
 1828SOL    HW1 5512   1.096   3.660   0.692  1.2506 -1.1066  0.7382
 1828SOL    HW2 5513   0.946   3.661   0.716  0.5263 -1.9163 -3.0771
 1829SOL     OW 5514   3.339   4.275   2.687 -0.3494 -0.4921 -0.0776
 1829SOL    HW1 5515   3.392   4.247   2.613  1.1165  1.8317 -0.0332
 1829SOL    HW2 5516   3.291   4.197   2.714 -0.5865 -1.5462 -3.1326
 1830SOL     OW 5517   3.232   0.885   2.364  0.2678 -0.1090  0.0197
 1830SOL    HW1 5518   3.234   0.949   2.293 -0.6955  0.8557  0.8297
 1830SOL    HW2 5519   3.184   0.811   2.328 -0.5665  0.5320 -0.2053
 1831SOL     OW 5520   4.015   1.181   1.788 -0.3683 -0.3427  0.3436
 1831SOL    HW1 5521   4.029   1.088   1.804  1.7544 -0.2216 -0.5287
 1831SOL    HW2 5522   4.090   1.208   1.736 -1.2578  1.7381  0.0529
 1832SOL     OW 5523   3.508   3.463   0.515  0.3706 -0.1150  0.9518
 1832SOL    HW1 5524   3.471   3.438   0.430 -0.4447  0.8300  1.0100
 1832SOL    HW2 5525   3.558   3.386   0.543 -0.3045 -0.8658  0.1497
 1833SOL     OW 5526   2.094   2.526   0.395 -0.2817 -0.0009  0.1645
 1833SOL    HW1 5527   2.051   2.453   0.351 -0.8522 -0.4735  1.4624
 1833SOL    HW2 5528   2.044   2.539   0.476 -0.1456  1.7725  0.0213
 1834SOL     OW 5529   0.672   2.026   0.628  0.0393 -0.5549 -0.6323
 1834SOL    HW1 5530   0.633   1.991   0.708  0.3407 -0.3715 -0.4039
 1834SOL    HW2 5531   0.597   2.052   0.575 -0.1481  0.1721 -0.0299
 1835SOL     OW 5532   0.037   1.550   0.047 -0.4890 -0.4882  0.1216
 1835SOL    HW1 5533  -0.025   1.619   0.025 -0.8268 -0.4976  1.0195
 1835SOL    HW2 5534   0.011   1.521   0.134  0.1525 -1.1902  0.0872
 1836SOL     OW 5535   4.010   3.257   2.985 -0.0720 -0.0349  0.6558
 1836SOL    HW1 5536   3.999   3.315   2.910 -2.5122  0.3033  1.1936
 1836SOL    HW2 5537   3.938   3.194   2.979 -0.1662 -0.1887  2.5303
 1837SOL     OW 5538   3.828   0.799   2.838 -0.1585  0.3475  0.2437
 1837SOL    HW1 5539   3.883   0.772   2.912 -0.7961 -0.6367  0.3803
 1837SOL    HW2 5540   3.746   0.827   2.878 -2.3278 -4.4537 -0.1206
 1838SOL     OW 5541   2.301   1.994   1.711  0.0114  0.1651  0.0370
 1838SOL    HW1 5542   2.248   2.074   1.704  0.5768  0.5129 -0.3025
 1838SOL    HW2 5543   2.304   1.960   1.622  0.2277  0.0602  0.0846
 1839SOL     OW 5544   3.762   0.650   0.704 -0.1831 -0.1719 -0.1309
 1839SOL    HW1 5545   3.700   0.598   0.756  0.9741 -0.4054  1.0855
 1839SOL    HW2 5546   3.724   0.738   0.700 -2.2867 -1.0839 -2.4176
 1840SOL     OW 5547   3.105   2.726   0.943  0.0077  0.2604 -0.0142
 1840SOL    HW1 5548   3.195   2.745   0.919 -0.1101  1.0659  0.1598
 1840SOL    HW2 5549   3.076   2.662   0.878  1.0788 -0.9629  0.6617
 1841SOL     OW 5550   0.496   4.605   0.192  0.8905 -0.0812  0.3867
 1841SOL    HW1 5551   0.589   4.594   0.215  0.5854 -1.5031  1.0802
 1841SOL    HW2 5552   0.470   4.686   0.236  1.8834  0.5443 -0.1309
 1842SOL     OW 5553   1.178   3.767   3.275 -0.0369  0.1973 -0.0658
 1842SOL    HW1 5554   1.122   3.836   3.239  0.0143 -0.4720 -1.5142
 1842SOL    HW2 5555   1.184   3.702   3.205  1.7121 -0.2374  0.4308
 1843SOL     OW 5556   0.406   2.620   1.333 -0.1925  0.4205  0.1125
 1843SOL    HW1 5557   0.477   2.556   1.322  0.1294  0.8230 -0.2215
 1843SOL    HW2 5558   0.411   2.674   1.254  0.1007  1.3972  0.7743
 1844SOL     OW 5559   4.397   2.265   0.492  0.1323  0.4191  0.4911
 1844SOL    HW1 5560   4.310   2.245   0.527 -0.0622  1.4003  0.5781
 1844SOL    HW2 5561   4.446   2.298   0.567  0.1230  1.2710  0.1257
 1845SOL     OW 5562   1.446   4.563   3.430  0.4228  0.0841  0.2336
 1845SOL    HW1 5563   1.466   4.650   3.465  0.7604  0.8644 -1.7988
 1845SOL    HW2 5564   1.530   4.528   3.402 -0.0151  0.1000 -1.1348
 1846SOL     OW 5565   0.827   1.904   0.913 -0.0153 -0.4197 -0.1288
 1846SOL    HW1 5566   0.736   1.907   0.884 -0.1698  2.1567  0.3661
 1846SOL    HW2 5567   0.875   1.955   0.848  0.6838  0.1226  0.7842
 1847SOL     OW 5568   4.676   2.312   0.040 -0.7828 -0.0288  0.1375
 1847SOL    HW1 5569   4.762   2.339   0.010 -0.6918  2.2375  2.1524
 1847SOL    HW2 5570   4.652   2.239  -0.017  1.6863  0.4186 -1.5989
 1848SOL     OW 5571   1.517   0.786   1.309  0.2269 -0.6360  0.2079
 1848SOL    HW1 5572   1.457   0.718   1.277 -0.2207 -0.2255  0.1668
 1848SOL    HW2 5573   1.564   0.814   1.230  2.4164 -2.8161  0.6350
 1849SOL     OW 5574   0.385   4.783   2.894  0.3740  0.1813 -0.1905
 1849SOL    HW1 5575   0.478   4.786   2.918 -0.0111  0.8127  1.3707
 1849SOL    HW2 5576   0.348   4.714   2.948 -0.3920  1.1255  0.5192
 1850SOL     OW 5577   3.555   1.445   2.833  0.0641  0.3520 -0.4178
 1850SOL    HW1 5578   3.518   1.357   2.836  1.1877 -0.1330  1.1672
 1850SOL    HW2 5579   3.481   1.503   2.849 -0.4550 -0.4187  0.0944
 1851SOL     OW 5580   0.182   0.199   1.317 -0.2403 -0.5461 -0.1463
 1851SOL    HW1 5581   0.126   0.202   1.239 -0.3905  1.2646 -0.0209
 1851SOL    HW2 5582   0.128   0.156   1.384 -1.4110  0.8649 -0.1224
 1852SOL     OW 5583   0.257   2.337   1.819 -0.1693 -0.3776  1.1877
 1852SOL    HW1 5584   0.179   2.318   1.871  0.3421 -2.5945  1.2403
 1852SOL    HW2 5585   0.303   2.405   1.868 -0.9974 -0.5845  2.2828
 1853SOL     OW 5586   4.170   2.314   1.341 -0.3166  0.7232 -0.4544
 1853SOL    HW1 5587   4.237   2.352   1.397 -1.4123  0.8467  0.8057
 1853SOL    HW2 5588   4.150   2.230   1.381  0.0685  0.0485 -1.6298
 1854SOL     OW 5589   2.752   0.598   3.043 -0.1689 -0.2688 -0.0811
 1854SOL    HW1 5590   2.801   0.567   2.966  0.3758 -0.3675  0.2961
 1854SOL    HW2 5591   2.788   0.546   3.115 -1.8914 -1.4287 -0.0129
 1855SOL     OW 5592   3.787   2.525   1.085 -0.2620 -0.2085  0.0159
 1855SOL    HW1 5593   3.834   2.605   1.061 -0.3456 -0.2821 -0.4023
 1855SOL    HW2 5594   3.856   2.459   1.093 -0.3825 -0.6132 -1.8252
 1856SOL     OW 5595   3.129   2.988   0.780 -0.2125  0.7464 -0.1165
 1856SOL    HW1 5596   3.166   2.989   0.868  0.3977 -0.8771 -0.3084
 1856SOL    HW2 5597   3.176   3.056   0.732 -0.7582  1.8463  0.8613
 1857SOL     OW 5598   4.712   2.141   3.329 -0.3229  0.0140 -0.0417
 1857SOL    HW1 5599   4.743   2.146   3.239  0.8758  0.8701  0.3992
 1857SOL    HW2 5600   4.635   2.084   3.324  0.1921 -0.6159 -1.4657
 1858SOL     OW 5601   1.950   3.702   0.477  0.6185  0.0227 -0.6665
 1858SOL    HW1 5602   1.979   3.774   0.533 -1.6670  1.5637 -1.3403
 1858SOL    HW2 5603   1.941   3.740   0.390  0.5903 -1.4166 -1.3275
 1859SOL     OW 5604   3.037   1.054   1.492 -0.2850  0.0667  0.1470
 1859SOL    HW1 5605   2.965   1.110   1.464 -1.3391 -1.1346  0.3318
 1859SOL    HW2 5606   3.090   1.109   1.548 -0.7805  1.1363 -0.4128
 1860SOL     OW 5607   2.746   2.689   1.011 -0.4225  0.2432 -0.2759
 1860SOL    HW1 5608   2.693   2.764   1.039  1.1385  0.5539  2.0696
 1860SOL    HW2 5609   2.814   2.727   0.956 -1.9317 -0.0418 -2.4818
 1861SOL     OW 5610   0.238   3.784   1.131  0.9212 -0.1278 -0.0147
 1861SOL    HW1 5611   0.279   3.845   1.070 -3.5060  0.3548 -2.9675
 1861SOL    HW2 5612   0.226   3.704   1.080 -0.7756 -0.5657  0.9796
 1862SOL     OW 5613   0.602   3.585   2.076  0.7503  0.3002 -0.9086
 1862SOL    HW1 5614   0.672   3.596   2.011  0.6008 -0.5526 -1.2321
 1862SOL    HW2 5615   0.555   3.508   2.046  0.5572  0.0117  0.1220
 1863SOL     OW 5616   2.658   4.142   1.781  0.1855 -0.2887  0.2139
 1863SOL    HW1 5617   2.682   4.194   1.858  1.1335  0.6451 -0.6777
 1863SOL    HW2 5618   2.668   4.051   1.809 -0.4796 -0.0048  1.4901
 1864SOL     OW 5619   2.014   2.770   2.246  0.6690  0.0060 -0.2985
 1864SOL    HW1 5620   1.980   2.850   2.287 -0.2114 -0.2820 -0.4283
 1864SOL    HW2 5621   2.081   2.801   2.185  1.6858  0.4796  1.0126
 1865SOL     OW 5622   1.892   4.713   3.003 -0.7609 -0.6528 -0.5781
 1865SOL    HW1 5623   1.975   4.676   2.976 -0.2624 -0.1108  0.1788
 1865SOL    HW2 5624   1.885   4.692   3.096 -0.3383  1.3332 -0.0510
 1866SOL     OW 5625   3.679   2.249   1.339 -0.0683 -0.7749 -0.6955
 1866SOL    HW1 5626   3.701   2.341   1.329 -0.3732 -0.7153 -0.8386
 1866SOL    HW2 5627   3.585   2.249   1.359  0.1231 -0.9920  0.2735
 1867SOL     OW 5628   3.034   1.492   2.895  0.1139 -0.0513 -0.0480
 1867SOL    HW1 5629   3.035   1.536   2.980 -1.1743  0.2163 -0.1501
 1867SOL    HW2 5630   3.060   1.560   2.833  1.7865 -0.4347  0.1773
 1868SOL     OW 5631   0.767   3.513   3.498 -0.6372 -0.1371  0.0034
 1868SOL    HW1 5632   0.855   3.547   3.514 -0.1179 -0.7510 -1.3576
 1868SOL    HW2 5633   0.745   3.544   3.410 -0.9732 -1.5671 -0.4457
 1869SOL     OW 5634   1.687   0.672   0.380 -0.0687  0.4298  0.0122
 1869SOL    HW1 5635   1.678   0.577   0.387 -2.8575  0.6490  0.7421
 1869SOL    HW2 5636   1.639   0.695   0.301  1.8546  1.1565 -1.0086
 1870SOL     OW 5637   1.471   2.640   0.377 -0.0733 -0.0090  0.0105
 1870SOL    HW1 5638   1.490   2.733   0.372 -1.1963  0.1941 -0.8275
 1870SOL    HW2 5639   1.524   2.601   0.308 -0.8124  0.2379 -0.7154
 1871SOL     OW 5640   4.058   0.346   2.070 -0.3289 -0.0611 -0.2978
 1871SOL    HW1 5641   4.036   0.264   2.115  0.4102 -0.6487 -0.9958
 1871SOL    HW2 5642   4.111   0.394   2.133  2.9174 -1.9774 -1.3490
 1872SOL     OW 5643   2.804   4.361   3.302 -0.4969  0.1353 -0.7726
 1872SOL    HW1 5644   2.882   4.342   3.355 -0.2222 -0.4881 -1.3905
 1872SOL    HW2 5645   2.837   4.412   3.228 -1.1268  2.5589  0.5051
 1873SOL     OW 5646   4.568   4.710   2.777  0.3540  0.1268 -0.0962
 1873SOL    HW1 5647   4.658   4.685   2.757 -0.3411 -0.6955 -2.4733
 1873SOL    HW2 5648   4.539   4.644   2.840  1.0657 -0.2559 -0.1520
 1874SOL     OW 5649   4.456   4.001   3.016 -0.0320  0.3643  0.1393
 1874SOL    HW1 5650   4.511   3.924   3.031  0.6839  0.5873 -1.2506
 1874SOL    HW2 5651   4.516   4.069   2.987 -1.0527  0.5089 -1.7798
 1875SOL     OW 5652   1.064   4.451   0.486  0.2194 -0.2413  0.1756
 1875SOL    HW1 5653   1.090   4.543   0.489 -1.1840  0.3024 -2.2640
 1875SOL    HW2 5654   1.073   4.422   0.577  0.3967  2.3665  1.0922
 1876SOL     OW 5655   4.240   0.319   1.399  0.5498  0.5725  0.2433
 1876SOL    HW1 5656   4.241   0.286   1.309  0.2895 -0.5363  0.6286
 1876SOL    HW2 5657   4.333   0.329   1.422  0.6244  0.4610 -0.0103
 1877SOL     OW 5658   2.916   0.508   2.831  0.2654  0.2558 -0.1691
 1877SOL    HW1 5659   2.904   0.592   2.786 -0.0915 -0.3215 -1.1991
 1877SOL    HW2 5660   3.007   0.510   2.861  0.0041  1.3650  0.6191
 1878SOL     OW 5661   3.414   2.993   1.337 -0.3075  0.0019  0.2821
 1878SOL    HW1 5662   3.322   3.018   1.330 -0.3907  0.8485  3.2023
 1878SOL    HW2 5663   3.412   2.902   1.366 -0.2580  0.1324  0.7065
 1879SOL     OW 5664   1.865   2.607   1.534  0.4765  0.4712 -0.5113
 1879SOL    HW1 5665   1.865   2.582   1.441 -1.2034  0.5568 -0.5617
 1879SOL    HW2 5666   1.875   2.702   1.533 -0.4926  0.5773 -0.6574
 1880SOL     OW 5667   2.667   2.349   0.960  0.7939  0.0363 -0.2143
 1880SOL    HW1 5668   2.759   2.341   0.983  0.5876  0.6569  0.8802
 1880SOL    HW2 5669   2.661   2.432   0.914  0.5219  0.8118  1.1763
 1881SOL     OW 5670   1.763   0.447   3.472  0.2364 -0.3063 -0.1203
 1881SOL    HW1 5671   1.723   0.361   3.458  0.2857 -0.0786 -1.8793
 1881SOL    HW2 5672   1.805   0.467   3.389  3.2609 -0.1222  1.3257
 1882SOL     OW 5673   0.245   0.872   1.532  0.3370 -0.9488 -0.4106
 1882SOL    HW1 5674   0.184   0.940   1.506  1.7844  1.2713  1.5960
 1882SOL    HW2 5675   0.203   0.829   1.607  2.0078  2.2584  2.6638
 1883SOL     OW 5676   1.522   3.866   0.955 -0.4229  0.1608 -0.2295
 1883SOL    HW1 5677   1.442   3.876   0.903  0.2469 -0.7443 -1.4780
 1883SOL    HW2 5678   1.491   3.851   1.044 -1.6914 -1.2031 -0.8600
 1884SOL     OW 5679   2.083   1.342   0.658  0.0668 -0.0402 -0.2178
 1884SOL    HW1 5680   2.050   1.429   0.636 -0.4301 -0.2954 -0.4973
 1884SOL    HW2 5681   2.110   1.304   0.574 -0.9411 -0.6479 -0.2835
 1885SOL     OW 5682   4.672   1.987   2.465  0.5846 -0.6710 -0.0316
 1885SOL    HW1 5683   4.634   2.021   2.546 -2.0826 -1.2123 -0.9539
 1885SOL    HW2 5684   4.710   1.903   2.491  2.2310  0.3642  1.1334
 1886SOL     OW 5685   0.630   2.424   0.847  0.9929 -0.8533 -0.7018
 1886SOL    HW1 5686   0.608   2.368   0.921 -0.5171 -0.3448 -0.7269
 1886SOL    HW2 5687   0.559   2.410   0.784  2.0136 -0.9364 -1.8731
 1887SOL     OW 5688   3.482   1.190   2.925  0.3140  0.4851 -0.1753
 1887SOL    HW1 5689   3.402   1.153   2.962 -0.4210  0.7540 -1.4511
 1887SOL    HW2 5690   3.541   1.198   3.000 -1.6253  2.4552  1.2465
 1888SOL     OW 5691   2.995   2.559   2.179  0.0330 -0.4871 -0.4314
 1888SOL    HW1 5692   2.994   2.474   2.136  1.3658  0.0235 -1.5464
 1888SOL    HW2 5693   3.001   2.539   2.272 -1.0901 -1.6048 -0.5735
 1889SOL     OW 5694   2.714   0.104   1.921 -0.5142 -0.1332  0.0870
 1889SOL    HW1 5695   2.663   0.034   1.882 -1.8023  0.3634  0.8158
 1889SOL    HW2 5696   2.702   0.092   2.016 -0.3350  0.7595  0.2317
 1890SOL     OW 5697   3.979   4.604   2.579  0.2706 -0.1202 -0.0491
 1890SOL    HW1 5698   3.900   4.651   2.604  0.4221  0.3060 -0.3665
 1890SOL    HW2 5699   3.949   4.516   2.557 -0.4114  0.5828 -2.1092
 1891SOL     OW 5700   0.664   2.219   2.494  0.4906 -0.6581 -0.2093
 1891SOL    HW1 5701   0.582   2.192   2.454  0.6831 -2.4534  0.5156
 1891SOL    HW2 5702   0.678   2.157   2.566  3.1940 -1.3165 -1.1819
 1892SOL     OW 5703   0.133   0.703   1.769 -0.1726  0.2392  0.1883
 1892SOL    HW1 5704   0.168   0.642   1.834 -2.0372 -0.9524  0.1163
 1892SOL    HW2 5705   0.149   0.661   1.685  2.8816  2.0879 -0.3550
 1893SOL     OW 5706   1.249   0.417   2.460  0.3140  0.1914  0.6175
 1893SOL    HW1 5707   1.241   0.321   2.458 -0.7085  0.2786  0.1737
 1893SOL    HW2 5708   1.159   0.449   2.465  0.5251  1.1695 -1.0974
 1894SOL     OW 5709   4.227   3.363   2.119 -0.1369 -0.3735  0.5693
 1894SOL    HW1 5710   4.230   3.279   2.073 -0.1668 -0.3511  0.5261
 1894SOL    HW2 5711   4.219   3.428   2.049  0.8650 -0.2687  0.5497
 1895SOL     OW 5712   1.261   0.119   0.593 -0.0618 -0.8110 -0.0224
 1895SOL    HW1 5713   1.253   0.053   0.523  1.2513 -0.4097 -0.5707
 1895SOL    HW2 5714   1.198   0.090   0.659 -1.5328 -1.0617 -1.4643
 1896SOL     OW 5715   2.939   1.576   0.436 -0.0923  0.8242  0.6980
 1896SOL    HW1 5716   2.932   1.597   0.529  0.6865 -0.9536  1.2034
 1896SOL    HW2 5717   2.941   1.480   0.434  2.1173  0.8386 -0.9554
 1897SOL     OW 5718   1.021   1.051   0.304  0.1251 -0.7253  0.2961
 1897SOL    HW1 5719   0.952   1.091   0.251  0.3210  1.4592  1.5722
 1897SOL    HW2 5720   0.975   1.010   0.377  0.0813 -0.4793  0.4077
 1898SOL     OW 5721   3.735   0.086   0.863 -0.1823  0.2035 -0.5374
 1898SOL    HW1 5722   3.660   0.042   0.823 -0.5770  1.7006 -1.5496
 1898SOL    HW2 5723   3.739   0.171   0.819  1.3418  0.6644  0.4018
 1899SOL     OW 5724   2.431   0.266   0.293  0.4663  0.2272  0.1258
 1899SOL    HW1 5725   2.371   0.195   0.270 -1.0404  2.1100 -2.2073
 1899SOL    HW2 5726   2.385   0.314   0.362  0.5323  0.1321  0.2363
 1900SOL     OW 5727   2.833   0.734   1.202 -0.1686  0.2894 -0.0395
 1900SOL    HW1 5728   2.771   0.720   1.131  1.1565 -0.4251 -1.0862
 1900SOL    HW2 5729   2.864   0.824   1.190  2.1792 -0.6990 -2.1725
 1901SOL     OW 5730   2.355   0.599   2.792 -0.2168 -0.6735 -1.1161
 1901SOL    HW1 5731   2.305   0.586   2.711 -0.4356 -1.7550 -0.8219
 1901SOL    HW2 5732   2.360   0.694   2.801 -3.6960 -0.4163 -0.2976
 1902SOL     OW 5733   0.329   0.212   0.542 -0.1685  0.7005  0.3997
 1902SOL    HW1 5734   0.414   0.199   0.583 -0.6141 -3.3177  0.5069
 1902SOL    HW2 5735   0.346   0.207   0.448  0.0183  3.1526  0.2490
 1903SOL     OW 5736   1.804   0.418   1.631  0.7051  0.4898 -0.2708
 1903SOL    HW1 5737   1.747   0.396   1.557 -0.0176  0.8455  0.1732
 1903SOL    HW2 5738   1.892   0.391   1.602  0.1483 -1.1717 -0.4883
 1904SOL     OW 5739   1.830   4.636   1.398  0.4437  0.4039 -0.0165
 1904SOL    HW1 5740   1.794   4.718   1.431  0.5282  0.6978 -0.6285
 1904SOL    HW2 5741   1.783   4.620   1.316  1.7602  0.8551 -0.8908
 1905SOL     OW 5742   4.633   4.946   0.094 -0.1349  0.0755  0.0386
 1905SOL    HW1 5743   4.568   4.966   0.026 -0.9604  0.7500  1.0010
 1905SOL    HW2 5744   4.690   4.880   0.054 -0.4884  0.5933 -1.3718
 1906SOL     OW 5745   0.358   3.609   0.298 -0.2200 -0.8636  0.2493
 1906SOL    HW1 5746   0.401   3.575   0.220  1.0384 -1.2189  1.0750
 1906SOL    HW2 5747   0.363   3.538   0.362 -0.7650 -0.3985  0.8258
 1907SOL     OW 5748   4.074   4.084   3.078 -0.1876 -0.1863  0.1591
 1907SOL    HW1 5749   4.142   4.105   3.143 -0.8640  1.7773  0.3084
 1907SOL    HW2 5750   4.119   4.090   2.994 -0.1625  1.2232  0.2502
 1908SOL     OW 5751   4.859   4.389   1.942 -0.1303 -0.5909 -0.7025
 1908SOL    HW1 5752   4.775   4.343   1.941  0.0752 -1.0773  1.1118
 1908SOL    HW2 5753   4.841   4.472   1.897 -0.8743 -1.7679 -2.6806
 1909SOL     OW 5754   2.922   4.393   1.074  0.1375  0.1174  0.1695
 1909SOL    HW1 5755   2.828   4.404   1.060  0.0541 -1.0239 -0.2951
 1909SOL    HW2 5756   2.960   4.479   1.057 -0.6918  0.3037 -0.8313
 1910SOL     OW 5757   0.297   3.809   2.126 -0.1905 -0.2187  0.4971
 1910SOL    HW1 5758   0.248   3.889   2.144  0.6606  0.7912 -1.3883
 1910SOL    HW2 5759   0.235   3.753   2.079 -0.1503  0.2446 -0.1209
 1911SOL     OW 5760   1.635   0.045   0.310 -0.1008  0.1182  0.0522
 1911SOL    HW1 5761   1.656  -0.044   0.337  1.1412  0.7532  1.2670
 1911SOL    HW2 5762   1.680   0.055   0.226  0.8185  0.0002  0.5185
 1912SOL     OW 5763   2.667   3.732   0.481 -0.0292 -0.1009 -0.0762
 1912SOL    HW1 5764   2.686   3.800   0.547 -1.1899  1.8455 -1.6480
 1912SOL    HW2 5765   2.582   3.697   0.507 -0.0398 -0.0298 -0.0136
 1913SOL     OW 5766   1.673   3.518   1.337 -0.8568  0.0349 -0.4409
 1913SOL    HW1 5767   1.710   3.533   1.423 -1.7553 -0.8589  0.1295
 1913SOL    HW2 5768   1.738   3.464   1.291 -1.8003 -2.4682  0.9327
 1914SOL     OW 5769   2.672   0.531   1.315 -0.1913 -0.1923 -0.6016
 1914SOL    HW1 5770   2.737   0.597   1.292  0.4871 -1.2383 -1.7947
 1914SOL    HW2 5771   2.665   0.537   1.410  0.4043  1.0719 -0.6147
 1915SOL     OW 5772   1.007   4.160   0.535  0.1454  0.3349 -0.0230
 1915SOL    HW1 5773   1.035   4.072   0.508  1.3101  0.1923  1.5192
 1915SOL    HW2 5774   0.925   4.145   0.581 -0.3638  0.2408 -0.9324
 1916SOL     OW 5775   1.174   4.937   3.001  0.0642 -0.7402 -0.0224
 1916SOL    HW1 5776   1.082   4.938   2.973  0.0570  0.7293 -0.0328
 1916SOL    HW2 5777   1.218   4.882   2.936 -0.4350  0.3699 -1.3559
 1917SOL     OW 5778   0.560   3.814   0.305  0.3071 -0.1564 -0.4221
 1917SOL    HW1 5779   0.644   3.768   0.314  0.3569  0.1892  1.2539
 1917SOL    HW2 5780   0.494   3.749   0.331  0.2572  0.2175  0.4350
 1918SOL     OW 5781   1.884   2.134   2.080  0.9902 -0.8903  0.4413
 1918SOL    HW1 5782   1.896   2.146   2.175 -1.0497  0.0831  0.6252
 1918SOL    HW2 5783   1.865   2.221   2.047  0.0883 -1.4727 -0.6098
 1919SOL     OW 5784   4.693   3.863   1.680 -0.4581 -0.1476  0.3461
 1919SOL    HW1 5785   4.772   3.872   1.733  1.5111 -0.1833 -2.3838
 1919SOL    HW2 5786   4.626   3.910   1.729  2.3510  4.0704  0.7091
 1920SOL     OW 5787   0.653   3.829   1.515  0.3035  0.2582 -0.6259
 1920SOL    HW1 5788   0.564   3.841   1.546  1.4866  1.3261  2.8039
 1920SOL    HW2 5789   0.659   3.882   1.435 -1.5809  1.7903  0.1886
 1921SOL     OW 5790   0.918   1.079   1.863  0.3635 -0.1665  0.0326
 1921SOL    HW1 5791   0.860   1.004   1.851  0.6375 -0.3447 -0.1898
 1921SOL    HW2 5792   0.976   1.053   1.935 -0.2179  0.2517  0.6702
 1922SOL     OW 5793   3.116   0.415   2.091 -0.1614 -0.3568  0.6523
 1922SOL    HW1 5794   3.089   0.323   2.086 -1.4387 -0.1077  2.1493
 1922SOL    HW2 5795   3.209   0.414   2.067 -0.1583 -2.0405  0.6191
 1923SOL     OW 5796   0.792   0.095   0.574 -0.4236 -0.3266  0.1635
[truncated: 182,045 more chars]
