# Supplementary material for: Adding the AMBER 14SB Force Field to the Stochastic Titration CpHMD Method
Source: J Chem Theory Comput. 2025 Jun 16;21(13):6292–304. doi: 10.1021/acs.jctc.5c00415 (PMC12818765; doi:10.1021/acs.jctc.5c00415)
Supplement: Supplementary file 1 [file ct5c00415_si_001.zip › code_availability/MD-runs/dipeptides/CAP-HIE-GLU-CAP/final-CAP-HIE-GLU-CAP.gro]

Protein in water
 8298
    1ACE    CH3    1   1.446   4.325   1.866 -0.4853 -1.1346 -0.0248
    1ACE   HH31    2   1.406   4.331   1.967 -1.4000  0.8152 -0.4657
    1ACE   HH32    3   1.435   4.422   1.818 -0.0885 -0.5122  1.1316
    1ACE   HH33    4   1.381   4.257   1.810 -1.5526  0.3691 -0.6877
    1ACE      C    5   1.594   4.275   1.867  0.9718  0.3707  0.1258
    1ACE      O    6   1.655   4.267   1.969  0.4763 -0.6305 -0.0842
    2HIE      N    7   1.638   4.243   1.743 -0.1883 -0.0054 -0.4957
    2HIE      H    8   1.585   4.272   1.662  1.4686 -1.1967 -2.1117
    2HIE     CA    9   1.762   4.181   1.712 -0.0193  0.4807  0.1422
    2HIE     HA   10   1.770   4.091   1.773 -0.0775 -1.9035 -3.1228
    2HIE     CB   11   1.757   4.132   1.569 -0.3533  0.2848  0.6251
    2HIE    HB1   12   1.666   4.074   1.554 -0.0451 -0.3718  1.2173
    2HIE    HB2   13   1.844   4.067   1.570  0.1318  0.8825  2.8257
    2HIE     CG   14   1.785   4.229   1.461  0.5862  0.2246  0.3059
    2HIE    ND1   15   1.715   4.336   1.416 -0.1707 -0.3740 -0.1359
    2HIE    CE1   16   1.790   4.408   1.328  0.0368 -0.4342  0.7879
    2HIE    HE1   17   1.778   4.508   1.290  3.5515  0.2694  1.1758
    2HIE    NE2   18   1.899   4.340   1.303  0.3613 -0.1157 -0.0579
    2HIE    HE2   19   1.980   4.377   1.257  1.1136  0.2000  1.4749
    2HIE    CD2   20   1.896   4.227   1.381  0.5806  0.2692  0.5636
    2HIE    HD2   21   1.978   4.160   1.398  1.7003  1.5548  0.3620
    2HIE      C   22   1.886   4.269   1.739  0.2257  0.5032 -0.2595
    2HIE      O   23   1.870   4.394   1.751  0.0869  0.0025 -0.0376
    3GLU      N   24   2.003   4.218   1.756 -0.1900 -0.4836  0.1160
    3GLU      H   25   2.019   4.119   1.744 -1.1859 -0.9237  2.0785
    3GLU     CA   26   2.126   4.310   1.750  0.2310  0.4991 -0.8272
    3GLU     HA   27   2.110   4.379   1.832 -1.0640 -1.6049  0.7845
    3GLU     CB   28   2.239   4.215   1.787  0.0559 -0.0694  0.0573
    3GLU    HB1   29   2.241   4.145   1.703  2.9900  2.3047 -2.0554
    3GLU    HB2   30   2.221   4.170   1.885 -0.9533  2.1543  0.9572
    3GLU     CG   31   2.378   4.282   1.781 -0.0001 -0.6154 -0.0088
    3GLU    HG1   32   2.408   4.300   1.678  0.0763  1.3407  0.3271
    3GLU    HG2   33   2.457   4.218   1.821  0.9989  0.8767  0.4477
    3GLU     CD   34   2.386   4.414   1.861 -0.7420  0.2917 -1.2702
    3GLU    OE1   35   2.344   4.418   1.979  0.1444 -0.0684 -1.1204
    3GLU    OE2   36   2.438   4.510   1.803  0.7823 -0.0451 -0.3518
    3GLU      C   37   2.147   4.375   1.616  0.3533  0.3507 -0.2265
    3GLU      O   38   2.149   4.310   1.513 -0.5331 -0.0082 -0.1056
    4NHE      N   39   2.163   4.508   1.623  0.1902  0.0402  1.1911
    4NHE     H1   40   2.148   4.552   1.712 -1.3801  1.0679  0.4716
    4NHE     H2   41   2.160   4.548   1.531 -0.2719  0.5992  1.4428
    5SOL     OW   42   2.464   2.168   2.488  0.3994 -0.2039 -0.5188
    5SOL    HW1   43   2.453   2.220   2.568 -0.1804 -0.0274 -0.7125
    5SOL    HW2   44   2.468   2.233   2.418  0.8604 -0.3625 -0.6439
    6SOL     OW   45   0.406   4.198   3.029 -0.1022  0.0815  0.1189
    6SOL    HW1   46   0.383   4.106   3.044 -0.6424 -0.0139 -1.2223
    6SOL    HW2   47   0.344   4.248   3.082 -1.2356 -0.2778 -0.8394
    7SOL     OW   48   1.426   1.338   0.738 -0.0762  0.0952 -0.2778
    7SOL    HW1   49   1.344   1.314   0.782  1.3598 -1.1359  1.8604
    7SOL    HW2   50   1.495   1.309   0.797  1.9431  1.4732 -1.8234
    8SOL     OW   51   0.967   4.182   1.241 -0.1385  0.2462  0.3266
    8SOL    HW1   52   0.941   4.090   1.241  0.4800  0.0622  0.2332
    8SOL    HW2   53   0.991   4.200   1.150 -1.6285  0.9164  0.0379
    9SOL     OW   54   1.961   3.677   0.681 -0.2640  0.5342  0.3788
    9SOL    HW1   55   1.990   3.633   0.761  0.6590 -1.6916 -1.0816
    9SOL    HW2   56   2.021   3.751   0.671  2.5011 -1.6346 -0.4178
   10SOL     OW   57   2.698   2.402   2.952 -0.1736  0.1332  0.1661
   10SOL    HW1   58   2.689   2.307   2.941 -0.1792 -0.3886  3.6379
   10SOL    HW2   59   2.777   2.424   2.902  0.2288 -1.8186 -0.1553
   11SOL     OW   60   0.278   1.154   2.024 -0.3671 -0.2737  0.0241
   11SOL    HW1   61   0.308   1.078   2.075 -0.4261 -0.5885 -0.4073
   11SOL    HW2   62   0.216   1.198   2.082 -0.5796 -0.7336  0.1574
   12SOL     OW   63   4.413   4.549   3.096 -0.2607 -0.3002  0.4427
   12SOL    HW1   64   4.333   4.505   3.124  0.3940 -1.8665 -0.0471
   12SOL    HW2   65   4.471   4.545   3.172  0.7134 -2.6160 -0.3131
   13SOL     OW   66   0.659   3.202   1.757 -0.2610  0.3810  0.0421
   13SOL    HW1   67   0.650   3.196   1.852  0.5029  0.3722  0.1255
   13SOL    HW2   68   0.746   3.164   1.739 -0.2701  0.6593 -0.6215
   14SOL     OW   69   3.022   1.436   1.872  0.0172  0.8494 -0.0867
   14SOL    HW1   70   3.111   1.409   1.850  0.3856  1.7571  0.2471
   14SOL    HW2   71   3.029   1.475   1.959 -1.0000 -0.5034  0.6393
   15SOL     OW   72   1.256   1.460   2.599  0.5888  0.3678  0.3477
   15SOL    HW1   73   1.174   1.490   2.638 -1.6388 -2.8579 -1.3716
   15SOL    HW2   74   1.259   1.366   2.617  2.8256 -0.0232 -1.5087
   16SOL     OW   75   1.026   1.090   0.299  0.3998  0.0612  0.1860
   16SOL    HW1   76   1.063   1.034   0.230 -0.3685 -1.2574  0.8157
   16SOL    HW2   77   0.952   1.133   0.257 -0.8418 -1.6883  0.4806
   17SOL     OW   78   4.445   1.590   0.498  0.3910  0.2857  0.1032
   17SOL    HW1   79   4.517   1.561   0.441  0.7872  1.9795 -0.3179
   17SOL    HW2   80   4.383   1.633   0.439 -0.5527 -0.3579  0.5972
   18SOL     OW   81   0.721   3.950   0.683  0.2832 -0.1506  0.3534
   18SOL    HW1   82   0.757   3.990   0.762 -0.3788  0.1628  0.5037
   18SOL    HW2   83   0.656   4.012   0.652 -1.0776 -1.2706  0.8379
   19SOL     OW   84   3.703   2.233   2.377  0.0401 -0.4782 -0.2721
   19SOL    HW1   85   3.759   2.245   2.301 -0.8483  1.2304 -0.7065
   19SOL    HW2   86   3.752   2.272   2.449 -1.3743  3.1055 -1.0487
   20SOL     OW   87   2.564   0.148   2.326 -0.3334 -0.0881  0.1613
   20SOL    HW1   88   2.522   0.077   2.374 -1.4862  0.5008  0.0516
   20SOL    HW2   89   2.495   0.185   2.272  0.0069  1.6721  0.8566
   21SOL     OW   90   3.276   0.655   1.436 -0.4548 -0.3651  0.1075
   21SOL    HW1   91   3.246   0.727   1.380  1.2728  1.1606  1.0437
   21SOL    HW2   92   3.201   0.596   1.441 -1.2612  0.3380 -2.3273
   22SOL     OW   93   1.068   1.940   1.390  0.5356  0.0605 -0.4569
   22SOL    HW1   94   1.145   1.996   1.399  0.7123 -0.1475 -0.6691
   22SOL    HW2   95   1.054   1.933   1.296 -0.0949  0.5774 -0.4059
   23SOL     OW   96   0.213   2.151   1.876 -0.1175  0.1880 -0.0116
   23SOL    HW1   97   0.260   2.156   1.959  1.1432 -1.7642 -0.5608
   23SOL    HW2   98   0.250   2.075   1.831 -1.2124  0.8097 -2.0994
   24SOL     OW   99   2.040   1.171   1.762 -0.3022  0.8094 -0.1673
   24SOL    HW1  100   2.068   1.106   1.698 -0.7535 -0.1970  0.6312
   24SOL    HW2  101   1.974   1.223   1.717  0.2813  0.9270 -0.9099
   25SOL     OW  102   4.490   3.021   0.493  0.0018  0.1305  0.1156
   25SOL    HW1  103   4.411   3.052   0.451  0.2164 -1.3113 -1.4437
   25SOL    HW2  104   4.558   3.084   0.467 -0.2110  0.1990 -0.2675
   26SOL     OW  105   1.722   0.444   2.434  0.3582  0.0165  0.0472
   26SOL    HW1  106   1.735   0.539   2.433 -1.0039  0.2383  1.1675
   26SOL    HW2  107   1.790   0.411   2.492  2.2834  0.0160 -2.0749
   27SOL     OW  108   3.506   3.209   0.275 -0.2180  0.4080  0.7387
   27SOL    HW1  109   3.522   3.258   0.194 -2.4203 -0.8066 -0.5146
   27SOL    HW2  110   3.573   3.241   0.336 -0.7369  4.0259 -0.3791
   28SOL     OW  111   2.690   2.648   3.093 -0.0822  0.2041 -0.0233
   28SOL    HW1  112   2.662   2.587   3.024  0.1483  0.3791 -0.2728
   28SOL    HW2  113   2.706   2.730   3.047  1.8329 -0.1485 -0.0739
   29SOL     OW  114   0.780   1.297   2.589 -0.2392  0.0290 -0.0047
   29SOL    HW1  115   0.745   1.340   2.510  0.6466 -0.8629 -0.9202
   29SOL    HW2  116   0.851   1.241   2.556  0.6618  0.2087  1.5208
   30SOL     OW  117   2.570   4.751   2.302 -0.0698 -0.1710  0.2888
   30SOL    HW1  118   2.568   4.657   2.321  0.0388 -0.2321  0.0125
   30SOL    HW2  119   2.488   4.767   2.255  0.8697 -0.5589 -1.5617
   31SOL     OW  120   4.295   3.720   0.253  0.3625  0.0801  0.5349
   31SOL    HW1  121   4.239   3.659   0.205  0.0067  0.5592  0.3256
   31SOL    HW2  122   4.296   3.799   0.198 -0.4759  0.8325  1.5539
   32SOL     OW  123   2.928   3.811   3.233 -0.2311  0.2755  0.3028
   32SOL    HW1  124   2.889   3.807   3.146 -0.2951 -0.3342  0.3493
   32SOL    HW2  125   3.020   3.788   3.219 -0.2887 -0.0285  0.4217
   33SOL     OW  126   4.190   3.990   0.287 -0.2274 -0.4795 -0.2845
   33SOL    HW1  127   4.125   4.035   0.232  0.0805 -1.2950 -1.3466
   33SOL    HW2  128   4.138   3.938   0.348 -0.5745  0.2983  0.0976
   34SOL     OW  129   4.775   4.482   3.043  0.1101  0.3739 -0.9513
   34SOL    HW1  130   4.787   4.388   3.031  0.0159  0.4218 -1.4520
   34SOL    HW2  131   4.860   4.513   3.072  0.7263  0.4235 -2.6761
   35SOL     OW  132   4.253   1.243   1.471 -0.1010 -0.0892 -0.0313
   35SOL    HW1  133   4.221   1.270   1.385  0.3765 -1.3591 -0.6409
   35SOL    HW2  134   4.292   1.322   1.508  0.2183  0.3500 -1.2472
   36SOL     OW  135   0.885   2.733   0.771 -0.7225 -0.0009 -0.1112
   36SOL    HW1  136   0.814   2.755   0.710 -0.9394  2.3510  0.8935
   36SOL    HW2  137   0.866   2.643   0.797 -2.1588 -0.1449 -1.4419
   37SOL     OW  138   4.535   3.510   2.188 -0.0312  0.1192 -0.4079
   37SOL    HW1  139   4.517   3.459   2.267 -2.5638  0.7485 -0.4915
   37SOL    HW2  140   4.628   3.495   2.171  0.3820 -0.8066  2.1210
   38SOL     OW  141   0.392   0.751   3.415  0.0104  0.4545  0.2485
   38SOL    HW1  142   0.324   0.760   3.349 -0.3202 -0.9151  0.3770
   38SOL    HW2  143   0.408   0.841   3.446 -1.8109  0.7963  0.2989
   39SOL     OW  144   4.144   1.724   2.436  0.1845  0.4353  0.1499
   39SOL    HW1  145   4.232   1.732   2.475 -0.3009  0.3477  1.3051
   39SOL    HW2  146   4.096   1.799   2.471  0.4215  1.7919 -2.2708
   40SOL     OW  147   3.275   2.923   2.164 -0.3976 -0.4384 -0.3652
   40SOL    HW1  148   3.326   2.873   2.228 -1.3621  0.1134  0.8794
   40SOL    HW2  149   3.193   2.942   2.209 -0.4301  1.4595 -1.1464
   41SOL     OW  150   1.615   3.699   3.180 -0.4000  0.2512  0.0988
   41SOL    HW1  151   1.589   3.683   3.271  1.0737 -1.6443  0.2428
   41SOL    HW2  152   1.654   3.786   3.181  0.0703  0.0479  1.4017
   42SOL     OW  153   4.669   0.796   2.584 -0.1689  0.2247  0.3758
   42SOL    HW1  154   4.660   0.719   2.528  0.1121  1.2188 -1.0908
   42SOL    HW2  155   4.607   0.781   2.656 -0.0220 -1.4109  0.1983
   43SOL     OW  156   4.811   0.824   1.215 -0.4426  0.1310  0.2398
   43SOL    HW1  157   4.816   0.730   1.230 -0.3574  0.1883  0.5877
   43SOL    HW2  158   4.751   0.856   1.282  0.3331  0.4646  0.7982
   44SOL     OW  159   1.179   4.420   0.181  0.0761 -0.2596 -0.6396
   44SOL    HW1  160   1.211   4.452   0.266  0.7079 -1.9625 -0.1875
   44SOL    HW2  161   1.210   4.330   0.177 -0.0025 -0.2343 -2.6740
   45SOL     OW  162   0.481   0.459   2.800  0.3376 -0.3516  0.3618
   45SOL    HW1  163   0.558   0.415   2.763  1.7561  1.9443  0.3660
   45SOL    HW2  164   0.516   0.510   2.873 -1.2752  0.4769  0.6041
   46SOL     OW  165   1.887   3.861   2.307  0.2955  0.0207  0.4916
   46SOL    HW1  166   1.933   3.870   2.223 -0.6892  1.1493  0.0420
   46SOL    HW2  167   1.903   3.944   2.352 -0.6533  0.1230  0.6559
   47SOL     OW  168   4.111   2.313   1.463  0.4465  0.5133  0.1108
   47SOL    HW1  169   4.115   2.409   1.462  0.6080  0.5422  1.4195
   47SOL    HW2  170   4.022   2.294   1.492  0.1956  0.2407 -0.7987
   48SOL     OW  171   4.614   3.666   3.248  0.0344  0.3161  0.2551
   48SOL    HW1  172   4.648   3.750   3.281 -1.7163  0.7842  0.9677
   48SOL    HW2  173   4.559   3.633   3.319  0.4401 -1.3073 -0.1486
   49SOL     OW  174   1.373   3.907   3.213 -0.1978 -0.3914  0.6568
   49SOL    HW1  175   1.289   3.942   3.244  0.7668  0.4943  2.4503
   49SOL    HW2  176   1.411   3.866   3.290  1.0647 -0.7100 -0.1122
   50SOL     OW  177   0.830   2.041   3.244 -0.1760  0.7507  0.0525
   50SOL    HW1  178   0.823   2.115   3.184 -0.5647  1.1855  0.6168
   50SOL    HW2  179   0.918   2.007   3.232  0.1338  1.5537  0.0639
   51SOL     OW  180   2.532   1.498   0.349  0.0754 -0.1488  0.0571
   51SOL    HW1  181   2.622   1.500   0.379 -0.1518 -0.8496  0.8310
   51SOL    HW2  182   2.524   1.417   0.299  0.1223  0.3920 -0.8389
   52SOL     OW  183   4.016   3.427   0.504  0.4463 -0.3749  0.0794
   52SOL    HW1  184   4.066   3.369   0.561  1.6096 -1.8309 -2.2682
   52SOL    HW2  185   4.080   3.491   0.473  0.6918 -1.5047 -1.9688
   53SOL     OW  186   0.628   4.800   0.881 -0.6657 -0.3370  0.5475
   53SOL    HW1  187   0.646   4.707   0.895 -0.9767 -0.3905  0.5849
   53SOL    HW2  188   0.540   4.813   0.916 -1.1095 -0.2858 -0.5719
   54SOL     OW  189   1.281   4.414   0.453  0.4403 -0.1473  0.3082
   54SOL    HW1  190   1.344   4.344   0.467  1.4438  0.6568 -0.0452
   54SOL    HW2  191   1.279   4.461   0.537  0.7168  0.1359  0.1599
   55SOL     OW  192   0.063   3.980   1.963  0.5003 -0.5096 -0.5047
   55SOL    HW1  193   0.129   4.049   1.971 -0.7944  0.6361  0.7567
   55SOL    HW2  194   0.032   3.987   1.872  0.1309  0.8081 -0.2845
   56SOL     OW  195   0.128   1.626   1.560 -0.4161  0.1491 -0.7098
   56SOL    HW1  196   0.213   1.634   1.518  0.8413 -1.5817  1.3286
   56SOL    HW2  197   0.087   1.552   1.515 -0.1629 -0.0443 -0.6254
   57SOL     OW  198   3.339   1.200   2.321 -0.3905 -0.2102  0.1901
   57SOL    HW1  199   3.323   1.174   2.231 -0.6204  1.2433 -0.2040
   57SOL    HW2  200   3.430   1.231   2.321 -0.1542 -0.8744  0.6301
   58SOL     OW  201   4.138   4.324   0.427 -0.2816  0.7400  0.2016
   58SOL    HW1  202   4.234   4.323   0.432 -0.1903 -1.3487 -1.1385
   58SOL    HW2  203   4.112   4.234   0.444 -1.8541  0.7212 -1.9918
   59SOL     OW  204   4.801   4.317   2.380 -0.6717  0.3293 -0.1321
   59SOL    HW1  205   4.790   4.411   2.365 -1.8282  0.1696 -0.3809
   59SOL    HW2  206   4.850   4.286   2.304  0.1624  0.8098  0.2005
   60SOL     OW  207   0.836   4.011   2.699  0.0325  0.4755 -0.0510
   60SOL    HW1  208   0.891   4.022   2.776  1.4691  2.0256 -1.2165
   60SOL    HW2  209   0.851   3.921   2.671 -0.1971  0.0266  1.2207
   61SOL     OW  210   2.671   0.141   2.746  0.7448 -0.4423  0.3828
   61SOL    HW1  211   2.701   0.226   2.777  1.9799  0.0492 -1.8896
   61SOL    HW2  212   2.706   0.079   2.809  0.0618  0.6879  1.9211
   62SOL     OW  213   1.452   3.104   3.436 -0.4521  0.3474  0.0054
   62SOL    HW1  214   1.533   3.054   3.427 -0.4789  0.3321 -0.1707
   62SOL    HW2  215   1.465   3.181   3.382 -1.8109 -1.2612 -2.8917
   63SOL     OW  216   2.617   2.189   0.448  0.0982 -0.3779 -0.1191
   63SOL    HW1  217   2.595   2.236   0.368 -0.3163 -0.0720  0.1674
   63SOL    HW2  218   2.548   2.123   0.457  0.3135 -0.6137 -0.1729
   64SOL     OW  219   1.556   0.956   3.392  0.0174 -0.6002 -0.3852
   64SOL    HW1  220   1.634   0.901   3.388  0.0187 -0.5839 -0.6047
   64SOL    HW2  221   1.523   0.957   3.302 -1.5861 -2.5449  0.1211
   65SOL     OW  222   4.331   1.992   3.423 -0.1718  0.4369 -0.6404
   65SOL    HW1  223   4.390   1.934   3.471 -0.2569  1.0008  0.1624
   65SOL    HW2  224   4.312   2.063   3.484 -1.0523  0.6745 -1.1746
   66SOL     OW  225   3.370   1.706   3.066  0.0129  0.0790  0.0831
   66SOL    HW1  226   3.296   1.662   3.108  0.1386 -1.9781 -1.6484
   66SOL    HW2  227   3.445   1.681   3.120 -0.5144  2.8328  2.3229
   67SOL     OW  228   1.990   4.852   1.897 -0.2247 -0.1984 -0.0517
   67SOL    HW1  229   2.068   4.905   1.881  0.9021 -1.4800  0.9396
   67SOL    HW2  230   2.023   4.774   1.942 -1.8027 -1.7920 -1.5160
   68SOL     OW  231   0.844   3.425   0.531 -0.1718  0.2412 -0.0195
   68SOL    HW1  232   0.916   3.433   0.594 -0.3752 -1.5636  0.5138
   68SOL    HW2  233   0.786   3.499   0.550 -0.4633 -0.5073  2.2770
   69SOL     OW  234   0.535   3.548   0.902  0.2884 -0.0430 -0.4671
   69SOL    HW1  235   0.594   3.567   0.829  0.4257 -0.0752 -0.3632
   69SOL    HW2  236   0.449   3.578   0.872  0.8686  2.9350  0.5893
   70SOL     OW  237   1.962   4.777   1.476  0.3407 -0.0934 -0.3915
   70SOL    HW1  238   1.982   4.722   1.400  0.3453 -0.0908 -0.3921
   70SOL    HW2  239   2.018   4.854   1.466  0.0451  0.0955 -0.5983
   71SOL     OW  240   3.034   3.052   2.267 -0.0567  0.2499 -0.0079
   71SOL    HW1  241   2.968   3.068   2.335  1.2334  1.3725  1.0208
   71SOL    HW2  242   3.054   3.139   2.232  1.0234 -0.0553 -0.1706
   72SOL     OW  243   0.161   0.989   1.603  0.3418  0.1356  0.2275
   72SOL    HW1  244   0.254   0.979   1.622  0.3493 -2.6502 -0.7819
   72SOL    HW2  245   0.158   1.015   1.511  0.1072  0.7054  0.3907
   73SOL     OW  246   1.535   3.914   2.655 -0.2140 -0.0227 -0.5053
   73SOL    HW1  247   1.501   3.826   2.672  1.4631 -0.2060  2.8884
   73SOL    HW2  248   1.574   3.909   2.568 -0.3098 -2.5758 -0.4684
   74SOL     OW  249   2.292   3.242   0.068  0.4169  0.0977  0.2434
   74SOL    HW1  250   2.209   3.195   0.065  1.1423 -1.1706 -0.4564
   74SOL    HW2  251   2.290   3.300  -0.009 -0.2773  0.9161  0.8529
   75SOL     OW  252   0.380   3.675   0.148  0.1058  0.1752 -0.4597
   75SOL    HW1  253   0.300   3.622   0.146  0.0316  0.2630  0.0387
   75SOL    HW2  254   0.368   3.738   0.076 -0.6649  0.7394  0.1405
   76SOL     OW  255   4.915   2.431   2.818 -0.0612 -0.6641 -0.2260
   76SOL    HW1  256   4.879   2.475   2.740  1.9705  0.9823 -0.3159
   76SOL    HW2  257   4.961   2.355   2.784 -0.4635 -0.8004 -0.4695
   77SOL     OW  258   0.338   2.559   1.217  0.3258 -0.3768 -0.4402
   77SOL    HW1  259   0.427   2.575   1.248 -0.0048  0.2656  0.2115
   77SOL    HW2  260   0.288   2.635   1.248 -0.3702 -0.5459 -1.1207
   78SOL     OW  261   3.011   4.279   2.124 -0.6970 -0.0110  0.8338
   78SOL    HW1  262   2.942   4.212   2.121 -0.9747  0.3134 -0.5439
   78SOL    HW2  263   2.967   4.358   2.153 -1.4854  0.7918 -2.2249
   79SOL     OW  264   0.111   2.447   3.083 -0.7793  0.2658  0.3321
   79SOL    HW1  265   0.170   2.521   3.070  0.4080 -0.8918 -1.2020
   79SOL    HW2  266   0.049   2.454   3.010 -0.8690 -0.0598  0.3792
   80SOL     OW  267   3.839   0.528   2.854 -0.4873  0.1738  0.2623
   80SOL    HW1  268   3.794   0.486   2.927  2.7810 -1.2647  1.6579
   80SOL    HW2  269   3.856   0.617   2.884 -1.1345  0.3081  0.2613
   81SOL     OW  270   0.500   1.639   2.026  0.3627  1.1680  0.2392
   81SOL    HW1  271   0.555   1.588   1.966  0.4906  0.5861  0.8380
   81SOL    HW2  272   0.411   1.630   1.989  0.5853  1.7061 -0.4533
   82SOL     OW  273   3.530   1.731   0.647  0.0300 -0.1644 -0.3557
   82SOL    HW1  274   3.523   1.826   0.643 -1.2927 -0.1879  0.4416
   82SOL    HW2  275   3.513   1.701   0.558  0.9008  0.3499 -0.7028
   83SOL     OW  276   3.837   3.502   2.136  0.4392  0.4016 -0.3899
   83SOL    HW1  277   3.793   3.443   2.197 -0.0340 -0.4657 -1.5357
   83SOL    HW2  278   3.864   3.576   2.190 -0.2484 -0.1860  0.8052
   84SOL     OW  279   2.046   1.987   2.984 -0.0907 -0.8669 -0.8447
   84SOL    HW1  280   2.128   2.029   3.011  0.5759 -1.8251 -1.3104
   84SOL    HW2  281   2.045   1.994   2.889 -0.9101 -0.2347 -0.8021
   85SOL     OW  282   4.660   4.425   0.819 -0.2342 -0.2323  0.2087
   85SOL    HW1  283   4.741   4.448   0.772 -1.4544 -0.0690 -1.9698
   85SOL    HW2  284   4.677   4.338   0.855  0.5592 -0.7074 -1.2227
   86SOL     OW  285   1.230   3.580   3.385 -0.0710  0.4873 -0.4536
   86SOL    HW1  286   1.204   3.663   3.425  2.5329  1.8083 -1.2615
   86SOL    HW2  287   1.236   3.519   3.458 -1.5625  1.1059  0.2278
   87SOL     OW  288   0.828   4.608   0.428 -0.0090  0.5088 -0.4060
   87SOL    HW1  289   0.771   4.685   0.434  0.7185  1.1463 -1.3822
   87SOL    HW2  290   0.867   4.614   0.341  0.4432 -0.7039 -0.3011
   88SOL     OW  291   3.747   0.646   3.300 -0.9380 -0.1419  0.2312
   88SOL    HW1  292   3.702   0.686   3.374 -0.4668  1.0307 -0.0923
   88SOL    HW2  293   3.837   0.633   3.330 -0.5955  0.8925 -0.3221
   89SOL     OW  294   1.124   2.447   0.901 -0.1719 -0.2661 -0.1543
   89SOL    HW1  295   1.215   2.438   0.873  0.2430  0.0070  1.0524
   89SOL    HW2  296   1.127   2.513   0.971 -1.0324 -1.5134  1.1118
   90SOL     OW  297   4.242   3.348   0.220 -0.1363 -0.1892  0.0318
   90SOL    HW1  298   4.221   3.297   0.141 -1.7947  1.6030 -0.7504
   90SOL    HW2  299   4.196   3.303   0.291 -3.1167  1.1115 -0.9401
   91SOL     OW  300   3.370   1.423   0.219  0.6418 -0.4072 -0.0767
   91SOL    HW1  301   3.444   1.415   0.279 -2.3006  0.4439  4.1658
   91SOL    HW2  302   3.331   1.336   0.217 -0.1104 -0.1041  0.5868
   92SOL     OW  303   2.012   3.934   1.744  0.4008 -0.0806  0.0568
   92SOL    HW1  304   1.949   3.862   1.732  0.2827 -0.2666  1.5817
   92SOL    HW2  305   2.097   3.891   1.743  0.2591 -0.6662  3.1643
   93SOL     OW  306   3.035   2.312   0.224  0.8265 -0.4471 -0.2601
   93SOL    HW1  307   3.123   2.300   0.188  1.8662  1.5906  1.3667
   93SOL    HW2  308   3.023   2.237   0.282  0.9052 -1.4243 -1.4494
   94SOL     OW  309   2.399   2.208   0.844  0.2804 -0.0358 -0.2761
   94SOL    HW1  310   2.359   2.217   0.758  0.1673 -2.7760 -0.6096
   94SOL    HW2  311   2.488   2.177   0.826  0.3326 -0.4060  0.5499
   95SOL     OW  312   2.316   0.912   1.921  0.3418  0.1415 -0.2699
   95SOL    HW1  313   2.275   0.956   1.995  2.6292 -0.0977  1.2381
   95SOL    HW2  314   2.352   0.982   1.867  1.2216  0.2756  0.4553
   96SOL     OW  315   0.481   2.135   2.658  0.5619 -0.0917 -0.4721
   96SOL    HW1  316   0.539   2.061   2.645  3.2563  1.8737 -0.4997
   96SOL    HW2  317   0.479   2.149   2.752  1.7411  0.9596 -0.5718
   97SOL     OW  318   3.488   3.879   1.251  0.0461 -0.1102 -0.0589
   97SOL    HW1  319   3.522   3.939   1.185 -0.6415 -0.5835 -0.8656
   97SOL    HW2  320   3.539   3.899   1.330 -0.7936  2.1426 -0.0233
   98SOL     OW  321   1.787   1.255   2.561 -0.1632 -0.1429  0.3309
   98SOL    HW1  322   1.737   1.206   2.626 -1.8364 -1.2650 -1.6788
   98SOL    HW2  323   1.721   1.293   2.503  1.1309  3.2119  0.8010
   99SOL     OW  324   2.307   4.509   2.476 -0.3814 -0.3268 -0.6844
   99SOL    HW1  325   2.324   4.599   2.503 -0.9991 -0.6574  0.9422
   99SOL    HW2  326   2.332   4.456   2.553 -1.3426 -1.4153 -1.0891
  100SOL     OW  327   3.204   4.886   2.403  0.6719  0.1059  0.0696
  100SOL    HW1  328   3.140   4.825   2.366  0.3068  0.7533 -0.3850
  100SOL    HW2  329   3.155   4.967   2.417  1.0369  0.1620  1.1066
  101SOL     OW  330   4.653   0.270   0.519 -0.2740  0.0817  0.3425
  101SOL    HW1  331   4.671   0.285   0.612 -0.9329  2.6922  0.1013
  101SOL    HW2  332   4.727   0.217   0.490  0.6602  0.3551  2.0542
  102SOL     OW  333   1.609   4.466   2.896  0.6725  0.5917 -0.0536
  102SOL    HW1  334   1.657   4.426   2.823 -0.2307 -0.5671 -0.0285
  102SOL    HW2  335   1.548   4.527   2.853 -1.1868 -1.4473 -0.4686
  103SOL     OW  336   4.734   4.079   0.594 -0.1660 -0.4866  0.3621
  103SOL    HW1  337   4.815   4.131   0.601 -0.0991 -0.7611  1.8960
  103SOL    HW2  338   4.706   4.092   0.503  1.1663  0.2586  0.0182
  104SOL     OW  339   2.831   3.067   2.448 -0.1945  0.7210 -0.0600
  104SOL    HW1  340   2.802   3.158   2.448  1.6527  1.3499  0.2227
  104SOL    HW2  341   2.824   3.040   2.540  0.4857  1.0083  0.0809
  105SOL     OW  342   4.644   0.350   1.204  0.2182 -0.1141  0.3187
  105SOL    HW1  343   4.557   0.312   1.212  0.5161 -0.9493 -0.2616
  105SOL    HW2  344   4.700   0.277   1.177  1.0975  0.4121  0.6768
  106SOL     OW  345   4.449   2.358   0.217 -0.2881 -0.4563  0.5407
  106SOL    HW1  346   4.494   2.385   0.297  0.3266 -0.1110  0.0821
  106SOL    HW2  347   4.366   2.321   0.248 -1.5212  2.5472  1.1950
  107SOL     OW  348   2.075   2.653   1.682 -0.3659 -0.3152 -0.1414
  107SOL    HW1  349   2.069   2.634   1.589  0.7503 -1.8290  0.0496
  107SOL    HW2  350   2.110   2.742   1.687  0.5309 -0.5935 -1.1875
  108SOL     OW  351   0.506   0.855   0.644  0.3970 -0.4069 -0.8338
  108SOL    HW1  352   0.512   0.789   0.574 -0.4529 -1.1978 -0.1869
  108SOL    HW2  353   0.467   0.808   0.718  0.3716  0.6715 -0.1398
  109SOL     OW  354   1.483   2.378   0.183  0.0063  0.7130  0.0231
  109SOL    HW1  355   1.414   2.410   0.240 -0.4886  0.7072 -0.5707
  109SOL    HW2  356   1.564   2.408   0.225 -0.3711  1.1473  0.4552
  110SOL     OW  357   4.704   0.899   0.228  0.1700 -0.7593 -0.3469
  110SOL    HW1  358   4.757   0.820   0.218  3.2264  0.9027  1.3326
  110SOL    HW2  359   4.684   0.903   0.322 -0.6542  0.0519 -0.5357
  111SOL     OW  360   1.712   0.705   1.502  0.3891  0.3864 -0.0075
  111SOL    HW1  361   1.626   0.716   1.543 -0.3209  0.4448 -1.4653
  111SOL    HW2  362   1.723   0.610   1.497  1.0366  0.3607  1.3954
  112SOL     OW  363   3.853   3.659   2.603  0.0189 -0.2219 -0.4930
  112SOL    HW1  364   3.883   3.583   2.552 -0.8331 -0.3770 -0.7786
  112SOL    HW2  365   3.771   3.629   2.643  1.2068 -0.5089  1.9201
  113SOL     OW  366   2.042   1.785   3.351  0.2019  1.1329 -0.2443
  113SOL    HW1  367   2.107   1.778   3.281 -1.1404 -0.5588 -1.4043
  113SOL    HW2  368   1.974   1.843   3.315  0.0791  1.2360  0.1473
  114SOL     OW  369   4.711   2.801   2.417  0.4623 -0.3143 -0.0015
  114SOL    HW1  370   4.792   2.779   2.462  0.3347 -0.7984 -0.0068
  114SOL    HW2  371   4.667   2.717   2.405 -0.2682  0.0051  0.4329
  115SOL     OW  372   0.085   4.249   1.785 -0.8382 -0.3274  0.1450
  115SOL    HW1  373   0.122   4.337   1.790 -0.2680 -0.5518 -0.1392
  115SOL    HW2  374   0.019   4.255   1.715 -1.0207 -0.0504  0.3372
  116SOL     OW  375   4.636   4.611   2.841  0.1897 -0.2140 -0.5035
  116SOL    HW1  376   4.687   4.551   2.895  1.4144  0.4412 -0.8871
  116SOL    HW2  377   4.557   4.628   2.892  0.4201 -1.1449  0.1841
  117SOL     OW  378   1.269   4.524   2.089  0.3190  0.0535 -0.0786
  117SOL    HW1  379   1.247   4.595   2.029  1.6203  1.1745  0.7337
  117SOL    HW2  380   1.364   4.513   2.081  0.1736 -1.5510 -0.1141
  118SOL     OW  381   4.821   4.598   0.196  0.4141  0.8877  0.5708
  118SOL    HW1  382   4.797   4.536   0.128  2.2327 -0.2823  0.9343
  118SOL    HW2  383   4.758   4.581   0.266  0.2537  0.1434  0.2595
  119SOL     OW  384   3.945   3.949   1.564 -0.2530  0.1502  0.2011
  119SOL    HW1  385   4.006   3.881   1.592  1.2073  0.2720 -2.3541
  119SOL    HW2  386   3.970   4.026   1.616  1.0202 -0.1145  0.0097
  120SOL     OW  387   3.626   2.984   3.060 -0.4055 -0.4018 -0.5200
  120SOL    HW1  388   3.654   3.063   3.013  2.0306  0.3251  1.9219
  120SOL    HW2  389   3.694   2.970   3.126 -1.4470 -3.8210  0.0096
  121SOL     OW  390   3.750   3.140   1.354 -0.5288  0.1446  0.3001
  121SOL    HW1  391   3.672   3.194   1.365 -0.3909  0.5158 -0.4925
  121SOL    HW2  392   3.716   3.053   1.334 -0.7931 -0.4997  3.0594
  122SOL     OW  393   1.371   2.262   1.637 -0.0574 -0.0434  0.9134
  122SOL    HW1  394   1.323   2.310   1.571  1.2170 -0.6332 -0.5028
  122SOL    HW2  395   1.415   2.330   1.689  1.6442  0.4220 -0.9995
  123SOL     OW  396   1.531   0.195   3.298  0.2454  0.2188  0.1183
  123SOL    HW1  397   1.608   0.242   3.266  1.1122 -1.8349 -1.0184
  123SOL    HW2  398   1.499   0.248   3.370  2.4928  1.3538  0.3711
  124SOL     OW  399   4.115   0.829   3.139 -0.3880 -0.8318 -1.1340
  124SOL    HW1  400   4.029   0.821   3.098 -1.3266 -0.7123  0.6932
  124SOL    HW2  401   4.122   0.752   3.196 -0.8278  0.8171  1.3211
  125SOL     OW  402   1.929   4.387   2.031  0.2457 -0.1829 -0.1821
  125SOL    HW1  403   1.907   4.474   2.062 -0.1648 -0.9548  1.8135
  125SOL    HW2  404   1.890   4.382   1.943 -1.3886  0.9571  0.4393
  126SOL     OW  405   2.782   4.897   2.048  0.5390  0.4356  0.8400
  126SOL    HW1  406   2.773   4.968   1.984 -0.7054 -0.9665 -0.6308
  126SOL    HW2  407   2.692   4.876   2.074  0.8524 -0.8130  0.9979
  127SOL     OW  408   4.526   3.354   0.209  0.2365 -0.0554 -0.2147
  127SOL    HW1  409   4.434   3.344   0.235  0.3785 -0.1123  0.2753
  127SOL    HW2  410   4.551   3.269   0.175 -0.5889  0.5865 -2.6674
  128SOL     OW  411   4.464   0.836   1.625 -0.7630  0.3862  0.3604
  128SOL    HW1  412   4.468   0.785   1.706 -1.7073 -1.6134 -0.7847
  128SOL    HW2  413   4.489   0.774   1.556 -0.2479  1.9562 -0.9398
  129SOL     OW  414   3.602   1.667   3.214 -0.2102  0.1978 -0.6516
  129SOL    HW1  415   3.618   1.738   3.277 -1.0181 -0.5462  0.4264
  129SOL    HW2  416   3.683   1.615   3.215 -1.1393 -1.3795  1.9079
  130SOL     OW  417   4.051   1.422   0.818 -0.1074  0.5551  0.1494
  130SOL    HW1  418   3.968   1.468   0.804  0.8986  1.8585 -2.0857
  130SOL    HW2  419   4.101   1.438   0.738  2.4000  0.0083  1.5070
  131SOL     OW  420   0.566   3.255   2.989  0.2921  0.1546  0.3190
  131SOL    HW1  421   0.516   3.244   3.070 -0.0436 -2.0618 -0.1241
  131SOL    HW2  422   0.506   3.227   2.920  1.6340 -1.1426 -0.3687
  132SOL     OW  423   0.181   0.294   1.813 -0.2782  0.1360  0.1358
  132SOL    HW1  424   0.136   0.376   1.834  0.0069 -0.3624  3.1205
  132SOL    HW2  425   0.260   0.296   1.867 -0.5029 -2.2667  0.6693
  133SOL     OW  426   2.246   4.297   3.262 -0.0143 -0.5277 -0.1993
  133SOL    HW1  427   2.320   4.263   3.314 -0.8649 -1.8093  0.2120
  133SOL    HW2  428   2.169   4.276   3.315 -0.6445  1.5073 -0.2399
  134SOL     OW  429   3.818   2.505   3.083 -0.2378  0.2338  0.0578
  134SOL    HW1  430   3.793   2.504   3.175 -0.7410 -2.9146 -0.0130
  134SOL    HW2  431   3.795   2.418   3.051 -1.1447  1.5607 -3.3692
  135SOL     OW  432   3.798   3.641   1.788  0.3728  0.3625  0.2965
  135SOL    HW1  433   3.725   3.641   1.725  0.7119  0.3787 -0.0991
  135SOL    HW2  434   3.872   3.604   1.740  0.4263 -0.3893  0.9416
  136SOL     OW  435   3.314   4.129   3.203  0.1535  0.3714 -0.1871
  136SOL    HW1  436   3.359   4.101   3.123 -0.9336 -1.6326 -0.1672
  136SOL    HW2  437   3.262   4.204   3.177  0.4675  0.2616 -1.1534
  137SOL     OW  438   0.800   4.640   1.317  0.0314 -0.4472  0.2440
  137SOL    HW1  439   0.878   4.602   1.358 -0.0772  0.6272  1.5403
  137SOL    HW2  440   0.835   4.705   1.256  0.1934  0.4258  1.2221
  138SOL     OW  441   1.490   2.005   1.659  0.1862 -0.1009  0.1172
  138SOL    HW1  442   1.499   1.990   1.753 -0.1125 -1.1908 -0.0161
  138SOL    HW2  443   1.481   2.100   1.651  3.0357  0.3500  0.9451
  139SOL     OW  444   4.503   0.880   3.029  0.2762 -0.4651  0.2336
  139SOL    HW1  445   4.588   0.914   3.057  0.2393 -0.1372 -0.0408
  139SOL    HW2  446   4.450   0.880   3.109  0.0026  0.9874  0.0823
  140SOL     OW  447   1.951   2.776   0.588  0.0695 -0.0016  0.2172
  140SOL    HW1  448   1.878   2.715   0.599 -2.2380  2.2703 -1.5163
  140SOL    HW2  449   1.967   2.778   0.494  1.1717  0.8587  0.4032
  141SOL     OW  450   3.825   2.467   2.156  0.2197  0.3534 -0.1873
  141SOL    HW1  451   3.890   2.523   2.114 -1.3296  1.3114 -1.4284
  141SOL    HW2  452   3.812   2.394   2.095  0.0367  0.2412 -0.0162
  142SOL     OW  453   4.320   2.469   1.551  0.1854  0.5865  0.9363
  142SOL    HW1  454   4.293   2.554   1.588 -0.1012  0.4370  1.0738
  142SOL    HW2  455   4.356   2.491   1.465 -1.3833  0.6969  0.2602
  143SOL     OW  456   2.190   0.093   2.401  0.3384  0.3601 -0.3250
  143SOL    HW1  457   2.096   0.081   2.384  0.4256  0.1400 -0.6664
  143SOL    HW2  458   2.194   0.138   2.485  0.0105 -2.3184  1.2107
  144SOL     OW  459   2.649   4.458   0.579 -0.3480  0.4098  0.3679
  144SOL    HW1  460   2.645   4.364   0.562 -1.1239  0.2251  1.4520
  144SOL    HW2  461   2.664   4.465   0.673 -1.4765  1.3514  0.5018
  145SOL     OW  462   4.820   2.355   3.452 -0.1709 -0.1291 -0.0258
  145SOL    HW1  463   4.839   2.445   3.427  0.0530 -0.2681 -0.3658
  145SOL    HW2  464   4.873   2.340   3.530 -0.1527  0.0087 -0.0115
  146SOL     OW  465   0.403   2.857   1.318  0.5279 -0.0304 -0.1914
  146SOL    HW1  466   0.441   2.943   1.340 -0.9997 -0.1323  3.6337
  146SOL    HW2  467   0.471   2.794   1.342  0.7105 -0.0105 -0.6338
  147SOL     OW  468   2.524   4.493   2.319 -0.3479  0.0166 -0.3033
  147SOL    HW1  469   2.524   4.432   2.245 -1.7691  0.3022 -0.5720
  147SOL    HW2  470   2.432   4.502   2.342  0.1578 -1.4333  2.6755
  148SOL     OW  471   2.160   0.388   1.772 -0.1219  0.0062  0.3441
  148SOL    HW1  472   2.092   0.429   1.719 -0.5952  1.0862  1.7364
  148SOL    HW2  473   2.242   0.418   1.734 -0.4566  1.7266  0.9198
  149SOL     OW  474   4.351   3.207   0.901  0.4702 -0.4048  0.6031
  149SOL    HW1  475   4.306   3.201   0.985  0.7607  0.2874  0.8133
  149SOL    HW2  476   4.402   3.288   0.906  2.9322 -1.8615  0.9797
  150SOL     OW  477   0.760   0.804   2.756  0.0925  0.3205 -0.1972
  150SOL    HW1  478   0.753   0.894   2.789 -0.0035  0.6008 -0.9600
  150SOL    HW2  479   0.735   0.810   2.664  0.3311 -0.4482 -0.3222
  151SOL     OW  480   0.764   3.711   3.258 -0.5318 -0.2846 -0.0117
  151SOL    HW1  481   0.685   3.733   3.208 -1.6123 -1.2837  1.1615
  151SOL    HW2  482   0.805   3.640   3.210 -1.9574 -1.7403  0.8090
  152SOL     OW  483   3.218   1.067   1.394  0.8905  0.1844  0.2591
  152SOL    HW1  484   3.151   1.087   1.459  0.5852 -0.6065  0.2007
  152SOL    HW2  485   3.296   1.043   1.445  2.1405  3.9287  0.4046
  153SOL     OW  486   3.547   1.957   0.287  0.6579 -0.4103 -0.1504
  153SOL    HW1  487   3.593   1.872   0.284  0.8288 -0.3529  0.6413
  153SOL    HW2  488   3.502   1.963   0.203 -1.5238 -2.5126  0.7350
  154SOL     OW  489   4.240   4.765   2.855  0.6566 -0.1296  0.3820
  154SOL    HW1  490   4.197   4.708   2.919 -0.0594 -1.6982 -1.3911
  154SOL    HW2  491   4.174   4.832   2.836 -0.1310 -1.1258 -0.5327
  155SOL     OW  492   2.240   2.521   2.405 -0.0271  0.4044 -0.3774
  155SOL    HW1  493   2.227   2.593   2.344  0.2018  0.5256 -0.2845
  155SOL    HW2  494   2.234   2.561   2.492 -1.2568  0.0869 -0.2933
  156SOL     OW  495   0.702   1.602   1.631  0.0022 -0.1288 -0.1954
  156SOL    HW1  496   0.651   1.681   1.648  0.7542  0.3287 -0.0251
  156SOL    HW2  497   0.787   1.633   1.599  0.4996 -0.8392  0.3787
  157SOL     OW  498   0.365   2.454   0.256 -0.1011  0.0983 -0.0828
  157SOL    HW1  499   0.375   2.431   0.349  2.5501  0.6214 -0.1769
  157SOL    HW2  500   0.390   2.546   0.251 -1.6868  0.5073 -1.1378
  158SOL     OW  501   4.401   0.632   0.261 -0.1025 -0.3555  0.2824
  158SOL    HW1  502   4.451   0.593   0.189 -0.2774  0.2145 -0.1597
  158SOL    HW2  503   4.409   0.569   0.332 -1.1660 -1.6625 -0.7060
  159SOL     OW  504   2.561   3.566   0.013  0.3639  0.0585  0.7876
  159SOL    HW1  505   2.616   3.538  -0.061  0.8472 -1.1598  1.5781
  159SOL    HW2  506   2.596   3.518   0.088 -1.5779 -0.5017  1.3782
  160SOL     OW  507   3.553   2.965   2.419 -0.0746  0.0191  0.0312
  160SOL    HW1  508   3.483   2.909   2.387 -0.5539  0.2228  0.6935
  160SOL    HW2  509   3.547   2.958   2.515  1.3040 -0.5649  0.0988
  161SOL     OW  510   2.755   0.712   0.986 -0.0161 -0.1580 -0.4956
  161SOL    HW1  511   2.731   0.777   0.921 -1.4969  0.4561  0.5970
  161SOL    HW2  512   2.687   0.645   0.978 -0.1890 -0.0964  0.3622
  162SOL     OW  513   0.293   1.887   2.735 -0.6269  0.7303 -0.2794
  162SOL    HW1  514   0.280   1.955   2.800  0.2237  0.1402  0.5265
  162SOL    HW2  515   0.385   1.894   2.710 -0.5757  0.0091 -0.3266
  163SOL     OW  516   0.815   2.231   1.791 -0.4952 -0.3599  0.3533
  163SOL    HW1  517   0.739   2.263   1.743  0.4583  0.8887 -0.3942
  163SOL    HW2  518   0.885   2.227   1.726  1.2711  2.9261  1.7972
  164SOL     OW  519   4.491   2.454   2.110  0.1496 -0.4074  0.0203
  164SOL    HW1  520   4.464   2.430   2.022  0.1383 -0.0515 -0.0767
  164SOL    HW2  521   4.488   2.372   2.160 -1.4307 -0.3389  0.0928
  165SOL     OW  522   0.984   2.985   0.455 -0.4746  0.2787  0.6857
  165SOL    HW1  523   0.951   3.041   0.525  1.4003  2.8974 -0.3632
  165SOL    HW2  524   0.948   3.023   0.375  0.2670 -0.4698 -0.0251
  166SOL     OW  525   0.513   0.770   0.074 -0.1205  0.0240 -0.6963
  166SOL    HW1  526   0.481   0.758  -0.015  0.8259  2.5352 -1.4659
  166SOL    HW2  527   0.453   0.835   0.112 -0.3078 -0.7677  0.4009
  167SOL     OW  528   1.572   4.632   2.083  0.1870  0.2613 -0.6572
  167SOL    HW1  529   1.622   4.654   2.005 -0.7759  1.0829 -1.0588
  167SOL    HW2  530   1.535   4.715   2.113 -1.9540 -0.4712 -1.1028
  168SOL     OW  531   3.849   1.509   1.320  0.2666  0.6886  0.2617
  168SOL    HW1  532   3.907   1.441   1.285 -0.6327 -0.9789  1.8236
  168SOL    HW2  533   3.882   1.527   1.407  0.2935  2.0625 -0.0153
  169SOL     OW  534   2.364   2.516   3.039  0.3258 -0.4611  0.5683
  169SOL    HW1  535   2.334   2.433   3.001 -0.6829  0.1916 -0.1184
  169SOL    HW2  536   2.293   2.577   3.020  1.8070  1.0132 -0.5387
  170SOL     OW  537   0.117   0.225   2.776 -0.3386 -0.1943 -0.4802
  170SOL    HW1  538   0.128   0.283   2.701 -0.8945 -0.3775 -0.7128
  170SOL    HW2  539   0.196   0.237   2.828 -0.6447  1.1030 -0.2845
  171SOL     OW  540   4.107   0.858   1.934 -0.0278 -0.1858  0.3733
  171SOL    HW1  541   4.145   0.827   2.017  1.6380  1.0581  0.1288
  171SOL    HW2  542   4.112   0.953   1.940 -0.6490 -0.0646 -0.8260
  172SOL     OW  543   4.342   4.042   2.236 -0.0809  0.1361  0.1717
  172SOL    HW1  544   4.290   4.115   2.202  1.4407  0.1846 -2.2788
  172SOL    HW2  545   4.421   4.083   2.272 -0.0657 -0.1881  0.5148
  173SOL     OW  546   4.774   3.874   1.049  0.5198  0.1916 -0.2640
  173SOL    HW1  547   4.863   3.846   1.025  0.2316 -2.1088  1.0273
  173SOL    HW2  548   4.756   3.827   1.131 -1.5056  1.4403  0.0618
  174SOL     OW  549   4.744   2.634   1.131  0.5530 -0.1130  0.4146
  174SOL    HW1  550   4.719   2.542   1.142 -0.8443  0.1489 -0.3036
  174SOL    HW2  551   4.839   2.633   1.130  0.5595 -1.5546  0.4363
  175SOL     OW  552   0.856   0.684   1.613 -0.0795  0.5313 -0.4569
  175SOL    HW1  553   0.941   0.656   1.646 -0.4028  0.7072  0.5848
  175SOL    HW2  554   0.872   0.773   1.579 -0.0308  0.9536  0.6272
  176SOL     OW  555   3.812   0.148   2.649  0.4350 -0.0369  0.2334
  176SOL    HW1  556   3.826   0.150   2.554 -1.3212 -0.9881 -0.0821
  176SOL    HW2  557   3.765   0.230   2.668  0.8934  0.2112  0.3145
  177SOL     OW  558   2.179   0.630   2.262  0.4884 -0.1256  0.4463
  177SOL    HW1  559   2.243   0.638   2.333  1.8979 -0.9843 -0.6576
  177SOL    HW2  560   2.222   0.573   2.198 -2.0897 -2.1757  0.3918
  178SOL     OW  561   2.592   2.991   1.587 -0.0392  0.6799 -0.5130
  178SOL    HW1  562   2.682   3.014   1.565 -1.1056  3.7478 -2.3406
  178SOL    HW2  563   2.555   2.960   1.504 -0.4419 -1.5535  0.4578
  179SOL     OW  564   2.582   0.185   1.202 -0.2483 -0.3183  0.7914
  179SOL    HW1  565   2.613   0.274   1.188 -1.2341  0.1822  1.6423
  179SOL    HW2  566   2.644   0.148   1.266 -0.2159 -0.0189  0.9336
  180SOL     OW  567   1.782   3.135   1.496  0.0124  0.1976  0.4942
  180SOL    HW1  568   1.728   3.065   1.531 -1.2978  0.5525 -0.7151
  180SOL    HW2  569   1.863   3.092   1.468 -1.0353 -0.9949 -0.8746
  181SOL     OW  570   2.228   4.903   0.567  0.1322  0.0599 -0.1617
  181SOL    HW1  571   2.181   4.935   0.645  1.4543  1.3856  0.1499
  181SOL    HW2  572   2.247   4.982   0.517 -0.5372 -0.7656 -1.7649
  182SOL     OW  573   3.798   1.249   0.573 -0.3050  0.4770 -0.4178
  182SOL    HW1  574   3.711   1.225   0.606  0.0286  0.2677  0.3311
  182SOL    HW2  575   3.858   1.192   0.621  0.2143  0.2725 -1.2874
  183SOL     OW  576   0.288   1.022   0.585 -0.0091 -0.3831 -0.1898
  183SOL    HW1  577   0.377   0.997   0.611 -0.0399  1.2106  1.6239
  183SOL    HW2  578   0.300   1.068   0.501  1.0083  0.5327  0.4301
  184SOL     OW  579   1.478   3.198   2.952  0.4567 -0.3776  0.0110
  184SOL    HW1  580   1.517   3.205   2.865 -1.3716  0.4587 -0.8036
  184SOL    HW2  581   1.489   3.285   2.990  0.0994 -0.3616  0.0838
  185SOL     OW  582   2.130   2.012   1.374 -0.1688 -0.2206 -0.4290
  185SOL    HW1  583   2.211   2.049   1.339 -0.8807  3.1218  1.0936
  185SOL    HW2  584   2.152   1.986   1.464 -0.7001  0.5215 -0.0740
  186SOL     OW  585   4.847   0.133   1.988  0.3445 -0.1860 -0.4173
  186SOL    HW1  586   4.778   0.093   1.936  0.7628  0.5784 -1.6025
  186SOL    HW2  587   4.922   0.139   1.928  1.1862 -0.2608  0.5953
  187SOL     OW  588   3.308   1.172   1.882 -0.0584 -0.0843  0.7262
  187SOL    HW1  589   3.255   1.176   1.962 -0.7996  0.1797  0.2393
  187SOL    HW2  590   3.397   1.156   1.912 -0.4708 -0.8661  1.5542
  188SOL     OW  591   3.558   4.739   1.128  0.5021  0.2442  0.5005
  188SOL    HW1  592   3.520   4.691   1.201  0.2277  1.1054  0.9348
  188SOL    HW2  593   3.485   4.792   1.093  0.4532 -0.6462 -0.8173
  189SOL     OW  594   2.291   3.166   1.316 -0.0188  0.0615 -0.3946
  189SOL    HW1  595   2.278   3.079   1.355  0.8131 -0.4855 -1.2979
  189SOL    HW2  596   2.272   3.227   1.388  2.3780 -0.9127  1.2079
  190SOL     OW  597   4.247   3.476   3.120  0.3031 -0.1377 -0.2292
  190SOL    HW1  598   4.225   3.472   3.213  0.8186 -0.1482 -0.1060
  190SOL    HW2  599   4.165   3.502   3.077  0.1172  0.0675  0.2446
  191SOL     OW  600   0.206   2.700   2.944 -0.4547  0.5246  0.1886
  191SOL    HW1  601   0.289   2.694   2.897 -0.9378 -1.1335 -0.5387
  191SOL    HW2  602   0.140   2.683   2.877 -1.2310 -0.7265  1.2286
  192SOL     OW  603   1.959   2.357   1.676 -0.7825  0.1460 -0.3553
  192SOL    HW1  604   1.896   2.348   1.747  0.2888  0.8904  0.7264
  192SOL    HW2  605   2.045   2.353   1.719 -0.1081  2.4191 -1.3175
  193SOL     OW  606   4.625   3.074   0.804 -0.0907 -0.0749  0.6825
  193SOL    HW1  607   4.635   2.990   0.849  1.0418  0.0653  0.7176
  193SOL    HW2  608   4.532   3.096   0.815 -0.0501 -0.5036  2.1370
  194SOL     OW  609   2.251   0.825   0.494 -0.0367  0.1649  0.3805
  194SOL    HW1  610   2.192   0.894   0.522 -0.5989 -0.5867  1.0957
  194SOL    HW2  611   2.214   0.745   0.531 -0.1580 -0.7176 -1.5262
  195SOL     OW  612   4.746   4.046   1.362  0.1626 -0.5878  0.0507
  195SOL    HW1  613   4.821   3.987   1.348 -0.5252 -1.0900 -1.7472
  195SOL    HW2  614   4.675   3.988   1.388 -0.2746 -0.4528 -0.8195
  196SOL     OW  615   0.537   3.529   2.462 -0.0776 -0.1169  0.3297
  196SOL    HW1  616   0.587   3.451   2.438 -1.1583 -0.8065  0.2336
  196SOL    HW2  617   0.512   3.515   2.553 -0.0804  0.2285  0.3848
  197SOL     OW  618   3.300   0.612   0.282  0.1289  0.2686 -0.3421
  197SOL    HW1  619   3.290   0.529   0.328  0.1852  0.0821 -0.6593
  197SOL    HW2  620   3.394   0.629   0.284  0.2394 -0.1848 -1.1418
  198SOL     OW  621   0.392   1.870   1.167 -0.2509  0.0002  0.4900
  198SOL    HW1  622   0.430   1.952   1.137  2.0933 -0.9079  0.7580
  198SOL    HW2  623   0.297   1.881   1.157  0.1027  2.1431 -0.8789
  199SOL     OW  624   0.277   4.552   0.520 -0.2908  0.0382  0.4655
  199SOL    HW1  625   0.226   4.575   0.442  0.0540 -2.1508 -0.4682
  199SOL    HW2  626   0.258   4.622   0.582 -3.5941 -0.1101 -0.2114
  200SOL     OW  627   0.944   1.557   0.664 -0.1888 -0.3411 -0.1288
  200SOL    HW1  628   1.017   1.520   0.614  0.6801 -0.9138  1.4572
  200SOL    HW2  629   0.977   1.642   0.694 -0.6355 -0.0782 -0.3815
  201SOL     OW  630   0.212   3.061   0.497 -0.0090  0.0537 -0.2846
  201SOL    HW1  631   0.276   3.092   0.562  0.2442  1.5638 -1.2018
  201SOL    HW2  632   0.128   3.091   0.531 -0.0624 -0.5459  0.1269
  202SOL     OW  633   0.382   2.264   0.058  0.6429 -0.2485 -0.1319
  202SOL    HW1  634   0.419   2.299  -0.023  2.6367  0.8630  1.1692
  202SOL    HW2  635   0.386   2.336   0.120 -2.6979 -0.4406  0.5271
  203SOL     OW  636   3.336   2.271   1.907 -0.1583  0.3859  0.1541
  203SOL    HW1  637   3.332   2.232   1.820  1.9507  0.2131  0.0664
  203SOL    HW2  638   3.414   2.233   1.947  1.7485  3.9278  0.2894
  204SOL     OW  639   0.833   4.147   2.432 -0.0285 -0.4550 -0.0634
  204SOL    HW1  640   0.835   4.109   2.520 -0.2812 -1.2867 -0.4072
  204SOL    HW2  641   0.745   4.129   2.400  0.2919 -0.8189 -0.7620
  205SOL     OW  642   3.013   0.014   1.293  0.4041  0.7881 -0.0761
  205SOL    HW1  643   2.975  -0.005   1.379 -1.0389  1.9505 -0.4069
  205SOL    HW2  644   3.015   0.110   1.289 -0.3286  0.7684 -1.6288
  206SOL     OW  645   2.477   1.916   2.181  0.5718 -0.0728 -0.8120
  206SOL    HW1  646   2.516   1.886   2.263 -0.2433 -3.5756 -1.5276
  206SOL    HW2  647   2.551   1.929   2.122  1.0070 -0.4300 -0.3483
  207SOL     OW  648   1.615   3.014   0.983 -0.2189 -0.3634  0.3416
  207SOL    HW1  649   1.628   3.029   1.077  0.8322 -1.4970  0.4098
  207SOL    HW2  650   1.522   2.997   0.974 -0.6831  1.6374  0.8703
  208SOL     OW  651   0.748   4.815   2.944 -0.0142 -0.0703 -0.1132
  208SOL    HW1  652   0.803   4.815   2.866  1.2131 -0.3812  0.7324
  208SOL    HW2  653   0.704   4.730   2.943 -0.7099  0.2847 -0.9298
  209SOL     OW  654   0.768   2.696   2.650  0.4629 -0.0584  0.2825
  209SOL    HW1  655   0.811   2.611   2.638 -1.3291 -0.7560 -1.7001
  209SOL    HW2  656   0.829   2.759   2.612 -0.1387 -1.0387 -2.5637
  210SOL     OW  657   0.074   2.527   0.763  0.0968  0.2797 -0.0950
  210SOL    HW1  658   0.017   2.504   0.689  0.7488 -2.2845  0.0943
  210SOL    HW2  659   0.158   2.487   0.740  0.3277 -0.5164  1.9684
  211SOL     OW  660   3.237   1.542   0.443 -0.1109 -0.4210 -0.0778
  211SOL    HW1  661   3.215   1.524   0.352 -2.1342 -0.9807  0.4824
  211SOL    HW2  662   3.193   1.625   0.463 -2.1773 -1.7242  1.1635
  212SOL     OW  663   0.626   2.655   1.384  0.3239 -0.2029 -0.2394
  212SOL    HW1  664   0.713   2.639   1.349  0.3898  0.2092 -0.2765
  212SOL    HW2  665   0.639   2.719   1.454  0.0765 -0.2981 -0.1019
  213SOL     OW  666   1.411   4.158   0.439  0.0168 -0.3708  0.8842
  213SOL    HW1  667   1.497   4.145   0.399 -0.7427 -1.8819 -0.3534
  213SOL    HW2  668   1.429   4.169   0.532  1.4652 -2.0305  0.8382
  214SOL     OW  669   2.247   0.962   3.088 -0.3753 -0.2873  0.2449
  214SOL    HW1  670   2.314   0.910   3.132 -0.4678  1.1490  2.2267
  214SOL    HW2  671   2.294   1.038   3.054 -0.4668 -0.9373 -1.3935
  215SOL     OW  672   4.058   4.741   3.099 -0.2139  0.0304  0.3154
  215SOL    HW1  673   4.007   4.800   3.043  0.9115  0.0268 -0.7549
  215SOL    HW2  674   4.124   4.798   3.139 -0.1602 -0.2089  0.5673
  216SOL     OW  675   0.768   1.502   1.907  0.2924  0.9542  0.1645
  216SOL    HW1  676   0.756   1.453   1.825 -2.1945  0.5621  0.6933
  216SOL    HW2  677   0.794   1.590   1.878 -2.0508  1.2856 -1.2098
  217SOL     OW  678   4.478   2.231   2.588 -0.3764 -0.7768  0.6943
  217SOL    HW1  679   4.557   2.197   2.629 -0.2160 -0.4581  0.6530
  217SOL    HW2  680   4.415   2.159   2.593  0.6245 -1.8853 -1.3416
  218SOL     OW  681   2.902   2.163   1.569  0.8002  0.0193  0.5622
  218SOL    HW1  682   2.851   2.161   1.488  1.0356  0.4962  0.4049
  218SOL    HW2  683   2.927   2.255   1.580 -1.4671  0.5173  2.5528
  219SOL     OW  684   3.423   2.086   0.879 -0.0082  0.4094 -0.3421
  219SOL    HW1  685   3.447   2.016   0.939  0.2300  1.3845  0.7261
  219SOL    HW2  686   3.333   2.065   0.852 -0.6700  0.7162  1.5106
  220SOL     OW  687   2.234   0.981   3.470  0.1380  0.0382  0.1001
  220SOL    HW1  688   2.152   0.958   3.515 -1.5934  2.9885 -1.2074
  220SOL    HW2  689   2.293   1.007   3.541 -0.8872  0.0791  0.9798
  221SOL     OW  690   4.117   0.741   2.202  0.0572 -0.4479 -0.7347
  221SOL    HW1  691   4.209   0.717   2.204  0.1290 -0.1489 -0.2386
  221SOL    HW2  692   4.070   0.657   2.201  0.2817 -0.6892  2.0975
  222SOL     OW  693   0.914   0.947   1.052  0.4580  0.4089  0.0411
  222SOL    HW1  694   0.869   0.881   1.105  0.1342  0.0537 -0.6637
  222SOL    HW2  695   0.908   0.914   0.962  0.1268  1.4789 -0.3461
  223SOL     OW  696   2.318   1.438   3.077  0.3014 -0.1404  0.0230
  223SOL    HW1  697   2.357   1.353   3.057 -0.0884 -0.2548 -0.2654
  223SOL    HW2  698   2.319   1.443   3.173  0.5977 -0.3402  0.0325
  224SOL     OW  699   1.325   0.277   1.353 -0.0593  0.4509 -0.3871
  224SOL    HW1  700   1.279   0.359   1.370  0.4959  1.3601 -2.8726
  224SOL    HW2  701   1.267   0.227   1.296  0.2115 -0.2747 -0.0464
  225SOL     OW  702   3.887   2.539   1.468 -0.0001  0.1116 -0.0418
  225SOL    HW1  703   3.916   2.625   1.499 -1.5833  0.2386  1.1727
  225SOL    HW2  704   3.793   2.539   1.482 -0.7062 -0.3321 -3.7735
  226SOL     OW  705   2.169   2.013   3.468  0.1193  0.0696  0.0229
  226SOL    HW1  706   2.124   1.939   3.428 -0.0625  0.3592 -0.3171
  226SOL    HW2  707   2.252   2.019   3.420  0.4502 -0.3504  0.5270
  227SOL     OW  708   1.518   0.929   0.195  0.1441 -0.6116  0.7087
  227SOL    HW1  709   1.602   0.971   0.177  0.1305 -1.0784 -0.6438
  227SOL    HW2  710   1.501   0.946   0.287  1.6901 -0.4421  0.9931
  228SOL     OW  711   4.287   0.494   1.596  0.5618  0.2865 -0.3793
  228SOL    HW1  712   4.196   0.464   1.594  0.6885 -0.0877 -0.4978
  228SOL    HW2  713   4.314   0.494   1.504  0.4887  0.9920 -0.4065
  229SOL     OW  714   0.767   3.970   1.566 -0.4211 -0.4759 -0.0275
  229SOL    HW1  715   0.724   4.001   1.646 -0.8425  0.3810 -0.5656
  229SOL    HW2  716   0.836   4.034   1.550 -0.7701 -0.2486 -0.7016
  230SOL     OW  717   0.278   3.774   2.031 -0.0376 -0.2279 -0.8738
  230SOL    HW1  718   0.225   3.846   1.998  0.4468  0.9229  0.7791
  230SOL    HW2  719   0.367   3.809   2.038  0.9058 -1.9251 -2.9632
  231SOL     OW  720   2.455   2.985   1.023  0.6775 -0.4236 -0.0793
  231SOL    HW1  721   2.472   2.927   0.949  1.5303 -0.1889 -0.0746
  231SOL    HW2  722   2.537   2.987   1.071  0.0330 -0.8435  1.0760
  232SOL     OW  723   4.653   3.223   0.436  0.5086  0.0648 -0.0581
  232SOL    HW1  724   4.632   3.256   0.349  0.6098  0.3913  0.0413
  232SOL    HW2  725   4.618   3.289   0.496  0.9415  0.1250  0.1338
  233SOL     OW  726   2.533   1.388   1.169 -0.1760 -0.1681  0.4045
  233SOL    HW1  727   2.453   1.335   1.173 -0.8973  0.5175 -2.5382
  233SOL    HW2  728   2.592   1.339   1.112  1.8558 -0.9366  2.9501
  234SOL     OW  729   1.953   0.076   2.199  0.1240  0.0293  0.0889
  234SOL    HW1  730   1.948   0.134   2.123 -1.4774  1.5921  1.3020
  234SOL    HW2  731   1.868   0.086   2.242  1.6867  0.8572  3.2408
  235SOL     OW  732   3.268   3.567   1.645  0.5615 -0.2253  0.6911
  235SOL    HW1  733   3.204   3.586   1.576  1.1915 -1.3124 -0.2180
  235SOL    HW2  734   3.216   3.532   1.717 -0.2918  2.2371  1.3816
  236SOL     OW  735   2.928   0.206   3.036  0.2698  0.3170  0.2628
  236SOL    HW1  736   2.975   0.123   3.025  1.1129  0.7914  0.2039
  236SOL    HW2  737   2.978   0.269   2.985 -0.9629  0.6575 -0.5555
  237SOL     OW  738   1.647   0.678   0.213 -0.5795 -0.6940 -0.3241
  237SOL    HW1  739   1.650   0.662   0.118  0.6749 -0.8099 -0.2841
  237SOL    HW2  740   1.605   0.763   0.221  1.2546  0.3431 -1.1514
  238SOL     OW  741   1.434   1.696   1.333  0.1307  0.2212 -0.1248
  238SOL    HW1  742   1.451   1.764   1.268  1.4297 -0.1890 -0.2554
  238SOL    HW2  743   1.497   1.714   1.403 -0.5148  0.0128  0.5270
  239SOL     OW  744   1.908   0.237   1.703  0.2122  0.2849 -0.1770
  239SOL    HW1  745   1.887   0.322   1.664  0.2274 -0.1159 -1.0821
  239SOL    HW2  746   2.003   0.239   1.712  0.1712  0.5430  0.2459
  240SOL     OW  747   0.761   3.651   2.913 -0.1528 -0.5683 -0.1381
  240SOL    HW1  748   0.761   3.556   2.899 -0.3008 -0.3058 -2.3160
  240SOL    HW2  749   0.853   3.674   2.924 -0.1541 -0.9962  0.9010
  241SOL     OW  750   2.361   1.120   1.767  0.4385  0.2375  0.3622
  241SOL    HW1  751   2.271   1.151   1.769  0.3653  0.1821 -1.2643
  241SOL    HW2  752   2.407   1.185   1.714  0.5445 -1.6822 -2.0647
  242SOL     OW  753   3.021   4.512   0.271  0.5633  0.1222 -0.3407
  242SOL    HW1  754   2.947   4.555   0.229  0.6003 -0.3202 -0.8719
  242SOL    HW2  755   3.017   4.541   0.362  0.4330  1.0323 -0.6252
  243SOL     OW  756   0.134   2.409   2.026 -0.0792 -0.2966  0.2024
  243SOL    HW1  757   0.119   2.467   1.952  1.7735  1.0185  0.7762
  243SOL    HW2  758   0.130   2.321   1.989 -2.3802  0.1673 -0.8041
  244SOL     OW  759   3.669   0.835   2.491  0.2177  0.1353  0.2517
  244SOL    HW1  760   3.623   0.847   2.408  0.2160 -0.0857  0.2204
  244SOL    HW2  761   3.600   0.837   2.558  0.1809 -0.0372  0.2183
  245SOL     OW  762   4.776   1.345   3.242  0.5790 -0.0287  0.4313
  245SOL    HW1  763   4.845   1.392   3.290  2.4734 -1.6456 -0.5346
  245SOL    HW2  764   4.774   1.387   3.156 -0.3414  0.6125  0.7500
  246SOL     OW  765   1.514   2.558   1.259 -0.7076 -0.2362 -0.2345
  246SOL    HW1  766   1.475   2.643   1.239  0.9095  0.4919 -0.4079
  246SOL    HW2  767   1.556   2.531   1.178  0.1078 -0.4681  0.2623
  247SOL     OW  768   3.083   1.810   3.000  0.1111 -0.0924  0.4901
  247SOL    HW1  769   3.041   1.808   3.086 -0.6875 -1.0537  0.0923
  247SOL    HW2  770   3.158   1.868   3.012 -1.3842  1.7970  1.1718
  248SOL     OW  771   0.273   4.871   1.801  0.9200 -0.3072 -0.2947
  248SOL    HW1  772   0.298   4.810   1.731 -1.8371 -0.7339 -1.0205
  248SOL    HW2  773   0.281   4.958   1.761  1.1685 -0.4219 -0.4994
  249SOL     OW  774   0.109   1.472   3.318  0.5958 -0.4155  0.6740
  249SOL    HW1  775   0.184   1.518   3.354  1.6152 -0.0429 -1.7432
  249SOL    HW2  776   0.109   1.494   3.224 -3.3617  0.8054  0.7436
  250SOL     OW  777   2.284   3.891   1.366  0.0250 -0.4270 -0.0795
  250SOL    HW1  778   2.307   3.983   1.348 -0.1843 -0.1902  0.8023
  250SOL    HW2  779   2.368   3.847   1.373  0.1746 -0.0275  0.8123
  251SOL     OW  780   1.605   1.319   1.747  0.3095  0.4348  0.4870
  251SOL    HW1  781   1.558   1.397   1.777 -0.3990  0.1858  0.0434
  251SOL    HW2  782   1.555   1.288   1.671  1.0860  0.0567  0.1155
  252SOL     OW  783   4.854   1.944   2.756 -0.2201 -0.9191  0.0959
  252SOL    HW1  784   4.895   1.956   2.670 -2.8979  1.6059 -1.0287
  252SOL    HW2  785   4.924   1.959   2.819  0.8940  2.5097 -1.6670
  253SOL     OW  786   1.013   0.943   1.825  0.2207  0.2928 -0.1496
  253SOL    HW1  787   1.087   0.937   1.764  2.4889 -1.7135  2.5045
  253SOL    HW2  788   1.049   0.987   1.902 -1.4326 -0.4897  1.1360
  254SOL     OW  789   1.860   4.114   2.081  0.8017 -0.0226 -0.0772
  254SOL    HW1  790   1.769   4.129   2.055 -0.1390 -0.7097  2.5559
  254SOL    HW2  791   1.900   4.201   2.080  0.1088  0.3082 -1.0842
  255SOL     OW  792   1.378   1.428   3.248 -0.1031 -0.4001  0.5523
  255SOL    HW1  793   1.413   1.409   3.335  1.4623 -2.5883 -0.4452
  255SOL    HW2  794   1.351   1.343   3.214 -0.7923  0.4249 -1.0627
  256SOL     OW  795   1.846   4.605   2.174 -0.2898 -0.0675  0.4604
  256SOL    HW1  796   1.757   4.634   2.151 -0.8104 -1.8369  0.1098
  256SOL    HW2  797   1.834   4.517   2.210  1.3486 -0.4305  0.1980
  257SOL     OW  798   0.844   0.698   0.591 -0.2037  0.7705 -0.5926
  257SOL    HW1  799   0.913   0.681   0.527  1.3113 -0.8285  1.3204
  257SOL    HW2  800   0.797   0.615   0.598  1.1208  0.1440  1.9361
  258SOL     OW  801   4.599   0.114   1.035  0.0880  0.0430 -0.1433
  258SOL    HW1  802   4.592   0.026   1.074 -1.4499  0.6364  0.9901
  258SOL    HW2  803   4.549   0.108   0.954  1.0144 -0.4400 -0.7010
  259SOL     OW  804   1.458   0.238   0.349  0.3734 -0.2475 -0.1975
  259SOL    HW1  805   1.511   0.178   0.402 -2.0451  0.3431  3.1917
  259SOL    HW2  806   1.384   0.184   0.319  0.0192  0.2056 -0.1483
  260SOL     OW  807   1.397   0.780   2.052  0.0163 -0.1250 -0.0603
  260SOL    HW1  808   1.413   0.840   1.979 -0.2425  0.9531  0.7459
  260SOL    HW2  809   1.371   0.698   2.010  2.1521 -0.2619 -1.2574
  261SOL     OW  810   4.051   0.955   1.369 -0.5840  0.4450  0.3379
  261SOL    HW1  811   4.066   0.872   1.325 -0.1787 -0.1102  1.4700
  261SOL    HW2  812   4.015   1.013   1.302 -0.1500 -0.4158 -0.6458
  262SOL     OW  813   3.791   1.881   0.573 -0.3331  0.2591  0.3465
  262SOL    HW1  814   3.837   1.964   0.563  2.1490 -0.9683  0.9444
  262SOL    HW2  815   3.799   1.838   0.488  0.0550 -0.1746  0.6018
  263SOL     OW  816   2.963   1.604   0.634 -0.2241 -0.4852 -0.6903
  263SOL    HW1  817   2.983   1.513   0.655 -2.0317 -0.0863  3.7363
  263SOL    HW2  818   3.034   1.654   0.674 -0.5533  0.1274 -0.8585
  264SOL     OW  819   3.256   1.381   1.163 -0.5850 -0.3990 -0.3492
  264SOL    HW1  820   3.212   1.466   1.164  0.4946  0.1774  1.3901
  264SOL    HW2  821   3.198   1.324   1.214  0.3039  0.1989  1.4016
  265SOL     OW  822   0.284   2.262   3.242 -0.3641  0.5751  0.3412
  265SOL    HW1  823   0.216   2.288   3.180  0.8373  0.5531 -1.0512
  265SOL    HW2  824   0.344   2.208   3.190 -0.3047 -1.0528  2.0043
  266SOL     OW  825   4.148   3.986   2.776  0.4410  0.1319 -0.6480
  266SOL    HW1  826   4.138   4.080   2.762 -0.8290 -0.1638 -2.0905
  266SOL    HW2  827   4.235   3.976   2.815  0.2877  1.9490  0.2269
  267SOL     OW  828   4.444   2.661   1.334 -0.2782  0.6498 -0.0302
  267SOL    HW1  829   4.428   2.633   1.244  0.0332 -0.8199  0.3341
  267SOL    HW2  830   4.379   2.729   1.351 -1.2003  0.0136 -0.9321
  268SOL     OW  831   2.640   3.205   1.863  0.0632  0.2082  0.9342
  268SOL    HW1  832   2.647   3.240   1.952  4.0214  3.7381 -0.4389
  268SOL    HW2  833   2.709   3.139   1.858  0.4872  0.6938  0.2572
  269SOL     OW  834   4.517   0.001   3.113  0.7745 -0.2335 -0.1730
  269SOL    HW1  835   4.591   0.040   3.066  0.9812 -1.0586 -0.5454
  269SOL    HW2  836   4.500  -0.081   3.067 -0.8169  0.2590 -0.5232
  270SOL     OW  837   4.209   2.617   1.886 -0.0142  0.2332  0.7947
  270SOL    HW1  838   4.287   2.668   1.908 -1.3676  4.1793 -2.3254
  270SOL    HW2  839   4.238   2.557   1.817  0.1640  2.9877 -1.7457
  271SOL     OW  840   2.099   0.273   2.612 -0.3052 -0.0224  0.3175
  271SOL    HW1  841   2.007   0.282   2.636 -0.9779  1.1973 -2.3489
  271SOL    HW2  842   2.138   0.359   2.632 -0.2732  0.1541 -0.4499
  272SOL     OW  843   1.831   1.325   0.727 -0.8280 -0.1638 -0.2763
  272SOL    HW1  844   1.758   1.294   0.781 -1.2931 -0.8983 -1.3006
  272SOL    HW2  845   1.817   1.284   0.642  0.5526  0.0371 -0.6155
  273SOL     OW  846   1.233   4.142   0.202  0.3027 -0.2845 -0.1067
  273SOL    HW1  847   1.278   4.065   0.167 -0.0184 -0.4073 -0.2529
  273SOL    HW2  848   1.276   4.158   0.287  2.3532  1.1335 -1.3262
  274SOL     OW  849   1.174   4.775   2.653  0.4940  0.0338  0.0141
  274SOL    HW1  850   1.156   4.681   2.660  0.3365 -0.1347 -2.0957
  274SOL    HW2  851   1.164   4.794   2.560  0.9748  2.0665  0.3460
  275SOL     OW  852   2.451   0.425   1.676  0.1362  0.4538  0.3640
  275SOL    HW1  853   2.433   0.519   1.680  1.2495  0.6546  2.1224
  275SOL    HW2  854   2.547   0.420   1.675  0.0959 -0.6558  1.0327
  276SOL     OW  855   4.391   4.308   2.645  0.3542  0.1339  0.2651
  276SOL    HW1  856   4.366   4.388   2.690  0.6878  0.9692 -1.0107
  276SOL    HW2  857   4.486   4.313   2.638  0.1730  1.0479 -2.3459
  277SOL     OW  858   2.433   4.283   0.364 -0.0051 -0.0415  0.1357
  277SOL    HW1  859   2.416   4.210   0.425  0.5846 -0.1921  0.1289
  277SOL    HW2  860   2.368   4.349   0.387 -0.1374 -0.3184  0.5713
  278SOL     OW  861   3.512   2.406   3.080  0.5676 -0.0839  0.4258
  278SOL    HW1  862   3.481   2.496   3.082 -0.8557 -0.5349  0.2487
  278SOL    HW2  863   3.550   2.396   2.992  0.4360  0.2532  0.3282
  279SOL     OW  864   2.140   2.987   0.502 -0.0945  0.7972  0.0629
  279SOL    HW1  865   2.077   2.923   0.535 -0.3557  0.9047 -0.2227
  279SOL    HW2  866   2.176   2.948   0.423  0.0376  0.8343  0.1033
  280SOL     OW  867   0.587   1.593   2.542 -0.1454  0.4112  0.0522
  280SOL    HW1  868   0.649   1.532   2.501 -0.5433  0.1358 -0.1471
  280SOL    HW2  869   0.564   1.654   2.473  0.0279  0.6122  0.1720
  281SOL     OW  870   3.121   3.659   0.533 -0.2744  0.2386  0.5703
  281SOL    HW1  871   3.101   3.734   0.589 -2.0756 -0.3287  0.7417
  281SOL    HW2  872   3.106   3.691   0.444  0.2824  0.4541  0.5479
  282SOL     OW  873   1.429   2.142   0.074 -0.2811  0.4969  0.2554
  282SOL    HW1  874   1.430   2.233   0.101 -2.5980  0.2040  1.5350
  282SOL    HW2  875   1.365   2.138   0.004  0.5530 -0.0011 -0.5025
  283SOL     OW  876   3.662   3.139   2.755  0.4929  0.0961 -0.0513
  283SOL    HW1  877   3.613   3.181   2.684  0.6193 -0.3502 -0.4066
  283SOL    HW2  878   3.725   3.082   2.711  2.1526  1.5413  0.3737
  284SOL     OW  879   2.948   1.603   1.644 -0.1828 -0.8723  0.0064
  284SOL    HW1  880   2.993   1.541   1.701  1.1602 -0.8406 -0.9931
  284SOL    HW2  881   2.883   1.550   1.598 -1.0770 -0.9563  1.2907
  285SOL     OW  882   3.498   4.608   2.053  0.1359  0.1287 -0.2933
  285SOL    HW1  883   3.456   4.655   2.125  0.1338 -0.4511  0.0995
  285SOL    HW2  884   3.456   4.521   2.055  0.7644 -0.1810 -0.4213
  286SOL     OW  885   1.490   3.913   3.446  0.2229 -0.2749  0.1385
  286SOL    HW1  886   1.427   3.898   3.516  2.5372 -2.2103  1.9983
  286SOL    HW2  887   1.573   3.927   3.491  1.9795 -2.3802 -2.1789
  287SOL     OW  888   1.072   2.470   1.572 -0.5042 -0.1013  0.2730
  287SOL    HW1  889   1.065   2.501   1.662 -0.1643 -1.0337  0.6278
  287SOL    HW2  890   1.042   2.379   1.576 -0.7312 -0.0707 -0.6037
  288SOL     OW  891   4.078   1.871   1.383  0.8058 -0.1843 -0.8538
  288SOL    HW1  892   4.144   1.879   1.315 -0.5699 -0.3564 -2.2497
  288SOL    HW2  893   4.059   1.778   1.388  2.1551 -0.4394  1.0847
  289SOL     OW  894   1.118   4.073   0.763  0.2443  0.3385 -0.3490
  289SOL    HW1  895   1.187   4.007   0.772 -0.2781 -0.5737 -2.4143
  289SOL    HW2  896   1.107   4.083   0.669 -0.5720  2.5076 -0.0809
  290SOL     OW  897   0.752   2.858   2.874 -0.6746 -0.1779  0.2412
  290SOL    HW1  898   0.838   2.832   2.907 -0.2797  1.0225  0.2241
  290SOL    HW2  899   0.746   2.817   2.787 -1.1517 -2.2365  1.1960
  291SOL     OW  900   0.950   0.432   2.637  0.2011 -0.1597  0.2482
  291SOL    HW1  901   1.035   0.448   2.678  0.4355  2.4800 -1.0168
  291SOL    HW2  902   0.924   0.518   2.602 -3.2840 -0.7007  1.1032
  292SOL     OW  903   0.314   0.174   1.622  0.3712 -0.7287  0.2957
  292SOL    HW1  904   0.244   0.221   1.667 -1.6274 -2.5578 -0.6753
  292SOL    HW2  905   0.319   0.216   1.536  0.9390 -0.1996  0.5788
  293SOL     OW  906   2.552   3.366   2.077 -0.2999  0.0155  0.5639
  293SOL    HW1  907   2.567   3.302   2.147 -2.3020 -1.1512  0.0085
  293SOL    HW2  908   2.462   3.395   2.090 -0.1640  1.0266 -0.5746
  294SOL     OW  909   0.839   3.563   1.705  0.8946  0.1230  0.1353
  294SOL    HW1  910   0.780   3.611   1.647 -0.1305 -0.3074  0.7895
  294SOL    HW2  911   0.885   3.631   1.755 -0.1744  0.4443  0.7005
  295SOL     OW  912   4.787   4.236   3.371  0.2239 -0.0645  0.6592
  295SOL    HW1  913   4.841   4.314   3.384 -0.0292  0.5965 -1.8243
  295SOL    HW2  914   4.838   4.166   3.412  1.4009  1.0679  1.2186
  296SOL     OW  915   3.742   1.196   1.047  0.2599  0.1295  0.1004
  296SOL    HW1  916   3.782   1.255   0.982 -0.2630 -0.6240 -0.9448
  296SOL    HW2  917   3.654   1.231   1.059 -0.6913 -1.3740 -1.8749
  297SOL     OW  918   0.712   1.255   0.931 -0.4250  0.1906  0.1542
  297SOL    HW1  919   0.798   1.252   0.888  0.4772 -2.6604  1.8327
  297SOL    HW2  920   0.712   1.337   0.980  1.9754 -0.3353  1.1747
  298SOL     OW  921   1.646   4.804   3.105  0.3118  0.1513  0.2570
  298SOL    HW1  922   1.624   4.747   3.032 -1.3421 -0.1954  0.9940
  298SOL    HW2  923   1.741   4.795   3.114  0.4752 -0.1927 -1.4950
  299SOL     OW  924   1.762   0.799   3.396 -0.2927 -0.2704  0.1787
  299SOL    HW1  925   1.736   0.708   3.407 -0.3314 -0.1729  0.9060
  299SOL    HW2  926   1.851   0.794   3.360 -0.0476 -0.5974  0.8170
  300SOL     OW  927   3.994   0.539   1.508  0.9899  0.2369  0.3584
  300SOL    HW1  928   4.085   0.559   1.487  1.4810 -0.5270  1.6600
  300SOL    HW2  929   3.978   0.581   1.592  0.6345 -0.9115  0.8902
  301SOL     OW  930   0.206   1.681   2.419 -0.2039 -0.1819  0.0893
  301SOL    HW1  931   0.214   1.764   2.372  1.2856 -1.3117 -1.7576
  301SOL    HW2  932   0.268   1.689   2.492  3.2846 -1.1670 -2.5271
  302SOL     OW  933   2.388   1.024   2.462 -0.2332 -0.1932  0.0558
  302SOL    HW1  934   2.447   0.961   2.503  0.9702 -1.2764 -3.0727
  302SOL    HW2  935   2.389   1.001   2.369 -1.7548  2.8892 -0.8456
  303SOL     OW  936   3.312   0.688   1.134  0.2648 -0.2639 -0.0655
  303SOL    HW1  937   3.236   0.739   1.161 -0.2271 -0.0778 -1.6743
  303SOL    HW2  938   3.286   0.597   1.147 -0.7756 -0.2602 -1.7970
  304SOL     OW  939   2.215   4.450   1.226  0.0031 -0.3484  0.1893
  304SOL    HW1  940   2.233   4.486   1.139 -1.2021  1.4029  0.6230
  304SOL    HW2  941   2.298   4.458   1.273 -0.1405  1.6176  0.1614
  305SOL     OW  942   4.536   3.956   2.977  0.0046  0.3247 -0.0445
  305SOL    HW1  943   4.613   3.908   2.948  0.0079  0.9494 -1.1199
  305SOL    HW2  944   4.487   3.894   3.031  0.6340 -0.4718 -0.3815
  306SOL     OW  945   3.432   0.801   1.773  0.3059 -0.0980 -0.2007
  306SOL    HW1  946   3.466   0.723   1.816 -1.7941 -0.5918  0.7062
  306SOL    HW2  947   3.453   0.873   1.833  0.9232 -0.1798 -0.3147
  307SOL     OW  948   2.009   0.073   0.789 -0.2391 -0.0683 -0.1979
  307SOL    HW1  949   2.040   0.017   0.860 -0.3955 -0.8099 -0.7030
  307SOL    HW2  950   2.012   0.162   0.825 -0.8752 -0.4885  0.9350
  308SOL     OW  951   0.201   0.476   0.841 -0.0828 -0.5362 -0.0989
  308SOL    HW1  952   0.142   0.527   0.896  1.0934  0.5911  0.1755
  308SOL    HW2  953   0.186   0.507   0.752 -1.6876 -2.0655 -0.4131
  309SOL     OW  954   2.086   0.342   0.294  0.4980 -0.0493  0.1244
  309SOL    HW1  955   2.143   0.362   0.220  0.6706  1.9950  0.7576
  309SOL    HW2  956   2.145   0.305   0.360  1.1956  2.1299  0.8091
  310SOL     OW  957   1.801   1.601   1.961 -0.2804 -0.2017  0.5260
  310SOL    HW1  958   1.843   1.676   2.003 -0.8208  1.3728 -1.5870
  310SOL    HW2  959   1.771   1.547   2.034  1.8120  0.6382  2.1119
  311SOL     OW  960   4.104   1.345   1.273  0.1741 -1.0592 -0.4779
  311SOL    HW1  961   4.081   1.258   1.241  1.4766 -1.4002 -0.5033
  311SOL    HW2  962   4.159   1.383   1.204  1.3989 -1.0571  0.4684
  312SOL     OW  963   2.766   3.605   2.387 -0.0867 -0.1957  0.5521
  312SOL    HW1  964   2.769   3.692   2.349  1.2369 -0.0887  0.8335
  312SOL    HW2  965   2.792   3.546   2.316 -0.9069 -0.3527  0.3818
  313SOL     OW  966   0.554   2.575   2.851 -0.0180  0.1906  0.2210
  313SOL    HW1  967   0.613   2.578   2.776  0.1844 -0.0780  0.3666
  313SOL    HW2  968   0.476   2.530   2.818 -0.2235  0.7123 -0.0229
  314SOL     OW  969   0.950   0.679   2.181  0.0416 -0.1387 -0.0283
  314SOL    HW1  970   0.889   0.707   2.113  2.1897  1.0798 -1.6091
  314SOL    HW2  971   0.969   0.588   2.161  0.3506  0.0966 -0.8794
  315SOL     OW  972   0.532   0.601   2.376 -0.2388  0.3498 -0.1851
  315SOL    HW1  973   0.450   0.561   2.347  1.1540 -1.2968 -2.1330
  315SOL    HW2  974   0.600   0.558   2.324  1.9598  1.2202  1.7579
  316SOL     OW  975   3.041   1.178   1.565 -0.6928  0.5251  0.0163
  316SOL    HW1  976   3.011   1.213   1.649  1.0676  0.1516  0.8582
  316SOL    HW2  977   2.965   1.135   1.527 -0.9277 -1.6819  2.7027
  317SOL     OW  978   4.274   4.836   1.892  0.2139  0.2273 -0.2071
  317SOL    HW1  979   4.325   4.891   1.951  0.0069  0.2287 -0.0304
  317SOL    HW2  980   4.198   4.808   1.943  0.0178  0.2496 -0.4783
  318SOL     OW  981   1.239   3.157   1.986  0.1322 -0.0673 -0.3588
  318SOL    HW1  982   1.280   3.242   1.969 -0.9236  0.3561 -0.8730
  318SOL    HW2  983   1.179   3.144   1.912 -0.1784 -0.9814  0.0343
  319SOL     OW  984   2.899   4.218   3.249  0.0828 -0.3863  0.2544
  319SOL    HW1  985   2.803   4.222   3.238 -0.1957 -1.6081  1.9004
  319SOL    HW2  986   2.921   4.128   3.226  0.3934 -0.9761  2.5985
  320SOL     OW  987   4.622   3.566   1.536 -0.5605 -0.0390 -0.3444
  320SOL    HW1  988   4.526   3.563   1.526 -0.5486 -0.8939 -0.2625
  320SOL    HW2  989   4.648   3.474   1.541  0.3987  0.1355 -1.6340
  321SOL     OW  990   1.845   2.262   1.933  0.5854 -0.1729 -0.2984
  321SOL    HW1  991   1.844   2.357   1.947  1.0687 -0.3768  1.4814
  321SOL    HW2  992   1.923   2.232   1.981 -0.1791 -1.5865  0.1196
  322SOL     OW  993   1.443   4.624   0.922  0.4449  0.2210 -0.0523
  322SOL    HW1  994   1.429   4.605   1.014  2.2454 -2.3626 -0.2069
  322SOL    HW2  995   1.446   4.538   0.880  2.1590  1.1770 -2.0908
  323SOL     OW  996   1.049   1.093   3.314 -0.1115 -0.2741 -0.0505
  323SOL    HW1  997   1.024   1.010   3.274 -0.3032 -0.2219 -0.0394
  323SOL    HW2  998   1.020   1.160   3.252  0.3865 -0.2299 -0.2388
  324SOL     OW  999   1.171   4.707   1.883 -0.4558 -0.0168  0.1865
  324SOL    HW1 1000   1.218   4.769   1.827 -1.5024  0.2793 -0.3856
  324SOL    HW2 1001   1.108   4.665   1.826  2.1613 -3.9462 -0.2285
  325SOL     OW 1002   3.862   2.961   0.155 -0.4127  0.6657  0.8181
  325SOL    HW1 1003   3.924   2.943   0.226 -0.2328  0.4331  0.6052
  325SOL    HW2 1004   3.816   3.041   0.182 -0.4969  0.4577  1.2960
  326SOL     OW 1005   2.966   2.794   2.448  0.3855  0.3504  0.2616
  326SOL    HW1 1006   2.937   2.758   2.364  0.3546  0.2701  0.3065
  326SOL    HW2 1007   2.923   2.879   2.454 -0.3660 -0.0517  0.6303
  327SOL     OW 1008   3.276   4.606   1.028  0.2050  0.3372  0.1879
  327SOL    HW1 1009   3.208   4.548   0.992  0.0904  0.6816 -0.1514
  327SOL    HW2 1010   3.233   4.651   1.101  0.7785 -1.2426  1.5597
  328SOL     OW 1011   4.153   3.239   0.695  0.2331  0.1430 -0.0595
  328SOL    HW1 1012   4.208   3.207   0.766 -1.2063 -1.8576  0.2383
  328SOL    HW2 1013   4.088   3.295   0.737  0.4214  0.3489 -0.0424
  329SOL     OW 1014   1.148   0.667   1.152  0.4195  0.4406  0.1345
  329SOL    HW1 1015   1.241   0.692   1.152  0.7685 -0.6405  1.8116
  329SOL    HW2 1016   1.149   0.575   1.180 -1.1429  0.3168 -0.1658
  330SOL     OW 1017   1.735   2.558   1.467  0.4059 -0.3373 -0.4194
  330SOL    HW1 1018   1.666   2.536   1.404 -1.0640 -0.4336  1.1653
  330SOL    HW2 1019   1.774   2.474   1.490 -0.8887 -0.6510  0.7876
  331SOL     OW 1020   1.483   3.813   1.734 -0.2382  0.0782 -0.1552
  331SOL    HW1 1021   1.401   3.857   1.752  0.6675  1.5765  0.4843
  331SOL    HW2 1022   1.509   3.844   1.647  0.7831  1.5126  0.6113
  332SOL     OW 1023   0.356   2.141   2.416  0.3555 -0.1968  0.6792
  332SOL    HW1 1024   0.332   2.234   2.409 -1.6686 -0.6586  0.7950
  332SOL    HW2 1025   0.398   2.135   2.502  0.1734  0.5710  0.8379
  333SOL     OW 1026   4.537   4.695   0.082  0.1375 -0.0622  0.4470
  333SOL    HW1 1027   4.578   4.615   0.049  0.4550  0.3586 -0.1985
  333SOL    HW2 1028   4.443   4.679   0.072  0.0610 -1.3842  2.7563
  334SOL     OW 1029   1.059   4.396   2.191 -0.7137  0.0193  0.0748
  334SOL    HW1 1030   1.060   4.305   2.163 -0.1187 -0.0254  0.2342
  334SOL    HW2 1031   1.136   4.435   2.150  0.7063 -0.2518  2.3142
  335SOL     OW 1032   2.776   1.808   2.994  0.6389 -0.1594 -0.2013
  335SOL    HW1 1033   2.779   1.742   2.924 -2.0694  0.3328 -0.8932
  335SOL    HW2 1034   2.762   1.890   2.948  0.7320  0.4481  0.8335
  336SOL     OW 1035   3.956   0.510   1.004  0.6608 -0.5111  0.8704
  336SOL    HW1 1036   4.028   0.572   0.988  0.6012 -0.3384  1.2484
  336SOL    HW2 1037   3.962   0.447   0.933 -0.1069  0.6870 -0.3140
  337SOL     OW 1038   3.658   4.658   0.893  0.7829 -1.0343 -0.0699
  337SOL    HW1 1039   3.605   4.582   0.871  1.2137 -1.5378  0.5909
  337SOL    HW2 1040   3.639   4.675   0.985 -0.0725  0.2921 -0.4596
  338SOL     OW 1041   0.107   3.380   2.336 -0.1752 -0.2822 -0.7622
  338SOL    HW1 1042   0.115   3.414   2.425  1.2040 -0.5579 -0.7622
  338SOL    HW2 1043   0.132   3.453   2.279 -1.5906  0.0679 -0.9727
  339SOL     OW 1044   2.104   4.338   2.388 -0.0953 -0.9191 -0.5096
  339SOL    HW1 1045   2.126   4.302   2.302  0.2057  0.6606 -1.1340
  339SOL    HW2 1046   2.183   4.384   2.416  0.3399 -2.6699  1.3500
  340SOL     OW 1047   4.395   4.078   0.055  0.1237 -0.2700  0.5989
  340SOL    HW1 1048   4.349   4.151   0.097 -0.0963  0.3270 -0.6205
  340SOL    HW2 1049   4.433   4.116  -0.025  0.5485 -1.3468  0.2611
  341SOL     OW 1050   2.870   0.582   2.477 -0.9056 -0.2870 -0.4293
  341SOL    HW1 1051   2.940   0.575   2.412 -1.3389  1.2406 -1.0926
  341SOL    HW2 1052   2.913   0.563   2.561  0.5921  1.7629 -0.6751
  342SOL     OW 1053   3.953   0.221   1.541  0.1041  0.0713 -0.3106
  342SOL    HW1 1054   3.950   0.313   1.516  0.5786 -0.0390 -0.8037
  342SOL    HW2 1055   3.864   0.189   1.527 -0.2633  0.6416  0.6345
  343SOL     OW 1056   0.564   4.606   3.396 -0.5322 -0.1545  0.1546
  343SOL    HW1 1057   0.635   4.660   3.359 -1.4694  1.6663  0.8812
  343SOL    HW2 1058   0.484   4.646   3.363 -1.3095 -2.5889 -1.2039
  344SOL     OW 1059   1.109   0.624   1.678  0.2763 -0.7469  0.0839
  344SOL    HW1 1060   1.109   0.594   1.769  0.0820  1.0323  0.7106
  344SOL    HW2 1061   1.143   0.713   1.682 -0.7679 -0.2392 -1.4467
  345SOL     OW 1062   2.863   4.399   2.964 -0.1728 -0.3270  0.4396
  345SOL    HW1 1063   2.929   4.347   3.009 -1.0259 -2.2330 -0.3867
  345SOL    HW2 1064   2.820   4.448   3.033 -0.2142 -1.7500  1.4694
  346SOL     OW 1065   3.329   3.090   0.440 -0.3881 -0.0288  0.2850
  346SOL    HW1 1066   3.398   3.139   0.396 -0.3076 -0.0152  0.4285
  346SOL    HW2 1067   3.261   3.155   0.459 -0.0583  0.1282  0.9432
  347SOL     OW 1068   4.798   3.929   2.835  0.0587  0.8777  0.5518
  347SOL    HW1 1069   4.766   3.969   2.753 -0.7065  2.1542  1.4347
  347SOL    HW2 1070   4.872   3.983   2.861  2.0580 -1.1332 -0.6463
  348SOL     OW 1071   2.799   0.305   2.337  0.3499 -0.6164 -0.1376
  348SOL    HW1 1072   2.774   0.394   2.315  1.3787 -0.2866 -0.0145
  348SOL    HW2 1073   2.716   0.257   2.341 -0.0696 -0.1877 -2.4434
  349SOL     OW 1074   4.094   1.563   1.992 -0.6696 -0.5104 -0.3408
  349SOL    HW1 1075   4.070   1.548   2.084  1.6014 -0.2245  0.3609
  349SOL    HW2 1076   4.159   1.634   1.996  0.0304 -1.0070 -2.0924
  350SOL     OW 1077   2.724   3.762   3.031  0.2074  0.8207  0.1002
  350SOL    HW1 1078   2.768   3.677   3.020  1.6045  1.5349 -0.0997
  350SOL    HW2 1079   2.646   3.742   3.082  2.2191 -0.1179  3.0926
  351SOL     OW 1080   0.595   2.248   1.119  0.0392 -0.7522  0.1872
  351SOL    HW1 1081   0.513   2.274   1.162 -0.4330 -0.0032 -1.0687
  351SOL    HW2 1082   0.658   2.237   1.190 -0.4307  1.3977  1.0057
  352SOL     OW 1083   4.232   1.779   2.949 -0.2710  0.3694  0.6599
  352SOL    HW1 1084   4.293   1.711   2.977 -0.7799 -0.4866 -0.2317
  352SOL    HW2 1085   4.177   1.795   3.025 -1.6026 -1.8777  0.2576
  353SOL     OW 1086   1.357   4.695   1.507 -0.1870  0.1286  0.0256
  353SOL    HW1 1087   1.343   4.790   1.505 -2.1921 -0.1163  0.7207
  353SOL    HW2 1088   1.412   4.680   1.584 -2.6845  0.4498  1.9638
  354SOL     OW 1089   0.644   4.544   2.923 -0.1518  0.3945 -0.3655
  354SOL    HW1 1090   0.650   4.472   2.985 -0.8536  0.0187 -0.7252
  354SOL    HW2 1091   0.656   4.504   2.837  0.7009  0.8958 -0.4991
  355SOL     OW 1092   0.192   0.708   3.013 -0.2838  0.0619  0.4240
  355SOL    HW1 1093   0.209   0.638   3.076 -1.8184 -1.4355 -0.7493
  355SOL    HW2 1094   0.188   0.664   2.928 -0.6566  1.6763 -0.4284
  356SOL     OW 1095   0.997   4.216   0.953 -0.1767  0.0349  0.0193
  356SOL    HW1 1096   1.054   4.178   0.886  0.5740  2.8957 -1.1026
  356SOL    HW2 1097   0.921   4.247   0.904 -1.1594 -0.6999  1.0233
  357SOL     OW 1098   4.828   0.299   0.941 -0.3091  0.2690  0.3082
  357SOL    HW1 1099   4.895   0.242   0.903 -1.8622  0.2328 -2.6635
  357SOL    HW2 1100   4.777   0.242   0.999  0.4538 -0.3958  0.3394
  358SOL     OW 1101   4.686   0.305   3.028  0.1213 -0.1346 -0.0381
  358SOL    HW1 1102   4.751   0.373   3.012  0.6881 -0.6185  0.2031
  358SOL    HW2 1103   4.603   0.353   3.036  0.7178  0.6834  1.5905
  359SOL     OW 1104   2.245   1.756   2.624 -0.5209 -0.2979  0.0203
  359SOL    HW1 1105   2.234   1.710   2.541  1.1678 -0.2012 -0.3070
  359SOL    HW2 1106   2.224   1.691   2.691 -1.7469 -0.4211 -0.4692
  360SOL     OW 1107   4.500   3.707   1.869  0.4277  0.1061 -0.1237
  360SOL    HW1 1108   4.556   3.767   1.819 -0.5248 -0.4815 -2.0004
  360SOL    HW2 1109   4.448   3.764   1.926  0.3218  0.9801 -1.0609
  361SOL     OW 1110   1.001   0.390   1.256 -0.6557  0.4763  0.2742
  361SOL    HW1 1111   0.912   0.364   1.279 -0.1988 -0.6064  0.8932
  361SOL    HW2 1112   1.032   0.323   1.196 -1.0478  2.1049 -1.8597
  362SOL     OW 1113   4.544   1.261   1.544 -0.0229  0.4728  0.2860
  362SOL    HW1 1114   4.557   1.323   1.616 -0.2890  0.6911  0.1483
  362SOL    HW2 1115   4.543   1.316   1.466  0.2156  0.2407  0.1201
  363SOL     OW 1116   2.537   4.831   1.638 -0.4394 -0.1925 -0.4854
  363SOL    HW1 1117   2.576   4.744   1.653  0.1358  0.1162 -0.1419
  363SOL    HW2 1118   2.461   4.832   1.696  0.0190 -0.1705  0.1341
  364SOL     OW 1119   3.179   1.655   1.412  0.1439  0.1872  0.1888
  364SOL    HW1 1120   3.099   1.706   1.422  0.9052  1.1221  1.8415
  364SOL    HW2 1121   3.166   1.578   1.467  0.1329 -0.0066 -0.0775
  365SOL     OW 1122   4.278   0.011   0.687 -0.3672 -0.4609  0.2551
  365SOL    HW1 1123   4.249  -0.043   0.613 -1.4134 -0.3728  0.5851
  365SOL    HW2 1124   4.221  -0.014   0.759  2.3383 -2.4833  1.8659
  366SOL     OW 1125   2.013   2.332   2.459  0.3543 -0.1230 -0.5329
  366SOL    HW1 1126   1.986   2.396   2.524 -0.6123 -0.4560 -0.5948
  366SOL    HW2 1127   2.095   2.368   2.423 -0.1591  1.0687 -0.5681
  367SOL     OW 1128   1.535   3.567   1.682  0.3771 -0.3055 -0.3569
  367SOL    HW1 1129   1.525   3.656   1.716 -0.2164 -0.3110 -0.5040
  367SOL    HW2 1130   1.547   3.579   1.587  2.4643 -0.2616 -0.1315
  368SOL     OW 1131   4.639   1.610   0.315  0.0894  0.7239  0.4469
  368SOL    HW1 1132   4.726   1.584   0.285 -1.0662 -1.3234 -1.4291
  368SOL    HW2 1133   4.643   1.705   0.321  2.3127  0.7117 -0.0255
  369SOL     OW 1134   4.298   2.039   2.621  0.3223 -0.5295 -0.7184
  369SOL    HW1 1135   4.227   2.033   2.556 -0.7916 -0.5578  0.4616
  369SOL    HW2 1136   4.331   1.949   2.628  0.9035 -0.4106 -1.7046
  370SOL     OW 1137   1.593   2.841   0.600  0.3221 -0.1387  0.1517
  370SOL    HW1 1138   1.624   2.836   0.690 -1.7917 -1.3771  0.8833
  370SOL    HW2 1139   1.553   2.928   0.593 -1.0703 -0.6719  1.0119
  371SOL     OW 1140   0.564   2.066   0.681  0.0025 -0.0493 -0.4619
  371SOL    HW1 1141   0.488   2.040   0.734  0.3418 -2.4387 -1.0064
  371SOL    HW2 1142   0.639   2.035   0.731  0.6236  1.6279 -0.2962
  372SOL     OW 1143   3.327   1.492   2.190  0.0617 -0.3053 -0.2851
  372SOL    HW1 1144   3.373   1.570   2.221 -0.8872  0.4503 -0.7133
  372SOL    HW2 1145   3.390   1.449   2.131  0.2856  0.6228 -0.7417
  373SOL     OW 1146   3.017   4.677   2.868  0.3017  0.1211  0.3532
  373SOL    HW1 1147   3.045   4.621   2.796  0.3626  0.2324  0.2903
  373SOL    HW2 1148   3.013   4.619   2.944 -0.8776 -0.2504  0.0276
  374SOL     OW 1149   3.107   1.547   2.991 -0.5828  0.1888 -0.3286
  374SOL    HW1 1150   3.146   1.502   2.916  0.7048  0.3004  0.2535
  374SOL    HW2 1151   3.101   1.639   2.964 -0.0484  0.2417 -0.2678
  375SOL     OW 1152   3.766   3.490   0.051  0.1305  0.3750  0.4002
  375SOL    HW1 1153   3.721   3.535  -0.021 -0.3601 -2.9436 -1.6318
  375SOL    HW2 1154   3.855   3.476   0.019 -0.4141 -2.1856 -0.2549
  376SOL     OW 1155   1.166   3.130   1.698  0.0003  0.0297  1.1178
  376SOL    HW1 1156   1.211   3.204   1.658 -1.6448 -0.2189 -1.4229
  376SOL    HW2 1157   1.196   3.054   1.648 -1.6859 -0.3717  0.6272
  377SOL     OW 1158   2.251   0.501   1.041  0.1729  0.4036 -0.2292
  377SOL    HW1 1159   2.218   0.421   1.080  0.5354  0.0665 -0.5901
  377SOL    HW2 1160   2.202   0.571   1.083  1.1441  0.1301  1.4551
  378SOL     OW 1161   4.420   3.137   3.241 -0.1120  0.0831 -0.0051
  378SOL    HW1 1162   4.457   3.211   3.289 -2.9199  0.9328  1.0571
  378SOL    HW2 1163   4.453   3.059   3.286  1.3795  0.7140  0.0454
  379SOL     OW 1164   0.743   0.997   2.366 -0.4123 -0.2494 -0.3554
  379SOL    HW1 1165   0.799   0.984   2.290  0.7344 -2.7694  0.8025
  379SOL    HW2 1166   0.804   1.012   2.438 -1.3420 -0.6731  0.5382
  380SOL     OW 1167   3.210   0.970   0.622  0.1786 -0.0098 -0.0227
  380SOL    HW1 1168   3.249   1.026   0.689 -1.6300  1.3787 -0.0615
  380SOL    HW2 1169   3.247   1.002   0.540 -2.0473  2.3733 -0.2257
  381SOL     OW 1170   2.227   2.931   3.151  0.0978 -0.6575 -0.4220
  381SOL    HW1 1171   2.156   2.941   3.215 -0.2913  0.3664 -0.9835
  381SOL    HW2 1172   2.225   2.838   3.127  0.6106 -1.1923  1.4369
  382SOL     OW 1173   3.903   4.476   0.088  0.7665  0.0606 -0.4684
  382SOL    HW1 1174   3.882   4.413   0.019  0.6335  1.0982 -1.3996
  382SOL    HW2 1175   3.983   4.442   0.128 -0.9291 -2.3982  1.1917
  383SOL     OW 1176   1.602   2.215   0.942 -0.0969  0.6514 -0.0918
  383SOL    HW1 1177   1.595   2.160   0.865 -3.2525 -0.4280  0.8319
  383SOL    HW2 1178   1.677   2.180   0.990 -0.5229 -1.2564 -0.7438
  384SOL     OW 1179   4.363   1.543   3.024  0.4087 -0.3619 -0.4019
  384SOL    HW1 1180   4.432   1.586   3.074 -0.6568 -0.1459  0.9706
  384SOL    HW2 1181   4.366   1.452   3.052  0.6499 -0.5293 -0.9568
  385SOL     OW 1182   3.955   4.467   2.574 -0.5784  0.8657  0.5467
  385SOL    HW1 1183   3.965   4.562   2.583 -0.3300  0.7965  0.9823
  385SOL    HW2 1184   3.987   4.431   2.656  0.7635  0.2978 -0.1992
  386SOL     OW 1185   4.526   3.801   0.585  0.0922  0.1011  0.2879
  386SOL    HW1 1186   4.588   3.770   0.651 -0.0185 -1.1179 -0.1539
  386SOL    HW2 1187   4.484   3.722   0.552 -1.8874  0.8942  0.7349
  387SOL     OW 1188   4.064   3.896   1.902  0.0794 -0.8075 -0.2677
  387SOL    HW1 1189   3.985   3.901   1.955  0.4179 -1.2990  0.3020
  387SOL    HW2 1190   4.089   3.803   1.904  0.6158 -0.6746 -0.5050
  388SOL     OW 1191   1.061   2.850   1.565 -0.7475  0.0573  0.5337
  388SOL    HW1 1192   0.987   2.910   1.552 -0.3424  0.1303 -1.7788
  388SOL    HW2 1193   1.020   2.767   1.589 -1.3425  0.9749  3.1458
  389SOL     OW 1194   3.501   4.910   1.448  0.4180 -0.2599  0.3653
  389SOL    HW1 1195   3.437   4.946   1.387  0.8064  0.6355  0.4789
  389SOL    HW2 1196   3.572   4.974   1.449  2.3090 -2.1539 -1.3367
  390SOL     OW 1197   0.027   0.147   3.042  0.3550  0.5184  0.6576
  390SOL    HW1 1198   0.053   0.188   2.959  0.4703 -0.3262  0.2640
  390SOL    HW2 1199  -0.067   0.165   3.049  0.1669 -0.0964 -0.0806
  391SOL     OW 1200   0.440   3.434   1.765  0.3698 -0.0373  0.6490
  391SOL    HW1 1201   0.376   3.422   1.694  0.1760  0.5917  0.7131
  391SOL    HW2 1202   0.520   3.393   1.732  0.6337  1.2835 -0.4547
  392SOL     OW 1203   4.495   0.169   0.786  0.0104  0.1758 -0.5042
  392SOL    HW1 1204   4.410   0.126   0.781 -0.3729  0.6499  1.3625
  392SOL    HW2 1205   4.477   0.262   0.768 -0.1305  0.5241  1.3035
  393SOL     OW 1206   3.792   1.876   1.970 -0.0247 -0.2073  0.0068
  393SOL    HW1 1207   3.862   1.929   1.932 -1.1063  0.7994 -0.6404
  393SOL    HW2 1208   3.827   1.848   2.055  0.8834  0.8604  0.0100
  394SOL     OW 1209   0.809   0.076   0.851 -0.1447 -0.2479 -0.2128
  394SOL    HW1 1210   0.779   0.157   0.809 -1.8549  1.5599  3.9199
  394SOL    HW2 1211   0.735   0.016   0.843 -0.1746 -0.1836 -0.4182
  395SOL     OW 1212   0.252   1.546   1.959  1.5116  0.0364  0.1377
  395SOL    HW1 1213   0.158   1.525   1.965  1.1418  0.9788 -1.8398
  395SOL    HW2 1214   0.288   1.476   1.905  1.7261  0.3406 -0.1107
  396SOL     OW 1215   3.500   2.734   1.704  0.7343  0.3206 -0.2345
  396SOL    HW1 1216   3.486   2.813   1.756  0.3304 -0.0392  0.2133
  396SOL    HW2 1217   3.455   2.665   1.753  1.3771 -0.2508 -0.4423
  397SOL     OW 1218   3.157   0.640   0.869  0.2763  0.6830  0.3209
  397SOL    HW1 1219   3.236   0.588   0.885 -0.0450  0.2956  0.6850
  397SOL    HW2 1220   3.103   0.626   0.947 -0.6783 -0.0281 -0.4295
  398SOL     OW 1221   4.881   3.336   1.759 -0.0092 -0.0077  0.2466
  398SOL    HW1 1222   4.932   3.298   1.830  2.7773  0.3039 -1.4389
  398SOL    HW2 1223   4.825   3.400   1.802  2.3136  0.9264  2.1099
  399SOL     OW 1224   0.403   3.925   0.782  0.3621 -0.2649 -0.2315
  399SOL    HW1 1225   0.466   3.946   0.713  1.0138  1.5216  0.8636
  399SOL    HW2 1226   0.358   3.847   0.749 -0.6595  1.5435 -3.5448
  400SOL     OW 1227   2.497   3.216   2.602  0.5569  0.0720  0.1371
  400SOL    HW1 1228   2.454   3.131   2.610 -1.4617  1.1132  1.5918
  400SOL    HW2 1229   2.518   3.241   2.692 -1.0594  2.0560  0.0625
  401SOL     OW 1230   2.961   3.333   2.239  0.3099  0.0648  0.5258
  401SOL    HW1 1231   2.900   3.346   2.166  1.4477  2.7256 -0.1012
  401SOL    HW2 1232   3.044   3.369   2.206  1.2360 -0.0497  2.6190
  402SOL     OW 1233   4.624   2.710   2.794  0.4820 -0.0691  0.5826
  402SOL    HW1 1234   4.570   2.697   2.872  0.5217  2.7641  1.1654
  402SOL    HW2 1235   4.650   2.802   2.797 -0.2560  0.4089 -3.2696
  403SOL     OW 1236   4.608   0.547   2.475  0.4274  0.2375  0.3195
  403SOL    HW1 1237   4.566   0.507   2.551  1.4705 -1.5187  0.0373
  403SOL    HW2 1238   4.537   0.571   2.417 -0.2943 -0.0524  1.0701
  404SOL     OW 1239   3.763   3.361   0.499 -0.2796  0.0040  0.2069
  404SOL    HW1 1240   3.777   3.271   0.529  0.9286  0.1795  0.2058
  404SOL    HW2 1241   3.850   3.400   0.497 -0.6976  0.9443 -0.5594
  405SOL     OW 1242   2.621   4.091   3.248 -0.0905  0.3182 -0.1260
  405SOL    HW1 1243   2.647   4.000   3.262  1.3583  0.4956 -1.3678
  405SOL    HW2 1244   2.527   4.087   3.229  0.3753 -1.2492 -2.5406
  406SOL     OW 1245   4.092   4.588   0.404 -0.4358  0.2108 -0.0349
  406SOL    HW1 1246   4.184   4.614   0.396 -0.2520 -0.1456  0.8639
  406SOL    HW2 1247   4.095   4.493   0.416 -1.0577 -0.1738 -2.4321
  407SOL     OW 1248   1.342   1.981   3.124 -0.4776 -0.0438  0.3380
  407SOL    HW1 1249   1.385   1.900   3.153 -0.3639  0.5013  1.7703
  407SOL    HW2 1250   1.381   1.999   3.039 -0.2000 -1.2745  0.1768
  408SOL     OW 1251   0.691   1.321   0.351 -0.2012 -0.3979  0.7610
  408SOL    HW1 1252   0.627   1.261   0.313 -1.1443  0.4038  1.0583
  408SOL    HW2 1253   0.767   1.314   0.293 -0.8197 -0.8367 -0.0151
  409SOL     OW 1254   2.144   4.649   0.388 -0.0765 -0.1326 -0.1074
  409SOL    HW1 1255   2.174   4.720   0.444  1.1187 -0.7979  0.1365
  409SOL    HW2 1256   2.158   4.681   0.299 -1.8742  0.8813 -0.0843
  410SOL     OW 1257   3.258   3.422   0.464  0.7189 -0.1704  0.0701
  410SOL    HW1 1258   3.227   3.509   0.489  1.4115  0.3654 -0.8830
  410SOL    HW2 1259   3.353   3.425   0.478  0.7920 -0.6740 -0.2723
  411SOL     OW 1260   1.584   0.875   2.876 -0.0922  0.0493  0.3883
  411SOL    HW1 1261   1.511   0.813   2.883 -0.7614  0.7782 -0.0245
  411SOL    HW2 1262   1.659   0.828   2.913 -0.7963 -0.6626  0.9319
  412SOL     OW 1263   4.380   2.945   0.042  0.5978 -0.0361 -0.5012
  412SOL    HW1 1264   4.366   2.859   0.004  0.1506 -0.8649  1.3921
  412SOL    HW2 1265   4.296   2.989   0.035 -0.6146 -1.5726  2.6692
  413SOL     OW 1266   1.513   1.687   2.915 -0.4708 -0.1411  0.1036
  413SOL    HW1 1267   1.544   1.602   2.883  1.3736 -0.5367  2.6482
  413SOL    HW2 1268   1.559   1.751   2.861 -1.2911 -0.7071 -1.3266
  414SOL     OW 1269   1.540   1.169   2.029  0.2131 -0.0224 -0.2223
  414SOL    HW1 1270   1.458   1.187   2.076  0.3584 -0.0280  0.0378
  414SOL    HW2 1271   1.538   1.227   1.954  0.3476  0.5745  0.2249
  415SOL     OW 1272   2.061   4.503   0.894  0.0650 -0.3943 -0.2975
  415SOL    HW1 1273   1.997   4.575   0.891  0.6090  0.1517  0.6273
  415SOL    HW2 1274   2.145   4.545   0.874  0.8202 -0.1855  2.8617
  416SOL     OW 1275   4.136   3.446   3.353  0.5299  0.1052 -0.0889
  416SOL    HW1 1276   4.094   3.360   3.357  0.6805 -0.2341 -3.2960
  416SOL    HW2 1277   4.155   3.468   3.445  0.5039 -3.2393  0.8424
  417SOL     OW 1278   1.208   1.178   0.844 -0.2049 -0.2895  0.5879
  417SOL    HW1 1279   1.213   1.086   0.816 -1.2402 -0.6248  1.4279
  417SOL    HW2 1280   1.204   1.173   0.940  2.0218  0.7544  0.7926
  418SOL     OW 1281   4.324   2.017   0.410  0.5748 -0.3882 -0.1931
  418SOL    HW1 1282   4.381   2.020   0.487  0.4921 -0.1850 -0.1391
  418SOL    HW2 1283   4.334   1.928   0.376  1.3245 -0.2053 -0.4789
  419SOL     OW 1284   1.989   1.301   3.154 -0.3477  0.5203  0.3914
  419SOL    HW1 1285   2.044   1.322   3.229 -1.1656  1.0315  0.8612
  419SOL    HW2 1286   2.012   1.211   3.132  0.9057  0.8188  0.3626
  420SOL     OW 1287   2.334   1.308   2.550 -0.2767  0.3161 -0.3593
  420SOL    HW1 1288   2.269   1.265   2.604 -0.3325 -0.3490 -0.9454
  420SOL    HW2 1289   2.331   1.262   2.466  1.2817 -0.0617 -0.2486
  421SOL     OW 1290   4.530   0.467   0.059  0.1848  0.2643  0.2189
  421SOL    HW1 1291   4.506   0.375   0.054  2.6183 -0.3633 -1.8333
  421SOL    HW2 1292   4.494   0.507  -0.020  0.6397  0.6778  0.2111
  422SOL     OW 1293   3.353   2.380   0.074  0.0687 -0.1762  0.2499
  422SOL    HW1 1294   3.323   2.291   0.092 -0.0957 -0.0243  0.7409
  422SOL    HW2 1295   3.436   2.387   0.120 -0.2275  0.1299  0.7499
  423SOL     OW 1296   0.882   2.763   2.356  0.3284  0.2341 -0.3878
  423SOL    HW1 1297   0.887   2.858   2.367  0.0110  0.4482 -1.8335
  423SOL    HW2 1298   0.973   2.734   2.351  0.4794  0.2228  1.5267
  424SOL     OW 1299   1.045   4.264   3.140  0.4198 -0.9347 -0.0320
  424SOL    HW1 1300   0.966   4.297   3.182  0.8097  0.3972 -0.2975
  424SOL    HW2 1301   1.040   4.296   3.050  0.7127 -1.8026 -0.3673
  425SOL     OW 1302   3.822   2.226   1.941  0.7219 -0.1057 -0.5524
  425SOL    HW1 1303   3.896   2.167   1.933  1.4714  0.8734 -1.1125
  425SOL    HW2 1304   3.825   2.278   1.860 -2.8409 -2.5565 -2.5747
  426SOL     OW 1305   4.729   2.176   2.696 -0.2363  0.1001 -0.3476
  426SOL    HW1 1306   4.765   2.180   2.607 -1.3063 -0.3781 -0.8135
  426SOL    HW2 1307   4.740   2.084   2.722  0.5421  0.3424  0.2296
  427SOL     OW 1308   1.463   4.220   3.268 -0.0296 -0.6356 -0.2590
  427SOL    HW1 1309   1.482   4.146   3.327  4.0961 -0.6462 -1.2796
  427SOL    HW2 1310   1.460   4.181   3.181 -1.1103  0.0229 -0.5346
  428SOL     OW 1311   2.387   0.379   1.361 -0.5081 -0.4443  0.5593
  428SOL    HW1 1312   2.407   0.294   1.401 -1.8293 -0.7817  0.5768
  428SOL    HW2 1313   2.392   0.363   1.267 -1.5222 -0.7684  0.5471
  429SOL     OW 1314   2.513   0.426   0.282  0.9219  0.0631  0.0709
  429SOL    HW1 1315   2.449   0.356   0.294  1.0840  0.0818  1.1614
  429SOL    HW2 1316   2.460   0.505   0.271  0.7498 -0.1011 -0.3001
  430SOL     OW 1317   2.901   3.558   3.034  0.0967  0.6615  0.5825
  430SOL    HW1 1318   2.989   3.568   2.997  1.4267 -2.7866  2.3690
  430SOL    HW2 1319   2.914   3.507   3.114 -3.7516 -1.9727 -0.1985
  431SOL     OW 1320   3.625   0.853   0.340  0.0162  1.0402 -0.2478
  431SOL    HW1 1321   3.583   0.849   0.426  2.1787 -2.0599  0.8390
  431SOL    HW2 1322   3.590   0.778   0.292  0.4900  1.4321 -1.2433
  432SOL     OW 1323   4.881   4.691   0.585  0.4928 -0.0767 -0.5985
  432SOL    HW1 1324   4.821   4.739   0.643  2.1287  1.2333  0.1098
  432SOL    HW2 1325   4.953   4.753   0.569  0.3128 -0.5234 -3.7678
  433SOL     OW 1326   1.302   3.262   0.790 -0.0019 -0.3497  0.5093
  433SOL    HW1 1327   1.224   3.207   0.798 -0.1848 -0.0210  1.0414
  433SOL    HW2 1328   1.352   3.223   0.718 -0.7170 -0.4865  0.0821
  434SOL     OW 1329   3.758   4.528   3.339  0.6865 -0.0688 -0.3811
  434SOL    HW1 1330   3.779   4.435   3.346  0.8832 -0.3153 -3.1916
  434SOL    HW2 1331   3.807   4.558   3.263  0.6343  2.3782  0.4554
  435SOL     OW 1332   0.064   1.401   1.411  0.2907  0.1830  0.0270
  435SOL    HW1 1333   0.018   1.319   1.427  0.4317 -0.2631 -1.6453
  435SOL    HW2 1334   0.122   1.382   1.337  0.0757  1.8557 -0.6218
  436SOL     OW 1335   4.232   2.236   0.044  0.1216 -0.3303 -0.0751
  436SOL    HW1 1336   4.168   2.290  -0.002  0.0609 -0.1406  0.2261
  436SOL    HW2 1337   4.317   2.265   0.009  0.0241 -0.9272 -0.8326
  437SOL     OW 1338   0.355   4.711   1.017 -0.0534 -0.2519  0.0209
  437SOL    HW1 1339   0.410   4.669   1.083  0.7002  2.2617  1.1221
  437SOL    HW2 1340   0.293   4.643   0.990  1.1878 -2.0744  1.4951
  438SOL     OW 1341   2.337   2.418   2.022 -0.3339 -0.2348  0.0175
  438SOL    HW1 1342   2.366   2.449   2.108 -0.0728  2.2956 -0.9102
  438SOL    HW2 1343   2.266   2.477   1.998  0.9900  0.5217 -2.3906
  439SOL     OW 1344   1.663   2.422   2.409 -0.3507 -0.8786 -0.4525
  439SOL    HW1 1345   1.759   2.427   2.404 -0.3741 -0.4870 -0.5218
  439SOL    HW2 1346   1.642   2.458   2.496 -0.4067 -1.3608 -0.2638
  440SOL     OW 1347   1.356   3.858   0.892  0.4156  0.3458  0.5453
  440SOL    HW1 1348   1.436   3.908   0.912  0.8967 -0.3108  0.3029
  440SOL    HW2 1349   1.339   3.808   0.972  1.5837 -1.2714 -0.1695
  441SOL     OW 1350   0.874   1.298   0.149 -0.6356  0.0448  0.2097
  441SOL    HW1 1351   0.820   1.366   0.109 -1.7336 -1.1782 -0.4437
  441SOL    HW2 1352   0.920   1.257   0.076  1.4512  1.2152  0.7707
  442SOL     OW 1353   0.159   2.254   0.407 -0.2325 -0.3131 -0.6158
  442SOL    HW1 1354   0.186   2.174   0.360  2.8347  0.3842 -0.3037
  442SOL    HW2 1355   0.154   2.321   0.339  0.8001 -0.0493 -0.4586
  443SOL     OW 1356   2.048   4.708   2.563 -0.5842  0.3400 -0.4336
  443SOL    HW1 1357   2.126   4.732   2.512 -0.6240  0.5640 -0.3921
  443SOL    HW2 1358   2.046   4.772   2.634  0.0692 -0.6110  0.4728
  444SOL     OW 1359   0.912   3.671   0.948 -0.3051 -0.2870  0.2376
  444SOL    HW1 1360   0.966   3.663   1.027 -0.5582  2.9854  0.8588
  444SOL    HW2 1361   0.958   3.617   0.883  1.2563 -1.1331  1.9245
  445SOL     OW 1362   3.410   1.476   2.469 -0.1069  0.1131  0.7567
  445SOL    HW1 1363   3.461   1.552   2.440 -4.8408  3.5666  0.2230
  445SOL    HW2 1364   3.381   1.434   2.388  0.3702 -0.7110  1.0035
  446SOL     OW 1365   1.643   3.648   2.677  0.2120  0.2027 -0.1559
  446SOL    HW1 1366   1.639   3.682   2.588 -0.0342  0.5105 -0.0274
  446SOL    HW2 1367   1.679   3.720   2.729 -0.4751  0.3304  0.1459
  447SOL     OW 1368   2.704   1.982   2.035  0.3185  0.7158 -0.1402
  447SOL    HW1 1369   2.748   2.052   2.084  0.8942 -0.2041  0.6954
  447SOL    HW2 1370   2.764   1.961   1.964  1.2489 -0.4853  0.9543
  448SOL     OW 1371   0.569   0.871   1.387  0.0137 -0.1836  0.4502
  448SOL    HW1 1372   0.548   0.963   1.405 -0.6630 -0.5239  1.5153
  448SOL    HW2 1373   0.547   0.859   1.295  0.4706  0.8111  0.1942
  449SOL     OW 1374   0.758   2.619   3.300  0.7732 -0.3923  0.4370
  449SOL    HW1 1375   0.736   2.595   3.210  0.5507  0.2239  0.3218
  449SOL    HW2 1376   0.681   2.666   3.332  0.5109 -1.3505  1.2392
  450SOL     OW 1377   4.278   1.755   0.375  0.2750  0.0782 -0.1102
  450SOL    HW1 1378   4.284   1.732   0.283  1.5396  1.6110 -0.4500
  450SOL    HW2 1379   4.188   1.785   0.387  0.3498  0.7154 -1.0651
  451SOL     OW 1380   2.058   2.740   0.069  0.0298 -0.3304  0.3807
  451SOL    HW1 1381   2.129   2.794   0.035 -1.1382  2.9613  2.6359
  451SOL    HW2 1382   2.098   2.655   0.085  2.5136  0.3424 -1.5824
  452SOL     OW 1383   1.603   4.203   2.440 -0.0158 -0.3812 -0.2170
  452SOL    HW1 1384   1.554   4.224   2.520 -0.7034 -1.8280 -0.2303
  452SOL    HW2 1385   1.561   4.256   2.372 -1.0543 -0.9954 -0.0688
  453SOL     OW 1386   2.397   3.199   1.717 -0.4872  0.3921 -0.5092
  453SOL    HW1 1387   2.446   3.209   1.799 -1.7434  0.6797  0.2379
  453SOL    HW2 1388   2.430   3.118   1.679  0.0220  0.1742  0.3586
  454SOL     OW 1389   1.883   2.491   3.219 -0.5024 -0.1650  0.4352
  454SOL    HW1 1390   1.873   2.436   3.141  2.7244  1.5107 -1.3710
  454SOL    HW2 1391   1.810   2.552   3.214 -1.1050 -0.9252 -0.5382
  455SOL     OW 1392   0.758   1.174   1.890 -0.9425  0.5037  0.7302
  455SOL    HW1 1393   0.799   1.095   1.926 -0.1937  0.9765  0.9389
  455SOL    HW2 1394   0.675   1.143   1.853 -0.0307 -0.6462 -0.4614
  456SOL     OW 1395   1.929   3.030   0.272 -0.4277 -0.3705 -0.2364
  456SOL    HW1 1396   1.889   3.006   0.356  0.1438  1.7020  0.6944
  456SOL    HW2 1397   2.023   3.012   0.284  0.1907  2.8681  0.8574
  457SOL     OW 1398   2.825   1.626   2.793  0.3243 -0.1375 -0.2836
  457SOL    HW1 1399   2.755   1.680   2.757 -0.9894 -2.2884 -1.1986
  457SOL    HW2 1400   2.813   1.540   2.751  2.0735 -1.2559  1.3219
  458SOL     OW 1401   0.644   2.558   0.124  0.0624 -0.3095 -0.2328
  458SOL    HW1 1402   0.647   2.620   0.050 -1.4384 -1.7837 -1.6266
  458SOL    HW2 1403   0.584   2.599   0.187 -2.0995 -0.8940 -1.7883
  459SOL     OW 1404   0.901   1.323   1.486 -0.0456 -0.7425 -0.2402
  459SOL    HW1 1405   0.923   1.314   1.393  2.2864  0.5345  0.1091
  459SOL    HW2 1406   0.985   1.337   1.529 -1.1381 -0.6964  1.9993
  460SOL     OW 1407   4.798   2.346   3.183 -0.2141 -0.0271 -0.4705
  460SOL    HW1 1408   4.887   2.377   3.166 -0.0918 -0.3176 -0.3695
  460SOL    HW2 1409   4.795   2.333   3.278  0.2044 -1.7099 -0.6520
  461SOL     OW 1410   1.497   1.023   1.088 -0.0804 -0.4821 -0.3894
  461SOL    HW1 1411   1.569   0.997   1.030  0.5670  1.4049 -0.4831
  461SOL    HW2 1412   1.535   1.019   1.176 -0.7216 -2.1816 -0.1366
  462SOL     OW 1413   0.107   3.236   3.139  0.5206  0.2452  0.3115
  462SOL    HW1 1414   0.121   3.264   3.229  0.4259  0.4631  0.2585
  462SOL    HW2 1415   0.166   3.161   3.128  0.0314 -0.2115  0.7638
  463SOL     OW 1416   0.929   1.648   2.350 -0.7712 -0.3094 -0.6283
  463SOL    HW1 1417   0.891   1.723   2.306 -1.2846 -0.8136 -1.0620
  463SOL    HW2 1418   1.010   1.631   2.302 -0.8995 -0.3321 -0.8361
  464SOL     OW 1419   2.958   2.559   3.457  0.0585  0.5378  0.0031
  464SOL    HW1 1420   2.885   2.537   3.515 -0.4822  0.3929 -0.7279
  464SOL    HW2 1421   2.940   2.648   3.427 -0.0460  0.3386 -0.5263
  465SOL     OW 1422   1.218   4.890   3.405  0.0305 -0.4858 -0.6781
  465SOL    HW1 1423   1.304   4.926   3.381 -0.6374  0.6151 -1.4904
  465SOL    HW2 1424   1.162   4.966   3.416 -0.8348 -1.1903 -0.0436
  466SOL     OW 1425   2.109   4.527   2.754 -0.3724 -0.1643 -0.1577
  466SOL    HW1 1426   2.074   4.598   2.702 -1.5107 -0.0265  0.7562
  466SOL    HW2 1427   2.063   4.449   2.723 -0.7249 -0.1518  0.3265
  467SOL     OW 1428   4.813   0.576   1.299 -0.0354  0.0782 -0.2182
  467SOL    HW1 1429   4.894   0.550   1.343  0.2455 -0.1653 -0.8752
  467SOL    HW2 1430   4.764   0.494   1.289  0.2652 -0.0038 -1.0909
  468SOL     OW 1431   2.848   3.223   0.809  0.3514  0.2805  0.9317
  468SOL    HW1 1432   2.855   3.253   0.719  1.4360  2.0453  1.5512
  468SOL    HW2 1433   2.919   3.159   0.818 -0.5803 -0.9044  0.2176
  469SOL     OW 1434   3.352   2.543   2.861 -0.4264 -0.4537 -0.0516
  469SOL    HW1 1435   3.387   2.604   2.926 -2.6907  0.5647  0.3122
  469SOL    HW2 1436   3.312   2.473   2.912  0.9943 -1.6084 -0.4533
  470SOL     OW 1437   3.591   1.093   0.714 -0.1307 -0.2135  0.0546
  470SOL    HW1 1438   3.524   1.025   0.718 -0.3686  0.0334  0.3598
  470SOL    HW2 1439   3.669   1.052   0.751  0.2788 -0.9363 -1.5634
  471SOL     OW 1440   4.280   1.760   2.010  0.1271  0.0198 -0.4728
  471SOL    HW1 1441   4.309   1.836   2.060  0.8625 -1.5455  1.5982
  471SOL    HW2 1442   4.360   1.715   1.984 -0.1727 -2.3145  2.0881
  472SOL     OW 1443   0.539   1.148   2.262 -0.4107  0.0951  0.3614
  472SOL    HW1 1444   0.612   1.105   2.307 -1.0442  0.0313  1.3523
  472SOL    HW2 1445   0.579   1.186   2.184  0.3224 -1.6044 -0.1450
  473SOL     OW 1446   4.553   0.652   1.441 -0.2889  0.6368 -0.0869
  473SOL    HW1 1447   4.535   0.610   1.357 -0.7909  0.1100  0.2845
  473SOL    HW2 1448   4.649   0.649   1.449 -0.3000 -0.1305 -0.2124
  474SOL     OW 1449   0.915   2.083   0.763 -0.3547  0.2696  0.1822
  474SOL    HW1 1450   0.997   2.132   0.755 -0.7792  0.6213 -4.1479
  474SOL    HW2 1451   0.849   2.149   0.784  0.0059  0.4663  0.7204
  475SOL     OW 1452   2.658   3.300   1.597 -0.1741 -0.1121 -0.3849
  475SOL    HW1 1453   2.695   3.221   1.558 -0.4822  0.1013 -1.1189
  475SOL    HW2 1454   2.629   3.272   1.684  0.5617 -0.5781 -0.2813
  476SOL     OW 1455   3.350   3.556   3.183 -0.5826 -0.2348 -0.2080
  476SOL    HW1 1456   3.359   3.604   3.266 -2.0012 -1.2158  0.5524
  476SOL    HW2 1457   3.422   3.493   3.184 -2.0737 -2.0302  1.5870
  477SOL     OW 1458   4.286   3.333   1.477 -0.2747 -0.3979 -0.4152
  477SOL    HW1 1459   4.372   3.290   1.478 -0.3209 -0.5489  1.9147
  477SOL    HW2 1460   4.306   3.423   1.449  0.4505 -0.7333 -1.0316
  478SOL     OW 1461   4.282   1.025   1.642 -0.3320 -0.5637  0.2209
  478SOL    HW1 1462   4.307   1.079   1.567 -2.2567 -2.3451 -1.8650
  478SOL    HW2 1463   4.344   0.952   1.640  0.4412  0.0510  1.2194
  479SOL     OW 1464   0.108   3.577   2.105 -0.2091  0.3183  0.0656
  479SOL    HW1 1465   0.154   3.507   2.059 -0.1537  1.0578 -1.0695
  479SOL    HW2 1466   0.168   3.652   2.099 -0.6540  0.7067  0.4357
  480SOL     OW 1467   2.035   1.938   2.721  0.0608 -0.5296 -0.0390
  480SOL    HW1 1468   1.969   1.915   2.656 -1.0781 -0.0785  0.9209
  480SOL    HW2 1469   2.114   1.892   2.692 -0.9385 -1.9534 -0.6423
  481SOL     OW 1470   1.470   3.758   2.242 -0.1626 -0.2853 -0.0022
  481SOL    HW1 1471   1.461   3.681   2.186  2.0102 -0.0260 -0.8415
  481SOL    HW2 1472   1.462   3.832   2.183 -1.3019  0.1268  0.6437
  482SOL     OW 1473   1.033   1.814   3.320 -0.6429 -0.0011  0.2903
  482SOL    HW1 1474   0.996   1.728   3.334 -2.4332  0.5622 -0.7191
  482SOL    HW2 1475   1.120   1.798   3.282  1.2340 -1.3940  4.5479
  483SOL     OW 1476   4.698   2.513   2.382  0.5753 -0.1539 -0.0930
  483SOL    HW1 1477   4.629   2.478   2.325 -0.2407 -0.9125  1.3262
  483SOL    HW2 1478   4.776   2.512   2.326 -0.0248 -1.6219 -0.9801
  484SOL     OW 1479   4.662   4.327   2.649  0.1634  0.3729  0.2761
  484SOL    HW1 1480   4.736   4.340   2.708  1.7870 -3.5277 -0.5623
  484SOL    HW2 1481   4.691   4.364   2.565  0.4454  0.4047  0.3879
  485SOL     OW 1482   3.323   3.963   0.541  0.1834 -0.1376 -0.2473
  485SOL    HW1 1483   3.287   4.041   0.585 -0.8249 -0.8599  0.2426
  485SOL    HW2 1484   3.268   3.891   0.571 -0.7394 -0.6492 -2.8948
  486SOL     OW 1485   4.638   2.833   0.960  0.3845  0.1689 -0.4849
  486SOL    HW1 1486   4.611   2.775   0.889 -0.6480 -0.2464  0.2173
  486SOL    HW2 1487   4.675   2.775   1.026 -0.3215  0.3263  0.0670
  487SOL     OW 1488   0.173   1.744   0.666  0.8578  0.0729  0.0870
  487SOL    HW1 1489   0.099   1.795   0.700  1.4008  0.0975  1.2738
  487SOL    HW2 1490   0.171   1.758   0.572 -0.8799 -0.2274  0.0470
  488SOL     OW 1491   2.914   1.500   0.205 -0.1260 -0.2762  0.5525
  488SOL    HW1 1492   2.951   1.462   0.125 -4.4290 -0.5302 -1.5746
  488SOL    HW2 1493   2.885   1.588   0.179 -0.7621  0.0122  2.1171
  489SOL     OW 1494   0.893   3.940   0.916  0.2372  0.2070 -0.4094
  489SOL    HW1 1495   0.900   3.845   0.927 -0.2665  0.0824 -1.0727
  489SOL    HW2 1496   0.983   3.970   0.909  0.3928 -0.2611 -0.4945
  490SOL     OW 1497   0.574   3.570   0.319 -0.5361  0.0461  0.2881
  490SOL    HW1 1498   0.643   3.525   0.269  0.5070 -0.5519  2.1822
  490SOL    HW2 1499   0.509   3.594   0.253  0.0557 -2.0437 -1.1487
  491SOL     OW 1500   4.393   0.866   3.289  0.1060  0.1259 -0.4989
  491SOL    HW1 1501   4.396   0.823   3.374  1.4777 -1.6750 -1.3962
  491SOL    HW2 1502   4.308   0.909   3.287 -0.1903 -0.2779  1.5383
  492SOL     OW 1503   3.074   4.571   2.583 -0.4578  0.1832 -0.3754
  492SOL    HW1 1504   3.024   4.521   2.518  1.1295  0.5383 -1.9573
  492SOL    HW2 1505   3.091   4.655   2.540  1.0754  0.2445  0.2747
  493SOL     OW 1506   3.645   2.898   1.251  0.2650  0.3308  0.1783
  493SOL    HW1 1507   3.593   2.823   1.280  0.4709 -0.1704 -0.6883
  493SOL    HW2 1508   3.582   2.955   1.207  0.2938  0.1019 -0.1719
  494SOL     OW 1509   1.738   3.840   2.868  0.3816  0.7491 -0.4442
  494SOL    HW1 1510   1.792   3.847   2.947  0.6489  1.5947 -0.6957
  494SOL    HW2 1511   1.770   3.909   2.810 -0.9587  1.2592 -0.6112
  495SOL     OW 1512   2.035   1.837   0.234  0.1631  0.2533  0.9426
  495SOL    HW1 1513   2.050   1.930   0.251 -0.0703  0.5267 -0.2753
  495SOL    HW2 1514   1.940   1.830   0.223  0.3765  0.3547 -1.4632
  496SOL     OW 1515   4.280   4.252   3.369 -0.1068  0.1378 -0.1326
  496SOL    HW1 1516   4.334   4.331   3.372 -1.5184  1.1512  2.7311
  496SOL    HW2 1517   4.284   4.224   3.278  2.6991  1.8839 -0.6808
  497SOL     OW 1518   3.547   4.078   1.726 -0.0307 -0.0003  0.1349
  497SOL    HW1 1519   3.607   4.099   1.797 -0.8258 -0.2182  0.8882
  497SOL    HW2 1520   3.497   4.003   1.758  0.9227 -1.3809 -1.4468
  498SOL     OW 1521   0.128   1.401   3.029  0.4917  0.1891  0.3153
  498SOL    HW1 1522   0.033   1.412   3.026  0.0769 -2.5010  0.9788
  498SOL    HW2 1523   0.159   1.449   2.953 -1.6917 -0.8744 -1.3924
  499SOL     OW 1524   0.863   0.411   0.528  0.0605 -0.1274  0.7672
  499SOL    HW1 1525   0.774   0.386   0.503  0.7512 -2.0466  0.0773
  499SOL    HW2 1526   0.910   0.418   0.445  0.8987 -0.5680  1.1894
  500SOL     OW 1527   2.197   3.463   0.406 -0.4085  0.1115 -0.4606
  500SOL    HW1 1528   2.134   3.453   0.477  1.7405  1.9138  1.8727
  500SOL    HW2 1529   2.177   3.549   0.369  0.6193  0.6658  0.2567
  501SOL     OW 1530   0.124   0.263   2.293 -0.5332  0.8806  0.4199
  501SOL    HW1 1531   0.060   0.333   2.300  1.0931  2.3216  1.7313
  501SOL    HW2 1532   0.109   0.209   2.371 -0.5858  0.8424  0.3830
  502SOL     OW 1533   3.995   4.083   3.041  0.2646  0.1158 -0.1545
  502SOL    HW1 1534   3.902   4.064   3.054  0.6694 -1.8483  0.2908
  502SOL    HW2 1535   4.023   4.018   2.976  1.3913  0.5180 -0.0868
  503SOL     OW 1536   4.610   1.855   0.189  0.0684 -0.1985 -0.1144
  503SOL    HW1 1537   4.706   1.861   0.192  0.2189  0.1250 -2.9117
  503SOL    HW2 1538   4.582   1.942   0.161 -1.1985  0.0877  1.8713
  504SOL     OW 1539   1.732   1.855   0.138 -0.2931 -0.3525 -1.1874
  504SOL    HW1 1540   1.762   1.853   0.047  2.4197 -0.3649 -0.3685
  504SOL    HW2 1541   1.648   1.809   0.136 -0.3879 -0.2277 -3.6851
  505SOL     OW 1542   4.600   2.699   1.761  0.1063  0.5589 -0.0734
  505SOL    HW1 1543   4.536   2.753   1.807  0.0055 -0.5520  1.1703
  505SOL    HW2 1544   4.591   2.724   1.669 -1.1463  1.4065  0.2494
  506SOL     OW 1545   2.855   4.637   1.472  1.1808 -0.4860  0.0345
  506SOL    HW1 1546   2.797   4.605   1.541  0.0119  0.1695 -0.6083
  506SOL    HW2 1547   2.914   4.563   1.454 -0.5746 -1.8362 -0.4910
  507SOL     OW 1548   2.233   2.879   0.264 -0.2092  0.1181  0.2943
  507SOL    HW1 1549   2.279   2.807   0.307  1.4509 -0.7496 -2.6748
  507SOL    HW2 1550   2.300   2.926   0.215 -1.2470  3.7311  1.9603
  508SOL     OW 1551   2.104   3.575   1.874 -0.2019 -0.1230  0.0329
  508SOL    HW1 1552   2.197   3.556   1.863 -0.2872 -0.1452 -0.6538
  508SOL    HW2 1553   2.079   3.523   1.950  0.4675  0.3008  0.5609
  509SOL     OW 1554   2.475   2.379   2.745  0.7193 -0.1840  0.4558
  509SOL    HW1 1555   2.516   2.400   2.828  0.8367 -1.7119  0.8104
  509SOL    HW2 1556   2.470   2.283   2.744 -0.2328 -0.1480 -0.8304
  510SOL     OW 1557   1.185   2.786   2.663  0.3704 -0.0617  0.4753
  510SOL    HW1 1558   1.265   2.810   2.616  0.5568  0.9972  1.2874
  510SOL    HW2 1559   1.204   2.809   2.754 -1.3157  1.4396  0.4988
  511SOL     OW 1560   4.084   2.692   1.333 -0.3455  0.7267 -0.3446
  511SOL    HW1 1561   4.023   2.620   1.348  0.6490  0.2012  1.3882
  511SOL    HW2 1562   4.117   2.678   1.244 -0.5992 -0.6075 -0.2413
  512SOL     OW 1563   3.437   1.682   1.286  0.8490  0.2045 -0.0875
  512SOL    HW1 1564   3.484   1.664   1.367  1.6407 -1.1220 -0.7920
  512SOL    HW2 1565   3.353   1.637   1.296  1.2358 -0.5862 -0.2605
  513SOL     OW 1566   2.123   4.714   0.118  0.2903 -0.6782  0.2697
  513SOL    HW1 1567   2.172   4.794   0.097 -1.4652  0.5992  0.8312
  513SOL    HW2 1568   2.122   4.665   0.037 -0.0669  0.6949 -0.5895
  514SOL     OW 1569   1.101   2.273   0.115 -0.2924 -0.5678  0.2146
  514SOL    HW1 1570   1.121   2.351   0.166 -0.5560 -0.6688  0.4797
  514SOL    HW2 1571   1.122   2.296   0.025  0.7087 -0.5667  0.4376
  515SOL     OW 1572   1.140   2.940   2.315  0.0862 -0.0287  0.0493
  515SOL    HW1 1573   1.077   3.012   2.318 -0.7537 -0.7719  0.4764
  515SOL    HW2 1574   1.224   2.984   2.299 -0.3400  1.0896  0.7294
  516SOL     OW 1575   2.458   3.760   2.004 -0.3699  0.6696  0.3183
  516SOL    HW1 1576   2.540   3.792   1.968  0.1357 -0.4511  0.4623
  516SOL    HW2 1577   2.443   3.815   2.082 -0.3328  1.5980 -0.3120
  517SOL     OW 1578   3.670   0.521   0.758  0.0169 -0.3326  0.5051
  517SOL    HW1 1579   3.749   0.553   0.717 -0.8930  1.2913 -0.0548
  517SOL    HW2 1580   3.657   0.434   0.720  2.1853 -1.1951  1.5716
  518SOL     OW 1581   2.784   1.769   1.794 -0.4899 -0.1889  0.3626
  518SOL    HW1 1582   2.820   1.689   1.754 -0.2882 -1.7407  3.3867
  518SOL    HW2 1583   2.847   1.794   1.861 -0.7510  2.3658 -0.2334
  519SOL     OW 1584   0.654   4.350   3.096 -0.3074  0.3171  0.0500
  519SOL    HW1 1585   0.676   4.259   3.075  2.0256  0.6193  0.9256
  519SOL    HW2 1586   0.563   4.346   3.124  0.4315 -2.2347  2.5511
  520SOL     OW 1587   1.688   0.075   2.633  0.1527  0.6896 -0.1863
  520SOL    HW1 1588   1.741  -0.004   2.640  1.0495  1.1993 -0.9421
  520SOL    HW2 1589   1.600   0.047   2.655  0.1894 -0.8383 -1.7689
  521SOL     OW 1590   2.000   0.143   0.114  0.2787 -0.2459  0.3467
  521SOL    HW1 1591   1.910   0.159   0.086  0.5655  0.5729 -0.1200
  521SOL    HW2 1592   2.014   0.205   0.185  0.2422 -0.8757  0.9112
  522SOL     OW 1593   0.653   0.593   2.982 -0.3658  0.6545  0.5748
  522SOL    HW1 1594   0.704   0.624   2.907 -0.9914  0.3250 -0.0019
  522SOL    HW2 1595   0.640   0.671   3.036 -0.9631  1.1676 -0.2885
  523SOL     OW 1596   1.286   2.870   3.384 -1.2923  0.2122 -0.7518
  523SOL    HW1 1597   1.200   2.884   3.344 -1.3340  1.1492 -0.3645
  523SOL    HW2 1598   1.311   2.956   3.417 -0.4587 -0.1747 -0.3531
  524SOL     OW 1599   1.516   2.035   1.933  0.1804  0.1824 -0.8298
  524SOL    HW1 1600   1.587   2.034   1.997 -1.7349 -1.2075  1.4272
  524SOL    HW2 1601   1.457   2.104   1.964 -1.5702 -1.5581 -0.0082
  525SOL     OW 1602   3.431   3.616   1.949 -0.5360 -0.1514 -0.0980
  525SOL    HW1 1603   3.478   3.568   2.017 -0.5107  1.6124  1.1881
  525SOL    HW2 1604   3.348   3.570   1.939 -0.3490 -0.6904  0.7863
  526SOL     OW 1605   1.344   0.019   3.100  0.5835 -0.2423 -0.2899
  526SOL    HW1 1606   1.419   0.076   3.120  0.2603 -0.3362  1.3606
  526SOL    HW2 1607   1.362  -0.062   3.147  0.3856 -1.0309 -1.5293
  527SOL     OW 1608   4.445   2.806   2.491  0.0108  0.0485 -0.1329
  527SOL    HW1 1609   4.435   2.879   2.552 -0.7043  0.2728 -0.5046
  527SOL    HW2 1610   4.537   2.811   2.463  0.1300  0.4320  0.3066
  528SOL     OW 1611   3.052   1.457   3.377  0.6164  0.4497 -0.3195
  528SOL    HW1 1612   3.064   1.552   3.377  1.9573  0.3330  1.3703
  528SOL    HW2 1613   3.097   1.427   3.456  0.2227 -1.6014 -0.8105
  529SOL     OW 1614   3.642   1.581   1.462 -0.6194 -0.0999 -0.0187
  529SOL    HW1 1615   3.706   1.560   1.394 -1.3655  0.4048 -0.9118
  529SOL    HW2 1616   3.618   1.497   1.500 -0.5661 -0.4570 -0.7501
  530SOL     OW 1617   3.285   4.709   3.273 -0.0952  0.1377 -0.3937
  530SOL    HW1 1618   3.239   4.791   3.257  1.8433  1.4337  0.2981
  530SOL    HW2 1619   3.272   4.658   3.193 -1.7009  0.9168 -0.6642
  531SOL     OW 1620   2.743   0.879   0.787 -0.3848 -0.2616 -0.0660
  531SOL    HW1 1621   2.812   0.941   0.810 -1.3150  1.3216 -1.3240
  531SOL    HW2 1622   2.736   0.884   0.691 -0.1265 -2.7530 -0.2864
  532SOL     OW 1623   3.387   3.287   3.419  0.1594  0.0054 -0.9181
  532SOL    HW1 1624   3.438   3.319   3.344  0.4337 -0.2466 -0.8422
  532SOL    HW2 1625   3.323   3.356   3.436  0.4949  0.3381 -0.9960
  533SOL     OW 1626   1.180   2.584   0.567  0.3153 -0.1179  0.2185
  533SOL    HW1 1627   1.244   2.632   0.618  1.4847  0.7542 -1.9308
  533SOL    HW2 1628   1.122   2.651   0.532  0.6341 -0.4642 -1.0330
  534SOL     OW 1629   0.501   3.484   2.143 -0.4955  0.2442  0.0663
  534SOL    HW1 1630   0.415   3.492   2.102 -0.1133  2.1106 -0.4669
  534SOL    HW2 1631   0.499   3.545   2.217  0.4135  0.4934 -0.0923
  535SOL     OW 1632   0.728   4.730   0.163  0.0901 -0.1985  0.4328
  535SOL    HW1 1633   0.806   4.676   0.152  0.7616  0.6018  1.0838
  535SOL    HW2 1634   0.730   4.790   0.089  0.0402 -0.2329  0.4032
  536SOL     OW 1635   3.467   3.615   3.412  0.0580  0.6203 -0.4014
  536SOL    HW1 1636   3.517   3.690   3.444 -0.3942 -0.1556  2.4028
  536SOL    HW2 1637   3.534   3.553   3.382  0.4893  1.5601 -1.4566
  537SOL     OW 1638   3.750   4.661   1.955  0.0442  0.5148  0.5609
  537SOL    HW1 1639   3.658   4.644   1.976 -0.5270  2.5547 -0.1176
  537SOL    HW2 1640   3.798   4.624   2.029 -1.1134 -2.4026 -0.0076
  538SOL     OW 1641   3.025   1.872   2.238 -0.5133  0.0167  0.2728
  538SOL    HW1 1642   3.005   1.784   2.270  0.5944 -0.5535 -0.5198
  538SOL    HW2 1643   3.121   1.876   2.236 -0.5229  0.4826 -1.6335
  539SOL     OW 1644   1.832   1.803   2.140 -0.2017  0.1703 -0.8839
  539SOL    HW1 1645   1.802   1.893   2.122 -0.6338 -0.3442 -2.9796
  539SOL    HW2 1646   1.922   1.814   2.169 -1.2468  1.5021  2.4582
  540SOL     OW 1647   0.891   4.648   2.401 -0.4612 -0.6464  0.0305
  540SOL    HW1 1648   0.859   4.675   2.487  0.2542 -0.1230  0.1472
  540SOL    HW2 1649   0.814   4.651   2.344 -0.5815  0.8727  0.2254
  541SOL     OW 1650   0.206   1.191   0.984 -0.2847  0.0444  0.4771
  541SOL    HW1 1651   0.191   1.262   0.922 -2.1039  0.8387  1.7152
  541SOL    HW2 1652   0.119   1.151   0.996  0.2820 -0.9705  1.4560
  542SOL     OW 1653   3.627   0.124   3.024 -0.2736  0.0706  0.4599
  542SOL    HW1 1654   3.603   0.035   3.050 -0.8390 -0.2591 -1.1085
  542SOL    HW2 1655   3.722   0.126   3.032  0.0766 -1.6003 -2.0672
  543SOL     OW 1656   1.158   0.193   0.707 -0.1432 -0.2210 -0.0155
  543SOL    HW1 1657   1.146   0.174   0.614 -1.2724 -0.9711  0.2591
  543SOL    HW2 1658   1.114   0.278   0.720  0.0255 -0.1102 -0.1640
  544SOL     OW 1659   1.313   4.078   2.367  0.0272  0.2265 -0.0052
  544SOL    HW1 1660   1.379   4.021   2.326 -0.5333 -0.2489 -0.2686
  544SOL    HW2 1661   1.243   4.083   2.302  0.7657  2.6165 -0.7087
  545SOL     OW 1662   2.639   2.996   3.413 -0.0342  0.0177  0.5171
  545SOL    HW1 1663   2.663   2.953   3.331  0.3621 -1.0337  1.1661
  545SOL    HW2 1664   2.544   3.007   3.407 -0.2191 -1.4459  0.5531
  546SOL     OW 1665   0.422   0.481   3.431 -0.0336  0.0600 -0.2249
  546SOL    HW1 1666   0.506   0.479   3.477 -0.4634 -0.2480  0.5596
  546SOL    HW2 1667   0.393   0.572   3.438 -0.3554 -0.0984  0.6017
  547SOL     OW 1668   0.869   1.848   2.532  0.0442 -0.1529 -0.2156
  547SOL    HW1 1669   0.959   1.870   2.558  0.5703  0.3178 -2.2140
  547SOL    HW2 1670   0.876   1.760   2.495 -0.4483 -0.3815  0.2385
  548SOL     OW 1671   2.583   0.927   2.091 -0.0653  0.5691 -0.0563
  548SOL    HW1 1672   2.511   0.987   2.113  0.3453  1.1266 -0.2210
  548SOL    HW2 1673   2.618   0.961   2.009  0.8339  0.7180  0.3769
  549SOL     OW 1674   2.610   3.871   0.316  0.3287  0.0813  0.4435
  549SOL    HW1 1675   2.687   3.818   0.335  0.5169  0.3405  0.4094
  549SOL    HW2 1676   2.643   3.960   0.309  0.6737 -0.1637 -3.1946
  550SOL     OW 1677   1.098   4.357   1.637 -0.2156 -0.4862 -0.0872
  550SOL    HW1 1678   1.119   4.449   1.652  0.6061 -0.3989 -1.5750
  550SOL    HW2 1679   1.180   4.318   1.608 -0.0801 -2.1426  2.2546
  551SOL     OW 1680   1.083   1.915   2.717  0.3233  0.1958  0.1090
  551SOL    HW1 1681   1.113   1.991   2.767 -0.3566 -0.3629  1.4515
  551SOL    HW2 1682   1.140   1.844   2.745  0.1892 -0.0399 -0.2150
  552SOL     OW 1683   1.212   3.426   1.669  0.0349  0.0558 -0.0612
  552SOL    HW1 1684   1.249   3.437   1.756  1.0723 -2.7689 -0.0563
  552SOL    HW2 1685   1.118   3.411   1.685 -0.4960  3.0456  0.2156
  553SOL     OW 1686   3.163   1.097   2.129  0.0345 -0.2846  0.5503
  553SOL    HW1 1687   3.103   1.056   2.066 -0.0272 -3.5864  2.5545
  553SOL    HW2 1688   3.109   1.163   2.173 -0.6173  0.3208 -1.0750
  554SOL     OW 1689   2.311   2.650   0.407  0.4364  0.1057 -0.0458
  554SOL    HW1 1690   2.380   2.610   0.460  0.2279 -0.3860 -0.1338
  554SOL    HW2 1691   2.234   2.595   0.424 -0.2678  1.3768  1.0284
  555SOL     OW 1692   3.876   2.070   1.563  0.1180  0.2740 -0.7474
  555SOL    HW1 1693   3.922   2.023   1.632  0.6675  0.3939 -1.0181
  555SOL    HW2 1694   3.907   2.029   1.482 -0.6390  0.0292 -0.9118
  556SOL     OW 1695   1.854   0.398   1.171 -0.0379 -0.1537 -0.3425
  556SOL    HW1 1696   1.836   0.486   1.204  0.3726  0.0066 -0.5377
  556SOL    HW2 1697   1.787   0.343   1.211  0.8508 -0.0911  1.3297
  557SOL     OW 1698   1.416   0.300   0.723 -0.4417  0.0705 -0.4141
  557SOL    HW1 1699   1.325   0.287   0.698 -0.2396 -0.6976 -0.7688
  557SOL    HW2 1700   1.429   0.240   0.796 -0.5293  1.0078  0.3950
  558SOL     OW 1701   0.526   3.863   2.090  0.6071 -0.8667  0.2902
  558SOL    HW1 1702   0.528   3.956   2.111 -0.9509 -0.6090 -0.5585
  558SOL    HW2 1703   0.505   3.820   2.173  1.9468 -0.5457  0.8230
  559SOL     OW 1704   4.661   0.139   2.679 -0.0212  0.2720  0.7105
  559SOL    HW1 1705   4.579   0.101   2.709  0.5188 -1.2042  0.3815
  559SOL    HW2 1706   4.729   0.097   2.733  0.6488  0.2101 -0.1488
  560SOL     OW 1707   0.371   3.768   2.796 -0.2121  0.1616  0.3810
  560SOL    HW1 1708   0.454   3.813   2.781  0.4877 -0.3097  2.5916
  560SOL    HW2 1709   0.307   3.838   2.805  0.5872  0.7105  2.1862
  561SOL     OW 1710   2.088   0.323   2.098  0.1511 -0.1735 -0.8089
  561SOL    HW1 1711   2.078   0.417   2.108  1.2854 -0.1417  0.2557
  561SOL    HW2 1712   2.021   0.298   2.034 -1.4959  1.0437  0.3591
  562SOL     OW 1713   4.872   2.574   0.042 -0.3711 -0.1775 -0.0502
  562SOL    HW1 1714   4.829   2.535  -0.034 -0.1984 -0.7339  0.1331
  562SOL    HW2 1715   4.869   2.505   0.109 -0.9659  0.4670  0.6133
  563SOL     OW 1716   2.638   2.011   3.268 -0.3327  0.5013 -0.4547
  563SOL    HW1 1717   2.716   1.957   3.268 -1.3174 -0.9818 -0.2525
  563SOL    HW2 1718   2.659   2.084   3.327 -0.0756 -1.3704  1.9152
  564SOL     OW 1719   1.951   0.810   1.718 -0.6972 -0.5534  0.8328
  564SOL    HW1 1720   2.003   0.865   1.660 -0.8387  0.6244  1.7707
  564SOL    HW2 1721   2.012   0.783   1.786  0.0859 -3.8815 -0.9942
  565SOL     OW 1722   1.810   3.825   3.440 -0.4728 -0.2287  0.7468
  565SOL    HW1 1723   1.899   3.808   3.408 -0.5283  1.3896 -0.3862
  565SOL    HW2 1724   1.806   3.781   3.525  1.4309 -0.2882  0.8459
  566SOL     OW 1725   1.115   3.666   2.386  0.2340 -0.1476  0.1606
  566SOL    HW1 1726   1.192   3.683   2.440  0.2659 -1.1835  0.4592
  566SOL    HW2 1727   1.042   3.700   2.437  0.4385  0.4893  0.0476
  567SOL     OW 1728   3.946   3.696   2.320  0.5536 -0.0852 -0.0919
  567SOL    HW1 1729   3.915   3.697   2.410 -0.1013  0.7545 -0.3107
  567SOL    HW2 1730   3.987   3.781   2.308 -0.5412  0.3449 -0.9652
  568SOL     OW 1731   4.150   2.791   3.111 -0.2358  0.9136 -0.1387
  568SOL    HW1 1732   4.094   2.755   3.043 -0.2735  0.0557  0.3367
  568SOL    HW2 1733   4.238   2.788   3.073 -0.5222  2.6358 -1.0393
  569SOL     OW 1734   1.963   1.509   1.286 -0.0703  0.1502 -0.3781
  569SOL    HW1 1735   2.003   1.442   1.231  0.6112 -0.2372  0.5611
  569SOL    HW2 1736   2.015   1.588   1.269  2.8921 -0.9260  2.6949
  570SOL     OW 1737   0.468   1.881   1.522  0.0694 -0.1448 -0.2682
  570SOL    HW1 1738   0.533   1.883   1.452 -0.3772  1.2788 -0.6729
  570SOL    HW2 1739   0.409   1.954   1.503 -1.2666 -0.9838  0.4659
  571SOL     OW 1740   2.832   1.007   1.503 -0.0179  0.6213 -0.2202
  571SOL    HW1 1741   2.885   0.956   1.564  1.0362  0.8912 -0.8935
  571SOL    HW2 1742   2.744   0.968   1.510 -0.0293  0.9194  1.7451
  572SOL     OW 1743   3.649   4.171   3.121 -0.0660 -0.2794 -0.5506
  572SOL    HW1 1744   3.593   4.179   3.044 -0.6781 -0.3040 -0.1183
  572SOL    HW2 1745   3.602   4.219   3.189  1.3380  1.3297 -0.6505
  573SOL     OW 1746   3.781   1.016   3.291 -0.4351 -0.1137  0.6370
  573SOL    HW1 1747   3.710   0.980   3.237  1.1881 -2.5685 -0.0519
  573SOL    HW2 1748   3.857   1.016   3.233  0.6897  0.0695  2.0555
  574SOL     OW 1749   2.689   0.453   0.777  0.0832 -0.1325 -0.1382
  574SOL    HW1 1750   2.759   0.502   0.734  0.7201 -1.5360 -0.7763
  574SOL    HW2 1751   2.640   0.519   0.826  0.9359  1.1121 -0.9004
  575SOL     OW 1752   2.737   4.393   1.203  0.1858 -0.9077  0.3777
  575SOL    HW1 1753   2.718   4.328   1.270  2.3907 -1.1008  0.8867
  575SOL    HW2 1754   2.827   4.422   1.222  0.4022 -0.0288 -1.7138
  576SOL     OW 1755   2.883   1.073   3.304 -0.5572 -0.4532  0.0157
  576SOL    HW1 1756   2.858   1.161   3.275 -0.0806 -0.4492 -0.3918
  576SOL    HW2 1757   2.975   1.082   3.330 -0.5776 -0.7775  0.2015
  577SOL     OW 1758   2.709   2.200   1.389 -0.0169  0.2280 -0.3313
  577SOL    HW1 1759   2.733   2.278   1.340  1.3398  0.6247  0.8757
  577SOL    HW2 1760   2.631   2.225   1.439  0.7659  1.0492  0.5223
  578SOL     OW 1761   3.785   2.951   1.735 -0.3030  0.5295 -0.3111
  578SOL    HW1 1762   3.755   2.881   1.677 -0.9504  1.1380 -0.7289
  578SOL    HW2 1763   3.880   2.941   1.738 -0.2721  0.3912 -1.3683
  579SOL     OW 1764   2.849   3.577   0.570 -0.0511 -0.2228  0.7725
  579SOL    HW1 1765   2.940   3.604   0.555  0.2092 -0.2016  2.2304
  579SOL    HW2 1766   2.848   3.484   0.549 -0.1911  0.1831 -1.1882
  580SOL     OW 1767   3.347   3.588   0.229 -0.1733 -0.0908 -0.1068
  580SOL    HW1 1768   3.415   3.642   0.189 -0.0709 -0.6664 -0.7116
  580SOL    HW2 1769   3.383   3.563   0.314 -1.2010  2.8559  1.3765
  581SOL     OW 1770   3.463   2.729   0.960  0.6000  0.0949 -0.7244
  581SOL    HW1 1771   3.497   2.801   0.906  0.7331  0.7317  0.1945
  581SOL    HW2 1772   3.519   2.655   0.939  1.0981  0.5270 -0.9403
  582SOL     OW 1773   0.727   4.859   0.556 -0.1323 -0.0055 -0.1538
  582SOL    HW1 1774   0.713   4.829   0.646 -1.5906  1.3423  0.0995
  582SOL    HW2 1775   0.662   4.927   0.542  1.5997  1.4798 -1.4536
  583SOL     OW 1776   4.376   3.357   2.915 -0.1434 -0.4358 -0.5810
  583SOL    HW1 1777   4.357   3.371   3.008  0.3256 -0.1120 -0.5299
  583SOL    HW2 1778   4.320   3.419   2.869 -1.3504 -1.5064 -0.5907
  584SOL     OW 1779   2.840   3.674   0.282 -0.5976 -0.5753 -0.2034
  584SOL    HW1 1780   2.800   3.592   0.310 -0.8800  0.0678  1.4345
  584SOL    HW2 1781   2.933   3.653   0.272 -0.3204 -0.7409  2.0488
  585SOL     OW 1782   3.256   2.114   0.113 -0.4069 -0.4493  0.6139
  585SOL    HW1 1783   3.233   2.043   0.173 -0.4728 -1.0184 -0.0766
  585SOL    HW2 1784   3.200   2.100   0.037  1.6314 -1.4015 -0.7921
  586SOL     OW 1785   2.695   1.644   0.733 -0.0324  0.2733 -0.0660
  586SOL    HW1 1786   2.783   1.626   0.700 -0.1608 -0.8232  0.1493
  586SOL    HW2 1787   2.706   1.648   0.828 -0.6255 -2.8040  0.2451
  587SOL     OW 1788   2.109   3.230   2.516  0.0325  0.0696  0.0248
  587SOL    HW1 1789   2.170   3.191   2.453  0.0394 -1.6762  1.0597
  587SOL    HW2 1790   2.105   3.168   2.588  0.3488  2.1726  1.9998
  588SOL     OW 1791   3.438   1.369   0.571 -0.1810  0.1946 -0.4819
  588SOL    HW1 1792   3.385   1.438   0.531  0.7242  0.5249 -1.1523
  588SOL    HW2 1793   3.448   1.396   0.662 -1.1154  0.1483 -0.3573
  589SOL     OW 1794   4.561   1.672   3.175 -0.4149  0.1809  0.3519
  589SOL    HW1 1795   4.591   1.762   3.188  2.0511 -0.5933  0.4815
  589SOL    HW2 1796   4.523   1.647   3.260 -1.3976  1.1424  0.2278
  590SOL     OW 1797   3.627   2.558   2.596  0.0214 -0.2402  0.0742
  590SOL    HW1 1798   3.669   2.530   2.677 -1.2772 -0.9638  0.5228
  590SOL    HW2 1799   3.541   2.516   2.597 -1.0270  1.7513 -0.4534
  591SOL     OW 1800   2.948   0.529   1.739  0.5012 -0.0652 -0.7166
  591SOL    HW1 1801   2.996   0.459   1.782  0.6966  0.0819 -0.6935
  591SOL    HW2 1802   3.015   0.591   1.710  0.2706  0.5935  0.1192
  592SOL     OW 1803   3.585   0.939   3.121 -0.1764  0.1413  0.7790
  592SOL    HW1 1804   3.530   0.898   3.055  2.7722 -0.7244 -1.3607
  592SOL    HW2 1805   3.540   1.021   3.143 -1.8196 -0.0779 -1.4829
  593SOL     OW 1806   2.344   0.680   2.451  0.8735 -0.3900  0.6620
  593SOL    HW1 1807   2.374   0.591   2.466 -0.3715 -0.9592 -0.0470
  593SOL    HW2 1808   2.415   0.722   2.403  1.0481 -1.3277  0.0807
  594SOL     OW 1809   2.650   2.160   0.733  0.4009 -0.1554 -0.1499
  594SOL    HW1 1810   2.641   2.065   0.744  1.7752 -0.3458 -0.4731
  594SOL    HW2 1811   2.646   2.173   0.639  0.9072  0.0260 -0.1463
  595SOL     OW 1812   1.239   2.546   0.064  0.8865  1.1846  0.2250
  595SOL    HW1 1813   1.149   2.569   0.089  0.1901 -1.2854  0.3247
  595SOL    HW2 1814   1.278   2.512   0.144  1.0122 -0.1282 -0.3606
  596SOL     OW 1815   2.382   2.609   3.296 -0.4698  0.4271 -0.1496
  596SOL    HW1 1816   2.292   2.597   3.327 -0.4182 -2.5250 -0.8441
  596SOL    HW2 1817   2.381   2.573   3.207  1.2406  1.0202 -0.4369
  597SOL     OW 1818   3.442   4.496   0.839  0.4644 -0.2174  0.0807
  597SOL    HW1 1819   3.401   4.411   0.853  1.0809 -0.4160  0.7237
  597SOL    HW2 1820   3.421   4.546   0.918  0.1701  0.2076 -0.2597
  598SOL     OW 1821   3.708   0.580   2.088  0.2620  0.2643 -0.2026
  598SOL    HW1 1822   3.654   0.652   2.120 -1.1586 -0.5388 -0.6917
  598SOL    HW2 1823   3.681   0.504   2.141 -0.3739 -0.5334 -1.6145
  599SOL     OW 1824   1.517   3.405   0.924  0.1300 -0.2412 -0.3768
  599SOL    HW1 1825   1.559   3.319   0.916  0.1588 -0.1807 -0.9205
  599SOL    HW2 1826   1.425   3.389   0.902 -0.0158 -0.2659  0.2415
  600SOL     OW 1827   1.798   2.089   3.463  0.1190  0.7975  0.5057
  600SOL    HW1 1828   1.848   2.066   3.385  0.2906  1.0547  0.5413
  600SOL    HW2 1829   1.795   2.007   3.514 -0.8753  0.3492 -0.2447
  601SOL     OW 1830   2.820   4.589   0.107 -0.0355  0.2483  0.1418
  601SOL    HW1 1831   2.835   4.553   0.019 -2.5016  0.2635 -0.3522
  601SOL    HW2 1832   2.764   4.525   0.150 -0.4274  1.1478  1.0107
  602SOL     OW 1833   2.980   0.541   3.217 -0.4150  0.8837  0.1968
  602SOL    HW1 1834   3.030   0.505   3.144 -0.4701  0.9959  0.1028
  602SOL    HW2 1835   2.909   0.590   3.175 -0.0458  1.5308  0.3058
  603SOL     OW 1836   0.114   3.860   0.688 -0.1630 -0.4735 -0.0752
  603SOL    HW1 1837   0.019   3.875   0.689 -0.0390  0.3677  0.0238
  603SOL    HW2 1838   0.130   3.815   0.605 -0.7765 -1.6041  0.3923
  604SOL     OW 1839   3.906   2.133   0.540  0.0338  0.0010 -0.2754
  604SOL    HW1 1840   3.896   2.208   0.598 -0.9286  1.5761 -2.3469
  604SOL    HW2 1841   4.000   2.131   0.519 -0.3844  3.2910 -3.3557
  605SOL     OW 1842   0.990   0.246   3.142  0.4502 -0.7578  0.1942
  605SOL    HW1 1843   0.970   0.329   3.186 -0.3317 -0.4914 -0.6266
  605SOL    HW2 1844   0.912   0.228   3.090  0.8963 -1.6656 -0.1727
  606SOL     OW 1845   3.854   2.059   2.689 -0.2051 -0.4169 -0.4927
  606SOL    HW1 1846   3.884   2.132   2.743  0.1682 -1.1114  0.2598
  606SOL    HW2 1847   3.934   2.015   2.662 -0.2369  1.0598 -3.3338
  607SOL     OW 1848   0.283   4.149   0.633  0.1516 -0.0207  0.0880
  607SOL    HW1 1849   0.370   4.187   0.641 -0.0359  0.5675 -0.5302
  607SOL    HW2 1850   0.286   4.069   0.685  1.5531 -0.8690 -1.2278
  608SOL     OW 1851   3.009   3.142   0.273  0.1109  0.0549  0.8256
  608SOL    HW1 1852   3.052   3.225   0.249  0.3985  0.2882  2.0837
  608SOL    HW2 1853   3.021   3.087   0.196 -0.1768  1.2099 -0.0835
  609SOL     OW 1854   0.546   1.924   0.080 -0.1574 -0.1996 -0.0712
  609SOL    HW1 1855   0.579   1.955  -0.004 -2.1218 -0.4851 -1.0104
  609SOL    HW2 1856   0.539   2.004   0.134 -1.3517  0.4343 -1.1022
  610SOL     OW 1857   3.962   2.791   2.518  0.0692 -1.4285  0.2399
  610SOL    HW1 1858   4.040   2.735   2.519  0.8623 -0.6487 -3.2075
  610SOL    HW2 1859   3.910   2.758   2.445 -0.6208  0.7824 -0.3446
  611SOL     OW 1860   0.745   0.099   1.408 -0.1090  0.3911  0.8336
  611SOL    HW1 1861   0.763   0.078   1.316 -1.1282  0.9762  0.4770
  611SOL    HW2 1862   0.766   0.192   1.415 -0.2145  0.3915  1.1436
  612SOL     OW 1863   2.984   3.038   1.076 -0.3203  0.3411 -0.7368
  612SOL    HW1 1864   2.981   2.947   1.105  1.2657  0.0106 -1.5502
  612SOL    HW2 1865   2.994   3.033   0.981  3.1768  1.2548 -0.5315
  613SOL     OW 1866   4.126   2.941   3.425  0.3166 -0.0988  0.0564
  613SOL    HW1 1867   4.219   2.919   3.428  0.4536  0.2268 -1.2989
  613SOL    HW2 1868   4.083   2.865   3.464  1.0799 -0.7128 -0.2582
  614SOL     OW 1869   3.249   0.317   2.422 -0.2999 -0.3183  0.7790
  614SOL    HW1 1870   3.214   0.406   2.425  0.2887 -0.1084  1.7152
  614SOL    HW2 1871   3.341   0.326   2.447  0.2335 -0.9766 -0.8069
  615SOL     OW 1872   2.787   0.236   3.269 -0.6036 -0.0904 -0.7141
  615SOL    HW1 1873   2.818   0.241   3.178 -0.7708  0.9247 -0.7309
  615SOL    HW2 1874   2.867   0.242   3.321 -0.3759 -2.0078 -0.7855
  616SOL     OW 1875   2.533   0.325   3.379  0.0379  0.4083 -0.1064
  616SOL    HW1 1876   2.503   0.260   3.442 -1.3322  0.0013 -1.1460
  616SOL    HW2 1877   2.603   0.281   3.330 -2.6821 -1.4244 -2.6891
  617SOL     OW 1878   3.989   1.654   2.993 -0.2909  0.1958  0.2025
  617SOL    HW1 1879   4.060   1.619   2.939 -0.1076 -0.5966  0.9450
  617SOL    HW2 1880   3.913   1.654   2.935 -0.2240 -1.1788  0.0876
  618SOL     OW 1881   4.899   4.297   2.817  0.0982  0.0648  0.1666
  618SOL    HW1 1882   4.976   4.325   2.767 -0.9154 -2.6759 -3.3966
  618SOL    HW2 1883   4.924   4.212   2.853 -0.6512  0.0363  0.6304
  619SOL     OW 1884   1.298   1.186   2.726 -0.3572  0.3742 -0.0141
  619SOL    HW1 1885   1.316   1.228   2.810 -1.0512  0.9342 -0.1394
  619SOL    HW2 1886   1.205   1.163   2.730 -0.5464  0.9553 -0.8654
  620SOL     OW 1887   2.302   1.807   1.107  1.1096  0.7297 -0.3768
  620SOL    HW1 1888   2.300   1.895   1.145 -1.2521  1.1110 -1.1826
  620SOL    HW2 1889   2.322   1.749   1.181  1.9680  1.8591  0.3109
  621SOL     OW 1890   1.996   2.809   2.731  0.5291  0.3193 -0.0941
  621SOL    HW1 1891   2.029   2.893   2.764  1.0046 -0.2299  0.8761
  621SOL    HW2 1892   1.976   2.759   2.810  1.4575 -0.9379 -0.6321
  622SOL     OW 1893   4.145   1.479   0.218  0.1357 -0.2024 -0.6523
  622SOL    HW1 1894   4.156   1.400   0.270  0.2695  0.8220  0.9467
  622SOL    HW2 1895   4.233   1.498   0.184  0.4340  0.1071  0.2628
  623SOL     OW 1896   4.434   4.222   0.468  0.1668  0.0452 -0.5829
  623SOL    HW1 1897   4.467   4.165   0.537 -0.2968  0.8033  0.2904
  623SOL    HW2 1898   4.412   4.163   0.395  0.2785 -0.8104  0.0702
  624SOL     OW 1899   4.191   4.428   0.728  0.3139  0.1339  0.1282
  624SOL    HW1 1900   4.277   4.463   0.704  0.3746  1.2586  1.8376
  624SOL    HW2 1901   4.210   4.344   0.769  0.5559  0.1472  0.0451
  625SOL     OW 1902   4.601   2.398   1.251  0.1915  0.5255  0.3015
  625SOL    HW1 1903   4.691   2.374   1.273  0.2801 -0.7999 -1.3028
  625SOL    HW2 1904   4.548   2.356   1.319  0.7545  0.9259  0.9935
  626SOL     OW 1905   1.747   0.139   1.501 -0.5051 -0.3510 -0.4618
  626SOL    HW1 1906   1.805   0.124   1.426  0.6060  1.7227 -0.0887
  626SOL    HW2 1907   1.806   0.154   1.575 -1.5882 -1.6638  0.7293
  627SOL     OW 1908   2.704   4.180   0.604 -0.2161 -0.1810 -0.0435
  627SOL    HW1 1909   2.625   4.125   0.599 -0.9994  0.9675 -0.7308
  627SOL    HW2 1910   2.765   4.129   0.657 -1.1102 -1.4773 -0.2129
  628SOL     OW 1911   3.867   4.206   2.095  0.1713 -0.1424 -0.5262
  628SOL    HW1 1912   3.788   4.163   2.064  0.3750 -0.6851 -0.3062
  628SOL    HW2 1913   3.881   4.278   2.034 -1.1015  0.6442  0.0581
  629SOL     OW 1914   4.050   0.653   1.770  0.3200  0.0203  0.6147
  629SOL    HW1 1915   4.059   0.732   1.822  1.1461 -0.6358  1.4997
  629SOL    HW2 1916   4.117   0.594   1.803 -2.1525 -2.2115  2.0527
  630SOL     OW 1917   0.695   1.516   2.782  0.5450 -0.4107 -0.8280
  630SOL    HW1 1918   0.665   1.548   2.697 -1.6500 -0.4727 -0.1432
  630SOL    HW2 1919   0.716   1.424   2.767  0.9428 -0.2212 -1.4713
  631SOL     OW 1920   4.071   3.637   1.976  0.2098 -0.2244 -0.7170
  631SOL    HW1 1921   3.996   3.583   1.952 -0.6885  0.8908 -0.4625
  631SOL    HW2 1922   4.109   3.592   2.052 -2.6712  1.3222  1.8380
  632SOL     OW 1923   3.982   3.662   3.354  0.1899 -0.1702  0.2805
  632SOL    HW1 1924   4.048   3.599   3.326  0.1634 -0.2963  0.4938
  632SOL    HW2 1925   3.900   3.611   3.356 -0.3188  0.4654 -1.9647
  633SOL     OW 1926   3.983   4.133   0.198  0.1625  0.4275  0.0800
  633SOL    HW1 1927   3.945   4.110   0.113  1.0538  1.1233 -0.5313
  633SOL    HW2 1928   3.913   4.178   0.244 -0.8868 -1.4313  0.4110
  634SOL     OW 1929   0.536   1.036   1.866  0.2103  0.1734  0.6314
  634SOL    HW1 1930   0.546   0.983   1.944 -0.0053 -0.2946  0.3462
  634SOL    HW2 1931   0.479   0.984   1.809 -1.2952  1.3704  0.9687
  635SOL     OW 1932   2.500   3.385   3.096 -0.1063 -0.1092  0.1774
  635SOL    HW1 1933   2.501   3.357   3.005  1.2528  1.4601 -0.3396
  635SOL    HW2 1934   2.424   3.340   3.134 -1.3493  0.0140 -1.9730
  636SOL     OW 1935   2.730   3.979   2.866 -0.6979 -0.1204 -0.1244
  636SOL    HW1 1936   2.794   3.929   2.815  2.0674  1.7619  1.2062
  636SOL    HW2 1937   2.704   3.920   2.937  0.5714 -0.5357  0.0202
  637SOL     OW 1938   2.760   1.577   2.042  0.0448  0.0827  0.8725
  637SOL    HW1 1939   2.838   1.522   2.032 -0.8433 -0.8335 -2.2883
  637SOL    HW2 1940   2.793   1.667   2.034  0.9839 -0.1810  1.6217
  638SOL     OW 1941   1.858   3.304   2.415  0.6217 -0.4057  0.2745
  638SOL    HW1 1942   1.802   3.305   2.492  0.2649 -0.8846  0.0326
  638SOL    HW2 1943   1.946   3.289   2.450  0.4044 -1.0621  0.5646
  639SOL     OW 1944   2.451   1.174   2.207  0.4821  0.0071  0.5913
  639SOL    HW1 1945   2.364   1.208   2.229 -0.1475 -1.1750  0.0475
  639SOL    HW2 1946   2.468   1.208   2.119  1.7633  2.3913  1.6461
  640SOL     OW 1947   3.905   3.385   0.791  0.1688 -0.3330  0.3774
  640SOL    HW1 1948   3.817   3.410   0.818  0.3850 -1.5977  2.4825
  640SOL    HW2 1949   3.952   3.468   0.782 -1.5127  0.4747 -2.2186
  641SOL     OW 1950   1.630   0.902   0.904 -0.2483 -0.2229  0.1573
  641SOL    HW1 1951   1.639   0.834   0.971 -0.6584  1.6373  2.2526
  641SOL    HW2 1952   1.568   0.866   0.841  0.7200 -2.3451  0.3359
  642SOL     OW 1953   3.634   3.766   0.986 -0.2488 -0.9054 -0.0260
  642SOL    HW1 1954   3.596   3.711   1.054 -0.1036 -2.0739 -0.8577
  642SOL    HW2 1955   3.593   3.737   0.905 -2.6930  2.4491 -0.2397
  643SOL     OW 1956   0.540   2.085   2.955  0.4274  0.2269 -0.3193
  643SOL    HW1 1957   0.543   2.009   3.013 -0.7898  1.1015  0.9478
  643SOL    HW2 1958   0.601   2.148   2.994 -1.6556  1.4905  1.0998
  644SOL     OW 1959   3.545   0.704   0.130  0.4073 -0.4075 -0.5978
  644SOL    HW1 1960   3.487   0.718   0.055  2.2487 -2.0230 -2.4469
  644SOL    HW2 1961   3.633   0.720   0.096  1.2314  0.2226  1.6371
  645SOL     OW 1962   0.705   1.496   1.327 -0.0518 -0.1691  0.2751
  645SOL    HW1 1963   0.624   1.451   1.350 -0.8562  1.1883  0.1708
  645SOL    HW2 1964   0.755   1.500   1.409 -0.7273  0.2469  0.6733
  646SOL     OW 1965   4.770   1.907   1.555 -0.0226  0.5048 -0.1044
  646SOL    HW1 1966   4.683   1.939   1.580  0.1554  1.6961 -0.9102
  646SOL    HW2 1967   4.752   1.827   1.506 -0.6448  0.5606  0.0151
  647SOL     OW 1968   3.464   1.226   1.085  0.6232 -0.0559 -0.0584
  647SOL    HW1 1969   3.484   1.175   1.163 -1.6718 -1.1883 -0.1135
  647SOL    HW2 1970   3.398   1.289   1.114 -0.4974 -0.7050 -1.1047
  648SOL     OW 1971   2.443   0.107   2.576 -0.1912  0.2027 -0.3323
  648SOL    HW1 1972   2.524   0.120   2.626 -1.0334  0.7480  0.9528
  648SOL    HW2 1973   2.373   0.124   2.639 -1.3140  0.4618 -1.5970
  649SOL     OW 1974   2.876   4.206   2.778  0.0672 -0.3531  0.2485
  649SOL    HW1 1975   2.852   4.275   2.839 -1.6615  1.7015 -2.4642
  649SOL    HW2 1976   2.817   4.134   2.799 -0.2745  0.1838  1.1850
  650SOL     OW 1977   2.908   1.028   1.213  0.1768  0.0267 -0.2775
  650SOL    HW1 1978   2.833   1.025   1.154 -0.2297  0.0937  0.2207
  650SOL    HW2 1979   2.872   1.001   1.298  0.0012  2.8686  0.6753
  651SOL     OW 1980   4.806   3.026   2.154 -0.0925 -0.0430  0.3648
  651SOL    HW1 1981   4.762   3.048   2.236 -0.0335 -2.3630  1.0824
  651SOL    HW2 1982   4.749   3.062   2.086 -1.2153  0.1321  1.3579
  652SOL     OW 1983   1.595   3.558   1.134 -0.6203 -0.1445  0.3853
  652SOL    HW1 1984   1.682   3.519   1.142 -0.6253 -0.1377  0.4692
  652SOL    HW2 1985   1.556   3.513   1.059 -0.4859 -0.0376  0.2522
  653SOL     OW 1986   4.644   3.692   2.770 -0.1034  0.6034 -0.4199
  653SOL    HW1 1987   4.623   3.624   2.706 -0.1509 -1.1933  1.4222
  653SOL    HW2 1988   4.718   3.739   2.731  0.6611 -1.2211 -1.2644
  654SOL     OW 1989   1.455   1.012   0.473 -0.0335 -0.6705  0.2075
  654SOL    HW1 1990   1.383   0.951   0.485 -0.4255 -1.0030 -2.9325
  654SOL    HW2 1991   1.413   1.093   0.445  0.7027 -0.1674  0.5298
  655SOL     OW 1992   2.484   1.327   1.972  0.7758  0.7649  0.2681
  655SOL    HW1 1993   2.499   1.275   1.893  1.0070 -0.2705  0.9776
  655SOL    HW2 1994   2.519   1.413   1.950  0.7502  0.5293 -0.7885
  656SOL     OW 1995   3.468   3.910   2.113 -0.1028  0.0937  0.3912
  656SOL    HW1 1996   3.530   3.921   2.185 -1.2449  0.2499  1.3783
  656SOL    HW2 1997   3.397   3.857   2.150 -0.9558  0.6031 -0.4712
  657SOL     OW 1998   2.962   0.981   1.980 -0.6491 -0.6819  0.8373
  657SOL    HW1 1999   2.870   0.993   1.955  0.2046  0.6652 -2.0535
  657SOL    HW2 2000   2.990   0.904   1.930  0.4121  0.4765 -0.4423
  658SOL     OW 2001   1.837   3.198   1.865 -0.8726  0.0306 -0.6889
  658SOL    HW1 2002   1.804   3.243   1.788  0.2760 -0.5933 -1.5693
  658SOL    HW2 2003   1.932   3.198   1.855 -0.6962 -0.1417  0.6903
  659SOL     OW 2004   2.851   2.627   1.688  0.3790  0.2471  0.9453
  659SOL    HW1 2005   2.778   2.636   1.749  1.0749 -0.6710  1.9477
  659SOL    HW2 2006   2.929   2.637   1.743  1.0190  1.1560 -0.0996
  660SOL     OW 2007   0.564   0.446   0.537  0.0590 -0.1174 -0.5757
  660SOL    HW1 2008   0.541   0.406   0.453 -2.1082  2.0619 -1.1180
  660SOL    HW2 2009   0.542   0.538   0.527  3.2966  1.0006  1.1637
  661SOL     OW 2010   0.666   2.579   1.923  0.0095  0.2085 -0.3719
  661SOL    HW1 2011   0.637   2.573   2.014 -1.5613 -1.1305 -0.9109
  661SOL    HW2 2012   0.759   2.603   1.929 -0.9847  4.3655  1.4578
  662SOL     OW 2013   3.848   2.452   1.176  0.3611  0.8940 -0.4742
  662SOL    HW1 2014   3.872   2.473   1.266  1.4052 -1.2101 -0.2104
  662SOL    HW2 2015   3.753   2.456   1.175 -0.0071 -2.6990  1.8105
  663SOL     OW 2016   0.286   3.882   1.528 -0.4025  0.5427  0.3184
  663SOL    HW1 2017   0.342   3.939   1.476  0.7759 -1.6059 -0.9141
  663SOL    HW2 2018   0.334   3.868   1.610  0.6193 -0.8125 -0.4901
  664SOL     OW 2019   2.953   4.911   1.566 -0.1017  0.5350  0.6417
  664SOL    HW1 2020   2.998   4.920   1.650  0.0953  0.1601  0.5773
  664SOL    HW2 2021   2.927   4.819   1.562 -1.2878  0.8400  0.8880
  665SOL     OW 2022   3.729   1.636   1.753  0.2028  0.2144 -0.3377
  665SOL    HW1 2023   3.758   1.694   1.823 -1.3260  0.7294 -0.0978
  665SOL    HW2 2024   3.635   1.624   1.769  0.3353 -1.7617 -0.7974
  666SOL     OW 2025   4.119   4.333   2.985  0.1521 -0.3645  0.0704
  666SOL    HW1 2026   4.084   4.253   3.025  0.5486 -0.4671  0.2186
  666SOL    HW2 2027   4.148   4.386   3.059  1.6138 -0.8915 -0.0839
  667SOL     OW 2028   0.950   0.479   3.291 -0.7777  0.0735  0.1719
  667SOL    HW1 2029   0.869   0.531   3.289 -0.1811  1.6314  4.7189
  667SOL    HW2 2030   0.982   0.488   3.380  2.9742 -2.8731 -0.6140
  668SOL     OW 2031   2.645   0.239   2.028 -0.4255 -0.6893  0.1066
  668SOL    HW1 2032   2.597   0.321   2.035  0.7511 -0.0041  0.3725
  668SOL    HW2 2033   2.664   0.215   2.118  2.7193  0.8966 -0.0098
  669SOL     OW 2034   1.543   2.457   1.746 -0.1983 -0.1256 -0.1358
  669SOL    HW1 2035   1.475   2.516   1.715  0.3486 -0.3131 -1.8076
  669SOL    HW2 2036   1.584   2.504   1.819  0.7302  1.9666 -1.8885
  670SOL     OW 2037   4.330   0.471   2.502 -0.3732 -0.5083 -0.6135
  670SOL    HW1 2038   4.379   0.450   2.581 -3.0555 -1.7169  0.8454
  670SOL    HW2 2039   4.238   0.462   2.527 -1.3517 -0.3180 -3.7040
  671SOL     OW 2040   1.396   1.692   0.999 -0.4030 -0.1670 -1.0415
  671SOL    HW1 2041   1.344   1.647   0.932 -0.6315  0.1801 -1.1044
  671SOL    HW2 2042   1.378   1.785   0.984  0.7781  0.0039 -1.4978
  672SOL     OW 2043   3.782   2.524   3.356  0.4580 -0.2423 -0.2757
  672SOL    HW1 2044   3.759   2.560   3.441 -0.9240  0.3084 -0.8535
  672SOL    HW2 2045   3.878   2.521   3.356  0.6187  2.5157  0.1819
  673SOL     OW 2046   1.269   2.457   0.334  0.3484  0.2180  0.3604
  673SOL    HW1 2047   1.181   2.431   0.363 -0.3214  1.8973 -0.0870
  673SOL    HW2 2048   1.281   2.545   0.369  1.1581  0.6976 -1.0681
  674SOL     OW 2049   4.289   3.757   0.963  0.0232  0.5240  0.5029
  674SOL    HW1 2050   4.297   3.822   1.032 -0.9597 -0.2332  1.3577
  674SOL    HW2 2051   4.294   3.673   1.009  0.9625 -0.0239 -0.5425
  675SOL     OW 2052   3.733   4.852   0.710 -0.2309  0.4636 -0.4484
  675SOL    HW1 2053   3.712   4.768   0.751  0.5224 -0.5104 -1.9824
  675SOL    HW2 2054   3.680   4.853   0.630  1.5605  0.3040 -1.6915
  676SOL     OW 2055   0.941   2.456   0.656  0.4839  0.5562  0.3418
  676SOL    HW1 2056   1.025   2.502   0.661  1.1955 -0.6687 -0.1269
  676SOL    HW2 2057   0.935   2.408   0.739  0.0985  0.8692  0.5001
  677SOL     OW 2058   2.136   3.088   2.745 -0.5760 -0.2796 -0.2085
  677SOL    HW1 2059   2.079   3.156   2.778 -0.9724 -0.6903 -0.0431
  677SOL    HW2 2060   2.211   3.088   2.804  0.0853  0.9399 -1.0096
  678SOL     OW 2061   0.694   4.842   1.740 -0.2263 -0.7168 -0.6520
  678SOL    HW1 2062   0.752   4.775   1.775  1.2441 -0.2083 -2.0074
  678SOL    HW2 2063   0.665   4.807   1.655  0.8446  0.4694 -1.5422
  679SOL     OW 2064   0.422   1.947   1.813 -0.3025 -0.0257 -0.4071
  679SOL    HW1 2065   0.434   1.893   1.735 -0.1776  1.4583 -1.4690
  679SOL    HW2 2066   0.499   1.930   1.867 -0.1607 -0.7226 -0.8242
  680SOL     OW 2067   3.150   0.201   1.027  0.1141  0.6177  0.4253
  680SOL    HW1 2068   3.208   0.129   1.001  1.2934  2.2532 -1.8074
  680SOL    HW2 2069   3.071   0.189   0.975 -0.1907  0.3088  0.9439
  681SOL     OW 2070   1.414   4.696   3.469  0.0503 -0.3542 -0.0072
  681SOL    HW1 2071   1.498   4.709   3.425  0.5894  0.0250  1.0902
  681SOL    HW2 2072   1.349   4.720   3.403  0.6591 -2.8437 -1.6680
  682SOL     OW 2073   3.690   3.894   3.142  0.0939 -0.5429 -0.2780
  682SOL    HW1 2074   3.720   3.984   3.131  2.7970 -1.4340 -1.0813
  682SOL    HW2 2075   3.658   3.890   3.232  3.0777  0.5051  0.9454
  683SOL     OW 2076   4.662   3.315   1.574  0.6473 -0.0116  0.1876
  683SOL    HW1 2077   4.597   3.294   1.642  0.0411 -0.8924 -0.6299
  683SOL    HW2 2078   4.746   3.298   1.615  0.3011 -0.1417  0.8570
  684SOL     OW 2079   0.495   1.378   3.276  0.1918  0.6467 -0.2028
  684SOL    HW1 2080   0.438   1.366   3.352 -0.2832  2.2895 -0.2626
  684SOL    HW2 2081   0.496   1.292   3.233  0.6189 -0.3699  1.7256
  685SOL     OW 2082   2.334   3.682   2.726  0.6165  0.1539  0.2561
  685SOL    HW1 2083   2.393   3.707   2.655  3.6680 -2.1137  1.7627
  685SOL    HW2 2084   2.262   3.636   2.681  1.1145  1.0139 -1.5192
  686SOL     OW 2085   3.983   1.580   3.251  0.0598 -0.3276 -0.2421
  686SOL    HW1 2086   4.068   1.546   3.276  0.4224  0.2073 -0.7148
  686SOL    HW2 2087   3.999   1.630   3.171 -0.5511  0.4351  0.0875
  687SOL     OW 2088   2.629   4.822   3.206 -0.1951 -0.0446  0.1128
  687SOL    HW1 2089   2.677   4.840   3.125 -0.1029  1.5209  0.4895
  687SOL    HW2 2090   2.550   4.875   3.200  0.0096  0.4010  1.2299
  688SOL     OW 2091   1.469   3.097   0.553 -0.5815  0.1133  0.3334
  688SOL    HW1 2092   1.464   3.188   0.521 -1.1539  0.0154  0.1326
  688SOL    HW2 2093   1.393   3.054   0.513 -0.9903 -0.1547  1.3757
  689SOL     OW 2094   2.156   0.634   0.634  0.1424  0.3762 -0.6222
  689SOL    HW1 2095   2.134   0.541   0.646 -2.2447  1.0406  0.8291
  689SOL    HW2 2096   2.116   0.678   0.710  1.8426  2.5259 -0.8697
  690SOL     OW 2097   3.442   4.045   2.975 -0.3131  0.2901 -0.1220
  690SOL    HW1 2098   3.401   4.080   2.896 -0.1210  0.8316  0.0179
  690SOL    HW2 2099   3.508   3.983   2.943 -2.4163 -2.0024 -0.3442
  691SOL     OW 2100   3.155   2.578   1.277 -0.1374 -0.1050  0.1052
  691SOL    HW1 2101   3.175   2.487   1.253 -0.3084 -0.3857  1.0142
  691SOL    HW2 2102   3.232   2.607   1.327 -0.7063 -0.2231  1.0586
  692SOL     OW 2103   2.706   3.833   1.532 -0.1170 -0.1221 -0.1775
  692SOL    HW1 2104   2.701   3.740   1.511 -1.6296  0.0494 -0.6874
  692SOL    HW2 2105   2.791   3.843   1.575  0.7587 -1.4501 -1.4905
  693SOL     OW 2106   4.495   1.475   1.724  0.1121  0.4677 -0.0235
  693SOL    HW1 2107   4.402   1.450   1.731  0.2611  0.0223  0.4390
  693SOL    HW2 2108   4.512   1.526   1.803  0.0617  1.2461 -0.5018
  694SOL     OW 2109   2.913   4.671   0.495 -0.0685 -0.6176  0.3290
  694SOL    HW1 2110   2.823   4.659   0.465 -0.4226  0.2388  1.0279
  694SOL    HW2 2111   2.912   4.752   0.545  0.8912 -1.0772  1.1489
  695SOL     OW 2112   1.749   3.099   3.105  0.4322 -0.0011  0.4094
  695SOL    HW1 2113   1.683   3.165   3.130  1.1345  0.9141 -0.1077
  695SOL    HW2 2114   1.699   3.017   3.100 -0.7637  0.7348 -0.3442
  696SOL     OW 2115   3.423   4.485   1.693 -0.8126  0.0692  0.1317
  696SOL    HW1 2116   3.492   4.501   1.757  1.6472 -0.1058 -2.3152
  696SOL    HW2 2117   3.347   4.532   1.728  0.8916  1.4689  2.2511
  697SOL     OW 2118   0.301   3.584   0.786 -0.0174 -0.0731 -0.3939
  697SOL    HW1 2119   0.228   3.525   0.806 -1.0701  1.2815 -0.0804
  697SOL    HW2 2120   0.325   3.562   0.695 -0.5837 -0.7622 -0.3856
  698SOL     OW 2121   1.113   4.216   1.863  0.0423 -0.4364 -0.2563
  698SOL    HW1 2122   1.067   4.135   1.839 -0.1272 -0.3784 -0.1349
  698SOL    HW2 2123   1.099   4.275   1.789  0.2203 -0.5420 -0.3720
  699SOL     OW 2124   2.940   3.211   2.749 -0.3630  0.4329 -0.0303
  699SOL    HW1 2125   2.898   3.169   2.824 -1.8119 -1.7617 -1.9216
  699SOL    HW2 2126   2.899   3.297   2.743 -1.7756 -0.1844  0.4346
  700SOL     OW 2127   2.338   2.366   1.716 -0.3327 -0.5098 -0.0096
  700SOL    HW1 2128   2.355   2.460   1.710  2.4770 -0.9116  0.2147
  700SOL    HW2 2129   2.358   2.344   1.807  1.7749 -1.7228 -0.7090
  701SOL     OW 2130   4.564   4.498   1.171  0.5069 -0.3837  0.2588
  701SOL    HW1 2131   4.596   4.508   1.261  1.6447  0.3657 -0.2102
  701SOL    HW2 2132   4.616   4.426   1.135  1.2428  0.4195 -0.3084
  702SOL     OW 2133   2.790   3.111   2.957 -0.4743  0.2262  0.2243
  702SOL    HW1 2134   2.824   3.049   3.021 -1.5568 -2.6733 -1.8030
  702SOL    HW2 2135   2.751   3.181   3.009 -0.2776 -1.3905  2.6933
  703SOL     OW 2136   0.694   2.865   0.590 -0.6219 -0.1658 -0.4286
  703SOL    HW1 2137   0.748   2.942   0.604 -0.0537 -0.9682  2.7286
  703SOL    HW2 2138   0.615   2.881   0.642 -1.5242 -0.7776 -1.5727
  704SOL     OW 2139   0.244   2.864   0.104  0.5219 -0.4795 -0.1266
  704SOL    HW1 2140   0.275   2.953   0.121  0.1905 -0.1301 -1.2277
  704SOL    HW2 2141   0.167   2.876   0.049 -1.0245 -1.3652  1.7322
  705SOL     OW 2142   3.272   0.987   1.671  0.1100  0.1898 -0.0379
  705SOL    HW1 2143   3.335   0.918   1.691  0.6339 -0.0590 -2.3633
  705SOL    HW2 2144   3.288   1.054   1.738  0.3936 -1.3751  1.5416
  706SOL     OW 2145   3.806   3.010   2.337  0.1529 -0.0320 -0.0965
  706SOL    HW1 2146   3.815   2.949   2.264  0.5452 -1.7213  1.2928
  706SOL    HW2 2147   3.725   2.983   2.381 -0.9407  1.9682 -0.7331
  707SOL     OW 2148   2.857   2.498   1.038  0.1125 -0.3735  0.5190
  707SOL    HW1 2149   2.798   2.560   0.996  2.2057  1.3324 -0.1096
  707SOL    HW2 2150   2.883   2.438   0.968  2.0790  1.2840 -0.2866
  708SOL     OW 2151   4.470   2.452   0.467 -0.1685 -0.1954  0.1450
  708SOL    HW1 2152   4.412   2.528   0.469 -1.3373 -1.0657  1.0768
  708SOL    HW2 2153   4.456   2.409   0.552  0.9947 -1.0626 -0.0765
  709SOL     OW 2154   2.732   0.515   0.137  0.8197  0.2313 -0.2078
  709SOL    HW1 2155   2.689   0.591   0.097 -0.9342 -0.4466  0.2865
  709SOL    HW2 2156   2.666   0.480   0.198  1.9740 -1.0761  0.3307
  710SOL     OW 2157   0.438   3.794   2.346 -0.3103 -0.1414  0.6786
  710SOL    HW1 2158   0.349   3.804   2.380  0.1709  0.4203  1.8215
  710SOL    HW2 2159   0.483   3.740   2.410  0.6285  0.9518  0.9809
  711SOL     OW 2160   1.334   2.996   1.025  0.1856 -0.0210  0.3533
  711SOL    HW1 2161   1.320   3.055   1.099 -0.8643 -0.6462  0.6795
  711SOL    HW2 2162   1.269   3.024   0.960 -3.1689 -3.1769  2.0101
  712SOL     OW 2163   4.805   0.983   2.429 -0.8202 -0.4327 -0.0006
  712SOL    HW1 2164   4.811   0.896   2.389 -0.5617  0.4398 -1.9593
  712SOL    HW2 2165   4.717   0.984   2.468 -1.4054 -1.0925 -1.2121
  713SOL     OW 2166   0.415   1.327   2.453  0.3409  0.1631 -0.0449
  713SOL    HW1 2167   0.387   1.400   2.398 -0.5063 -0.0122  0.1384
  713SOL    HW2 2168   0.482   1.281   2.401 -1.7702 -1.1250 -1.7905
  714SOL     OW 2169   3.428   2.247   2.331  0.7447  0.8669 -0.0053
  714SOL    HW1 2170   3.519   2.224   2.312  0.5871  2.1512 -2.9467
  714SOL    HW2 2171   3.392   2.170   2.375  2.6348 -0.6497 -0.9719
  715SOL     OW 2172   4.475   2.252   2.305  0.2045 -0.5665 -0.1576
  715SOL    HW1 2173   4.471   2.230   2.398 -1.3184 -0.4770 -0.1768
  715SOL    HW2 2174   4.490   2.169   2.261 -4.2313 -1.6469 -0.1403
  716SOL     OW 2175   3.556   1.658   2.277 -0.4674  0.6130 -0.0807
  716SOL    HW1 2176   3.578   1.697   2.193 -0.1658 -2.6170 -1.6531
  716SOL    HW2 2177   3.630   1.602   2.298 -2.9236 -3.2852 -0.8291
  717SOL     OW 2178   4.079   2.355   3.120  0.3860  0.0009  0.3076
  717SOL    HW1 2179   4.168   2.386   3.100  0.5634 -0.7219 -0.0765
  717SOL    HW2 2180   4.049   2.413   3.190  0.4387  1.4734 -0.8307
  718SOL     OW 2181   1.752   0.307   0.209 -1.0043 -0.2070 -0.3609
  718SOL    HW1 2182   1.696   0.384   0.222  0.6051  1.1609 -1.0537
  718SOL    HW2 2183   1.772   0.276   0.297 -0.1013  1.4118  0.0505
  719SOL     OW 2184   0.095   4.050   0.103  0.0691  0.0050  0.6101
  719SOL    HW1 2185   0.020   4.044   0.162  0.9414  1.2900  1.9294
  719SOL    HW2 2186   0.092   3.969   0.052 -1.6350 -0.4128  1.3182
  720SOL     OW 2187   0.162   0.981   1.301 -0.5834  0.5530 -0.0205
  720SOL    HW1 2188   0.232   0.943   1.249  0.4961 -0.5446  2.0952
  720SOL    HW2 2189   0.082   0.956   1.255  0.3021 -0.5275 -1.0389
  721SOL     OW 2190   1.336   1.015   0.008 -0.2678 -0.2879  0.3002
  721SOL    HW1 2191   1.251   1.000   0.047 -0.3459 -0.8368 -0.0765
  721SOL    HW2 2192   1.399   0.976   0.069 -0.4188 -1.5263 -0.3255
  722SOL     OW 2193   4.612   4.874   3.384  0.4285 -0.1764 -0.4853
  722SOL    HW1 2194   4.550   4.808   3.414 -0.8309  1.4177  0.5963
  722SOL    HW2 2195   4.585   4.893   3.294 -1.3777  1.2230  0.2891
  723SOL     OW 2196   3.551   2.107   1.977 -0.4796 -0.2636  0.2235
  723SOL    HW1 2197   3.643   2.126   1.994 -0.9039  1.3983  0.8128
  723SOL    HW2 2198   3.553   2.027   1.924  1.3968  0.8360 -1.5259
  724SOL     OW 2199   0.783   3.380   2.923  0.1041 -0.5474  0.1064
  724SOL    HW1 2200   0.707   3.341   2.966  0.8759 -1.0887  1.0172
  724SOL    HW2 2201   0.817   3.310   2.867  0.1521 -0.4260 -0.0178
  725SOL     OW 2202   1.774   1.229   1.176 -0.3431 -0.0801  0.1773
  725SOL    HW1 2203   1.724   1.310   1.164 -1.8792 -0.8390  1.0432
  725SOL    HW2 2204   1.861   1.248   1.140 -0.6871  1.9105  0.2938
  726SOL     OW 2205   2.974   4.733   2.366 -0.4738 -0.2650 -0.3271
  726SOL    HW1 2206   2.984   4.751   2.272 -1.2199 -1.5333 -0.6664
  726SOL    HW2 2207   2.880   4.744   2.382 -0.0840  2.1169  0.7771
  727SOL     OW 2208   0.972   3.148   2.470  0.0250 -0.0642 -0.2810
  727SOL    HW1 2209   0.884   3.186   2.461 -0.4453 -1.4299 -2.0665
  727SOL    HW2 2210   1.030   3.217   2.438 -0.6715 -0.1783 -1.8966
  728SOL     OW 2211   3.199   3.494   3.444 -0.1698  0.3398 -0.1586
  728SOL    HW1 2212   3.151   3.476   3.363 -0.4950 -0.1814  0.1445
  728SOL    HW2 2213   3.221   3.587   3.439 -0.2427  0.3286 -0.8136
  729SOL     OW 2214   2.680   4.774   0.625 -0.0367  0.3099 -0.2260
  729SOL    HW1 2215   2.706   4.752   0.714 -2.2163 -0.6885  0.2402
  729SOL    HW2 2216   2.695   4.868   0.618 -2.5362  1.0282  2.2851
  730SOL     OW 2217   4.888   3.139   0.565  0.2546 -0.1132  0.5705
  730SOL    HW1 2218   4.867   3.186   0.646 -1.1437 -1.4193  1.0333
  730SOL    HW2 2219   4.813   3.157   0.507  1.4122  1.1112 -0.6125
  731SOL     OW 2220   2.886   0.471   0.462 -0.5996  0.1194 -0.1657
  731SOL    HW1 2221   2.920   0.529   0.394  0.5213  0.2618  0.4796
  731SOL    HW2 2222   2.898   0.521   0.543 -0.7922 -0.5181  0.2563
  732SOL     OW 2223   2.147   0.439   1.437  0.0261 -0.1559  0.1997
  732SOL    HW1 2224   2.238   0.436   1.465 -0.4990 -0.1662  2.0375
  732SOL    HW2 2225   2.151   0.435   1.342  1.9113 -0.6150  0.2632
  733SOL     OW 2226   0.056   2.620   0.350 -0.1368  0.2937  0.5357
  733SOL    HW1 2227   0.135   2.663   0.383  1.7492 -3.0558  0.9309
  733SOL    HW2 2228   0.047   2.651   0.260  0.0191  2.7123  1.2900
  734SOL     OW 2229   4.907   3.990   1.692 -0.5760 -0.3944 -0.8222
  734SOL    HW1 2230   4.941   4.001   1.603  0.8940  2.3298 -0.0443
  734SOL    HW2 2231   4.862   4.072   1.710  0.9304 -0.0066  1.6044
  735SOL     OW 2232   3.394   4.487   3.062 -0.4655  0.0890  0.0315
  735SOL    HW1 2233   3.438   4.480   3.147  0.4741  0.6388 -0.3852
  735SOL    HW2 2234   3.455   4.448   3.000 -1.6339 -1.3419 -0.2630
  736SOL     OW 2235   3.619   3.911   2.770 -0.2894  0.2869 -0.0250
  736SOL    HW1 2236   3.709   3.912   2.805 -0.0184  0.2619 -0.7112
  736SOL    HW2 2237   3.614   3.830   2.719 -0.5965  0.4597 -0.2695
  737SOL     OW 2238   3.290   1.426   0.878 -0.1084 -0.2235  0.5386
  737SOL    HW1 2239   3.280   1.521   0.879 -2.8781 -0.4151  2.6641
  737SOL    HW2 2240   3.329   1.405   0.962  0.1247 -0.9995  0.2454
  738SOL     OW 2241   1.767   3.584   0.234 -0.0682 -0.4894  0.0573
  738SOL    HW1 2242   1.772   3.493   0.263 -2.0857 -0.6684  0.0031
  738SOL    HW2 2243   1.858   3.609   0.217  0.7000 -1.9066  1.7860
  739SOL     OW 2244   0.236   1.373   0.267  0.3147  0.2093 -0.2060
  739SOL    HW1 2245   0.246   1.448   0.326  3.4887 -0.8123  0.7512
  739SOL    HW2 2246   0.272   1.299   0.316  0.1249 -1.3179 -2.2613
  740SOL     OW 2247   3.252   4.208   1.110  0.0435 -0.2204 -0.3330
  740SOL    HW1 2248   3.320   4.215   1.044 -0.0117 -0.0448 -0.3739
  740SOL    HW2 2249   3.272   4.279   1.172 -0.5890  0.3724 -0.7975
  741SOL     OW 2250   0.333   4.795   3.184 -0.2889  0.4019  0.0540
  741SOL    HW1 2251   0.395   4.866   3.199 -1.3350  1.2955  0.3029
  741SOL    HW2 2252   0.345   4.770   3.093  0.7353  0.2599  0.2237
  742SOL     OW 2253   4.433   2.354   0.715  0.1588  0.0348  0.5385
  742SOL    HW1 2254   4.367   2.317   0.773  0.7527 -0.5107  0.8807
  742SOL    HW2 2255   4.476   2.423   0.766  1.7418 -1.4812  1.3514
  743SOL     OW 2256   2.450   4.742   0.458 -0.6921 -0.0821 -0.4001
  743SOL    HW1 2257   2.413   4.823   0.492 -1.1653 -1.1902  1.9358
  743SOL    HW2 2258   2.521   4.721   0.519 -2.2829 -2.7253  0.7413
  744SOL     OW 2259   4.813   3.774   2.549  0.0606  0.3244  0.8028
  744SOL    HW1 2260   4.764   3.786   2.468 -1.6807 -0.5783  1.6674
  744SOL    HW2 2261   4.813   3.861   2.590  0.1512  0.5719  0.2854
  745SOL     OW 2262   0.249   1.898   0.034 -0.2940  0.8080 -0.1537
  745SOL    HW1 2263   0.336   1.872   0.004  0.5077  1.1097  1.7605
  745SOL    HW2 2264   0.191   1.830   0.000  0.8814 -0.1202 -0.3630
  746SOL     OW 2265   1.295   3.676   0.551 -0.1302 -0.1543 -0.7736
  746SOL    HW1 2266   1.350   3.598   0.538  1.3206  1.0930 -2.7003
  746SOL    HW2 2267   1.351   3.749   0.524 -0.9429  1.7655  2.3033
  747SOL     OW 2268   2.997   2.529   2.971 -0.0730  0.1761 -0.2369
  747SOL    HW1 2269   3.047   2.462   3.017 -2.1068  0.0173  1.9232
  747SOL    HW2 2270   2.966   2.485   2.892  1.2604 -0.3892 -0.4797
  748SOL     OW 2271   4.504   1.359   0.704  0.1860 -0.3297 -0.0267
  748SOL    HW1 2272   4.466   1.369   0.617  0.4506  0.2790 -0.0779
  748SOL    HW2 2273   4.590   1.320   0.688  0.6503  0.7001 -0.1328
  749SOL     OW 2274   2.854   0.845   0.486  0.1568  0.4117  0.5557
  749SOL    HW1 2275   2.932   0.809   0.446 -0.9331  0.2903 -1.5779
  749SOL    HW2 2276   2.862   0.940   0.475 -0.7618  0.3105 -1.2481
  750SOL     OW 2277   0.749   3.211   0.354  0.7236 -0.4694  0.4259
  750SOL    HW1 2278   0.658   3.211   0.383  0.3179  0.7904 -0.7463
  750SOL    HW2 2279   0.794   3.268   0.416  0.7075 -1.0135  0.9474
  751SOL     OW 2280   4.450   0.463   3.314 -0.1598  0.7750  0.2430
  751SOL    HW1 2281   4.402   0.388   3.349 -0.7401  0.9869 -0.0890
  751SOL    HW2 2282   4.541   0.434   3.310  0.1768  1.1227  3.0750
  752SOL     OW 2283   1.893   1.176   2.876  0.3088 -0.1123  0.4006
  752SOL    HW1 2284   1.911   1.109   2.941  0.1576 -0.2649  0.2849
  752SOL    HW2 2285   1.798   1.177   2.868  0.1890  1.2745  1.6217
  753SOL     OW 2286   2.404   0.064   3.229  0.5444 -0.0095 -0.0359
  753SOL    HW1 2287   2.317   0.058   3.190  0.9985 -0.1862 -1.0549
  753SOL    HW2 2288   2.429   0.156   3.217  0.0393  0.3412  1.3289
  754SOL     OW 2289   1.192   0.870   0.831  0.0658  0.3658 -0.1063
  754SOL    HW1 2290   1.213   0.911   0.915  0.1136  1.5994 -0.6921
  754SOL    HW2 2291   1.127   0.803   0.853 -0.1811  0.9023  0.8719
  755SOL     OW 2292   0.866   0.996   3.128 -0.3408 -0.7178 -1.1377
  755SOL    HW1 2293   0.927   0.931   3.164  0.7620  1.1995  0.6728
  755SOL    HW2 2294   0.782   0.949   3.124 -0.0490 -1.7869  2.0029
  756SOL     OW 2295   3.024   3.661   2.555  0.2113  0.1166  0.2397
  756SOL    HW1 2296   2.947   3.670   2.499 -0.9270 -1.8707  1.3818
  756SOL    HW2 2297   3.052   3.571   2.544  2.8917  0.9786 -0.6902
  757SOL     OW 2298   4.183   0.707   1.017  0.3266  0.3849 -0.0379
  757SOL    HW1 2299   4.128   0.748   0.951  0.0215 -2.0513 -1.4200
  757SOL    HW2 2300   4.272   0.712   0.981  0.5729  1.3836  0.6541
  758SOL     OW 2301   2.383   3.807   2.993  0.2293  0.3817 -0.3013
  758SOL    HW1 2302   2.347   3.773   2.912 -0.9253  0.0012  0.3472
  758SOL    HW2 2303   2.392   3.901   2.978  0.6372  0.2213 -1.0808
  759SOL     OW 2304   4.845   2.999   1.827  0.3324  0.0879  0.5840
  759SOL    HW1 2305   4.773   3.054   1.858 -0.1953  0.3715 -1.0393
  759SOL    HW2 2306   4.802   2.920   1.794  1.0417 -1.1304  2.4033
  760SOL     OW 2307   4.174   0.607   3.317  0.2289 -0.0386 -0.2546
  760SOL    HW1 2308   4.205   0.648   3.398 -0.6707 -1.5655  0.9065
  760SOL    HW2 2309   4.224   0.526   3.310 -1.0765 -0.8791 -0.1489
  761SOL     OW 2310   1.784   4.081   0.607 -0.4289 -0.0716  0.2958
  761SOL    HW1 2311   1.807   4.051   0.519 -0.1515  1.8207 -0.3287
  761SOL    HW2 2312   1.778   4.001   0.659  1.1271 -1.1212 -1.0305
  762SOL     OW 2313   2.444   2.268   1.452 -0.3189 -0.4695  0.5654
  762SOL    HW1 2314   2.410   2.345   1.406  0.7366 -0.2305  0.1715
  762SOL    HW2 2315   2.425   2.284   1.544  1.5363  1.1628  0.7260
  763SOL     OW 2316   2.270   2.897   1.931  0.1986 -0.4195  0.1150
  763SOL    HW1 2317   2.320   2.965   1.976  0.3839 -1.9939  2.4766
  763SOL    HW2 2318   2.335   2.848   1.882  0.5040 -0.5989  0.6940
  764SOL     OW 2319   2.751   0.409   1.167 -0.3547  0.5529  0.1690
  764SOL    HW1 2320   2.805   0.410   1.088 -0.9410 -1.8573 -0.3434
  764SOL    HW2 2321   2.814   0.415   1.239  0.6801 -1.9407 -0.4155
  765SOL     OW 2322   1.917   2.879   1.875  0.1219 -0.2578 -0.4524
  765SOL    HW1 2323   1.957   2.816   1.935 -0.2495  0.3849  0.4913
  765SOL    HW2 2324   1.909   2.959   1.927  0.0086  0.3833 -1.4411
  766SOL     OW 2325   0.572   4.142   0.555  0.0842  0.1215 -0.3961
  766SOL    HW1 2326   0.552   4.085   0.480 -1.1178  0.4703 -0.3461
  766SOL    HW2 2327   0.610   4.221   0.516  1.6169 -0.6081 -0.4755
  767SOL     OW 2328   0.756   3.334   2.636 -0.2608  0.1696 -0.3811
  767SOL    HW1 2329   0.715   3.298   2.557  1.0230 -1.5634 -0.3306
  767SOL    HW2 2330   0.683   3.363   2.690 -1.1783  1.3996 -2.1685
  768SOL     OW 2331   3.368   0.409   1.604 -0.0360  0.6246  0.3173
  768SOL    HW1 2332   3.450   0.407   1.555 -0.2644  0.3122 -0.0609
  768SOL    HW2 2333   3.303   0.372   1.544 -0.6048  1.5676  0.3384
  769SOL     OW 2334   0.565   3.303   1.257  0.1506  0.2030 -0.4097
  769SOL    HW1 2335   0.515   3.378   1.225 -0.3764 -0.5474 -1.4230
  769SOL    HW2 2336   0.606   3.333   1.338 -1.3685  1.0729  0.0724
  770SOL     OW 2337   1.872   2.474   0.667 -0.0345  0.8604  0.0635
  770SOL    HW1 2338   1.906   2.442   0.751 -0.2775 -2.7695 -1.0467
  770SOL    HW2 2339   1.777   2.463   0.674 -0.1215  1.2637 -0.4256
  771SOL     OW 2340   3.913   4.795   1.054  0.1342  0.2278  0.0834
  771SOL    HW1 2341   3.922   4.812   1.147 -2.3068  1.8511  0.1242
  771SOL    HW2 2342   3.951   4.872   1.011  1.5913 -0.6822 -0.3245
  772SOL     OW 2343   3.480   4.247   0.996 -0.3394  0.3398 -0.1576
  772SOL    HW1 2344   3.556   4.304   1.006 -0.7866  0.7890  0.8477
  772SOL    HW2 2345   3.515   4.159   1.005  0.1933  0.5034 -0.5881
  773SOL     OW 2346   1.650   2.740   3.444 -0.0105 -0.1337 -0.1975
  773SOL    HW1 2347   1.682   2.711   3.529 -1.6429  1.4186  1.0079
  773SOL    HW2 2348   1.572   2.687   3.428 -1.3266  1.4851  0.6446
  774SOL     OW 2349   0.344   2.170   2.133 -0.1541 -0.3033  0.0756
  774SOL    HW1 2350   0.318   2.157   2.224  1.5852 -0.7501  0.5392
  774SOL    HW2 2351   0.375   2.261   2.129  3.1170 -1.2434  0.8825
  775SOL     OW 2352   0.898   1.275   3.110  0.3520 -0.0806 -0.6972
  775SOL    HW1 2353   0.879   1.185   3.137 -0.3642  1.1975  3.8363
  775SOL    HW2 2354   0.813   1.311   3.086  0.2784 -0.0087 -0.3333
  776SOL     OW 2355   1.845   4.641   1.049 -0.0413  0.0090 -0.0056
  776SOL    HW1 2356   1.781   4.692   0.998 -1.6623 -0.7451  1.1822
  776SOL    HW2 2357   1.856   4.692   1.129  0.4029 -0.1679  0.0450
  777SOL     OW 2358   1.684   4.435   0.898  0.1134 -0.0316  0.2966
  777SOL    HW1 2359   1.728   4.351   0.916 -0.3649 -0.4854 -0.5937
  777SOL    HW2 2360   1.742   4.501   0.936  1.1603 -0.6748 -0.1412
  778SOL     OW 2361   4.674   1.666   2.856 -0.1198 -0.6097 -0.1134
  778SOL    HW1 2362   4.653   1.698   2.769 -0.2338 -3.4989 -1.2719
  778SOL    HW2 2363   4.618   1.716   2.915 -1.5536 -0.0131 -1.9125
  779SOL     OW 2364   4.003   2.993   0.432 -0.1515 -0.3005 -0.1679
  779SOL    HW1 2365   4.014   2.913   0.484  1.0080  1.1842  2.0501
  779SOL    HW2 2366   3.937   3.043   0.480  0.4145  0.8150 -0.5222
  780SOL     OW 2367   0.133   4.563   3.147 -0.8838  0.3274  0.1741
  780SOL    HW1 2368   0.096   4.614   3.075 -0.9410 -1.3594 -1.0633
  780SOL    HW2 2369   0.133   4.623   3.222 -1.6346  1.8677 -1.0008
  781SOL     OW 2370   3.094   3.887   0.701  0.2048  0.1591  0.0581
  781SOL    HW1 2371   3.075   3.871   0.793 -2.1215 -1.1119 -0.5746
  781SOL    HW2 2372   3.083   3.981   0.690  0.0053  0.2526  0.9670
  782SOL     OW 2373   2.518   3.935   1.711 -0.0667 -0.3180 -0.0957
  782SOL    HW1 2374   2.567   3.882   1.648  0.5899 -0.3826  0.4625
  782SOL    HW2 2375   2.565   4.019   1.712 -0.4728 -0.0878 -0.1829
  783SOL     OW 2376   4.241   2.136   1.204  0.4792  0.0462 -0.1563
  783SOL    HW1 2377   4.179   2.080   1.157  1.1106  0.3948 -1.4442
  783SOL    HW2 2378   4.187   2.188   1.264 -0.3019 -0.6566 -0.2461
  784SOL     OW 2379   2.203   4.105   0.416  0.6977  0.1449 -0.2276
  784SOL    HW1 2380   2.251   4.083   0.496 -3.6968  0.7902  2.9952
  784SOL    HW2 2381   2.193   4.200   0.420 -0.9947  0.0109 -0.5733
  785SOL     OW 2382   3.137   1.718   2.697  0.0412 -0.1035  0.1856
  785SOL    HW1 2383   3.203   1.659   2.735 -0.8098 -1.0460  0.2594
  785SOL    HW2 2384   3.077   1.736   2.770 -0.1986  0.1289 -0.0679
  786SOL     OW 2385   0.395   2.564   3.353 -0.2097  0.5726 -0.3407
  786SOL    HW1 2386   0.446   2.576   3.273  0.4243 -0.9569 -0.1979
  786SOL    HW2 2387   0.322   2.625   3.344  0.5117  1.3004 -1.5153
  787SOL     OW 2388   2.563   3.787   2.581  0.5914  0.3329  0.7404
  787SOL    HW1 2389   2.569   3.882   2.575 -0.1903  0.3042 -0.8601
  787SOL    HW2 2390   2.622   3.754   2.513  0.0662 -0.3050  0.5782
  788SOL     OW 2391   2.924   0.599   0.700  0.6754 -0.1606  0.2886
  788SOL    HW1 2392   2.989   0.613   0.768 -0.2523  0.2483  1.1141
  788SOL    HW2 2393   2.885   0.685   0.685 -1.6534 -0.8486  1.8736
  789SOL     OW 2394   3.552   3.597   1.674 -0.1612  0.3928 -0.2598
  789SOL    HW1 2395   3.462   3.585   1.642 -0.1320  2.7809 -1.4576
  789SOL    HW2 2396   3.543   3.605   1.769 -1.6079  2.8076 -0.5028
  790SOL     OW 2397   1.062   0.286   1.015  0.3877  0.1499 -0.2435
  790SOL    HW1 2398   1.076   0.191   1.005 -1.3817 -0.0857 -0.6838
  790SOL    HW2 2399   1.034   0.316   0.929 -2.3412  0.4275  0.6544
  791SOL     OW 2400   3.191   3.255   1.086 -0.6534 -0.6762 -0.4321
  791SOL    HW1 2401   3.185   3.249   0.991  0.2571 -3.2182 -0.3815
  791SOL    HW2 2402   3.131   3.187   1.119 -0.9514  0.1504  0.8293
  792SOL     OW 2403   2.206   1.651   2.383 -0.2699 -0.0527  0.4092
  792SOL    HW1 2404   2.180   1.684   2.297  0.7527 -1.5641 -0.5112
  792SOL    HW2 2405   2.289   1.606   2.368 -0.4796 -1.0527  2.0264
  793SOL     OW 2406   4.483   1.525   3.452 -0.4303 -0.7645 -0.4169
  793SOL    HW1 2407   4.559   1.535   3.509 -0.0775 -1.2794 -0.7816
  793SOL    HW2 2408   4.480   1.431   3.433 -0.9171 -0.6904 -0.7311
  794SOL     OW 2409   2.036   2.105   0.250  0.1228  0.7151 -0.1142
  794SOL    HW1 2410   1.959   2.129   0.302  1.8367  1.1419  2.4124
  794SOL    HW2 2411   2.093   2.182   0.254  1.8126 -0.4990  0.4417
  795SOL     OW 2412   0.434   1.289   0.032 -0.0069  0.3390 -0.2379
  795SOL    HW1 2413   0.385   1.362   0.070  2.1172  1.9216 -0.3429
  795SOL    HW2 2414   0.447   1.314  -0.060 -1.7120 -1.6011 -1.0983
  796SOL     OW 2415   4.847   2.161   1.899 -0.0328 -0.0339  0.3342
  796SOL    HW1 2416   4.856   2.218   1.823  0.1330 -0.9406 -0.3479
  796SOL    HW2 2417   4.937   2.138   1.922 -0.0957  0.0127  0.6294
  797SOL     OW 2418   1.559   2.475   2.919 -0.5682 -0.3788 -0.0541
  797SOL    HW1 2419   1.529   2.508   3.003 -0.8901  1.0139 -0.6819
  797SOL    HW2 2420   1.616   2.401   2.940 -0.9598 -0.2925  1.3537
  798SOL     OW 2421   2.208   1.260   2.276  0.5358 -0.6462 -0.8799
  798SOL    HW1 2422   2.138   1.303   2.325  0.0981 -3.2904  1.1030
  798SOL    HW2 2423   2.163   1.203   2.214  0.9616 -1.0949 -0.7852
  799SOL     OW 2424   0.730   0.309   2.743  0.2869  0.1253  0.2429
  799SOL    HW1 2425   0.704   0.224   2.708  0.7836  0.4642 -0.9863
  799SOL    HW2 2426   0.809   0.332   2.694 -1.1968  2.4189 -1.2350
  800SOL     OW 2427   4.249   2.700   2.704 -0.0435 -0.1439 -0.7746
  800SOL    HW1 2428   4.304   2.768   2.745 -2.5169  1.0168  0.8776
  800SOL    HW2 2429   4.311   2.635   2.673  2.2807  1.1662  0.7903
  801SOL     OW 2430   0.818   1.018   1.652 -0.2445  0.1415  0.2440
  801SOL    HW1 2431   0.880   0.992   1.720  1.4678  0.3817 -1.1447
  801SOL    HW2 2432   0.812   1.113   1.660 -2.5720 -0.0704  2.0636
  802SOL     OW 2433   4.265   3.564   2.126 -0.3282 -0.1791  0.5114
  802SOL    HW1 2434   4.247   3.651   2.091 -1.7868 -0.7524 -0.2142
  802SOL    HW2 2435   4.360   3.555   2.120 -0.2006  1.1924  0.2084
  803SOL     OW 2436   1.734   4.720   1.876 -0.1901  0.3178  0.1028
  803SOL    HW1 2437   1.714   4.696   1.785  0.1133  0.3508  0.0251
  803SOL    HW2 2438   1.817   4.768   1.869 -0.3510  0.6334  0.3540
  804SOL     OW 2439   2.998   3.221   1.320  0.8464 -0.2563  0.6517
  804SOL    HW1 2440   2.991   3.162   1.245  1.1313 -0.4163  0.7462
  804SOL    HW2 2441   3.018   3.163   1.394  0.2938 -0.1297  0.8997
  805SOL     OW 2442   1.728   3.866   0.771 -0.2464 -0.6770 -0.3435
  805SOL    HW1 2443   1.663   3.795   0.766 -0.5884 -0.4075  0.2911
  805SOL    HW2 2444   1.812   3.821   0.765 -0.3592 -1.4131  2.3594
  806SOL     OW 2445   3.587   1.907   1.280 -0.1935 -0.0557 -0.5372
  806SOL    HW1 2446   3.537   1.825   1.279 -1.2636  0.5714 -1.2446
  806SOL    HW2 2447   3.570   1.945   1.366 -0.2980 -0.2189 -0.4851
  807SOL     OW 2448   3.856   3.919   3.469 -0.3298 -0.3027  0.2282
  807SOL    HW1 2449   3.915   3.964   3.530 -1.2609  1.5047 -0.1179
  807SOL    HW2 2450   3.903   3.840   3.443 -0.4205 -1.9784  4.3401
  808SOL     OW 2451   0.087   4.579   0.927  0.6655  0.0772  0.0677
  808SOL    HW1 2452   0.078   4.509   0.862  1.0266 -0.6245  0.7653
  808SOL    HW2 2453  -0.003   4.610   0.941  0.4771 -0.3966 -0.0761
  809SOL     OW 2454   2.593   4.558   1.600  0.1866  0.0862 -0.7671
  809SOL    HW1 2455   2.557   4.520   1.520  0.0857 -0.2127 -0.5816
  809SOL    HW2 2456   2.547   4.512   1.671 -0.3756  0.9778 -0.5385
  810SOL     OW 2457   2.718   2.550   2.019 -0.1437 -0.3293  0.2698
  810SOL    HW1 2458   2.721   2.455   2.008  0.7582 -0.3493  0.6298
  810SOL    HW2 2459   2.773   2.567   2.095 -1.3548  0.3716  1.0272
  811SOL     OW 2460   3.759   4.662   1.451 -0.4614  0.3987  0.1798
  811SOL    HW1 2461   3.673   4.636   1.416  0.0252  0.9295 -1.5004
  811SOL    HW2 2462   3.738   4.709   1.531 -1.7182  0.0542  0.0893
  812SOL     OW 2463   3.575   2.982   0.532 -0.0206  0.1851 -0.2426
  812SOL    HW1 2464   3.590   2.909   0.473  1.5497 -0.9421  1.4225
  812SOL    HW2 2465   3.502   3.030   0.494 -0.1510 -1.4239 -2.1554
  813SOL     OW 2466   1.536   0.525   0.693 -0.0038  0.0802 -0.0101
  813SOL    HW1 2467   1.463   0.464   0.699  1.3062 -1.4803  0.5659
  813SOL    HW2 2468   1.545   0.542   0.599 -1.5859  0.9423 -0.0402
  814SOL     OW 2469   2.103   3.973   2.875  0.2370 -0.0965 -0.1912
  814SOL    HW1 2470   2.022   3.969   2.925 -0.4132  3.5231 -0.6811
  814SOL    HW2 2471   2.154   4.042   2.917  1.2240  0.5436 -2.3022
  815SOL     OW 2472   4.380   2.083   0.985 -0.1652  0.1107 -0.3633
  815SOL    HW1 2473   4.468   2.049   1.001  0.4437  1.4245 -0.7795
  815SOL    HW2 2474   4.344   2.098   1.072  0.4222  0.5555 -0.1955
  816SOL     OW 2475   4.391   1.585   1.145  0.0135 -0.7153 -0.0443
  816SOL    HW1 2476   4.352   1.511   1.098 -1.1073 -1.3416  1.7335
  816SOL    HW2 2477   4.464   1.613   1.091 -0.8694 -1.7166 -1.8517
  817SOL     OW 2478   4.281   3.878   1.219 -0.1958  0.1351  0.2823
  817SOL    HW1 2479   4.199   3.885   1.269  0.2250  0.9466  0.8842
  817SOL    HW2 2480   4.334   3.951   1.250  1.2170 -1.0409  0.7308
  818SOL     OW 2481   3.141   4.708   1.240  1.0243 -0.1509  0.3612
  818SOL    HW1 2482   3.082   4.783   1.248  1.6467  0.2603  1.3982
  818SOL    HW2 2483   3.155   4.679   1.331  1.0484 -1.3220 -0.0049
  819SOL     OW 2484   3.941   0.852   1.594  0.1888 -0.4267 -0.1151
  819SOL    HW1 2485   3.999   0.777   1.599 -0.3038 -1.0475 -2.3738
  819SOL    HW2 2486   3.991   0.919   1.548  0.1651  0.1679  0.7005
  820SOL     OW 2487   4.218   2.725   1.597 -0.0303  0.1453 -0.4479
  820SOL    HW1 2488   4.205   2.802   1.652  0.0845  0.3959 -0.7696
  820SOL    HW2 2489   4.214   2.758   1.507  0.1484 -0.2012 -0.5865
  821SOL     OW 2490   0.332   4.859   0.398  0.0043  0.4229 -0.0265
  821SOL    HW1 2491   0.384   4.915   0.455 -1.9470  0.8939  1.3787
  821SOL    HW2 2492   0.344   4.771   0.433  0.5514  0.3968 -0.2715
  822SOL     OW 2493   0.256   0.734   0.297 -0.0474  0.3094  0.2029
  822SOL    HW1 2494   0.218   0.693   0.218  0.4625  0.2501 -0.0137
  822SOL    HW2 2495   0.219   0.823   0.297 -0.9740 -0.0561  0.5473
  823SOL     OW 2496   1.166   1.582   1.219  0.7488 -0.1668  0.0473
  823SOL    HW1 2497   1.229   1.645   1.184  1.7229  0.1900  2.3020
  823SOL    HW2 2498   1.179   1.585   1.314 -0.8834 -2.0004  0.3832
  824SOL     OW 2499   3.145   4.368   3.082  0.4799  0.6332 -0.0859
  824SOL    HW1 2500   3.125   4.386   3.174  0.3085 -0.7331  0.1682
  824SOL    HW2 2501   3.227   4.416   3.066  0.8609  0.3773  0.9671
  825SOL     OW 2502   4.160   2.425   0.373  0.2742 -0.2412 -0.1425
  825SOL    HW1 2503   4.165   2.347   0.429  1.3087 -0.9686 -1.1765
  825SOL    HW2 2504   4.093   2.404   0.309 -0.2741  0.2154  0.2776
  826SOL     OW 2505   4.580   4.468   1.454 -0.2136 -0.0776 -0.1201
  826SOL    HW1 2506   4.487   4.453   1.474  0.0021 -0.4260  0.6891
  826SOL    HW2 2507   4.591   4.563   1.465 -0.6976  0.1228 -1.2639
  827SOL     OW 2508   0.219   4.007   2.726  0.0923 -0.2091 -0.7946
  827SOL    HW1 2509   0.276   4.084   2.724  0.8262 -0.7322 -0.5132
  827SOL    HW2 2510   0.156   4.024   2.796 -0.5119  0.6536 -1.5295
  828SOL     OW 2511   2.362   0.833   1.491 -0.3482  0.4624 -0.4557
  828SOL    HW1 2512   2.307   0.800   1.562 -2.1701  0.7496 -1.6362
  828SOL    HW2 2513   2.389   0.755   1.442 -0.6848  0.3883 -0.5260
  829SOL     OW 2514   4.268   2.735   0.843 -0.4459 -0.6933 -0.1131
  829SOL    HW1 2515   4.199   2.801   0.855  0.3254  0.2158 -0.5277
  829SOL    HW2 2516   4.313   2.761   0.763  0.0906 -1.5393 -0.1017
  830SOL     OW 2517   1.416   1.775   3.448  0.1096 -0.0564 -0.2127
  830SOL    HW1 2518   1.498   1.783   3.398  0.3878 -1.2405  0.0203
  830SOL    HW2 2519   1.352   1.745   3.384  0.0357  0.1401 -0.2319
  831SOL     OW 2520   0.036   1.101   2.659 -0.0689 -0.3164 -0.1005
  831SOL    HW1 2521  -0.011   1.036   2.607  2.0756 -1.1615 -1.1137
  831SOL    HW2 2522  -0.018   1.180   2.653 -1.8441 -1.4810 -0.3044
  832SOL     OW 2523   0.659   1.330   1.617  0.0111  0.0989  0.1484
  832SOL    HW1 2524   0.739   1.305   1.571  0.5862 -1.1743  1.7437
  832SOL    HW2 2525   0.652   1.424   1.603  0.2065 -0.2051 -2.3891
  833SOL     OW 2526   3.858   2.729   0.045 -0.0149 -0.1140 -0.4977
  833SOL    HW1 2527   3.765   2.709   0.034 -0.0254 -0.8191  0.7189
  833SOL    HW2 2528   3.859   2.815   0.087 -0.0946  0.1590 -1.0453
  834SOL     OW 2529   3.181   2.642   2.654 -0.2722  0.3115 -0.1511
  834SOL    HW1 2530   3.247   2.687   2.601 -0.5855  0.9139 -0.0358
  834SOL    HW2 2531   3.224   2.626   2.738 -0.4575  1.2419  0.1337
  835SOL     OW 2532   1.066   4.904   3.051  0.2383 -0.3324  0.1356
  835SOL    HW1 2533   1.160   4.911   3.072  0.6804 -1.0711 -1.4188
  835SOL    HW2 2534   1.022   4.952   3.121  1.6638 -1.3307  1.8175
  836SOL     OW 2535   0.130   1.318   2.187  0.0329 -0.1901  0.4912
  836SOL    HW1 2536   0.073   1.395   2.183 -0.9072 -0.7498  2.2974
  836SOL    HW2 2537   0.215   1.353   2.215  0.3541  0.5027 -1.2172
  837SOL     OW 2538   1.324   3.661   1.086 -0.1667  0.1343 -0.2091
  837SOL    HW1 2539   1.384   3.592   1.113 -1.0665 -0.7529 -0.4217
  837SOL    HW2 2540   1.248   3.615   1.050 -1.0654  1.2070  0.2330
  838SOL     OW 2541   3.549   1.880   1.012 -0.1196 -0.4987 -0.4917
  838SOL    HW1 2542   3.625   1.879   0.954  0.1350  0.7682 -0.2207
  838SOL    HW2 2543   3.585   1.867   1.100 -0.0981  0.9291 -0.2713
  839SOL     OW 2544   2.705   0.823   2.892  0.0035  0.4006  0.0989
  839SOL    HW1 2545   2.654   0.904   2.896  0.9277  1.1920 -2.0287
  839SOL    HW2 2546   2.793   0.852   2.865  0.1026 -1.3651 -1.6985
  840SOL     OW 2547   4.042   2.747   0.587  0.7574  0.0138 -0.0918
  840SOL    HW1 2548   3.988   2.674   0.558 -0.2198  1.6407 -2.6108
  840SOL    HW2 2549   4.000   2.777   0.668  1.3280 -2.2747  1.1464
  841SOL     OW 2550   3.170   2.408   2.504  0.1143 -0.0746  0.3726
  841SOL    HW1 2551   3.266   2.407   2.510  0.0683  0.8842  1.5088
  841SOL    HW2 2552   3.144   2.494   2.536 -1.1019  0.0137 -0.7295
  842SOL     OW 2553   1.025   0.047   0.500  0.2180 -0.3695  0.1152
  842SOL    HW1 2554   0.947   0.028   0.552 -1.1698  0.5760 -1.5029
  842SOL    HW2 2555   0.991   0.069   0.413  2.4120 -1.7638 -1.1969
  843SOL     OW 2556   1.630   3.213   2.271 -0.2512 -0.2824  0.1874
  843SOL    HW1 2557   1.711   3.226   2.320 -0.8226 -0.6592  1.2609
  843SOL    HW2 2558   1.561   3.245   2.329 -0.9665 -0.9740 -0.2556
  844SOL     OW 2559   4.655   0.995   1.777 -0.2954  0.0895  0.3335
  844SOL    HW1 2560   4.653   1.031   1.865  0.0642  2.2090 -0.4649
  844SOL    HW2 2561   4.567   1.009   1.743 -0.3280 -0.3730  0.2218
  845SOL     OW 2562   2.606   3.610   1.033  0.0204 -0.0612  0.2904
  845SOL    HW1 2563   2.579   3.545   0.968 -0.1279 -0.3585  0.6450
  845SOL    HW2 2564   2.702   3.606   1.032 -0.0037 -0.8464  0.8688
  846SOL     OW 2565   3.303   0.071   1.289  0.0333 -0.0634  0.1439
  846SOL    HW1 2566   3.210   0.072   1.267  0.0336  1.8985  0.1008
  846SOL    HW2 2567   3.348   0.058   1.205 -0.1925 -2.3116  0.3222
  847SOL     OW 2568   2.624   4.638   1.947 -0.6336 -0.2299  0.6353
  847SOL    HW1 2569   2.568   4.705   1.988 -1.1766 -0.6449  0.5886
  847SOL    HW2 2570   2.563   4.583   1.898  0.0570  0.5086 -1.1110
  848SOL     OW 2571   3.540   2.617   2.004  0.4928 -0.1713 -0.3877
  848SOL    HW1 2572   3.542   2.568   2.086 -1.1302 -0.7123 -0.6375
  848SOL    HW2 2573   3.449   2.610   1.974  0.2621  2.6815 -0.6239
  849SOL     OW 2574   4.811   4.690   1.091 -0.2561  0.8634 -0.1919
  849SOL    HW1 2575   4.717   4.707   1.092 -0.1213  1.7765 -1.3637
  849SOL    HW2 2576   4.822   4.613   1.148 -1.5789  1.3109  0.7169
  850SOL     OW 2577   2.653   1.286   0.872 -0.2967 -0.3662 -0.0811
  850SOL    HW1 2578   2.569   1.331   0.871  0.6110  1.4249 -0.6600
  850SOL    HW2 2579   2.669   1.265   0.780  0.0322 -0.4151 -0.0124
  851SOL     OW 2580   1.679   2.785   1.294 -0.4843  0.8211  0.0859
  851SOL    HW1 2581   1.705   2.804   1.204  0.4915  1.8637  0.5641
  851SOL    HW2 2582   1.734   2.711   1.320 -1.4550 -0.1376 -0.4574
  852SOL     OW 2583   1.356   2.665   0.803 -0.0993  0.6077  0.0256
  852SOL    HW1 2584   1.386   2.581   0.837  0.5680  0.3256 -1.1809
  852SOL    HW2 2585   1.437   2.714   0.784 -0.4648  1.2208  0.0088
  853SOL     OW 2586   1.473   4.839   0.138  0.7845 -0.4519 -0.5067
  853SOL    HW1 2587   1.486   4.851   0.044  0.5859  0.4380 -0.4227
  853SOL    HW2 2588   1.400   4.777   0.145  1.2635 -1.0706 -0.9387
  854SOL     OW 2589   0.887   3.112   2.806 -0.0940  0.1230  0.1001
  854SOL    HW1 2590   0.868   3.142   2.717 -0.1362 -0.5770 -0.1296
  854SOL    HW2 2591   0.872   3.017   2.804 -0.1097  0.1011  0.8556
  855SOL     OW 2592   3.452   0.812   0.565 -0.6968 -0.4756  0.8697
  855SOL    HW1 2593   3.362   0.803   0.598 -0.4750 -1.2472  1.2911
  855SOL    HW2 2594   3.505   0.764   0.628 -0.0075 -0.1831  0.5161
  856SOL     OW 2595   3.894   3.132   0.875  0.3712 -0.7621 -0.4009
  856SOL    HW1 2596   3.932   3.136   0.963  0.3921 -0.6807 -0.4132
  856SOL    HW2 2597   3.910   3.219   0.839  0.9216 -0.9853 -0.7178
  857SOL     OW 2598   2.528   3.252   1.092  0.0872  0.2740 -0.1525
  857SOL    HW1 2599   2.499   3.172   1.047  1.3551  0.9671 -2.3292
  857SOL    HW2 2600   2.613   3.228   1.130  0.0847  0.3576 -0.0950
  858SOL     OW 2601   3.607   3.435   2.997  0.2250  0.2735 -0.6583
  858SOL    HW1 2602   3.601   3.530   2.987  1.8421  0.3249 -1.5524
  858SOL    HW2 2603   3.563   3.400   2.920  0.9808  0.3521 -1.1363
  859SOL     OW 2604   0.537   3.743   3.072  0.2577  0.2629  0.0394
  859SOL    HW1 2605   0.466   3.708   3.018 -0.7957  1.2267  0.7305
  859SOL    HW2 2606   0.617   3.715   3.029 -0.4627 -2.9316  0.5085
  860SOL     OW 2607   1.842   1.298   1.620  0.1404  1.0695  0.1428
  860SOL    HW1 2608   1.763   1.309   1.673  0.6786  0.7933  1.0245
  860SOL    HW2 2609   1.883   1.385   1.621 -0.3150  1.2968 -0.5896
  861SOL     OW 2610   0.426   0.864   2.700 -0.4301 -0.5367  0.1160
  861SOL    HW1 2611   0.404   0.946   2.656  0.1392 -0.1617  0.5163
  861SOL    HW2 2612   0.518   0.849   2.678  0.0784  0.0185  1.6984
  862SOL     OW 2613   1.630   2.205   3.190  0.6258  0.5036 -0.2240
  862SOL    HW1 2614   1.583   2.232   3.268  1.6048 -0.2911  0.6662
  862SOL    HW2 2615   1.689   2.136   3.220  1.3205  0.4743 -1.5840
  863SOL     OW 2616   2.067   4.735   2.209 -0.2310  0.2471 -0.0268
  863SOL    HW1 2617   1.988   4.685   2.193  0.1067 -0.3628  0.1755
  863SOL    HW2 2618   2.038   4.827   2.210 -0.8168  0.0740 -0.6009
  864SOL     OW 2619   0.214   3.847   2.484  0.2675  0.0126  0.0841
  864SOL    HW1 2620   0.169   3.917   2.437 -1.6815 -0.2667  1.4488
  864SOL    HW2 2621   0.212   3.873   2.576 -0.7999 -1.9255  0.6843
  865SOL     OW 2622   3.513   1.345   2.030  0.3034 -0.1234 -0.3615
  865SOL    HW1 2623   3.580   1.374   2.092  2.1364 -1.3564 -1.6553
  865SOL    HW2 2624   3.529   1.396   1.951 -0.7199  0.0077 -0.5023
  866SOL     OW 2625   3.884   0.274   3.434 -0.3944 -0.0865 -0.2560
  866SOL    HW1 2626   3.822   0.212   3.474  0.4641 -0.9673 -0.2635
  866SOL    HW2 2627   3.969   0.230   3.440  0.2315  1.0892 -0.2809
  867SOL     OW 2628   2.572   1.729   0.192 -0.5943  0.2871  0.8021
  867SOL    HW1 2629   2.551   1.671   0.265 -1.0747  1.2902  1.4768
  867SOL    HW2 2630   2.505   1.796   0.194 -1.9795 -0.8381 -1.9459
  868SOL     OW 2631   4.051   0.077   2.792  0.1271 -0.0787  0.2416
  868SOL    HW1 2632   4.020   0.084   2.882 -0.0804 -1.1177  0.2663
  868SOL    HW2 2633   3.981   0.115   2.739  1.1699  2.5568  0.6166
  869SOL     OW 2634   1.952   0.601   0.852 -0.1352  0.2470 -0.0861
  869SOL    HW1 2635   1.920   0.511   0.857  1.4254 -0.4768 -1.7843
  869SOL    HW2 2636   1.950   0.633   0.943 -0.2147 -1.6786  0.6317
  870SOL     OW 2637   3.081   3.758   0.991  0.3133 -0.3287 -0.3452
  870SOL    HW1 2638   3.160   3.735   1.039 -0.9824 -2.0586  1.1402
  870SOL    HW2 2639   3.033   3.817   1.049  1.0550  1.8530 -1.8129
  871SOL     OW 2640   2.950   2.802   1.499  0.0927  0.5473  0.3425
  871SOL    HW1 2641   3.040   2.834   1.503  0.5623 -0.5529 -0.7643
  871SOL    HW2 2642   2.932   2.769   1.587  2.4784 -3.4827 -0.4328
  872SOL     OW 2643   3.309   2.545   1.818 -0.2442  0.0881  0.3087
  872SOL    HW1 2644   3.339   2.459   1.848 -1.3147 -0.2234  0.5366
  872SOL    HW2 2645   3.229   2.526   1.769 -1.5469  1.1108  1.9329
  873SOL     OW 2646   1.949   3.306   3.366 -0.0609  0.4381 -0.0329
  873SOL    HW1 2647   1.890   3.347   3.302 -0.5685 -1.4522 -0.8224
  873SOL    HW2 2648   1.978   3.379   3.421 -1.9341  1.6703 -0.5744
  874SOL     OW 2649   1.218   0.904   0.547  0.5430 -0.0711  0.2295
  874SOL    HW1 2650   1.140   0.954   0.522  0.3479 -1.6120 -2.7139
  874SOL    HW2 2651   1.200   0.871   0.634 -0.4447  2.6812  1.1553
  875SOL     OW 2652   1.488   4.032   2.131 -0.3209 -0.0057  0.3102
  875SOL    HW1 2653   1.549   3.969   2.093 -1.6198 -1.0859 -0.0244
  875SOL    HW2 2654   1.545   4.099   2.170  1.0798 -1.1483  0.3029
  876SOL     OW 2655   3.899   4.411   1.895 -0.0155  0.4792 -0.4584
  876SOL    HW1 2656   3.886   4.431   1.802  1.8786  0.4514 -0.7763
  876SOL    HW2 2657   3.960   4.478   1.926 -0.3226  0.2546  0.6736
  877SOL     OW 2658   0.930   2.871   3.239 -0.2623  0.2222 -0.5348
  877SOL    HW1 2659   0.849   2.829   3.270 -0.2188 -0.2486 -1.0480
  877SOL    HW2 2660   0.944   2.834   3.152  0.4385  0.3950 -0.4975
  878SOL     OW 2661   3.887   0.262   0.554  0.0305  0.8268 -0.5502
  878SOL    HW1 2662   3.792   0.265   0.560 -0.0793 -0.5878 -1.1095
  878SOL    HW2 2663   3.905   0.221   0.470  1.1207  0.4871 -0.1813
  879SOL     OW 2664   2.803   1.463   1.340  0.0172 -0.0833  0.1873
  879SOL    HW1 2665   2.740   1.397   1.313 -1.1013  1.2587 -0.6147
  879SOL    HW2 2666   2.888   1.427   1.314 -0.7333 -0.3333 -2.1519
  880SOL     OW 2667   3.920   2.210   3.303  0.5860  0.1175  0.3160
  880SOL    HW1 2668   3.844   2.230   3.248 -1.7642 -3.8430  1.7312
  880SOL    HW2 2669   3.996   2.230   3.248 -1.4142  2.6517 -1.8016
  881SOL     OW 2670   0.386   1.623   0.324  0.5806  0.4566  0.4562
  881SOL    HW1 2671   0.463   1.679   0.325  0.8417  0.1841 -1.1229
  881SOL    HW2 2672   0.406   1.557   0.257 -0.6572 -0.1472  0.6577
  882SOL     OW 2673   0.122   2.641   1.427  0.1875 -0.3063 -0.0451
  882SOL    HW1 2674   0.048   2.697   1.404  0.7213  0.3315 -0.2204
  882SOL    HW2 2675   0.178   2.696   1.482 -0.1026 -1.1947  1.1925
  883SOL     OW 2676   0.420   4.392   0.705  0.1584  0.3130 -1.0540
  883SOL    HW1 2677   0.461   4.449   0.770  1.7561 -1.5785 -0.3389
  883SOL    HW2 2678   0.411   4.448   0.627  2.1678  1.3916 -0.5715
  884SOL     OW 2679   0.686   4.131   1.857  0.1746 -0.3912 -0.0712
  884SOL    HW1 2680   0.764   4.093   1.896 -0.2123 -0.7135  0.4058
  884SOL    HW2 2681   0.686   4.222   1.885  0.5516 -0.3027 -0.3501
  885SOL     OW 2682   0.439   4.307   2.105 -0.4037 -0.6053 -0.0573
  885SOL    HW1 2683   0.452   4.370   2.033 -1.1866 -1.8071 -1.2998
  885SOL    HW2 2684   0.388   4.237   2.066 -1.0005 -1.2264  1.7555
  886SOL     OW 2685   3.068   1.350   2.679  0.3388  0.5093 -0.1819
  886SOL    HW1 2686   3.087   1.365   2.587  0.3947 -1.3136 -0.4932
  886SOL    HW2 2687   2.973   1.353   2.685  0.3491  1.0885 -0.1881
  887SOL     OW 2688   0.293   1.483   0.828 -0.2523  0.1575  0.3593
  887SOL    HW1 2689   0.263   1.536   0.754 -1.5609 -0.1806  0.6237
  887SOL    HW2 2690   0.388   1.492   0.827 -0.4136  3.7592  1.2639
  888SOL     OW 2691   1.592   3.596   3.465  0.6601  0.3400 -0.0710
  888SOL    HW1 2692   1.559   3.513   3.500 -0.0481  0.6639  0.0441
  888SOL    HW2 2693   1.666   3.618   3.522 -0.8543  1.1810  1.6937
  889SOL     OW 2694   0.672   2.532   0.747 -0.0092  0.1315 -0.1328
  889SOL    HW1 2695   0.722   2.508   0.669  1.5351  0.7189  0.6291
  889SOL    HW2 2696   0.582   2.506   0.727  0.7121 -1.7433 -1.2413
  890SOL     OW 2697   0.725   0.883   0.410 -0.2030 -0.6685  0.3490
  890SOL    HW1 2698   0.647   0.882   0.466  0.4605 -0.5088  1.2925
  890SOL    HW2 2699   0.783   0.817   0.449  0.0890 -0.8855 -0.4312
  891SOL     OW 2700   1.962   1.754   1.793 -0.2508 -0.2293  0.7355
  891SOL    HW1 2701   1.902   1.703   1.847  0.4366 -0.0879  1.6606
  891SOL    HW2 2702   1.926   1.842   1.792 -0.2070 -0.2098  1.0477
  892SOL     OW 2703   1.365   1.622   0.343 -0.3977  0.4341  0.1929
  892SOL    HW1 2704   1.304   1.553   0.317 -0.0529  0.7194 -1.5188
  892SOL    HW2 2705   1.391   1.663   0.260  0.1249  2.0123  1.0980
  893SOL     OW 2706   4.315   0.016   0.964  0.1588  0.7752 -0.1807
  893SOL    HW1 2707   4.338  -0.032   0.885  0.0446 -0.9532  0.7809
  893SOL    HW2 2708   4.279  -0.050   1.023 -1.6171  2.3358  0.6045
  894SOL     OW 2709   4.080   3.025   1.353  0.1594  0.1646  0.2533
  894SOL    HW1 2710   4.094   3.038   1.447 -1.7661 -1.7303  0.8809
  894SOL    HW2 2711   3.992   3.059   1.337  0.7545  1.1821 -1.0779
  895SOL     OW 2712   1.302   0.536   1.900  0.0203  0.1437 -0.6784
  895SOL    HW1 2713   1.251   0.456   1.886 -0.2486  0.1791  0.0825
  895SOL    HW2 2714   1.391   0.506   1.916  0.0696  0.0369 -1.1453
  896SOL     OW 2715   3.303   0.060   2.803  0.0639  0.2113 -0.2087
  896SOL    HW1 2716   3.335   0.071   2.714 -1.2729 -0.4190 -0.7887
  896SOL    HW2 2717   3.333  -0.026   2.830 -1.3098 -0.4992 -0.8561
  897SOL     OW 2718   2.032   1.419   0.144  0.3129 -0.0416  0.4381
  897SOL    HW1 2719   1.986   1.483   0.089 -1.2658 -0.0608  1.6583
  897SOL    HW2 2720   2.110   1.466   0.175  0.6163  0.3455 -0.8377
  898SOL     OW 2721   2.920   1.774   3.219 -0.1768  0.1974 -0.5010
  898SOL    HW1 2722   2.884   1.720   3.290 -0.1654 -0.2068 -0.7985
  898SOL    HW2 2723   2.851   1.773   3.152  0.2600 -0.3293 -0.9477
  899SOL     OW 2724   2.248   2.220   0.605 -0.3498  0.4114  0.0064
  899SOL    HW1 2725   2.185   2.148   0.611 -0.6418  0.7655  1.4662
  899SOL    HW2 2726   2.195   2.299   0.610  0.0344  0.7428 -0.8797
  900SOL     OW 2727   4.209   2.749   2.283  0.5143 -0.0409 -0.3384
  900SOL    HW1 2728   4.166   2.831   2.260 -1.1996 -1.0046 -0.8102
  900SOL    HW2 2729   4.269   2.771   2.354 -0.4400  1.4773  0.0255
  901SOL     OW 2730   4.176   2.479   2.426  0.2557  0.3655  0.4152
  901SOL    HW1 2731   4.184   2.550   2.362  0.2956  1.0385  1.1499
  901SOL    HW2 2732   4.266   2.463   2.455  0.0943  1.0548  1.3441
  902SOL     OW 2733   2.963   0.130   2.450 -0.2301  0.0291  0.0847
  902SOL    HW1 2734   2.900   0.185   2.402 -1.2892 -1.7578 -0.6731
  902SOL    HW2 2735   2.912   0.055   2.479  1.4005 -1.1144  0.1222
  903SOL     OW 2736   3.105   4.530   3.367  0.3702 -0.3252 -0.5736
  903SOL    HW1 2737   3.032   4.551   3.309  0.0608  0.5650  0.1093
  903SOL    HW2 2738   3.177   4.586   3.336 -0.7315  2.7737  1.8504
  904SOL     OW 2739   3.304   3.025   3.389 -0.2110  0.3081  0.4557
  904SOL    HW1 2740   3.325   3.110   3.427 -1.1439  0.7376  0.0145
  904SOL    HW2 2741   3.222   2.999   3.431 -1.5593  1.0291 -1.5782
  905SOL     OW 2742   0.737   1.955   1.745 -0.4452  0.1732  0.2055
  905SOL    HW1 2743   0.780   1.901   1.680 -1.7865 -0.1289 -0.4605
  905SOL    HW2 2744   0.781   2.040   1.739  0.1899 -0.1862 -0.2947
  906SOL     OW 2745   1.468   0.921   1.814 -0.0997 -0.2204  0.3632
  906SOL    HW1 2746   1.497   0.989   1.874  1.1213 -1.0679  0.7748
  906SOL    HW2 2747   1.548   0.876   1.787 -0.8256 -1.1928 -0.2735
  907SOL     OW 2748   4.877   4.143   2.159  0.2650 -0.5319  0.3352
  907SOL    HW1 2749   4.935   4.090   2.104  0.0975 -0.2019 -0.1612
  907SOL    HW2 2750   4.833   4.202   2.098  0.8880  0.5959  0.9423
  908SOL     OW 2751   1.466   1.204   1.525  0.3487  0.4344  0.4074
  908SOL    HW1 2752   1.399   1.190   1.459 -1.1056 -1.0004  2.0810
  908SOL    HW2 2753   1.548   1.181   1.481 -0.3365  1.2776 -1.3914
  909SOL     OW 2754   2.421   0.638   1.331 -0.1672 -0.4160 -0.3423
  909SOL    HW1 2755   2.351   0.648   1.266 -0.7276 -0.7552  0.1943
  909SOL    HW2 2756   2.424   0.544   1.350 -0.9782 -0.1865  1.1358
  910SOL     OW 2757   3.179   1.313   3.142  0.6428  0.8113  0.2688
  910SOL    HW1 2758   3.166   1.347   3.231  0.6509  1.2959  0.0880
  910SOL    HW2 2759   3.149   1.383   3.085  0.3577  0.3832 -0.1137
  911SOL     OW 2760   3.465   1.039   0.079 -0.7074  0.1131  0.0342
  911SOL    HW1 2761   3.495   1.055  -0.011  0.4095  2.2381  0.7184
  911SOL    HW2 2762   3.544   1.052   0.133 -1.6655  0.3028  1.4394
  912SOL     OW 2763   3.339   4.395   1.301  0.0924  0.5779  0.2233
  912SOL    HW1 2764   3.369   4.340   1.373  3.6473  1.0104 -0.7715
  912SOL    HW2 2765   3.396   4.472   1.303 -0.8706  1.4520 -2.0075
  913SOL     OW 2766   0.411   0.947   2.176  0.3224  0.4656 -0.6437
  913SOL    HW1 2767   0.455   1.016   2.224  0.6478 -0.8066  0.9955
  913SOL    HW2 2768   0.473   0.874   2.176 -1.2369 -0.9433  0.6516
  914SOL     OW 2769   2.693   2.730   1.086  0.1905 -0.0937  0.0042
  914SOL    HW1 2770   2.675   2.755   0.996 -0.3111  0.0682  0.1454
  914SOL    HW2 2771   2.788   2.742   1.096  0.6861 -2.3848 -1.2007
  915SOL     OW 2772   2.442   2.407   2.276  0.1566 -0.6725 -0.2867
  915SOL    HW1 2773   2.370   2.438   2.331  0.3747 -1.5821  0.5281
  915SOL    HW2 2774   2.497   2.484   2.264 -1.4039  0.3106 -1.7301
  916SOL     OW 2775   3.050   0.735   0.332 -0.0671  0.4013 -0.0447
  916SOL    HW1 2776   3.065   0.824   0.300  1.1738 -0.8324 -3.2407
  916SOL    HW2 2777   3.128   0.686   0.305 -0.8038 -1.7528  1.4534
  917SOL     OW 2778   0.624   0.834   2.531  0.2469 -0.2815  0.0012
  917SOL    HW1 2779   0.589   0.757   2.486 -2.1437  0.2786  0.7503
  917SOL    HW2 2780   0.646   0.895   2.461  0.2516 -0.8700 -0.5170
  918SOL     OW 2781   0.049   4.024   3.443 -0.1725 -0.6191 -0.1853
  918SOL    HW1 2782   0.127   3.988   3.400  0.6168 -0.1756  0.8186
  918SOL    HW2 2783   0.084   4.068   3.520 -1.0387  2.6138 -1.4942
  919SOL     OW 2784   2.646   2.646   3.370 -0.3746 -0.6849  0.1041
  919SOL    HW1 2785   2.664   2.665   3.278  1.7773 -2.3159  0.1008
  919SOL    HW2 2786   2.551   2.641   3.376 -0.7805  2.5486 -1.3099
  920SOL     OW 2787   4.746   2.826   0.093  0.1737 -0.2491 -0.9492
  920SOL    HW1 2788   4.697   2.827   0.176  0.3491  0.7889 -0.8431
  920SOL    HW2 2789   4.773   2.735   0.082 -0.8014 -0.6144 -0.4284
  921SOL     OW 2790   0.966   2.718   0.442  0.1099 -0.0316  0.5187
  921SOL    HW1 2791   0.882   2.705   0.487  0.3984  0.2018  1.1212
  921SOL    HW2 2792   0.975   2.812   0.433  0.3153 -0.0559  0.4612
  922SOL     OW 2793   0.122   2.926   2.713 -0.4597 -1.2506 -0.6473
  922SOL    HW1 2794   0.123   3.011   2.669  0.8142 -1.4765 -1.1184
  922SOL    HW2 2795   0.215   2.906   2.727 -0.7952 -1.6843  1.2170
  923SOL     OW 2796   3.776   3.678   0.236 -0.3547 -0.0254  0.2717
  923SOL    HW1 2797   3.686   3.710   0.236 -0.1491  0.6274 -1.6114
  923SOL    HW2 2798   3.768   3.585   0.214 -0.5336  0.2591 -0.9450
  924SOL     OW 2799   1.426   0.941   3.148  0.0390  0.6807  0.2899
  924SOL    HW1 2800   1.467   0.890   3.078  0.2337  0.1336  0.7864
  924SOL    HW2 2801   1.338   0.961   3.116 -0.1767 -0.3044  0.2368
  925SOL     OW 2802   0.248   4.728   0.748 -0.0512 -0.1422  0.4934
  925SOL    HW1 2803   0.183   4.692   0.808 -1.7083  2.0185  0.1204
  925SOL    HW2 2804   0.305   4.782   0.804  0.5734 -0.8906  0.6004
  926SOL     OW 2805   2.495   4.057   2.525 -0.2376  0.2401  0.1708
  926SOL    HW1 2806   2.467   4.017   2.443 -0.8248 -0.6809  0.7978
  926SOL    HW2 2807   2.424   4.118   2.548 -0.0566  0.5245 -0.0127
  927SOL     OW 2808   1.798   2.814   2.355 -0.3008  0.2133 -0.0061
  927SOL    HW1 2809   1.750   2.773   2.283 -0.1226  0.3488 -0.2032
  927SOL    HW2 2810   1.818   2.741   2.414  0.4077 -0.0764 -0.5784
  928SOL     OW 2811   0.080   0.009   0.522 -0.2166  0.0171 -0.1933
  928SOL    HW1 2812   0.005   0.049   0.479 -0.6277 -0.1456  0.3565
  928SOL    HW2 2813   0.154   0.027   0.464 -0.8808 -0.8768 -1.3500
  929SOL     OW 2814   2.391   2.775   2.862 -0.0612  0.5530 -0.8272
  929SOL    HW1 2815   2.334   2.697   2.860 -0.1315  0.6073 -0.9478
  929SOL    HW2 2816   2.477   2.741   2.838  0.1040  0.3495  0.0190
  930SOL     OW 2817   0.762   3.523   2.075 -0.1879 -0.8516 -0.3311
  930SOL    HW1 2818   0.668   3.503   2.076 -0.1551 -1.0032  0.3503
  930SOL    HW2 2819   0.772   3.590   2.007 -0.6626 -1.4290 -0.9736
  931SOL     OW 2820   4.221   3.544   2.415 -0.5836 -0.1766 -0.0459
  931SOL    HW1 2821   4.243   3.618   2.471  2.5757 -1.2863  0.3567
  931SOL    HW2 2822   4.235   3.576   2.326  0.2849 -0.0982  0.1084
  932SOL     OW 2823   4.399   1.509   2.723  0.3987 -0.4617 -0.1492
  932SOL    HW1 2824   4.466   1.478   2.784  0.4823  0.9388  0.5122
  932SOL    HW2 2825   4.368   1.430   2.680 -0.8773 -1.8270  2.9299
  933SOL     OW 2826   4.069   2.401   2.024 -0.2958  0.2055 -0.3113
  933SOL    HW1 2827   4.017   2.372   1.948  1.0596  1.0513 -1.6277
  933SOL    HW2 2828   4.112   2.481   1.994  1.6946 -0.4139  0.7317
  934SOL     OW 2829   1.830   4.392   2.693  0.0923 -0.3887 -0.2585
  934SOL    HW1 2830   1.839   4.444   2.613 -1.0439  0.0142 -0.1324
  934SOL    HW2 2831   1.893   4.321   2.682 -0.1358 -0.4074 -1.5629
  935SOL     OW 2832   3.127   0.330   0.003 -0.0621  0.0875 -0.1808
  935SOL    HW1 2833   3.045   0.316   0.050  0.8216 -0.9068  1.1651
  935SOL    HW2 2834   3.187   0.266   0.041  0.7359 -0.7686 -2.6841
  936SOL     OW 2835   3.105   0.001   2.973 -0.6290 -0.2307 -0.1449
  936SOL    HW1 2836   3.069  -0.077   2.930 -1.8753  1.0837 -1.6565
  936SOL    HW2 2837   3.169   0.034   2.911  0.2027 -0.2597  0.6827
  937SOL     OW 2838   2.371   2.033   1.278  0.5551  0.3274  0.4180
  937SOL    HW1 2839   2.401   1.963   1.335 -1.1228 -0.3238  0.5479
  937SOL    HW2 2840   2.398   2.114   1.322  1.4893 -0.1983  0.8383
  938SOL     OW 2841   2.807   1.364   3.305 -0.7931 -0.5499  0.4209
  938SOL    HW1 2842   2.736   1.427   3.314  1.0094  1.6352  0.4884
  938SOL    HW2 2843   2.887   1.416   3.319  1.1099 -1.8747 -3.7376
  939SOL     OW 2844   2.701   3.873   2.334 -0.0775 -0.5221 -0.6797
  939SOL    HW1 2845   2.607   3.864   2.325 -0.3683 -1.0971  1.9543
  939SOL    HW2 2846   2.713   3.957   2.379  0.3261 -1.8090  1.8412
  940SOL     OW 2847   0.860   3.752   0.573  0.4039 -0.2258 -0.3497
  940SOL    HW1 2848   0.848   3.771   0.480  0.7234 -0.0816 -0.3608
  940SOL    HW2 2849   0.828   3.830   0.618  0.6029 -0.1408 -0.3535
  941SOL     OW 2850   2.510   1.466   0.669  0.0977 -0.1831 -0.2939
  941SOL    HW1 2851   2.529   1.466   0.575  0.3444  0.3264 -0.2431
  941SOL    HW2 2852   2.572   1.528   0.707 -0.0317 -0.3480  0.2028
  942SOL     OW 2853   1.523   4.139   0.076 -0.0528 -0.1346  0.7725
  942SOL    HW1 2854   1.498   4.072   0.012 -0.1365  0.5432  0.0889
  942SOL    HW2 2855   1.526   4.220   0.026  3.1366 -0.0688  0.8139
  943SOL     OW 2856   0.427   2.425   0.887  0.1872  0.0558 -0.1329
  943SOL    HW1 2857   0.487   2.424   0.961  0.6696 -0.8292 -0.5187
  943SOL    HW2 2858   0.410   2.333   0.868 -0.8191  0.2844 -0.4168
  944SOL     OW 2859   3.029   4.801   2.106  0.1297 -0.0093 -0.0469
  944SOL    HW1 2860   3.096   4.835   2.046  0.7290  0.6518  0.9580
  944SOL    HW2 2861   2.947   4.838   2.073  0.7712  2.6898  1.0902
  945SOL     OW 2862   4.251   0.262   3.405  0.5127 -0.1589  0.1308
  945SOL    HW1 2863   4.193   0.191   3.433 -0.5746  0.0353 -1.5255
  945SOL    HW2 2864   4.324   0.259   3.467  0.8800 -3.1777 -0.3266
  946SOL     OW 2865   0.151   3.141   2.230  0.0967  0.0906 -0.6044
  946SOL    HW1 2866   0.149   3.229   2.267 -1.3636 -0.8671  1.8021
  946SOL    HW2 2867   0.059   3.116   2.223  0.5088 -1.6339 -0.2511
  947SOL     OW 2868   0.462   0.305   0.323  0.2539  0.4010  0.0471
  947SOL    HW1 2869   0.487   0.219   0.289 -0.5843  0.4003 -0.6028
  947SOL    HW2 2870   0.408   0.343   0.254  1.3648  1.8408 -0.0703
  948SOL     OW 2871   4.244   1.077   2.463  0.0417  0.2588 -0.3739
  948SOL    HW1 2872   4.313   1.109   2.404 -0.2333 -0.0871 -0.8927
  948SOL    HW2 2873   4.221   1.153   2.517  0.5641  0.4775 -0.4543
  949SOL     OW 2874   1.202   2.207   1.118  0.1293 -0.1242  0.3471
  949SOL    HW1 2875   1.226   2.234   1.030  0.2705 -2.1680 -0.3117
  949SOL    HW2 2876   1.247   2.123   1.130  0.2644  0.1968  2.4459
  950SOL     OW 2877   4.702   2.828   0.585 -0.7182  0.6001  0.0128
  950SOL    HW1 2878   4.673   2.909   0.626 -1.4854  0.3878 -0.1010
  950SOL    HW2 2879   4.649   2.822   0.505  0.2017  0.6122 -0.6194
  951SOL     OW 2880   0.335   3.235   0.688  0.2751  0.2961 -0.1723
  951SOL    HW1 2881   0.325   3.153   0.736  0.1042  0.5440  0.2177
  951SOL    HW2 2882   0.289   3.300   0.742  0.6751  0.7042 -0.3221
  952SOL     OW 2883   2.634   2.689   2.775  0.1714 -0.0375 -0.0442
  952SOL    HW1 2884   2.663   2.638   2.699  0.8290  1.7051 -1.0172
  952SOL    HW2 2885   2.705   2.751   2.791 -1.3745  1.9000 -0.1873
  953SOL     OW 2886   4.548   3.629   0.287  0.0862  0.5747  0.1828
  953SOL    HW1 2887   4.549   3.536   0.265 -0.2295  0.8748 -1.2064
  953SOL    HW2 2888   4.457   3.656   0.272 -0.1865  0.7872  2.0765
  954SOL     OW 2889   0.574   0.768   1.116 -0.4444  0.1620 -0.2200
  954SOL    HW1 2890   0.663   0.748   1.088 -0.6199 -2.8418  0.9858
  954SOL    HW2 2891   0.540   0.826   1.048  2.0821  0.5873 -1.2324
  955SOL     OW 2892   0.212   4.483   2.060  0.2032  0.1445  0.4361
  955SOL    HW1 2893   0.187   4.573   2.079  1.1197  1.0346 -2.1234
  955SOL    HW2 2894   0.246   4.449   2.143  1.7353  2.8256  1.0137
  956SOL     OW 2895   3.003   2.984   3.466 -0.2459  0.4458  0.0023
  956SOL    HW1 2896   3.013   3.053   3.533  1.5035 -0.1309  0.4000
  956SOL    HW2 2897   2.950   2.917   3.508  1.5449 -0.2994  1.1997
  957SOL     OW 2898   4.790   0.589   0.531  0.2946  0.0167  0.2702
  957SOL    HW1 2899   4.769   0.516   0.589  1.5367 -0.4250  0.1815
  957SOL    HW2 2900   4.877   0.617   0.557  0.2546  0.7986 -0.3879
  958SOL     OW 2901   2.423   1.732   2.978  0.2171 -0.4665 -0.2480
  958SOL    HW1 2902   2.375   1.668   2.924 -0.7793  1.1007 -1.3113
  958SOL    HW2 2903   2.497   1.757   2.923 -2.3904  3.3954 -2.4855
  959SOL     OW 2904   4.814   3.991   0.317 -0.0546 -0.1910 -0.0316
  959SOL    HW1 2905   4.722   4.011   0.299 -0.5437 -1.8548  0.4448
  959SOL    HW2 2906   4.818   3.896   0.317  1.4085 -0.1604  1.2837
  960SOL     OW 2907   3.580   3.359   1.353 -0.0088 -0.0710 -0.7459
  960SOL    HW1 2908   3.504   3.400   1.310  0.8622  0.5587 -1.7488
  960SOL    HW2 2909   3.635   3.433   1.379 -0.4169 -0.4524  1.3436
  961SOL     OW 2910   1.670   3.207   1.231  0.1339  0.2609 -0.1087
  961SOL    HW1 2911   1.719   3.197   1.313 -0.6498  3.1556  0.8156
  961SOL    HW2 2912   1.708   3.284   1.190 -1.8010  0.9179 -0.7486
  962SOL     OW 2913   2.993   0.606   2.138 -0.0695 -0.3102 -0.0324
  962SOL    HW1 2914   2.914   0.555   2.153 -0.8746  0.9213  0.1103
  962SOL    HW2 2915   3.064   0.542   2.139 -1.2190 -1.7130 -2.0969
  963SOL     OW 2916   0.105   1.883   1.210  0.0593 -0.2656  0.6544
  963SOL    HW1 2917   0.076   1.792   1.208 -0.2188 -0.2722  2.6242
  963SOL    HW2 2918   0.034   1.929   1.255 -0.1912  1.1059 -1.0452
  964SOL     OW 2919   0.271   2.776   0.451  0.2834  0.2137 -0.1369
  964SOL    HW1 2920   0.243   2.864   0.473  2.5449  0.5627  1.7190
  964SOL    HW2 2921   0.325   2.748   0.525  1.0615 -2.0655 -1.4451
  965SOL     OW 2922   2.329   2.145   2.159 -0.0422  0.3841  1.1327
  965SOL    HW1 2923   2.391   2.218   2.169  0.9291 -0.5740  2.4939
  965SOL    HW2 2924   2.376   2.069   2.194 -1.2315 -0.7960  0.2481
  966SOL     OW 2925   4.576   2.155   1.954 -0.1347 -0.1377 -0.1694
  966SOL    HW1 2926   4.552   2.243   1.927 -0.2544 -0.0752  0.1304
  966SOL    HW2 2927   4.672   2.155   1.957 -0.1248 -0.1241 -0.5134
  967SOL     OW 2928   3.896   3.863   2.787  0.1769 -0.1431 -0.7524
  967SOL    HW1 2929   3.987   3.890   2.773  1.9674 -4.0161  1.6612
  967SOL    HW2 2930   3.882   3.793   2.724 -1.1502  0.3123 -1.0002
  968SOL     OW 2931   2.252   2.803   2.324  0.3960  0.3762 -0.3415
  968SOL    HW1 2932   2.339   2.764   2.326  0.9006  1.4630  1.8695
  968SOL    HW2 2933   2.219   2.794   2.414  0.4001  4.5044  0.2800
  969SOL     OW 2934   1.886   2.685   2.967 -0.3940 -0.2057  0.0255
  969SOL    HW1 2935   1.815   2.656   2.911 -1.4611  3.0791 -0.5213
  969SOL    HW2 2936   1.843   2.720   3.046  0.6498  0.6925  0.2371
  970SOL     OW 2937   2.733   3.250   3.227  0.4661  0.0783  0.1824
  970SOL    HW1 2938   2.707   3.158   3.233  1.0769 -0.1708 -0.7495
  970SOL    HW2 2939   2.655   3.294   3.194  0.3046 -0.1832  0.2102
  971SOL     OW 2940   3.424   4.171   0.106 -0.6374 -0.0597 -0.6151
  971SOL    HW1 2941   3.339   4.128   0.109 -1.5777  1.6823 -0.6131
  971SOL    HW2 2942   3.404   4.263   0.085  1.3550  0.0742 -2.3007
  972SOL     OW 2943   3.545   2.412   0.288  0.4981 -0.0850 -0.0379
  972SOL    HW1 2944   3.623   2.360   0.267  0.0941 -1.1751  1.0600
  972SOL    HW2 2945   3.534   2.401   0.383 -0.1598  1.2446  0.0600
  973SOL     OW 2946   0.203   2.789   1.908  0.4592  0.7447  0.3329
  973SOL    HW1 2947   0.269   2.853   1.933 -0.1957  1.2560  0.7679
  973SOL    HW2 2948   0.141   2.788   1.980  0.6986 -0.7286  0.5622
  974SOL     OW 2949   3.487   2.947   0.077  0.1952 -0.4219  0.0276
  974SOL    HW1 2950   3.565   2.973   0.125 -0.8269  0.8176  1.1013
  974SOL    HW2 2951   3.430   2.906   0.142 -0.1391 -1.1371 -0.6926
  975SOL     OW 2952   2.676   2.971   0.583 -0.2935  0.0835  0.3006
  975SOL    HW1 2953   2.698   2.886   0.546 -0.0106 -0.1309  0.9444
  975SOL    HW2 2954   2.754   3.024   0.570 -0.8120  0.5560 -0.9790
  976SOL     OW 2955   1.791   1.982   0.581 -0.5149  0.2122  0.4096
  976SOL    HW1 2956   1.833   1.912   0.531  1.8152  1.2877  0.7310
  976SOL    HW2 2957   1.701   1.952   0.594 -0.0408 -1.9396 -0.8857
  977SOL     OW 2958   4.350   1.085   2.070 -0.3021 -0.5318 -0.3137
  977SOL    HW1 2959   4.310   1.102   1.984 -1.6440  2.1967  0.7214
  977SOL    HW2 2960   4.358   1.172   2.110  3.0460 -1.3981  1.1953
  978SOL     OW 2961   2.016   2.403   2.830 -0.4201  0.4393  0.0195
  978SOL    HW1 2962   1.967   2.455   2.895  0.1305  0.4176  0.4617
  978SOL    HW2 2963   1.968   2.321   2.825 -1.6175  1.1666 -1.0884
  979SOL     OW 2964   0.017   1.409   0.781 -0.4194 -0.3528 -0.5050
  979SOL    HW1 2965  -0.005   1.459   0.859 -0.1873  1.1609 -1.3578
  979SOL    HW2 2966   0.107   1.437   0.760 -1.2566  1.0462 -2.5576
  980SOL     OW 2967   3.832   4.336   1.581 -1.0274 -0.3460 -0.3533
  980SOL    HW1 2968   3.799   4.319   1.493 -1.9862 -0.5244  0.0270
  980SOL    HW2 2969   3.800   4.262   1.634 -1.4018  0.3152  0.3671
  981SOL     OW 2970   4.186   4.399   1.768 -0.3749 -0.0776 -0.6914
  981SOL    HW1 2971   4.120   4.332   1.749 -1.6708  0.7085  0.8087
  981SOL    HW2 2972   4.142   4.459   1.827  1.4816  0.8978 -0.2430
  982SOL     OW 2973   1.197   1.449   0.584 -0.4300 -0.2562 -0.3638
  982SOL    HW1 2974   1.272   1.404   0.623 -0.1523  1.5158  1.2964
  982SOL    HW2 2975   1.201   1.426   0.491  0.8658 -1.9592  0.0616
  983SOL     OW 2976   0.315   0.688   1.969  0.3683 -0.2782  0.3140
  983SOL    HW1 2977   0.253   0.744   2.015  0.0195 -0.5153  0.1359
  983SOL    HW2 2978   0.398   0.700   2.016  0.5871  1.2752 -0.4113
  984SOL     OW 2979   3.249   4.024   2.393 -0.8094  0.2001 -0.1106
  984SOL    HW1 2980   3.175   4.081   2.371 -1.0369 -0.8203 -2.2361
  984SOL    HW2 2981   3.325   4.081   2.392 -1.3463  0.9568  0.5280
  985SOL     OW 2982   2.502   4.896   2.042  0.6001  0.1296  0.1975
  985SOL    HW1 2983   2.534   4.981   2.010 -1.2793  0.8185  0.0461
  985SOL    HW2 2984   2.438   4.919   2.109  1.0588 -1.2238  1.1275
  986SOL     OW 2985   4.611   0.967   1.365 -0.8742  0.4597  0.2308
  986SOL    HW1 2986   4.639   1.054   1.339  2.7411 -0.5996  0.0456
  986SOL    HW2 2987   4.637   0.959   1.457 -0.1317 -0.7499 -0.0569
  987SOL     OW 2988   3.385   0.250   1.828  0.5895 -0.5029  0.5943
  987SOL    HW1 2989   3.452   0.189   1.799 -0.2577 -0.7271 -0.9959
  987SOL    HW2 2990   3.348   0.286   1.748 -1.4461 -0.6550  1.3884
  988SOL     OW 2991   0.153   3.418   3.349  0.0070 -0.2413 -0.3970
  988SOL    HW1 2992   0.198   3.501   3.333 -2.0719  0.7237 -1.6421
  988SOL    HW2 2993   0.202   3.378   3.421  0.9275  2.1608  0.4190
  989SOL     OW 2994   2.700   1.249   2.298 -0.2148  0.6858  0.5508
  989SOL    HW1 2995   2.616   1.214   2.267 -1.2146  0.7346  2.9838
  989SOL    HW2 2996   2.698   1.342   2.272  1.1466 -0.1939 -3.3028
  990SOL     OW 2997   3.092   3.975   0.109 -0.4150 -0.5732 -0.3445
  990SOL    HW1 2998   3.105   4.039   0.039 -0.0004 -0.9892 -0.6583
  990SOL    HW2 2999   3.021   3.919   0.077 -0.4263 -0.5829 -0.3013
  991SOL     OW 3000   2.178   4.369   0.447 -0.0822 -0.1369  0.6263
  991SOL    HW1 3001   2.114   4.347   0.514  1.1087  2.5187  2.8515
  991SOL    HW2 3002   2.153   4.457   0.419  1.5793  0.2676  0.3056
  992SOL     OW 3003   2.438   2.004   1.838  0.4945 -0.1007  0.2014
  992SOL    HW1 3004   2.368   2.033   1.896  0.1657  1.1118 -0.7586
  992SOL    HW2 3005   2.495   1.951   1.893 -0.9690 -0.8156  1.0925
  993SOL     OW 3006   2.231   0.709   1.744 -0.1940 -0.4790  0.1107
  993SOL    HW1 3007   2.267   0.783   1.792  0.9730 -1.0817  0.1946
  993SOL    HW2 3008   2.189   0.655   1.811  1.5052 -1.3623  0.5264
  994SOL     OW 3009   3.197   4.795   0.339  0.1533 -0.7726  0.3697
  994SOL    HW1 3010   3.182   4.807   0.433 -0.2155 -0.8318  0.3195
  994SOL    HW2 3011   3.247   4.714   0.333 -0.5275 -1.2099  0.4669
  995SOL     OW 3012   4.816   1.453   0.163 -0.3869  0.0953 -0.6854
  995SOL    HW1 3013   4.880   1.479   0.097  0.9042 -1.3699 -0.0659
  995SOL    HW2 3014   4.854   1.375   0.205 -1.6136  0.3923  1.1146
  996SOL     OW 3015   1.689   0.993   0.598  0.3490 -0.4373  0.6775
  996SOL    HW1 3016   1.596   0.987   0.576  0.5726  0.6730 -0.7473
  996SOL    HW2 3017   1.691   0.999   0.693 -0.9848 -1.2598  0.7805
  997SOL     OW 3018   0.491   0.267   1.167  0.2619  0.0241  0.3112
  997SOL    HW1 3019   0.437   0.304   1.235  2.0705  1.2570  1.1578
  997SOL    HW2 3020   0.435   0.265   1.089 -1.5864 -0.6955  1.6060
  998SOL     OW 3021   4.043   4.149   1.760  0.1904  0.2775  0.4229
  998SOL    HW1 3022   3.972   4.164   1.823  0.8213  0.3710  1.1251
  998SOL    HW2 3023   4.084   4.068   1.789  1.2169  0.9310  0.8298
  999SOL     OW 3024   4.109   4.586   1.954  0.6181 -0.9463  0.1693
  999SOL    HW1 3025   4.047   4.659   1.963  1.2742  0.0616 -2.5550
  999SOL    HW2 3026   4.178   4.605   2.018  0.4676  0.4951 -0.0630
 1000SOL     OW 3027   2.308   4.576   3.300 -0.8523 -0.0852 -0.0767
 1000SOL    HW1 3028   2.252   4.500   3.285 -2.2717  0.8628  0.2379
 1000SOL    HW2 3029   2.357   4.555   3.380 -1.2156 -0.6658 -0.0066
 1001SOL     OW 3030   3.153   4.633   1.503 -0.2074  0.1954 -0.5921
 1001SOL    HW1 3031   3.123   4.723   1.514 -1.1121 -0.1626 -0.0961
 1001SOL    HW2 3032   3.152   4.596   1.591 -0.8167 -0.6010 -0.9273
 1002SOL     OW 3033   0.862   3.967   2.166 -0.4898 -0.2973  0.6418
 1002SOL    HW1 3034   0.922   4.030   2.206 -0.1975  2.4769 -3.5322
 1002SOL    HW2 3035   0.775   3.997   2.193 -0.2382 -0.2343  1.4029
 1003SOL     OW 3036   4.277   3.537   0.475 -0.3152 -0.2379  0.8843
 1003SOL    HW1 3037   4.323   3.461   0.441  0.6556 -0.2196  2.0875
 1003SOL    HW2 3038   4.289   3.604   0.407  1.3537 -0.2723  1.1004
 1004SOL     OW 3039   4.910   3.460   0.453  0.5614 -0.4230  0.1892
 1004SOL    HW1 3040   4.980   3.487   0.513  0.4738  0.7421 -0.2055
 1004SOL    HW2 3041   4.842   3.424   0.511  1.0691 -0.6558  0.6554
 1005SOL     OW 3042   3.521   4.166   0.580  0.1515  0.1683 -0.8576
 1005SOL    HW1 3043   3.505   4.245   0.529 -1.7860  1.1177  1.0639
 1005SOL    HW2 3044   3.448   4.108   0.558 -0.1871  0.2152  0.1145
 1006SOL     OW 3045   4.116   2.093   0.245 -0.0923  0.4282 -0.1989
 1006SOL    HW1 3046   4.176   2.059   0.312 -0.8320 -1.5271 -0.4611
 1006SOL    HW2 3047   4.164   2.165   0.205  1.0938  0.4777  1.2081
 1007SOL     OW 3048   2.749   2.705   0.451  0.0559 -0.3951  0.1400
 1007SOL    HW1 3049   2.806   2.628   0.460  0.1568 -0.5754 -1.6598
 1007SOL    HW2 3050   2.663   2.669   0.432 -0.5050 -0.0959  1.9893
 1008SOL     OW 3051   4.027   3.959   1.021  0.2030  0.3878 -0.6465
 1008SOL    HW1 3052   4.015   3.958   1.116 -2.0961 -0.0945 -0.8733
 1008SOL    HW2 3053   4.084   4.034   1.005  1.9939 -0.4737  1.1962
 1009SOL     OW 3054   1.377   3.071   2.221  0.2318  0.3906  0.2958
 1009SOL    HW1 3055   1.469   3.098   2.212  0.2201  0.0868 -1.0038
 1009SOL    HW2 3056   1.331   3.121   2.154 -0.1671 -1.0778 -0.5936
 1010SOL     OW 3057   0.771   0.178   2.996  0.2505  0.0097  0.6959
 1010SOL    HW1 3058   0.743   0.097   2.954  0.1221 -1.2284  2.9949
 1010SOL    HW2 3059   0.747   0.247   2.934 -0.3572 -1.6368 -0.9858
 1011SOL     OW 3060   3.253   0.134   0.191  0.2582 -0.2979  0.0734
 1011SOL    HW1 3061   3.244   0.063   0.254  0.9527 -0.5980 -0.1552
 1011SOL    HW2 3062   3.279   0.210   0.244 -1.1818 -0.0114  0.4127
 1012SOL     OW 3063   3.145   0.583   0.031 -0.5057 -0.7264  0.0239
 1012SOL    HW1 3064   3.194   0.581   0.113 -0.4648 -1.4575 -0.0080
 1012SOL    HW2 3065   3.155   0.494  -0.004 -0.7863 -0.5073 -0.6133
 1013SOL     OW 3066   3.713   2.233   3.152  0.0279 -0.4273 -0.3651
 1013SOL    HW1 3067   3.679   2.166   3.092 -3.9072 -0.9532  2.0869
 1013SOL    HW2 3068   3.646   2.302   3.151  0.0261 -0.2340  2.8713
 1014SOL     OW 3069   0.737   4.741   3.229  0.2992 -0.2769  0.3221
 1014SOL    HW1 3070   0.824   4.705   3.246  0.4359 -1.7027 -2.7610
 1014SOL    HW2 3071   0.743   4.780   3.142 -1.4430  2.2573  1.2003
 1015SOL     OW 3072   2.731   0.732   1.772  0.2758  0.2873 -0.2169
 1015SOL    HW1 3073   2.818   0.704   1.746 -0.1177 -0.4267 -0.8216
 1015SOL    HW2 3074   2.711   0.806   1.714  0.0572 -0.2505 -0.8487
 1016SOL     OW 3075   1.255   2.180   3.302  0.3951 -0.0975 -0.0994
 1016SOL    HW1 3076   1.285   2.120   3.234  0.8338  0.0400 -0.0287
 1016SOL    HW2 3077   1.334   2.225   3.332 -0.2101  2.3752 -1.9122
 1017SOL     OW 3078   4.104   3.014   2.246  0.4410  0.4063  0.3289
 1017SOL    HW1 3079   4.123   3.107   2.255 -0.0861  0.7690 -1.7584
 1017SOL    HW2 3080   4.016   3.004   2.284 -0.1249  1.0888 -0.7264
 1018SOL     OW 3081   3.198   2.193   2.666 -0.3963  0.1230  0.1836
 1018SOL    HW1 3082   3.185   2.273   2.614  2.3882  1.1594  0.9074
 1018SOL    HW2 3083   3.285   2.204   2.705 -0.0032 -3.1739  0.5138
 1019SOL     OW 3084   1.876   4.004   1.061 -0.2147 -0.4840  0.4912
 1019SOL    HW1 3085   1.874   4.079   1.001 -1.1419 -1.2116 -0.4261
 1019SOL    HW2 3086   1.942   3.946   1.024 -1.7466 -1.5703 -0.6837
 1020SOL     OW 3087   1.744   0.121   1.032 -0.7186  0.1914 -0.1166
 1020SOL    HW1 3088   1.661   0.144   1.076 -0.5800  1.8282 -0.6474
 1020SOL    HW2 3089   1.725   0.039   0.986 -2.1089  0.6321 -0.3728
 1021SOL     OW 3090   4.215   2.995   1.742  0.3362 -0.3691 -0.1759
 1021SOL    HW1 3091   4.298   2.969   1.703  1.1598  0.1826  1.1141
 1021SOL    HW2 3092   4.173   3.050   1.676  1.2389 -0.2451 -0.6600
 1022SOL     OW 3093   4.114   3.317   2.234  0.0775  0.4870  0.2693
 1022SOL    HW1 3094   4.185   3.380   2.244 -0.4166  1.0011  0.5868
 1022SOL    HW2 3095   4.035   3.366   2.254 -0.0902 -1.0075  4.0748
 1023SOL     OW 3096   3.037   3.025   0.804 -0.3073 -0.1783  0.0629
 1023SOL    HW1 3097   2.996   2.942   0.779  0.8833 -1.0002  0.7257
 1023SOL    HW2 3098   3.131   3.007   0.801 -0.0456  0.7570  1.4775
 1024SOL     OW 3099   3.447   0.017   2.575  0.1910  0.2434  0.1865
 1024SOL    HW1 3100   3.376  -0.029   2.530  0.9666  0.9268 -1.8478
 1024SOL    HW2 3101   3.515  -0.050   2.586  0.5047  0.3715 -0.8791
 1025SOL     OW 3102   4.186   0.453   1.922 -0.0443  0.1102 -0.5827
 1025SOL    HW1 3103   4.242   0.506   1.979  0.1940  0.8008 -1.4336
 1025SOL    HW2 3104   4.247   0.397   1.873 -0.2162 -0.1838 -0.4670
 1026SOL     OW 3105   0.036   0.340   1.364 -0.1206 -0.7717 -0.5455
 1026SOL    HW1 3106  -0.040   0.334   1.423 -0.5620  0.9594 -0.8678
 1026SOL    HW2 3107   0.096   0.272   1.395 -0.4190 -0.0678  1.7828
 1027SOL     OW 3108   0.321   3.047   3.160 -0.0890  0.6519  0.3536
 1027SOL    HW1 3109   0.373   3.060   3.240  0.0974 -2.0970  0.7711
 1027SOL    HW2 3110   0.383   3.013   3.096 -0.4033  2.1082 -0.7867
 1028SOL     OW 3111   1.054   1.940   3.039 -0.0958  0.0283 -0.2302
 1028SOL    HW1 3112   1.016   1.862   3.080 -0.6346 -0.4351 -1.5448
 1028SOL    HW2 3113   1.141   1.948   3.078 -0.3288 -0.7782  0.4840
 1029SOL     OW 3114   1.660   2.231   2.645 -0.1481  0.3235 -0.0396
 1029SOL    HW1 3115   1.628   2.150   2.605  0.9902 -1.0987  1.7885
 1029SOL    HW2 3116   1.580   2.279   2.667 -0.9579 -1.2505  0.6516
 1030SOL     OW 3117   4.324   3.991   3.440 -0.3805  0.4311 -0.3947
 1030SOL    HW1 3118   4.338   4.075   3.398  0.4469 -0.6085 -2.3076
 1030SOL    HW2 3119   4.240   3.961   3.405 -0.1101 -0.0523 -0.6374
 1031SOL     OW 3120   0.793   2.504   3.003  0.3977  0.5753 -0.0604
 1031SOL    HW1 3121   0.887   2.505   2.989  0.5654 -0.5087  0.8467
 1031SOL    HW2 3122   0.759   2.568   2.941  1.8028  1.6590  0.2436
 1032SOL     OW 3123   1.489   0.287   1.797 -0.0603 -0.3934 -0.6423
 1032SOL    HW1 3124   1.574   0.329   1.789  0.3297 -1.1745 -0.7391
 1032SOL    HW2 3125   1.505   0.210   1.851 -0.7799 -0.3552 -0.3595
 1033SOL     OW 3126   2.980   1.814   1.975  0.1904  0.2103 -0.6699
 1033SOL    HW1 3127   3.071   1.800   1.950  0.1151 -2.1414  0.0555
 1033SOL    HW2 3128   2.984   1.847   2.064  0.3287  1.6675 -1.1947
 1034SOL     OW 3129   3.511   4.317   0.348  0.2125  0.1484 -0.2271
 1034SOL    HW1 3130   3.520   4.409   0.325  3.6262 -0.3205 -1.4747
 1034SOL    HW2 3131   3.518   4.270   0.265 -0.9278 -1.2864  0.4318
 1035SOL     OW 3132   4.321   1.934   0.068 -0.9434  0.4804  0.1544
 1035SOL    HW1 3133   4.370   1.960   0.146  1.5506  0.8431 -1.4213
 1035SOL    HW2 3134   4.302   2.016   0.022 -0.6208  0.1410 -0.5990
 1036SOL     OW 3135   4.859   1.814   2.265 -0.2746 -0.4949  0.5084
 1036SOL    HW1 3136   4.885   1.795   2.355  0.1550  1.4131  0.8452
 1036SOL    HW2 3137   4.939   1.843   2.222 -1.2285  3.5140  0.9987
 1037SOL     OW 3138   3.170   0.992   1.003  0.2559 -0.6868 -0.6355
 1037SOL    HW1 3139   3.143   0.940   1.078  0.4561 -0.8451 -0.6719
 1037SOL    HW2 3140   3.098   0.984   0.941  0.9847 -2.3066 -1.3382
 1038SOL     OW 3141   1.137   0.450   2.832  0.0936 -0.3419 -0.5251
 1038SOL    HW1 3142   1.152   0.363   2.869 -1.1872 -0.7713 -0.9726
 1038SOL    HW2 3143   1.159   0.510   2.903 -0.3402 -1.0786  0.2462
 1039SOL     OW 3144   4.537   4.725   0.856  0.3027 -0.4532  0.3867
 1039SOL    HW1 3145   4.629   4.746   0.840  0.6975 -1.7114  0.8853
 1039SOL    HW2 3146   4.532   4.630   0.846 -0.4608 -0.7018  2.6111
 1040SOL     OW 3147   4.844   0.832   2.814 -0.2618 -0.3995 -0.0463
 1040SOL    HW1 3148   4.794   0.759   2.850  1.7904 -1.9851 -0.2862
 1040SOL    HW2 3149   4.859   0.808   2.723 -1.3151  1.3489 -0.7380
 1041SOL     OW 3150   3.330   0.377   0.910 -0.0943 -0.7948 -0.2777
 1041SOL    HW1 3151   3.400   0.382   0.975 -0.0669 -3.4758  0.0040
 1041SOL    HW2 3152   3.261   0.326   0.954 -1.9063  1.0468 -0.8480
 1042SOL     OW 3153   3.190   1.846   0.222 -0.1690  0.1037  0.0559
 1042SOL    HW1 3154   3.099   1.834   0.250 -0.4171  0.4041 -0.5960
 1042SOL    HW2 3155   3.196   1.796   0.140 -0.1957  1.3713 -0.7387
 1043SOL     OW 3156   0.149   3.201   1.933 -0.2573  0.1690  0.1936
 1043SOL    HW1 3157   0.171   3.110   1.914 -0.5756  0.3880 -1.3442
 1043SOL    HW2 3158   0.140   3.204   2.029  4.3642 -0.3780  0.9013
 1044SOL     OW 3159   3.072   0.873   3.148 -0.5614 -0.8142  0.5549
 1044SOL    HW1 3160   2.986   0.845   3.177 -0.8761 -0.0461  0.3680
 1044SOL    HW2 3161   3.067   0.968   3.143 -1.2167 -0.8392 -3.9687
 1045SOL     OW 3162   2.927   4.166   1.597 -0.5941 -0.5895  0.4098
 1045SOL    HW1 3163   2.922   4.257   1.625 -0.0366  0.1775 -1.8042
 1045SOL    HW2 3164   3.017   4.140   1.617  0.2661  0.4266 -1.8704
 1046SOL     OW 3165   4.444   0.764   0.661  0.1712 -0.1811  0.0036
 1046SOL    HW1 3166   4.365   0.798   0.620 -0.3288 -0.6907  0.5217
 1046SOL    HW2 3167   4.441   0.799   0.750  0.6963  0.0480 -0.0630
 1047SOL     OW 3168   1.233   1.901   0.615 -0.4817 -0.3158  0.0376
 1047SOL    HW1 3169   1.177   1.940   0.548  0.4303  0.8032 -0.1117
 1047SOL    HW2 3170   1.295   1.847   0.567 -0.8357 -0.8111  0.1276
 1048SOL     OW 3171   3.222   0.650   0.596 -0.3006  0.0857  0.3181
 1048SOL    HW1 3172   3.182   0.693   0.520  2.0616 -0.4420 -1.3300
 1048SOL    HW2 3173   3.189   0.699   0.671 -3.0081  0.4165 -0.9543
 1049SOL     OW 3174   3.235   3.363   2.165 -0.1263 -0.1936 -0.0756
 1049SOL    HW1 3175   3.248   3.281   2.213  1.1584 -1.1112 -1.8624
 1049SOL    HW2 3176   3.322   3.403   2.164  0.1867 -0.7897 -2.5718
 1050SOL     OW 3177   3.577   2.431   1.197 -0.1661  0.0282 -0.3539
 1050SOL    HW1 3178   3.505   2.409   1.138 -1.6277 -0.9346  1.6867
 1050SOL    HW2 3179   3.546   2.408   1.284  1.2665  2.9482  1.0879
 1051SOL     OW 3180   4.021   4.842   2.043  0.0108 -0.0706  0.0842
 1051SOL    HW1 3181   3.957   4.904   2.008 -0.9389 -0.8941  0.3039
 1051SOL    HW2 3182   4.025   4.862   2.137 -1.8602 -1.6284  0.5581
 1052SOL     OW 3183   0.994   1.632   1.020  0.1496  0.6489 -0.4957
 1052SOL    HW1 3184   1.047   1.624   1.099 -1.2830 -0.2527  0.4288
 1052SOL    HW2 3185   0.997   1.725   0.999  1.2235  0.7728  0.1316
 1053SOL     OW 3186   1.064   3.751   0.260  0.4114 -0.0012 -0.4356
 1053SOL    HW1 3187   1.088   3.729   0.350  0.6063  0.1538 -0.4484
 1053SOL    HW2 3188   1.146   3.743   0.211  0.1688 -0.7431 -0.7267
 1054SOL     OW 3189   0.660   1.888   1.999  0.0387  0.1136  0.8738
 1054SOL    HW1 3190   0.643   1.794   2.000 -2.5452  0.5049  0.8083
 1054SOL    HW2 3191   0.693   1.906   1.911 -0.7355 -0.5524  0.4346
 1055SOL     OW 3192   4.556   1.320   2.877 -0.2114  0.0309 -0.4124
 1055SOL    HW1 3193   4.530   1.296   2.966  1.3888 -3.1851 -0.6867
 1055SOL    HW2 3194   4.576   1.237   2.835  0.5011  1.5771 -3.3643
 1056SOL     OW 3195   2.081   0.636   2.001 -0.1556  0.6094 -0.0055
 1056SOL    HW1 3196   2.080   0.672   2.089 -0.5690  2.0243 -0.5500
 1056SOL    HW2 3197   1.989   0.628   1.976 -0.0425  0.5784 -0.4344
 1057SOL     OW 3198   2.954   4.251   0.810  0.2983 -0.6073 -0.3673
 1057SOL    HW1 3199   2.911   4.169   0.834 -1.1795  0.3070  0.2537
 1057SOL    HW2 3200   2.886   4.303   0.767  1.1381  0.3856 -0.5540
 1058SOL     OW 3201   2.202   3.764   0.319 -0.3545 -0.2138  0.1684
 1058SOL    HW1 3202   2.294   3.767   0.293 -0.3076 -0.0923  0.3466
 1058SOL    HW2 3203   2.157   3.819   0.255 -0.4715 -1.1817 -0.6011
 1059SOL     OW 3204   3.784   0.396   0.280  0.0822  0.0711  0.5677
 1059SOL    HW1 3205   3.725   0.382   0.206 -1.5392  1.0983  1.5901
 1059SOL    HW2 3206   3.799   0.308   0.315  0.4624 -0.3705 -0.6502
 1060SOL     OW 3207   4.916   3.101   1.331  0.3646 -0.1515 -0.0248
 1060SOL    HW1 3208   4.967   3.179   1.353  0.4942  0.0252 -0.9391
 1060SOL    HW2 3209   4.981   3.036   1.304  0.2149 -0.4016  0.2089
 1061SOL     OW 3210   0.301   2.390   0.576 -0.1051 -0.3904  0.2622
 1061SOL    HW1 3211   0.389   2.391   0.538  0.2291 -1.8508  0.9364
 1061SOL    HW2 3212   0.250   2.334   0.517 -0.6548  0.5769 -0.2155
 1062SOL     OW 3213   0.847   2.151   1.266 -0.2583  0.3662 -0.2960
 1062SOL    HW1 3214   0.921   2.211   1.257 -2.2144  3.0430  0.1325
 1062SOL    HW2 3215   0.850   2.097   1.187  2.8119 -0.5424  0.2900
 1063SOL     OW 3216   2.297   1.126   2.863 -0.1083 -0.1459  0.5452
 1063SOL    HW1 3217   2.258   1.041   2.843 -2.3830  0.6799  1.1547
 1063SOL    HW2 3218   2.246   1.189   2.812  2.4423  0.8137 -1.0369
 1064SOL     OW 3219   0.340   3.143   0.116  0.0454  0.5486 -0.1498
 1064SOL    HW1 3220   0.343   3.203   0.191  0.3905 -0.7800  0.9467
 1064SOL    HW2 3221   0.304   3.195   0.045 -2.3855  1.2602  1.4981
 1065SOL     OW 3222   0.518   3.948   0.378  0.1255 -0.4381  1.0119
 1065SOL    HW1 3223   0.481   3.994   0.303  0.2641  1.7321  2.1690
 1065SOL    HW2 3224   0.597   3.906   0.345  0.2222  0.5353 -0.0502
 1066SOL     OW 3225   4.169   0.065   1.591  0.0844  0.1196  1.0158
 1066SOL    HW1 3226   4.132  -0.010   1.638  0.3675 -1.3737 -0.9766
 1066SOL    HW2 3227   4.092   0.118   1.568 -0.6410 -1.5085 -0.6661
 1067SOL     OW 3228   3.210   0.880   0.150 -0.1825 -0.2404 -0.0359
 1067SOL    HW1 3229   3.224   0.831   0.070  1.2012  0.4974 -0.2838
 1067SOL    HW2 3230   3.298   0.899   0.182 -0.5630  3.0386 -0.5737
 1068SOL     OW 3231   3.317   2.188   3.298 -0.0081 -1.0710  0.0082
 1068SOL    HW1 3232   3.378   2.247   3.342 -0.9304  0.0839 -0.2042
 1068SOL    HW2 3233   3.354   2.101   3.311  2.7758 -0.3110 -1.7791
 1069SOL     OW 3234   4.048   2.522   3.397  0.0272  0.2064  0.5912
 1069SOL    HW1 3235   4.140   2.495   3.392  0.0583  0.4595 -0.1700
 1069SOL    HW2 3236   4.048   2.596   3.458  0.6272  1.4712 -0.8808
 1070SOL     OW 3237   4.467   2.166   3.091 -0.1767  0.0879 -0.5917
 1070SOL    HW1 3238   4.493   2.243   3.041  1.8800 -0.8246 -1.0601
 1070SOL    HW2 3239   4.415   2.114   3.030 -0.5431  0.5325 -0.6636
 1071SOL     OW 3240   4.593   2.104   3.376  0.5432 -0.0493  0.0777
 1071SOL    HW1 3241   4.508   2.116   3.332 -0.0112  0.5126  1.2453
 1071SOL    HW2 3242   4.616   2.012   3.358 -0.1012 -0.0941 -0.6008
 1072SOL     OW 3243   2.846   1.046   2.747  0.7251 -0.0199 -0.0231
 1072SOL    HW1 3244   2.831   1.080   2.659 -0.3824 -0.6623 -0.1082
 1072SOL    HW2 3245   2.802   1.109   2.805  0.4700 -0.1961 -0.0228
 1073SOL     OW 3246   4.697   3.343   2.382  0.2139  0.5483 -0.0160
 1073SOL    HW1 3247   4.791   3.355   2.372 -0.0670  2.2459 -1.1475
 1073SOL    HW2 3248   4.681   3.252   2.360  1.8385 -0.4754  2.5470
 1074SOL     OW 3249   0.409   1.950   0.447 -0.0327  0.1049 -0.0448
 1074SOL    HW1 3250   0.459   2.017   0.493 -0.2743  0.6097 -0.5103
 1074SOL    HW2 3251   0.352   1.998   0.388 -0.0017 -0.5134 -0.5963
 1075SOL     OW 3252   1.948   0.648   1.314  0.0932  0.0152  0.1735
 1075SOL    HW1 3253   1.879   0.705   1.347 -0.0414 -0.1353  0.1544
 1075SOL    HW2 3254   1.943   0.570   1.370 -0.3419 -0.3747 -0.4076
 1076SOL     OW 3255   2.698   1.327   0.060  0.3412  0.1935 -0.1472
 1076SOL    HW1 3256   2.761   1.359   0.125  1.0380 -2.1664  0.4384
 1076SOL    HW2 3257   2.630   1.284   0.112  1.2117 -2.2554 -0.8800
 1077SOL     OW 3258   1.102   4.816   2.392  0.2330  0.4650 -0.4264
 1077SOL    HW1 3259   1.020   4.767   2.394 -0.2898  1.3115 -0.5414
 1077SOL    HW2 3260   1.114   4.839   2.299  2.5074 -2.7301 -1.0954
 1078SOL     OW 3261   1.059   4.838   2.100  0.2767  0.6032  0.1661
 1078SOL    HW1 3262   1.109   4.824   2.019  0.9705  1.8825  0.3403
 1078SOL    HW2 3263   0.995   4.767   2.101  2.9480 -1.9900  0.6106
 1079SOL     OW 3264   1.677   0.964   2.251  0.5151 -0.0623 -0.0368
 1079SOL    HW1 3265   1.705   1.029   2.187  1.0817  0.1589  0.4256
 1079SOL    HW2 3266   1.606   1.007   2.300 -0.1303 -0.3434 -0.7020
 1080SOL     OW 3267   4.756   4.047   2.583 -0.3043  0.3370 -0.2678
 1080SOL    HW1 3268   4.677   4.003   2.550  0.5206 -1.4574  0.0208
 1080SOL    HW2 3269   4.738   4.140   2.571 -1.3059 -0.0945 -2.9357
 1081SOL     OW 3270   1.199   4.670   0.062  0.0174  0.6333  0.0322
 1081SOL    HW1 3271   1.195   4.578   0.086 -2.7969  0.6179 -0.1454
 1081SOL    HW2 3272   1.239   4.671  -0.025  0.4805 -0.3494  0.2201
 1082SOL     OW 3273   0.246   0.083   2.114 -0.1548 -0.3481 -0.1988
 1082SOL    HW1 3274   0.325   0.125   2.078  1.3054 -2.0579  0.8306
 1082SOL    HW2 3275   0.196   0.156   2.152 -0.2949  1.0981 -2.9412
 1083SOL     OW 3276   2.928   2.786   0.721 -0.3123 -0.3052  0.5986
 1083SOL    HW1 3277   2.959   2.696   0.717  1.1807  0.1546  0.9779
 1083SOL    HW2 3278   2.938   2.820   0.632  1.1373  0.0778  0.8756
 1084SOL     OW 3279   4.445   1.319   2.326 -0.6778  0.5109  0.0807
 1084SOL    HW1 3280   4.363   1.360   2.354 -1.7759 -1.6779  0.2180
 1084SOL    HW2 3281   4.502   1.325   2.402 -1.3683  0.3737  0.6115
 1085SOL     OW 3282   0.485   4.041   3.347  0.3812 -0.2821  0.1659
 1085SOL    HW1 3283   0.422   4.091   3.399  0.9290  1.7551 -1.0071
 1085SOL    HW2 3284   0.435   4.006   3.274 -0.0741 -1.8274  1.1695
 1086SOL     OW 3285   3.626   2.823   2.659 -0.1038  0.3736 -0.2192
 1086SOL    HW1 3286   3.692   2.796   2.723  0.0495 -0.1175 -0.5782
 1086SOL    HW2 3287   3.620   2.749   2.598  1.6988  1.8688 -2.3609
 1087SOL     OW 3288   4.209   2.207   0.829 -0.2483  0.2427  0.2056
 1087SOL    HW1 3289   4.264   2.158   0.889 -0.7454  0.6513  1.0093
 1087SOL    HW2 3290   4.154   2.262   0.885  1.8240  3.4780 -0.6102
 1088SOL     OW 3291   3.168   4.884   0.816 -0.3656  0.6848 -0.0291
 1088SOL    HW1 3292   3.096   4.911   0.760 -1.6336 -1.1543  0.6297
 1088SOL    HW2 3293   3.137   4.804   0.859  2.4893 -0.8906 -0.6336
 1089SOL     OW 3294   3.870   1.296   0.208  0.2982 -0.3324  0.2436
 1089SOL    HW1 3295   3.828   1.210   0.201  0.7993 -0.4877 -0.9953
 1089SOL    HW2 3296   3.935   1.297   0.138  1.2646  0.5296  1.1230
 1090SOL     OW 3297   4.012   0.850   2.768  0.3374  0.0307  0.0109
 1090SOL    HW1 3298   3.919   0.839   2.789  0.1160  0.1703 -0.8414
 1090SOL    HW2 3299   4.012   0.876   2.676  1.2134  0.2920  0.0803
 1091SOL     OW 3300   1.758   1.135   1.420 -0.0243 -0.0099 -0.4808
 1091SOL    HW1 3301   1.755   1.173   1.333 -2.9495 -1.3256 -1.0663
 1091SOL    HW2 3302   1.798   1.203   1.475  0.2068  1.5474 -2.4753
 1092SOL     OW 3303   4.371   0.893   0.902 -0.6386 -0.0534 -0.1265
 1092SOL    HW1 3304   4.354   0.978   0.860 -1.5024  0.3315  0.9508
 1092SOL    HW2 3305   4.374   0.913   0.996  3.1598 -0.5696  0.0158
 1093SOL     OW 3306   3.046   1.282   1.282  0.0969 -0.1388  0.0219
 1093SOL    HW1 3307   3.034   1.203   1.230  0.0369 -0.2129  0.1478
 1093SOL    HW2 3308   3.066   1.251   1.370 -1.1905 -0.0282  0.3724
 1094SOL     OW 3309   3.754   1.172   2.726  0.0198 -0.3007  0.1214
 1094SOL    HW1 3310   3.688   1.232   2.690  0.1420 -0.3587 -0.2033
 1094SOL    HW2 3311   3.798   1.222   2.794  0.7065  0.2779 -0.7267
 1095SOL     OW 3312   2.457   1.903   2.538 -0.0844 -0.1783  0.0962
 1095SOL    HW1 3313   2.388   1.855   2.584 -0.1819 -1.1577 -1.0478
 1095SOL    HW2 3314   2.415   1.984   2.510 -0.5253 -0.3815  0.1576
 1096SOL     OW 3315   2.117   3.706   1.139 -0.2161 -0.0818 -0.0052
 1096SOL    HW1 3316   2.075   3.728   1.222 -0.3476 -0.8660  0.1441
 1096SOL    HW2 3317   2.210   3.723   1.153 -0.5059  2.3358 -0.5558
 1097SOL     OW 3318   1.275   3.710   2.594  0.6875 -0.8135  0.7244
 1097SOL    HW1 3319   1.286   3.786   2.651  0.6617  0.2749 -0.6691
 1097SOL    HW2 3320   1.264   3.636   2.654  0.5906  0.2917  2.1136
 1098SOL     OW 3321   3.586   4.768   3.322 -0.1973 -0.7096 -0.8567
 1098SOL    HW1 3322   3.496   4.748   3.296 -0.1974 -0.1523 -1.3095
 1098SOL    HW2 3323   3.640   4.737   3.249 -0.1270  0.0752 -1.1465
 1099SOL     OW 3324   3.489   0.708   0.864  0.0437  0.1040  0.4574
 1099SOL    HW1 3325   3.571   0.663   0.842  1.9296  2.4050  2.1361
 1099SOL    HW2 3326   3.454   0.658   0.938 -0.6598 -1.4541 -0.8679
 1100SOL     OW 3327   3.979   1.962   3.417  0.2236 -0.0820 -0.8020
 1100SOL    HW1 3328   3.949   2.040   3.369  0.2412  0.4841  0.0834
 1100SOL    HW2 3329   4.036   1.997   3.486 -1.9543 -0.5914  1.3776
 1101SOL     OW 3330   4.853   0.085   2.455  0.0703  0.6141  0.2407
 1101SOL    HW1 3331   4.780   0.118   2.507  1.7683  1.8660  1.9832
 1101SOL    HW2 3332   4.815   0.062   2.371 -2.4279  0.5764  1.3032
 1102SOL     OW 3333   0.130   2.368   1.072  0.2980 -0.3255 -0.4641
 1102SOL    HW1 3334   0.190   2.418   1.127  0.2538 -1.4040  0.6285
 1102SOL    HW2 3335   0.187   2.314   1.018  0.3345  0.4552 -1.2246
 1103SOL     OW 3336   4.386   0.241   1.957  0.6685  0.5448  0.1694
 1103SOL    HW1 3337   4.406   0.216   1.867 -1.9423  2.1364 -0.9736
 1103SOL    HW2 3338   4.466   0.282   1.989  2.0029 -1.0211 -1.0137
 1104SOL     OW 3339   4.313   4.624   1.113 -0.8460  0.3270 -0.1540
 1104SOL    HW1 3340   4.285   4.615   1.022 -3.6669 -0.7603  0.6886
 1104SOL    HW2 3341   4.403   4.591   1.114 -0.7827  0.2688 -2.5004
 1105SOL     OW 3342   0.804   3.696   1.462 -0.0002  0.0709 -0.0762
 1105SOL    HW1 3343   0.774   3.653   1.382  0.0436  1.5546 -0.9359
 1105SOL    HW2 3344   0.780   3.788   1.450 -0.1665  0.2906  1.7210
 1106SOL     OW 3345   3.179   0.678   2.709  0.0869  0.1161 -0.2651
 1106SOL    HW1 3346   3.155   0.760   2.753 -0.2966 -0.2586  0.2427
 1106SOL    HW2 3347   3.098   0.627   2.708 -0.0648  0.3459 -1.9592
 1107SOL     OW 3348   1.541   1.854   0.584 -0.5349 -0.0416 -0.7994
 1107SOL    HW1 3349   1.557   1.808   0.502 -1.7456 -0.8905 -0.5723
 1107SOL    HW2 3350   1.554   1.788   0.652 -1.4636  0.1450 -0.4227
 1108SOL     OW 3351   4.373   3.570   1.365  0.0803  0.0986  0.3179
 1108SOL    HW1 3352   4.325   3.652   1.368  0.8832  0.6094 -0.2304
 1108SOL    HW2 3353   4.351   3.532   1.280  0.3596  0.1640  0.2131
 1109SOL     OW 3354   4.425   3.320   1.748  0.1668 -0.3117 -0.1558
 1109SOL    HW1 3355   4.353   3.383   1.745  0.3807  0.0268  1.2258
 1109SOL    HW2 3356   4.386   3.241   1.786  0.4276 -0.2630  0.2132
 1110SOL     OW 3357   2.470   3.832   0.599 -0.0466 -0.2411  0.1314
 1110SOL    HW1 3358   2.470   3.814   0.505  0.7726  0.0584  0.0620
 1110SOL    HW2 3359   2.510   3.754   0.638 -2.8151 -1.5594  0.5196
 1111SOL     OW 3360   4.278   4.598   2.175 -0.1754  0.1465  0.7704
 1111SOL    HW1 3361   4.331   4.660   2.225 -0.6103 -0.0220  1.4388
 1111SOL    HW2 3362   4.299   4.512   2.213  1.6753 -0.3736 -1.1907
 1112SOL     OW 3363   3.907   4.895   1.390 -0.4100 -0.0093 -0.0196
 1112SOL    HW1 3364   3.831   4.925   1.439 -1.4216 -1.8128 -0.4021
 1112SOL    HW2 3365   3.883   4.808   1.359  1.1645  0.0451 -1.5810
 1113SOL     OW 3366   3.501   1.629   0.391  0.0753  0.3511 -0.2974
 1113SOL    HW1 3367   3.412   1.595   0.386  0.3268 -0.2142 -1.1224
 1113SOL    HW2 3368   3.556   1.557   0.362  0.5036  2.0540 -4.3645
 1114SOL     OW 3369   3.868   0.153   2.385 -0.6957 -0.1074 -0.3017
 1114SOL    HW1 3370   3.827   0.226   2.338  1.2658  1.0461 -0.3524
 1114SOL    HW2 3371   3.881   0.085   2.319 -2.6633 -0.6003 -0.2298
 1115SOL     OW 3372   0.054   4.195   0.512  0.5183 -0.6285  0.4896
 1115SOL    HW1 3373   0.023   4.152   0.432 -0.8778  0.3122  0.5037
 1115SOL    HW2 3374   0.136   4.150   0.532  0.0377 -2.0246 -0.5139
 1116SOL     OW 3375   4.451   0.136   0.071 -0.3186 -0.4035  0.3742
 1116SOL    HW1 3376   4.495   0.101   0.149 -0.2589 -0.9218  0.1116
 1116SOL    HW2 3377   4.414   0.059   0.028  1.5164 -0.4276 -1.3041
 1117SOL     OW 3378   0.575   1.872   2.673 -0.8345  0.6890 -0.5987
 1117SOL    HW1 3379   0.579   1.785   2.634 -2.4830 -0.2840  1.2305
 1117SOL    HW2 3380   0.658   1.880   2.720 -1.4104 -0.7313  0.7549
 1118SOL     OW 3381   4.832   2.122   3.013  0.1266 -0.2892  0.1094
 1118SOL    HW1 3382   4.812   2.181   2.941  1.9032 -0.0424 -0.2273
 1118SOL    HW2 3383   4.801   2.168   3.092 -2.1226 -0.7029 -0.4608
 1119SOL     OW 3384   2.835   3.574   1.705 -0.9132  0.2983 -0.5304
 1119SOL    HW1 3385   2.812   3.563   1.613  0.8344  0.3806 -1.0076
 1119SOL    HW2 3386   2.890   3.652   1.707 -0.6711  0.1140  0.5373
 1120SOL     OW 3387   4.851   4.682   2.134 -0.2210  0.6396 -0.4464
 1120SOL    HW1 3388   4.815   4.657   2.049 -0.7158  1.1087 -0.3776
 1120SOL    HW2 3389   4.903   4.760   2.116 -0.8136  1.0926 -0.2245
 1121SOL     OW 3390   0.092   1.943   2.547 -0.1998  0.5763  0.2581
 1121SOL    HW1 3391   0.139   1.960   2.465 -1.4235  0.8362 -0.4055
 1121SOL    HW2 3392   0.158   1.903   2.604  0.4093 -0.6395 -1.2172
 1122SOL     OW 3393   0.348   3.772   1.184 -0.1490 -0.5184 -0.0950
 1122SOL    HW1 3394   0.359   3.866   1.168 -1.2035 -0.6364 -1.6261
 1122SOL    HW2 3395   0.406   3.754   1.258  1.5093  0.9709 -0.9519
 1123SOL     OW 3396   3.756   4.766   1.686  0.0649 -0.4250 -0.4757
 1123SOL    HW1 3397   3.830   4.826   1.680 -1.9109  2.3934  0.8169
 1123SOL    HW2 3398   3.759   4.734   1.776 -0.8243  0.5961 -0.0519
 1124SOL     OW 3399   0.727   0.620   1.389  0.5344  0.0474 -0.2416
 1124SOL    HW1 3400   0.774   0.629   1.471 -0.1271 -0.6005  0.2218
 1124SOL    HW2 3401   0.654   0.683   1.396 -0.5210 -1.2024  0.4119
 1125SOL     OW 3402   0.273   0.609   2.753  0.2074  0.4081  0.3398
 1125SOL    HW1 3403   0.318   0.693   2.748 -0.7814  0.9482  0.2484
 1125SOL    HW2 3404   0.342   0.546   2.773  1.1249  1.0955 -0.5224
 1126SOL     OW 3405   3.546   4.910   0.431  0.4470  0.7033  0.1980
 1126SOL    HW1 3406   3.587   4.974   0.488  0.9281  1.6558 -1.1747
 1126SOL    HW2 3407   3.455   4.907   0.461  1.2596 -0.9956  2.8750
 1127SOL     OW 3408   4.064   3.190   3.337  0.2418 -0.2767 -0.4855
 1127SOL    HW1 3409   4.105   3.108   3.363  2.3311  1.3813  1.8654
 1127SOL    HW2 3410   4.085   3.199   3.244  2.2317 -1.1650 -0.1598
 1128SOL     OW 3411   0.545   0.971   0.900 -0.3094 -0.3575  0.3945
 1128SOL    HW1 3412   0.585   1.057   0.889  1.1604 -0.8405  1.7497
 1128SOL    HW2 3413   0.505   0.953   0.815  1.1300  0.7742 -0.5724
 1129SOL     OW 3414   0.089   4.061   2.957  0.0474  0.0223 -0.6743
 1129SOL    HW1 3415   0.079   4.124   3.029  1.4572  0.4315 -0.7939
 1129SOL    HW2 3416   0.105   3.977   3.001 -0.7570 -0.0571 -0.5186
 1130SOL     OW 3417   3.794   0.953   0.804  0.4471 -0.4429 -0.7748
 1130SOL    HW1 3418   3.868   1.012   0.788 -0.3438  2.1334  3.5349
 1130SOL    HW2 3419   3.821   0.900   0.879 -1.6568 -0.0542  0.3410
 1131SOL     OW 3420   4.590   1.037   2.737  0.2433  0.0179 -0.2424
 1131SOL    HW1 3421   4.511   1.002   2.779 -0.8695  0.4391 -1.9047
 1131SOL    HW2 3422   4.636   0.960   2.704  0.9135 -0.2843  1.3005
 1132SOL     OW 3423   2.401   1.054   1.299 -0.4655 -0.1072 -0.0760
 1132SOL    HW1 3424   2.369   0.991   1.365  0.8029  0.0680  0.7434
 1132SOL    HW2 3425   2.463   1.003   1.246  1.2624  0.6092  1.1550
 1133SOL     OW 3426   3.931   3.199   1.177 -0.3832  0.7776  0.3548
 1133SOL    HW1 3427   3.867   3.185   1.247 -2.2086 -2.1902 -1.6542
 1133SOL    HW2 3428   3.904   3.281   1.135 -2.1745  0.2311  0.3475
 1134SOL     OW 3429   3.031   2.199   3.205 -0.0056 -0.2930  0.0660
 1134SOL    HW1 3430   3.120   2.225   3.226 -0.1098  1.2642 -1.2311
 1134SOL    HW2 3431   2.976   2.247   3.266 -0.0739  0.9673 -0.9380
 1135SOL     OW 3432   1.355   0.139   0.946  0.4715 -0.3352 -0.0348
 1135SOL    HW1 3433   1.362   0.073   1.015  0.0034 -0.5895 -0.2224
 1135SOL    HW2 3434   1.290   0.103   0.885  1.8422 -0.7328 -1.3048
 1136SOL     OW 3435   0.088   0.687   2.571 -0.0764  0.2976  0.3722
 1136SOL    HW1 3436   0.148   0.750   2.532  1.7084 -1.5952 -0.0897
 1136SOL    HW2 3437   0.134   0.654   2.648  1.2212 -3.6841 -1.8073
 1137SOL     OW 3438   2.882   1.967   0.900 -0.1837  0.7626 -0.3227
 1137SOL    HW1 3439   2.919   1.885   0.933 -0.2575  0.5787 -0.6882
 1137SOL    HW2 3440   2.825   1.997   0.971 -2.0102 -0.7148 -1.0737
 1138SOL     OW 3441   4.161   1.058   3.270  0.1033  0.5667 -0.3694
 1138SOL    HW1 3442   4.164   0.984   3.211 -0.1554 -0.6879  1.1268
 1138SOL    HW2 3443   4.107   1.123   3.225  1.1569  0.2787 -2.1331
 1139SOL     OW 3444   0.268   4.452   2.812 -0.6339  0.3576  0.4083
 1139SOL    HW1 3445   0.291   4.491   2.896  1.8023 -1.2413  0.5579
 1139SOL    HW2 3446   0.282   4.523   2.748  2.9254  0.1710  0.7684
 1140SOL     OW 3447   1.413   3.260   1.532 -0.0511  0.4541  0.4439
 1140SOL    HW1 3448   1.497   3.287   1.494 -0.0926  0.4091  0.3198
 1140SOL    HW2 3449   1.386   3.333   1.587  0.6602  0.0024  1.4453
 1141SOL     OW 3450   2.052   3.126   0.032  0.1794 -0.1512 -0.4969
 1141SOL    HW1 3451   2.024   3.061  -0.033  0.2599  0.1707 -0.8537
 1141SOL    HW2 3452   2.015   3.094   0.115  1.1762 -1.2688 -0.4534
 1142SOL     OW 3453   3.286   0.403   2.069  0.4542 -0.3766  0.5846
 1142SOL    HW1 3454   3.216   0.365   2.123 -0.5520  0.1673 -0.3142
 1142SOL    HW2 3455   3.305   0.335   2.004 -1.3552  0.5709 -1.0316
 1143SOL     OW 3456   1.347   0.012   2.797 -0.1709  0.8109  0.3037
 1143SOL    HW1 3457   1.302  -0.053   2.743 -0.5086  1.2502  0.0500
 1143SOL    HW2 3458   1.331  -0.018   2.887  3.5650 -2.1037  0.2471
 1144SOL     OW 3459   1.884   3.631   2.441  0.3916  0.3524  0.5171
 1144SOL    HW1 3460   1.885   3.700   2.374 -0.2343  1.5800  1.7282
 1144SOL    HW2 3461   1.864   3.551   2.392  0.0862  1.1867 -0.7803
 1145SOL     OW 3462   2.873   4.103   1.885  0.0599 -0.0998 -0.2014
 1145SOL    HW1 3463   2.813   4.123   1.814  1.5834  0.4020 -1.4052
 1145SOL    HW2 3464   2.835   4.028   1.929 -1.4327  0.2126 -0.9178
 1146SOL     OW 3465   1.231   3.527   2.810  0.4607 -0.0796  0.1801
 1146SOL    HW1 3466   1.176   3.554   2.884  2.7377  0.1918  1.8965
 1146SOL    HW2 3467   1.311   3.493   2.851  1.2283 -1.2843 -2.1548
 1147SOL     OW 3468   4.186   2.641   0.047  0.1228 -0.9560  0.4707
 1147SOL    HW1 3469   4.280   2.642   0.062  0.1398 -1.6591  0.4421
 1147SOL    HW2 3470   4.150   2.593   0.122 -0.6688  2.7506  2.7605
 1148SOL     OW 3471   0.830   3.177   0.892 -0.1880  0.8905 -0.1695
 1148SOL    HW1 3472   0.748   3.226   0.890  0.0488  1.3094  0.1279
 1148SOL    HW2 3473   0.803   3.086   0.903 -0.5979  1.0867  0.5581
 1149SOL     OW 3474   4.565   4.744   1.492 -0.1905 -0.2270 -0.3251
 1149SOL    HW1 3475   4.511   4.731   1.571 -0.0546  1.8597  0.1712
 1149SOL    HW2 3476   4.618   4.822   1.512  0.1376  0.1088 -2.3296
 1150SOL     OW 3477   2.387   3.705   1.176  0.1217 -0.1337  0.7264
 1150SOL    HW1 3478   2.433   3.682   1.095  1.0049  0.9708  0.9001
 1150SOL    HW2 3479   2.400   3.629   1.234 -1.8261 -1.6374 -0.6362
 1151SOL     OW 3480   2.781   4.149   2.183  0.4990  0.4445  0.4040
 1151SOL    HW1 3481   2.726   4.221   2.153 -1.0065 -0.3138  1.2152
 1151SOL    HW2 3482   2.753   4.074   2.131  1.8887  0.3521 -0.2663
 1152SOL     OW 3483   1.074   3.196   2.175  0.3668  0.0978 -0.1005
 1152SOL    HW1 3484   1.095   3.289   2.166  2.3598 -0.2787  0.2185
 1152SOL    HW2 3485   1.067   3.164   2.085  2.1164  0.0743 -0.2494
 1153SOL     OW 3486   1.818   3.280   0.285 -0.0705 -0.2740 -0.2208
 1153SOL    HW1 3487   1.866   3.315   0.360  0.2128 -0.3314 -0.3739
 1153SOL    HW2 3488   1.860   3.197   0.265  1.5100  0.8749 -2.0033
 1154SOL     OW 3489   0.180   2.016   2.957  0.0504 -0.2451 -0.1102
 1154SOL    HW1 3490   0.089   2.013   2.985 -0.1836  0.8476 -0.7030
 1154SOL    HW2 3491   0.227   1.964   3.023 -1.1568 -1.9600 -0.5561
 1155SOL     OW 3492   1.352   4.666   0.349 -0.6536  0.1986 -0.3154
 1155SOL    HW1 3493   1.333   4.611   0.425 -2.3482 -0.9201 -1.4776
 1155SOL    HW2 3494   1.401   4.609   0.290 -0.1854  0.7595 -0.4844
 1156SOL     OW 3495   2.098   3.016   0.846  0.3033  0.5860  0.2082
 1156SOL    HW1 3496   2.098   3.062   0.930  0.6657 -1.5393  1.4532
 1156SOL    HW2 3497   2.021   3.050   0.800 -0.5686  1.0120  1.8869
 1157SOL     OW 3498   4.870   4.788   3.188  0.1186 -0.4182  0.6353
 1157SOL    HW1 3499   4.834   4.773   3.100  1.4250  1.1652 -0.2292
 1157SOL    HW2 3500   4.922   4.868   3.179  0.8159 -0.5856  2.7116
 1158SOL     OW 3501   2.352   3.239   0.867 -0.0600  0.2403 -0.2178
 1158SOL    HW1 3502   2.394   3.213   0.784 -0.0738  1.8699 -0.7814
 1158SOL    HW2 3503   2.424   3.271   0.921 -0.2149  0.4002 -0.1058
 1159SOL     OW 3504   0.984   0.792   3.237 -0.8301 -0.2927 -0.2050
 1159SOL    HW1 3505   1.018   0.720   3.184 -1.6918  1.5935 -3.6344
 1159SOL    HW2 3506   0.902   0.758   3.273 -0.8241 -1.3204 -1.0938
 1160SOL     OW 3507   2.191   1.246   3.353 -0.4394  0.0369  0.0206
 1160SOL    HW1 3508   2.128   1.291   3.410 -0.0709  0.7125 -0.0910
 1160SOL    HW2 3509   2.230   1.179   3.408 -0.5834  0.2279  0.3593
 1161SOL     OW 3510   0.455   1.381   1.354 -0.1040  0.4447 -0.5102
 1161SOL    HW1 3511   0.376   1.329   1.337  0.5346 -0.9653  0.6399
 1161SOL    HW2 3512   0.426   1.451   1.413 -0.4722 -0.1666  0.0466
 1162SOL     OW 3513   3.818   2.619   1.855 -0.3832 -0.3188 -0.2543
 1162SOL    HW1 3514   3.743   2.624   1.914  0.2259 -1.2103  0.6254
 1162SOL    HW2 3515   3.889   2.663   1.902  0.0264 -0.7645 -0.4478
 1163SOL     OW 3516   1.866   1.750   3.006  0.1786 -0.1799 -0.2679
 1163SOL    HW1 3517   1.868   1.657   2.983 -1.0155  0.3565 -2.9525
 1163SOL    HW2 3518   1.955   1.780   2.990  0.9074 -1.0345  1.8168
 1164SOL     OW 3519   1.513   2.096   2.913  0.5918  0.1528  0.3739
 1164SOL    HW1 3520   1.582   2.038   2.881  1.4758  0.9677  0.7598
 1164SOL    HW2 3521   1.537   2.114   3.004 -0.2715  0.2470  0.5903
 1165SOL     OW 3522   3.724   1.652   2.519 -0.7847  0.0465 -0.0174
 1165SOL    HW1 3523   3.750   1.737   2.485  0.5221 -0.4726 -0.4016
 1165SOL    HW2 3524   3.629   1.649   2.509 -0.5319  0.0993 -3.2138
 1166SOL     OW 3525   1.651   0.546   3.447 -0.0985 -0.2573 -0.3195
 1166SOL    HW1 3526   1.667   0.492   3.370 -1.6430 -0.3406 -0.6137
 1166SOL    HW2 3527   1.588   0.496   3.499  2.0315 -0.9373  1.8218
 1167SOL     OW 3528   1.784   1.314   0.184 -0.4746  0.5337  0.1138
 1167SOL    HW1 3529   1.739   1.368   0.250  0.4531  0.0416  1.1720
 1167SOL    HW2 3530   1.870   1.354   0.176  0.0917 -0.5398  0.6272
 1168SOL     OW 3531   1.606   4.175   2.746 -0.4720 -0.1922  0.6029
 1168SOL    HW1 3532   1.699   4.152   2.741 -0.7446 -1.0766 -1.5399
 1168SOL    HW2 3533   1.561   4.090   2.751 -1.1989  0.2160  1.2514
 1169SOL     OW 3534   4.240   0.787   2.903  0.5372 -0.3460 -0.0397
 1169SOL    HW1 3535   4.209   0.782   2.994 -0.7955 -0.1476 -0.4656
 1169SOL    HW2 3536   4.162   0.810   2.853  1.5687  0.9992 -1.0631
 1170SOL     OW 3537   1.072   4.425   2.461 -0.5870  0.2007  0.0498
 1170SOL    HW1 3538   1.015   4.493   2.424 -1.5268 -0.5529  0.0876
 1170SOL    HW2 3539   1.114   4.385   2.385  2.0180  2.4867  0.1066
 1171SOL     OW 3540   1.220   1.020   2.061  0.1633  0.2873  0.2311
 1171SOL    HW1 3541   1.257   1.068   2.135 -4.0330  1.1400  2.0239
 1171SOL    HW2 3542   1.259   0.933   2.066  0.2008  0.3841  3.3518
 1172SOL     OW 3543   4.558   3.774   2.351  0.2143  0.2604  0.7480
 1172SOL    HW1 3544   4.474   3.775   2.305 -0.0053  0.2767  1.1405
 1172SOL    HW2 3545   4.566   3.684   2.383  0.4761  0.1880  0.4808
 1173SOL     OW 3546   1.287   2.087   1.425 -0.1269 -0.2077  0.0956
 1173SOL    HW1 3547   1.340   2.096   1.504  0.3875  0.5010 -0.3197
 1173SOL    HW2 3548   1.298   2.170   1.379 -0.0361 -0.7940 -0.9615
 1174SOL     OW 3549   3.736   1.066   2.133 -0.0168 -0.4460  0.1615
 1174SOL    HW1 3550   3.708   1.102   2.217  1.0002 -1.5672  1.0194
 1174SOL    HW2 3551   3.764   0.977   2.153 -0.7491 -1.1065 -1.5725
 1175SOL     OW 3552   2.198   3.377   2.758  0.3193 -0.0819  0.2626
 1175SOL    HW1 3553   2.212   3.371   2.663 -0.5022  1.4935 -0.0062
 1175SOL    HW2 3554   2.135   3.449   2.768 -0.3669 -0.8493  1.9474
 1176SOL     OW 3555   1.515   0.551   2.625 -0.7460 -0.1056  0.2689
 1176SOL    HW1 3556   1.469   0.472   2.654 -0.0646 -0.7606 -0.3947
 1176SOL    HW2 3557   1.580   0.519   2.562  0.8336  0.7391  1.3869
 1177SOL     OW 3558   2.459   3.988   1.144 -0.0139 -0.0537 -0.5646
 1177SOL    HW1 3559   2.400   3.913   1.132  0.3553 -0.8623  2.0941
 1177SOL    HW2 3560   2.532   3.954   1.194  0.5109  1.9472  0.1267
 1178SOL     OW 3561   4.041   2.400   2.719  0.1521  0.3048  0.5246
 1178SOL    HW1 3562   4.111   2.419   2.782 -0.2191 -1.9244  1.7342
 1178SOL    HW2 3563   4.061   2.455   2.643  1.8626  1.4710  1.7297
 1179SOL     OW 3564   2.198   4.917   1.536  0.5139  0.1461 -0.1701
 1179SOL    HW1 3565   2.211   4.860   1.612 -1.1039 -0.5913 -0.3927
 1179SOL    HW2 3566   2.258   4.990   1.549  0.3461 -0.0244  1.7506
 1180SOL     OW 3567   2.232   2.528   2.724 -0.2268  0.1995 -0.7466
 1180SOL    HW1 3568   2.165   2.475   2.766  1.2096  0.0020  1.4513
 1180SOL    HW2 3569   2.311   2.475   2.727  1.2712  2.3340  1.5681
 1181SOL     OW 3570   3.209   4.011   1.685 -0.4673 -0.1363  0.7100
 1181SOL    HW1 3571   3.211   4.091   1.739 -0.3076  0.8216 -0.6656
 1181SOL    HW2 3572   3.260   3.948   1.735 -1.7517  0.1528  2.5122
 1182SOL     OW 3573   2.153   2.670   3.062  0.1250 -0.3234  0.3284
 1182SOL    HW1 3574   2.145   2.613   3.138  0.8155 -1.0371 -0.1129
 1182SOL    HW2 3575   2.071   2.656   3.013  0.8751 -2.0758 -0.5128
 1183SOL     OW 3576   0.926   4.515   0.682  0.5051  0.1519 -0.4687
 1183SOL    HW1 3577   0.989   4.584   0.704 -0.6799  0.9586  0.5212
 1183SOL    HW2 3578   0.883   4.546   0.603  0.2894  0.3366 -0.2800
 1184SOL     OW 3579   2.944   2.556   0.044  0.1717 -0.2305 -0.3431
 1184SOL    HW1 3580   2.884   2.620   0.082 -1.3658 -1.4752 -0.5528
 1184SOL    HW2 3581   2.994   2.523   0.119  1.3833  1.5485 -0.3105
 1185SOL     OW 3582   1.587   3.825   2.000  0.0728  0.1275 -0.2658
 1185SOL    HW1 3583   1.534   3.832   1.920  0.5276  1.3481 -0.4807
 1185SOL    HW2 3584   1.654   3.760   1.979 -0.6744 -0.6292 -0.3643
 1186SOL     OW 3585   4.419   0.155   0.397 -0.2326  0.1901  0.5732
 1186SOL    HW1 3586   4.482   0.206   0.447 -0.6505 -0.5643  1.9396
 1186SOL    HW2 3587   4.472   0.087   0.354  0.2336  1.3283 -0.6968
 1187SOL     OW 3588   3.208   0.601   1.708 -0.0486 -0.3396 -0.1605
 1187SOL    HW1 3589   3.265   0.530   1.676 -0.0614 -0.4580  0.0776
 1187SOL    HW2 3590   3.250   0.681   1.677 -0.0664 -0.4548 -0.4854
 1188SOL     OW 3591   3.678   1.576   1.075 -0.5370 -0.3169 -0.4059
 1188SOL    HW1 3592   3.607   1.621   1.122  1.4030  2.1506  0.4078
 1188SOL    HW2 3593   3.744   1.558   1.142  0.3884 -0.8991 -1.4280
 1189SOL     OW 3594   1.851   1.720   0.814  0.1984 -0.2473 -0.1511
 1189SOL    HW1 3595   1.885   1.728   0.725  0.8463 -4.2216 -0.4261
 1189SOL    HW2 3596   1.767   1.675   0.804 -0.0613 -0.1144  1.2019
 1190SOL     OW 3597   0.309   3.277   0.372 -0.5270 -0.4226  0.0864
 1190SOL    HW1 3598   0.263   3.195   0.392 -0.7731 -0.7939 -1.7993
 1190SOL    HW2 3599   0.393   3.269   0.417  0.4983 -2.8914 -1.9649
 1191SOL     OW 3600   4.502   2.213   1.488 -0.3465  0.0973  0.1033
 1191SOL    HW1 3601   4.582   2.205   1.541 -1.2676 -2.5237  1.2629
 1191SOL    HW2 3602   4.435   2.240   1.551 -0.5842  1.4217 -0.6860
 1192SOL     OW 3603   4.014   3.615   1.597  0.3658 -0.5022 -0.2609
 1192SOL    HW1 3604   4.038   3.664   1.518  0.9764  1.9051  1.2733
 1192SOL    HW2 3605   3.972   3.536   1.565  0.2826  0.5253 -2.9759
 1193SOL     OW 3606   4.569   4.890   0.298 -0.3139 -0.4515  0.5454
 1193SOL    HW1 3607   4.556   4.823   0.231  2.3640 -0.5257 -0.0180
 1193SOL    HW2 3608   4.571   4.842   0.380  2.7688 -1.3603  0.0489
 1194SOL     OW 3609   3.131   3.957   1.396  0.1089  0.2127 -0.5192
 1194SOL    HW1 3610   3.155   3.984   1.485 -0.2789 -0.7670 -0.0974
 1194SOL    HW2 3611   3.195   4.001   1.340 -0.1667  1.5376  0.1537
 1195SOL     OW 3612   4.195   3.066   3.081  0.1161  0.0161 -0.3418
 1195SOL    HW1 3613   4.192   2.972   3.099 -0.8848  0.5042  2.5015
 1195SOL    HW2 3614   4.267   3.099   3.135 -0.4900  1.0951 -0.1601
 1196SOL     OW 3615   1.240   0.897   1.679 -0.3420 -0.6097 -0.2226
 1196SOL    HW1 3616   1.278   0.910   1.592  0.5384 -0.8251  0.1149
 1196SOL    HW2 3617   1.315   0.905   1.739 -1.2891  1.9005  0.7468
 1197SOL     OW 3618   2.210   0.462   3.247  0.1285 -0.2835 -0.1004
 1197SOL    HW1 3619   2.222   0.420   3.332  0.9695  2.1708  1.0926
 1197SOL    HW2 3620   2.286   0.435   3.196  1.3024  0.7090  1.0672
 1198SOL     OW 3621   1.559   2.014   2.512 -0.6992  0.1888 -0.6568
 1198SOL    HW1 3622   1.470   1.979   2.512 -0.3232 -0.7959  0.3009
 1198SOL    HW2 3623   1.565   2.063   2.429 -2.5146  1.2999 -0.1903
 1199SOL     OW 3624   1.610   1.237   0.895  0.3263  0.6321  0.4175
 1199SOL    HW1 3625   1.609   1.316   0.948 -2.0100  0.7039  0.3741
 1199SOL    HW2 3626   1.592   1.166   0.957  1.1439  0.2642  0.2532
 1200SOL     OW 3627   2.261   1.641   1.839 -0.1155  0.0717  0.9117
 1200SOL    HW1 3628   2.292   1.678   1.922 -1.4300 -0.2109  1.5473
 1200SOL    HW2 3629   2.171   1.671   1.831  0.1527  0.5559 -0.7174
 1201SOL     OW 3630   0.567   2.848   1.787  0.2992  0.0684 -0.3147
 1201SOL    HW1 3631   0.595   2.757   1.786 -0.8612 -0.3256 -2.3135
 1201SOL    HW2 3632   0.486   2.850   1.736 -1.2872  1.7922  2.0272
 1202SOL     OW 3633   4.662   3.060   2.391 -0.0031 -0.2266 -0.2189
 1202SOL    HW1 3634   4.706   2.976   2.381  0.3164 -0.1884  0.7930
 1202SOL    HW2 3635   4.623   3.057   2.478  0.1398  0.7240 -0.1053
 1203SOL     OW 3636   2.410   1.880   3.364 -0.4078  0.2007  0.9303
 1203SOL    HW1 3637   2.483   1.928   3.325 -0.2687  0.4506  1.4750
 1203SOL    HW2 3638   2.452   1.811   3.416 -0.5927 -0.2176  0.5284
 1204SOL     OW 3639   0.020   3.082   1.000  0.5776  0.1211 -0.5372
 1204SOL    HW1 3640   0.015   2.988   0.985 -0.3690 -0.0715  0.7657
 1204SOL    HW2 3641   0.064   3.091   1.084 -0.2289  0.7774 -0.1694
 1205SOL     OW 3642   2.773   1.489   0.446  0.6194  0.4858  0.5394
 1205SOL    HW1 3643   2.843   1.479   0.382  1.6099 -3.2143  1.9925
 1205SOL    HW2 3644   2.811   1.545   0.514  0.9768  1.1616 -0.2004
 1206SOL     OW 3645   2.240   1.031   0.982  0.3201 -0.4162 -0.1454
 1206SOL    HW1 3646   2.308   1.097   0.973  0.7870 -1.0920 -1.9007
 1206SOL    HW2 3647   2.172   1.056   0.920 -0.4410 -0.4886  0.6308
 1207SOL     OW 3648   1.439   2.528   3.158  0.4473  0.4472 -0.3923
 1207SOL    HW1 3649   1.356   2.481   3.158  0.8190 -0.2676  0.9441
 1207SOL    HW2 3650   1.428   2.596   3.224  1.2244 -0.2563  0.4883
 1208SOL     OW 3651   1.864   2.828   1.076  0.4277 -0.3379  0.2094
 1208SOL    HW1 3652   1.897   2.776   1.003 -1.1526  1.7499 -2.1908
 1208SOL    HW2 3653   1.901   2.916   1.061  0.6148  0.0147  2.3754
 1209SOL     OW 3654   2.722   1.199   1.342  0.2146  0.1294 -0.1754
 1209SOL    HW1 3655   2.792   1.194   1.277 -0.4525 -0.3274 -0.8735
 1209SOL    HW2 3656   2.749   1.140   1.413  1.3731  1.3057  0.4012
 1210SOL     OW 3657   4.260   0.320   0.638 -0.0305 -0.4359  0.0314
 1210SOL    HW1 3658   4.245   0.244   0.582  0.9085 -0.8928  0.3821
 1210SOL    HW2 3659   4.318   0.377   0.586 -2.3362  1.0410 -1.0766
 1211SOL     OW 3660   1.286   1.084   2.444  0.1908  0.0406 -0.7604
 1211SOL    HW1 3661   1.298   0.999   2.402 -0.6604 -0.5160  0.0940
 1211SOL    HW2 3662   1.317   1.071   2.533  1.3375  1.0216 -0.9856
 1212SOL     OW 3663   3.504   1.038   1.292 -0.0132 -0.3961  0.0393
 1212SOL    HW1 3664   3.543   0.984   1.223  1.4512  0.8822 -0.1975
 1212SOL    HW2 3665   3.557   1.019   1.370 -0.9412 -0.9892  0.5355
 1213SOL     OW 3666   3.291   1.193   2.781  0.4394  0.0190  0.1798
 1213SOL    HW1 3667   3.226   1.239   2.727 -0.0398 -0.5608  0.2576
 1213SOL    HW2 3668   3.240   1.127   2.829  1.4187 -2.2223 -1.6833
 1214SOL     OW 3669   0.639   2.657   0.992 -0.1897  0.2353  0.5864
 1214SOL    HW1 3670   0.646   2.622   0.903 -0.8127  2.0203 -0.2360
 1214SOL    HW2 3671   0.704   2.609   1.043 -0.2579 -1.2688 -0.6794
 1215SOL     OW 3672   0.029   2.736   2.536  0.4823 -0.0459  0.1177
 1215SOL    HW1 3673  -0.024   2.673   2.585 -0.0288 -0.3871 -0.8387
 1215SOL    HW2 3674   0.063   2.796   2.602 -1.7877  0.6995  0.6822
 1216SOL     OW 3675   3.395   1.917   3.343  0.3722 -0.4410 -0.6268
 1216SOL    HW1 3676   3.375   1.892   3.434  1.4700 -0.7653 -0.4660
 1216SOL    HW2 3677   3.486   1.892   3.331  0.5975  0.7311 -1.4416
 1217SOL     OW 3678   2.887   2.112   0.396  0.0370 -0.0601  0.6230
 1217SOL    HW1 3679   2.921   2.047   0.458  0.3759  0.0675  0.5748
 1217SOL    HW2 3680   2.798   2.129   0.426  0.1135 -0.1834  0.9305
 1218SOL     OW 3681   0.440   1.342   1.830 -0.1088 -0.3968  0.3937
 1218SOL    HW1 3682   0.511   1.338   1.765  2.0346  0.5024  2.5017
 1218SOL    HW2 3683   0.408   1.252   1.835  0.3103 -0.6710 -1.2097
 1219SOL     OW 3684   4.674   2.988   2.827  0.1506 -0.2101 -0.1909
 1219SOL    HW1 3685   4.602   3.043   2.860 -0.5864 -0.9258 -0.5768
 1219SOL    HW2 3686   4.751   3.021   2.872  0.0205  2.2501 -1.5958
 1220SOL     OW 3687   2.327   4.022   2.097  0.4593 -0.0651 -0.2922
 1220SOL    HW1 3688   2.267   4.096   2.108 -3.4330 -2.7653 -1.1589
 1220SOL    HW2 3689   2.306   3.986   2.011  2.6611 -1.8481 -0.1905
 1221SOL     OW 3690   0.180   3.605   1.482  0.0204 -0.2390  0.0407
 1221SOL    HW1 3691   0.099   3.600   1.534  0.0193 -1.8652 -0.0561
 1221SOL    HW2 3692   0.215   3.692   1.500 -1.8089  0.5476  0.0059
 1222SOL     OW 3693   2.990   4.018   1.131 -0.3789  0.0462  0.3169
 1222SOL    HW1 3694   2.954   4.073   1.200  0.6513  1.6174 -0.3528
 1222SOL    HW2 3695   3.070   4.062   1.104 -0.8148 -0.4322 -1.9796
 1223SOL     OW 3696   0.365   2.839   1.616  0.4033 -0.3820 -0.4392
 1223SOL    HW1 3697   0.280   2.861   1.654  0.6966 -0.9799  0.6162
 1223SOL    HW2 3698   0.375   2.900   1.543 -0.9604 -0.3513 -0.6406
 1224SOL     OW 3699   2.293   3.848   1.810 -0.6112 -0.0143  0.0945
 1224SOL    HW1 3700   2.309   3.783   1.879  0.3350  2.4399  2.3711
 1224SOL    HW2 3701   2.379   3.860   1.769 -0.7933 -0.2218 -0.3500
 1225SOL     OW 3702   3.788   2.661   2.347  0.0510 -1.1185 -0.1069
 1225SOL    HW1 3703   3.812   2.598   2.280 -0.8841 -1.1845 -0.3973
 1225SOL    HW2 3704   3.783   2.610   2.428  1.9531 -0.8969  0.2029
 1226SOL     OW 3705   0.157   0.071   1.398 -0.2140 -0.0091 -0.7401
 1226SOL    HW1 3706   0.168  -0.014   1.355 -3.1671 -1.5124  1.1290
 1226SOL    HW2 3707   0.191   0.057   1.487  0.6663  1.2738 -0.8537
 1227SOL     OW 3708   2.354   0.218   0.183  0.5201 -0.2299  0.7758
 1227SOL    HW1 3709   2.371   0.209   0.089 -0.6689  2.1162  0.2688
 1227SOL    HW2 3710   2.294   0.147   0.203  1.5797 -1.3863  0.0198
 1228SOL     OW 3711   1.493   3.846   0.497 -0.2210  0.0689  0.0592
 1228SOL    HW1 3712   1.584   3.820   0.513 -0.5126 -1.7535 -0.9536
 1228SOL    HW2 3713   1.498   3.905   0.422  0.0980 -0.4763 -0.3587
 1229SOL     OW 3714   1.748   2.149   0.025  0.2475  0.1798  0.5645
 1229SOL    HW1 3715   1.768   2.078   0.085  1.3680  1.6934  2.0577
 1229SOL    HW2 3716   1.663   2.182   0.054 -1.4247 -1.8814 -1.5431
 1230SOL     OW 3717   2.700   0.538   2.193 -0.4369 -0.7169 -0.0865
 1230SOL    HW1 3718   2.640   0.581   2.131 -1.1054 -0.6615  0.5764
 1230SOL    HW2 3719   2.686   0.585   2.275 -0.5682 -1.6708  0.4455
 1231SOL     OW 3720   2.735   1.236   0.611  0.6627 -0.0851 -0.0279
 1231SOL    HW1 3721   2.805   1.177   0.584  0.5110  0.6046 -2.0790
 1231SOL    HW2 3722   2.715   1.287   0.533 -2.9913 -1.1204  0.0607
 1232SOL     OW 3723   2.291   4.183   1.366 -0.2793 -0.8970  0.5423
 1232SOL    HW1 3724   2.220   4.224   1.414 -1.9960 -2.4100 -0.5562
 1232SOL    HW2 3725   2.265   4.190   1.274 -1.0950 -4.8880  0.2813
 1233SOL     OW 3726   0.417   3.119   1.468  0.1134 -0.1236 -0.3973
 1233SOL    HW1 3727   0.397   3.173   1.392 -2.3554 -1.4620 -0.8203
 1233SOL    HW2 3728   0.365   3.158   1.539 -1.3216 -1.5604 -0.5978
 1234SOL     OW 3729   0.722   0.342   1.281 -0.0046  0.1587 -0.2153
 1234SOL    HW1 3730   0.698   0.414   1.340 -0.4636 -0.9085  0.9570
 1234SOL    HW2 3731   0.639   0.312   1.245  0.2257  0.4603 -1.0282
 1235SOL     OW 3732   4.198   3.803   2.521 -0.3809 -0.1276 -0.1321
 1235SOL    HW1 3733   4.209   3.774   2.612 -1.8615 -0.4613 -0.0371
 1235SOL    HW2 3734   4.243   3.887   2.517  0.1550 -0.3509  0.7609
 1236SOL     OW 3735   1.441   3.235   2.482  0.1446 -0.5991 -0.0405
 1236SOL    HW1 3736   1.359   3.187   2.466 -0.8115  0.9651 -0.0680
 1236SOL    HW2 3737   1.419   3.326   2.462  2.3829 -0.3639 -1.7460
 1237SOL     OW 3738   4.846   2.380   0.247  0.0909  0.7635  0.7557
 1237SOL    HW1 3739   4.870   2.463   0.288 -1.8476  1.5186  0.4372
 1237SOL    HW2 3740   4.779   2.343   0.304  1.4664 -1.0400  1.3277
 1238SOL     OW 3741   2.828   3.439   2.770 -0.2443  0.1020 -0.6259
 1238SOL    HW1 3742   2.879   3.468   2.845 -0.3004 -0.4613 -0.3638
 1238SOL    HW2 3743   2.739   3.470   2.787 -0.0410  0.8864 -0.9726
 1239SOL     OW 3744   2.243   1.796   3.168 -0.1234 -0.1346 -0.4106
 1239SOL    HW1 3745   2.301   1.778   3.094 -1.2463 -0.1829 -1.3106
 1239SOL    HW2 3746   2.301   1.803   3.244  1.0750  0.1802 -1.3399
 1240SOL     OW 3747   4.655   3.171   1.972  0.5159 -0.0166 -0.1089
 1240SOL    HW1 3748   4.643   3.263   1.951 -0.7218 -0.6869 -2.7043
 1240SOL    HW2 3749   4.566   3.138   1.986  1.0063 -0.6613  1.8228
 1241SOL     OW 3750   4.523   4.351   3.427 -0.1632  0.5663  0.7426
 1241SOL    HW1 3751   4.599   4.305   3.391 -0.0822  0.2332  1.3310
 1241SOL    HW2 3752   4.505   4.307   3.510 -1.0649  0.5821  0.5677
 1242SOL     OW 3753   3.742   4.340   1.021 -0.0030  0.0789  0.1715
 1242SOL    HW1 3754   3.770   4.325   0.931 -0.2889 -1.1181  0.2706
 1242SOL    HW2 3755   3.800   4.409   1.053  1.0747 -0.5069 -0.4720
 1243SOL     OW 3756   2.084   1.059   1.248  0.7544 -0.3248 -0.1277
 1243SOL    HW1 3757   2.056   1.150   1.252  1.0013 -0.2779  2.6069
 1243SOL    HW2 3758   2.139   1.054   1.169 -2.1649  0.9102 -2.4018
 1244SOL     OW 3759   2.166   1.826   0.490  0.3909  0.1005  0.1605
 1244SOL    HW1 3760   2.137   1.808   0.400  0.0740 -1.9958  0.6376
 1244SOL    HW2 3761   2.173   1.740   0.531 -1.2191  1.0515  2.6993
 1245SOL     OW 3762   3.506   4.080   3.394  0.3815  0.0503  0.5462
 1245SOL    HW1 3763   3.505   4.156   3.452 -0.1667  0.8792 -0.5350
 1245SOL    HW2 3764   3.436   4.096   3.331  0.6564 -1.0649 -0.0747
 1246SOL     OW 3765   4.646   1.917   3.072 -0.4286  0.2727 -0.4775
 1246SOL    HW1 3766   4.574   1.975   3.095  1.8552  3.4457 -0.6603
 1246SOL    HW2 3767   4.697   1.967   3.007  1.8139 -1.8947 -0.5377
 1247SOL     OW 3768   1.379   0.640   3.371 -0.3504 -0.6274  0.1540
 1247SOL    HW1 3769   1.372   0.582   3.447  0.3887  0.0047  0.7106
 1247SOL    HW2 3770   1.457   0.692   3.387 -0.0243 -0.6615 -1.1677
 1248SOL     OW 3771   1.186   0.982   3.027 -0.6271  0.1905  0.5672
 1248SOL    HW1 3772   1.148   0.903   2.988 -1.2639  1.7663 -2.2746
 1248SOL    HW2 3773   1.131   1.054   2.995  0.1639  1.8590  2.7272
 1249SOL     OW 3774   1.544   3.663   0.781 -0.2892 -0.0524  0.1757
 1249SOL    HW1 3775   1.456   3.700   0.785 -0.1565  0.1504  3.0485
 1249SOL    HW2 3776   1.542   3.588   0.840  1.5398  0.1830  0.6173
 1250SOL     OW 3777   4.236   2.237   2.156  0.1081 -0.0241  0.7624
 1250SOL    HW1 3778   4.159   2.290   2.135 -0.9917 -0.2207  3.8771
 1250SOL    HW2 3779   4.298   2.298   2.196  2.0945  0.3125 -2.4198
 1251SOL     OW 3780   3.299   1.411   1.742  0.5595  0.3748  0.8516
 1251SOL    HW1 3781   3.320   1.328   1.783 -0.9947 -0.0430  0.8651
 1251SOL    HW2 3782   3.328   1.401   1.651 -0.1794 -0.4307  0.6919
 1252SOL     OW 3783   1.990   1.513   1.537 -0.1104 -0.0078 -0.4395
 1252SOL    HW1 3784   1.962   1.516   1.445  1.1748  1.1950 -0.8133
 1252SOL    HW2 3785   1.957   1.594   1.575 -1.1887 -0.7933  0.3575
 1253SOL     OW 3786   1.449   3.349   3.304  0.3913  0.7103  0.1848
 1253SOL    HW1 3787   1.523   3.409   3.293  1.2575 -0.4566 -0.4997
 1253SOL    HW2 3788   1.403   3.352   3.220 -0.1002  1.0981  0.4616
 1254SOL     OW 3789   1.768   2.000   1.809 -0.6742  0.2411 -0.6056
 1254SOL    HW1 3790   1.675   1.983   1.822 -0.6438  0.4269 -0.1356
 1254SOL    HW2 3791   1.785   2.080   1.860 -0.3624  0.4775 -1.0743
 1255SOL     OW 3792   0.250   3.885   0.423 -0.0225  0.4216 -0.1103
 1255SOL    HW1 3793   0.204   3.891   0.339  1.0274  0.6718 -0.6924
 1255SOL    HW2 3794   0.331   3.935   0.409  0.5684 -0.2626  0.7686
 1256SOL     OW 3795   2.442   4.557   3.067 -0.0430  0.0712 -0.5943
 1256SOL    HW1 3796   2.448   4.462   3.067 -0.4450  0.0309  0.2054
 1256SOL    HW2 3797   2.384   4.577   3.141  0.9421  0.9855 -0.0442
 1257SOL     OW 3798   0.826   3.012   0.180  0.3828 -0.0022  0.5304
 1257SOL    HW1 3799   0.743   3.000   0.134  0.7127 -0.9763  0.1544
 1257SOL    HW2 3800   0.805   3.066   0.256 -0.0272  2.5362 -1.2500
 1258SOL     OW 3801   4.641   2.383   1.667 -0.7919 -0.0157  0.0944
 1258SOL    HW1 3802   4.734   2.401   1.680 -0.3566 -1.3029 -0.9794
 1258SOL    HW2 3803   4.610   2.455   1.612 -0.8126  1.2259  1.6828
 1259SOL     OW 3804   2.385   1.500   2.220  0.7616 -0.0288  0.6364
 1259SOL    HW1 3805   2.330   1.423   2.234 -0.7310  0.8372 -0.2638
 1259SOL    HW2 3806   2.475   1.467   2.230  0.2646 -2.2797 -1.3300
 1260SOL     OW 3807   3.342   3.677   1.139  0.3064 -0.2151  0.2819
 1260SOL    HW1 3808   3.356   3.748   1.202  0.9469  0.1813 -0.3010
 1260SOL    HW2 3809   3.317   3.602   1.194 -2.6392  0.9754  0.7581
 1261SOL     OW 3810   3.283   4.416   2.687 -0.1017 -0.0836 -0.2387
 1261SOL    HW1 3811   3.341   4.492   2.693 -0.2789  0.0476 -0.1634
 1261SOL    HW2 3812   3.208   4.448   2.636 -0.7390  0.1417  0.8046
 1262SOL     OW 3813   1.107   4.909   1.445 -0.7601 -0.5329 -0.1962
 1262SOL    HW1 3814   1.073   4.961   1.518 -0.1026 -0.5675  0.1373
 1262SOL    HW2 3815   1.110   4.969   1.371 -1.4856 -0.5114 -0.2161
 1263SOL     OW 3816   3.110   0.276   3.414 -0.0384 -0.0400 -0.0608
 1263SOL    HW1 3817   3.200   0.280   3.380  0.8629  0.3375  2.2192
 1263SOL    HW2 3818   3.086   0.368   3.428 -0.0469 -0.2154  1.1175
 1264SOL     OW 3819   3.020   0.862   2.865  0.6661 -0.0749 -0.2546
 1264SOL    HW1 3820   3.012   0.936   2.805  3.5138  1.6594  1.3219
 1264SOL    HW2 3821   3.048   0.900   2.948  2.2856 -2.9029  0.6425
 1265SOL     OW 3822   1.039   1.184   2.886  1.1336 -0.2003  0.0375
 1265SOL    HW1 3823   0.972   1.132   2.841  1.5135  1.3528 -2.5169
 1265SOL    HW2 3824   0.995   1.217   2.964  0.2237 -2.4785  0.5892
 1266SOL     OW 3825   0.556   3.297   0.520 -0.5588  0.2414 -0.4684
 1266SOL    HW1 3826   0.524   3.292   0.610 -1.1731  0.3678 -0.6689
 1266SOL    HW2 3827   0.596   3.384   0.514 -3.8884  1.8976 -1.3260
 1267SOL     OW 3828   3.894   0.801   0.462 -0.0325  0.4919 -0.1953
 1267SOL    HW1 3829   3.912   0.756   0.380  0.4580 -0.2302  0.2876
 1267SOL    HW2 3830   3.804   0.831   0.455 -0.0946  0.1545 -0.8667
 1268SOL     OW 3831   2.583   4.290   2.083 -0.4633 -0.1757  0.0243
 1268SOL    HW1 3832   2.527   4.214   2.068 -2.5139  0.7828  2.0273
 1268SOL    HW2 3833   2.539   4.361   2.037  0.0868  0.2754  0.1848
 1269SOL     OW 3834   1.445   3.531   3.043 -0.3043  0.3997  0.6456
 1269SOL    HW1 3835   1.488   3.596   3.100  0.6918 -0.7631  1.2746
 1269SOL    HW2 3836   1.506   3.521   2.969  1.0612 -1.9005  1.9643
 1270SOL     OW 3837   3.699   2.028   2.954  0.2746  0.2504  0.8010
 1270SOL    HW1 3838   3.780   2.014   3.004 -0.3707 -0.6633  1.6270
 1270SOL    HW2 3839   3.729   2.048   2.865  1.4144 -0.8092  0.9118
 1271SOL     OW 3840   2.144   4.202   2.133 -0.5917  0.4257  0.4949
 1271SOL    HW1 3841   2.075   4.135   2.140  1.0829 -1.5484 -0.6871
 1271SOL    HW2 3842   2.116   4.257   2.059 -0.5905 -0.8284 -0.4851
 1272SOL     OW 3843   0.255   3.482   0.537  0.0526  0.0966  0.1109
 1272SOL    HW1 3844   0.264   3.413   0.471 -1.0817  1.7738 -1.9118
 1272SOL    HW2 3845   0.307   3.555   0.503 -0.1522  0.8574  1.3527
 1273SOL     OW 3846   2.868   3.543   0.996  1.3062 -0.0857  0.0168
 1273SOL    HW1 3847   2.870   3.461   0.947  2.0195 -0.0943  0.0406
 1273SOL    HW2 3848   2.956   3.580   0.983  0.9814  0.6910 -0.0237
 1274SOL     OW 3849   3.787   4.180   2.384 -0.6505 -0.4425  1.0378
 1274SOL    HW1 3850   3.745   4.180   2.299  0.7777 -1.1370  0.2944
 1274SOL    HW2 3851   3.857   4.114   2.377 -0.3055 -0.3044  2.6379
 1275SOL     OW 3852   2.695   2.874   2.214 -0.3414  0.6689 -0.4638
 1275SOL    HW1 3853   2.771   2.829   2.253 -2.4652 -2.2021  0.7070
 1275SOL    HW2 3854   2.713   2.870   2.120  1.1547  0.4407 -0.2090
 1276SOL     OW 3855   3.067   2.718   1.837  0.4490  0.0881  0.5909
 1276SOL    HW1 3856   3.119   2.797   1.856  0.9487 -0.4781  1.6577
 1276SOL    HW2 3857   3.076   2.664   1.916 -1.4897 -0.1865  0.6723
 1277SOL     OW 3858   0.810   0.103   1.132 -0.4825 -0.8106  0.2738
 1277SOL    HW1 3859   0.794   0.065   1.046  0.7043 -1.3508  0.2689
 1277SOL    HW2 3860   0.771   0.191   1.128  0.2986 -0.5109 -1.0983
 1278SOL     OW 3861   0.782   0.058   2.622 -0.3560  0.3169  0.0729
 1278SOL    HW1 3862   0.860   0.052   2.677  0.5971  0.1588 -1.2435
 1278SOL    HW2 3863   0.752  -0.033   2.613  0.2446  0.1889 -0.7004
 1279SOL     OW 3864   1.245   1.188   1.352  0.4861 -0.2681  0.1031
 1279SOL    HW1 3865   1.193   1.261   1.320  0.9744  0.1961  0.3422
 1279SOL    HW2 3866   1.183   1.115   1.361  0.0702  0.0082 -0.4946
 1280SOL     OW 3867   3.473   3.126   2.186 -0.1198  0.0262  0.1977
 1280SOL    HW1 3868   3.495   3.048   2.238  2.3459 -0.6005 -1.5518
 1280SOL    HW2 3869   3.409   3.095   2.122 -0.2291 -0.1971  0.4126
 1281SOL     OW 3870   3.577   0.069   2.294  0.7179 -0.2800  0.7209
 1281SOL    HW1 3871   3.577   0.148   2.348  1.2848  0.8595 -0.8716
 1281SOL    HW2 3872   3.631   0.007   2.343  2.2048  1.1139  0.9457
 1282SOL     OW 3873   1.004   3.121   3.328 -0.2622  0.7389 -0.1466
 1282SOL    HW1 3874   0.997   3.031   3.296  1.1345  0.7633 -0.5769
 1282SOL    HW2 3875   0.925   3.164   3.295 -0.4040 -0.0444 -0.8620
 1283SOL     OW 3876   0.525   2.355   3.189  0.0210 -0.2248 -0.3538
 1283SOL    HW1 3877   0.463   2.412   3.144  1.3124  0.9295 -0.7326
 1283SOL    HW2 3878   0.611   2.384   3.158  0.7834 -1.4156  0.5708
 1284SOL     OW 3879   3.395   3.602   0.816 -0.2090  0.4108  0.4948
 1284SOL    HW1 3880   3.347   3.642   0.889 -1.1549  1.7043 -0.7940
 1284SOL    HW2 3881   3.327   3.570   0.757  0.5316  0.4362 -0.3851
 1285SOL     OW 3882   4.572   4.722   2.196 -0.6184 -0.6044 -0.2059
 1285SOL    HW1 3883   4.622   4.641   2.209  1.3691  0.5733 -0.1768
 1285SOL    HW2 3884   4.635   4.784   2.162 -1.7097  1.3981  1.1942
 1286SOL     OW 3885   0.780   4.320   0.150 -0.4588  0.4754  0.0172
 1286SOL    HW1 3886   0.686   4.324   0.135 -0.5674  1.3496  0.8690
 1286SOL    HW2 3887   0.789   4.271   0.232 -0.0964 -0.6122 -0.6487
 1287SOL     OW 3888   0.866   0.704   1.164  0.4729  0.0774  0.1659
 1287SOL    HW1 3889   0.826   0.659   1.238  0.4023  0.9235  0.6616
 1287SOL    HW2 3890   0.961   0.698   1.180  0.4512  0.4932  0.4816
 1288SOL     OW 3891   0.869   2.002   1.037  0.2676  0.1733  0.1712
 1288SOL    HW1 3892   0.875   2.039   0.949 -2.4073  1.5024  0.4523
 1288SOL    HW2 3893   0.795   1.942   1.033 -0.5072  0.9734  1.6959
 1289SOL     OW 3894   1.696   0.259   0.710  0.2366 -0.0362 -0.1436
 1289SOL    HW1 3895   1.610   0.293   0.690  0.0776  0.1303  0.7595
 1289SOL    HW2 3896   1.733   0.233   0.626 -1.6007 -2.3026 -0.3558
 1290SOL     OW 3897   1.908   0.337   0.852  0.1807  0.2722 -0.7256
 1290SOL    HW1 3898   1.821   0.324   0.813 -0.1654  0.1288  0.0646
 1290SOL    HW2 3899   1.899   0.304   0.941  1.2527 -0.4058 -0.8495
 1291SOL     OW 3900   2.334   3.027   2.928  0.2808 -0.5302  0.4079
 1291SOL    HW1 3901   2.404   2.970   2.896 -1.0723 -0.7505 -2.5630
 1291SOL    HW2 3902   2.293   2.978   2.999  1.6345 -1.4621  0.5786
 1292SOL     OW 3903   0.435   3.117   1.051 -0.0992 -0.0538  0.7486
 1292SOL    HW1 3904   0.438   3.168   1.132 -0.9939  1.4199 -0.1088
 1292SOL    HW2 3905   0.345   3.087   1.044 -0.2700  0.6114 -0.1385
 1293SOL     OW 3906   3.203   2.522   3.301  0.0961 -0.0142 -0.1385
 1293SOL    HW1 3907   3.198   2.617   3.308 -0.9117 -0.0389 -0.4428
 1293SOL    HW2 3908   3.131   2.490   3.355 -0.1404 -0.5743 -0.7734
 1294SOL     OW 3909   4.395   2.798   0.593 -0.0523  0.6793  0.0395
 1294SOL    HW1 3910   4.436   2.884   0.581  3.3653 -0.8934 -0.7536
 1294SOL    HW2 3911   4.340   2.786   0.516 -1.2760  2.4122  0.5763
 1295SOL     OW 3912   2.141   3.254   0.652 -0.8180  0.0490  0.5719
 1295SOL    HW1 3913   2.183   3.189   0.594  2.3770  2.9576 -0.7455
 1295SOL    HW2 3914   2.171   3.229   0.740  1.7486  0.5089 -0.0739
 1296SOL     OW 3915   3.786   3.115   0.621  0.5342  0.1996 -1.1106
 1296SOL    HW1 3916   3.814   3.113   0.713 -1.5092 -0.1617 -0.4436
 1296SOL    HW2 3917   3.705   3.065   0.620 -0.6603  2.0183 -2.6865
 1297SOL     OW 3918   1.567   1.937   1.178  0.0908 -0.3213  0.0752
 1297SOL    HW1 3919   1.601   1.994   1.247 -1.1585  0.4459  0.0849
 1297SOL    HW2 3920   1.642   1.883   1.152  0.0487 -2.5648  3.8545
 1298SOL     OW 3921   4.317   3.298   2.540 -0.2622 -0.5903 -0.3808
 1298SOL    HW1 3922   4.244   3.275   2.598 -0.0817  1.5635  0.8102
 1298SOL    HW2 3923   4.289   3.380   2.498  1.1073 -0.2157 -0.6037
 1299SOL     OW 3924   2.740   4.842   2.907 -0.0418  0.5368  0.5131
 1299SOL    HW1 3925   2.817   4.787   2.894 -0.1138  0.6848 -0.5924
 1299SOL    HW2 3926   2.671   4.799   2.858 -0.3940  0.9873  0.6111
 1300SOL     OW 3927   4.252   0.412   1.343 -0.2176 -0.3320  0.2108
 1300SOL    HW1 3928   4.158   0.398   1.331 -0.1743  0.0802 -0.6677
 1300SOL    HW2 3929   4.292   0.329   1.318 -0.2894 -0.2260 -0.2585
 1301SOL     OW 3930   4.757   3.212   3.427 -0.3745 -0.0191  0.4854
 1301SOL    HW1 3931   4.681   3.240   3.478 -0.8503  0.6085 -0.5369
 1301SOL    HW2 3932   4.783   3.290   3.378 -0.0369 -0.6433 -0.3523
 1302SOL     OW 3933   3.477   4.639   1.399 -0.0986  0.2623 -0.3759
 1302SOL    HW1 3934   3.469   4.731   1.423 -0.5492  0.5287 -1.5003
 1302SOL    HW2 3935   3.465   4.592   1.481 -0.3390  1.1842  0.1286
 1303SOL     OW 3936   4.341   3.862   2.038 -0.1493  0.4494 -0.1399
 1303SOL    HW1 3937   4.352   3.930   2.105 -0.4796  1.9891 -1.5680
 1303SOL    HW2 3938   4.289   3.904   1.970  0.9544 -0.7388 -1.8006
 1304SOL     OW 3939   2.211   2.071   1.636 -0.8201  0.9147 -0.2991
 1304SOL    HW1 3940   2.271   2.030   1.697 -1.2189 -0.1347 -0.5777
 1304SOL    HW2 3941   2.173   2.144   1.684 -1.4678 -0.1607  0.8914
 1305SOL     OW 3942   2.112   2.921   1.648 -0.0584  0.1190  0.6588
 1305SOL    HW1 3943   2.164   2.966   1.715 -2.3352 -0.5755  3.0292
 1305SOL    HW2 3944   2.023   2.921   1.682 -0.6569 -3.9106 -0.3835
 1306SOL     OW 3945   1.727   0.430   1.473  0.2186 -0.1103  0.4979
 1306SOL    HW1 3946   1.651   0.459   1.422  0.4480  0.2193  0.3422
 1306SOL    HW2 3947   1.716   0.335   1.480  0.3554 -0.2062 -0.4416
 1307SOL     OW 3948   2.523   1.242   0.274  0.4016  0.0695  0.4068
 1307SOL    HW1 3949   2.513   1.153   0.310  0.4678 -0.3220 -0.5027
 1307SOL    HW2 3950   2.434   1.276   0.269  0.5451  1.1271  3.2793
 1308SOL     OW 3951   4.417   0.207   1.226  0.7404 -0.5873  0.4839
 1308SOL    HW1 3952   4.360   0.150   1.279 -3.0898  1.2745 -1.1905
 1308SOL    HW2 3953   4.440   0.153   1.151 -2.5334 -0.3377 -0.8988
 1309SOL     OW 3954   4.140   1.747   0.014 -0.1768 -0.1528  0.1193
 1309SOL    HW1 3955   4.045   1.751   0.029 -0.1592 -2.2157  1.2856
 1309SOL    HW2 3956   4.176   1.816   0.069 -0.9883  0.5371 -0.1945
 1310SOL     OW 3957   1.723   0.743   2.432 -0.0945  0.4819 -0.0749
 1310SOL    HW1 3958   1.654   0.698   2.383 -0.9743  0.2831  1.2953
 1310SOL    HW2 3959   1.741   0.822   2.381  0.6215 -0.7947 -1.8852
 1311SOL     OW 3960   2.081   3.873   0.929  0.2224  0.4104  0.0716
 1311SOL    HW1 3961   2.159   3.862   0.874  1.2868  2.0830  1.1539
 1311SOL    HW2 3962   2.104   3.830   1.012 -0.4189  0.0105  0.0454
 1312SOL     OW 3963   2.329   4.502   0.981  0.2631 -0.0682 -0.0278
 1312SOL    HW1 3964   2.396   4.439   1.009 -1.2049 -1.9817 -0.6111
 1312SOL    HW2 3965   2.352   4.523   0.891  1.9025  1.9153  0.7514
 1313SOL     OW 3966   4.386   0.661   2.332 -0.2167  0.9131  0.2169
 1313SOL    HW1 3967   4.385   0.731   2.397  1.1548 -0.4483  1.8353
 1313SOL    HW2 3968   4.368   0.582   2.383  2.7944 -0.4688 -0.6289
 1314SOL     OW 3969   2.004   4.245   0.940  0.3193 -0.2226 -0.4581
 1314SOL    HW1 3970   2.027   4.338   0.950 -2.7115  0.7038 -1.0310
 1314SOL    HW2 3971   2.063   4.199   1.000  0.8759  2.2331  1.0196
 1315SOL     OW 3972   3.142   2.965   0.044  0.1500 -0.3245  0.2935
 1315SOL    HW1 3973   3.176   2.929   0.126 -0.2957 -0.5198  0.3947
 1315SOL    HW2 3974   3.178   2.908  -0.024 -0.5009 -0.9277  0.4485
 1316SOL     OW 3975   0.039   0.892   0.596  0.3922  0.5146 -0.0519
 1316SOL    HW1 3976   0.128   0.929   0.592  0.4997  0.5352  1.8917
 1316SOL    HW2 3977   0.017   0.891   0.689 -2.4793  2.4431 -0.5683
 1317SOL     OW 3978   1.192   0.506   1.429  0.0539 -0.0990 -0.0879
 1317SOL    HW1 3979   1.119   0.462   1.386 -0.4850 -0.4336  1.1317
 1317SOL    HW2 3980   1.170   0.504   1.522  1.9297 -0.8178  0.3818
 1318SOL     OW 3981   0.522   2.647   2.557 -0.3518  0.0906  0.0225
 1318SOL    HW1 3982   0.522   2.553   2.541  0.9826  0.1893 -0.7142
 1318SOL    HW2 3983   0.612   2.667   2.582 -0.5927  1.1874  0.0597
 1319SOL     OW 3984   4.642   0.004   1.821 -0.0261 -0.2842  0.3015
 1319SOL    HW1 3985   4.559   0.044   1.797 -0.3542  1.7052  4.0129
 1319SOL    HW2 3986   4.699   0.021   1.746 -2.0543  1.2093 -1.0154
 1320SOL     OW 3987   1.060   3.758   1.576 -0.3033 -0.0272  0.4746
 1320SOL    HW1 3988   0.983   3.747   1.521 -0.2739 -0.7822  0.5737
 1320SOL    HW2 3989   1.102   3.672   1.575 -0.0298  0.0955  1.2738
 1321SOL     OW 3990   2.453   3.146   0.642 -0.4619  0.2553 -0.2102
 1321SOL    HW1 3991   2.403   3.180   0.568  0.3153  2.3178  0.1542
 1321SOL    HW2 3992   2.505   3.075   0.605 -0.5240  0.8655 -1.5244
 1322SOL     OW 3993   2.632   3.143   2.230 -0.2172  0.4202  0.2157
 1322SOL    HW1 3994   2.643   3.048   2.226  0.0289  0.4526  0.0304
 1322SOL    HW2 3995   2.663   3.167   2.317 -1.3502  0.2065  0.6935
 1323SOL     OW 3996   2.368   3.526   1.844  0.0770 -0.5211  0.5324
 1323SOL    HW1 3997   2.415   3.586   1.901  1.1637 -0.8801  0.0528
 1323SOL    HW2 3998   2.424   3.518   1.766 -0.5062 -1.4056  0.1815
 1324SOL     OW 3999   1.047   1.659   3.049 -0.2181 -0.9429 -0.1733
 1324SOL    HW1 4000   1.018   1.608   3.125 -1.3754  0.1429  0.1465
 1324SOL    HW2 4001   0.970   1.664   2.993  0.0452 -0.0427 -0.4678
 1325SOL     OW 4002   3.443   1.983   2.857  0.4969  0.0050  0.2757
 1325SOL    HW1 4003   3.378   1.967   2.926  0.1388  0.2769  0.0001
 1325SOL    HW2 4004   3.527   1.961   2.898  0.1990 -0.6862  0.5215
 1326SOL     OW 4005   0.538   2.702   3.099 -0.3572  0.2192  0.0217
 1326SOL    HW1 4006   0.521   2.676   3.008 -0.2312 -1.1150  0.3615
 1326SOL    HW2 4007   0.556   2.796   3.093 -2.0986  0.5480 -1.0972
 1327SOL     OW 4008   1.101   3.090   0.860  0.1660 -0.0824  0.1048
 1327SOL    HW1 4009   1.006   3.107   0.858 -0.0106 -0.9546  0.5711
 1327SOL    HW2 4010   1.110   3.003   0.821  1.0284  0.9111 -2.0603
 1328SOL     OW 4011   3.336   2.904   1.362 -0.0062  0.1073  0.1249
 1328SOL    HW1 4012   3.385   2.825   1.341  1.5506  1.4549 -1.5914
 1328SOL    HW2 4013   3.343   2.959   1.284 -2.6348  1.2077  0.5380
 1329SOL     OW 4014   1.022   0.716   0.385 -0.1849 -0.3808 -0.0196
 1329SOL    HW1 4015   1.075   0.640   0.360  1.0597  0.1437  0.9070
 1329SOL    HW2 4016   1.086   0.788   0.393 -1.4039  0.9498 -1.5487
 1330SOL     OW 4017   3.009   4.416   1.674  0.8767  0.4028 -0.6067
 1330SOL    HW1 4018   3.080   4.364   1.712  2.0147  1.6287 -0.9322
 1330SOL    HW2 4019   2.967   4.459   1.748  0.7856  0.0407 -0.4493
 1331SOL     OW 4020   0.026   4.445   3.446 -0.4216  0.5966 -0.4844
 1331SOL    HW1 4021  -0.039   4.513   3.426 -1.5929 -0.5852 -0.7699
 1331SOL    HW2 4022   0.073   4.479   3.523  1.1917  3.1951 -2.4325
 1332SOL     OW 4023   1.415   4.705   2.400 -0.0823 -0.4098  0.0008
 1332SOL    HW1 4024   1.345   4.716   2.335  1.1415 -1.9927 -1.6857
 1332SOL    HW2 4025   1.385   4.631   2.453 -0.8456  0.5617  0.9713
 1333SOL     OW 4026   2.812   3.789   0.044  0.0228  0.3863 -0.0247
 1333SOL    HW1 4027   2.778   3.879   0.047  0.7025  0.6601 -0.3697
 1333SOL    HW2 4028   2.793   3.754   0.131  0.5034  1.1471  0.3987
 1334SOL     OW 4029   3.961   1.782   0.972 -0.5336  0.3769  0.2003
 1334SOL    HW1 4030   3.937   1.696   0.938  0.8889  0.3616 -0.8710
 1334SOL    HW2 4031   4.053   1.792   0.948 -0.9318  2.6092 -0.6021
 1335SOL     OW 4032   4.909   2.095   2.204 -1.2371 -0.2124 -0.0899
 1335SOL    HW1 4033   4.988   2.043   2.191 -0.5056  0.9711 -0.5342
 1335SOL    HW2 4034   4.854   2.073   2.128 -1.0457 -0.5033 -0.1475
 1336SOL     OW 4035   3.853   1.696   0.171 -0.0787 -0.1133 -0.0405
 1336SOL    HW1 4036   3.766   1.656   0.169 -0.3104  0.3844 -0.1234
 1336SOL    HW2 4037   3.842   1.777   0.122  0.9209 -1.0111 -1.8662
 1337SOL     OW 4038   0.464   2.725   2.060 -0.3168 -0.5568  0.3628
 1337SOL    HW1 4039   0.471   2.809   2.106 -0.1140  0.6808 -1.8171
 1337SOL    HW2 4040   0.404   2.743   1.988 -0.2561 -2.3076 -0.1571
 1338SOL     OW 4041   3.038   2.134   2.116  0.1844 -0.0753 -0.2992
 1338SOL    HW1 4042   3.131   2.112   2.116  0.1312 -0.3185  0.5462
 1338SOL    HW2 4043   2.995   2.055   2.148 -0.2834  0.1853 -0.2794
 1339SOL     OW 4044   3.786   1.124   1.444  0.3387  0.5211  0.1721
 1339SOL    HW1 4045   3.852   1.175   1.491  0.7014 -1.1247  1.5663
 1339SOL    HW2 4046   3.822   1.035   1.443 -1.3617 -0.1943 -0.0072
 1340SOL     OW 4047   1.627   3.868   0.173  0.3382  0.0067 -0.0260
 1340SOL    HW1 4048   1.666   3.795   0.221 -1.1104 -2.5795 -2.4964
 1340SOL    HW2 4049   1.698   3.901   0.118  0.6210 -0.5861 -0.0247
 1341SOL     OW 4050   0.595   0.157   2.247  0.5833  0.0940  0.4787
 1341SOL    HW1 4051   0.570   0.076   2.292  1.8159 -0.4480  0.2311
 1341SOL    HW2 4052   0.641   0.207   2.313  1.7125 -0.3627  0.0572
 1342SOL     OW 4053   3.691   1.384   3.048  0.2661  0.3462 -0.2601
 1342SOL    HW1 4054   3.763   1.379   2.985  1.1646 -2.0204  0.8280
 1342SOL    HW2 4055   3.732   1.367   3.133 -1.0467  2.5928  0.9381
 1343SOL     OW 4056   4.095   0.151   1.245  0.1458 -0.2625 -0.1236
 1343SOL    HW1 4057   4.024   0.131   1.306 -0.2708  1.8929  0.1884
 1343SOL    HW2 4058   4.139   0.067   1.231 -1.7229 -1.4361  0.5919
 1344SOL     OW 4059   4.184   4.674   0.864 -0.9526 -0.0592  0.5239
 1344SOL    HW1 4060   4.097   4.714   0.861 -1.2242 -0.6560 -0.0142
 1344SOL    HW2 4061   4.172   4.589   0.822 -0.2455 -0.4208  1.0336
 1345SOL     OW 4062   3.776   3.679   2.971  0.0160 -0.0586 -0.4950
 1345SOL    HW1 4063   3.821   3.741   2.914 -1.7026  1.0683 -0.7127
 1345SOL    HW2 4064   3.739   3.734   3.040 -1.6043 -0.8140 -0.7284
 1346SOL     OW 4065   2.943   1.844   1.421  0.2189 -0.8430 -0.3522
 1346SOL    HW1 4066   2.876   1.850   1.489  0.9347  0.9897  0.2540
 1346SOL    HW2 4067   2.894   1.842   1.339 -0.6706 -3.4113  0.1483
 1347SOL     OW 4068   2.027   0.873   2.295  0.0671 -0.0820 -0.0317
 1347SOL    HW1 4069   2.053   0.781   2.288  1.6978  0.1183  2.0521
 1347SOL    HW2 4070   2.024   0.889   2.390  1.1167  2.3237 -0.3316
 1348SOL     OW 4071   3.632   1.408   0.327  0.3564 -0.2515  0.5465
 1348SOL    HW1 4072   3.722   1.393   0.297 -0.4299 -2.6303 -0.8450
 1348SOL    HW2 4073   3.635   1.391   0.421  1.1874 -1.2139  0.3552
 1349SOL     OW 4074   1.455   2.377   2.685 -0.0043 -0.0568  0.2330
 1349SOL    HW1 4075   1.468   2.435   2.760  2.5957 -0.2572  0.0294
 1349SOL    HW2 4076   1.407   2.431   2.622 -0.2592  0.8561  1.1776
 1350SOL     OW 4077   4.887   0.181   3.433 -0.4943  0.3257  0.1473
 1350SOL    HW1 4078   4.961   0.166   3.375 -1.1071 -0.7638 -0.3819
 1350SOL    HW2 4079   4.910   0.134   3.514 -1.3690 -1.6119 -0.6660
 1351SOL     OW 4080   0.363   2.413   2.419  0.9873  0.0814 -0.0631
 1351SOL    HW1 4081   0.277   2.418   2.460  1.1059 -2.7488  0.6882
 1351SOL    HW2 4082   0.351   2.454   2.333 -1.4822 -1.3952 -0.5149
 1352SOL     OW 4083   3.001   1.952   0.593  0.8991  0.1609  0.3020
 1352SOL    HW1 4084   2.978   1.926   0.683  1.1800  1.6031  0.8210
 1352SOL    HW2 4085   3.069   1.891   0.567  1.1387  0.0043  1.2574
 1353SOL     OW 4086   0.854   3.957   3.358  0.2870 -0.3873  0.4084
 1353SOL    HW1 4087   0.948   3.973   3.359  0.0603  1.0396  0.9788
 1353SOL    HW2 4088   0.845   3.869   3.322  1.9164 -1.0839  1.5802
 1354SOL     OW 4089   3.828   0.851   2.243  0.0916 -0.4046  0.1373
 1354SOL    HW1 4090   3.818   0.834   2.336  2.1514 -0.7695  0.3559
 1354SOL    HW2 4091   3.915   0.817   2.222  1.9740  4.1795 -0.7702
 1355SOL     OW 4092   4.715   0.488   2.193  0.3725 -0.1489  0.1956
 1355SOL    HW1 4093   4.790   0.528   2.237 -0.6746  0.7812  1.2097
 1355SOL    HW2 4094   4.696   0.409   2.244  1.0296 -0.7483 -0.4515
 1356SOL     OW 4095   0.397   3.484   1.141  0.0185  0.3446 -0.3828
 1356SOL    HW1 4096   0.419   3.565   1.187  3.9295 -1.4043  1.2785
 1356SOL    HW2 4097   0.422   3.501   1.050 -1.2294  1.6172 -0.5241
 1357SOL     OW 4098   3.177   3.893   3.449  0.1806  0.2327 -0.0370
 1357SOL    HW1 4099   3.142   3.867   3.364  1.6419 -0.9098 -0.3306
 1357SOL    HW2 4100   3.158   3.986   3.456  0.5859  0.4854 -1.9060
 1358SOL     OW 4101   0.453   3.189   2.702 -0.9220  0.4625  0.0898
 1358SOL    HW1 4102   0.419   3.276   2.722  1.5995  1.7901 -0.9069
 1358SOL    HW2 4103   0.434   3.177   2.609 -1.3202 -0.0891  0.2405
 1359SOL     OW 4104   1.683   3.246   0.051 -0.6111  0.0268  0.6107
 1359SOL    HW1 4105   1.608   3.186   0.047  0.0608 -1.0498  2.5736
 1359SOL    HW2 4106   1.706   3.248   0.144  0.7331  1.6929  0.2813
 1360SOL     OW 4107   0.241   2.382   1.541 -0.6205  0.0683 -0.6039
 1360SOL    HW1 4108   0.332   2.389   1.570 -1.1114 -1.6962  1.6784
 1360SOL    HW2 4109   0.211   2.472   1.534  0.7747  0.6618  0.5513
 1361SOL     OW 4110   2.539   4.236   1.034  0.0510 -0.0626  0.3337
 1361SOL    HW1 4111   2.515   4.148   1.063  0.5576 -0.3500 -0.0976
 1361SOL    HW2 4112   2.579   4.277   1.111  1.5454 -0.8779  0.0155
 1362SOL     OW 4113   2.110   3.972   3.290  0.2582  0.0088  0.1853
 1362SOL    HW1 4114   2.109   3.896   3.347  1.3630 -0.2243 -0.0784
 1362SOL    HW2 4115   2.088   4.046   3.347 -0.6217 -0.4745  0.4807
 1363SOL     OW 4116   3.108   4.093   2.677  0.0992  0.2514  0.5677
 1363SOL    HW1 4117   3.068   4.157   2.737  0.1362  1.1820 -0.3813
 1363SOL    HW2 4118   3.044   4.083   2.606  1.1139  1.0355 -0.4867
 1364SOL     OW 4119   2.215   1.371   1.442  0.0392 -1.1471 -0.0650
 1364SOL    HW1 4120   2.125   1.397   1.462  0.4041  0.6309 -0.5594
 1364SOL    HW2 4121   2.256   1.359   1.528 -0.6450 -1.9891  0.1634
 1365SOL     OW 4122   1.001   4.023   2.950  0.0489  0.3447 -0.1023
 1365SOL    HW1 4123   1.049   4.032   3.032 -0.7615 -1.6800  0.6509
 1365SOL    HW2 4124   0.909   4.030   2.975 -0.2177 -0.5799 -0.7728
 1366SOL     OW 4125   1.458   0.403   2.885  0.2799  0.6320 -0.3751
 1366SOL    HW1 4126   1.428   0.355   2.808 -0.8987 -0.1401  0.5175
 1366SOL    HW2 4127   1.391   0.385   2.951  0.5015  2.4608  0.3951
 1367SOL     OW 4128   4.341   3.534   0.737  0.4387 -0.0222  0.1601
 1367SOL    HW1 4129   4.292   3.561   0.659  0.7393  0.0740 -0.0002
 1367SOL    HW2 4130   4.309   3.591   0.807  1.0857  0.7941 -0.1782
 1368SOL     OW 4131   1.650   1.544   0.434 -0.2915 -0.3809 -0.2138
 1368SOL    HW1 4132   1.645   1.449   0.423  0.4214 -0.3740 -0.6372
 1368SOL    HW2 4133   1.558   1.572   0.435 -0.7807 -1.4769  4.0335
 1369SOL     OW 4134   4.336   4.159   3.131  0.3812 -0.2342  0.0583
 1369SOL    HW1 4135   4.366   4.198   3.049  2.6658 -0.3829  0.7494
 1369SOL    HW2 4136   4.372   4.070   3.130 -0.6787 -0.6995  0.6670
 1370SOL     OW 4137   3.865   2.938   3.243  0.2676 -0.4067 -0.2248
 1370SOL    HW1 4138   3.891   2.852   3.277  1.1823  0.2194  0.7256
 1370SOL    HW2 4139   3.946   2.975   3.208 -0.3158 -0.3143 -1.5133
 1371SOL     OW 4140   1.871   1.948   3.220 -0.3089  0.1932 -0.4572
 1371SOL    HW1 4141   1.928   1.950   3.143 -0.6914  1.9297 -0.7508
 1371SOL    HW2 4142   1.794   1.900   3.191  0.9087 -2.1476 -0.0667
 1372SOL     OW 4143   1.053   2.535   2.908  0.5415  0.2403  0.3499
 1372SOL    HW1 4144   1.130   2.585   2.936  1.4166 -0.9490  0.1634
 1372SOL    HW2 4145   1.065   2.523   2.814 -0.0332  0.3246  0.2653
 1373SOL     OW 4146   0.735   0.377   1.820  0.2413 -0.2582  0.4482
 1373SOL    HW1 4147   0.692   0.460   1.800  2.2543  0.6127 -0.5032
 1373SOL    HW2 4148   0.670   0.311   1.799 -0.1492  0.9208 -2.5138
 1374SOL     OW 4149   3.621   0.114   0.121 -0.7080  0.7127 -0.1587
 1374SOL    HW1 4150   3.584   0.085   0.204 -0.1428 -0.6334 -0.3491
 1374SOL    HW2 4151   3.558   0.084   0.055 -0.0242 -0.2815 -0.3747
 1375SOL     OW 4152   0.120   3.798   3.104 -0.1992  0.4921 -0.4489
 1375SOL    HW1 4153   0.064   3.739   3.054 -1.3499  1.7697 -0.7157
 1375SOL    HW2 4154   0.155   3.743   3.175 -0.8277 -0.6212 -0.9725
 1376SOL     OW 4155   3.807   4.762   2.333  0.0303 -0.3480  0.4684
 1376SOL    HW1 4156   3.826   4.707   2.257 -0.0102 -1.5552  1.3054
 1376SOL    HW2 4157   3.892   4.774   2.376 -0.2223 -1.3623  1.3138
 1377SOL     OW 4158   1.144   3.205   0.128  0.6458  0.1739  0.3263
 1377SOL    HW1 4159   1.130   3.293   0.161  3.6823  1.5727 -1.6808
 1377SOL    HW2 4160   1.094   3.201   0.046  2.3007  1.0008 -0.8014
 1378SOL     OW 4161   3.354   2.653   0.133  0.0482 -0.0590 -0.1562
 1378SOL    HW1 4162   3.336   2.559   0.144  1.1163 -0.1823  0.6974
 1378SOL    HW2 4163   3.281   2.696   0.179 -0.4734 -0.4656 -0.5930
 1379SOL     OW 4164   4.027   0.466   2.629  0.0690 -0.1743 -0.4961
 1379SOL    HW1 4165   3.985   0.505   2.552  1.8844  2.6482 -0.2051
 1379SOL    HW2 4166   3.964   0.478   2.700 -1.3875 -2.2985 -1.3272
 1380SOL     OW 4167   1.240   3.923   1.727  0.4029 -0.2026 -0.1014
 1380SOL    HW1 4168   1.178   3.990   1.758 -0.7274 -1.0137 -0.5158
 1380SOL    HW2 4169   1.191   3.875   1.660  1.8547 -0.2276 -1.1859
 1381SOL     OW 4170   0.001   4.919   2.714  0.5841  0.3302 -0.2167
 1381SOL    HW1 4171  -0.001   4.916   2.618  0.3561 -1.4377 -0.1919
 1381SOL    HW2 4172   0.048   4.999   2.734  1.6326  0.1745 -1.8321
 1382SOL     OW 4173   3.841   1.513   0.535  0.4078 -0.0151  0.0475
 1382SOL    HW1 4174   3.823   1.421   0.556  0.9692 -0.1607 -0.0801
 1382SOL    HW2 4175   3.853   1.554   0.621  1.6383 -0.3872  0.0834
 1383SOL     OW 4176   0.937   1.303   0.793 -1.2922 -0.0162  0.2397
 1383SOL    HW1 4177   0.950   1.378   0.735 -1.6230 -0.0819  0.0759
 1383SOL    HW2 4178   1.024   1.266   0.805 -1.2057  0.0670 -0.1250
 1384SOL     OW 4179   3.569   4.346   2.223  0.3544  0.3562  0.3898
 1384SOL    HW1 4180   3.491   4.337   2.167 -0.5090  1.5030  1.3483
 1384SOL    HW2 4181   3.538   4.325   2.311  0.7966  1.9913  0.9778
 1385SOL     OW 4182   3.595   2.218   0.523  0.5532 -0.1221  0.2849
 1385SOL    HW1 4183   3.661   2.272   0.566  0.1728  0.4330  0.1800
 1385SOL    HW2 4184   3.644   2.172   0.454  1.4056 -1.8894  1.9853
 1386SOL     OW 4185   4.322   1.071   2.852 -0.1380 -1.2230 -0.5945
 1386SOL    HW1 4186   4.362   1.004   2.906 -1.3587 -1.3547  0.1860
 1386SOL    HW2 4187   4.275   1.023   2.783 -1.8706 -1.2863  0.5542
 1387SOL     OW 4188   1.323   4.888   1.764 -0.5226 -0.4959 -0.3268
 1387SOL    HW1 4189   1.398   4.910   1.819 -1.3168 -0.0771  0.6140
 1387SOL    HW2 4190   1.269   4.967   1.763 -1.4934 -1.1359 -0.0755
 1388SOL     OW 4191   0.450   0.199   2.008 -0.3047 -0.5219 -0.2936
 1388SOL    HW1 4192   0.506   0.193   2.085 -1.4153  0.8395  0.6732
 1388SOL    HW2 4193   0.508   0.181   1.934  0.9443 -1.1316  0.8076
 1389SOL     OW 4194   3.812   3.231   0.175 -0.2796 -0.1801  0.3877
 1389SOL    HW1 4195   3.821   3.313   0.224  2.3966  0.0670 -0.3655
 1389SOL    HW2 4196   3.737   3.245   0.117 -0.8761  1.0896  1.4189
 1390SOL     OW 4197   2.931   2.490   0.491 -0.4522  0.2675 -0.0937
 1390SOL    HW1 4198   2.939   2.398   0.466  1.7694  0.5664 -0.6221
 1390SOL    HW2 4199   2.967   2.495   0.579  0.4712  0.7855 -0.4833
 1391SOL     OW 4200   3.569   3.275   2.521  0.3996  0.3270  0.3630
 1391SOL    HW1 4201   3.637   3.333   2.487 -0.0478  0.1817 -0.8204
 1391SOL    HW2 4202   3.552   3.214   2.450  0.9717 -1.3843  1.6352
 1392SOL     OW 4203   3.814   3.806   2.000  0.6570  0.4522  0.0599
 1392SOL    HW1 4204   3.809   3.750   1.922  0.4970 -0.3662  0.6448
 1392SOL    HW2 4205   3.734   3.786   2.049  0.9831  0.6070  0.6627
 1393SOL     OW 4206   3.895   1.826   2.213 -0.4802 -0.0783 -0.4641
 1393SOL    HW1 4207   3.946   1.757   2.255 -2.1108 -0.9172  0.2169
 1393SOL    HW2 4208   3.849   1.869   2.285 -2.2878 -0.6586 -1.2319
 1394SOL     OW 4209   4.300   2.406   3.364 -0.0479 -0.4390 -0.1232
 1394SOL    HW1 4210   4.333   2.385   3.451  1.1133  2.3976  0.2313
 1394SOL    HW2 4211   4.369   2.376   3.304  1.2767  1.5532  0.3172
 1395SOL     OW 4212   4.692   3.705   1.274 -0.7008 -0.0227  0.5449
 1395SOL    HW1 4213   4.613   3.667   1.313 -0.5673 -0.3987  0.4514
 1395SOL    HW2 4214   4.755   3.709   1.346 -0.8441  0.3939  0.6494
 1396SOL     OW 4215   0.944   3.991   0.431 -0.1792 -0.0840 -0.4275
 1396SOL    HW1 4216   0.898   4.027   0.507 -0.9610  0.5140 -1.1731
 1396SOL    HW2 4217   1.036   3.987   0.459 -0.4752 -0.0006  0.5964
 1397SOL     OW 4218   0.332   1.487   2.255  0.2656  0.0048  0.1418
 1397SOL    HW1 4219   0.277   1.557   2.288  0.5947  0.0080  0.6857
 1397SOL    HW2 4220   0.363   1.519   2.170 -0.9079 -0.1779 -0.3780
 1398SOL     OW 4221   0.798   2.091   2.412  0.8469  0.1801 -0.4801
 1398SOL    HW1 4222   0.804   2.018   2.474 -1.1251  0.8128  0.5485
 1398SOL    HW2 4223   0.726   2.068   2.354  0.9276  0.7994 -0.8350
 1399SOL     OW 4224   4.207   3.241   1.157  0.2646  0.2439  0.1838
 1399SOL    HW1 4225   4.222   3.254   1.250 -1.2291  1.6732  0.2748
 1399SOL    HW2 4226   4.118   3.208   1.151 -0.7471  2.8982 -0.8196
 1400SOL     OW 4227   1.295   2.623   1.661 -0.1659  0.2120 -0.0174
 1400SOL    HW1 4228   1.230   2.579   1.607  0.2575 -0.0564 -0.3213
 1400SOL    HW2 4229   1.245   2.676   1.722 -0.6495  0.5542 -0.7039
 1401SOL     OW 4230   1.441   4.474   1.380 -0.0436  0.8490 -0.6454
 1401SOL    HW1 4231   1.526   4.516   1.392  0.0526  0.1424  1.4313
 1401SOL    HW2 4232   1.379   4.530   1.425  0.1912 -1.4220  2.8514
 1402SOL     OW 4233   0.890   3.796   2.558 -0.3011 -0.4454  0.4777
 1402SOL    HW1 4234   0.837   3.772   2.482 -0.1747  0.1054  0.2101
 1402SOL    HW2 4235   0.915   3.712   2.598  0.6820 -0.7879 -0.8113
 1403SOL     OW 4236   3.990   0.515   2.221 -0.0651  0.6909  0.6446
 1403SOL    HW1 4237   3.926   0.504   2.151  0.5687  1.9779 -0.1582
 1403SOL    HW2 4238   3.937   0.520   2.301 -0.8410  0.0280  0.1894
 1404SOL     OW 4239   4.499   2.576   0.848 -0.0844 -0.2394  0.1118
 1404SOL    HW1 4240   4.473   2.517   0.918 -0.4330  0.2981  0.4466
 1404SOL    HW2 4241   4.422   2.632   0.833 -0.5941 -1.3609 -1.8064
 1405SOL     OW 4242   0.176   4.613   0.281 -0.0815 -0.2622 -0.0864
 1405SOL    HW1 4243   0.088   4.597   0.246  0.3322 -0.0449 -1.2915
 1405SOL    HW2 4244   0.220   4.662   0.211  0.8209  0.1134  0.7319
 1406SOL     OW 4245   2.138   3.776   3.452  0.0193 -0.4863 -0.2168
 1406SOL    HW1 4246   2.196   3.701   3.462  0.5624  0.1081  1.4536
 1406SOL    HW2 4247   2.118   3.803   3.542 -0.3173  1.2393 -0.7709
 1407SOL     OW 4248   1.604   1.823   1.494 -0.3801 -0.0736  0.4383
 1407SOL    HW1 4249   1.630   1.753   1.554 -0.1952  1.1361  1.8442
 1407SOL    HW2 4250   1.561   1.887   1.550 -0.9345  0.7423 -0.8813
 1408SOL     OW 4251   2.954   2.970   0.504 -0.3023 -0.2007  0.6419
 1408SOL    HW1 4252   2.916   2.982   0.417  0.6819 -0.8964  0.0978
 1408SOL    HW2 4253   3.019   3.039   0.512 -0.6150  0.0622  0.9688
 1409SOL     OW 4254   4.750   3.000   3.248  0.0514 -0.8883  0.2097
 1409SOL    HW1 4255   4.750   3.079   3.302 -3.2924 -0.6091  0.0195
 1409SOL    HW2 4256   4.772   3.030   3.161 -0.8716 -0.1545  0.2097
 1410SOL     OW 4257   4.910   4.900   0.136  0.0309  0.2815  0.1301
 1410SOL    HW1 4258   4.870   4.819   0.167 -0.9237  0.9946  0.8768
 1410SOL    HW2 4259   4.963   4.875   0.061 -1.6077 -0.7774 -0.7175
 1411SOL     OW 4260   4.518   2.639   3.086 -0.4033 -0.2150 -0.2044
 1411SOL    HW1 4261   4.565   2.567   3.042 -0.7778 -0.2932 -0.4876
 1411SOL    HW2 4262   4.585   2.683   3.138 -0.0904 -0.5452 -0.3188
 1412SOL     OW 4263   2.626   4.745   1.103 -0.0791 -0.2302 -0.5741
 1412SOL    HW1 4264   2.655   4.782   1.187 -0.4041 -0.3483 -0.4080
 1412SOL    HW2 4265   2.550   4.798   1.079 -0.2255 -0.4494 -0.5975
 1413SOL     OW 4266   4.481   1.716   2.300 -0.3152  0.4336  0.0870
 1413SOL    HW1 4267   4.531   1.769   2.239  1.4258 -1.3886 -0.1824
 1413SOL    HW2 4268   4.397   1.702   2.256 -0.7939  2.7763  0.1335
 1414SOL     OW 4269   1.752   1.068   0.127  0.4612  0.5257 -0.5815
 1414SOL    HW1 4270   1.824   1.013   0.157  0.7895  1.2034 -0.1228
 1414SOL    HW2 4271   1.783   1.157   0.139 -1.2194  0.9048  1.6293
 1415SOL     OW 4272   3.292   4.878   1.944 -0.0546 -0.3320  0.4853
 1415SOL    HW1 4273   3.351   4.904   1.874 -1.0977 -1.4151 -0.8568
 1415SOL    HW2 4274   3.349   4.856   2.017  1.1124  0.0150 -0.2976
 1416SOL     OW 4275   4.394   3.116   2.027  0.0256  0.3451 -0.5015
 1416SOL    HW1 4276   4.308   3.153   2.005 -0.4651 -1.4573 -1.7680
 1416SOL    HW2 4277   4.397   3.117   2.123 -0.7654  1.8025 -0.4675
 1417SOL     OW 4278   2.882   2.004   0.142 -0.0257  0.1953 -0.2810
 1417SOL    HW1 4279   2.915   2.066   0.078 -0.5432 -1.5087 -2.3082
 1417SOL    HW2 4280   2.889   2.050   0.226  2.2066  1.9130 -1.3004
 1418SOL     OW 4281   4.015   3.869   1.300  0.6079 -0.3609  0.2933
 1418SOL    HW1 4282   3.963   3.902   1.373  0.0449  1.6164 -0.9204
 1418SOL    HW2 4283   3.953   3.816   1.249  0.3519  0.1678  0.0401
 1419SOL     OW 4284   0.005   2.120   3.371  0.1193  0.7977 -0.6520
 1419SOL    HW1 4285  -0.089   2.131   3.384  0.4140  1.7498  0.8288
 1419SOL    HW2 4286   0.045   2.190   3.422  1.6692 -0.0820 -0.6031
 1420SOL     OW 4287   1.122   1.792   1.715 -0.2712 -0.3220  0.3759
 1420SOL    HW1 4288   1.197   1.795   1.775 -0.6987  1.4657  0.8905
 1420SOL    HW2 4289   1.045   1.789   1.771 -0.7066  2.0299  0.0214
 1421SOL     OW 4290   0.800   4.277   0.750  0.1291  0.0376 -0.3567
 1421SOL    HW1 4291   0.839   4.365   0.755 -1.3659  0.6606  1.2627
 1421SOL    HW2 4292   0.710   4.293   0.723  0.0235 -1.0782 -0.6860
 1422SOL     OW 4293   2.372   2.480   1.233  0.3686  0.3919 -0.0728
 1422SOL    HW1 4294   2.384   2.575   1.229 -0.5833  0.5151 -0.3573
 1422SOL    HW2 4295   2.290   2.464   1.186 -0.3530 -0.3896  1.3786
 1423SOL     OW 4296   2.466   1.821   1.424 -0.5460  0.3274 -0.2924
 1423SOL    HW1 4297   2.499   1.827   1.514 -0.7454 -0.1739 -0.1770
 1423SOL    HW2 4298   2.395   1.757   1.430 -2.4072  2.2697 -0.2895
 1424SOL     OW 4299   3.101   4.544   0.644 -0.0373  0.3191 -0.3313
 1424SOL    HW1 4300   3.147   4.503   0.571 -0.6580  0.2158 -0.6795
 1424SOL    HW2 4301   3.021   4.579   0.604 -0.0925  0.7986  0.1880
 1425SOL     OW 4302   1.550   2.938   3.008 -0.1895  0.1472  0.2169
 1425SOL    HW1 4303   1.495   3.015   2.994  0.7064  0.4482 -2.1149
 1425SOL    HW2 4304   1.519   2.875   2.943  0.8259 -0.4593  0.3056
 1426SOL     OW 4305   3.069   0.749   1.906 -0.6166  0.5226  0.5064
 1426SOL    HW1 4306   3.034   0.697   1.978 -2.2349  1.1858  0.2522
 1426SOL    HW2 4307   3.138   0.695   1.868 -1.7193 -1.1106  0.7251
 1427SOL     OW 4308   4.011   4.359   2.327  0.0634  0.1614  0.2477
 1427SOL    HW1 4309   3.947   4.288   2.332  0.0832  0.1270  0.0205
 1427SOL    HW2 4310   3.996   4.411   2.407  0.4157 -0.4080  0.6912
 1428SOL     OW 4311   3.813   0.927   1.831  0.4057 -0.4364 -0.0922
 1428SOL    HW1 4312   3.866   0.898   1.906 -0.5541 -0.4275  0.6138
 1428SOL    HW2 4313   3.863   0.900   1.754  1.4050 -0.4717  0.5500
 1429SOL     OW 4314   0.405   1.666   1.687 -0.0488  0.4427 -0.1079
 1429SOL    HW1 4315   0.388   1.734   1.622  1.8028  1.0640  0.0028
 1429SOL    HW2 4316   0.318   1.634   1.712 -0.8457 -0.4489 -3.5128
 1430SOL     OW 4317   2.677   0.153   0.152  0.2315 -0.1083  0.0975
 1430SOL    HW1 4318   2.591   0.196   0.155 -0.3151 -0.9953 -1.5755
 1430SOL    HW2 4319   2.657   0.059   0.160  1.1792 -0.2559  1.0229
 1431SOL     OW 4320   2.377   0.818   3.314  0.1463  0.2162 -0.3949
 1431SOL    HW1 4321   2.322   0.882   3.359 -0.5811 -1.2182  0.8566
 1431SOL    HW2 4322   2.395   0.751   3.380  2.6207  0.1446 -1.0556
 1432SOL     OW 4323   4.403   4.000   1.799 -0.5203 -0.0662  0.3695
 1432SOL    HW1 4324   4.413   4.090   1.767  0.1336  0.3968  1.8008
 1432SOL    HW2 4325   4.492   3.963   1.795 -0.9032 -0.9141 -0.8992
 1433SOL     OW 4326   0.171   0.223   1.158 -0.0297 -0.1019 -0.4021
 1433SOL    HW1 4327   0.137   0.305   1.193  0.5302  0.3770 -0.9406
 1433SOL    HW2 4328   0.179   0.166   1.234  1.0715  0.8767  0.2539
 1434SOL     OW 4329   2.997   0.237   1.928  0.5611 -0.3467 -0.0696
 1434SOL    HW1 4330   3.047   0.246   2.009  1.5313 -1.0967 -0.5663
 1434SOL    HW2 4331   2.915   0.284   1.945  1.6803  1.4634  0.5261
 1435SOL     OW 4332   3.281   3.768   2.551 -0.4841  0.1572 -0.1989
 1435SOL    HW1 4333   3.273   3.857   2.515 -2.3377 -0.6955 -2.0934
 1435SOL    HW2 4334   3.192   3.746   2.579 -0.3319 -1.5990 -1.0188
 1436SOL     OW 4335   3.799   1.587   0.814 -0.2637  0.0003 -0.0171
 1436SOL    HW1 4336   3.740   1.648   0.770 -0.9971 -2.1989 -2.3686
 1436SOL    HW2 4337   3.756   1.569   0.898 -1.1919  1.0147 -0.2528
 1437SOL     OW 4338   1.678   0.501   1.770  0.2246 -0.5095 -0.3411
 1437SOL    HW1 4339   1.749   0.507   1.707 -0.4894 -2.3100 -1.3935
 1437SOL    HW2 4340   1.610   0.559   1.735  1.1142  1.2472  0.6893
 1438SOL     OW 4341   4.690   3.144   1.180  0.1104 -0.2742  0.3187
 1438SOL    HW1 4342   4.711   3.178   1.093 -2.0626 -1.0388 -0.5825
 1438SOL    HW2 4343   4.774   3.117   1.217  1.2751  1.5444 -0.8626
 1439SOL     OW 4344   0.363   4.707   2.272  0.6589 -0.0162  0.1184
 1439SOL    HW1 4345   0.394   4.785   2.318  2.3021 -0.4876 -0.1039
 1439SOL    HW2 4346   0.324   4.741   2.191  1.0880  0.6014  0.1627
 1440SOL     OW 4347   3.048   4.443   1.003  0.2617 -0.0659 -0.5604
 1440SOL    HW1 4348   3.078   4.394   1.079  1.7302  0.4749 -0.7493
 1440SOL    HW2 4349   3.012   4.377   0.944  1.5238 -0.8485 -0.4964
 1441SOL     OW 4350   2.871   3.083   1.581  0.1629  0.2983 -0.4494
 1441SOL    HW1 4351   2.863   3.029   1.659 -1.5731 -0.5390 -1.1430
 1441SOL    HW2 4352   2.952   3.054   1.539  1.8019  1.6213  1.6047
 1442SOL     OW 4353   2.475   4.485   1.336 -0.2332  0.5220  0.5047
 1442SOL    HW1 4354   2.508   4.395   1.339 -0.4150  0.4383  0.1219
 1442SOL    HW2 4355   2.540   4.534   1.286 -1.3321  0.0514 -1.5001
 1443SOL     OW 4356   3.350   2.643   0.582 -0.4119 -0.3592  0.0050
 1443SOL    HW1 4357   3.327   2.552   0.563 -0.7866 -0.1144 -0.7812
 1443SOL    HW2 4358   3.445   2.644   0.587 -0.3264 -0.5929 -1.1853
 1444SOL     OW 4359   2.003   0.605   0.332 -0.5664  0.1930 -0.2536
 1444SOL    HW1 4360   2.033   0.515   0.334 -0.8632  0.0810 -0.7107
 1444SOL    HW2 4361   1.945   0.613   0.408 -0.6597 -0.0466 -0.2982
 1445SOL     OW 4362   4.234   1.469   3.352 -0.2812 -0.3707 -0.2410
 1445SOL    HW1 4363   4.306   1.519   3.391  0.8347 -0.9227 -1.5187
 1445SOL    HW2 4364   4.249   1.379   3.381  0.0589 -0.6336 -1.1985
 1446SOL     OW 4365   1.763   0.168   0.440 -0.5510  0.1081  0.3239
 1446SOL    HW1 4366   1.686   0.117   0.413 -0.5297 -0.0224  0.5134
 1446SOL    HW2 4367   1.829   0.103   0.463 -0.7559  0.2226  1.2388
 1447SOL     OW 4368   0.276   1.629   2.874 -0.9917  0.4825 -0.3360
 1447SOL    HW1 4369   0.312   1.552   2.831 -0.5876 -0.6144  1.8195
 1447SOL    HW2 4370   0.279   1.698   2.808 -0.0192 -0.9802 -1.8787
 1448SOL     OW 4371   0.485   4.003   1.724 -0.6161 -0.4355 -0.0974
 1448SOL    HW1 4372   0.513   3.922   1.682 -0.2815 -0.5898  0.4169
 1448SOL    HW2 4373   0.560   4.030   1.776 -0.7732  0.1385 -0.1655
 1449SOL     OW 4374   2.052   2.635   1.192  0.4473 -0.1938  0.1571
 1449SOL    HW1 4375   1.961   2.662   1.187 -0.0542 -1.8322 -0.0990
 1449SOL    HW2 4376   2.093   2.675   1.116  0.2077  1.3783  0.8106
 1450SOL     OW 4377   2.042   2.031   0.603  0.0095 -0.2068  0.0700
 1450SOL    HW1 4378   2.084   1.958   0.556 -0.4745  0.9758 -2.3985
 1450SOL    HW2 4379   1.948   2.017   0.590 -0.0793  1.7898 -2.2088
 1451SOL     OW 4380   3.100   0.216   2.716  0.3011  0.3048  0.0074
 1451SOL    HW1 4381   3.041   0.196   2.644  0.3311  0.8866 -0.1869
 1451SOL    HW2 4382   3.184   0.177   2.692  0.6134  1.4355 -0.7994
 1452SOL     OW 4383   2.741   4.524   3.178 -0.3666  0.9970 -0.1055
 1452SOL    HW1 4384   2.653   4.556   3.158 -1.4358 -1.7678 -0.3604
 1452SOL    HW2 4385   2.731   4.480   3.263  0.8719  0.9350  0.0296
 1453SOL     OW 4386   4.013   4.132   0.609  0.3685 -0.3750 -0.6365
 1453SOL    HW1 4387   3.934   4.093   0.647  0.3730  0.1910 -0.0267
 1453SOL    HW2 4388   4.069   4.150   0.684 -0.0870  1.8203 -0.7432
 1454SOL     OW 4389   0.045   0.680   2.222  0.6583  0.4444  0.0005
 1454SOL    HW1 4390   0.057   0.729   2.140 -1.6163  1.8430  0.3966
 1454SOL    HW2 4391   0.072   0.742   2.290  1.5322 -0.3358  0.3832
 1455SOL     OW 4392   1.040   2.786   2.086  0.3427  0.5145  0.6902
 1455SOL    HW1 4393   1.085   2.838   2.153  0.5383  0.6555  0.4488
 1455SOL    HW2 4394   0.947   2.803   2.102  0.4242  2.3442 -0.4852
 1456SOL     OW 4395   4.221   0.435   2.927  0.0622 -0.1821  0.0050
 1456SOL    HW1 4396   4.277   0.489   2.983  0.2918  0.5730 -0.9185
 1456SOL    HW2 4397   4.155   0.495   2.894 -0.8101 -0.8925  0.4298
 1457SOL     OW 4398   0.478   1.773   3.457  0.0485  0.3521 -0.7548
 1457SOL    HW1 4399   0.402   1.831   3.452 -0.2578 -0.1547 -3.5533
 1457SOL    HW2 4400   0.551   1.829   3.481 -1.0295  0.9997  1.1676
 1458SOL     OW 4401   2.067   3.733   1.401  0.0816 -0.2495  0.7920
 1458SOL    HW1 4402   2.140   3.793   1.411  0.1974 -0.4836  1.4240
 1458SOL    HW2 4403   2.057   3.693   1.488 -2.1435  1.3284  1.3709
 1459SOL     OW 4404   1.784   3.650   1.954  0.2101  0.6789  0.5159
 1459SOL    HW1 4405   1.752   3.560   1.949 -2.0360  1.4321  0.1108
 1459SOL    HW2 4406   1.869   3.643   1.996 -0.1745 -1.5711  1.0518
 1460SOL     OW 4407   2.309   3.404   2.182  0.2496  0.4780  0.1569
 1460SOL    HW1 4408   2.278   3.358   2.260 -4.3128 -1.7584 -2.5318
 1460SOL    HW2 4409   2.272   3.492   2.189  1.8529  1.1178  1.4103
 1461SOL     OW 4410   3.758   2.658   2.851 -0.0129  0.6174  0.2127
 1461SOL    HW1 4411   3.764   2.598   2.925  0.6629  0.7476  0.2754
 1461SOL    HW2 4412   3.849   2.675   2.827 -0.1812  1.7589  0.3120
 1462SOL     OW 4413   0.353   3.943   3.062 -0.1391 -0.2080 -0.2997
 1462SOL    HW1 4414   0.422   3.878   3.047  0.0692  0.1438 -0.9080
 1462SOL    HW2 4415   0.272   3.892   3.058 -0.0153 -0.3590 -1.3694
 1463SOL     OW 4416   2.581   0.783   2.335 -0.1868  0.2932  0.2832
 1463SOL    HW1 4417   2.656   0.806   2.389 -0.3952  1.9272 -0.0495
 1463SOL    HW2 4418   2.589   0.840   2.258 -1.2608 -0.1626 -0.1875
 1464SOL     OW 4419   1.829   2.138   1.044  0.2919  0.6446 -0.3172
 1464SOL    HW1 4420   1.855   2.151   1.136  0.0643 -0.1697 -0.1278
 1464SOL    HW2 4421   1.906   2.098   1.003  0.5978  1.5393 -0.6257
 1465SOL     OW 4422   4.221   4.120   2.488 -0.4021  0.1013 -0.1310
 1465SOL    HW1 4423   4.167   4.161   2.556  0.0566 -0.0657  0.3396
 1465SOL    HW2 4424   4.272   4.192   2.451  1.6417 -0.2230  1.8305
 1466SOL     OW 4425   1.872   4.125   2.419  0.3101  0.0784 -0.5846
 1466SOL    HW1 4426   1.901   4.215   2.433  0.6783 -0.1424  0.1024
 1466SOL    HW2 4427   1.777   4.130   2.421  0.3342  0.3153  0.3870
 1467SOL     OW 4428   0.292   0.075   0.148 -0.2305 -0.3495 -0.4729
 1467SOL    HW1 4429   0.272   0.014   0.218 -0.4890  0.6297  0.3256
 1467SOL    HW2 4430   0.213   0.075   0.093  0.1677 -1.5079 -1.0903
 1468SOL     OW 4431   3.299   2.059   2.130  0.7747  0.3331  0.4179
 1468SOL    HW1 4432   3.370   2.099   2.080  0.7348  1.4481  1.2373
 1468SOL    HW2 4433   3.342   2.012   2.201  0.6919  1.2523  1.0867
 1469SOL     OW 4434   4.241   4.113   1.048  0.5527 -0.2013 -0.0253
 1469SOL    HW1 4435   4.251   4.077   1.136  1.2761 -0.3940 -0.1790
 1469SOL    HW2 4436   4.244   4.208   1.060 -3.6758  0.0045  0.6764
 1470SOL     OW 4437   0.959   3.329   1.449 -0.1374 -0.2698  0.2141
 1470SOL    HW1 4438   0.963   3.280   1.366  0.2947 -2.0181  1.2194
 1470SOL    HW2 4439   1.023   3.399   1.438 -1.6479  0.8935 -1.7375
 1471SOL     OW 4440   4.414   3.098   2.885 -0.2190  0.1052  0.0375
 1471SOL    HW1 4441   4.417   3.192   2.904  0.1908  0.0421  0.3047
 1471SOL    HW2 4442   4.367   3.061   2.960  1.7143 -0.1898  1.1798
 1472SOL     OW 4443   4.874   0.386   0.303  0.2814  0.2708 -0.2102
 1472SOL    HW1 4444   4.865   0.290   0.300  1.3736  0.1273  0.4851
 1472SOL    HW2 4445   4.817   0.412   0.376 -1.1061  0.3230 -1.2756
 1473SOL     OW 4446   1.316   2.412   1.399 -0.2429 -0.5971  0.3128
 1473SOL    HW1 4447   1.404   2.419   1.436 -0.3682 -0.0018  0.4957
 1473SOL    HW2 4448   1.311   2.482   1.334 -0.4008 -0.9642 -0.0792
 1474SOL     OW 4449   2.705   4.125   0.277  0.5198 -0.2549 -0.8878
 1474SOL    HW1 4450   2.783   4.172   0.306  0.3462 -0.5783  0.1408
 1474SOL    HW2 4451   2.639   4.193   0.264  0.5043 -0.1347 -0.1856
 1475SOL     OW 4452   0.465   2.825   2.361  0.4919  0.0229  0.7735
 1475SOL    HW1 4453   0.378   2.814   2.323  0.7359  2.0183 -0.4903
 1475SOL    HW2 4454   0.470   2.756   2.428 -1.5179 -0.9983 -0.0219
 1476SOL     OW 4455   3.415   4.267   1.546  0.1721  0.0778  0.1694
 1476SOL    HW1 4456   3.412   4.345   1.602 -0.1751  0.4828 -0.3967
 1476SOL    HW2 4457   3.462   4.202   1.598 -0.1950  0.4195  0.9579
 1477SOL     OW 4458   4.000   2.750   2.804 -0.6722 -0.3470 -0.8969
 1477SOL    HW1 4459   4.090   2.725   2.784 -0.6335 -0.3085 -0.7766
 1477SOL    HW2 4460   3.992   2.840   2.771 -0.8766 -0.5915 -1.5191
 1478SOL     OW 4461   0.706   1.482   0.554  0.7468  0.2991 -0.1562
 1478SOL    HW1 4462   0.793   1.520   0.568  0.5577  0.3962  0.8390
 1478SOL    HW2 4463   0.714   1.432   0.473  1.0145  2.4099 -1.5058
 1479SOL     OW 4464   0.506   3.128   3.338  0.6500 -0.0118  0.2718
 1479SOL    HW1 4465   0.546   3.089   3.415  0.0636 -0.0632  0.5579
 1479SOL    HW2 4466   0.572   3.189   3.305  0.8960  0.0305  0.8294
 1480SOL     OW 4467   0.817   3.694   2.310 -0.4146  0.4129 -0.0400
 1480SOL    HW1 4468   0.830   3.783   2.278  3.1321  0.4093  1.0370
 1480SOL    HW2 4469   0.793   3.644   2.231  0.3446  1.8206 -1.2201
 1481SOL     OW 4470   2.881   1.337   2.962 -0.4117  0.5520  0.0988
 1481SOL    HW1 4471   2.920   1.387   2.891 -1.2685 -0.3432 -1.0621
 1481SOL    HW2 4472   2.882   1.395   3.038 -0.9126  2.1299 -1.0683
 1482SOL     OW 4473   3.922   1.528   1.597 -0.0430  0.1367  0.3856
 1482SOL    HW1 4474   3.935   1.437   1.626 -1.1030 -1.5017 -3.5816
 1482SOL    HW2 4475   3.840   1.555   1.637  0.0999 -0.7939  1.3318
 1483SOL     OW 4476   0.682   4.682   2.236 -0.3341  0.6448 -0.1255
 1483SOL    HW1 4477   0.675   4.592   2.267  0.8312 -0.0651 -1.7248
 1483SOL    HW2 4478   0.592   4.708   2.217 -0.6582 -0.3247 -0.0036
 1484SOL     OW 4479   1.794   2.861   1.563 -0.0308 -0.3359  0.3935
 1484SOL    HW1 4480   1.727   2.799   1.590  2.2165 -2.9275  0.4993
 1484SOL    HW2 4481   1.778   2.875   1.470 -0.2007 -1.7153  0.1878
 1485SOL     OW 4482   1.936   0.179   3.245 -1.2256 -0.1333  0.0928
 1485SOL    HW1 4483   1.964   0.158   3.334  1.1803 -0.9382 -0.7853
 1485SOL    HW2 4484   1.889   0.101   3.216 -0.8008 -0.4234  0.1795
 1486SOL     OW 4485   0.608   0.249   0.740 -0.1797  0.7395  0.1334
 1486SOL    HW1 4486   0.614   0.329   0.687 -0.4612 -0.4838 -1.8572
 1486SOL    HW2 4487   0.545   0.270   0.808  0.5947  2.5655  0.3448
 1487SOL     OW 4488   0.605   3.281   0.840  0.1485 -0.1335  0.2530
 1487SOL    HW1 4489   0.535   3.247   0.896  1.3569 -1.0443  1.2859
 1487SOL    HW2 4490   0.596   3.376   0.846 -1.8279 -0.2040 -0.7669
 1488SOL     OW 4491   3.249   2.383   2.157 -0.3695 -0.1772  0.4615
 1488SOL    HW1 4492   3.259   2.334   2.075  0.4036 -0.0192  0.4555
 1488SOL    HW2 4493   3.303   2.336   2.220  2.2148  1.8110 -0.0554
 1489SOL     OW 4494   3.301   4.356   2.105  0.3842  0.1646 -0.5282
 1489SOL    HW1 4495   3.216   4.395   2.085  0.2078  0.6226  1.0098
 1489SOL    HW2 4496   3.284   4.298   2.179  1.2104 -0.5863 -0.9119
 1490SOL     OW 4497   3.436   2.672   1.243 -0.0110 -0.3682 -0.1149
 1490SOL    HW1 4498   3.426   2.698   1.152  0.2761  1.5665  0.3661
 1490SOL    HW2 4499   3.512   2.614   1.243  0.9237  0.8114 -0.9236
 1491SOL     OW 4500   2.523   3.078   0.151 -0.7582 -0.1792 -0.1561
 1491SOL    HW1 4501   2.464   3.149   0.124  0.7560  0.9776 -0.5724
 1491SOL    HW2 4502   2.541   3.030   0.070 -0.5018 -0.0325 -0.1877
 1492SOL     OW 4503   1.676   4.706   2.528 -0.0509 -0.4075 -0.2255
 1492SOL    HW1 4504   1.732   4.643   2.483 -0.6565  0.0692 -1.7245
 1492SOL    HW2 4505   1.587   4.676   2.509 -0.3544  0.9616 -1.1257
 1493SOL     OW 4506   1.082   2.719   1.210 -0.5104  0.2536  0.4092
 1493SOL    HW1 4507   1.164   2.722   1.161  0.4967  1.6371  2.0575
 1493SOL    HW2 4508   1.018   2.686   1.148  1.1091 -0.0026 -1.1985
 1494SOL     OW 4509   2.444   1.118   0.613 -0.1769  0.5747  0.1715
 1494SOL    HW1 4510   2.500   1.071   0.551 -0.3883 -0.6847  0.8904
 1494SOL    HW2 4511   2.502   1.184   0.652  0.3514  0.3924 -0.2862
 1495SOL     OW 4512   4.851   1.571   0.975  0.3387 -0.3219 -0.5705
 1495SOL    HW1 4513   4.913   1.562   1.048  2.2879  0.0800 -2.1090
 1495SOL    HW2 4514   4.776   1.616   1.015  1.4630  0.1795  1.1474
 1496SOL     OW 4515   1.391   4.892   1.145  0.7945 -0.8339 -0.1501
 1496SOL    HW1 4516   1.361   4.801   1.154  2.3689 -1.2755  1.1967
 1496SOL    HW2 4517   1.428   4.913   1.231  0.4975  1.0946 -0.4490
 1497SOL     OW 4518   1.224   1.729   2.824 -0.1998  0.2607 -0.4711
 1497SOL    HW1 4519   1.313   1.738   2.858 -0.1732 -0.1358 -0.4363
 1497SOL    HW2 4520   1.179   1.673   2.888  0.1543 -1.4002 -1.6152
 1498SOL     OW 4521   4.600   1.397   0.983 -0.1245  0.3359 -0.2946
 1498SOL    HW1 4522   4.673   1.434   0.932  0.5099 -0.2360  0.1791
 1498SOL    HW2 4523   4.531   1.382   0.918  0.0472  1.2192 -0.6911
 1499SOL     OW 4524   1.487   2.296   3.394  0.2115  0.1512 -0.0186
 1499SOL    HW1 4525   1.485   2.392   3.398 -3.9250  0.2353  0.5113
 1499SOL    HW2 4526   1.520   2.268   3.479  1.8061  1.0313 -0.3097
 1500SOL     OW 4527   2.749   4.820   2.513  0.1837  0.1819  0.2350
 1500SOL    HW1 4528   2.677   4.788   2.458  0.6895 -0.5150 -0.0394
 1500SOL    HW2 4529   2.726   4.790   2.601  0.2916 -0.3087  0.0979
 1501SOL     OW 4530   3.752   0.322   2.173 -0.2520 -0.1282 -0.6585
 1501SOL    HW1 4531   3.674   0.280   2.135 -0.1343  0.5535 -1.6984
 1501SOL    HW2 4532   3.816   0.323   2.102  0.5868 -0.3287  0.0738
 1502SOL     OW 4533   1.531   0.030   1.938 -0.3862  0.7088  0.3073
 1502SOL    HW1 4534   1.614  -0.017   1.927 -1.2942 -0.7723 -0.4192
 1502SOL    HW2 4535   1.515   0.029   2.033  1.4849  2.9897  0.7516
 1503SOL     OW 4536   2.514   1.279   1.559  0.2314 -0.4190  0.1932
 1503SOL    HW1 4537   2.463   1.360   1.565  1.2462  0.1965  0.9164
 1503SOL    HW2 4538   2.553   1.281   1.472 -0.1807 -0.4028  0.0071
 1504SOL     OW 4539   0.626   0.841   3.107  0.2421 -0.0077  0.2728
 1504SOL    HW1 4540   0.545   0.865   3.063  0.9285 -0.4945 -1.3041
 1504SOL    HW2 4541   0.602   0.837   3.200 -1.0501  1.7932  0.0654
 1505SOL     OW 4542   3.003   0.569   1.083 -0.2784 -0.2562  0.3112
 1505SOL    HW1 4543   3.045   0.503   1.138  2.7177  2.4348  1.5566
 1505SOL    HW2 4544   2.940   0.612   1.140 -0.8961 -0.7824  0.0419
 1506SOL     OW 4545   0.277   0.050   0.961  0.2736 -0.2825  0.5655
 1506SOL    HW1 4546   0.309  -0.033   0.998 -1.5865 -0.2286  2.5006
 1506SOL    HW2 4547   0.226   0.089   1.032  1.8666  3.0224  0.0611
 1507SOL     OW 4548   3.757   1.933   2.429 -0.5383 -0.5051 -0.6238
 1507SOL    HW1 4549   3.790   1.944   2.519  1.6050  0.2677 -1.4282
 1507SOL    HW2 4550   3.728   2.020   2.404 -0.1143 -0.4774 -1.0300
 1508SOL     OW 4551   2.895   0.293   0.159  0.1451  0.4871 -0.6634
 1508SOL    HW1 4552   2.824   0.229   0.164  0.7819 -0.2155 -0.4584
 1508SOL    HW2 4553   2.850   0.377   0.150 -0.7051  0.0146 -1.0047
 1509SOL     OW 4554   2.952   3.718   2.063  0.2019 -0.1837  0.3509
 1509SOL    HW1 4555   2.890   3.661   2.017  0.3764  0.7710 -1.1109
 1509SOL    HW2 4556   3.036   3.701   2.021  0.1808  1.4391 -0.4088
 1510SOL     OW 4557   0.539   1.776   2.364 -0.3266  0.1445  0.1823
 1510SOL    HW1 4558   0.537   1.780   2.268  1.4527 -1.3235  0.0269
 1510SOL    HW2 4559   0.540   1.867   2.392  1.5250  0.6498 -1.3084
 1511SOL     OW 4560   0.842   2.192   0.090  0.5030 -0.2444  0.5266
 1511SOL    HW1 4561   0.839   2.216  -0.003  0.6243  2.4947  1.1554
 1511SOL    HW2 4562   0.935   2.198   0.113  0.4245 -0.5394  0.9283
 1512SOL     OW 4563   1.144   4.659   0.630  0.4793 -0.1256 -0.1976
 1512SOL    HW1 4564   1.116   4.690   0.544  1.4459 -0.8639 -0.7918
 1512SOL    HW2 4565   1.217   4.717   0.653  0.0885  0.2042  0.2292
 1513SOL     OW 4566   3.214   3.284   2.714 -0.5252  0.3490 -0.0809
 1513SOL    HW1 4567   3.150   3.240   2.769 -0.9025  0.6022 -0.3115
 1513SOL    HW2 4568   3.164   3.313   2.638 -0.5754  2.2802  0.6262
 1514SOL     OW 4569   1.985   1.368   3.466  0.1362 -0.3830  0.1417
 1514SOL    HW1 4570   1.969   1.460   3.490  0.0584 -0.5171  0.6106
 1514SOL    HW2 4571   1.906   1.342   3.418  0.4788  0.0165 -0.6479
 1515SOL     OW 4572   4.627   1.752   2.566  0.1544  0.3650 -0.0192
 1515SOL    HW1 4573   4.652   1.839   2.533  1.7402 -0.6168 -1.6220
 1515SOL    HW2 4574   4.603   1.703   2.487 -0.6629 -0.6928  0.8587
 1516SOL     OW 4575   1.550   2.173   2.305  0.2384 -0.2177  0.1789
 1516SOL    HW1 4576   1.523   2.200   2.217  1.5815 -0.5475 -0.3740
 1516SOL    HW2 4577   1.585   2.253   2.344 -0.6556  0.0003  0.5391
 1517SOL     OW 4578   2.258   2.305   0.344 -0.6663 -0.0604 -0.3515
 1517SOL    HW1 4579   2.259   2.252   0.424 -0.9196 -1.0763 -0.9925
 1517SOL    HW2 4580   2.192   2.373   0.361 -0.2193  0.1598  0.5519
 1518SOL     OW 4581   2.919   2.789   2.801 -0.0382  0.2247  0.2343
 1518SOL    HW1 4582   2.973   2.816   2.727 -0.1460  0.2368  0.1598
 1518SOL    HW2 4583   2.942   2.697   2.815  1.5697  0.7804  1.5506
 1519SOL     OW 4584   3.648   0.364   2.757 -0.0871 -0.4940  0.3290
 1519SOL    HW1 4585   3.666   0.336   2.847 -0.5530 -0.5944  0.3921
 1519SOL    HW2 4586   3.693   0.448   2.749 -1.4488  0.3736  1.2176
 1520SOL     OW 4587   1.907   0.712   2.698  0.2584  0.2467  0.0809
 1520SOL    HW1 4588   1.969   0.779   2.667  0.4279 -0.6457 -1.5740
 1520SOL    HW2 4589   1.853   0.692   2.622 -0.0484 -1.2163  0.6529
 1521SOL     OW 4590   3.585   4.721   2.538 -0.1436  0.3701  0.6487
 1521SOL    HW1 4591   3.611   4.635   2.570 -1.5496  0.0363  0.9529
 1521SOL    HW2 4592   3.635   4.732   2.457  0.5668 -0.4204  0.9586
 1522SOL     OW 4593   0.778   2.901   2.044  0.2706 -0.7339  0.6412
 1522SOL    HW1 4594   0.816   2.980   2.006  1.0969 -0.6341  1.6464
 1522SOL    HW2 4595   0.710   2.875   1.982  2.0152 -0.9746 -1.2709
 1523SOL     OW 4596   4.688   1.189   1.232 -0.1233 -0.5494 -0.4222
 1523SOL    HW1 4597   4.683   1.233   1.147  0.9501 -0.2815 -0.3519
 1523SOL    HW2 4598   4.766   1.135   1.227  1.1179  0.9842  1.0865
 1524SOL     OW 4599   1.734   2.414   0.274 -0.2578 -0.0674  0.2900
 1524SOL    HW1 4600   1.784   2.348   0.323 -2.3543  0.2625  3.1371
 1524SOL    HW2 4601   1.779   2.496   0.294  0.6053 -0.2370 -0.8349
 1525SOL     OW 4602   0.416   1.858   2.136  0.0067 -0.2223 -0.6479
 1525SOL    HW1 4603   0.477   1.916   2.091 -0.3116 -0.9532 -2.0667
 1525SOL    HW2 4604   0.436   1.771   2.101  0.2428 -0.9534  1.1753
 1526SOL     OW 4605   4.515   1.949   1.672 -0.3662  0.7559 -0.2797
 1526SOL    HW1 4606   4.503   2.017   1.738 -1.1057  1.1281 -0.7940
 1526SOL    HW2 4607   4.433   1.899   1.674 -0.0882  0.2881 -0.3806
 1527SOL     OW 4608   1.028   0.887   2.708 -0.0820 -0.1975 -0.4662
 1527SOL    HW1 4609   0.942   0.849   2.722  0.7740 -2.3072 -0.6119
 1527SOL    HW2 4610   1.085   0.813   2.688  1.8850  1.0740  0.0728
 1528SOL     OW 4611   4.483   2.059   0.624 -0.1958  0.5110  0.1030
 1528SOL    HW1 4612   4.448   2.093   0.706  0.6853  0.5007  0.4933
 1528SOL    HW2 4613   4.572   2.094   0.619  0.7416 -1.6085  0.4914
 1529SOL     OW 4614   1.722   1.289   3.128 -0.1246  0.1139  0.1458
 1529SOL    HW1 4615   1.681   1.275   3.214 -0.3331 -4.6222 -0.4707
 1529SOL    HW2 4616   1.816   1.284   3.145 -0.1478 -0.1858  0.1947
 1530SOL     OW 4617   0.140   0.716   1.467  0.6869  0.1240  0.2449
 1530SOL    HW1 4618   0.147   0.802   1.425 -0.8915  0.6386  0.9704
 1530SOL    HW2 4619   0.089   0.732   1.546 -2.7445 -1.9684 -1.3007
 1531SOL     OW 4620   0.595   1.078   0.265  0.4153 -0.3248 -0.3411
 1531SOL    HW1 4621   0.646   1.021   0.323 -0.2309 -0.3042  0.2674
 1531SOL    HW2 4622   0.635   1.066   0.179  2.5479  1.0239  0.3897
 1532SOL     OW 4623   2.036   3.569   1.617  0.3520 -0.5050 -0.3200
 1532SOL    HW1 4624   2.074   3.582   1.704 -0.0557  1.9826 -0.4321
 1532SOL    HW2 4625   1.968   3.503   1.629  0.6244 -0.5369  1.1430
 1533SOL     OW 4626   2.588   1.222   2.613 -0.1156  0.1501 -0.2661
 1533SOL    HW1 4627   2.503   1.248   2.576 -0.4654 -0.7045 -0.0859
 1533SOL    HW2 4628   2.571   1.138   2.654  0.4932  0.6308  1.0214
 1534SOL     OW 4629   0.343   0.381   1.383 -0.1845 -0.6654  0.0970
 1534SOL    HW1 4630   0.384   0.439   1.448  1.3661 -1.2232 -0.3274
 1534SOL    HW2 4631   0.288   0.438   1.331 -0.7844 -0.0523  1.3543
 1535SOL     OW 4632   4.873   2.420   1.278 -0.7752  0.2699  0.0742
 1535SOL    HW1 4633   4.924   2.448   1.354  0.4609 -0.1559 -0.5710
 1535SOL    HW2 4634   4.931   2.360   1.231 -2.1282 -0.7598 -0.3435
 1536SOL     OW 4635   4.691   0.424   0.757  0.2834 -0.3286  0.7381
 1536SOL    HW1 4636   4.748   0.373   0.816 -1.3597 -0.7855  2.0050
 1536SOL    HW2 4637   4.667   0.501   0.809  1.9471  1.3365 -0.8085
 1537SOL     OW 4638   1.511   4.488   3.177  0.3186  0.5295  0.3957
 1537SOL    HW1 4639   1.499   4.402   3.217  0.0006  0.7102  0.6989
 1537SOL    HW2 4640   1.530   4.470   3.085  1.7364  0.0822  0.7588
 1538SOL     OW 4641   2.769   3.900   2.070 -0.1707  0.5240 -0.1912
 1538SOL    HW1 4642   2.851   3.851   2.062 -0.2859  0.4922 -1.4221
 1538SOL    HW2 4643   2.729   3.866   2.150  0.1175 -0.8672 -0.5992
 1539SOL     OW 4644   2.063   0.361   0.624  0.1194 -0.1561  0.3365
 1539SOL    HW1 4645   2.026   0.332   0.707  0.6353 -0.3439  0.5032
 1539SOL    HW2 4646   1.989   0.358   0.562 -0.5469  1.0728  1.0313
 1540SOL     OW 4647   3.747   1.886   0.855  0.2927  0.1261  0.1511
 1540SOL    HW1 4648   3.828   1.864   0.901 -0.0982  0.6814  1.1336
 1540SOL    HW2 4649   3.775   1.906   0.766  0.8848 -2.4776 -0.3406
 1541SOL     OW 4650   0.235   4.909   3.459 -0.4444  0.5773  0.4686
 1541SOL    HW1 4651   0.218   4.839   3.396 -0.9090  1.2896 -0.2190
 1541SOL    HW2 4652   0.329   4.906   3.473 -0.6491 -1.3514  1.8508
 1542SOL     OW 4653   4.403   4.679   1.704  0.0740 -0.0458  0.4852
 1542SOL    HW1 4654   4.380   4.752   1.761  0.9654  0.9934 -0.4501
 1542SOL    HW2 4655   4.421   4.606   1.764  1.1152  1.0440  1.5387
 1543SOL     OW 4656   1.633   0.476   2.037  0.2573 -1.0942  0.4227
 1543SOL    HW1 4657   1.668   0.388   2.050  0.0826 -1.3940 -0.9773
 1543SOL    HW2 4658   1.645   0.493   1.944 -1.8972 -0.5957  0.1904
 1544SOL     OW 4659   3.242   2.377   3.064 -0.0548 -0.0871 -0.4380
 1544SOL    HW1 4660   3.320   2.324   3.081 -0.7330 -0.5868  1.3502
 1544SOL    HW2 4661   3.234   2.433   3.141 -1.9789 -0.7269 -0.1254
 1545SOL     OW 4662   0.105   1.832   2.048 -0.4081 -0.3256  0.2586
 1545SOL    HW1 4663   0.083   1.851   1.957 -0.0568  0.3060  0.2961
 1545SOL    HW2 4664   0.197   1.806   2.046 -0.5469 -0.8295  0.3673
 1546SOL     OW 4665   2.823   4.030   0.899  0.2868  0.0079  0.3613
 1546SOL    HW1 4666   2.757   3.969   0.867  2.0574 -0.8527 -1.9273
 1546SOL    HW2 4667   2.829   4.012   0.993 -0.6548 -1.9143  0.0999
 1547SOL     OW 4668   2.070   0.281   2.997 -0.1209  0.5599 -0.0065
 1547SOL    HW1 4669   2.077   0.274   3.092  0.1900  0.7525 -0.0105
 1547SOL    HW2 4670   2.017   0.205   2.970 -0.9425  0.9848  0.3978
 1548SOL     OW 4671   3.412   4.583   0.355  0.6312 -0.0337 -0.1181
 1548SOL    HW1 4672   3.486   4.596   0.297  1.5717  0.1531  1.0845
 1548SOL    HW2 4673   3.451   4.564   0.440 -0.5710  3.9224  1.5514
 1549SOL     OW 4674   3.404   3.075   1.158 -0.3235 -0.4230  0.0625
 1549SOL    HW1 4675   3.329   3.129   1.132 -0.1837 -1.2797 -2.3576
 1549SOL    HW2 4676   3.478   3.112   1.109  0.6007 -0.4023  1.4221
 1550SOL     OW 4677   1.447   0.828   0.740  0.1660  0.1103  0.0045
 1550SOL    HW1 4678   1.355   0.827   0.768  0.3892 -1.5572  0.7933
 1550SOL    HW2 4679   1.466   0.737   0.717  1.2522  0.6810 -1.4823
 1551SOL     OW 4680   2.126   3.223   1.808  0.0072  0.2759 -0.3780
 1551SOL    HW1 4681   2.211   3.208   1.765 -0.8756 -1.6741 -1.6008
 1551SOL    HW2 4682   2.145   3.219   1.901  1.1354 -1.1191 -0.6338
 1552SOL     OW 4683   3.248   2.871   0.298  0.8201  0.5598  0.4669
 1552SOL    HW1 4684   3.255   2.946   0.356  0.7209  0.3683  0.7294
 1552SOL    HW2 4685   3.174   2.821   0.332 -0.4652  1.4033 -0.9247
 1553SOL     OW 4686   4.087   1.848   2.715  0.2635  0.1529  0.1721
 1553SOL    HW1 4687   4.132   1.857   2.799  1.4399  0.0199 -0.4197
 1553SOL    HW2 4688   4.115   1.762   2.683 -0.5163  0.0182 -0.1625
 1554SOL     OW 4689   4.649   1.162   2.020 -0.7534 -0.5965 -0.1810
 1554SOL    HW1 4690   4.597   1.096   2.065 -0.9526  0.1005  0.6287
 1554SOL    HW2 4691   4.735   1.158   2.063 -0.1673 -1.6067 -1.3793
 1555SOL     OW 4692   4.841   4.707   3.442  0.2081  0.3223  0.1064
 1555SOL    HW1 4693   4.767   4.767   3.452  2.1848  2.5864  2.3670
 1555SOL    HW2 4694   4.870   4.721   3.352 -0.9518  0.7697 -0.2204
 1556SOL     OW 4695   0.840   4.363   3.300 -0.1839 -0.2596 -0.2235
 1556SOL    HW1 4696   0.790   4.296   3.348 -2.1865  0.1752 -1.5869
 1556SOL    HW2 4697   0.774   4.419   3.261  1.4408  1.7221 -0.2989
 1557SOL     OW 4698   0.850   1.865   2.206 -0.1205  0.5989  0.0765
 1557SOL    HW1 4699   0.871   1.955   2.185  2.0732 -0.0408 -0.6985
 1557SOL    HW2 4700   0.765   1.850   2.163 -0.5732  2.2688  0.3085
 1558SOL     OW 4701   3.662   4.475   2.645  0.2283 -0.2879 -0.5717
 1558SOL    HW1 4702   3.754   4.478   2.617 -0.3806  0.7397 -2.6182
 1558SOL    HW2 4703   3.638   4.383   2.636  0.7704 -0.3935 -1.0216
 1559SOL     OW 4704   0.367   2.471   2.157 -0.3145 -0.6350 -0.5961
 1559SOL    HW1 4705   0.391   2.553   2.114  0.4077  0.0214  1.0129
 1559SOL    HW2 4706   0.272   2.471   2.157 -0.3307  0.6754  0.2486
 1560SOL     OW 4707   4.530   3.395   0.572 -0.1550 -0.2386  0.2910
 1560SOL    HW1 4708   4.453   3.420   0.622 -0.6258  0.0905 -0.5811
 1560SOL    HW2 4709   4.599   3.453   0.603 -0.7437  0.7946 -0.3039
 1561SOL     OW 4710   3.159   3.589   2.953 -0.4130 -0.0895 -0.2307
 1561SOL    HW1 4711   3.228   3.577   3.018  0.6904  0.2044 -1.2962
 1561SOL    HW2 4712   3.198   3.557   2.871 -2.2540 -1.7945 -0.5272
 1562SOL     OW 4713   2.170   0.702   1.201 -0.2992 -0.3802  0.7741
 1562SOL    HW1 4714   2.091   0.687   1.251 -0.3363 -1.7664  0.3514
 1562SOL    HW2 4715   2.143   0.762   1.131 -0.8299 -0.4013  0.9565
 1563SOL     OW 4716   2.175   3.843   2.417 -0.0011  0.0825 -0.0388
 1563SOL    HW1 4717   2.162   3.781   2.489 -1.2641 -0.5645 -0.7841
 1563SOL    HW2 4718   2.123   3.807   2.345 -1.0967  2.1817 -0.3945
 1564SOL     OW 4719   2.313   4.757   1.761 -0.3253 -0.2891 -0.1628
 1564SOL    HW1 4720   2.346   4.669   1.745  0.5568  0.2916 -1.7602
 1564SOL    HW2 4721   2.268   4.751   1.845  1.4897 -1.7643  0.7618
 1565SOL     OW 4722   0.900   4.618   2.079  0.2864 -0.3622  0.1511
 1565SOL    HW1 4723   0.827   4.648   2.133  1.0496  1.3538  0.2700
 1565SOL    HW2 4724   0.955   4.568   2.140 -0.2365 -0.7873  0.2933
 1566SOL     OW 4725   4.475   3.983   2.531 -0.3496 -0.3063  0.5402
 1566SOL    HW1 4726   4.396   4.037   2.540 -0.1828 -0.1163  0.9253
 1566SOL    HW2 4727   4.469   3.944   2.444 -0.5565  0.2081  0.3203
 1567SOL     OW 4728   1.051   1.862   0.074 -0.4088  0.1761  0.2343
 1567SOL    HW1 4729   0.978   1.858   0.135  0.0854 -2.7514  0.8172
 1567SOL    HW2 4730   1.124   1.894   0.125 -0.3555 -0.8438  0.8288
 1568SOL     OW 4731   0.148   1.123   3.130  1.0564 -0.5495 -0.4323
 1568SOL    HW1 4732   0.133   1.213   3.100  0.9345 -0.4165  0.0309
 1568SOL    HW2 4733   0.093   1.069   3.073 -0.0189 -0.2011  0.2588
 1569SOL     OW 4734   0.943   0.400   0.269 -0.2070  0.4707  0.5791
 1569SOL    HW1 4735   1.021   0.456   0.273 -1.1037  1.7157  2.3706
 1569SOL    HW2 4736   0.907   0.417   0.182 -0.4322  2.7557  1.0355
 1570SOL     OW 4737   1.713   3.866   1.255 -0.4144  0.2578 -0.1003
 1570SOL    HW1 4738   1.679   3.782   1.225  1.0875 -1.0549  1.6611
 1570SOL    HW2 4739   1.764   3.899   1.181 -1.9298  0.2271 -1.2180
 1571SOL     OW 4740   1.614   0.154   2.972 -0.0521  0.0391 -0.3531
 1571SOL    HW1 4741   1.599   0.061   2.984  0.9698 -0.1512 -0.4719
 1571SOL    HW2 4742   1.531   0.188   2.938 -0.1958 -0.9536 -1.0091
 1572SOL     OW 4743   4.410   0.599   1.192  1.0567  0.0159  0.0976
 1572SOL    HW1 4744   4.412   0.503   1.186  0.4898 -0.0334  0.5520
 1572SOL    HW2 4745   4.322   0.619   1.226  1.6346  0.6150  1.3173
 1573SOL     OW 4746   0.244   3.298   1.296 -0.0010  0.4741 -0.1403
 1573SOL    HW1 4747   0.277   3.359   1.229 -2.1847  2.2132  0.2531
 1573SOL    HW2 4748   0.243   3.350   1.377  0.7580 -1.0051  0.8528
 1574SOL     OW 4749   2.388   2.619   1.635 -0.2777  0.3947  0.4873
 1574SOL    HW1 4750   2.298   2.616   1.603 -0.2942  1.5196  0.3837
 1574SOL    HW2 4751   2.442   2.616   1.555 -0.2858  1.5610  0.4085
 1575SOL     OW 4752   1.886   4.220   0.312  0.5726  0.5326  0.1374
 1575SOL    HW1 4753   1.912   4.245   0.224  2.4830  1.6073  0.9475
 1575SOL    HW2 4754   1.930   4.137   0.328  0.2038  0.3232  0.0938
 1576SOL     OW 4755   1.168   0.119   1.216  0.2879 -0.3483 -0.4115
 1576SOL    HW1 4756   1.240   0.061   1.193  1.6282  1.0525  0.1221
 1576SOL    HW2 4757   1.102   0.105   1.148  1.3169 -1.1893 -1.2549
 1577SOL     OW 4758   0.939   1.730   1.907 -0.6477  0.0234 -0.0368
 1577SOL    HW1 4759   0.923   1.785   1.984  1.7901  1.6786 -0.5886
 1577SOL    HW2 4760   0.975   1.649   1.943  0.6489  0.8535  0.6160
 1578SOL     OW 4761   4.127   3.921   3.287  0.0710 -0.2673 -0.5593
 1578SOL    HW1 4762   4.102   3.988   3.223  0.7754  1.0943  0.5469
 1578SOL    HW2 4763   4.062   3.851   3.275  0.1702 -0.0661 -2.7330
 1579SOL     OW 4764   2.738   2.150   1.781 -0.1076  0.4416 -0.2157
 1579SOL    HW1 4765   2.792   2.154   1.702 -0.6763 -0.5591 -0.6692
 1579SOL    HW2 4766   2.650   2.130   1.750 -0.4127  0.3762  0.6457
 1580SOL     OW 4767   4.245   1.371   1.005 -0.2386 -0.4762  0.0430
 1580SOL    HW1 4768   4.235   1.276   1.013 -1.5204 -0.4057 -0.5064
 1580SOL    HW2 4769   4.167   1.400   0.958 -0.7710  1.0790  1.7779
 1581SOL     OW 4770   3.381   0.260   3.026 -0.7030 -0.1053  0.2185
 1581SOL    HW1 4771   3.361   0.194   2.960 -0.4082 -0.5428  0.5641
 1581SOL    HW2 4772   3.476   0.254   3.039 -0.9169 -0.9284  1.6180
 1582SOL     OW 4773   0.914   2.436   3.445  0.0175  0.0807 -0.2573
 1582SOL    HW1 4774   0.842   2.433   3.508  0.9601  2.9914  1.1057
 1582SOL    HW2 4775   0.885   2.501   3.380  1.0938  0.7508 -0.0821
 1583SOL     OW 4776   4.413   1.617   0.164 -0.4452  0.5884 -0.1562
 1583SOL    HW1 4777   4.442   1.683   0.100 -0.5902  1.3271  0.5236
 1583SOL    HW2 4778   4.482   1.617   0.231 -1.1260  1.0748  0.5634
 1584SOL     OW 4779   3.540   1.812   2.021  0.2365  0.0171 -0.2785
 1584SOL    HW1 4780   3.628   1.848   2.033  1.1827 -2.5182  1.4411
 1584SOL    HW2 4781   3.552   1.740   1.959 -0.6992 -0.0419 -0.3972
 1585SOL     OW 4782   1.712   1.863   2.821  0.1163  0.0671 -0.1230
 1585SOL    HW1 4783   1.767   1.807   2.876  0.0935 -2.0609 -2.0922
 1585SOL    HW2 4784   1.764   1.879   2.743 -1.1509 -0.0322 -1.0232
 1586SOL     OW 4785   2.674   1.680   3.359 -0.3936  0.3067  0.5593
 1586SOL    HW1 4786   2.619   1.654   3.285  0.2319 -1.9469  0.8397
 1586SOL    HW2 4787   2.622   1.659   3.436  1.1330 -2.8789  0.8674
 1587SOL     OW 4788   2.660   1.500   1.781 -0.3612 -0.1135  0.0072
 1587SOL    HW1 4789   2.678   1.534   1.694 -1.8516  0.6193 -0.0411
 1587SOL    HW2 4790   2.673   1.575   1.839 -1.8920  0.1180  0.0983
 1588SOL     OW 4791   1.449   1.805   0.105 -0.2478 -0.6824 -0.3191
 1588SOL    HW1 4792   1.420   1.896   0.115  1.6553 -0.0286 -0.2377
 1588SOL    HW2 4793   1.396   1.771   0.033 -0.7432  0.6089 -0.5989
 1589SOL     OW 4794   3.795   2.863   2.089  0.3566  0.5885  0.0202
 1589SOL    HW1 4795   3.842   2.923   2.030 -0.1526  0.5480 -0.4351
 1589SOL    HW2 4796   3.861   2.797   2.112  0.6625  0.8025 -0.2235
 1590SOL     OW 4797   1.794   1.689   1.079 -0.1831 -0.1679 -1.2101
 1590SOL    HW1 4798   1.841   1.724   1.155  0.2003  1.1445 -2.0215
 1590SOL    HW2 4799   1.859   1.689   1.008 -0.8866 -0.1012 -1.8699
 1591SOL     OW 4800   4.162   0.222   2.145 -0.2534  0.3750 -0.2212
 1591SOL    HW1 4801   4.224   0.237   2.073 -0.0880  0.4281 -0.0672
 1591SOL    HW2 4802   4.105   0.299   2.143 -1.9786 -0.8513 -2.0339
 1592SOL     OW 4803   2.927   2.090   2.993 -0.2781 -0.9088  0.1694
 1592SOL    HW1 4804   2.966   2.137   3.067  0.0352 -0.4426 -0.2863
 1592SOL    HW2 4805   2.975   2.007   2.990  0.7184 -0.3255 -0.4085
 1593SOL     OW 4806   3.940   0.158   1.030 -0.1363 -0.5083 -0.1409
 1593SOL    HW1 4807   3.974   0.199   0.951 -1.6446 -0.3267 -0.7346
 1593SOL    HW2 4808   3.995   0.190   1.100 -1.0148  2.2952 -0.6121
 1594SOL     OW 4809   1.205   1.003   1.093  0.1507 -0.8582  0.0143
 1594SOL    HW1 4810   1.272   1.046   1.147 -2.3139  2.7258  0.5848
 1594SOL    HW2 4811   1.132   0.988   1.152 -0.6535 -1.9126 -1.1947
 1595SOL     OW 4812   2.450   4.030   2.829 -0.5721  0.4433  0.2904
 1595SOL    HW1 4813   2.409   4.013   2.744 -1.3917  0.7728  0.6102
 1595SOL    HW2 4814   2.537   3.991   2.822 -0.4951  0.7825 -0.8251
 1596SOL     OW 4815   1.712   0.793   1.844 -0.0143  0.2260 -0.5914
 1596SOL    HW1 4816   1.754   0.805   1.929  0.8409 -0.2994 -0.9169
 1596SOL    HW2 4817   1.785   0.789   1.782 -0.6115  0.3712 -1.3268
 1597SOL     OW 4818   2.054   1.741   1.204  0.2885  0.1818 -0.0656
 1597SOL    HW1 4819   2.131   1.776   1.158  1.8454 -0.3916  1.9406
 1597SOL    HW2 4820   2.014   1.817   1.246 -1.3480  0.7662 -2.5046
 1598SOL     OW 4821   1.132   2.844   0.772  1.0110 -0.3510  0.1067
 1598SOL    HW1 4822   1.190   2.774   0.804  0.4128  0.3620  3.0397
 1598SOL    HW2 4823   1.046   2.801   0.764  1.1037 -0.4647 -0.2962
 1599SOL     OW 4824   4.471   3.380   3.352 -0.3348 -0.1015 -0.2427
 1599SOL    HW1 4825   4.394   3.394   3.297 -0.0166  0.7516 -0.4738
 1599SOL    HW2 4826   4.477   3.459   3.406 -0.9970 -1.1631  1.4886
 1600SOL     OW 4827   1.526   4.872   2.219 -0.5458 -0.7090  0.6774
 1600SOL    HW1 4828   1.607   4.915   2.247 -2.5706  3.0891  1.3106
 1600SOL    HW2 4829   1.498   4.823   2.296  0.0956 -0.3486  1.1573
 1601SOL     OW 4830   1.646   2.732   0.244 -0.0498  0.9288 -0.5585
 1601SOL    HW1 4831   1.624   2.825   0.237  0.0231  0.9933  0.0295
 1601SOL    HW2 4832   1.571   2.693   0.289 -0.0327  0.7197 -0.7095
 1602SOL     OW 4833   3.389   0.017   1.017 -0.1294  1.0409 -0.2584
 1602SOL    HW1 4834   3.332   0.004   0.941  0.5905 -0.9720 -0.5088
 1602SOL    HW2 4835   3.469   0.056   0.980  0.2579 -0.0238 -0.5734
 1603SOL     OW 4836   4.886   3.389   0.195 -0.0369  0.5124 -0.3267
 1603SOL    HW1 4837   4.915   3.431   0.276 -0.6234  0.3506 -0.0274
 1603SOL    HW2 4838   4.891   3.295   0.213 -3.3390  0.4213  0.7371
 1604SOL     OW 4839   0.116   3.806   0.940 -0.0271 -0.7691  0.9721
 1604SOL    HW1 4840   0.102   3.836   0.851  0.5833 -0.8154  0.8564
 1604SOL    HW2 4841   0.175   3.731   0.931  1.9026  0.5758  1.5481
 1605SOL     OW 4842   4.473   2.919   1.612 -0.2195  0.8965  0.0981
 1605SOL    HW1 4843   4.564   2.944   1.595 -0.2187  1.5120  0.9693
 1605SOL    HW2 4844   4.432   2.917   1.526  0.6670  0.4278 -0.3205
 1606SOL     OW 4845   1.145   1.462   0.285  0.0281  0.7464  0.0342
 1606SOL    HW1 4846   1.134   1.434   0.194  0.6992 -2.8742  0.9117
 1606SOL    HW2 4847   1.059   1.496   0.310 -0.7807 -0.1800 -1.3646
 1607SOL     OW 4848   3.863   3.707   0.499  0.5421 -0.6400 -0.3680
 1607SOL    HW1 4849   3.821   3.693   0.414  0.1054  0.5002 -0.3470
 1607SOL    HW2 4850   3.940   3.760   0.480 -0.0116  0.3291  0.0457
 1608SOL     OW 4851   1.260   2.173   2.787 -0.1241 -0.1014  0.3758
 1608SOL    HW1 4852   1.335   2.135   2.831 -0.8740 -1.7724  0.2841
 1608SOL    HW2 4853   1.297   2.216   2.710  0.9582  1.0570  1.4977
 1609SOL     OW 4854   3.603   3.405   3.276 -0.1245 -0.8373 -0.7651
 1609SOL    HW1 4855   3.615   3.396   3.182  1.1596  1.2501 -0.8660
 1609SOL    HW2 4856   3.691   3.420   3.311 -0.6996 -0.4330  0.6060
 1610SOL     OW 4857   3.586   1.329   0.051  0.5519 -0.2376  0.1595
 1610SOL    HW1 4858   3.618   1.396   0.111  1.1625 -0.5314  0.1640
 1610SOL    HW2 4859   3.491   1.341   0.051  0.6811  0.9673 -0.2368
 1611SOL     OW 4860   3.456   0.892   2.648  0.0565  0.0617 -0.4005
 1611SOL    HW1 4861   3.388   0.939   2.600 -0.5378  2.0096  2.1475
 1611SOL    HW2 4862   3.409   0.828   2.702  0.2795  0.7753  0.6725
 1612SOL     OW 4863   0.151   2.221   2.742  0.6071 -0.3105  0.9742
 1612SOL    HW1 4864   0.140   2.155   2.674  0.5421 -0.7229  1.3835
 1612SOL    HW2 4865   0.173   2.172   2.821  2.4369  0.2736  0.8730
 1613SOL     OW 4866   1.328   3.540   2.131  0.3878  0.2681 -0.3423
 1613SOL    HW1 4867   1.236   3.523   2.112  0.1438  0.3656  0.7004
 1613SOL    HW2 4868   1.372   3.529   2.046 -0.5810  0.2896 -0.8647
 1614SOL     OW 4869   3.623   0.231   0.603  0.1728  0.3662 -0.3841
 1614SOL    HW1 4870   3.577   0.312   0.627 -0.7432  0.4765 -2.3111
 1614SOL    HW2 4871   3.615   0.175   0.680  0.6067  1.9920  0.9054
 1615SOL     OW 4872   4.214   1.855   0.882  0.3155  0.0417  0.4234
 1615SOL    HW1 4873   4.285   1.919   0.892  0.3761 -0.0449  0.5479
 1615SOL    HW2 4874   4.201   1.849   0.788  0.8563 -0.3593  0.3699
 1616SOL     OW 4875   0.910   3.501   3.178 -0.4199 -0.4533 -0.1019
 1616SOL    HW1 4876   1.004   3.504   3.157 -0.5714  0.0279 -0.7489
 1616SOL    HW2 4877   0.868   3.483   3.093 -1.0635  1.5321 -0.2432
 1617SOL     OW 4878   0.070   1.825   1.751  0.1907  0.0455 -0.1195
 1617SOL    HW1 4879   0.104   1.768   1.682 -1.0767 -0.1376 -0.6385
 1617SOL    HW2 4880   0.026   1.896   1.703 -0.7795 -0.1336  0.4681
 1618SOL     OW 4881   2.580   2.517   2.540 -0.2177 -0.3245  0.2846
 1618SOL    HW1 4882   2.638   2.447   2.508 -1.4242 -1.4484  0.4752
 1618SOL    HW2 4883   2.538   2.479   2.617  1.0755  1.5884  2.0265
 1619SOL     OW 4884   1.608   2.656   2.236  0.2040 -0.0548  0.0581
 1619SOL    HW1 4885   1.547   2.637   2.165  1.0604 -1.7082 -0.2757
 1619SOL    HW2 4886   1.613   2.576   2.287 -0.4416  1.1138  2.0813
 1620SOL     OW 4887   2.919   2.471   2.705 -0.3108  0.2969  0.4844
 1620SOL    HW1 4888   2.970   2.544   2.670 -2.0955  1.1824 -0.4480
 1620SOL    HW2 4889   2.881   2.429   2.628 -1.3872  0.0067  1.1527
 1621SOL     OW 4890   0.740   2.239   3.026  0.1884  0.6738 -0.6908
 1621SOL    HW1 4891   0.830   2.211   3.006  1.5426  3.2355  1.1654
 1621SOL    HW2 4892   0.744   2.335   3.022 -2.7616  0.8524 -1.5200
 1622SOL     OW 4893   3.280   1.167   0.246  0.7034 -0.5543 -0.0774
 1622SOL    HW1 4894   3.330   1.112   0.185 -0.6270 -1.4108 -0.4424
 1622SOL    HW2 4895   3.285   1.120   0.329 -0.8637 -1.5749 -0.5060
 1623SOL     OW 4896   4.177   4.506   3.220 -0.1482  0.1198  0.0658
 1623SOL    HW1 4897   4.128   4.583   3.191  0.5484  0.7339  0.4820
 1623SOL    HW2 4898   4.217   4.533   3.302 -1.5316 -1.3561  1.3060
 1624SOL     OW 4899   2.242   4.206   2.974 -0.1816  0.1331  0.4883
 1624SOL    HW1 4900   2.328   4.165   2.986  1.8242  3.2800 -1.4394
 1624SOL    HW2 4901   2.218   4.237   3.061  1.1051  0.0045  0.9172
 1625SOL     OW 4902   0.407   0.912   2.961  0.1643  0.0501 -0.0964
 1625SOL    HW1 4903   0.422   0.900   2.868  0.8221 -0.3910  0.0619
 1625SOL    HW2 4904   0.316   0.884   2.974  0.8284 -2.3150 -0.1961
 1626SOL     OW 4905   2.748   3.331   2.463  0.5801 -0.2251  0.6521
 1626SOL    HW1 4906   2.664   3.330   2.508  1.1374 -0.5529  1.7091
 1626SOL    HW2 4907   2.770   3.424   2.454  0.1437 -0.1433  0.4433
 1627SOL     OW 4908   3.015   4.558   1.931  0.5236 -0.1956 -0.3117
 1627SOL    HW1 4909   2.973   4.518   2.007  0.9360 -0.3091 -0.1372
 1627SOL    HW2 4910   2.954   4.625   1.902  0.3380 -0.1863  0.0906
 1628SOL     OW 4911   2.742   4.285   2.554 -0.5130 -0.7894  0.2670
 1628SOL    HW1 4912   2.805   4.266   2.624 -1.7651 -1.9987  1.1153
 1628SOL    HW2 4913   2.695   4.203   2.541 -1.5862 -0.0519 -0.6887
 1629SOL     OW 4914   2.196   4.086   1.077  0.1189 -0.1401 -0.3672
 1629SOL    HW1 4915   2.169   4.041   0.997 -1.3885 -0.9477  0.5532
 1629SOL    HW2 4916   2.228   4.015   1.134 -0.2290  0.2346  0.2978
 1630SOL     OW 4917   1.595   2.867   2.652 -0.0027 -0.3396  0.0170
 1630SOL    HW1 4918   1.535   2.942   2.659  0.9834  0.4592  0.2695
 1630SOL    HW2 4919   1.676   2.905   2.615  0.9001 -1.0470  1.2031
 1631SOL     OW 4920   3.573   3.299   0.027 -0.6421  0.2760 -0.3593
 1631SOL    HW1 4921   3.517   3.273  -0.046 -1.4917  3.3047 -0.9490
 1631SOL    HW2 4922   3.644   3.348  -0.014  0.8206 -0.9388  0.6282
 1632SOL     OW 4923   2.824   2.417   3.249  0.3819 -0.3811 -0.2236
 1632SOL    HW1 4924   2.884   2.462   3.309  0.8796  0.1198 -1.0784
 1632SOL    HW2 4925   2.781   2.488   3.202 -0.2669 -0.7636 -0.2217
 1633SOL     OW 4926   0.951   1.087   2.545 -0.4293 -0.3869  0.2960
 1633SOL    HW1 4927   0.961   1.022   2.616 -2.7543 -0.5309  0.5676
 1633SOL    HW2 4928   1.036   1.088   2.502  0.5093 -1.6268  1.9819
 1634SOL     OW 4929   4.369   4.136   2.855 -0.4253  0.2866  0.0908
 1634SOL    HW1 4930   4.413   4.154   2.772  0.5823  1.0006  0.7390
 1634SOL    HW2 4931   4.427   4.073   2.899 -1.7435 -1.3023 -0.3686
 1635SOL     OW 4932   1.606   4.851   3.364  0.0826 -0.1692  0.2292
 1635SOL    HW1 4933   1.616   4.838   3.270  0.9383 -1.9478  0.5313
 1635SOL    HW2 4934   1.596   4.946   3.374  2.0358  0.2875 -1.4693
 1636SOL     OW 4935   1.382   2.630   3.423  0.2107 -0.0236  0.5348
 1636SOL    HW1 4936   1.335   2.597   3.499 -0.5656  0.2719  0.1926
 1636SOL    HW2 4937   1.357   2.723   3.417  0.9610  0.1793  0.4429
 1637SOL     OW 4938   1.035   4.667   3.341  0.0761 -0.8581  0.3539
 1637SOL    HW1 4939   1.103   4.731   3.358 -2.5864  2.6885 -0.9414
 1637SOL    HW2 4940   0.974   4.676   3.414 -1.0512 -0.7951 -0.5532
 1638SOL     OW 4941   3.233   0.976   2.490 -0.2402  0.3677 -0.1214
 1638SOL    HW1 4942   3.186   0.938   2.416  1.2206  0.5076 -1.1524
 1638SOL    HW2 4943   3.247   1.067   2.465  0.0698  0.4767  0.4348
 1639SOL     OW 4944   4.011   1.219   3.108 -0.1671  0.0904  0.1259
 1639SOL    HW1 4945   3.940   1.255   3.161 -1.2938 -0.6658 -0.8175
 1639SOL    HW2 4946   4.013   1.273   3.029 -0.2997 -0.4372 -0.2465
 1640SOL     OW 4947   1.738   3.444   3.152  0.6483 -0.0265  0.2574
 1640SOL    HW1 4948   1.806   3.446   3.085  1.1760  0.7677  0.8080
 1640SOL    HW2 4949   1.708   3.534   3.159 -0.1867 -0.2977  0.3077
 1641SOL     OW 4950   0.742   1.455   2.361  0.0864 -0.1245 -0.0854
 1641SOL    HW1 4951   0.708   1.443   2.273 -4.6832  2.4532  1.0786
 1641SOL    HW2 4952   0.812   1.519   2.352 -0.5423  0.3483 -1.9576
 1642SOL     OW 4953   2.556   0.662   1.982  0.3772 -0.3258  0.5896
 1642SOL    HW1 4954   2.598   0.677   1.897 -1.8517  0.1944 -0.4906
 1642SOL    HW2 4955   2.541   0.750   2.017 -1.3755 -0.3980  0.1038
 1643SOL     OW 4956   0.530   0.581   1.759 -0.0384 -0.1069  0.1576
 1643SOL    HW1 4957   0.525   0.607   1.667  0.4404 -0.7083 -0.0494
 1643SOL    HW2 4958   0.457   0.627   1.801 -0.1159  0.3626 -0.4727
 1644SOL     OW 4959   1.453   4.659   2.773  0.1687  0.3935  0.3643
 1644SOL    HW1 4960   1.370   4.695   2.807  0.1510  1.0867 -0.3717
 1644SOL    HW2 4961   1.433   4.637   2.682  1.4171  2.8787 -0.6037
 1645SOL     OW 4962   0.016   0.546   1.050  0.0780  0.2909 -0.0490
 1645SOL    HW1 4963  -0.037   0.538   1.129  0.7907  2.4072  0.7391
 1645SOL    HW2 4964  -0.028   0.491   0.985 -2.9033  1.6629  0.6259
 1646SOL     OW 4965   2.360   4.747   2.578 -0.2811 -0.0106  0.0412
 1646SOL    HW1 4966   2.379   4.839   2.562 -1.8794  0.2591 -0.4169
 1646SOL    HW2 4967   2.363   4.737   2.673 -0.5321  0.5958  0.1112
 1647SOL     OW 4968   1.558   4.893   0.407 -0.2869  0.3656 -0.5217
 1647SOL    HW1 4969   1.537   4.858   0.321 -2.2305 -1.6525  0.6384
 1647SOL    HW2 4970   1.597   4.819   0.454 -0.6947  0.9346  0.7847
 1648SOL     OW 4971   1.252   2.699   2.958 -0.4805 -0.0531 -0.1693
 1648SOL    HW1 4972   1.327   2.647   2.989 -0.3909 -0.2988 -0.7795
 1648SOL    HW2 4973   1.266   2.785   2.996  0.4674  0.0829 -0.7869
 1649SOL     OW 4974   1.562   3.513   0.083  0.2971 -0.2414  0.0690
 1649SOL    HW1 4975   1.609   3.451   0.027  0.7272  0.4548 -0.3549
 1649SOL    HW2 4976   1.631   3.551   0.138  0.1093  0.2070 -0.0064
 1650SOL     OW 4977   3.370   1.365   1.466 -0.0289 -0.1581  0.0946
 1650SOL    HW1 4978   3.329   1.295   1.416  0.8755  0.3626 -1.4345
 1650SOL    HW2 4979   3.462   1.339   1.473  0.3795  0.9703 -0.7358
 1651SOL     OW 4980   0.059   2.014   0.970 -0.1828  0.8468 -0.0551
 1651SOL    HW1 4981   0.069   1.945   0.904 -1.0010  2.0854 -1.5194
 1651SOL    HW2 4982   0.095   1.975   1.050  2.0225 -0.2667 -1.4830
 1652SOL     OW 4983   2.865   3.013   1.849 -0.6266  0.6588 -0.1803
 1652SOL    HW1 4984   2.958   2.992   1.858 -0.7645  0.0424 -0.1346
 1652SOL    HW2 4985   2.821   2.946   1.901 -1.1316  0.5352 -0.7652
 1653SOL     OW 4986   4.160   1.867   3.232  0.5954 -0.5276  0.1560
 1653SOL    HW1 4987   4.091   1.845   3.295 -0.0744 -0.4134 -0.5278
 1653SOL    HW2 4988   4.225   1.915   3.284 -0.2562  0.1402  0.6314
 1654SOL     OW 4989   3.260   0.333   0.373 -0.1510  0.5694  0.1083
 1654SOL    HW1 4990   3.169   0.308   0.387 -0.0153  0.0946  0.1543
 1654SOL    HW2 4991   3.299   0.333   0.460  0.0342  0.2035  0.0283
 1655SOL     OW 4992   3.990   3.660   0.734  0.2495 -0.4267 -0.1201
 1655SOL    HW1 4993   3.970   3.651   0.641  0.0594  1.3233 -0.2774
 1655SOL    HW2 4994   3.959   3.747   0.757  0.0169 -0.9411  1.6723
 1656SOL     OW 4995   1.321   4.227   1.508 -0.5514  0.0521 -0.1646
 1656SOL    HW1 4996   1.304   4.163   1.438  0.8737  0.6099 -1.0718
 1656SOL    HW2 4997   1.364   4.300   1.463  1.4728 -0.0606  1.4518
 1657SOL     OW 4998   0.129   0.554   1.833 -0.0734 -0.2238  0.3770
 1657SOL    HW1 4999   0.205   0.597   1.872 -0.4404 -0.1876  1.0921
 1657SOL    HW2 5000   0.056   0.614   1.852 -0.3367 -0.4359  0.0395
 1658SOL     OW 5001   3.857   2.818   1.476  0.1310 -0.5261 -0.2067
 1658SOL    HW1 5002   3.789   2.809   1.409  1.1043 -3.2032 -0.9960
 1658SOL    HW2 5003   3.938   2.832   1.426  0.4815  0.4292  0.5968
 1659SOL     OW 5004   4.095   3.620   0.123  0.1533 -0.0776  0.9550
 1659SOL    HW1 5005   4.019   3.626   0.181 -0.7985 -0.1115 -0.2493
 1659SOL    HW2 5006   4.094   3.530   0.092  0.2343  0.1256  0.3488
 1660SOL     OW 5007   1.847   0.583   0.544  0.3020 -0.0154 -0.1235
 1660SOL    HW1 5008   1.759   0.545   0.544 -0.4581  1.6521 -0.5547
 1660SOL    HW2 5009   1.879   0.569   0.633 -0.4468 -0.5322  0.0778
 1661SOL     OW 5010   3.943   1.026   1.077  0.0766 -0.4137 -0.0673
 1661SOL    HW1 5011   3.867   1.084   1.078 -0.1345 -0.6978  0.9412
 1661SOL    HW2 5012   3.908   0.940   1.054  0.0319 -0.6120  0.7142
 1662SOL     OW 5013   0.841   0.920   1.403  0.0969  0.7612 -0.2092
 1662SOL    HW1 5014   0.831   0.970   1.484 -0.3188  0.0308  0.2003
 1662SOL    HW2 5015   0.752   0.900   1.375  0.2517 -0.2628 -0.0308
 1663SOL     OW 5016   0.992   2.576   0.164 -0.3615  0.2541  0.3832
 1663SOL    HW1 5017   0.897   2.564   0.160 -0.3268 -0.0957  0.5775
 1663SOL    HW2 5018   1.010   2.595   0.256  0.0095 -2.0155  0.8395
 1664SOL     OW 5019   0.137   0.610   0.609 -0.0279 -0.0020  0.7613
 1664SOL    HW1 5020   0.166   0.701   0.607 -1.0196  0.3099  0.3738
 1664SOL    HW2 5021   0.175   0.571   0.530  1.2927 -0.2260  1.4685
 1665SOL     OW 5022   0.351   4.434   0.980  0.1742  0.1352  0.1900
 1665SOL    HW1 5023   0.313   4.395   0.901 -0.1972  1.1709 -0.1670
 1665SOL    HW2 5024   0.297   4.400   1.052 -0.9460  0.9304 -0.2316
 1666SOL     OW 5025   3.419   1.680   0.887 -0.0484  0.0180  0.4980
 1666SOL    HW1 5026   3.463   1.674   0.802 -0.7510 -2.3627  0.2385
 1666SOL    HW2 5027   3.472   1.743   0.936  0.8739  0.8096 -1.3727
 1667SOL     OW 5028   1.511   0.617   2.288  0.1351 -0.1571 -0.3499
 1667SOL    HW1 5029   1.424   0.577   2.289 -0.9489  2.0564 -0.2152
 1667SOL    HW2 5030   1.546   0.597   2.201 -1.2127  0.3212 -1.0221
 1668SOL     OW 5031   3.855   0.609   2.446  0.5278 -0.8153 -0.2483
 1668SOL    HW1 5032   3.770   0.571   2.422  0.7365 -0.5834 -1.3626
 1668SOL    HW2 5033   3.833   0.682   2.503  0.1075 -2.5530  1.9772
 1669SOL     OW 5034   4.143   2.132   2.417 -0.3481  0.1280 -0.2486
 1669SOL    HW1 5035   4.067   2.190   2.419 -1.0747 -0.7741 -0.8808
 1669SOL    HW2 5036   4.177   2.140   2.327  0.1307  0.2978 -0.0579
 1670SOL     OW 5037   2.252   1.570   2.842  0.8662  0.1417  0.1611
 1670SOL    HW1 5038   2.205   1.513   2.781  2.9190 -1.0965 -0.3563
 1670SOL    HW2 5039   2.249   1.523   2.926  1.1767  0.0523  0.1231
 1671SOL     OW 5040   4.812   3.716   0.266 -0.3943  0.3119  0.2400
 1671SOL    HW1 5041   4.863   3.649   0.311 -1.1078  0.3036  1.0710
 1671SOL    HW2 5042   4.721   3.696   0.289 -0.8335  0.0349 -1.5940
 1672SOL     OW 5043   4.007   1.222   1.581 -0.1568 -0.0274 -0.0028
 1672SOL    HW1 5044   4.092   1.218   1.538  0.7159  2.9327  1.2523
 1672SOL    HW2 5045   4.025   1.203   1.673 -0.9797 -0.1430  0.1421
 1673SOL     OW 5046   3.833   3.260   2.950  0.0944 -0.3015 -0.5284
 1673SOL    HW1 5047   3.782   3.229   2.875 -0.4444 -0.8963  0.0759
 1673SOL    HW2 5048   3.776   3.321   2.995 -0.4287 -1.5636  0.5978
 1674SOL     OW 5049   1.364   3.911   0.172 -0.1446 -0.6393 -0.2260
 1674SOL    HW1 5050   1.456   3.936   0.178 -0.2162 -0.7747  2.4813
 1674SOL    HW2 5051   1.364   3.816   0.179 -0.5348 -0.5729  0.7583
 1675SOL     OW 5052   2.055   3.515   0.943 -0.1513  0.1832  0.0305
 1675SOL    HW1 5053   2.067   3.575   1.017 -1.1967  1.6521 -0.9426
 1675SOL    HW2 5054   2.137   3.465   0.940  0.2711  0.6956  1.6209
 1676SOL     OW 5055   4.403   4.524   2.445 -0.4771  0.5636 -0.2957
 1676SOL    HW1 5056   4.364   4.607   2.418 -0.7830  0.6100  0.2592
 1676SOL    HW2 5057   4.483   4.550   2.491 -0.9467  0.6032  0.5191
 1677SOL     OW 5058   1.552   3.137   1.903 -0.1067 -0.2752 -0.0372
 1677SOL    HW1 5059   1.532   3.072   1.836  0.5466 -1.0521  0.4934
 1677SOL    HW2 5060   1.647   3.129   1.916 -0.0989  0.4409  0.3836
 1678SOL     OW 5061   4.619   4.665   2.549  0.9280 -0.2723 -0.0199
 1678SOL    HW1 5062   4.572   4.747   2.534  2.7734  0.4917 -2.2840
 1678SOL    HW2 5063   4.614   4.651   2.644 -1.2023  1.3088  0.1769
 1679SOL     OW 5064   3.002   1.207   0.198  0.4533 -0.6877 -0.1034
 1679SOL    HW1 5065   3.094   1.208   0.225  0.2011 -0.0937  0.7956
 1679SOL    HW2 5066   3.000   1.258   0.117  0.5244  1.8376  1.3703
 1680SOL     OW 5067   3.603   2.066   1.533  0.1287  0.0050  0.5101
 1680SOL    HW1 5068   3.690   2.105   1.543  0.1886 -0.5315  2.5389
 1680SOL    HW2 5069   3.614   1.974   1.557 -0.5857 -0.6327 -1.4089
 1681SOL     OW 5070   4.373   4.849   2.364 -1.2033 -0.1533 -0.2108
 1681SOL    HW1 5071   4.370   4.944   2.372 -0.1239 -0.1732  0.5687
 1681SOL    HW2 5072   4.466   4.828   2.352 -1.5172 -1.0493 -1.2824
 1682SOL     OW 5073   3.627   2.502   0.886 -0.3312 -0.2818  0.6529
 1682SOL    HW1 5074   3.720   2.521   0.898 -0.3602 -1.0024  2.1865
 1682SOL    HW2 5075   3.623   2.407   0.881 -0.9740 -0.2448  0.4508
 1683SOL     OW 5076   4.793   4.898   1.510 -0.0846 -0.4368 -0.0946
 1683SOL    HW1 5077   4.850   4.821   1.506 -0.2959 -0.5678 -0.6451
 1683SOL    HW2 5078   4.822   4.952   1.436  0.8612  0.5765  0.9717
 1684SOL     OW 5079   2.320   1.606   1.298 -0.2976  0.1722 -0.1998
 1684SOL    HW1 5080   2.406   1.580   1.266 -0.5276 -0.9596  0.0834
 1684SOL    HW2 5081   2.278   1.525   1.325 -0.9933  0.8487  0.8291
 1685SOL     OW 5082   3.516   0.818   3.358  0.5027  0.0145 -0.0045
 1685SOL    HW1 5083   3.436   0.779   3.324  1.2630 -0.4514 -1.3088
 1685SOL    HW2 5084   3.559   0.857   3.282  2.0426 -0.6805  0.4633
 1686SOL     OW 5085   4.889   1.883   0.217 -0.0624  0.1322 -0.2331
 1686SOL    HW1 5086   4.976   1.860   0.247  0.4145  1.1509 -0.7550
 1686SOL    HW2 5087   4.891   1.979   0.209 -1.2788  0.1884 -0.0940
 1687SOL     OW 5088   4.235   1.576   1.518 -0.3390  0.0816 -0.2242
 1687SOL    HW1 5089   4.183   1.502   1.487  0.1252 -0.0888 -0.6247
 1687SOL    HW2 5090   4.177   1.624   1.576 -1.2464  0.4106 -1.3765
 1688SOL     OW 5091   1.813   1.884   2.571 -0.4025 -0.4432 -0.0183
 1688SOL    HW1 5092   1.803   1.789   2.570 -1.9938 -0.3190 -2.3424
 1688SOL    HW2 5093   1.728   1.918   2.544 -0.1314  1.7238  1.5139
 1689SOL     OW 5094   3.879   1.371   2.854  0.2340  0.1532 -0.0526
 1689SOL    HW1 5095   3.831   1.445   2.817  0.0041 -0.7057 -1.5421
 1689SOL    HW2 5096   3.971   1.399   2.853  0.3203 -0.0655 -1.9369
 1690SOL     OW 5097   2.642   3.477   0.282 -0.2883  0.0774  0.1299
 1690SOL    HW1 5098   2.559   3.471   0.331 -0.7569  1.2601 -0.4690
 1690SOL    HW2 5099   2.667   3.386   0.266 -0.8907 -0.3192  1.2811
 1691SOL     OW 5100   0.763   0.729   3.380  0.2683  0.2030  0.7895
 1691SOL    HW1 5101   0.691   0.673   3.409 -0.3940 -0.6749 -2.1401
 1691SOL    HW2 5102   0.774   0.793   3.450 -1.8494 -1.0110  2.3458
 1692SOL     OW 5103   3.754   3.209   1.713  0.5411 -0.1088 -0.1104
 1692SOL    HW1 5104   3.765   3.121   1.679  0.2058 -1.1717  2.2913
 1692SOL    HW2 5105   3.685   3.200   1.780  0.4650  1.9781  0.1595
 1693SOL     OW 5106   0.807   3.724   0.039 -0.3589  0.2954  0.3056
 1693SOL    HW1 5107   0.885   3.764  -0.001  0.1931  0.5635  1.6181
 1693SOL    HW2 5108   0.773   3.666  -0.030  0.2765  1.1012 -0.7256
 1694SOL     OW 5109   4.216   0.812   2.480 -0.4323  0.2157 -0.4859
 1694SOL    HW1 5110   4.234   0.906   2.492  1.3342 -0.0116 -1.1094
 1694SOL    HW2 5111   4.174   0.806   2.395  0.4655  0.3479 -0.9490
 1695SOL     OW 5112   4.001   3.532   2.980 -0.1718 -0.1421 -0.1727
 1695SOL    HW1 5113   3.992   3.438   2.962 -1.4803 -0.1271  0.3421
 1695SOL    HW2 5114   3.911   3.565   2.983  0.2790  1.2053 -0.6903
 1696SOL     OW 5115   4.041   2.310   1.021 -0.0103  0.1631  0.1290
 1696SOL    HW1 5116   3.978   2.370   1.061 -0.9835 -1.2080  0.7345
 1696SOL    HW2 5117   4.025   2.227   1.065 -0.8962 -1.3741 -2.8903
 1697SOL     OW 5118   1.585   3.061   0.261  0.5693  0.3372  0.1648
 1697SOL    HW1 5119   1.651   3.055   0.329 -1.4811 -1.0991  2.1894
 1697SOL    HW2 5120   1.535   3.140   0.282  0.4067  0.3137 -0.1191
 1698SOL     OW 5121   2.489   1.344   3.471 -0.0149 -0.2390  0.3143
 1698SOL    HW1 5122   2.529   1.258   3.474  0.0950 -0.1729  0.7177
 1698SOL    HW2 5123   2.399   1.330   3.501  0.1392 -0.1364  0.8364
 1699SOL     OW 5124   4.864   1.631   3.468 -0.0670 -0.2489  0.0134
 1699SOL    HW1 5125   4.871   1.702   3.405 -1.5746  0.2246  0.3438
 1699SOL    HW2 5126   4.923   1.563   3.435  0.4686  0.6667 -0.9583
 1700SOL     OW 5127   2.407   1.522   1.603 -0.9947  0.1991  0.0695
 1700SOL    HW1 5128   2.385   1.563   1.686  1.4026  1.4822  0.1621
 1700SOL    HW2 5129   2.502   1.534   1.594 -0.9784 -0.9452 -2.3028
 1701SOL     OW 5130   2.065   4.264   2.643  0.1127 -0.1569 -0.8049
 1701SOL    HW1 5131   2.115   4.183   2.641 -1.5816 -1.2650 -0.4103
 1701SOL    HW2 5132   2.085   4.306   2.560  0.9314 -1.0357 -1.0721
 1702SOL     OW 5133   3.228   3.104   2.949 -0.8703  0.9363  0.5867
 1702SOL    HW1 5134   3.280   3.136   3.022 -1.9146  0.4697  1.5752
 1702SOL    HW2 5135   3.285   3.042   2.904 -0.3644  0.8921  1.2798
 1703SOL     OW 5136   2.814   3.476   3.477  0.4377 -0.2278  0.4623
 1703SOL    HW1 5137   2.832   3.568   3.496 -0.6879  0.0689  0.1466
 1703SOL    HW2 5138   2.868   3.457   3.400 -1.4756  1.0208 -1.2884
 1704SOL     OW 5139   1.024   3.133   3.027 -0.0105  0.1362  0.1076
 1704SOL    HW1 5140   0.981   3.199   3.082  0.5227  1.1515 -0.6696
 1704SOL    HW2 5141   0.968   3.126   2.950  1.1943  1.4979 -0.9293
 1705SOL     OW 5142   2.620   1.791   2.750  0.0433 -0.3887  0.5426
 1705SOL    HW1 5143   2.593   1.703   2.722  1.1104 -0.1319 -1.4366
 1705SOL    HW2 5144   2.577   1.850   2.688  1.9990  0.2561 -0.2598
 1706SOL     OW 5145   1.811   4.442   0.441 -0.5180 -0.3229  0.1681
 1706SOL    HW1 5146   1.880   4.430   0.506 -0.8216 -0.7503  0.4203
 1706SOL    HW2 5147   1.819   4.366   0.383  0.2510  0.4479 -0.7770
 1707SOL     OW 5148   0.675   2.943   0.930  0.1685  0.2354 -0.1254
 1707SOL    HW1 5149   0.665   2.853   0.962 -0.4970  0.4208  0.2056
 1707SOL    HW2 5150   0.594   2.987   0.957  1.0123  1.2612  0.8488
 1708SOL     OW 5151   1.449   3.291   0.215  0.0650 -0.3457 -0.0294
 1708SOL    HW1 5152   1.467   3.377   0.178 -0.5336 -0.6517 -1.0626
 1708SOL    HW2 5153   1.376   3.256   0.164  2.5348 -2.9561 -2.1297
 1709SOL     OW 5154   0.515   4.513   1.393  0.4204 -0.1665  0.2055
 1709SOL    HW1 5155   0.584   4.486   1.333  1.3419  0.4964  0.9420
 1709SOL    HW2 5156   0.437   4.519   1.338  1.2564  0.5312 -0.9449
 1710SOL     OW 5157   1.006   4.845   0.012 -0.1424  0.7223 -0.0854
 1710SOL    HW1 5158   0.986   4.881   0.099  0.2502  0.1544  0.2471
 1710SOL    HW2 5159   1.085   4.793   0.025 -0.1268  0.5667 -0.7704
 1711SOL     OW 5160   4.159   1.291   2.595 -0.2123  0.2203 -0.1877
 1711SOL    HW1 5161   4.145   1.317   2.685  0.7346  0.0054  0.0357
 1711SOL    HW2 5162   4.073   1.299   2.553 -0.3642  1.6885  0.3693
 1712SOL     OW 5163   1.863   1.125   1.978 -0.2951 -0.0025 -0.1367
 1712SOL    HW1 5164   1.778   1.167   1.961 -0.1069  0.1274 -0.7715
 1712SOL    HW2 5165   1.910   1.131   1.894  0.8729  1.1324  0.5540
 1713SOL     OW 5166   3.409   0.643   2.115  0.2387 -0.0210  0.0737
 1713SOL    HW1 5167   3.373   0.557   2.137 -1.2247  0.1489 -1.4068
 1713SOL    HW2 5168   3.425   0.638   2.021  2.7813  0.4497  0.4300
 1714SOL     OW 5169   2.607   3.606   0.682  0.1043  0.5598  0.3901
 1714SOL    HW1 5170   2.613   3.520   0.723  1.4467  1.3143  1.8930
 1714SOL    HW2 5171   2.679   3.608   0.619  0.1874  0.6411  0.4869
 1715SOL     OW 5172   0.515   1.558   3.034  0.2845  0.8965 -0.4134
 1715SOL    HW1 5173   0.444   1.571   2.970  1.5629  2.2200 -1.6304
 1715SOL    HW2 5174   0.477   1.500   3.100 -1.0300 -0.7501 -2.4839
 1716SOL     OW 5175   2.164   0.033   1.227  0.0356  0.3146  0.0950
 1716SOL    HW1 5176   2.203   0.023   1.314  0.0851 -1.7835 -0.1256
 1716SOL    HW2 5177   2.201  -0.038   1.176 -3.2287 -1.1801 -0.4221
 1717SOL     OW 5178   3.871   3.395   1.541 -0.4481  0.4671  0.6898
 1717SOL    HW1 5179   3.809   3.374   1.472 -0.4926  0.3722  0.7589
 1717SOL    HW2 5180   3.842   3.344   1.616 -0.9726  1.3130  1.0713
 1718SOL     OW 5181   3.781   4.523   2.191 -0.2714 -0.6732 -0.4962
 1718SOL    HW1 5182   3.715   4.453   2.194  0.1980 -1.1020  2.8695
 1718SOL    HW2 5183   3.862   4.482   2.220  0.3453  0.9467  0.2113
 1719SOL     OW 5184   2.721   2.974   2.712 -0.0639  0.1361 -0.0454
 1719SOL    HW1 5185   2.783   2.902   2.726  0.2094  0.1906 -0.9541
 1719SOL    HW2 5186   2.719   3.019   2.797 -0.0956 -0.8214  0.4826
 1720SOL     OW 5187   4.635   1.786   0.588 -0.5237 -0.7291  0.0760
 1720SOL    HW1 5188   4.603   1.875   0.603  0.0159 -0.3419 -0.9409
 1720SOL    HW2 5189   4.555   1.734   0.579 -1.0427  0.3789 -3.2875
 1721SOL     OW 5190   0.362   4.740   2.690 -0.7686  0.3372  0.4985
 1721SOL    HW1 5191   0.304   4.701   2.625 -1.5954 -0.0973  1.4726
 1721SOL    HW2 5192   0.372   4.831   2.661  1.4601 -0.5458 -1.9944
 1722SOL     OW 5193   3.395   3.892   1.853 -0.1684 -0.1128 -0.1187
 1722SOL    HW1 5194   3.416   3.916   1.943  2.6746 -1.1467 -0.3873
 1722SOL    HW2 5195   3.425   3.801   1.845 -1.3551 -0.4088 -1.8262
 1723SOL     OW 5196   0.191   4.758   2.050 -0.2882 -0.4230  0.5558
 1723SOL    HW1 5197   0.218   4.848   2.070 -1.0822  0.2944 -1.3733
 1723SOL    HW2 5198   0.176   4.758   1.956  0.7416 -2.8933  0.3197
 1724SOL     OW 5199   4.096   0.090   2.520  0.4118 -0.3065  0.0084
 1724SOL    HW1 5200   4.019   0.121   2.473 -0.0414 -0.4406  0.6590
 1724SOL    HW2 5201   4.161   0.159   2.508 -0.4948  0.8189  1.2426
 1725SOL     OW 5202   2.571   4.774   0.161  0.2382  0.8649 -0.2019
 1725SOL    HW1 5203   2.545   4.761   0.252  0.8559  0.0869 -0.1248
 1725SOL    HW2 5204   2.651   4.723   0.152 -1.4712 -1.7394 -2.0249
 1726SOL     OW 5205   2.285   0.235   0.485 -0.2692 -0.3413  0.2426
 1726SOL    HW1 5206   2.373   0.262   0.513  0.5174 -3.5167  1.2356
 1726SOL    HW2 5207   2.226   0.295   0.530  1.3188  1.4701  0.0449
 1727SOL     OW 5208   3.967   1.223   2.073 -1.0742 -0.3662 -0.9554
 1727SOL    HW1 5209   4.024   1.189   2.005  0.3807  0.1371 -0.0298
 1727SOL    HW2 5210   3.884   1.176   2.061 -0.2679 -1.5932 -1.9228
 1728SOL     OW 5211   2.225   2.772   2.585  0.2556 -0.1826  0.3645
 1728SOL    HW1 5212   2.153   2.826   2.616  0.0946 -0.0802 -0.1788
 1728SOL    HW2 5213   2.231   2.700   2.648  0.4380  0.4320  1.0665
 1729SOL     OW 5214   4.080   1.534   2.259  0.1955  0.3818 -0.6827
 1729SOL    HW1 5215   4.107   1.598   2.326 -0.6674  1.2334 -1.1256
 1729SOL    HW2 5216   4.035   1.466   2.308  2.3698 -0.6819 -0.0143
 1730SOL     OW 5217   0.730   3.787   1.949  0.0369 -0.1151  0.1634
 1730SOL    HW1 5218   0.638   3.815   1.948  0.1741  0.3790  0.5338
 1730SOL    HW2 5219   0.769   3.837   2.021  0.9386  0.8147 -0.9236
 1731SOL     OW 5220   4.885   2.129   0.118  0.3954  0.3891  0.1198
 1731SOL    HW1 5221   4.865   2.222   0.122 -2.3933 -0.1077 -0.3453
 1731SOL    HW2 5222   4.960   2.123   0.060 -0.0542  2.2734 -0.7260
 1732SOL     OW 5223   4.219   1.442   0.585  0.5267  0.2423 -0.7844
 1732SOL    HW1 5224   4.260   1.372   0.535 -0.8644  0.1240 -1.8050
 1732SOL    HW2 5225   4.278   1.517   0.574 -0.0851  0.4316 -3.2368
 1733SOL     OW 5226   3.869   4.599   0.599 -0.1217  0.3872  0.5819
 1733SOL    HW1 5227   3.957   4.613   0.564  0.8268 -2.8410  1.2730
 1733SOL    HW2 5228   3.813   4.594   0.522  0.4349  1.6382  0.0751
 1734SOL     OW 5229   0.275   2.057   0.244  0.3100  0.1847  0.1649
 1734SOL    HW1 5230   0.257   1.975   0.199 -1.0624 -0.2080  1.3622
 1734SOL    HW2 5231   0.307   2.115   0.175 -0.8441 -0.6567 -1.1464
 1735SOL     OW 5232   2.069   2.483   0.430  0.2171  0.4055  0.0059
 1735SOL    HW1 5233   2.039   2.534   0.355  1.7649 -0.1985 -1.0765
 1735SOL    HW2 5234   2.016   2.514   0.503 -0.3052  2.0653 -1.0271
 1736SOL     OW 5235   3.661   4.037   1.071 -0.6114 -0.1149  0.5812
 1736SOL    HW1 5236   3.652   3.963   1.011 -2.7617  0.6266 -0.0862
 1736SOL    HW2 5237   3.733   4.088   1.034  0.3896 -1.4197  0.6204
 1737SOL     OW 5238   1.206   2.350   2.425  0.5129  0.4128  0.2644
 1737SOL    HW1 5239   1.217   2.328   2.332 -0.5375  1.0671 -0.0375
 1737SOL    HW2 5240   1.167   2.272   2.464 -2.7297  1.4152 -0.6891
 1738SOL     OW 5241   1.638   1.408   2.390  0.0549  0.3171  0.1346
 1738SOL    HW1 5242   1.549   1.438   2.372  0.0272  1.4013  1.8487
 1738SOL    HW2 5243   1.669   1.372   2.307 -2.1665 -0.5979 -0.3575
 1739SOL     OW 5244   0.118   4.377   0.728 -0.0423  0.5295  0.0646
 1739SOL    HW1 5245   0.200   4.346   0.689 -0.3167 -2.4728  1.5916
 1739SOL    HW2 5246   0.051   4.355   0.664 -0.0421 -0.6666  0.4460
 1740SOL     OW 5247   0.512   2.940   2.969  0.1044 -0.6079  0.2650
 1740SOL    HW1 5248   0.598   2.917   2.933 -0.4928  0.3322 -1.9548
 1740SOL    HW2 5249   0.450   2.913   2.901 -0.9842  2.6345 -0.1869
 1741SOL     OW 5250   0.387   4.031   1.078  0.2613 -0.0905 -0.3306
 1741SOL    HW1 5251   0.476   4.051   1.106  0.3650 -0.4959 -0.3607
 1741SOL    HW2 5252   0.396   4.005   0.986 -0.2557  2.5894 -1.2239
 1742SOL     OW 5253   3.401   1.148   3.126 -0.2629 -0.1158 -0.5786
 1742SOL    HW1 5254   3.323   1.202   3.112 -1.1259 -1.2262 -0.1873
 1742SOL    HW2 5255   3.414   1.149   3.221 -1.2817 -1.9068 -0.3867
 1743SOL     OW 5256   1.355   3.473   2.381  0.2724  0.2225  0.5269
 1743SOL    HW1 5257   1.370   3.562   2.412 -0.7227  0.4688  0.3409
 1743SOL    HW2 5258   1.353   3.480   2.286  0.9189 -0.1290  0.4816
 1744SOL     OW 5259   1.738   0.436   2.933 -0.0174 -0.2210  0.6814
 1744SOL    HW1 5260   1.762   0.528   2.934  1.3602 -0.5215 -0.3874
 1744SOL    HW2 5261   1.643   0.435   2.944 -0.0473  1.3099  0.7418
 1745SOL     OW 5262   2.727   3.059   1.114 -0.1460  0.5215  0.0016
 1745SOL    HW1 5263   2.735   3.021   1.202 -0.8042 -0.4578 -0.3529
 1745SOL    HW2 5264   2.817   3.062   1.082 -0.1480 -2.3878 -0.6056
 1746SOL     OW 5265   3.023   4.390   1.393 -0.6050 -0.4062 -0.7664
 1746SOL    HW1 5266   3.018   4.371   1.487  1.4182  0.3006 -0.4744
 1746SOL    HW2 5267   3.104   4.440   1.383 -0.6986 -0.6106 -2.9223
 1747SOL     OW 5268   4.278   2.747   0.364  0.3258 -0.3813  0.0803
 1747SOL    HW1 5269   4.228   2.823   0.334  0.5190 -0.3068 -0.0565
 1747SOL    HW2 5270   4.221   2.673   0.348 -0.2738 -0.1703  1.1397
 1748SOL     OW 5271   4.277   2.241   1.680  0.2539  0.5378 -0.4416
 1748SOL    HW1 5272   4.264   2.324   1.634  1.6763  0.2149 -1.5071
 1748SOL    HW2 5273   4.195   2.193   1.667  0.3881  0.7108 -2.1430
 1749SOL     OW 5274   2.194   1.185   0.526 -0.1982  0.1047 -0.1927
 1749SOL    HW1 5275   2.276   1.158   0.567  0.3051  2.1897  0.2716
 1749SOL    HW2 5276   2.135   1.110   0.538  1.2281 -0.9323  0.5843
 1750SOL     OW 5277   3.215   3.874   3.165  0.1429  0.5993  0.5912
 1750SOL    HW1 5278   3.289   3.832   3.123  2.2442  2.0026  2.6459
 1750SOL    HW2 5279   3.243   3.964   3.181 -2.0751  1.2466  1.3146
 1751SOL     OW 5280   4.530   1.616   1.973  0.0135 -0.0270 -0.0126
 1751SOL    HW1 5281   4.613   1.648   1.938 -0.0156  0.4922  0.3705
 1751SOL    HW2 5282   4.556   1.553   2.041  0.1482  1.1556  1.0815
 1752SOL     OW 5283   4.871   3.597   3.036 -0.0650 -0.0865  0.0629
 1752SOL    HW1 5284   4.872   3.516   2.985  1.1547 -0.1411  0.1453
 1752SOL    HW2 5285   4.797   3.647   3.001  0.2527 -0.4681 -1.1968
 1753SOL     OW 5286   4.791   1.866   3.300  0.1771  0.0566 -0.3908
 1753SOL    HW1 5287   4.776   1.875   3.206  0.3113  1.1864 -0.3199
 1753SOL    HW2 5288   4.848   1.939   3.322 -0.6252  0.3735  0.7404
 1754SOL     OW 5289   2.281   3.566   3.460  0.4621  0.4207 -0.4070
 1754SOL    HW1 5290   2.291   3.474   3.483 -0.0613 -0.0391 -1.9118
 1754SOL    HW2 5291   2.367   3.605   3.479  0.9688 -0.5678 -0.6186
 1755SOL     OW 5292   1.255   0.302   3.050  0.0255  0.7123  0.2292
 1755SOL    HW1 5293   1.302   0.230   3.093  0.9359 -0.5845 -2.6842
 1755SOL    HW2 5294   1.162   0.279   3.060  0.2321  0.1641  0.9723
 1756SOL     OW 5295   0.384   1.874   0.819 -0.1134 -0.3358  0.3043
 1756SOL    HW1 5296   0.300   1.827   0.813 -0.6221  0.6707 -0.9705
 1756SOL    HW2 5297   0.444   1.821   0.766  0.0637 -1.0203  1.1593
 1757SOL     OW 5298   2.425   3.931   2.319 -0.3711 -0.1990  0.6231
 1757SOL    HW1 5299   2.399   3.983   2.243 -0.6827  0.3915  1.1241
 1757SOL    HW2 5300   2.348   3.879   2.341  0.3394 -1.9066 -0.6785
 1758SOL     OW 5301   2.025   3.889   2.018  0.6553 -0.2181 -0.7020
 1758SOL    HW1 5302   1.962   3.958   2.042 -0.1982 -1.1346 -0.2298
 1758SOL    HW2 5303   2.047   3.908   1.927  0.0903  0.4217 -0.7174
 1759SOL     OW 5304   4.772   4.839   0.817  0.0542 -0.3666  0.4596
 1759SOL    HW1 5305   4.840   4.901   0.790  0.9233 -0.7721  1.6363
 1759SOL    HW2 5306   4.767   4.849   0.912  0.1610 -2.0533  0.6701
 1760SOL     OW 5307   1.007   4.563   2.754 -0.1194  0.5024 -0.0961
 1760SOL    HW1 5308   0.998   4.468   2.751 -0.4018  0.5373 -0.5845
 1760SOL    HW2 5309   1.048   4.581   2.838  2.0317 -0.2260 -0.9029
 1761SOL     OW 5310   1.463   3.029   0.016 -0.4276 -0.3733 -0.1061
 1761SOL    HW1 5311   1.496   3.023   0.105 -0.2209  1.1083 -0.0491
 1761SOL    HW2 5312   1.462   2.939  -0.016  1.0063 -0.7556  0.8399
 1762SOL     OW 5313   4.769   0.922   3.297  0.1600 -0.9443 -1.1878
 1762SOL    HW1 5314   4.834   0.969   3.349 -0.7770 -0.6686 -0.2285
 1762SOL    HW2 5315   4.725   0.991   3.247 -0.6537 -0.8698 -0.4030
 1763SOL     OW 5316   2.888   1.467   0.895  0.0795  0.3617  0.4131
 1763SOL    HW1 5317   2.950   1.400   0.866  0.4507  0.1922  1.5346
 1763SOL    HW2 5318   2.802   1.429   0.878  0.1155  1.6128 -3.5774
 1764SOL     OW 5319   1.504   0.059   1.406 -0.0084 -0.3751  0.2624
 1764SOL    HW1 5320   1.451   0.138   1.403 -0.2871 -0.5726 -0.1883
 1764SOL    HW2 5321   1.585   0.085   1.449  0.4335  0.4634 -1.0443
 1765SOL     OW 5322   4.433   4.874   2.655  0.3530 -0.3664  0.0327
 1765SOL    HW1 5323   4.358   4.933   2.657  0.5635 -0.1067  1.0655
 1765SOL    HW2 5324   4.412   4.806   2.720  0.3636 -1.1283 -0.7329
 1766SOL     OW 5325   3.245   3.754   2.249  0.3117 -0.0645 -0.3348
 1766SOL    HW1 5326   3.248   3.726   2.340 -1.7910 -0.9622 -0.4871
 1766SOL    HW2 5327   3.190   3.833   2.250 -0.3970 -0.5395 -0.9036
 1767SOL     OW 5328   0.235   3.726   1.764  0.3351  0.6765  0.5152
 1767SOL    HW1 5329   0.235   3.703   1.857 -0.0929  0.4089  0.4492
 1767SOL    HW2 5330   0.152   3.771   1.750 -1.3770 -2.4896 -0.5062
 1768SOL     OW 5331   3.163   4.155   0.658  0.1103  0.2424 -0.2195
 1768SOL    HW1 5332   3.117   4.207   0.724  2.7285  2.3552  0.1241
 1768SOL    HW2 5333   3.157   4.207   0.578  2.8404  1.3093  0.1468
 1769SOL     OW 5334   3.447   1.976   0.537  0.1305  0.2050 -0.5132
 1769SOL    HW1 5335   3.448   1.978   0.441 -1.9691  0.9363 -0.5811
 1769SOL    HW2 5336   3.494   2.055   0.563  2.0425 -0.7669 -0.8600
 1770SOL     OW 5337   3.536   0.661   2.926  0.0944 -0.2520 -0.3949
 1770SOL    HW1 5338   3.556   0.593   2.990  0.2528 -0.0228 -0.1949
 1770SOL    HW2 5339   3.442   0.676   2.936  0.3678  0.8836  0.9191
 1771SOL     OW 5340   3.623   2.578   1.495  0.0276  0.5140 -0.2138
 1771SOL    HW1 5341   3.546   2.521   1.489  0.8015 -1.0023  2.3236
 1771SOL    HW2 5342   3.597   2.647   1.556  1.0390 -0.8711  1.9039
 1772SOL     OW 5343   4.782   0.578   1.691  0.4391 -0.2560 -0.2500
 1772SOL    HW1 5344   4.796   0.561   1.785  1.7374 -0.3658 -0.4536
 1772SOL    HW2 5345   4.804   0.670   1.680  0.0992 -0.1938 -0.4235
 1773SOL     OW 5346   3.483   1.931   0.023  0.0053  0.4725  0.0290
 1773SOL    HW1 5347   3.566   1.959  -0.017 -0.0479  0.8388  0.1701
 1773SOL    HW2 5348   3.419   1.940  -0.047 -0.1721  1.5514  0.3087
 1774SOL     OW 5349   1.596   1.146   2.784 -0.8250 -0.1661 -0.2018
 1774SOL    HW1 5350   1.589   1.062   2.829  0.4279  0.2074  0.7294
 1774SOL    HW2 5351   1.518   1.149   2.728  0.3644 -3.0817 -2.2589
 1775SOL     OW 5352   1.161   3.148   2.749  0.2364  0.2397 -0.8419
 1775SOL    HW1 5353   1.136   3.215   2.686  0.4666 -1.7277 -3.1994
 1775SOL    HW2 5354   1.079   3.122   2.791 -0.3976 -0.2356 -2.3061
 1776SOL     OW 5355   0.789   0.767   1.926 -0.0988 -0.6377 -0.1944
 1776SOL    HW1 5356   0.859   0.805   1.873 -1.9054  2.3074 -0.6728
 1776SOL    HW2 5357   0.722   0.741   1.862  0.0028 -2.2808  0.3319
 1777SOL     OW 5358   4.046   0.772   0.750 -0.1908  0.5862  0.0955
 1777SOL    HW1 5359   4.098   0.800   0.675 -0.0021  1.3687  0.5082
 1777SOL    HW2 5360   3.958   0.759   0.715 -0.5679  2.7800  0.0500
 1778SOL     OW 5361   3.280   2.851   2.474  0.1995  0.1303 -0.4718
 1778SOL    HW1 5362   3.189   2.847   2.442  0.1733  2.2488 -0.8294
 1778SOL    HW2 5363   3.274   2.904   2.554  0.7041 -2.5578  1.5011
 1779SOL     OW 5364   2.786   1.287   1.894  0.4214 -0.1551 -0.4391
 1779SOL    HW1 5365   2.753   1.370   1.860  1.2927  1.0114  1.4061
 1779SOL    HW2 5366   2.881   1.296   1.891  0.5228 -0.8315  0.3407
 1780SOL     OW 5367   3.258   1.770   1.911  0.8350 -0.7028  0.6328
 1780SOL    HW1 5368   3.324   1.802   1.972 -0.3005 -0.9038  2.0397
 1780SOL    HW2 5369   3.234   1.847   1.859  0.5158 -0.0309  1.7201
 1781SOL     OW 5370   3.324   1.100   0.822  0.4059 -0.0383 -0.6715
 1781SOL    HW1 5371   3.283   1.046   0.890  1.7879 -1.6005 -1.0351
 1781SOL    HW2 5372   3.373   1.166   0.871 -2.1441  1.6997 -0.2215
 1782SOL     OW 5373   3.392   2.333   1.016 -0.0203  0.2546 -0.3831
 1782SOL    HW1 5374   3.324   2.381   0.968 -0.1249 -0.6287 -1.1450
 1782SOL    HW2 5375   3.408   2.255   0.964 -0.4068 -0.9503  1.2191
 1783SOL     OW 5376   4.479   2.575   0.033 -0.2474 -0.0915 -0.6212
 1783SOL    HW1 5377   4.530   2.640   0.082 -1.2493 -0.5840  1.1764
 1783SOL    HW2 5378   4.493   2.493   0.079 -1.7625 -0.4479 -0.7316
 1784SOL     OW 5379   3.348   4.811   0.584 -0.0945  0.1755  0.0135
 1784SOL    HW1 5380   3.301   4.789   0.664  1.4040  2.2346  1.5809
 1784SOL    HW2 5381   3.419   4.747   0.579 -0.4135 -0.1874  0.1332
 1785SOL     OW 5382   0.199   4.293   1.184  0.1263  0.2621  0.3089
 1785SOL    HW1 5383   0.158   4.220   1.138 -2.1378  0.3255  2.0393
 1785SOL    HW2 5384   0.227   4.256   1.268 -0.7897  1.2645  1.0902
 1786SOL     OW 5385   2.553   0.858   2.618  0.0592  0.1949  0.6558
 1786SOL    HW1 5386   2.561   0.836   2.711  2.8709 -0.3048  0.3746
 1786SOL    HW2 5387   2.547   0.773   2.574 -0.1750  0.4010  0.2877
 1787SOL     OW 5388   4.680   0.869   0.502 -0.7281 -0.1991  0.9686
 1787SOL    HW1 5389   4.759   0.846   0.551 -1.0280  1.2055  2.1503
 1787SOL    HW2 5390   4.618   0.798   0.522 -0.0944 -0.8309  0.7496
 1788SOL     OW 5391   1.863   2.154   2.782  0.1890 -0.6289  0.0641
 1788SOL    HW1 5392   1.912   2.078   2.750  0.3874 -0.1604 -0.7534
 1788SOL    HW2 5393   1.794   2.167   2.718  0.3485  0.0806  0.0344
 1789SOL     OW 5394   1.177   3.534   3.107 -0.4168  0.0529  0.0901
 1789SOL    HW1 5395   1.193   3.542   3.201  0.0263 -1.7617  0.1977
 1789SOL    HW2 5396   1.263   3.542   3.067 -0.5379  0.2672 -0.1298
 1790SOL     OW 5397   2.432   4.223   3.453 -0.1446 -0.2730 -0.2009
 1790SOL    HW1 5398   2.473   4.139   3.469  1.1841  0.3888 -0.0163
 1790SOL    HW2 5399   2.414   4.259   3.540 -1.8740 -0.8861 -0.2687
 1791SOL     OW 5400   0.219   0.844   2.392  0.0222  0.1634 -0.0552
 1791SOL    HW1 5401   0.274   0.866   2.317  0.0750  1.0030  0.2218
 1791SOL    HW2 5402   0.223   0.921   2.449 -0.8734 -0.0393  0.3057
 1792SOL     OW 5403   4.331   3.514   1.099  0.2531 -0.3369  0.6182
 1792SOL    HW1 5404   4.261   3.450   1.091  0.3176 -0.2025 -1.4910
 1792SOL    HW2 5405   4.412   3.465   1.082  0.5743 -0.2248  1.7232
 1793SOL     OW 5406   3.614   0.843   1.503 -0.0152  0.4213  0.3530
 1793SOL    HW1 5407   3.571   0.782   1.563  1.2169 -0.1954  0.6500
 1793SOL    HW2 5408   3.629   0.922   1.554 -0.1072  0.3576  0.4763
 1794SOL     OW 5409   3.525   0.550   1.878 -0.4684  0.1458 -0.2938
 1794SOL    HW1 5410   3.608   0.547   1.925 -0.6865 -0.2366  0.0681
 1794SOL    HW2 5411   3.511   0.460   1.848 -1.1088  0.0583  0.2668
 1795SOL     OW 5412   2.668   1.522   2.291  0.1381 -0.0323  0.2089
 1795SOL    HW1 5413   2.677   1.608   2.333 -0.4429 -0.5497  1.4491
 1795SOL    HW2 5414   2.704   1.534   2.203  0.1378  1.4548  0.3896
 1796SOL     OW 5415   0.659   3.395   1.517 -0.2338  0.3124  0.5086
 1796SOL    HW1 5416   0.750   3.423   1.527 -0.5448  1.0056  1.5650
 1796SOL    HW2 5417   0.652   3.315   1.570 -0.3314  0.4733  0.7394
 1797SOL     OW 5418   4.273   0.239   2.741 -0.7139 -0.0472 -0.3720
 1797SOL    HW1 5419   4.250   0.313   2.798 -0.5497 -0.2743 -0.0042
 1797SOL    HW2 5420   4.191   0.190   2.732 -0.8004  0.1283 -0.5378
 1798SOL     OW 5421   2.157   2.500   0.150 -0.2073 -0.0146  0.5636
 1798SOL    HW1 5422   2.227   2.456   0.197  0.6278  1.1113  0.4059
 1798SOL    HW2 5423   2.166   2.470   0.059  0.5671  0.7031  0.3906
 1799SOL     OW 5424   1.564   3.523   1.398 -0.1751 -0.3867  0.1706
 1799SOL    HW1 5425   1.641   3.579   1.412  0.0409 -0.9738  1.5299
 1799SOL    HW2 5426   1.550   3.524   1.303 -0.2239  2.0095  0.1463
 1800SOL     OW 5427   1.207   0.689   2.609 -0.6943  0.3566 -0.3275
 1800SOL    HW1 5428   1.183   0.636   2.685 -1.4746  0.9679 -0.1318
 1800SOL    HW2 5429   1.302   0.698   2.614 -0.7902  0.8446  0.8902
 1801SOL     OW 5430   2.295   1.732   2.103 -0.1635  0.0084 -0.1266
 1801SOL    HW1 5431   2.326   1.650   2.140  0.3690  0.1882 -0.1719
 1801SOL    HW2 5432   2.353   1.799   2.141 -2.8095  0.8670  2.9089
 1802SOL     OW 5433   2.368   3.997   3.213 -0.1978  0.5081  0.0077
 1802SOL    HW1 5434   2.279   3.996   3.249  0.0329  2.3857  0.7525
 1802SOL    HW2 5435   2.396   3.906   3.216 -2.6225 -0.4136 -1.6768
 1803SOL     OW 5436   2.085   2.291   1.423 -0.0006 -0.0564  0.2005
 1803SOL    HW1 5437   2.121   2.203   1.415  0.5563  0.1058  0.8064
 1803SOL    HW2 5438   2.043   2.292   1.509 -0.3918  0.1361  0.0120
 1804SOL     OW 5439   1.772   3.383   1.643  0.0130  0.3691 -0.2585
 1804SOL    HW1 5440   1.701   3.445   1.626  1.6618  1.8446 -2.2390
 1804SOL    HW2 5441   1.765   3.319   1.572 -0.2645 -0.4045  0.4502
 1805SOL     OW 5442   3.764   1.036   0.189 -0.0642  0.3710 -0.2134
 1805SOL    HW1 5443   3.717   0.971   0.241 -0.6353 -1.0471 -2.3475
 1805SOL    HW2 5444   3.856   1.010   0.195 -0.0056  0.7817  0.8007
 1806SOL     OW 5445   3.129   2.988   2.665  0.2980 -0.3034 -0.4558
 1806SOL    HW1 5446   3.197   2.997   2.732  0.7495  1.3685 -1.0739
 1806SOL    HW2 5447   3.057   3.043   2.696  0.2158 -0.1151 -0.9770
 1807SOL     OW 5448   0.500   3.714   1.678  0.0839  0.2625  0.1551
 1807SOL    HW1 5449   0.421   3.691   1.725  1.2393  0.0372  2.0746
 1807SOL    HW2 5450   0.557   3.637   1.686  0.6319  0.5165 -0.9559
 1808SOL     OW 5451   0.160   2.909   1.205  0.0384 -0.0672 -0.1660
 1808SOL    HW1 5452   0.242   2.888   1.249  0.6042 -0.6200 -1.4422
 1808SOL    HW2 5453   0.128   2.824   1.174 -1.8761 -0.1305  1.6838
 1809SOL     OW 5454   0.123   4.023   1.143  1.0772 -0.0686  0.3303
 1809SOL    HW1 5455   0.124   3.947   1.084 -1.4682  0.8466 -1.0419
 1809SOL    HW2 5456   0.214   4.049   1.150  1.7719 -1.9189 -0.9323
 1810SOL     OW 5457   2.319   4.841   2.235 -0.3346 -0.4297  0.1122
 1810SOL    HW1 5458   2.231   4.803   2.222 -0.5459  0.1525 -0.1774
 1810SOL    HW2 5459   2.303   4.917   2.291  0.1737 -1.1438  1.2491
 1811SOL     OW 5460   1.436   3.024   1.689  0.0470 -0.5075  0.0119
 1811SOL    HW1 5461   1.422   3.103   1.636 -1.0355 -1.1359 -0.6799
 1811SOL    HW2 5462   1.463   2.957   1.627 -0.6687 -1.1052  0.3256
 1812SOL     OW 5463   2.429   3.278   2.869 -0.3474  0.3234  0.0205
 1812SOL    HW1 5464   2.412   3.186   2.889 -0.1098  0.7027  2.2088
 1812SOL    HW2 5465   2.349   3.310   2.829 -0.5620 -0.7341 -0.4167
 1813SOL     OW 5466   4.292   1.159   0.793  0.1708 -0.1244 -0.2814
 1813SOL    HW1 5467   4.308   1.163   0.887  0.4101  0.4940 -0.3443
 1813SOL    HW2 5468   4.328   1.241   0.759  1.5989 -1.0672 -1.1323
 1814SOL     OW 5469   2.975   3.799   1.684  0.3414 -0.2888  0.2193
 1814SOL    HW1 5470   3.019   3.884   1.692 -0.6464  0.5685 -2.4587
 1814SOL    HW2 5471   3.019   3.756   1.610 -0.9547 -0.9511 -0.1926
 1815SOL     OW 5472   1.886   0.086   2.909 -0.1269 -0.3368  0.4728
 1815SOL    HW1 5473   1.852   0.000   2.885 -1.4876  0.2916  0.0825
 1815SOL    HW2 5474   1.810   0.133   2.943  0.6721  0.6040  1.0040
 1816SOL     OW 5475   0.103   2.889   1.662  0.3543  0.2199  0.5297
 1816SOL    HW1 5476   0.083   2.816   1.721 -0.7137  0.8742  1.0078
 1816SOL    HW2 5477   0.072   2.967   1.708  0.9027  0.9170 -0.2437
 1817SOL     OW 5478   1.290   2.947   0.365 -0.5958 -0.3457 -0.4542
 1817SOL    HW1 5479   1.199   2.932   0.390 -0.3064 -1.5701 -0.0703
 1817SOL    HW2 5480   1.289   2.948   0.269 -1.0366 -0.1718 -0.4503
 1818SOL     OW 5481   4.653   1.878   2.125 -0.1554 -0.0642 -0.4922
 1818SOL    HW1 5482   4.733   1.859   2.173 -0.2284  3.2593  1.2437
 1818SOL    HW2 5483   4.680   1.882   2.033  1.7294  0.9622  0.0623
 1819SOL     OW 5484   2.483   2.848   1.776 -0.4025 -1.3816  0.4316
 1819SOL    HW1 5485   2.467   2.769   1.723 -0.6107 -0.6698 -0.6032
 1819SOL    HW2 5486   2.526   2.908   1.715 -1.0885 -0.3530  0.9510
 1820SOL     OW 5487   1.255   0.571   3.134  0.6485 -0.1457 -0.0798
 1820SOL    HW1 5488   1.284   0.609   3.217 -4.4674  2.1112  1.0728
 1820SOL    HW2 5489   1.235   0.480   3.155 -0.6850  0.4151  1.3695
 1821SOL     OW 5490   0.222   0.481   3.170 -0.8275 -0.0237  0.1566
 1821SOL    HW1 5491   0.168   0.482   3.249  0.8038  0.5530  1.3459
 1821SOL    HW2 5492   0.290   0.416   3.188 -0.2817  0.2973 -0.6651
 1822SOL     OW 5493   1.497   0.908   2.588  0.2744 -0.3982  0.0228
 1822SOL    HW1 5494   1.530   0.819   2.575 -1.1241 -1.0912  0.8295
 1822SOL    HW2 5495   1.491   0.917   2.683  1.6153  1.0672  0.0031
 1823SOL     OW 5496   2.443   4.096   0.587 -0.4996  0.8321 -0.5255
 1823SOL    HW1 5497   2.438   4.125   0.678  1.1920 -0.4857  0.0281
 1823SOL    HW2 5498   2.452   4.001   0.592  1.2533  0.8620 -1.9536
 1824SOL     OW 5499   1.034   3.712   2.926 -0.0529 -0.3992 -0.4606
 1824SOL    HW1 5500   1.092   3.755   2.864  0.7850 -1.0651 -0.1504
 1824SOL    HW2 5501   1.067   3.739   3.012  2.5787 -4.1028 -0.0893
 1825SOL     OW 5502   1.962   2.943   2.153  0.1516 -0.1427 -0.3058
 1825SOL    HW1 5503   1.920   2.959   2.238  2.6369  1.6580  0.6965
 1825SOL    HW2 5504   1.992   2.852   2.158  0.1335 -0.1043  0.7141
 1826SOL     OW 5505   3.485   4.218   2.452 -0.1423 -0.6467 -0.3189
 1826SOL    HW1 5506   3.452   4.200   2.540  1.9733  0.7755  0.8739
 1826SOL    HW2 5507   3.580   4.217   2.462  0.1779 -1.4481 -2.8449
 1827SOL     OW 5508   3.544   0.220   2.033  0.0790  0.5055 -0.3581
 1827SOL    HW1 5509   3.538   0.156   2.104  3.1006  0.2857 -0.1464
 1827SOL    HW2 5510   3.460   0.215   1.988 -0.7684 -1.6371  1.2947
 1828SOL     OW 5511   3.263   2.030   1.133 -0.5891 -0.0803  0.3167
 1828SOL    HW1 5512   3.217   1.948   1.153 -0.7399 -0.0381  0.1442
 1828SOL    HW2 5513   3.356   2.007   1.138 -0.6309 -0.2924  0.1481
 1829SOL     OW 5514   4.418   0.582   3.065  0.8534  0.2104 -0.1064
 1829SOL    HW1 5515   4.393   0.672   3.042  0.1954  0.4879  1.5790
 1829SOL    HW2 5516   4.434   0.585   3.159 -1.5442 -1.9352  0.4689
 1830SOL     OW 5517   1.198   2.537   2.086  0.0328 -0.3054  0.0916
 1830SOL    HW1 5518   1.190   2.578   2.172  0.2239 -1.1112  0.5034
 1830SOL    HW2 5519   1.239   2.604   2.031  1.6435 -0.4197  1.1054
 1831SOL     OW 5520   2.379   3.267   0.376  0.8849  0.5235 -0.3077
 1831SOL    HW1 5521   2.304   3.320   0.403 -0.4049 -0.3099 -2.0244
 1831SOL    HW2 5522   2.364   3.251   0.283  1.9018 -1.7605 -0.1376
 1832SOL     OW 5523   0.893   0.140   0.251  0.2810  0.6771 -0.0028
 1832SOL    HW1 5524   0.799   0.145   0.232  0.3273 -0.4064 -0.5734
 1832SOL    HW2 5525   0.919   0.231   0.266 -0.7231  1.0631 -0.4983
 1833SOL     OW 5526   4.642   1.712   1.403 -0.0506  0.2315  0.6827
 1833SOL    HW1 5527   4.571   1.648   1.395  0.0525  0.3099 -1.7700
 1833SOL    HW2 5528   4.605   1.792   1.365  1.1347  0.4297 -0.1185
 1834SOL     OW 5529   0.331   4.417   2.337 -0.2032  0.0446 -0.3914
 1834SOL    HW1 5530   0.326   4.500   2.383 -0.2034 -0.5767  0.7585
 1834SOL    HW2 5531   0.392   4.433   2.265 -0.4379  1.1104 -0.3707
 1835SOL     OW 5532   0.656   2.214   3.424 -0.1827  0.2402 -0.4396
 1835SOL    HW1 5533   0.722   2.189   3.359 -0.7799  0.4731 -1.1484
 1835SOL    HW2 5534   0.669   2.151   3.496  1.0018  0.4747 -0.4256
 1836SOL     OW 5535   3.526   3.500   0.437 -0.7266 -0.3056  0.3133
 1836SOL    HW1 5536   3.533   3.595   0.436 -2.1422 -0.1587  1.1420
 1836SOL    HW2 5537   3.616   3.469   0.452 -0.2244  0.8762 -0.1534
 1837SOL     OW 5538   1.408   0.739   1.167  0.3272  0.2961 -0.9620
 1837SOL    HW1 5539   1.473   0.694   1.114  0.7788  1.4283 -1.4101
 1837SOL    HW2 5540   1.406   0.828   1.132  1.8293  1.6013  1.8901
 1838SOL     OW 5541   4.866   1.654   1.247 -0.2935 -0.2534 -0.3134
 1838SOL    HW1 5542   4.787   1.683   1.293  0.9312  0.5418  1.4419
 1838SOL    HW2 5543   4.903   1.587   1.305  0.3629 -0.5396 -1.0580
 1839SOL     OW 5544   1.050   2.344   1.299 -0.1507  0.3374 -0.6071
 1839SOL    HW1 5545   1.109   2.378   1.365 -1.9384  1.6861  0.3848
 1839SOL    HW2 5546   1.105   2.287   1.244  1.5188 -0.3552  1.6363
 1840SOL     OW 5547   1.388   1.491   2.329 -0.0023  0.0267  0.3485
 1840SOL    HW1 5548   1.366   1.564   2.271  2.2191 -0.0260 -0.6607
 1840SOL    HW2 5549   1.347   1.514   2.412 -3.1356  0.2087 -1.0920
 1841SOL     OW 5550   0.021   1.622   2.787 -0.0991 -0.3913  0.1514
 1841SOL    HW1 5551   0.073   1.646   2.864 -1.3425  1.2439  0.5650
 1841SOL    HW2 5552  -0.069   1.646   2.812 -0.6407 -0.5905 -1.5242
 1842SOL     OW 5553   1.691   2.608   2.712  0.4794  0.2904  0.4233
 1842SOL    HW1 5554   1.646   2.686   2.682  1.8558  0.6699 -0.7637
 1842SOL    HW2 5555   1.631   2.568   2.774 -1.2999  0.9851 -0.7710
 1843SOL     OW 5556   3.415   2.382   1.425 -0.4606 -0.0652 -0.6050
 1843SOL    HW1 5557   3.354   2.360   1.355  0.3762 -0.8981 -1.1009
 1843SOL    HW2 5558   3.386   2.328   1.499 -0.1778 -0.6561 -0.9193
 1844SOL     OW 5559   2.119   3.399   3.073  0.3950  0.2551 -0.0787
 1844SOL    HW1 5560   2.192   3.380   3.014 -0.4285 -0.2091 -0.9675
 1844SOL    HW2 5561   2.104   3.493   3.063  0.3051  0.1891 -0.5632
 1845SOL     OW 5562   1.075   0.427   2.136 -0.3425  0.2556  0.7614
 1845SOL    HW1 5563   1.018   0.359   2.173  1.0819 -0.7970  1.1088
 1845SOL    HW2 5564   1.071   0.413   2.041  0.7174 -0.9854  0.8833
 1846SOL     OW 5565   1.073   3.677   1.871  0.3837  0.2559  0.4278
 1846SOL    HW1 5566   1.139   3.727   1.822 -0.9746  0.9593 -0.7907
 1846SOL    HW2 5567   1.079   3.710   1.960  0.1860  1.9858 -0.1446
 1847SOL     OW 5568   1.703   0.128   2.335  0.5637  0.6028  0.5933
 1847SOL    HW1 5569   1.641   0.198   2.355  1.7627  1.6166  0.9098
 1847SOL    HW2 5570   1.706   0.076   2.415 -1.0006 -0.3766  0.0551
 1848SOL     OW 5571   0.751   0.286   2.406  0.1597  0.0868 -0.3460
 1848SOL    HW1 5572   0.822   0.350   2.402  0.4456  0.0187  2.2728
 1848SOL    HW2 5573   0.774   0.228   2.479 -1.9213 -0.7732 -0.3017
 1849SOL     OW 5574   3.249   3.325   0.179 -0.6609 -0.2938  0.7595
 1849SOL    HW1 5575   3.324   3.296   0.230  1.3378 -1.3199 -2.4351
 1849SOL    HW2 5576   3.252   3.420   0.183  2.3124 -0.2045 -1.0711
 1850SOL     OW 5577   4.881   2.618   3.410  0.3732  0.2452 -0.4991
 1850SOL    HW1 5578   4.954   2.612   3.348  0.1920 -0.4477 -0.6511
 1850SOL    HW2 5579   4.820   2.680   3.370 -0.7977 -1.8460 -2.1281
 1851SOL     OW 5580   1.529   4.170   0.687  0.1994  0.6964  0.5508
 1851SOL    HW1 5581   1.523   4.161   0.782 -0.4985  1.5437  0.6037
 1851SOL    HW2 5582   1.613   4.131   0.664 -0.5234 -1.4624  1.2511
 1852SOL     OW 5583   3.993   2.062   1.116 -0.5416  0.1247  0.3051
 1852SOL    HW1 5584   3.906   2.071   1.154 -0.5723 -0.0613  0.2777
 1852SOL    HW2 5585   4.005   1.968   1.103 -1.4442  0.2984 -2.2803
 1853SOL     OW 5586   1.872   3.258   0.972 -0.1688 -0.2301  0.7469
 1853SOL    HW1 5587   1.873   3.323   1.042 -0.0129  1.0685 -0.4095
 1853SOL    HW2 5588   1.963   3.235   0.958  0.0617  1.2588 -0.5297
 1854SOL     OW 5589   0.210   0.861   3.228 -0.3765 -0.3847 -0.3034
 1854SOL    HW1 5590   0.190   0.944   3.185 -0.7334 -0.6347 -0.6356
 1854SOL    HW2 5591   0.171   0.795   3.170 -1.2645 -0.7080  0.6287
 1855SOL     OW 5592   1.883   4.636   0.204  0.0105 -0.1502 -0.1132
 1855SOL    HW1 5593   1.960   4.689   0.182  0.2439 -0.3871  0.1155
 1855SOL    HW2 5594   1.889   4.624   0.299 -0.0457 -0.5741 -0.1591
 1856SOL     OW 5595   3.803   3.392   2.452 -0.4267 -0.1053  0.6505
 1856SOL    HW1 5596   3.796   3.359   2.362  0.6026  0.6328  0.2793
 1856SOL    HW2 5597   3.888   3.360   2.482 -0.4521  0.2608  1.1132
 1857SOL     OW 5598   3.660   4.766   3.040 -0.6452  0.2706 -0.8948
 1857SOL    HW1 5599   3.671   4.671   3.033 -1.5567  0.0761  0.0824
 1857SOL    HW2 5600   3.691   4.800   2.955  0.1073 -0.8431 -1.0949
 1858SOL     OW 5601   4.334   1.210   3.390 -0.4745  0.5043 -0.1507
 1858SOL    HW1 5602   4.269   1.155   3.346 -1.1493  2.0431 -1.1799
 1858SOL    HW2 5603   4.375   1.152   3.455 -2.3414 -0.7204  0.0147
 1859SOL     OW 5604   4.722   1.885   1.851  0.3713 -0.0052 -0.4099
 1859SOL    HW1 5605   4.813   1.874   1.823 -0.0592 -1.8434 -1.2472
 1859SOL    HW2 5606   4.674   1.901   1.769 -0.2189 -0.3276 -0.1339
 1860SOL     OW 5607   4.854   1.090   2.185 -0.2730  0.4571  0.5935
 1860SOL    HW1 5608   4.919   1.152   2.218 -0.4749  0.4170  1.0892
 1860SOL    HW2 5609   4.803   1.066   2.263  0.3991 -1.0671  0.5862
 1861SOL     OW 5610   4.074   3.870   0.501 -0.2314  0.3377  0.3911
 1861SOL    HW1 5611   4.056   3.963   0.514 -1.7370  0.1732 -0.2452
 1861SOL    HW2 5612   4.136   3.847   0.570  1.8157  2.2644 -0.6819
 1862SOL     OW 5613   2.738   0.789   1.330  0.0957 -0.3383  0.1133
 1862SOL    HW1 5614   2.685   0.720   1.370 -0.3166 -1.1117 -1.6801
 1862SOL    HW2 5615   2.735   0.771   1.236  0.1827  1.9970 -0.4052
 1863SOL     OW 5616   4.883   1.073   2.931 -0.1231 -0.4530  0.2884
 1863SOL    HW1 5617   4.916   1.094   2.843 -0.9443 -0.0697  0.0610
 1863SOL    HW2 5618   4.864   0.979   2.928 -1.4744 -0.1789 -0.4088
 1864SOL     OW 5619   1.903   4.513   2.448 -0.4721  0.5855 -0.2912
 1864SOL    HW1 5620   1.944   4.594   2.479 -0.9583  0.7698 -0.1170
 1864SOL    HW2 5621   1.977   4.457   2.422 -0.1204  0.9674 -0.1255
 1865SOL     OW 5622   1.768   3.737   0.508  0.1343  0.6429  0.1946
 1865SOL    HW1 5623   1.846   3.700   0.550  1.8720  2.4441 -1.2513
 1865SOL    HW2 5624   1.756   3.684   0.429  0.2791  0.7287  0.1131
 1866SOL     OW 5625   1.638   3.808   2.424  0.4112  0.1913  0.1399
 1866SOL    HW1 5626   1.724   3.787   2.388  0.2012  1.0709 -0.9360
 1866SOL    HW2 5627   1.577   3.790   2.352 -0.2859 -0.1209  0.7846
 1867SOL     OW 5628   3.101   1.379   2.423 -0.1809  0.3607 -0.1162
 1867SOL    HW1 5629   3.190   1.347   2.435  0.1841  1.6372  0.7645
 1867SOL    HW2 5630   3.051   1.301   2.401  0.6303 -0.8916  2.0816
 1868SOL     OW 5631   2.976   0.015   0.608 -0.0467  0.0346 -0.3042
 1868SOL    HW1 5632   2.905   0.074   0.630  0.5282  0.4306  0.5111
 1868SOL    HW2 5633   3.024   0.059   0.537 -0.3583 -0.0427 -0.5649
 1869SOL     OW 5634   2.958   4.123   2.392 -0.0642 -0.5383  0.4048
 1869SOL    HW1 5635   2.987   4.213   2.407 -0.7767 -0.5059  1.6914
 1869SOL    HW2 5636   2.901   4.129   2.314 -1.1206  0.3620  1.2090
 1870SOL     OW 5637   1.306   3.767   1.333  0.5175  0.3375 -0.0619
 1870SOL    HW1 5638   1.260   3.700   1.384  0.4629 -0.2471 -0.8683
 1870SOL    HW2 5639   1.311   3.731   1.244  1.7277  0.7851 -0.1951
 1871SOL     OW 5640   4.854   4.603   2.381  0.7703 -0.3829  0.7725
 1871SOL    HW1 5641   4.845   4.630   2.290 -0.2850 -2.0255  0.3451
 1871SOL    HW2 5642   4.781   4.646   2.426  2.1663  1.6576  1.2006
 1872SOL     OW 5643   0.442   1.148   3.099 -1.0297  0.5914  0.2247
 1872SOL    HW1 5644   0.446   1.075   3.038 -2.0784 -0.9752  1.9194
 1872SOL    HW2 5645   0.350   1.150   3.127 -0.7564  1.8089  1.0896
 1873SOL     OW 5646   0.600   2.385   2.573  0.1856 -0.5182 -0.6081
 1873SOL    HW1 5647   0.526   2.373   2.514 -0.0676 -1.8158 -0.0602
 1873SOL    HW2 5648   0.610   2.300   2.617 -0.0121  0.5678  1.6593
 1874SOL     OW 5649   1.699   0.898   1.296  0.0239 -0.1561 -0.3407
 1874SOL    HW1 5650   1.696   0.823   1.356 -2.3329  1.2894  1.5152
 1874SOL    HW2 5651   1.723   0.972   1.351 -1.3670  1.0889 -1.3389
 1875SOL     OW 5652   3.285   0.703   3.023 -0.2021 -0.3490  0.6335
 1875SOL    HW1 5653   3.283   0.684   3.116 -0.1903 -1.7864  0.3672
 1875SOL    HW2 5654   3.209   0.758   3.007  0.0565  0.2890  1.5547
 1876SOL     OW 5655   3.858   0.750   3.044  0.2671  0.1537 -0.2333
 1876SOL    HW1 5656   3.802   0.810   2.995 -1.0493 -0.3184  0.6585
 1876SOL    HW2 5657   3.803   0.717   3.114  1.9060  0.2742  1.1805
 1877SOL     OW 5658   4.202   2.219   0.560  0.3527 -0.0952  0.6847
 1877SOL    HW1 5659   4.268   2.151   0.546  1.0803  0.7129  0.0675
 1877SOL    HW2 5660   4.215   2.246   0.651  0.3825 -0.4540  0.7862
 1878SOL     OW 5661   0.087   3.583   2.547 -0.6894 -0.0898 -0.1524
 1878SOL    HW1 5662   0.150   3.651   2.524  0.0658  0.1321  2.2845
 1878SOL    HW2 5663   0.003   3.628   2.547 -0.8010 -0.1709 -2.5242
 1879SOL     OW 5664   3.289   0.687   3.288 -0.3663 -0.6105  0.1844
 1879SOL    HW1 5665   3.323   0.599   3.305  2.2562  0.7090  2.5867
 1879SOL    HW2 5666   3.213   0.695   3.346 -0.7557 -1.3415 -0.2128
 1880SOL     OW 5667   3.650   4.202   2.686 -0.4150  0.5738  0.5019
 1880SOL    HW1 5668   3.596   4.126   2.709 -2.6504  1.3402 -1.7704
 1880SOL    HW2 5669   3.731   4.164   2.653 -1.1304 -0.7999  0.2364
 1881SOL     OW 5670   3.359   2.161   1.655 -0.2928  0.1580 -0.2038
 1881SOL    HW1 5671   3.427   2.117   1.604 -0.2148  0.4232 -0.3315
 1881SOL    HW2 5672   3.278   2.117   1.630 -0.2225  0.1221 -0.3724
 1882SOL     OW 5673   0.322   2.161   0.858 -0.2604  0.0259  0.2767
 1882SOL    HW1 5674   0.251   2.153   0.795 -0.1655 -2.4554  0.3609
 1882SOL    HW2 5675   0.361   2.073   0.862  2.2502  1.0608  0.8989
 1883SOL     OW 5676   4.142   0.898   0.537  0.4250 -1.1671 -0.6276
 1883SOL    HW1 5677   4.049   0.884   0.519  0.5305 -0.6862 -1.6452
 1883SOL    HW2 5678   4.183   0.899   0.450  1.0015  1.2351 -0.3983
 1884SOL     OW 5679   3.523   2.629   3.315 -0.1208  0.3945  0.5281
 1884SOL    HW1 5680   3.616   2.607   3.323 -0.2699 -0.0267  1.1170
 1884SOL    HW2 5681   3.478   2.544   3.313 -0.2979  0.4217 -2.6784
 1885SOL     OW 5682   2.863   3.309   0.528  0.4342 -0.2752 -0.4251
 1885SOL    HW1 5683   2.818   3.268   0.455  1.4412  0.0800 -1.2623
 1885SOL    HW2 5684   2.949   3.266   0.531  0.2995 -0.4922  0.7335
 1886SOL     OW 5685   0.455   2.713   0.264 -0.1768  0.1365  0.4635
 1886SOL    HW1 5686   0.414   2.754   0.339 -0.3459  0.3739  0.2426
 1886SOL    HW2 5687   0.395   2.730   0.191 -2.0947 -3.4191  0.9500
 1887SOL     OW 5688   1.260   4.345   2.792 -0.1381 -0.1686 -1.0586
 1887SOL    HW1 5689   1.281   4.342   2.885  0.6097  0.6261 -1.1810
 1887SOL    HW2 5690   1.255   4.254   2.765 -0.0292 -0.4028 -0.3191
 1888SOL     OW 5691   0.975   1.295   1.227  0.2267 -0.0947 -0.0666
 1888SOL    HW1 5692   0.996   1.361   1.162  0.5335 -2.3898 -2.4534
 1888SOL    HW2 5693   0.937   1.222   1.177 -1.3078 -1.2510  2.5572
 1889SOL     OW 5694   1.803   3.656   1.469 -0.0495  0.8631 -0.0741
 1889SOL    HW1 5695   1.876   3.699   1.425  0.2194  1.2162  0.6885
 1889SOL    HW2 5696   1.800   3.697   1.555 -0.7491  0.4021  0.1318
 1890SOL     OW 5697   3.912   0.648   0.242 -0.1662  0.0260 -0.3774
 1890SOL    HW1 5698   3.881   0.563   0.273  0.3952 -0.7041 -1.7149
 1890SOL    HW2 5699   3.909   0.641   0.146  2.0763  0.6457 -0.5587
 1891SOL     OW 5700   1.189   2.019   0.260 -0.2876  0.1929  0.4983
 1891SOL    HW1 5701   1.122   2.024   0.328 -0.7322  1.0021  0.0200
 1891SOL    HW2 5702   1.169   2.091   0.201  0.4027 -0.1767 -0.2136
 1892SOL     OW 5703   4.693   0.309   3.312  0.3575 -0.0234 -0.2443
 1892SOL    HW1 5704   4.743   0.248   3.366 -1.1043 -1.4445 -0.4150
 1892SOL    HW2 5705   4.714   0.285   3.222  0.8157  0.6358 -0.3174
 1893SOL     OW 5706   1.210   3.916   2.791  0.1749 -0.2437  0.3464
 1893SOL    HW1 5707   1.243   3.974   2.722 -1.8858 -1.7704 -2.1028
 1893SOL    HW2 5708   1.164   3.974   2.852  0.4936  0.9710 -0.5391
 1894SOL     OW 5709   3.902   0.105   3.035  0.1695 -0.3024 -0.5920
 1894SOL    HW1 5710   3.962   0.176   3.059 -0.0769 -0.5411  0.8141
 1894SOL    HW2 5711   3.875   0.067   3.119 -0.2710 -1.5883 -1.2892
 1895SOL     OW 5712   0.954   4.150   1.531 -0.6256 -0.4626  0.2809
 1895SOL    HW1 5713   1.024   4.107   1.482 -0.4670 -0.6247  0.6452
 1895SOL    HW2 5714   0.996   4.226   1.571 -1.1324  0.6583 -1.2012
 1896SOL     OW 5715   1.879   1.684   0.536  0.1048  0.2763  0.5946
 1896SOL    HW1 5716   1.945   1.627   0.499  1.0488  0.3543  2.0912
 1896SOL    HW2 5717   1.796   1.638   0.522  0.6106 -0.4208 -0.1398
 1897SOL     OW 5718   0.340   3.084   2.436  0.0075 -0.3710  0.3020
 1897SOL    HW1 5719   0.290   3.099   2.356 -3.1316 -1.6193  1.8655
 1897SOL    HW2 5720   0.384   3.000   2.421 -0.5887 -0.6161 -0.0905
 1898SOL     OW 5721   2.126   0.311   1.170 -0.3334 -0.0032  0.1611
 1898SOL    HW1 5722   2.036   0.302   1.201 -0.0776  0.0027  0.9242
 1898SOL    HW2 5723   2.162   0.222   1.176 -1.1082 -0.6403 -2.8480
 1899SOL     OW 5724   0.626   1.347   2.065  0.2212  0.3414  0.1697
 1899SOL    HW1 5725   0.552   1.343   2.005 -0.1221  1.4982  0.4836
 1899SOL    HW2 5726   0.696   1.389   2.014  1.2501 -2.2150 -0.6631
 1900SOL     OW 5727   2.657   2.816   0.817  0.0275 -0.3145  0.3364
 1900SOL    HW1 5728   2.750   2.804   0.796 -0.4052 -4.0664 -0.2124
 1900SOL    HW2 5729   2.626   2.879   0.751  2.2234  1.5557  0.9528
 1901SOL     OW 5730   0.055   0.141   0.787 -0.1336  0.1490  0.3063
 1901SOL    HW1 5731   0.068   0.110   0.698  0.8363  1.7917 -0.1659
 1901SOL    HW2 5732   0.117   0.092   0.840  1.3136  1.1645 -0.4051
 1902SOL     OW 5733   0.216   4.481   1.783  0.6336  0.1399 -0.3916
 1902SOL    HW1 5734   0.240   4.496   1.875 -0.0623  1.1352 -0.3519
 1902SOL    HW2 5735   0.299   4.471   1.737  0.9773 -1.1824  0.4640
 1903SOL     OW 5736   1.755   3.263   2.707  0.0548  0.4155 -0.2180
 1903SOL    HW1 5737   1.836   3.252   2.758  0.7572  0.2431 -1.3410
 1903SOL    HW2 5738   1.744   3.180   2.661 -0.1938  0.8137 -0.8863
 1904SOL     OW 5739   2.708   2.756   0.033 -0.1142  0.0500 -0.1626
 1904SOL    HW1 5740   2.767   2.824   0.001  0.1074  0.0830  0.3088
 1904SOL    HW2 5741   2.698   2.696  -0.040 -0.3934  0.6447 -0.6187
 1905SOL     OW 5742   0.420   4.257   1.646  0.7224  0.0426 -0.0040
 1905SOL    HW1 5743   0.508   4.294   1.639  1.5506 -1.5505  1.1617
 1905SOL    HW2 5744   0.435   4.164   1.665 -1.2140 -0.2277  0.4009
 1906SOL     OW 5745   2.692   2.484   1.282 -0.1262  0.1198  0.5255
 1906SOL    HW1 5746   2.597   2.493   1.272  0.0441  1.2469 -0.2896
 1906SOL    HW2 5747   2.727   2.514   1.198  0.9956  0.7390  1.2013
 1907SOL     OW 5748   3.024   0.228   0.415 -0.1516  0.1319 -0.5493
 1907SOL    HW1 5749   2.952   0.285   0.439 -2.0654 -2.6943  1.0658
 1907SOL    HW2 5750   3.006   0.204   0.324 -0.5483  0.4254 -0.5510
 1908SOL     OW 5751   3.161   0.459   3.006  0.4642 -0.2586 -0.0143
 1908SOL    HW1 5752   3.211   0.540   3.001  3.2124 -1.8201 -0.0007
 1908SOL    HW2 5753   3.223   0.391   2.978 -2.1150 -2.2303 -1.3898
 1909SOL     OW 5754   3.502   0.349   1.128  0.4529  0.2447 -0.2831
 1909SOL    HW1 5755   3.577   0.407   1.140  1.9311 -1.4172 -1.0151
 1909SOL    HW2 5756   3.539   0.261   1.134 -1.6229 -0.6425  0.3012
 1910SOL     OW 5757   2.676   0.403   2.817 -0.0810 -0.0141 -0.6180
 1910SOL    HW1 5758   2.619   0.451   2.756 -2.5687 -2.7163 -0.6394
 1910SOL    HW2 5759   2.629   0.408   2.901  1.5847  0.7866  0.3036
 1911SOL     OW 5760   1.008   1.515   2.697  0.0166 -0.1015 -0.4415
 1911SOL    HW1 5761   0.968   1.468   2.624 -3.0985 -0.2936  1.2273
 1911SOL    HW2 5762   0.943   1.511   2.767  2.1145  1.6035  1.7863
 1912SOL     OW 5763   0.785   0.367   1.016 -0.3252  0.5181  0.1109
 1912SOL    HW1 5764   0.879   0.355   1.031  0.0195  3.6619  1.2219
 1912SOL    HW2 5765   0.751   0.396   1.100 -2.0580  0.7008 -0.6202
 1913SOL     OW 5766   3.929   1.937   3.094  0.2225 -0.4033  0.0515
 1913SOL    HW1 5767   3.952   1.850   3.060  2.5810  0.2147 -0.0683
 1913SOL    HW2 5768   4.010   1.970   3.132 -0.7477  1.5871  0.4952
 1914SOL     OW 5769   2.007   0.699   3.318  0.5003  0.2124 -0.3364
 1914SOL    HW1 5770   2.056   0.685   3.399 -0.2775 -1.3737 -0.1032
 1914SOL    HW2 5771   2.023   0.621   3.265 -0.8415  0.1722 -0.7345
 1915SOL     OW 5772   4.659   0.650   2.901 -0.4060  0.3363  0.1337
 1915SOL    HW1 5773   4.585   0.618   2.848  1.2390 -1.5585 -1.1501
 1915SOL    HW2 5774   4.620   0.670   2.986 -2.4014 -0.5909 -0.4928
 1916SOL     OW 5775   1.323   1.230   2.226  0.7348  0.3629 -0.3274
 1916SOL    HW1 5776   1.344   1.322   2.245  0.0307  0.2131  1.4188
 1916SOL    HW2 5777   1.336   1.185   2.310 -0.5830 -0.8176 -0.7100
 1917SOL     OW 5778   0.282   2.989   0.822  0.3650 -0.1015  0.8008
 1917SOL    HW1 5779   0.330   2.913   0.855  0.7940  0.1639  0.8031
 1917SOL    HW2 5780   0.204   2.952   0.781 -0.0849 -0.4515  1.9389
 1918SOL     OW 5781   3.601   0.529   2.423 -0.8900 -0.0358 -0.4601
 1918SOL    HW1 5782   3.574   0.441   2.396 -0.3240 -0.6708  0.9749
 1918SOL    HW2 5783   3.538   0.555   2.489  0.1731 -0.2608  0.6752
 1919SOL     OW 5784   4.728   2.698   1.402  0.0517 -0.6467  0.3687
 1919SOL    HW1 5785   4.633   2.691   1.401 -0.0119 -0.1018  1.3788
 1919SOL    HW2 5786   4.757   2.649   1.324 -1.1419  0.9075 -1.1229
 1920SOL     OW 5787   4.558   2.686   0.293 -0.2263 -0.2045 -0.2201
 1920SOL    HW1 5788   4.488   2.728   0.342  0.0791  0.6962 -0.5211
 1920SOL    HW2 5789   4.579   2.607   0.342 -1.3958 -0.4398 -0.0933
 1921SOL     OW 5790   0.639   3.612   0.646  0.0605  0.3466 -0.2107
 1921SOL    HW1 5791   0.556   3.637   0.605 -0.1355  1.6790  0.9327
 1921SOL    HW2 5792   0.690   3.693   0.650  0.0763  0.3014  2.1043
 1922SOL     OW 5793   2.820   4.515   2.129 -0.2412 -0.2731 -0.0502
 1922SOL    HW1 5794   2.830   4.501   2.223  0.1517  1.3618  0.1821
 1922SOL    HW2 5795   2.726   4.533   2.118  0.0936  2.0153  0.4360
 1923SOL     OW 5796   3.420   2.403   2.619  0.1802 -0.2874  0.5422
[truncated: 172,730 more chars]
