# Supplementary material for: Adding the AMBER 14SB Force Field to the Stochastic Titration CpHMD Method
Source: J Chem Theory Comput. 2025 Jun 16;21(13):6292–304. doi: 10.1021/acs.jctc.5c00415 (PMC12818765; doi:10.1021/acs.jctc.5c00415)
Supplement: Supplementary file 1 [file ct5c00415_si_001.zip › code_availability/MD-runs/dipeptides/CAP-LYS-ASP-CAP/final-CAP-LYS-ASP-CAP.gro]

Protein in water
 7336
    1ACE    CH3    1   0.959   4.513   1.285  0.3676  0.0966  0.0185
    1ACE   HH31    2   0.963   4.601   1.349 -0.4721 -0.3709  0.7228
    1ACE   HH32    3   0.941   4.429   1.352 -1.1827  0.7447  0.4585
    1ACE   HH33    4   1.053   4.495   1.232 -0.9549  0.6756 -2.7511
    1ACE      C    5   0.839   4.536   1.188  0.3214 -0.0561 -0.1739
    1ACE      O    6   0.788   4.646   1.181 -0.2745 -0.2076 -0.0769
    2LYS      N    7   0.794   4.434   1.122  0.1196  0.2126  0.4322
    2LYS      H    8   0.831   4.341   1.137 -3.1652 -1.5005 -0.9036
    2LYS     CA    9   0.687   4.448   1.014 -0.2866  0.3212 -0.1571
    2LYS     HA   10   0.721   4.526   0.946  3.0570  0.2802  1.2576
    2LYS     CB   11   0.669   4.312   0.938 -0.1123 -1.1662 -0.2155
    2LYS    HB1   12   0.581   4.317   0.874  0.6839  0.7905 -1.2315
    2LYS    HB2   13   0.661   4.224   1.002  0.2421 -0.5294  0.7280
    2LYS     CG   14   0.801   4.292   0.848  0.1864 -0.2740 -0.5215
    2LYS    HG1   15   0.885   4.276   0.915 -0.4747 -1.4357  0.0587
    2LYS    HG2   16   0.809   4.377   0.780  0.8751 -0.7658 -1.0631
    2LYS     CD   17   0.767   4.160   0.774 -0.0514 -0.3220  0.5685
    2LYS    HD1   18   0.685   4.183   0.705  0.9142 -0.4419 -0.6556
    2LYS    HD2   19   0.732   4.083   0.843 -0.9876 -0.7475 -0.3475
    2LYS     CE   20   0.892   4.115   0.699  0.4024  0.2703  0.4979
    2LYS    HE1   21   0.976   4.104   0.767  0.1245  2.0623  1.1965
    2LYS    HE2   22   0.926   4.192   0.630  0.1160 -0.7184 -0.7850
    2LYS     NZ   23   0.882   3.987   0.625 -0.5354 -0.1015 -0.3263
    2LYS    HZ1   24   0.842   3.922   0.691 -2.8733  0.7260 -0.8303
    2LYS    HZ2   25   0.808   3.994   0.556  2.0982  0.4992 -3.3120
    2LYS    HZ3   26   0.967   3.961   0.577 -1.6899  0.4627 -2.8542
    2LYS      C   27   0.551   4.491   1.068 -0.0074  0.4779 -0.0507
    2LYS      O   28   0.472   4.541   0.986  0.3665  0.2786 -0.1013
    3ASP      N   29   0.524   4.481   1.196  0.1251  0.3040  0.8195
    3ASP      H   30   0.606   4.472   1.255  0.8050  0.1656 -0.1151
    3ASP     CA   31   0.417   4.547   1.268 -0.2111  0.2435 -0.0834
    3ASP     HA   32   0.316   4.518   1.236 -0.8355  0.6311  1.4373
    3ASP     CB   33   0.426   4.484   1.410 -0.1528 -0.1802  0.7534
    3ASP    HB1   34   0.345   4.526   1.470  1.0883  3.9892 -0.1903
    3ASP    HB2   35   0.522   4.520   1.449  0.6915 -0.8911 -0.6159
    3ASP     CG   36   0.422   4.332   1.410  0.4867 -0.0721 -1.2623
    3ASP    OD1   37   0.459   4.269   1.512  0.4914 -0.4613 -0.3954
    3ASP    OD2   38   0.367   4.271   1.317  0.1697 -1.0856  0.2626
    3ASP      C   39   0.423   4.705   1.280 -0.0488 -0.1587 -0.3772
    3ASP      O   40   0.397   4.771   1.381  0.2865  0.2363  0.1910
    4NHE      N   41   0.472   4.764   1.172 -0.1401 -0.0339  0.2608
    4NHE     H1   42   0.484   4.711   1.086 -2.3585  0.1770 -0.2426
    4NHE     H2   43   0.471   4.865   1.169  0.5953  0.0036  1.0641
    5SOL     OW   44   2.504   3.863   1.458 -0.2970 -0.9737  0.2583
    5SOL    HW1   45   2.596   3.883   1.441 -0.6350  1.9749  1.3973
    5SOL    HW2   46   2.502   3.830   1.548 -0.4581  0.0982  0.6584
    6SOL     OW   47   3.076   4.047   0.554 -0.0349  0.7620 -0.2972
    6SOL    HW1   48   2.984   4.056   0.576 -0.3265 -0.8817 -0.7086
    6SOL    HW2   49   3.089   3.953   0.543  1.8327  0.8958  0.3403
    7SOL     OW   50   4.449   3.934   0.766  0.1811  0.2448  0.3098
    7SOL    HW1   51   4.497   3.870   0.818 -2.5110 -0.2289  2.4777
    7SOL    HW2   52   4.372   3.886   0.734  0.4889  1.2191 -2.1198
    8SOL     OW   53   0.120   3.358   0.544  0.4390 -0.7138  0.2429
    8SOL    HW1   54   0.093   3.330   0.631 -1.1152  0.0718  0.0358
    8SOL    HW2   55   0.079   3.296   0.484  2.0619 -1.6760  0.0488
    9SOL     OW   56   1.901   0.865   2.820 -0.1083  0.4380  0.0238
    9SOL    HW1   57   1.869   0.952   2.843  0.8167  0.6483  0.5824
    9SOL    HW2   58   1.896   0.815   2.901 -0.3926  0.0524 -0.2335
   10SOL     OW   59   2.915   3.006   1.693 -0.1323  0.1146 -0.2194
   10SOL    HW1   60   2.838   3.026   1.640 -0.4178 -1.5787 -0.5081
   10SOL    HW2   61   2.901   2.916   1.722  1.8504 -0.3432 -0.5156
   11SOL     OW   62   0.811   3.120   0.630  0.0282  0.0998  0.1619
   11SOL    HW1   63   0.813   3.043   0.574 -1.0921 -0.0026  0.2276
   11SOL    HW2   64   0.746   3.099   0.697  1.8244 -0.0648  1.9549
   12SOL     OW   65   2.883   0.611   0.339 -0.2293 -0.1059 -0.0739
   12SOL    HW1   66   2.793   0.601   0.308 -0.2985 -0.2927  0.1762
   12SOL    HW2   67   2.874   0.648   0.427 -0.1494 -1.5607  0.5926
   13SOL     OW   68   1.551   0.321   1.465  0.4007  0.5167  0.4661
   13SOL    HW1   69   1.609   0.339   1.391 -0.4405 -0.7168 -0.5266
   13SOL    HW2   70   1.464   0.314   1.427 -0.1809  0.6258  1.6998
   14SOL     OW   71   1.330   2.197   1.924  0.4559 -0.3952  0.1836
   14SOL    HW1   72   1.252   2.251   1.938  1.0608  0.3198  0.8720
   14SOL    HW2   73   1.299   2.108   1.936 -0.1936 -0.0997  0.7790
   15SOL     OW   74   1.166   1.660   3.128  0.1672 -1.2515  0.4326
   15SOL    HW1   75   1.076   1.646   3.160  0.1503 -0.1885  0.8944
   15SOL    HW2   76   1.184   1.583   3.073 -1.5012 -0.8693 -0.7398
   16SOL     OW   77   1.350   1.397   1.140  0.1197  0.4859  0.3657
   16SOL    HW1   78   1.296   1.448   1.080 -1.5850 -0.0423  1.3848
   16SOL    HW2   79   1.440   1.412   1.110 -0.6433  0.3684 -2.1684
   17SOL     OW   80   3.468   3.234   0.679  0.4052 -0.0243  0.3147
   17SOL    HW1   81   3.493   3.280   0.599 -0.3247  0.3202  0.2759
   17SOL    HW2   82   3.488   3.295   0.750  3.0331 -1.1046  0.6201
   18SOL     OW   83   2.139   4.457   1.895 -0.6499  0.2678  0.4401
   18SOL    HW1   84   2.213   4.432   1.951 -1.9833 -2.1058  1.2729
   18SOL    HW2   85   2.098   4.530   1.942  0.1945  0.5353  0.7899
   19SOL     OW   86   1.605   1.424   1.062 -0.0077 -0.1554 -0.0637
   19SOL    HW1   87   1.637   1.334   1.064 -0.7211 -0.4137  1.3610
   19SOL    HW2   88   1.620   1.457   1.151  0.4309  1.2081 -0.6212
   20SOL     OW   89   1.172   1.357   3.107 -0.4298  0.3842 -0.5096
   20SOL    HW1   90   1.191   1.265   3.126 -1.0198  0.2589 -0.5032
   20SOL    HW2   91   1.104   1.355   3.040  1.7341  0.8179 -2.9090
   21SOL     OW   92   0.258   1.754   2.771  0.4987  0.0053  0.4474
   21SOL    HW1   93   0.219   1.812   2.705  0.4277 -0.0912  0.4041
   21SOL    HW2   94   0.233   1.792   2.855 -0.0896 -0.3181  0.4253
   22SOL     OW   95   4.025   2.161   1.928  0.6965 -0.1738  0.2500
   22SOL    HW1   96   4.048   2.249   1.898 -1.9237  0.7072  0.5648
   22SOL    HW2   97   4.021   2.169   2.023 -0.5708 -0.3382  0.2211
   23SOL     OW   98   4.608   4.453   2.081  0.7247  0.4893 -0.2210
   23SOL    HW1   99   4.674   4.387   2.059 -0.0003 -0.5631  0.6280
   23SOL    HW2  100   4.524   4.407   2.071  0.2098  1.2641  0.4411
   24SOL     OW  101   3.834   0.119   3.178 -0.3575 -0.2850  0.1248
   24SOL    HW1  102   3.816   0.052   3.243  0.7031  0.5542  1.3251
   24SOL    HW2  103   3.928   0.115   3.164  0.1525  2.3978  1.9691
   25SOL     OW  104   2.302   3.040   0.272 -0.7284 -0.0150  0.0529
   25SOL    HW1  105   2.360   3.101   0.225 -0.0325 -1.1548 -0.6452
   25SOL    HW2  106   2.362   2.975   0.309 -1.5506 -1.2679 -0.7507
   26SOL     OW  107   4.289   1.689   1.923  0.1729 -0.2702  0.2907
   26SOL    HW1  108   4.258   1.713   1.835  0.6076 -1.1353 -0.1142
   26SOL    HW2  109   4.217   1.714   1.981 -0.1303  0.2967 -0.3158
   27SOL     OW  110   3.041   0.667   0.132 -0.1237 -0.3871  0.2553
   27SOL    HW1  111   3.037   0.761   0.116 -2.1072 -0.7388 -1.8544
   27SOL    HW2  112   2.981   0.653   0.206  0.1845  0.0038  0.5828
   28SOL     OW  113   4.657   3.828   0.921  0.5144  0.3925  0.2835
   28SOL    HW1  114   4.742   3.839   0.878  0.8730 -1.2556  0.5278
   28SOL    HW2  115   4.669   3.754   0.980 -0.7354  0.9534  1.2817
   29SOL     OW  116   3.158   4.284   0.915  0.1552  0.8404 -0.2483
   29SOL    HW1  117   3.139   4.344   0.842 -3.4652 -0.6162 -0.7187
   29SOL    HW2  118   3.138   4.336   0.994 -1.8770  0.6981 -0.6093
   30SOL     OW  119   3.404   1.738   0.723  0.3211  0.0982 -0.4435
   30SOL    HW1  120   3.362   1.666   0.770  0.5488 -0.0139 -0.4099
   30SOL    HW2  121   3.363   1.737   0.636  0.8821 -0.5808 -0.7159
   31SOL     OW  122   4.454   4.371   0.162  0.5135  0.5962  0.1491
   31SOL    HW1  123   4.458   4.353   0.256 -2.9118  0.6929  0.4376
   31SOL    HW2  124   4.493   4.293   0.121  0.3993 -0.2864  1.6334
   32SOL     OW  125   3.434   3.703   2.533 -0.2202 -0.0044  0.6714
   32SOL    HW1  126   3.520   3.717   2.495 -1.0107  1.6310 -0.6944
   32SOL    HW2  127   3.380   3.672   2.460 -0.8602 -0.7252  1.4332
   33SOL     OW  128   0.856   2.486   1.917 -0.1531 -0.0867  0.1233
   33SOL    HW1  129   0.843   2.580   1.913  1.0610  0.1208  0.4692
   33SOL    HW2  130   0.861   2.458   1.826 -0.2152  0.2292  0.0233
   34SOL     OW  131   1.082   3.314   0.932 -0.0598 -0.0598  0.0794
   34SOL    HW1  132   0.986   3.318   0.927 -0.0064  1.1505 -0.4034
   34SOL    HW2  133   1.110   3.305   0.841  0.2782 -1.2947  0.2857
   35SOL     OW  134   3.156   2.081   1.588  0.5511 -0.1313  0.1393
   35SOL    HW1  135   3.061   2.073   1.586  0.5427 -0.0539  0.2360
   35SOL    HW2  136   3.174   2.168   1.553  0.5602  0.0422  0.5627
   36SOL     OW  137   2.280   0.992   1.336 -0.3291  0.2614 -0.2302
   36SOL    HW1  138   2.241   0.906   1.322  0.1255  0.0836 -0.4293
   36SOL    HW2  139   2.206   1.053   1.333 -0.7471 -0.1855  0.6000
   37SOL     OW  140   4.255   0.067   2.494 -0.0092 -0.3889 -0.3807
   37SOL    HW1  141   4.201   0.146   2.497  0.3034 -0.1712  2.9339
   37SOL    HW2  142   4.334   0.094   2.448 -0.0596  1.1301  0.3714
   38SOL     OW  143   3.530   2.089   0.480 -0.3139  0.2248  0.3097
   38SOL    HW1  144   3.588   2.028   0.434 -2.3444 -1.6184  0.0395
   38SOL    HW2  145   3.522   2.052   0.568 -1.3345  0.2460  0.2299
   39SOL     OW  146   4.225   3.762   0.862  0.4854 -0.0302 -0.0445
   39SOL    HW1  147   4.190   3.845   0.830 -0.5983 -0.6880 -0.6165
   39SOL    HW2  148   4.147   3.710   0.883  1.1565 -0.7007  0.8294
   40SOL     OW  149   2.118   3.788   2.041  0.4791 -0.0098  0.6652
   40SOL    HW1  150   2.070   3.714   2.077 -1.9462  0.2587 -1.6935
   40SOL    HW2  151   2.110   3.856   2.107 -1.0298 -0.5114  1.0291
   41SOL     OW  152   4.269   1.517   0.457 -0.2161  0.4578  0.2150
   41SOL    HW1  153   4.319   1.442   0.488 -0.3301 -0.3618 -1.4682
   41SOL    HW2  154   4.197   1.525   0.519  1.3661  1.0350  2.0990
   42SOL     OW  155   2.507   2.203   0.539 -0.3617 -0.5193 -0.0629
   42SOL    HW1  156   2.476   2.143   0.607  1.0241  0.0382  1.1249
   42SOL    HW2  157   2.436   2.267   0.529 -0.0248  0.2348  1.9542
   43SOL     OW  158   2.944   3.465   1.875 -0.3044 -0.4885  0.3044
   43SOL    HW1  159   3.016   3.528   1.865 -1.3289  0.5757 -0.6980
   43SOL    HW2  160   2.907   3.484   1.961 -0.4007  0.0642  0.1441
   44SOL     OW  161   0.460   1.202   2.732 -0.1196  0.1853  0.1208
   44SOL    HW1  162   0.377   1.236   2.698  1.2890  2.1093 -1.6627
   44SOL    HW2  163   0.525   1.266   2.704  2.1254 -1.7568  0.5997
   45SOL     OW  164   1.276   4.205   2.512  0.4058  0.0856  0.9886
   45SOL    HW1  165   1.353   4.149   2.512 -0.3059 -0.9808  2.7317
   45SOL    HW2  166   1.305   4.286   2.555  1.6838  1.5893 -2.3343
   46SOL     OW  167   3.394   2.549   3.240  0.2960  0.0634  0.2309
   46SOL    HW1  168   3.324   2.600   3.199 -1.5121 -3.2456 -1.2388
   46SOL    HW2  169   3.361   2.530   3.328  1.0326  1.3645  0.8307
   47SOL     OW  170   1.876   1.517   3.119 -0.1502  0.3805 -0.0888
   47SOL    HW1  171   1.930   1.513   3.039  0.6263 -0.6740  0.4615
   47SOL    HW2  172   1.840   1.428   3.128  3.1921 -0.9372  2.9662
   48SOL     OW  173   1.129   3.889   0.495 -0.3799 -0.2878 -0.2652
   48SOL    HW1  174   1.155   3.835   0.421 -0.6675 -0.7864 -0.0082
   48SOL    HW2  175   1.193   3.868   0.564  0.6406  1.0799 -0.7411
   49SOL     OW  176   0.486   2.347   1.812  0.0994  0.2022 -0.6999
   49SOL    HW1  177   0.432   2.390   1.878 -0.4067 -1.0325 -0.2667
   49SOL    HW2  178   0.435   2.270   1.786  2.0644 -1.6589  0.5423
   50SOL     OW  179   2.060   0.479   2.100  0.1260  0.0485  0.0596
   50SOL    HW1  180   2.007   0.557   2.116  0.1043 -0.4913  3.1971
   50SOL    HW2  181   2.133   0.486   2.161  1.9205 -0.8581 -1.8579
   51SOL     OW  182   3.919   1.894   2.602  0.4182 -0.6309  0.9010
   51SOL    HW1  183   3.887   1.889   2.692 -0.2615  0.0666  0.7057
   51SOL    HW2  184   3.912   1.986   2.578 -1.3234 -1.0648 -0.5235
   52SOL     OW  185   4.288   3.317   0.576 -1.1247  0.0326 -0.2404
   52SOL    HW1  186   4.245   3.241   0.538  0.7298 -1.1158 -0.1745
   52SOL    HW2  187   4.372   3.284   0.609 -0.7148  1.8957  0.7523
   53SOL     OW  188   0.599   1.016   2.370  0.0453 -0.0186  0.1943
   53SOL    HW1  189   0.526   0.989   2.425  0.0242  0.4027  0.3764
   53SOL    HW2  190   0.664   0.946   2.381 -0.6384 -0.8104 -0.6043
   54SOL     OW  191   2.604   4.151   1.557  0.0557  1.0089  0.4808
   54SOL    HW1  192   2.663   4.216   1.518  0.8110 -0.7751 -1.5803
   54SOL    HW2  193   2.535   4.139   1.491 -0.2002 -0.0734  0.9212
   55SOL     OW  194   2.990   4.313   2.030 -0.4055 -0.2088 -0.3689
   55SOL    HW1  195   2.906   4.281   2.066 -0.1747  0.0390  0.4103
   55SOL    HW2  196   3.025   4.370   2.098  0.6976 -0.7968 -0.4258
   56SOL     OW  197   4.394   0.839   3.310 -0.4379 -0.6266  0.0717
   56SOL    HW1  198   4.327   0.791   3.359  0.9307 -1.8618  0.8096
   56SOL    HW2  199   4.454   0.873   3.376 -0.7306  1.1655 -0.5252
   57SOL     OW  200   3.381   3.164   1.513 -0.0672 -0.2122  0.6179
   57SOL    HW1  201   3.307   3.105   1.503 -1.6928  1.7756  0.1963
   57SOL    HW2  202   3.375   3.222   1.437  1.8043  0.1489  0.7004
   58SOL     OW  203   2.815   1.827   2.629 -0.8631 -0.0985 -0.0635
   58SOL    HW1  204   2.901   1.787   2.641  0.9955  3.2192 -1.0722
   58SOL    HW2  205   2.761   1.757   2.593  1.1815 -2.4938  1.1966
   59SOL     OW  206   4.002   3.679   1.027  0.4002 -0.1073 -0.2555
   59SOL    HW1  207   4.046   3.630   1.096 -2.2536 -0.4799  1.3158
   59SOL    HW2  208   3.948   3.614   0.981 -0.0183  0.6234 -0.8327
   60SOL     OW  209   2.217   2.239   1.644 -0.0201  0.2252 -0.3590
   60SOL    HW1  210   2.228   2.331   1.667  2.3121  0.0260 -0.4431
   60SOL    HW2  211   2.260   2.230   1.559  2.3043 -1.4254  0.8771
   61SOL     OW  212   1.982   4.290   1.374 -0.1395  0.0087  0.5094
   61SOL    HW1  213   1.978   4.384   1.393 -0.8366 -0.1712  1.3175
   61SOL    HW2  214   1.890   4.264   1.365  0.0611 -0.5546  0.0496
   62SOL     OW  215   2.121   3.034   0.474  0.3154  0.1786 -0.7908
   62SOL    HW1  216   2.175   2.973   0.526 -0.5202  0.2167  0.1613
   62SOL    HW2  217   2.166   3.041   0.390  0.2696 -2.0170 -1.0554
   63SOL     OW  218   0.367   2.738   2.912 -0.0753 -0.6286 -0.1759
   63SOL    HW1  219   0.337   2.695   2.992  0.3095 -0.0754  0.2722
   63SOL    HW2  220   0.409   2.668   2.861  0.9204 -0.7103  0.7343
   64SOL     OW  221   1.274   0.868   0.057  0.5235  0.3679  0.0127
   64SOL    HW1  222   1.366   0.875   0.030  1.2413 -1.2332  1.8161
   64SOL    HW2  223   1.278   0.853   0.152 -1.7524  3.2485  0.7187
   65SOL     OW  224   0.885   4.710   2.619 -0.0686  0.0295 -0.2354
   65SOL    HW1  225   0.876   4.683   2.710  0.2599  1.5028  0.2647
   65SOL    HW2  226   0.831   4.648   2.570  0.2985 -1.2021  0.8757
   66SOL     OW  227   3.194   1.496   0.785 -0.1040 -0.4115  0.0123
   66SOL    HW1  228   3.144   1.553   0.726  0.5238  0.2118  0.0744
   66SOL    HW2  229   3.262   1.458   0.729 -0.9578 -1.7068 -0.2062
   67SOL     OW  230   2.721   2.705   2.500  0.0158 -0.3454 -0.0291
   67SOL    HW1  231   2.745   2.623   2.543 -0.7510 -1.1563 -1.1003
   67SOL    HW2  232   2.804   2.739   2.467  0.3027 -0.8652  0.1342
   68SOL     OW  233   2.822   1.171   2.179  1.0186 -0.8641 -0.3069
   68SOL    HW1  234   2.885   1.101   2.197  1.2461 -1.0513 -1.7258
   68SOL    HW2  235   2.842   1.198   2.090  1.6797  1.7711  0.5484
   69SOL     OW  236   2.191   1.336   2.363 -0.2660  0.0418  0.5282
   69SOL    HW1  237   2.096   1.328   2.354 -0.1669 -0.4121 -0.1850
   69SOL    HW2  238   2.223   1.246   2.360  0.2078  0.2059  0.5567
   70SOL     OW  239   3.238   3.812   2.276  0.2622  0.2222  0.2340
   70SOL    HW1  240   3.331   3.812   2.254  0.7741 -0.5969  2.2198
   70SOL    HW2  241   3.220   3.721   2.302 -1.5069 -0.0445 -1.6227
   71SOL     OW  242   4.191   2.531   3.016  0.0048 -0.3722  0.1287
   71SOL    HW1  243   4.107   2.574   2.998 -0.4487 -1.5619 -0.7167
   71SOL    HW2  244   4.199   2.464   2.948  0.9163 -1.3081  1.1187
   72SOL     OW  245   0.753   4.068   0.335 -0.0369 -0.1063  0.7516
   72SOL    HW1  246   0.685   4.085   0.270 -1.8042 -1.2330  2.2030
   72SOL    HW2  247   0.834   4.068   0.285 -1.0121  1.7608 -0.9769
   73SOL     OW  248   1.736   1.284   0.703  0.2641 -0.4031  0.8878
   73SOL    HW1  249   1.694   1.212   0.750  2.8894 -3.0002 -0.4070
   73SOL    HW2  250   1.682   1.296   0.624  1.3474 -3.2128 -0.4272
   74SOL     OW  251   3.249   0.114   1.790  0.3152 -0.0160  0.1335
   74SOL    HW1  252   3.253   0.020   1.808 -0.8996 -0.3268 -1.0911
   74SOL    HW2  253   3.309   0.127   1.717 -1.0213 -0.2242 -1.0446
   75SOL     OW  254   4.408   0.562   1.783 -0.0934 -0.7030 -0.6399
   75SOL    HW1  255   4.451   0.483   1.817 -0.8379 -0.4705  0.9212
   75SOL    HW2  256   4.473   0.631   1.792  0.1892 -0.9112 -1.0169
   76SOL     OW  257   0.400   0.156   2.724 -0.2858  0.0702 -0.2794
   76SOL    HW1  258   0.475   0.171   2.781 -0.4109 -0.0925 -0.0728
   76SOL    HW2  259   0.416   0.212   2.648 -0.9758  1.6514  0.6892
   77SOL     OW  260   3.029   0.357   2.000  0.5362 -0.1023 -0.3969
   77SOL    HW1  261   3.073   0.274   1.981  2.2962  0.6492  0.1960
   77SOL    HW2  262   3.020   0.358   2.095 -0.2013  0.0531 -0.4620
   78SOL     OW  263   2.397   1.220   1.868 -0.1295  0.0091 -0.2120
   78SOL    HW1  264   2.380   1.313   1.853  1.9178  0.6009  0.7803
   78SOL    HW2  265   2.311   1.182   1.883 -1.2987  1.2305 -3.0682
   79SOL     OW  266   3.761   3.862   0.162 -0.8529 -0.5179 -0.2401
   79SOL    HW1  267   3.708   3.927   0.116  0.1343  0.4122 -0.1032
   79SOL    HW2  268   3.774   3.898   0.249 -0.1001 -0.7778 -0.2344
   80SOL     OW  269   3.627   0.724   1.935 -0.1199  0.6634 -0.5650
   80SOL    HW1  270   3.565   0.791   1.964  0.3860  0.4394  1.1574
   80SOL    HW2  271   3.638   0.667   2.011 -0.5359 -1.4186 -1.9708
   81SOL     OW  272   0.560   3.419   3.102  0.4697  0.2957 -0.2849
   81SOL    HW1  273   0.556   3.482   3.174 -1.0988  0.1692 -0.2279
   81SOL    HW2  274   0.520   3.465   3.028  1.1938  0.0852 -0.8102
   82SOL     OW  275   1.211   1.721   2.310 -0.1422 -0.2295  0.4247
   82SOL    HW1  276   1.142   1.767   2.263 -0.2248  1.1668  1.8393
   82SOL    HW2  277   1.282   1.713   2.246 -0.4826  1.0401 -0.1335
   83SOL     OW  278   3.892   4.029   1.831  0.0451  0.0423 -0.0427
   83SOL    HW1  279   3.972   3.996   1.873 -0.3594 -1.2824 -0.2586
   83SOL    HW2  280   3.896   4.124   1.843  1.5322 -0.0172  0.1620
   84SOL     OW  281   1.895   0.341   3.218  0.3882  0.5277  0.1603
   84SOL    HW1  282   1.955   0.348   3.143  0.6217  1.3490  0.4122
   84SOL    HW2  283   1.861   0.430   3.229 -0.0460  0.2966  0.7062
   85SOL     OW  284   3.140   1.439   2.388 -0.2389  0.7185  0.4469
   85SOL    HW1  285   3.182   1.441   2.474  1.0738 -2.7883  0.0662
   85SOL    HW2  286   3.207   1.471   2.328  0.1923 -0.2503  0.3870
   86SOL     OW  287   1.483   0.683   0.443  0.6041 -0.1652 -0.5670
   86SOL    HW1  288   1.412   0.640   0.395  0.1652  1.3816 -1.3718
   86SOL    HW2  289   1.563   0.654   0.400  0.2124  1.3599 -2.4530
   87SOL     OW  290   2.103   1.212   0.491 -0.1758 -0.1985 -0.5047
   87SOL    HW1  291   2.151   1.168   0.560 -1.4427  0.3024  0.7508
   87SOL    HW2  292   2.164   1.278   0.458  0.3649 -0.2562  0.3391
   88SOL     OW  293   4.638   0.008   2.093  0.0157 -0.5053  0.6519
   88SOL    HW1  294   4.548   0.041   2.091 -0.1259 -0.8115  1.4245
   88SOL    HW2  295   4.629  -0.087   2.086  0.3545 -0.4640 -0.4625
   89SOL     OW  296   4.018   2.967   0.329 -0.6962 -0.1022 -0.2303
   89SOL    HW1  297   4.051   3.029   0.265 -1.0053 -1.1758 -1.4761
   89SOL    HW2  298   4.067   2.986   0.409  1.0324  0.0527 -1.2833
   90SOL     OW  299   3.311   2.863   2.381 -0.0428  0.6956  0.0996
   90SOL    HW1  300   3.365   2.883   2.458 -1.4355 -1.7945  1.8709
   90SOL    HW2  301   3.245   2.932   2.380 -1.4581 -0.4442  2.7166
   91SOL     OW  302   2.814   3.923   0.664  0.6433  0.1858  0.2333
   91SOL    HW1  303   2.843   3.957   0.748 -0.4060  1.0669  0.2578
   91SOL    HW2  304   2.790   4.001   0.614 -0.0925 -0.4149 -0.3715
   92SOL     OW  305   0.450   0.746   1.944 -0.3579  0.0033  0.7656
   92SOL    HW1  306   0.539   0.712   1.950 -0.8212 -0.9726  2.6032
   92SOL    HW2  307   0.418   0.711   1.860  0.8085 -0.0258  0.3059
   93SOL     OW  308   2.985   1.466   1.433  0.3593 -0.1244  0.1282
   93SOL    HW1  309   2.966   1.383   1.390  0.6785 -0.4809  0.6729
   93SOL    HW2  310   2.912   1.523   1.407  1.1510  0.0549 -1.8626
   94SOL     OW  311   4.067   3.507   1.240  0.2468  0.1775 -0.3556
   94SOL    HW1  312   4.147   3.484   1.287 -0.2209  0.5396  0.6422
   94SOL    HW2  313   4.025   3.423   1.221  1.4201 -0.0982 -1.9436
   95SOL     OW  314   4.408   1.528   1.576 -0.3614  0.6589  0.3161
   95SOL    HW1  315   4.431   1.533   1.483  1.1825 -0.1973  0.6241
   95SOL    HW2  316   4.436   1.613   1.612  2.0223 -0.1477  0.5687
   96SOL     OW  317   3.571   3.029   0.052 -1.2111 -0.3636  0.2054
   96SOL    HW1  318   3.587   3.055   0.143  0.6186 -0.4523 -0.0453
   96SOL    HW2  319   3.514   3.098   0.017  2.0075  2.5370  0.0792
   97SOL     OW  320   3.604   1.703   2.623  0.0152  0.3743  0.2576
   97SOL    HW1  321   3.678   1.764   2.621 -0.4918  1.0026 -0.8838
   97SOL    HW2  322   3.550   1.733   2.696  0.6234  0.2362  0.7660
   98SOL     OW  323   3.142   4.386   2.527  0.2797  0.1944 -0.5900
   98SOL    HW1  324   3.200   4.462   2.530 -0.3637  0.7486 -1.4641
   98SOL    HW2  325   3.107   4.379   2.616  0.5882  0.7304 -0.4224
   99SOL     OW  326   4.459   1.337   1.223 -0.1290 -0.5504 -0.4637
   99SOL    HW1  327   4.467   1.427   1.253 -3.2911 -1.2556  3.1626
   99SOL    HW2  328   4.419   1.344   1.136 -1.5326  1.5869  0.2762
  100SOL     OW  329   2.494   3.311   2.324 -0.1416  0.7985  0.0653
  100SOL    HW1  330   2.425   3.377   2.328  1.4074  2.5686 -1.1321
  100SOL    HW2  331   2.498   3.285   2.232  0.6972  0.6193  0.1452
  101SOL     OW  332   0.039   2.547   1.648 -0.3972  0.4905  0.4547
  101SOL    HW1  333  -0.014   2.623   1.672 -0.8227 -0.0251  1.1782
  101SOL    HW2  334   0.052   2.556   1.553 -0.7282  1.2801  0.4800
  102SOL     OW  335   3.083   2.506   0.248 -0.0698 -0.1879 -0.4489
  102SOL    HW1  336   3.156   2.567   0.244 -0.6240  0.4374 -1.2761
  102SOL    HW2  337   3.078   2.480   0.340 -0.0139  1.2583 -0.0121
  103SOL     OW  338   4.249   1.835   2.308  0.1167  0.0962  0.1037
  103SOL    HW1  339   4.340   1.847   2.336  0.5470 -0.8586 -0.8051
  103SOL    HW2  340   4.205   1.799   2.384  0.5094  0.5343  0.5446
  104SOL     OW  341   1.256   0.825   0.339 -0.4967  0.8276  0.0856
  104SOL    HW1  342   1.305   0.884   0.396  1.6429 -1.5861  0.9464
  104SOL    HW2  343   1.176   0.805   0.387 -0.1787  1.2429  0.7953
  105SOL     OW  344   1.963   2.522   1.542 -0.3630  0.3848  0.0087
  105SOL    HW1  345   1.987   2.446   1.596 -0.0365 -0.4560 -1.2705
  105SOL    HW2  346   1.902   2.487   1.477 -0.4587  1.2896 -0.4021
  106SOL     OW  347   3.096   3.506   0.569 -0.1752 -0.2424 -0.0793
  106SOL    HW1  348   3.190   3.505   0.587 -0.4048 -0.4062  1.1948
  106SOL    HW2  349   3.062   3.428   0.611 -0.9888  0.1888  0.0892
  107SOL     OW  350   1.968   2.854   1.104 -0.2915 -0.0572  0.0631
  107SOL    HW1  351   2.009   2.792   1.164 -0.9361  0.9584  1.6208
  107SOL    HW2  352   2.040   2.909   1.072  0.2914 -1.5621 -1.3618
  108SOL     OW  353   2.971   2.830   2.000 -0.0405  0.0753  0.1281
  108SOL    HW1  354   3.065   2.819   1.987  0.1996 -1.2569  2.4795
  108SOL    HW2  355   2.931   2.774   1.933  0.8210  0.5194 -0.7797
  109SOL     OW  356   1.367   3.001   0.658  0.3883  0.1188 -0.4088
  109SOL    HW1  357   1.348   3.076   0.716 -1.2183 -0.9215  0.4703
  109SOL    HW2  358   1.426   2.946   0.710  0.5988  0.1857 -0.5779
  110SOL     OW  359   0.659   2.934   1.212  0.1563  0.3587  0.4094
  110SOL    HW1  360   0.627   2.893   1.131 -0.6222 -0.8895  1.3071
  110SOL    HW2  361   0.727   2.994   1.183 -1.1130  1.0647 -1.3319
  111SOL     OW  362   2.826   3.625   3.210  0.2289  0.2395  0.5864
  111SOL    HW1  363   2.795   3.634   3.301  1.0258  2.0147  0.7195
  111SOL    HW2  364   2.891   3.555   3.214 -0.5708 -0.4988  1.1391
  112SOL     OW  365   2.042   0.827   2.101 -0.2378  0.5313 -0.3054
  112SOL    HW1  366   2.089   0.802   2.181 -1.4941  0.3369  0.3882
  112SOL    HW2  367   2.111   0.852   2.040  0.6811  2.8720  1.5550
  113SOL     OW  368   3.532   3.004   1.699 -0.0051  0.1495 -0.3644
  113SOL    HW1  369   3.478   3.030   1.774  1.5596  0.5865  0.6667
  113SOL    HW2  370   3.497   3.055   1.626 -1.1651  0.1919  0.1991
  114SOL     OW  371   4.529   4.537   2.610 -0.4938  0.5198 -0.1332
  114SOL    HW1  372   4.510   4.593   2.535  1.1076  1.7123  0.3117
  114SOL    HW2  373   4.499   4.587   2.686 -1.6770 -0.4854  0.1101
  115SOL     OW  374   3.595   4.222   2.025 -0.4654 -0.1588  0.2406
  115SOL    HW1  375   3.619   4.307   1.989  2.1666 -0.5829  0.8165
  115SOL    HW2  376   3.537   4.243   2.098  1.9565  1.3819  1.8588
  116SOL     OW  377   2.138   1.431   1.643 -0.8620 -0.0201  0.0684
  116SOL    HW1  378   2.084   1.352   1.646 -3.3051  1.5091 -0.5334
  116SOL    HW2  379   2.081   1.497   1.603  1.4880  1.7560 -0.5777
  117SOL     OW  380   2.344   2.767   0.383  0.7592  0.0008 -0.3327
  117SOL    HW1  381   2.416   2.728   0.333  1.7476  1.1437  0.1755
  117SOL    HW2  382   2.268   2.711   0.362  1.4019 -0.2502 -2.1723
  118SOL     OW  383   3.207   2.946   2.938 -0.5860 -0.0283  0.7675
  118SOL    HW1  384   3.145   2.959   3.010 -0.1978 -3.3609  1.8893
  118SOL    HW2  385   3.241   3.033   2.920 -2.0875  1.2271  3.3317
  119SOL     OW  386   0.330   2.759   2.196  0.1429 -0.7631 -0.1921
  119SOL    HW1  387   0.258   2.759   2.133 -2.0787 -1.1143  2.1762
  119SOL    HW2  388   0.407   2.736   2.144 -1.7959 -2.6445 -2.4806
  120SOL     OW  389   4.094   1.025   1.050 -0.7026 -0.0688  0.0488
  120SOL    HW1  390   4.134   0.945   1.016 -0.7975 -0.8278  1.6442
  120SOL    HW2  391   4.002   1.002   1.064 -1.2976  1.0483 -1.6547
  121SOL     OW  392   2.759   4.006   3.043  0.4637 -0.1583  0.1312
  121SOL    HW1  393   2.823   3.979   3.109 -0.7572 -0.3741  1.2675
  121SOL    HW2  394   2.701   3.931   3.034 -0.0446  0.2887 -0.3669
  122SOL     OW  395   4.191   4.528   2.523  0.1122 -0.2563  0.0337
  122SOL    HW1  396   4.135   4.541   2.599 -1.2171  2.0802 -1.2262
  122SOL    HW2  397   4.214   4.616   2.495 -0.3350 -0.9588 -2.8680
  123SOL     OW  398   3.525   1.858   3.058 -0.1094 -0.3134 -0.2668
  123SOL    HW1  399   3.543   1.897   2.973 -0.8552  1.3180  0.2800
  123SOL    HW2  400   3.611   1.831   3.090  0.6989  2.0841 -0.1701
  124SOL     OW  401   1.740   1.772   1.125  0.1450 -0.1346  0.3332
  124SOL    HW1  402   1.784   1.766   1.040 -0.3569 -2.1720  0.1623
  124SOL    HW2  403   1.811   1.790   1.187  0.7805 -0.3666 -0.3035
  125SOL     OW  404   3.667   0.513   2.108  0.1896  0.0742  0.4659
  125SOL    HW1  405   3.753   0.502   2.069  0.1383 -1.0004  0.6148
  125SOL    HW2  406   3.675   0.477   2.196 -0.6673 -1.0437  0.1195
  126SOL     OW  407   4.164   4.510   1.571 -0.6421 -0.1147  0.3677
  126SOL    HW1  408   4.209   4.494   1.488 -0.9339  0.1679  0.1562
  126SOL    HW2  409   4.220   4.468   1.636 -0.1945  0.0217  0.0771
  127SOL     OW  410   1.557   2.464   0.745  0.1505 -0.2005 -0.1048
  127SOL    HW1  411   1.652   2.459   0.744  0.1020 -1.7464  0.3921
  127SOL    HW2  412   1.529   2.381   0.783 -1.4707 -0.8971 -2.5965
  128SOL     OW  413   0.053   1.400   1.908  0.2717 -0.1936  0.1957
  128SOL    HW1  414   0.142   1.418   1.937  0.7096  0.7629 -1.5700
  128SOL    HW2  415   0.061   1.386   1.814 -1.2720 -1.4886  0.2101
  129SOL     OW  416   3.441   0.662   0.863  0.4964  0.2042  0.1494
  129SOL    HW1  417   3.366   0.639   0.808  0.7974  1.6400 -0.9050
  129SOL    HW2  418   3.402   0.706   0.939  0.2306  0.4809 -0.1447
  130SOL     OW  419   4.499   2.462   2.176  0.1971  0.5113 -0.2591
  130SOL    HW1  420   4.536   2.375   2.188  1.2284  1.1085  1.1851
  130SOL    HW2  421   4.531   2.491   2.090  1.1005  0.0717 -0.0711
  131SOL     OW  422   4.052   0.012   1.705  0.8620 -0.1022 -0.0308
  131SOL    HW1  423   4.021  -0.016   1.791 -0.2845  1.1390 -0.0105
  131SOL    HW2  424   4.057  -0.069   1.653 -2.1316 -0.4664  0.0715
  132SOL     OW  425   2.022   1.367   0.949 -0.8360 -0.5022 -0.3464
  132SOL    HW1  426   2.019   1.370   1.045 -1.0349  0.0426 -0.3650
  132SOL    HW2  427   1.955   1.429   0.921 -0.7409 -0.6189 -0.8385
  133SOL     OW  428   1.493   1.658   0.603 -0.0226  0.4404  0.2030
  133SOL    HW1  429   1.453   1.626   0.684  1.4126 -1.4661  0.2304
  133SOL    HW2  430   1.454   1.744   0.589 -0.3831  0.7818  2.8696
  134SOL     OW  431   0.537   2.488   0.571  0.2650  0.2235 -0.2441
  134SOL    HW1  432   0.531   2.407   0.621  1.2515  0.8155  0.8614
  134SOL    HW2  433   0.597   2.468   0.500 -0.5215 -0.3846 -0.7596
  135SOL     OW  434   4.364   1.140   1.400  0.4994  0.2161 -0.3454
  135SOL    HW1  435   4.281   1.188   1.403  0.1057 -0.3221 -1.7293
  135SOL    HW2  436   4.424   1.199   1.354  0.5526  0.1463 -0.3659
  136SOL     OW  437   1.973   1.711   0.514  0.3431  0.2601 -0.0331
  136SOL    HW1  438   1.904   1.760   0.560 -0.5339 -1.4847  0.5831
  136SOL    HW2  439   2.054   1.738   0.558 -0.1052  1.1388  0.2907
  137SOL     OW  440   2.699   0.341   2.711  0.4291  0.0105 -0.3674
  137SOL    HW1  441   2.701   0.276   2.781  1.2482  0.6812  0.2458
  137SOL    HW2  442   2.630   0.402   2.736  0.5827  0.1363 -0.2527
  138SOL     OW  443   4.312   3.457   1.487 -0.1267  0.2341  0.1890
  138SOL    HW1  444   4.238   3.451   1.548 -0.9460 -0.2386 -0.8230
  138SOL    HW2  445   4.349   3.369   1.486 -1.4382 -0.3613 -1.5585
  139SOL     OW  446   0.374   4.070   0.408  0.2027 -0.4846 -0.0988
  139SOL    HW1  447   0.287   4.030   0.399  0.5318 -1.0348 -0.8716
  139SOL    HW2  448   0.404   4.043   0.495 -0.3980 -0.2879  0.1752
  140SOL     OW  449   2.765   1.033   2.799 -0.0647  0.2200  0.7422
  140SOL    HW1  450   2.786   1.102   2.736 -1.2904  0.2844  0.3819
  140SOL    HW2  451   2.752   0.955   2.747 -1.3640  0.3356  0.8637
  141SOL     OW  452   0.237   2.922   2.728  0.3529 -0.1256  0.1842
  141SOL    HW1  453   0.173   2.955   2.790 -0.0263 -0.8532  0.1832
  141SOL    HW2  454   0.294   2.865   2.780  0.9547  0.4358  0.1665
  142SOL     OW  455   3.972   3.489   2.657  0.1969 -0.3705 -0.1421
  142SOL    HW1  456   3.917   3.462   2.583 -0.7564  0.8223  0.0901
  142SOL    HW2  457   3.958   3.584   2.662 -0.9049 -0.5906  2.4553
  143SOL     OW  458   4.608   2.990   0.740 -0.8026  0.1500  0.1935
  143SOL    HW1  459   4.633   2.949   0.658 -0.4497 -0.6290  0.6705
  143SOL    HW2  460   4.569   2.918   0.791 -3.4254  1.1418 -0.2625
  144SOL     OW  461   3.019   1.871   0.723  0.6400  0.2001 -0.3414
  144SOL    HW1  462   2.947   1.924   0.688  0.8213  0.1020 -0.8726
  144SOL    HW2  463   3.049   1.819   0.648  0.3357 -0.8098  0.2197
  145SOL     OW  464   4.378   2.692   3.114 -0.1971 -0.3809  0.1123
  145SOL    HW1  465   4.464   2.672   3.077  0.4196  0.2031  1.1933
  145SOL    HW2  466   4.320   2.627   3.075  0.5365 -0.1702 -1.3954
  146SOL     OW  467   3.715   0.077   2.505  0.1760 -0.0890  0.2192
  146SOL    HW1  468   3.779   0.133   2.549  0.6065  0.0262 -0.5239
  146SOL    HW2  469   3.643   0.069   2.567  0.0027  1.4765  0.2760
  147SOL     OW  470   3.861   3.703   2.581  0.1064  0.1251  0.1872
  147SOL    HW1  471   3.858   3.792   2.615 -3.8615  0.7002 -1.1157
  147SOL    HW2  472   3.815   3.708   2.497  0.5802 -2.9911 -0.3883
  148SOL     OW  473   0.270   1.308   1.095 -0.3264 -0.3712 -0.2354
  148SOL    HW1  474   0.355   1.268   1.077  0.8051  1.5260  0.6714
  148SOL    HW2  475   0.243   1.270   1.178  0.1639 -0.1458  0.0268
  149SOL     OW  476   1.053   3.349   1.266  0.2362  0.2283  0.3182
  149SOL    HW1  477   1.014   3.331   1.352  0.8482 -0.9447  0.3703
  149SOL    HW2  478   1.019   3.280   1.209  1.1005  0.0349  0.0253
  150SOL     OW  479   1.654   2.702   1.978 -0.4165 -0.2332  0.0551
  150SOL    HW1  480   1.671   2.780   1.925  1.6735 -1.0752 -0.5959
  150SOL    HW2  481   1.568   2.672   1.949 -1.1103  1.5774  0.0573
  151SOL     OW  482   4.087   2.068   0.199  0.5417  0.0649 -0.1056
  151SOL    HW1  483   4.159   2.130   0.211  0.2175  0.7839 -1.6618
  151SOL    HW2  484   4.130   1.985   0.175  0.8457  0.8352 -2.3988
  152SOL     OW  485   4.184   0.649   1.209  0.5082  0.5872  0.2968
  152SOL    HW1  486   4.180   0.710   1.282 -0.0334  1.2858 -0.3046
  152SOL    HW2  487   4.239   0.578   1.241  1.1041  1.3547  1.0373
  153SOL     OW  488   3.944   2.378   2.603 -0.3201 -0.1859  0.6177
  153SOL    HW1  489   3.892   2.444   2.557  1.2684 -0.4903 -1.8534
  153SOL    HW2  490   4.034   2.410   2.597  0.7027 -3.0264 -1.8636
  154SOL     OW  491   1.523   2.324   2.792 -0.4205  0.4376 -0.8573
  154SOL    HW1  492   1.429   2.342   2.794 -0.4499  0.8722 -3.1166
  154SOL    HW2  493   1.538   2.282   2.707  1.6418  1.8286 -1.2702
  155SOL     OW  494   1.105   3.545   1.096 -0.0473  0.6808  0.1229
  155SOL    HW1  495   1.091   3.482   1.025 -0.7202  1.2882 -0.3017
  155SOL    HW2  496   1.095   3.494   1.176  2.1683 -0.3294 -0.1784
  156SOL     OW  497   3.122   3.083   2.428  0.3713  0.1680  0.3134
  156SOL    HW1  498   3.055   3.108   2.491  0.9599 -0.5248  1.2466
  156SOL    HW2  499   3.180   3.160   2.423  0.7354 -0.0424  1.1923
  157SOL     OW  500   0.147   3.891   2.027 -0.1044 -0.4078 -0.2503
  157SOL    HW1  501   0.138   3.950   2.102 -1.0849  0.2001 -0.8279
  157SOL    HW2  502   0.212   3.827   2.055 -1.3031 -0.8993  1.5865
  158SOL     OW  503   0.837   0.899   2.769  0.6898  0.6918 -0.8740
  158SOL    HW1  504   0.904   0.923   2.833  0.4579  0.4434 -0.5367
  158SOL    HW2  505   0.784   0.978   2.759  0.5451  0.6348 -0.5371
  159SOL     OW  506   3.928   0.890   2.201 -0.7240 -0.3815  0.2933
  159SOL    HW1  507   3.896   0.833   2.271 -0.0242 -1.0926  0.0527
  159SOL    HW2  508   4.011   0.850   2.174 -0.8667  0.0173 -0.7755
  160SOL     OW  509   1.002   0.168   1.491 -0.0872  0.0081 -0.1371
  160SOL    HW1  510   0.953   0.247   1.512 -0.6521 -0.5932  0.8981
  160SOL    HW2  511   0.980   0.150   1.399 -0.1908  0.8590 -0.2902
  161SOL     OW  512   2.820   3.228   2.335 -0.0223  0.0483 -0.9893
  161SOL    HW1  513   2.745   3.270   2.292 -0.6690  0.0823  0.1301
  161SOL    HW2  514   2.824   3.141   2.296 -2.9016 -1.3117  1.3613
  162SOL     OW  515   0.766   3.474   2.834  0.3841  0.4762  0.1943
  162SOL    HW1  516   0.818   3.398   2.810  0.5439  0.1240  1.6029
  162SOL    HW2  517   0.677   3.440   2.846  0.3325  0.6221  0.2311
  163SOL     OW  518   3.989   0.183   0.493  0.2846 -0.4336 -0.2111
  163SOL    HW1  519   4.026   0.097   0.515  2.4912  0.4341 -0.2476
  163SOL    HW2  520   3.898   0.177   0.520  0.5749 -2.5149  0.5305
  164SOL     OW  521   0.227   2.534   0.403  0.4949  0.3855 -0.7659
  164SOL    HW1  522   0.316   2.560   0.427  0.1917  0.1807  0.7230
  164SOL    HW2  523   0.203   2.593   0.331  1.7647  0.5570 -1.0646
  165SOL     OW  524   3.086   0.465   1.252 -0.4770  0.6050 -0.4612
  165SOL    HW1  525   3.040   0.384   1.276 -0.3650  1.3759  2.7810
  165SOL    HW2  526   3.144   0.439   1.181 -0.8614 -2.0509  0.0912
  166SOL     OW  527   1.002   2.631   1.439  0.4323 -0.0825 -0.0649
  166SOL    HW1  528   0.932   2.695   1.429 -0.9859 -1.5295  0.2440
  166SOL    HW2  529   1.010   2.617   1.533  0.2328 -0.8783 -0.1607
  167SOL     OW  530   1.801   3.990   2.172 -0.2150 -0.5233  0.2624
  167SOL    HW1  531   1.832   3.988   2.081 -1.2092 -1.6158 -0.0677
  167SOL    HW2  532   1.872   3.949   2.222 -0.0277 -0.6930 -0.1361
  168SOL     OW  533   0.176   0.930   1.466  0.2671  0.2395  0.3885
  168SOL    HW1  534   0.116   0.885   1.526 -1.9087  1.9749 -0.3543
  168SOL    HW2  535   0.121   0.956   1.392  2.3706  0.3228 -1.2260
  169SOL     OW  536   0.701   4.705   1.519 -0.6923 -0.5188  0.3817
  169SOL    HW1  537   0.672   4.777   1.575  1.8040  1.5519 -0.7879
  169SOL    HW2  538   0.656   4.720   1.436  0.8350  0.5641 -0.2889
  170SOL     OW  539   2.438   4.641   1.680 -0.2337 -0.1925 -0.0752
  170SOL    HW1  540   2.439   4.731   1.712  2.1042 -0.3077  0.3481
  170SOL    HW2  541   2.491   4.592   1.743 -0.9364 -1.7460 -0.6433
  171SOL     OW  542   2.559   1.668   1.182  0.0131  0.0087 -0.4784
  171SOL    HW1  543   2.614   1.594   1.157 -0.1634 -0.9130  1.6732
  171SOL    HW2  544   2.479   1.657   1.131  0.4706 -0.5991 -1.0778
  172SOL     OW  545   1.284   3.357   2.337 -0.5746 -0.1354 -0.0495
  172SOL    HW1  546   1.291   3.263   2.321 -1.5652 -0.8939  3.1878
  172SOL    HW2  547   1.191   3.372   2.356 -0.5935  1.7025 -1.3056
  173SOL     OW  548   3.361   4.243   2.615 -0.0818 -0.0442 -0.0346
  173SOL    HW1  549   3.276   4.257   2.573  1.4052  0.1035 -3.2976
  173SOL    HW2  550   3.358   4.153   2.646 -0.5278 -1.0170 -2.6450
  174SOL     OW  551   1.935   4.548   1.466  0.4318  0.8177  0.3064
  174SOL    HW1  552   1.909   4.628   1.419  2.5476  2.2769  1.4618
  174SOL    HW2  553   1.866   4.536   1.531  0.3951  2.1221  0.5448
  175SOL     OW  554   3.950   0.098   2.868 -0.2085 -0.1382 -0.9214
  175SOL    HW1  555   3.878   0.035   2.868  1.9127 -2.7730 -0.4766
  175SOL    HW2  556   3.965   0.116   2.961 -1.1214  1.4823 -1.0663
  176SOL     OW  557   0.998   0.003   0.372 -0.0357  0.2192 -0.0194
  176SOL    HW1  558   1.081  -0.000   0.325 -0.2740  0.5647 -0.4805
  176SOL    HW2  559   0.979  -0.087   0.396  0.2464  0.0803 -0.3198
  177SOL     OW  560   1.099   3.194   3.035 -0.0805 -0.4491  0.3773
  177SOL    HW1  561   1.158   3.249   2.983 -2.8516  1.8624 -0.6299
  177SOL    HW2  562   1.138   3.193   3.122  2.3004 -0.5132 -0.6147
  178SOL     OW  563   2.936   2.768   3.153 -0.3240 -0.0668  0.0169
  178SOL    HW1  564   2.880   2.748   3.078  1.0373 -2.3612 -0.4906
  178SOL    HW2  565   2.921   2.696   3.214 -0.1450  0.8804  1.2201
  179SOL     OW  566   3.873   2.037   1.220  0.0311 -0.7818  0.0029
  179SOL    HW1  567   3.781   2.061   1.208  0.2716 -1.0568 -3.5566
  179SOL    HW2  568   3.915   2.118   1.250 -0.9825  0.0979 -0.8441
  180SOL     OW  569   4.047   0.315   1.716 -0.3585 -0.3048  0.6831
  180SOL    HW1  570   3.969   0.364   1.739  0.3895  0.7500  1.0497
  180SOL    HW2  571   4.024   0.224   1.732 -1.6299 -0.0476  0.4184
  181SOL     OW  572   1.557   2.322   1.996  0.0936  0.3592 -0.2522
  181SOL    HW1  573   1.468   2.306   1.964  0.5605  0.3552 -1.6123
  181SOL    HW2  574   1.614   2.303   1.921  1.2764  0.0337  0.6844
  182SOL     OW  575   0.710   1.896   2.477 -0.0281  0.6104  0.2955
  182SOL    HW1  576   0.781   1.859   2.424  0.9969  0.4834  1.6899
  182SOL    HW2  577   0.750   1.909   2.563 -1.3141  1.8779  0.7266
  183SOL     OW  578   4.257   0.528   0.275 -0.5493  0.1651 -0.2166
  183SOL    HW1  579   4.256   0.453   0.335 -2.0750  0.2829 -0.0606
  183SOL    HW2  580   4.350   0.552   0.268 -0.1496 -1.0830  0.5442
  184SOL     OW  581   0.476   2.067   2.498 -0.3588  0.7097 -0.5609
  184SOL    HW1  582   0.490   2.134   2.431  0.7267  2.1453  1.0342
  184SOL    HW2  583   0.557   2.015   2.497 -0.3082  0.7817 -0.3234
  185SOL     OW  584   3.802   2.473   0.947  0.2234  0.0603  0.2113
  185SOL    HW1  585   3.807   2.492   1.041 -0.3682  3.6856 -0.3252
  185SOL    HW2  586   3.710   2.488   0.925  0.4121 -0.4334 -0.9784
  186SOL     OW  587   4.532   0.816   2.755  0.5090  0.2827 -0.2099
  186SOL    HW1  588   4.478   0.769   2.691 -0.3263 -0.3107  0.9069
  186SOL    HW2  589   4.471   0.877   2.798 -0.4151 -3.0306  3.7934
  187SOL     OW  590   0.997   4.645   0.926 -0.4181 -0.2070 -0.3816
  187SOL    HW1  591   0.946   4.725   0.911 -0.3400  0.0664  0.7290
  187SOL    HW2  592   0.949   4.577   0.878 -1.5345  0.1525  0.1691
  188SOL     OW  593   0.455   3.515   2.873  0.0207 -0.0923 -0.0312
  188SOL    HW1  594   0.362   3.538   2.862  0.3254  2.3668  1.7368
  188SOL    HW2  595   0.500   3.599   2.875  2.2515 -1.2188 -0.2835
  189SOL     OW  596   3.849   0.858   0.021 -0.1226  0.0022 -0.7470
  189SOL    HW1  597   3.894   0.843   0.104  2.7415  4.0175 -1.2283
  189SOL    HW2  598   3.876   0.786  -0.036  2.4538  0.0448  0.3009
  190SOL     OW  599   1.839   1.123   2.871  0.3537 -0.1465  0.2681
  190SOL    HW1  600   1.823   1.217   2.880 -0.0478 -0.1341 -0.4547
  190SOL    HW2  601   1.846   1.090   2.960 -0.3222  0.4424  0.5437
  191SOL     OW  602   1.075   2.372   0.129  0.2911 -0.3213  0.1616
  191SOL    HW1  603   1.092   2.388   0.036  1.7123 -3.2632 -0.2108
  191SOL    HW2  604   1.022   2.293   0.130 -0.2115  0.0005  1.8848
  192SOL     OW  605   2.617   0.658   0.883 -0.0669  0.0791  0.4923
  192SOL    HW1  606   2.618   0.742   0.928  1.4036  0.4463 -0.1765
  192SOL    HW2  607   2.587   0.678   0.794  1.3089  0.0953  0.0122
  193SOL     OW  608   4.310   2.902   0.788  0.2874  0.2240 -0.4027
  193SOL    HW1  609   4.355   2.857   0.859 -0.6963 -0.1643 -0.0015
  193SOL    HW2  610   4.343   2.860   0.708 -0.1463 -0.8135 -0.0651
  194SOL     OW  611   4.645   3.054   2.074  0.1363  0.2875  0.5652
  194SOL    HW1  612   4.599   2.972   2.095  0.7985 -0.7098 -1.5440
  194SOL    HW2  613   4.595   3.091   2.002  0.8234  0.8658  0.3806
  195SOL     OW  614   1.862   2.099   2.148  0.2885 -0.6263 -0.3669
  195SOL    HW1  615   1.788   2.099   2.209  0.4886  0.3537 -0.1102
  195SOL    HW2  616   1.934   2.059   2.197  1.1018  2.1224  0.9197
  196SOL     OW  617   2.156   0.784   1.207  0.2669  0.3741  0.2019
  196SOL    HW1  618   2.188   0.761   1.120  1.0298 -0.6172  0.7208
  196SOL    HW2  619   2.063   0.802   1.194 -0.3212 -2.5305 -0.4146
  197SOL     OW  620   0.765   1.214   2.333 -0.1165  0.0826 -0.1050
  197SOL    HW1  621   0.791   1.212   2.241 -0.0391 -1.5589 -0.0753
  197SOL    HW2  622   0.697   1.147   2.340 -0.8874  0.9306  0.8285
  198SOL     OW  623   1.573   3.537   1.435  0.1079  0.0769  0.0771
  198SOL    HW1  624   1.581   3.470   1.504  0.3465  0.8040  0.7688
  198SOL    HW2  625   1.663   3.554   1.408  0.2403  1.5496  1.3200
  199SOL     OW  626   4.323   0.803   0.700 -0.3599 -0.1403  0.2625
  199SOL    HW1  627   4.251   0.764   0.651  1.2722 -0.8863 -1.6600
  199SOL    HW2  628   4.396   0.742   0.690  0.6081  0.6388  2.0361
  200SOL     OW  629   0.514   4.250   0.247 -0.2338  0.3117 -0.2264
  200SOL    HW1  630   0.468   4.186   0.302  0.0560 -0.9464 -1.4176
  200SOL    HW2  631   0.455   4.325   0.246 -0.7568 -0.0501  0.8928
  201SOL     OW  632   1.348   0.969   3.197  0.6676  0.0563  0.1007
  201SOL    HW1  633   1.342   1.021   3.277 -1.0536 -1.3091  0.9422
  201SOL    HW2  634   1.315   1.026   3.128  1.0037  0.8433  0.5835
  202SOL     OW  635   3.579   3.557   0.370 -0.3214  0.4929 -0.4389
  202SOL    HW1  636   3.489   3.584   0.389 -0.1206 -0.3610  2.2262
  202SOL    HW2  637   3.633   3.628   0.404  0.0337 -0.1609  0.4080
  203SOL     OW  638   3.302   4.643   2.512 -0.4181  0.1290 -0.2197
  203SOL    HW1  639   3.308   4.739   2.504  1.3023  0.3205  2.3020
  203SOL    HW2  640   3.361   4.609   2.445 -2.3273  0.6712 -2.3191
  204SOL     OW  641   3.397   0.094   2.134  0.0214 -0.1130 -0.0236
  204SOL    HW1  642   3.423   0.185   2.120  0.0613  0.1410  1.4807
  204SOL    HW2  643   3.478   0.049   2.155 -0.1273 -0.2801  0.1952
  205SOL     OW  644   0.859   1.488   0.938 -0.3603 -0.2302 -0.1033
  205SOL    HW1  645   0.872   1.552   1.008 -0.8729 -0.5704  0.3057
  205SOL    HW2  646   0.891   1.405   0.974 -0.4043 -0.3589 -0.3554
  206SOL     OW  647   2.070   2.867   2.306  0.0225 -0.2933  0.2874
  206SOL    HW1  648   2.003   2.865   2.238 -1.5081  1.2161  1.6804
  206SOL    HW2  649   2.153   2.873   2.258 -0.8594 -1.3182 -1.4525
  207SOL     OW  650   3.192   2.312   1.455 -0.0680  0.3643  0.2795
  207SOL    HW1  651   3.273   2.344   1.415 -0.3315  1.0058  0.2526
  207SOL    HW2  652   3.130   2.307   1.383 -0.0400 -0.2080  0.2851
  208SOL     OW  653   3.754   4.688   0.856 -0.3878 -0.0637 -0.4524
  208SOL    HW1  654   3.792   4.771   0.888  0.8621 -0.8332  0.1320
  208SOL    HW2  655   3.819   4.622   0.880 -1.0055 -1.1177 -1.6253
  209SOL     OW  656   1.530   1.072   2.629 -0.0959 -0.3499 -0.3937
  209SOL    HW1  657   1.470   1.080   2.554  1.0720 -1.4096 -1.5161
  209SOL    HW2  658   1.613   1.108   2.597  0.4201 -0.8097  0.3936
  210SOL     OW  659   2.306   0.473   1.254  0.8227  0.0584  0.5029
  210SOL    HW1  660   2.400   0.461   1.241  0.5581 -1.0930 -0.5159
  210SOL    HW2  661   2.283   0.545   1.195  0.8179 -0.6831 -0.4313
  211SOL     OW  662   2.822   0.898   0.335  0.1112  0.1396 -0.1742
  211SOL    HW1  663   2.896   0.900   0.275  2.8157  0.6740  2.8616
  211SOL    HW2  664   2.792   0.989   0.340 -0.9596 -0.1024 -1.5231
  212SOL     OW  665   1.607   4.349   3.068 -0.1883 -0.3679  0.5900
  212SOL    HW1  666   1.682   4.407   3.083 -0.0598 -0.7350  1.4090
  212SOL    HW2  667   1.547   4.401   3.015 -0.3138  0.7268  1.7720
  213SOL     OW  668   4.219   3.689   1.844 -0.3316 -0.1175  0.1935
  213SOL    HW1  669   4.196   3.752   1.775 -0.0033 -0.2616 -0.0533
  213SOL    HW2  670   4.232   3.606   1.796 -1.2135 -0.4878  0.5640
  214SOL     OW  671   1.603   3.733   2.008  0.5509 -0.1217 -0.4530
  214SOL    HW1  672   1.627   3.760   2.096  0.4589  3.5450 -1.3754
  214SOL    HW2  673   1.680   3.751   1.955 -0.9810  3.0458 -1.9021
  215SOL     OW  674   1.824   1.893   1.953  0.6822  0.2902 -0.3778
  215SOL    HW1  675   1.823   1.985   1.981  1.9847  0.2060  0.0301
  215SOL    HW2  676   1.912   1.862   1.976 -0.1284 -1.4243  0.6533
  216SOL     OW  677   3.730   0.372   3.069  0.1129  0.0752  0.0381
  216SOL    HW1  678   3.731   0.280   3.043  0.7037 -0.1050  0.6576
  216SOL    HW2  679   3.748   0.370   3.163  0.2614  0.8280  0.0295
  217SOL     OW  680   3.332   3.354   1.228 -0.3542 -0.0829 -0.5177
  217SOL    HW1  681   3.296   3.442   1.219 -0.4029 -0.1193 -0.6817
  217SOL    HW2  682   3.423   3.362   1.198  0.3367  0.4016  1.5469
  218SOL     OW  683   4.676   1.040   3.107  0.0451  0.1591 -0.3767
  218SOL    HW1  684   4.632   1.124   3.092 -0.6252  0.1021  1.1616
  218SOL    HW2  685   4.613   0.988   3.156  0.3582 -1.3722 -1.5488
  219SOL     OW  686   3.750   4.134   1.416  0.3318  0.0311 -0.1481
  219SOL    HW1  687   3.769   4.205   1.355 -0.1189 -1.1136 -1.6614
  219SOL    HW2  688   3.658   4.146   1.440  0.4170  0.2798  0.0710
  220SOL     OW  689   4.594   4.092   2.011 -0.1033  0.3067  0.1883
  220SOL    HW1  690   4.567   4.001   1.996 -0.7244  0.6091 -0.5768
  220SOL    HW2  691   4.683   4.096   1.975  0.0304 -0.0647  0.4701
  221SOL     OW  692   3.402   2.382   0.894 -0.4129  0.1483 -0.0007
  221SOL    HW1  693   3.418   2.338   0.810  0.6918  0.6336 -0.0639
  221SOL    HW2  694   3.312   2.413   0.888  0.0619  1.3696 -1.5958
  222SOL     OW  695   3.227   0.675   0.645  0.8015  0.3213 -0.1161
  222SOL    HW1  696   3.146   0.722   0.662  0.2355 -1.1214  1.6052
  222SOL    HW2  697   3.267   0.720   0.572 -1.3294  1.3537 -0.7161
  223SOL     OW  698   3.039   3.247   0.603  0.3136 -0.0232  0.4347
  223SOL    HW1  699   3.086   3.168   0.577 -0.4553 -0.1301 -0.6903
  223SOL    HW2  700   3.035   3.243   0.699  0.4532 -1.2431  0.3971
  224SOL     OW  701   2.206   1.667   0.210 -0.7674  0.3983 -0.0359
  224SOL    HW1  702   2.148   1.740   0.190 -0.8265  0.1379 -0.8347
  224SOL    HW2  703   2.294   1.705   0.207 -0.8098  0.4794 -0.2637
  225SOL     OW  704   0.884   1.317   0.605 -0.0089 -0.4237  0.4540
  225SOL    HW1  705   0.963   1.324   0.552 -0.9225 -0.0748 -0.9202
  225SOL    HW2  706   0.916   1.307   0.695  1.5672  0.9129  0.0840
  226SOL     OW  707   0.630   1.365   2.605 -0.1883  0.1089 -0.4774
  226SOL    HW1  708   0.701   1.368   2.541  0.4786  1.8287  0.2871
  226SOL    HW2  709   0.567   1.431   2.574  0.0098  0.7571  0.4516
  227SOL     OW  710   3.768   3.578   3.254  0.2303 -0.0197  0.1867
  227SOL    HW1  711   3.697   3.630   3.290  1.4594  0.6203  1.8194
  227SOL    HW2  712   3.725   3.505   3.210 -1.4624 -0.7892  2.8692
  228SOL     OW  713   2.756   4.098   0.280  0.2072 -0.1618 -0.2148
  228SOL    HW1  714   2.739   4.184   0.318 -1.4224  0.4195 -2.0935
  228SOL    HW2  715   2.837   4.110   0.229 -0.6530  0.6579 -1.4592
  229SOL     OW  716   0.047   4.400   2.575 -0.2681  0.0980  0.7425
  229SOL    HW1  717   0.018   4.324   2.525  1.2452  0.6000 -1.0719
  229SOL    HW2  718  -0.030   4.457   2.581 -0.4264  0.2018 -1.4903
  230SOL     OW  719   0.111   3.460   1.282  0.1712 -0.1665 -0.1867
  230SOL    HW1  720   0.097   3.388   1.344  0.2138 -0.2741 -0.3014
  230SOL    HW2  721   0.163   3.524   1.331  0.0587 -0.1738 -0.0555
  231SOL     OW  722   0.767   4.586   1.749  0.1309  0.1411 -0.3240
  231SOL    HW1  723   0.751   4.617   1.660 -0.7082  1.1372  0.1490
  231SOL    HW2  724   0.683   4.547   1.776  0.6859 -1.1104 -0.3219
  232SOL     OW  725   4.354   0.258   2.216  0.0777 -0.2524 -0.0059
  232SOL    HW1  726   4.421   0.262   2.284  2.3839 -0.3915 -2.1393
  232SOL    HW2  727   4.375   0.179   2.165 -1.8347 -0.4092 -0.6654
  233SOL     OW  728   2.786   2.292   0.819  0.2041  0.4077  0.0126
  233SOL    HW1  729   2.865   2.274   0.869  0.1114 -0.0822 -0.0097
  233SOL    HW2  730   2.808   2.270   0.729 -0.0833 -0.1310  0.0708
  234SOL     OW  731   0.711   4.570   2.444 -0.6201 -0.2322  0.5171
  234SOL    HW1  732   0.738   4.503   2.382 -1.7646 -1.7519  1.5786
  234SOL    HW2  733   0.692   4.647   2.391  0.3814 -0.8464 -0.7756
  235SOL     OW  734   3.022   2.225   0.950  0.4084  0.0729 -0.2889
  235SOL    HW1  735   3.105   2.264   0.923  2.4899 -2.6296  1.6001
  235SOL    HW2  736   3.022   2.234   1.046 -1.9548  0.7754 -0.3036
  236SOL     OW  737   0.998   2.219   2.809  0.0790  0.0857 -0.2602
  236SOL    HW1  738   0.948   2.255   2.736 -1.5728 -0.8883  0.3463
  236SOL    HW2  739   0.935   2.209   2.880  1.2818 -0.5315  0.7736
  237SOL     OW  740   0.291   0.659   0.433  0.4011 -0.0784 -0.1907
  237SOL    HW1  741   0.310   0.752   0.448 -2.1844  0.7393 -1.4567
  237SOL    HW2  742   0.196   0.652   0.442  0.4468 -2.4778 -0.8879
  238SOL     OW  743   4.067   0.802   1.744  0.2829 -0.0062 -0.2295
  238SOL    HW1  744   3.996   0.831   1.802  1.3698 -0.2842  1.2820
  238SOL    HW2  745   4.129   0.758   1.802  2.6520  1.9065 -1.1758
  239SOL     OW  746   4.543   3.253   0.662 -0.1823  0.5207  0.8074
  239SOL    HW1  747   4.596   3.321   0.704 -0.4852  0.3768  1.4397
  239SOL    HW2  748   4.563   3.173   0.712 -1.0728  0.4873  1.1298
  240SOL     OW  749   1.830   3.881   0.805  0.3076 -0.1244  0.0929
  240SOL    HW1  750   1.797   3.809   0.752 -1.3748 -1.4200  2.6776
  240SOL    HW2  751   1.752   3.933   0.825  1.1780  1.2890 -0.0990
  241SOL     OW  752   3.848   0.939   1.021 -0.0379  0.3012  0.0131
  241SOL    HW1  753   3.850   0.869   0.956 -1.0151 -0.3858  0.7103
  241SOL    HW2  754   3.817   0.897   1.101  0.2761  1.3344  0.6925
  242SOL     OW  755   4.071   4.292   2.103 -0.0067 -0.5414  0.1203
  242SOL    HW1  756   4.110   4.215   2.062  1.1686  0.8838 -1.5883
  242SOL    HW2  757   4.003   4.257   2.160  0.4215 -2.8232 -0.6683
  243SOL     OW  758   4.396   1.413   1.943  0.2406  0.5135  0.3256
  243SOL    HW1  759   4.357   1.499   1.930  0.7297  1.0305  1.9895
  243SOL    HW2  760   4.353   1.356   1.879 -1.9675  1.4144  0.9550
  244SOL     OW  761   0.815   0.744   1.497 -0.2078 -0.5097 -0.0413
  244SOL    HW1  762   0.863   0.814   1.541 -0.8088  0.7778 -1.3789
  244SOL    HW2  763   0.727   0.748   1.534 -0.8852  0.9609 -1.6735
  245SOL     OW  764   3.457   4.525   1.392  0.1558 -0.5711 -0.2789
  245SOL    HW1  765   3.377   4.576   1.405  2.5424  3.6721 -0.5380
  245SOL    HW2  766   3.463   4.515   1.297  1.1024  1.4076 -0.4719
  246SOL     OW  767   3.511   0.021   0.292  0.0502 -0.3732  0.1647
  246SOL    HW1  768   3.485   0.042   0.382 -0.1611  2.6727 -0.5186
  246SOL    HW2  769   3.596  -0.021   0.301 -0.1942 -0.5979  1.8043
  247SOL     OW  770   4.356   2.283   3.322  0.4603 -0.9660  0.4064
  247SOL    HW1  771   4.330   2.351   3.384 -0.0424  0.0387 -0.8873
  247SOL    HW2  772   4.432   2.318   3.277 -0.1604 -0.9947 -0.6905
  248SOL     OW  773   3.172   1.510   0.343 -0.0621 -0.4782  0.1380
  248SOL    HW1  774   3.196   1.547   0.258 -1.4781 -0.0610 -0.1114
  248SOL    HW2  775   3.183   1.416   0.333  0.8709 -0.3457 -0.1348
  249SOL     OW  776   3.075   3.460   0.041  0.0117 -0.5534  0.4553
  249SOL    HW1  777   3.061   3.373   0.078 -1.3801 -0.5383  0.0250
  249SOL    HW2  778   3.042   3.520   0.107 -1.2296 -0.4687 -0.2183
  250SOL     OW  779   3.894   0.481   1.370 -0.4092  0.3659 -0.0264
  250SOL    HW1  780   3.838   0.490   1.292 -1.2166  0.2163  0.5185
  250SOL    HW2  781   3.948   0.404   1.351 -1.1042 -0.1119 -0.1526
  251SOL     OW  782   1.324   0.453   0.391 -0.4474  0.0817  0.0842
  251SOL    HW1  783   1.233   0.438   0.363 -0.2526  0.0490 -0.5434
  251SOL    HW2  784   1.376   0.440   0.312  0.2786 -1.4883  0.7732
  252SOL     OW  785   2.231   4.343   2.599  0.1926 -0.5464  0.1094
  252SOL    HW1  786   2.202   4.288   2.672  1.4069 -1.6871 -0.2341
  252SOL    HW2  787   2.188   4.305   2.522  1.4854 -1.4339 -0.2131
  253SOL     OW  788   2.066   1.835   1.088 -0.0074  0.2446 -0.0627
  253SOL    HW1  789   2.016   1.821   1.008  0.6315  0.2305 -0.4670
  253SOL    HW2  790   2.007   1.809   1.158 -0.3032 -0.4977 -0.5756
  254SOL     OW  791   2.718   1.847   1.921 -0.0048  0.2534  0.4969
  254SOL    HW1  792   2.651   1.854   1.852  0.2849 -0.3135  0.1581
  254SOL    HW2  793   2.746   1.938   1.935  1.6996  0.1965 -1.8890
  255SOL     OW  794   3.508   0.543   3.162  0.1687  0.4018 -0.1926
  255SOL    HW1  795   3.559   0.497   3.229 -0.4390 -1.0058 -0.6545
  255SOL    HW2  796   3.516   0.488   3.084 -1.0143  0.8143 -0.6218
  256SOL     OW  797   1.150   3.328   2.723  0.1542 -0.3908 -0.0221
  256SOL    HW1  798   1.165   3.391   2.652  0.3017  1.0273  1.2217
  256SOL    HW2  799   1.111   3.380   2.793 -0.7542 -1.9205  0.6625
  257SOL     OW  800   1.623   0.413   2.584  0.2600  0.2007  0.5146
  257SOL    HW1  801   1.697   0.466   2.555  1.4769 -1.7456 -0.1668
  257SOL    HW2  802   1.547   0.470   2.574  1.2492  1.2489 -1.9140
  258SOL     OW  803   3.827   3.154   0.054 -0.5148 -0.5995 -0.7088
  258SOL    HW1  804   3.801   3.244   0.034 -0.8617 -0.3153  0.9065
  258SOL    HW2  805   3.749   3.102   0.036  0.1370 -0.8628 -3.1710
  259SOL     OW  806   0.614   4.310   0.006  0.0811 -0.5460 -0.1779
  259SOL    HW1  807   0.578   4.233  -0.037 -2.3389  0.2289  0.2823
  259SOL    HW2  808   0.599   4.294   0.100  0.6111 -0.0088  0.0075
  260SOL     OW  809   3.707   2.796   1.452  0.6457  0.2070 -0.5638
  260SOL    HW1  810   3.725   2.885   1.422  1.1179  0.2144 -0.2722
  260SOL    HW2  811   3.739   2.794   1.542 -1.6227  0.4710  0.3196
  261SOL     OW  812   4.404   3.190   1.495  0.1440 -0.0047  0.0805
  261SOL    HW1  813   4.482   3.191   1.440  0.8602 -1.0180  1.0397
  261SOL    HW2  814   4.382   3.098   1.505 -0.1582  0.1678  1.2016
  262SOL     OW  815   1.650   1.852   0.001 -0.3421 -0.1050  0.1633
  262SOL    HW1  816   1.557   1.849  -0.023  0.0133 -1.2243 -1.1969
  262SOL    HW2  817   1.672   1.762   0.024  0.1319  0.3749  1.7042
  263SOL     OW  818   3.428   2.611   1.710 -0.3672  0.5927  0.1197
  263SOL    HW1  819   3.336   2.611   1.737 -0.2795  1.3386  0.4353
  263SOL    HW2  820   3.428   2.654   1.624 -0.4678 -0.5622 -0.4830
  264SOL     OW  821   3.115   4.577   2.915 -0.3190 -0.0421  0.2713
  264SOL    HW1  822   3.167   4.514   2.965 -0.0386 -0.3867 -0.4382
  264SOL    HW2  823   3.170   4.656   2.911 -0.1649 -0.1557  0.1486
  265SOL     OW  824   2.025   2.826   3.080 -0.6078 -0.4344  0.8154
  265SOL    HW1  825   2.043   2.766   3.008 -0.5901 -1.1780  1.4202
  265SOL    HW2  826   2.092   2.894   3.071 -1.8388  0.6014 -1.0427
  266SOL     OW  827   1.907   2.124   1.488  0.6231 -0.4845 -0.3018
  266SOL    HW1  828   1.935   2.036   1.512 -2.9349 -1.5237  0.7028
  266SOL    HW2  829   1.937   2.180   1.560  1.0466 -1.2680  0.1371
  267SOL     OW  830   4.133   4.664   0.569  0.3113 -0.1471 -0.1728
  267SOL    HW1  831   4.137   4.571   0.590  0.4437 -0.2270 -0.5325
  267SOL    HW2  832   4.202   4.677   0.503  0.1505  0.1595 -0.2866
  268SOL     OW  833   1.827   0.997   2.124  0.5391  0.7406 -0.2486
  268SOL    HW1  834   1.904   0.940   2.123  0.0404  0.0504 -0.3327
  268SOL    HW2  835   1.786   0.984   2.039  1.5503  2.8454 -1.1308
  269SOL     OW  836   0.510   3.456   1.221  0.3942  0.0550  0.4775
  269SOL    HW1  837   0.488   3.392   1.289 -1.1359  0.7492  0.6908
  269SOL    HW2  838   0.559   3.524   1.267  1.1997 -0.4954  0.4435
  270SOL     OW  839   4.698   2.408   1.114  1.2147  0.6511 -0.4431
  270SOL    HW1  840   4.742   2.343   1.059 -1.3957  0.2759 -2.2532
  270SOL    HW2  841   4.757   2.420   1.188  3.9851 -0.2673 -2.3466
  271SOL     OW  842   2.801   0.643   2.998  0.2931  0.0744  0.6228
  271SOL    HW1  843   2.868   0.654   3.066  0.2625  0.0986  0.6489
  271SOL    HW2  844   2.735   0.709   3.018  1.3048  1.5269 -0.6902
  272SOL     OW  845   2.231   2.699   3.234  0.1495 -0.1840 -0.4658
  272SOL    HW1  846   2.287   2.662   3.165  1.3552  1.8970 -0.6681
  272SOL    HW2  847   2.148   2.716   3.190  0.5759  0.1664 -1.1666
  273SOL     OW  848   2.391   4.268   0.438  0.2746 -0.1199 -0.5522
  273SOL    HW1  849   2.359   4.180   0.458  0.4704  0.0214  0.4256
  273SOL    HW2  850   2.313   4.324   0.444  0.8403  0.5323  3.6786
  274SOL     OW  851   1.217   2.305   0.955 -0.1363  0.7020  0.2887
  274SOL    HW1  852   1.166   2.239   0.908 -0.5549  1.3975 -0.2436
  274SOL    HW2  853   1.155   2.376   0.971  0.0002  0.5061  1.8771
  275SOL     OW  854   1.931   0.172   2.563 -0.1840  0.4313  0.3158
  275SOL    HW1  855   1.910   0.147   2.473  0.6067  2.0739 -0.3707
  275SOL    HW2  856   1.856   0.143   2.615 -1.7232  1.4525 -1.2272
  276SOL     OW  857   2.732   3.457   0.690  0.2547  0.0257 -0.2383
  276SOL    HW1  858   2.804   3.419   0.640 -0.9289  0.0404 -2.0820
  276SOL    HW2  859   2.673   3.492   0.623 -0.5920  1.6374  1.2576
  277SOL     OW  860   4.559   4.160   0.038  1.1577  0.1586 -0.0797
  277SOL    HW1  861   4.643   4.114   0.040  0.4305 -1.3945 -1.5394
  277SOL    HW2  862   4.494   4.090   0.033 -0.0547  1.3009 -1.8218
  278SOL     OW  863   0.346   3.787   1.016  0.4514 -0.8589 -0.1599
  278SOL    HW1  864   0.414   3.757   0.956  0.0229 -0.3788 -0.9128
  278SOL    HW2  865   0.348   3.726   1.089 -0.0612 -2.4185 -1.4077
  279SOL     OW  866   2.939   2.477   0.615 -0.2933  0.2359 -0.5461
  279SOL    HW1  867   2.893   2.554   0.583  0.3915  0.3856 -1.2100
  279SOL    HW2  868   2.896   2.403   0.572 -0.3744  0.3203 -0.6099
  280SOL     OW  869   1.641   1.254   2.402 -0.0028 -0.1622 -0.6745
  280SOL    HW1  870   1.679   1.339   2.423  1.8393 -1.2808  0.7608
  280SOL    HW2  871   1.548   1.273   2.384  0.6806  2.3278 -2.0387
  281SOL     OW  872   0.808   4.604   2.071  0.4029  0.2489  0.3383
  281SOL    HW1  873   0.713   4.607   2.080  0.4217  2.3351  0.1949
  281SOL    HW2  874   0.830   4.679   2.016  2.2703  0.9316  1.8964
  282SOL     OW  875   3.299   0.584   2.508  0.1446  0.2182 -0.0024
  282SOL    HW1  876   3.327   0.544   2.426 -0.7479  0.7445 -0.5863
  282SOL    HW2  877   3.240   0.520   2.547 -0.7568  0.6463 -0.6120
  283SOL     OW  878   1.823   3.614   1.355 -0.2545 -0.2397 -0.1090
  283SOL    HW1  879   1.828   3.547   1.288  2.2780  1.3715 -1.6686
  283SOL    HW2  880   1.828   3.697   1.308 -3.6190  1.2077  1.6957
  284SOL     OW  881   2.570   0.035   0.476 -0.3793 -0.2589 -0.4295
  284SOL    HW1  882   2.479   0.007   0.473 -0.0824 -1.6347  1.7485
  284SOL    HW2  883   2.574   0.109   0.414 -2.4984 -1.3549 -2.0134
  285SOL     OW  884   1.540   3.148   2.175  0.5103 -0.4467  0.2146
  285SOL    HW1  885   1.482   3.133   2.249  0.6381 -3.2846 -0.1509
  285SOL    HW2  886   1.624   3.111   2.201  0.8407 -0.5674 -0.9312
  286SOL     OW  887   3.893   0.255   0.961  0.1355 -0.1098 -0.2913
  286SOL    HW1  888   3.856   0.340   0.937  0.3542 -0.0863 -0.5506
  286SOL    HW2  889   3.963   0.240   0.897 -0.8365 -1.1323 -1.1635
  287SOL     OW  890   0.944   2.042   1.339  0.0481  0.4768 -0.2426
  287SOL    HW1  891   1.019   2.013   1.287 -0.3432  0.0697 -0.5893
  287SOL    HW2  892   0.979   2.054   1.427  0.3973 -0.2649 -0.2761
  288SOL     OW  893   4.522   1.115   2.280  0.1817  0.0213  0.0895
  288SOL    HW1  894   4.564   1.117   2.366 -0.0122  1.7591  0.1908
  288SOL    HW2  895   4.429   1.128   2.298  0.0802 -0.0713 -0.3502
  289SOL     OW  896   1.664   2.894   0.046  0.2532 -0.2515 -0.4661
  289SOL    HW1  897   1.737   2.844   0.012  0.7666  1.0747 -1.4223
  289SOL    HW2  898   1.643   2.957  -0.024 -1.2097 -0.0072  0.1429
  290SOL     OW  899   2.179   1.574   3.022  0.5296 -0.1783 -0.2543
  290SOL    HW1  900   2.245   1.510   2.995  1.9717  1.4318 -0.7223
  290SOL    HW2  901   2.230   1.652   3.043 -1.0800  0.4835  1.3812
  291SOL     OW  902   3.719   1.160   0.903  0.3955 -0.0091  0.1313
  291SOL    HW1  903   3.661   1.102   0.853 -0.3387  0.5906  0.2762
  291SOL    HW2  904   3.790   1.102   0.933  0.5188 -0.5054 -1.0629
  292SOL     OW  905   3.403   1.340   0.710  0.0007 -0.1457  0.4343
  292SOL    HW1  906   3.399   1.335   0.805  4.1923 -1.7927  0.7427
  292SOL    HW2  907   3.384   1.252   0.679 -2.2201  0.5679 -0.4187
  293SOL     OW  908   2.745   4.281   0.883  0.3659 -0.0333  0.2313
  293SOL    HW1  909   2.740   4.270   0.788 -1.1059  3.4111 -0.2244
  293SOL    HW2  910   2.659   4.252   0.914  0.4054 -0.0235  0.3480
  294SOL     OW  911   1.380   0.582   2.439  0.3589  0.3021 -0.4430
  294SOL    HW1  912   1.316   0.606   2.505  0.1946 -0.3496 -0.3578
  294SOL    HW2  913   1.452   0.644   2.451 -0.4999  1.4524 -0.9419
  295SOL     OW  914   3.865   4.316   1.083 -0.2963  0.1338  0.4505
  295SOL    HW1  915   3.919   4.392   1.061 -2.3102  1.2217 -1.0199
  295SOL    HW2  916   3.814   4.345   1.159 -0.6272  0.0272  0.2669
  296SOL     OW  917   1.840   0.130   2.312 -0.0649  0.5540  0.3270
  296SOL    HW1  918   1.804   0.217   2.291  0.1413  0.4461 -0.5057
  296SOL    HW2  919   1.807   0.073   2.242  1.4554  0.3836 -0.2855
  297SOL     OW  920   4.030   2.684   2.428 -0.3870  0.1219  0.0464
  297SOL    HW1  921   3.960   2.620   2.421  0.0132 -0.1746 -1.7759
  297SOL    HW2  922   3.988   2.768   2.407 -0.4241  0.1130  0.0841
  298SOL     OW  923   1.135   1.207   0.718  0.1834  0.5377  0.2134
  298SOL    HW1  924   1.222   1.222   0.682  0.5300  2.5119  1.7661
  298SOL    HW2  925   1.145   1.215   0.812 -1.3073 -1.3539  0.6053
  299SOL     OW  926   1.919   1.930   1.696  0.3381  0.1079 -0.2778
  299SOL    HW1  927   1.854   1.908   1.629 -2.0726  1.0949  1.5733
  299SOL    HW2  928   1.871   1.923   1.779  2.3059  1.9177  1.1164
  300SOL     OW  929   1.879   3.867   2.628 -0.1458 -0.1176  0.5185
  300SOL    HW1  930   1.858   3.797   2.689  0.3504  0.6780  1.6240
  300SOL    HW2  931   1.796   3.914   2.616 -0.3278 -0.4955  0.2870
  301SOL     OW  932   4.502   2.550   0.621  0.0281 -0.4306 -0.8805
  301SOL    HW1  933   4.485   2.549   0.715  0.4067  2.7395 -0.6430
  301SOL    HW2  934   4.419   2.525   0.581 -0.6699 -0.0929  0.3116
  302SOL     OW  935   1.758   1.066   1.722  0.1855 -0.1348 -0.3133
  302SOL    HW1  936   1.764   0.974   1.748 -0.0111 -0.0250  0.1367
  302SOL    HW2  937   1.672   1.094   1.755 -0.8449 -0.4431 -2.5455
  303SOL     OW  938   2.734   0.150   3.044 -0.0675 -0.4767  0.6282
  303SOL    HW1  939   2.763   0.068   3.002  0.9891 -0.7253  1.7963
  303SOL    HW2  940   2.724   0.127   3.136  0.1877  0.6996  0.9597
  304SOL     OW  941   0.226   4.358   2.777  0.4388  0.1635  0.0377
  304SOL    HW1  942   0.154   4.352   2.714 -0.1882  0.5398  0.7039
  304SOL    HW2  943   0.271   4.439   2.755  0.7370 -0.1307 -0.4538
  305SOL     OW  944   1.458   4.178   3.216 -0.1207  0.2554  0.5052
  305SOL    HW1  945   1.400   4.134   3.153 -0.9854  0.5664  1.0726
  305SOL    HW2  946   1.502   4.246   3.165 -1.6715  1.2668  0.4576
  306SOL     OW  947   4.660   3.760   0.245 -0.1341  0.0059 -0.1068
  306SOL    HW1  948   4.620   3.832   0.294 -0.0261 -0.3870  0.5637
  306SOL    HW2  949   4.594   3.737   0.179 -1.4147 -1.1668  1.4743
  307SOL     OW  950   3.722   0.205   1.345  0.5342 -0.1161 -0.0110
  307SOL    HW1  951   3.669   0.261   1.401  0.0624 -2.1587  1.7499
  307SOL    HW2  952   3.805   0.252   1.335 -0.4995  1.7480 -0.3080
  308SOL     OW  953   4.189   2.894   2.926  0.3438  0.3994  0.2769
  308SOL    HW1  954   4.232   2.911   3.010 -0.0508  0.5830  0.4477
  308SOL    HW2  955   4.241   2.824   2.886  1.9001  1.8800 -0.3869
  309SOL     OW  956   2.959   0.935   0.080 -0.0138 -0.0132 -0.0205
  309SOL    HW1  957   2.913   1.018   0.090 -0.3077 -0.1052 -0.5698
  309SOL    HW2  958   3.038   0.957   0.031 -0.7715 -0.2510 -1.4343
  310SOL     OW  959   0.590   0.600   1.336 -0.2225  0.3331 -0.7138
  310SOL    HW1  960   0.540   0.531   1.379  0.6295  1.7890  3.0305
  310SOL    HW2  961   0.670   0.556   1.306  0.0227 -0.4763  1.0132
  311SOL     OW  962   4.357   2.418   1.300  0.5866 -0.1097  1.0870
  311SOL    HW1  963   4.434   2.385   1.346 -0.0420 -1.6138  1.0959
  311SOL    HW2  964   4.326   2.344   1.248  0.6656  1.2163 -0.9910
  312SOL     OW  965   0.291   2.962   3.302  0.2085 -0.3827 -0.2267
  312SOL    HW1  966   0.317   3.051   3.281  0.9829 -1.0950 -2.5603
  312SOL    HW2  967   0.372   2.912   3.302 -0.3143 -1.2615  0.1671
  313SOL     OW  968   3.178   2.822   0.768  0.3307 -0.1530  0.1236
  313SOL    HW1  969   3.207   2.774   0.690 -0.6297 -0.3886 -0.0943
  313SOL    HW2  970   3.171   2.913   0.739  1.0038 -0.0556  0.2301
  314SOL     OW  971   4.714   1.945   0.935 -0.1748 -0.0095  0.0693
  314SOL    HW1  972   4.725   1.898   0.852 -0.0021 -0.2097  0.2040
  314SOL    HW2  973   4.730   2.036   0.913  0.2974 -0.1149 -0.0366
  315SOL     OW  974   2.241   0.106   2.677 -0.0977  0.3632  0.1551
  315SOL    HW1  975   2.288   0.094   2.595 -0.3655  3.0391 -0.4701
  315SOL    HW2  976   2.148   0.101   2.653 -0.1792  1.2843  0.2328
  316SOL     OW  977   2.805   2.660   0.454  0.3537  0.2142 -0.3672
  316SOL    HW1  978   2.801   2.748   0.492  1.6662  0.4505 -0.7318
  316SOL    HW2  979   2.836   2.674   0.365 -1.7643 -0.4233 -1.2648
  317SOL     OW  980   1.461   1.719   1.172 -0.1183 -0.1505  0.0604
  317SOL    HW1  981   1.478   1.744   1.262 -0.7847 -1.9137  0.7213
  317SOL    HW2  982   1.547   1.710   1.132  0.1756  0.8181  0.4475
  318SOL     OW  983   3.159   4.667   0.008 -0.4031 -0.0126  0.1623
  318SOL    HW1  984   3.244   4.711   0.011  0.4330 -1.6228  0.8770
  318SOL    HW2  985   3.096   4.738   0.022  0.6237  1.6064 -2.5105
  319SOL     OW  986   0.807   4.235   2.978 -0.1523 -0.2815  0.1413
  319SOL    HW1  987   0.790   4.142   2.990  1.8551 -0.3844  3.7054
  319SOL    HW2  988   0.883   4.238   2.921 -0.8125 -0.7429 -0.7843
  320SOL     OW  989   0.139   0.234   2.845  0.0577 -0.2259 -0.3760
  320SOL    HW1  990   0.121   0.169   2.913 -0.7631 -1.1488 -1.4103
  320SOL    HW2  991   0.226   0.211   2.813  0.4277  0.1854  0.3212
  321SOL     OW  992   3.965   0.128   0.031  0.0670  0.0677  0.0798
  321SOL    HW1  993   3.901   0.114  -0.038  0.4204  0.1137 -0.2646
  321SOL    HW2  994   3.936   0.207   0.076 -0.7500 -0.5494  0.6693
  322SOL     OW  995   4.147   0.333   2.554 -0.5655  0.6662  0.1395
  322SOL    HW1  996   4.143   0.419   2.512 -2.7299  0.8946  0.6964
  322SOL    HW2  997   4.060   0.320   2.591 -0.0411 -1.4238  0.7922
  323SOL     OW  998   4.538   2.638   2.370  0.2525 -0.0122  0.2517
  323SOL    HW1  999   4.622   2.680   2.351  0.4098 -0.5230 -0.2011
  323SOL    HW2 1000   4.511   2.599   2.287 -2.1164  3.0244 -0.5814
  324SOL     OW 1001   3.065   1.694   2.214  0.6143  0.3590 -0.1081
  324SOL    HW1 1002   3.157   1.720   2.212  0.6660  0.2366  0.4400
  324SOL    HW2 1003   3.059   1.621   2.152  0.9783  0.0853  0.1745
  325SOL     OW 1004   3.094   3.835   0.809 -0.1381  0.3201  0.8544
  325SOL    HW1 1005   3.067   3.913   0.858 -1.2903  0.2227  0.4058
  325SOL    HW2 1006   3.060   3.762   0.860  1.8766  0.0187  1.8579
  326SOL     OW 1007   2.553   2.296   0.242  0.7062 -0.0416  0.6291
  326SOL    HW1 1008   2.604   2.374   0.219  0.4265 -0.6693 -2.7099
  326SOL    HW2 1009   2.476   2.331   0.288  0.5799  1.7320 -0.7747
  327SOL     OW 1010   2.585   0.550   2.210 -0.1406 -0.1736  0.1361
  327SOL    HW1 1011   2.586   0.638   2.171  0.5593  0.1426  0.8358
  327SOL    HW2 1012   2.677   0.524   2.211 -0.2348 -0.4974  0.8656
  328SOL     OW 1013   2.434   3.908   1.166  0.0151 -0.0460 -0.1216
  328SOL    HW1 1014   2.398   3.820   1.159  1.7481 -0.6945 -1.8094
  328SOL    HW2 1015   2.523   3.896   1.199  0.2504  1.0747 -0.2810
  329SOL     OW 1016   1.278   4.682   0.275 -0.0466 -0.0586  0.1483
  329SOL    HW1 1017   1.261   4.761   0.222  2.5895  1.1922  0.9747
  329SOL    HW2 1018   1.266   4.610   0.213 -0.4959  1.1236 -1.2236
  330SOL     OW 1019   3.352   1.124   1.014 -0.0546 -0.1384  0.0579
  330SOL    HW1 1020   3.262   1.154   1.031 -0.4554 -0.7088 -0.9651
  330SOL    HW2 1021   3.371   1.062   1.084 -1.3794 -1.8679 -1.0338
  331SOL     OW 1022   2.350   0.456   1.579  0.6376 -0.1802  0.0300
  331SOL    HW1 1023   2.281   0.425   1.638 -0.3260  0.6848 -0.6096
  331SOL    HW2 1024   2.306   0.519   1.521  2.0324  0.6439 -0.1842
  332SOL     OW 1025   2.041   0.894   2.564 -0.2078 -0.7333 -0.8488
  332SOL    HW1 1026   2.048   0.983   2.529  0.5375 -1.4453 -2.6062
  332SOL    HW2 1027   1.975   0.901   2.633 -1.3867  0.8819 -2.0501
  333SOL     OW 1028   2.509   2.848   2.945 -0.7391 -0.1208 -0.1270
  333SOL    HW1 1029   2.580   2.847   2.881  0.1706  0.4236  0.8369
  333SOL    HW2 1030   2.552   2.866   3.029 -2.0155  0.2175  0.4890
  334SOL     OW 1031   2.450   1.802   0.195  0.3034  0.4310  0.1130
  334SOL    HW1 1032   2.497   1.785   0.113  0.1691 -0.0106  0.1225
  334SOL    HW2 1033   2.498   1.751   0.260 -0.9180 -1.0629 -0.0979
  335SOL     OW 1034   1.103   2.325   3.094  0.8978  0.2255 -0.0953
  335SOL    HW1 1035   1.108   2.338   3.189 -2.1653  2.2050 -0.0719
  335SOL    HW2 1036   1.040   2.254   3.083  2.5992 -1.2704 -0.7055
  336SOL     OW 1037   4.003   0.677   0.994 -0.0698 -0.0228 -0.6640
  336SOL    HW1 1038   4.036   0.638   1.075  1.9066 -0.7787 -1.7687
  336SOL    HW2 1039   3.910   0.654   0.993 -0.1275 -0.0808  1.3087
  337SOL     OW 1040   3.338   2.096   0.997 -0.4181 -0.1766 -0.5189
  337SOL    HW1 1041   3.374   2.183   0.980 -0.9683  0.4183  1.1283
  337SOL    HW2 1042   3.258   2.093   0.944 -1.9538  1.5063  1.5165
  338SOL     OW 1043   4.654   1.181   1.368 -0.5034 -0.1339  0.6556
  338SOL    HW1 1044   4.626   1.236   1.442 -1.4026  1.1156 -0.5692
  338SOL    HW2 1045   4.610   1.218   1.292  0.3805 -1.4074 -0.5328
  339SOL     OW 1046   0.138   1.214   0.051 -0.1309  0.4855 -0.6116
  339SOL    HW1 1047   0.106   1.297   0.016  1.4385  1.2188 -0.4043
  339SOL    HW2 1048   0.071   1.187   0.114 -0.3483  1.9521 -0.1863
  340SOL     OW 1049   1.644   1.290   0.172  0.7744 -0.1883  0.3038
  340SOL    HW1 1050   1.735   1.265   0.193  0.6313  0.3967  1.7336
  340SOL    HW2 1051   1.592   1.248   0.241 -0.2270 -1.6687 -1.2796
  341SOL     OW 1052   2.676   3.236   0.985 -0.2057  0.2935  0.1184
  341SOL    HW1 1053   2.713   3.194   1.063  0.3718 -0.9151 -0.7607
  341SOL    HW2 1054   2.581   3.226   0.995 -0.1284 -0.0040  0.5925
  342SOL     OW 1055   2.310   1.665   1.091  0.4782  0.3048  0.4125
  342SOL    HW1 1056   2.269   1.598   1.147  2.3309  0.7231  2.3990
  342SOL    HW2 1057   2.251   1.740   1.097 -0.5239 -0.4041 -0.1181
  343SOL     OW 1058   2.432   1.504   0.546  0.5267  0.1328 -0.0867
  343SOL    HW1 1059   2.345   1.500   0.506 -1.0694  0.3850  3.0046
  343SOL    HW2 1060   2.447   1.597   0.563  0.2316 -0.1023  1.6096
  344SOL     OW 1061   3.995   0.839   0.254  0.2631  0.2810 -0.1627
  344SOL    HW1 1062   3.971   0.748   0.275 -0.7342  0.5289 -0.1972
  344SOL    HW2 1063   3.979   0.887   0.335  3.4065  0.0088  0.7702
  345SOL     OW 1064   3.495   2.727   0.250  0.1123 -0.5999  0.3328
  345SOL    HW1 1065   3.547   2.700   0.174 -0.7407 -2.6042  0.4124
  345SOL    HW2 1066   3.555   2.717   0.324  0.7848  0.8664  0.0282
  346SOL     OW 1067   4.458   2.468   0.940 -0.2290 -0.3488 -0.4514
  346SOL    HW1 1068   4.527   2.472   1.006  0.0238 -1.0435 -0.6674
  346SOL    HW2 1069   4.420   2.381   0.950 -1.2418  0.1087 -0.1818
  347SOL     OW 1070   3.342   3.693   0.763 -0.0728 -0.1000 -0.1320
  347SOL    HW1 1071   3.259   3.720   0.802  1.2103  1.7224  1.6231
  347SOL    HW2 1072   3.356   3.755   0.691 -0.0905 -0.1912 -0.2135
  348SOL     OW 1073   3.636   1.641   1.023  0.2404  0.2968  0.2223
  348SOL    HW1 1074   3.698   1.714   1.016  2.0628 -1.0695  1.4305
  348SOL    HW2 1075   3.686   1.564   0.999 -0.8428 -0.9347  1.7318
  349SOL     OW 1076   0.713   1.878   0.443  0.7774  0.4229 -0.0033
  349SOL    HW1 1077   0.673   1.917   0.521  0.6129 -1.3941  0.8841
  349SOL    HW2 1078   0.649   1.813   0.413  0.8795  1.0459 -1.6329
  350SOL     OW 1079   1.289   2.470   1.540 -0.2850 -0.5900 -0.2724
  350SOL    HW1 1080   1.241   2.455   1.459 -1.4259 -1.8393  0.5980
  350SOL    HW2 1081   1.250   2.549   1.578  0.0984 -0.1349 -0.8191
  351SOL     OW 1082   1.349   0.838   0.846  0.5398 -0.4317  0.0365
  351SOL    HW1 1083   1.438   0.803   0.854  0.0194 -1.9743 -0.6165
  351SOL    HW2 1084   1.298   0.788   0.910 -0.0365 -0.1688 -0.2155
  352SOL     OW 1085   2.054   2.230   1.274  0.0989 -0.7133 -0.4884
  352SOL    HW1 1086   2.011   2.171   1.336  0.9135 -0.7510  0.0491
  352SOL    HW2 1087   2.076   2.174   1.199  1.0015 -1.1488  0.0795
  353SOL     OW 1088   2.193   0.830   0.055 -0.2512  0.4745  0.4747
  353SOL    HW1 1089   2.111   0.782   0.067  0.2322 -0.6898 -0.6704
  353SOL    HW2 1090   2.193   0.896   0.125 -1.6290 -0.2362  1.1772
  354SOL     OW 1091   0.744   3.247   0.186 -0.5095  0.0986 -0.0794
  354SOL    HW1 1092   0.729   3.153   0.176 -0.5003 -0.2267  2.2872
  354SOL    HW2 1093   0.733   3.282   0.098  2.0781 -2.4179 -1.5884
  355SOL     OW 1094   1.235   2.908   3.078 -0.3537 -0.2692 -0.4409
  355SOL    HW1 1095   1.313   2.963   3.070  1.4863 -2.6310  0.1052
  355SOL    HW2 1096   1.168   2.953   3.026  1.9518  0.8423 -2.6651
  356SOL     OW 1097   1.831   0.457   0.544 -0.0546  0.2961 -0.1378
  356SOL    HW1 1098   1.770   0.383   0.540 -0.3830  0.5702 -0.1925
  356SOL    HW2 1099   1.915   0.419   0.516 -0.7146  0.4612 -2.5583
  357SOL     OW 1100   2.702   2.356   3.107 -0.3323  0.0470 -0.1437
  357SOL    HW1 1101   2.652   2.368   3.026  2.1180 -0.9494 -1.9256
  357SOL    HW2 1102   2.734   2.266   3.102  1.2248  0.4901  1.1479
  358SOL     OW 1103   4.341   2.739   2.775  0.0365 -0.0858 -0.6455
  358SOL    HW1 1104   4.424   2.738   2.727 -0.1154 -1.5379 -0.9251
  358SOL    HW2 1105   4.366   2.729   2.867  0.2651  1.6285 -0.4843
  359SOL     OW 1106   0.874   3.262   1.478 -0.5759  0.1937  0.2259
  359SOL    HW1 1107   0.893   3.172   1.504  0.6217 -0.3068 -2.0895
  359SOL    HW2 1108   0.785   3.260   1.444 -1.1548  0.2771  1.6871
  360SOL     OW 1109   3.340   1.943   1.765 -0.0227  0.2610 -0.6899
  360SOL    HW1 1110   3.258   1.987   1.743 -0.2001  0.2484 -0.0555
  360SOL    HW2 1111   3.395   2.013   1.801 -0.3147 -0.0247  0.3497
  361SOL     OW 1112   2.427   0.441   0.446  0.6315 -0.5584 -0.4480
  361SOL    HW1 1113   2.372   0.518   0.461  1.3681 -0.5213  2.6911
  361SOL    HW2 1114   2.510   0.477   0.414 -0.0127 -0.3693 -2.0140
  362SOL     OW 1115   0.429   3.972   3.110 -0.3380 -0.5515 -0.0787
  362SOL    HW1 1116   0.476   4.010   3.185  0.0184  0.6166 -0.8571
  362SOL    HW2 1117   0.477   4.005   3.034 -1.0043 -1.2996 -0.8333
  363SOL     OW 1118   2.508   2.915   2.452 -0.0125  0.6139  0.1518
  363SOL    HW1 1119   2.539   2.947   2.537 -0.9375  0.1020  0.6908
  363SOL    HW2 1120   2.561   2.837   2.435 -0.2094  0.3965  0.5273
  364SOL     OW 1121   0.594   2.227   0.202 -0.4194  0.0618 -0.4318
  364SOL    HW1 1122   0.591   2.195   0.112 -0.3565 -1.6453  0.1463
  364SOL    HW2 1123   0.557   2.315   0.197 -3.5775 -1.1749 -1.6157
  365SOL     OW 1124   1.753   2.638   2.510 -0.0686  0.0975  0.4253
  365SOL    HW1 1125   1.839   2.676   2.531  0.3405 -0.7776  0.4079
  365SOL    HW2 1126   1.718   2.611   2.594 -0.0127 -0.1719  0.3646
  366SOL     OW 1127   1.327   3.003   1.124 -0.0326 -0.1084 -0.3111
  366SOL    HW1 1128   1.292   3.091   1.114 -1.5655 -0.8510 -1.8851
  366SOL    HW2 1129   1.412   3.017   1.166 -0.6847  2.0133  0.4762
  367SOL     OW 1130   3.607   1.131   1.760  0.3897  0.0127 -0.2279
  367SOL    HW1 1131   3.557   1.187   1.701  0.4287 -0.1880 -0.4545
  367SOL    HW2 1132   3.680   1.186   1.788  0.8674 -0.1674 -1.0669
  368SOL     OW 1133   0.702   2.062   1.199 -0.0108 -0.1421 -0.5072
  368SOL    HW1 1134   0.795   2.057   1.221  0.2838  0.5580 -1.5437
  368SOL    HW2 1135   0.678   2.152   1.220 -0.5451 -0.4129  0.0647
  369SOL     OW 1136   1.116   4.503   0.105 -0.2349  0.3299 -0.1875
  369SOL    HW1 1137   1.132   4.523   0.013 -0.7982 -0.6210 -0.5046
  369SOL    HW2 1138   1.050   4.433   0.103  0.2270 -0.1494  0.9173
  370SOL     OW 1139   0.884   2.781   0.088  0.2705  0.3546  0.2110
  370SOL    HW1 1140   0.948   2.725   0.132  0.4895  0.9041  0.6143
  370SOL    HW2 1141   0.825   2.721   0.043 -0.3243 -0.2473  1.7548
  371SOL     OW 1142   3.842   3.892   1.262  0.4397 -0.6287 -0.3304
  371SOL    HW1 1143   3.898   3.963   1.232 -0.1662 -0.2927 -0.6856
  371SOL    HW2 1144   3.782   3.933   1.325  0.7024 -1.0214  0.1892
  372SOL     OW 1145   3.630   2.170   0.840  0.4231  0.0684  0.1950
  372SOL    HW1 1146   3.606   2.086   0.799 -0.4402 -0.1912  1.1903
  372SOL    HW2 1147   3.684   2.214   0.774  3.3768 -2.4673  0.6779
  373SOL     OW 1148   3.792   3.638   1.240  0.6662  0.4396 -0.3232
  373SOL    HW1 1149   3.811   3.732   1.245  2.4418  0.1429 -0.6497
  373SOL    HW2 1150   3.876   3.599   1.217 -0.4546 -1.0611 -2.0991
  374SOL     OW 1151   1.935   2.771   0.469  0.0456  0.0592 -0.7447
  374SOL    HW1 1152   1.921   2.815   0.553  1.8664 -0.6330 -0.0292
  374SOL    HW2 1153   1.848   2.769   0.428 -1.1482 -0.6530  1.6306
  375SOL     OW 1154   1.581   4.104   1.865 -0.3630  0.5084  0.5536
  375SOL    HW1 1155   1.584   4.140   1.776 -0.1187  0.5827  0.5912
  375SOL    HW2 1156   1.534   4.170   1.916 -2.6012 -0.5592  0.0054
  376SOL     OW 1157   4.066   0.659   2.717  0.4309  0.2137 -0.1260
  376SOL    HW1 1158   4.059   0.578   2.767 -0.6158  0.9974  1.0745
  376SOL    HW2 1159   4.062   0.631   2.626 -2.2453 -0.9706  0.2327
  377SOL     OW 1160   2.575   1.351   0.339 -0.2025 -0.2268 -0.1951
  377SOL    HW1 1161   2.492   1.334   0.295 -1.0459  0.0125  1.2697
  377SOL    HW2 1162   2.552   1.366   0.431  1.5017 -0.6211  0.3363
  378SOL     OW 1163   3.537   2.796   3.031 -0.1741  0.0326 -0.7357
  378SOL    HW1 1164   3.450   2.756   3.032 -0.6661  1.0266 -1.5405
  378SOL    HW2 1165   3.534   2.860   3.103  1.0891 -2.2457  1.4818
  379SOL     OW 1166   3.782   1.435   0.934 -0.3220 -0.2791  0.5216
  379SOL    HW1 1167   3.744   1.353   0.902 -0.1787 -0.3890  0.6318
  379SOL    HW2 1168   3.875   1.417   0.942  0.3140  0.9539 -2.8014
  380SOL     OW 1169   2.143   2.283   0.594 -0.2787 -0.0133 -0.3295
  380SOL    HW1 1170   2.152   2.373   0.624 -0.6030  0.3796 -1.3630
  380SOL    HW2 1171   2.127   2.290   0.500 -3.1870 -1.0036 -0.0195
  381SOL     OW 1172   1.279   3.591   2.669  0.0315 -0.3085 -0.3688
  381SOL    HW1 1173   1.354   3.627   2.621 -0.6926  0.1218 -1.1858
  381SOL    HW2 1174   1.316   3.565   2.754  0.9692  0.5313 -0.5044
  382SOL     OW 1175   3.485   0.152   3.237 -0.0029 -0.1997 -0.0008
  382SOL    HW1 1176   3.469   0.202   3.157  0.3672  0.9077  0.5992
  382SOL    HW2 1177   3.527   0.214   3.296 -0.8631 -0.8018  1.2943
  383SOL     OW 1178   4.492   1.377   0.218  0.3855  0.3158  0.4446
  383SOL    HW1 1179   4.413   1.394   0.167  0.3301  1.0551  0.7612
  383SOL    HW2 1180   4.466   1.310   0.281 -0.2519  1.2162  1.1514
  384SOL     OW 1181   1.593   0.908   2.250 -0.3915  0.3288 -0.0956
  384SOL    HW1 1182   1.534   0.961   2.304  1.4086  0.0356  2.3225
  384SOL    HW2 1183   1.673   0.961   2.243  0.4053 -0.8419 -0.0923
  385SOL     OW 1184   1.439   4.024   2.965  0.3063 -0.3872 -0.4959
  385SOL    HW1 1185   1.441   3.958   2.896  2.3533 -0.9683  0.0565
  385SOL    HW2 1186   1.504   4.089   2.938 -0.5409  0.5951 -0.2427
  386SOL     OW 1187   1.439   4.482   2.880  0.5064 -0.1530  0.0897
  386SOL    HW1 1188   1.491   4.445   2.809  0.5721 -0.0829  0.1016
  386SOL    HW2 1189   1.460   4.576   2.879 -0.6767  0.1238 -0.8145
  387SOL     OW 1190   1.446   1.370   2.574  0.1020  0.4803 -0.2915
  387SOL    HW1 1191   1.450   1.308   2.647 -0.7763 -0.0014 -0.6424
  387SOL    HW2 1192   1.354   1.399   2.572  0.5626  2.0658  0.0833
  388SOL     OW 1193   2.043   2.518   2.212  0.1432  0.5165 -0.2483
  388SOL    HW1 1194   1.955   2.551   2.192 -1.0274 -1.0346  1.9058
  388SOL    HW2 1195   2.072   2.573   2.285  0.6754  0.5403 -0.4728
  389SOL     OW 1196   1.573   4.237   1.636  1.2608  0.2773  0.3506
  389SOL    HW1 1197   1.489   4.281   1.619  0.3447 -0.5699  2.3882
  389SOL    HW2 1198   1.614   4.230   1.550  0.0728  2.3487 -0.4522
  390SOL     OW 1199   3.450   0.014   0.034  0.2754 -0.2405  0.3016
  390SOL    HW1 1200   3.450   0.106   0.005  0.6901 -0.3601 -0.0911
  390SOL    HW2 1201   3.448   0.020   0.130 -0.8200  0.1628  0.2672
  391SOL     OW 1202   1.068   2.908   1.784 -0.2263  0.1964 -0.2028
  391SOL    HW1 1203   1.024   2.823   1.786  0.8665 -0.3888  1.5977
  391SOL    HW2 1204   1.146   2.895   1.838  0.9672  1.8231 -1.4339
  392SOL     OW 1205   1.190   3.818   2.838  0.4725 -0.2737 -0.0755
  392SOL    HW1 1206   1.114   3.764   2.815  0.2612 -0.1054  0.2312
  392SOL    HW2 1207   1.182   3.832   2.932  1.6767 -1.4887  0.2315
  393SOL     OW 1208   3.735   0.158   0.580  0.4965 -0.5579  0.2798
  393SOL    HW1 1209   3.698   0.150   0.668  0.5406  0.9402  0.4542
  393SOL    HW2 1210   3.662   0.133   0.522 -0.3409  0.8593  0.6762
  394SOL     OW 1211   2.342   3.616   2.801  0.2182  0.3088  0.6255
  394SOL    HW1 1212   2.292   3.573   2.732  0.6183  2.1024 -0.8791
  394SOL    HW2 1213   2.335   3.557   2.876 -1.1517 -1.1973 -0.5978
  395SOL     OW 1214   1.560   1.352   1.944 -0.4495 -0.0312 -0.3768
  395SOL    HW1 1215   1.474   1.371   1.980 -1.0384 -1.4240 -0.9803
  395SOL    HW2 1216   1.611   1.432   1.959 -1.9371  0.9310 -0.3091
  396SOL     OW 1217   1.716   3.372   2.643  0.3044  0.2653  0.3138
  396SOL    HW1 1218   1.698   3.464   2.659 -0.2879  0.1390  0.3725
  396SOL    HW2 1219   1.812   3.367   2.640  0.3942  0.6099  1.8857
  397SOL     OW 1220   0.556   3.927   2.138  0.4990 -0.1429  0.2988
  397SOL    HW1 1221   0.622   3.981   2.181  0.0574 -0.5360  1.5164
  397SOL    HW2 1222   0.556   3.957   2.047  1.9143  0.2784  0.4046
  398SOL     OW 1223   1.445   3.883   2.723 -0.0558 -0.3193  0.3305
  398SOL    HW1 1224   1.363   3.854   2.764 -0.2630 -0.4235 -0.1578
  398SOL    HW2 1225   1.439   3.854   2.633  1.1665 -1.6451  0.6384
  399SOL     OW 1226   0.635   2.321   1.219 -0.1741  0.3293  0.7465
  399SOL    HW1 1227   0.693   2.339   1.293  1.5324 -0.0344 -0.4249
  399SOL    HW2 1228   0.645   2.398   1.162  2.2577 -1.3247 -1.2941
  400SOL     OW 1229   4.195   4.016   2.587 -0.2057  0.5920 -0.1527
  400SOL    HW1 1230   4.233   4.001   2.500 -1.1827 -0.1073 -0.4706
  400SOL    HW2 1231   4.269   4.004   2.647  0.7492  2.2151 -0.9314
  401SOL     OW 1232   3.416   0.020   0.554 -0.2574  0.3344  0.4080
  401SOL    HW1 1233   3.340   0.067   0.522  0.9841  3.9675  2.2640
  401SOL    HW2 1234   3.386  -0.020   0.636 -0.5862  0.3014  0.2738
  402SOL     OW 1235   3.022   3.422   2.310 -0.3814  0.3180  0.2422
  402SOL    HW1 1236   2.952   3.357   2.311 -1.6201  1.5998 -0.1176
  402SOL    HW2 1237   2.988   3.494   2.257  2.4715 -0.3448 -2.8415
  403SOL     OW 1238   1.927   4.705   0.378 -0.4430 -0.0391 -0.2890
  403SOL    HW1 1239   1.954   4.614   0.373 -0.0477  0.0943 -0.7445
  403SOL    HW2 1240   1.967   4.746   0.300  0.0101  0.6783  0.2994
  404SOL     OW 1241   3.902   2.816   1.175 -0.1085 -0.4819  0.2505
  404SOL    HW1 1242   3.864   2.889   1.225 -0.0979  0.6163 -1.2324
  404SOL    HW2 1243   3.897   2.741   1.233  1.1573  0.9915  2.3756
  405SOL     OW 1244   2.905   1.556   3.161  0.8117 -0.2880  0.2544
  405SOL    HW1 1245   2.868   1.613   3.228  2.7779 -1.0709  2.1056
  405SOL    HW2 1246   2.904   1.469   3.200  0.5781 -1.0571 -1.3797
  406SOL     OW 1247   3.429   3.171   2.340  0.6071 -0.0229  0.0420
  406SOL    HW1 1248   3.360   3.211   2.288 -0.2446 -0.6608  0.6356
  406SOL    HW2 1249   3.469   3.106   2.282 -1.2384 -1.6953  0.5357
  407SOL     OW 1250   3.170   1.978   1.302 -0.3838  0.7317 -0.1022
  407SOL    HW1 1251   3.186   1.951   1.392 -1.4119 -0.8515 -0.3598
  407SOL    HW2 1252   3.253   1.964   1.257 -0.3337 -0.0796  0.2394
  408SOL     OW 1253   2.285   2.377   0.887  0.4474 -0.0661 -0.1314
  408SOL    HW1 1254   2.236   2.416   0.961 -0.5240 -1.9307  0.2642
  408SOL    HW2 1255   2.365   2.343   0.927  1.0488  0.9792 -0.3905
  409SOL     OW 1256   2.228   4.080   0.939 -0.1721 -0.1776  0.0089
  409SOL    HW1 1257   2.202   4.086   1.031  2.1693  0.2742  0.7023
  409SOL    HW2 1258   2.186   4.000   0.907 -1.8722  0.2093  1.1391
  410SOL     OW 1259   3.599   3.397   1.049  0.3894 -0.8229 -0.0748
  410SOL    HW1 1260   3.670   3.449   1.012  0.2991 -0.7689 -0.1736
  410SOL    HW2 1261   3.526   3.410   0.988  0.2227 -0.6913  0.1509
  411SOL     OW 1262   2.806   4.213   0.604  0.1768 -0.0646  0.0010
  411SOL    HW1 1263   2.720   4.227   0.565 -1.8921 -3.4773  2.7627
  411SOL    HW2 1264   2.854   4.294   0.586 -3.7458  2.2199 -1.3122
  412SOL     OW 1265   4.706   1.272   0.645  0.1590 -0.2078  0.0258
  412SOL    HW1 1266   4.739   1.264   0.735  0.9185  0.7023 -0.1583
  412SOL    HW2 1267   4.744   1.353   0.613  2.7418 -2.1257 -2.2629
  413SOL     OW 1268   4.333   1.772   1.088  0.6818  0.0100 -0.4056
  413SOL    HW1 1269   4.320   1.779   1.183  1.3641  2.2812 -0.4325
  413SOL    HW2 1270   4.418   1.812   1.072  0.5740 -0.3271 -1.9994
  414SOL     OW 1271   3.597   2.571   2.088 -0.5808 -0.7112 -0.2834
  414SOL    HW1 1272   3.682   2.608   2.112 -0.2026 -0.8147 -1.4177
  414SOL    HW2 1273   3.575   2.513   2.161  0.4616 -0.8988 -0.1007
  415SOL     OW 1274   1.080   2.587   0.269  0.1618 -0.3574 -0.4059
  415SOL    HW1 1275   1.126   2.583   0.353  2.3023  3.4700 -1.1496
  415SOL    HW2 1276   1.110   2.510   0.221  0.8415 -1.3010  1.4474
  416SOL     OW 1277   4.232   4.645   1.100 -1.0549 -0.4785  0.1796
  416SOL    HW1 1278   4.257   4.567   1.051  0.0372  0.1937 -0.3747
  416SOL    HW2 1279   4.306   4.705   1.089 -3.3448  2.1418 -2.5281
  417SOL     OW 1280   3.568   3.729   1.593 -0.5554  0.0508 -0.3463
  417SOL    HW1 1281   3.636   3.795   1.602 -0.2829  0.2607 -3.1990
  417SOL    HW2 1282   3.486   3.778   1.600 -0.4529  0.0249  1.5379
  418SOL     OW 1283   1.448   2.178   2.382  0.2599 -0.7449  0.6954
  418SOL    HW1 1284   1.523   2.120   2.392  1.5080  0.7950  0.5855
  418SOL    HW2 1285   1.411   2.185   2.470  0.8249 -0.7537  0.9386
  419SOL     OW 1286   2.556   4.240   2.825  0.3054  0.0176 -0.4540
  419SOL    HW1 1287   2.512   4.163   2.789 -1.7685  0.5075  0.8488
  419SOL    HW2 1288   2.524   4.246   2.915  0.9549  2.0089 -0.2992
  420SOL     OW 1289   4.694   2.855   1.161 -0.6805  0.1407  0.1163
  420SOL    HW1 1290   4.761   2.873   1.226 -0.3837 -0.3576 -0.0424
  420SOL    HW2 1291   4.736   2.795   1.099 -0.3526  2.0222 -1.5641
  421SOL     OW 1292   3.151   0.107   2.045 -0.0862 -0.2900 -0.5175
  421SOL    HW1 1293   3.181   0.103   1.954 -0.5051 -0.9410 -0.6415
  421SOL    HW2 1294   3.227   0.081   2.096  0.2804  0.5141 -0.6502
  422SOL     OW 1295   0.771   2.937   0.448  0.2987  1.1015  0.1640
  422SOL    HW1 1296   0.686   2.897   0.464  0.7990 -0.4379 -0.8003
  422SOL    HW2 1297   0.780   2.940   0.353  1.7686  0.1513  0.2352
  423SOL     OW 1298   2.405   4.225   0.130 -0.5064 -0.4050  0.3073
  423SOL    HW1 1299   2.361   4.279   0.065 -0.7182 -0.5362  0.3415
  423SOL    HW2 1300   2.390   4.271   0.213 -0.4829 -0.3888  0.3023
  424SOL     OW 1301   3.441   0.990   1.262  0.2155  0.2685 -0.3667
  424SOL    HW1 1302   3.398   1.038   1.332  0.8304  1.0793 -0.5358
  424SOL    HW2 1303   3.488   0.919   1.306 -0.2940  0.1091 -0.0728
  425SOL     OW 1304   0.061   0.128   2.577 -0.2099 -0.0794 -0.5257
  425SOL    HW1 1305   0.111   0.046   2.573 -0.5181 -0.2119 -2.5865
  425SOL    HW2 1306   0.107   0.181   2.642 -0.0758 -1.9101  0.9472
  426SOL     OW 1307   1.559   4.712   2.971 -0.3082  0.2771  0.5018
  426SOL    HW1 1308   1.567   4.771   2.896 -0.0659  0.8183  0.9537
  426SOL    HW2 1309   1.644   4.668   2.976 -0.2632  0.3752  0.5790
  427SOL     OW 1310   2.424   0.181   2.209 -0.3799  0.5054  0.0976
  427SOL    HW1 1311   2.496   0.169   2.147  0.6237  0.2571  1.2610
  427SOL    HW2 1312   2.345   0.178   2.155  0.5152  2.0715 -1.4061
  428SOL     OW 1313   3.477   0.264   1.083 -0.0357  0.2956 -0.5462
  428SOL    HW1 1314   3.507   0.348   1.117  0.6920  0.1499 -0.8028
  428SOL    HW2 1315   3.520   0.199   1.139 -0.4895  0.0912 -0.4310
  429SOL     OW 1316   2.794   3.048   0.821  0.5399 -0.0865 -0.0426
  429SOL    HW1 1317   2.865   3.022   0.879  1.7744 -0.1433 -1.5037
  429SOL    HW2 1318   2.757   3.126   0.860  1.9810  0.4397  0.3178
  430SOL     OW 1319   1.038   1.268   1.022 -0.6448  0.3401  0.4288
  430SOL    HW1 1320   1.045   1.296   1.113  1.4264 -0.0742  0.4388
  430SOL    HW2 1321   1.118   1.220   1.005  0.1128  2.2666 -2.2433
  431SOL     OW 1322   0.444   3.645   3.257 -0.0098  0.4251 -0.4722
  431SOL    HW1 1323   0.505   3.625   3.328 -0.2695 -0.3022 -0.4426
  431SOL    HW2 1324   0.398   3.724   3.285  0.3996  0.5563 -0.1618
  432SOL     OW 1325   2.003   4.485   0.785  0.4806 -0.2213  0.2487
  432SOL    HW1 1326   2.024   4.572   0.751  0.3721  0.1869  1.1950
  432SOL    HW2 1327   1.972   4.501   0.875  3.1905 -1.4588  1.5059
  433SOL     OW 1328   0.192   2.793   1.765  0.2107  0.3152  0.1052
  433SOL    HW1 1329   0.281   2.830   1.771  0.7901 -1.1998  3.6602
  433SOL    HW2 1330   0.168   2.776   1.856 -2.9195 -1.3199 -0.9020
  434SOL     OW 1331   2.328   3.760   2.490 -0.1578 -0.4914 -0.1244
  434SOL    HW1 1332   2.382   3.821   2.440 -0.6368  0.8683  0.9669
  434SOL    HW2 1333   2.385   3.732   2.562 -0.4641 -0.0870  0.2763
  435SOL     OW 1334   3.305   1.445   2.607 -0.0129 -0.4820 -0.2225
  435SOL    HW1 1335   3.330   1.491   2.687 -0.3958  0.1296 -0.4488
  435SOL    HW2 1336   3.353   1.489   2.537  1.4070 -1.8911 -0.1916
  436SOL     OW 1337   0.441   1.478   2.228  0.3006  0.0368 -0.0099
  436SOL    HW1 1338   0.380   1.445   2.294 -0.5371 -0.4290 -0.9865
  436SOL    HW2 1339   0.525   1.483   2.273 -0.2723 -0.1425  1.1205
  437SOL     OW 1340   3.321   0.534   0.134  0.1499  0.7290 -0.4412
  437SOL    HW1 1341   3.334   0.538   0.229 -0.1514  1.3121 -0.4184
  437SOL    HW2 1342   3.239   0.580   0.119 -1.3835 -1.8991 -0.7102
  438SOL     OW 1343   0.718   1.635   0.603 -0.2576  0.2111  0.0482
  438SOL    HW1 1344   0.741   1.669   0.517  0.2626  3.4624  1.3123
  438SOL    HW2 1345   0.762   1.550   0.608  0.4162  0.3276 -2.5218
  439SOL     OW 1346   1.459   2.644   2.512 -0.1032 -0.1067 -0.1598
  439SOL    HW1 1347   1.525   2.613   2.450  1.6315 -0.2832  1.6661
  439SOL    HW2 1348   1.431   2.566   2.558 -0.3258  0.2086  0.2414
  440SOL     OW 1349   2.795   3.190   2.598 -0.2360  0.1314 -0.6008
  440SOL    HW1 1350   2.816   3.207   2.506  0.0799 -3.9073 -1.4243
  440SOL    HW2 1351   2.700   3.204   2.603 -0.3827 -0.3222 -1.7290
  441SOL     OW 1352   0.716   1.283   3.170 -0.3396 -0.0052  0.5810
  441SOL    HW1 1353   0.690   1.227   3.243 -2.5922 -0.8767 -0.7522
  441SOL    HW2 1354   0.652   1.263   3.101  0.8657  1.7421 -1.1660
  442SOL     OW 1355   2.073   0.032   1.256 -0.6016 -0.0766 -0.7296
  442SOL    HW1 1356   2.119   0.115   1.273 -3.2274  1.1986  0.7712
  442SOL    HW2 1357   2.111  -0.029   1.319  1.6626 -0.2413 -2.1372
  443SOL     OW 1358   4.365   0.032   2.049  0.2603  0.4224  0.9783
  443SOL    HW1 1359   4.299  -0.024   2.089 -0.0192 -0.1272 -0.2241
  443SOL    HW2 1360   4.334   0.047   1.960  2.7643 -1.6913 -0.4127
  444SOL     OW 1361   1.497   3.137   0.201 -0.3797 -0.1800  0.0187
  444SOL    HW1 1362   1.508   3.043   0.187 -2.1975 -0.2374 -1.2835
  444SOL    HW2 1363   1.423   3.143   0.262  0.3055  0.3995  0.8078
  445SOL     OW 1364   0.782   0.762   2.481  0.3298 -0.3238  0.0746
  445SOL    HW1 1365   0.855   0.799   2.530  0.7535 -1.9972  0.7537
  445SOL    HW2 1366   0.754   0.685   2.531 -0.8224 -0.6796 -1.0326
  446SOL     OW 1367   4.073   1.141   1.545  0.3032 -0.1479 -0.0799
  446SOL    HW1 1368   4.007   1.086   1.587 -0.9406  2.1610  1.1300
  446SOL    HW2 1369   4.054   1.133   1.451 -1.8437  0.5820  0.2476
  447SOL     OW 1370   0.003   1.612   2.869  0.3059 -0.3954  0.3631
  447SOL    HW1 1371  -0.068   1.598   2.932 -0.0549 -2.2569 -0.3872
  447SOL    HW2 1372   0.067   1.665   2.917 -1.6347  1.5544  0.9894
  448SOL     OW 1373   0.211   2.047   2.604  0.3002 -0.3239 -0.1747
  448SOL    HW1 1374   0.215   2.103   2.682 -0.3105  1.0573 -1.0953
  448SOL    HW2 1375   0.298   2.052   2.566  0.2799 -0.0751 -0.1910
  449SOL     OW 1376   0.065   2.354   1.997 -0.2623  0.0389 -0.0905
  449SOL    HW1 1377   0.013   2.283   2.035 -2.2238  0.3849 -1.9876
  449SOL    HW2 1378   0.089   2.323   1.910 -0.7827  1.4967 -0.7877
  450SOL     OW 1379   2.812   1.594   1.963  0.2692  0.6090 -0.8379
  450SOL    HW1 1380   2.746   1.534   1.928 -0.5607  0.0274  1.5361
  450SOL    HW2 1381   2.771   1.681   1.959 -0.0976  0.4446 -0.6349
  451SOL     OW 1382   3.694   0.787   0.837 -0.2817 -0.0198 -0.3133
  451SOL    HW1 1383   3.620   0.738   0.873  0.6109 -0.3037  1.2701
  451SOL    HW2 1384   3.655   0.865   0.798 -1.3734  0.4625  1.5748
  452SOL     OW 1385   2.949   3.776   1.193  0.2431  0.8276  0.3726
  452SOL    HW1 1386   2.937   3.852   1.136  1.4653  1.5178  0.9967
  452SOL    HW2 1387   2.879   3.783   1.258 -1.1361  0.0614 -0.9644
  453SOL     OW 1388   1.881   3.217   0.871  0.7459 -0.6525 -0.1832
  453SOL    HW1 1389   1.814   3.168   0.823  1.4867 -0.6277 -1.2815
  453SOL    HW2 1390   1.907   3.287   0.810  0.0051  0.8864  1.1767
  454SOL     OW 1391   0.096   1.287   0.902  0.3464 -0.1544 -0.1896
  454SOL    HW1 1392   0.159   1.299   0.973 -1.7133 -2.2418  2.2221
  454SOL    HW2 1393   0.030   1.355   0.916  0.1227 -0.3376 -0.3364
  455SOL     OW 1394   1.018   0.174   1.982  0.2494  0.2811 -0.1064
  455SOL    HW1 1395   0.987   0.130   1.903  0.8089 -0.6543  0.1807
  455SOL    HW2 1396   1.094   0.224   1.953  0.2087  0.2649 -0.2406
  456SOL     OW 1397   4.206   2.421   1.969  0.3970 -0.1431  0.5152
  456SOL    HW1 1398   4.219   2.515   1.966  1.3200 -0.2890 -1.9294
  456SOL    HW2 1399   4.283   2.384   1.926 -1.0570 -1.8646 -0.7713
  457SOL     OW 1400   2.146   2.696   2.883 -0.1952 -0.6350 -0.1557
  457SOL    HW1 1401   2.056   2.666   2.867 -1.5698  1.9127  2.0197
  457SOL    HW2 1402   2.193   2.616   2.909 -2.1287 -1.8652 -0.2204
  458SOL     OW 1403   2.366   2.027   1.254 -0.5324  0.1467  0.7415
  458SOL    HW1 1404   2.396   2.042   1.343 -1.5586  0.0523  1.1158
  458SOL    HW2 1405   2.338   1.936   1.252 -0.2087  0.0519  0.2265
  459SOL     OW 1406   2.713   3.080   3.059  0.0849  0.2422 -0.2062
  459SOL    HW1 1407   2.779   3.107   2.995 -0.8305  0.5089 -1.0595
  459SOL    HW2 1408   2.740   3.122   3.141  2.2705 -1.5075  0.0839
  460SOL     OW 1409   0.621   4.624   0.320  0.1180 -0.4829  0.0072
  460SOL    HW1 1410   0.542   4.671   0.292 -1.1074 -1.8408  0.9647
  460SOL    HW2 1411   0.653   4.674   0.395  0.5380  0.4191 -0.7643
  461SOL     OW 1412   1.351   3.110   2.446 -0.5435  0.0099 -0.1035
  461SOL    HW1 1413   1.287   3.088   2.513 -1.9147  4.1750  0.2517
  461SOL    HW2 1414   1.433   3.119   2.494 -0.4417 -1.7498  0.1001
  462SOL     OW 1415   1.331   2.165   2.620  0.3210 -0.3650  0.0502
  462SOL    HW1 1416   1.319   2.157   2.714 -0.2172  0.6162  0.0875
  462SOL    HW2 1417   1.257   2.118   2.582  0.0194  0.0161  0.1505
  463SOL     OW 1418   2.584   3.034   0.397 -0.0967  0.0299  0.2112
  463SOL    HW1 1419   2.648   2.999   0.458 -0.3529 -0.6230  0.1134
  463SOL    HW2 1420   2.521   3.080   0.453 -0.0030 -0.0516  0.3857
  464SOL     OW 1421   1.774   4.466   1.667  0.1887 -0.3917 -0.1555
  464SOL    HW1 1422   1.850   4.412   1.689  1.5385  1.2713 -0.4878
  464SOL    HW2 1423   1.715   4.406   1.621  2.7293 -1.1142 -2.8477
  465SOL     OW 1424   2.571   0.794   3.120  0.7186  0.6402  0.2968
  465SOL    HW1 1425   2.545   0.812   3.210 -1.6829 -1.0373  0.0289
  465SOL    HW2 1426   2.534   0.866   3.069 -0.4620  0.0885  0.3452
  466SOL     OW 1427   0.119   0.402   1.183 -0.0776 -0.3543  0.2166
  466SOL    HW1 1428   0.204   0.365   1.207 -0.1063 -0.7923 -0.3254
  466SOL    HW2 1429   0.128   0.496   1.200  0.6349 -0.3422 -0.1528
  467SOL     OW 1430   2.784   3.154   1.913 -0.8117  0.1744 -0.3669
  467SOL    HW1 1431   2.690   3.144   1.901 -0.7337 -0.6783 -0.2756
  467SOL    HW2 1432   2.824   3.088   1.857 -0.2104  1.2914 -1.3128
  468SOL     OW 1433   2.064   3.200   2.451  0.5316 -0.0900  0.6177
  468SOL    HW1 1434   2.037   3.289   2.475  1.7879  0.1531  1.2112
  468SOL    HW2 1435   2.068   3.154   2.535  0.6655 -0.4837  0.3915
  469SOL     OW 1436   1.645   2.240   1.723 -0.6675  0.2208 -0.3405
  469SOL    HW1 1437   1.631   2.283   1.639  2.6900 -0.8649 -1.6230
  469SOL    HW2 1438   1.606   2.154   1.713  1.0301 -0.4689 -1.4545
  470SOL     OW 1439   4.142   3.965   0.685  0.5190  0.2311 -0.0289
  470SOL    HW1 1440   4.116   4.033   0.747  0.3485 -0.4423  0.6471
  470SOL    HW2 1441   4.206   4.008   0.628 -0.9855  1.5053 -0.8420
  471SOL     OW 1442   1.608   0.806   0.886 -0.0047  0.4181  0.0202
  471SOL    HW1 1443   1.681   0.823   0.827 -1.3400  2.0145 -1.2850
  471SOL    HW2 1444   1.649   0.791   0.971  1.7944  2.4636 -0.3991
  472SOL     OW 1445   2.295   1.911   2.342  0.0520  0.0826 -0.0779
  472SOL    HW1 1446   2.372   1.921   2.286  0.5000  0.0673  0.5211
  472SOL    HW2 1447   2.308   1.975   2.412 -0.0450 -0.5394  0.5111
  473SOL     OW 1448   2.485   3.969   2.434 -0.2688  0.0045  0.0477
  473SOL    HW1 1449   2.469   3.975   2.528  1.2025 -0.1009  0.3352
  473SOL    HW2 1450   2.580   3.977   2.426 -0.4944  1.5296 -1.5651
  474SOL     OW 1451   2.091   4.083   0.070 -0.3544  0.0549 -0.9020
  474SOL    HW1 1452   2.011   4.105   0.023 -0.5891  0.7791 -0.1819
  474SOL    HW2 1453   2.147   4.160   0.060  0.0364 -0.2313 -0.9400
  475SOL     OW 1454   3.433   0.322   0.607  0.1701  0.2061  0.5325
  475SOL    HW1 1455   3.369   0.250   0.606  0.3549  0.0464  0.1770
  475SOL    HW2 1456   3.492   0.301   0.680 -0.0256  0.2194  0.6973
  476SOL     OW 1457   4.036   1.546   3.222 -0.6973 -0.5249  0.1184
  476SOL    HW1 1458   4.060   1.524   3.132 -0.1617  1.2703 -0.2201
  476SOL    HW2 1459   4.092   1.491   3.276 -1.6528 -2.2750 -0.6106
  477SOL     OW 1460   4.630   3.607   2.793  0.6842  0.0178  0.6813
  477SOL    HW1 1461   4.616   3.520   2.830 -0.4707 -0.4403 -0.7414
  477SOL    HW2 1462   4.543   3.644   2.784  1.1547  1.3453  1.2346
  478SOL     OW 1463   3.187   0.185   0.566 -0.3610  0.5811 -0.4340
  478SOL    HW1 1464   3.178   0.258   0.505  1.2838  0.9418 -0.2948
  478SOL    HW2 1465   3.100   0.144   0.567 -0.3455  0.2227 -3.4415
  479SOL     OW 1466   0.327   0.128   3.083 -0.5457  0.1497  0.3899
  479SOL    HW1 1467   0.338   0.220   3.108  0.0916 -0.1484  1.2670
  479SOL    HW2 1468   0.398   0.112   3.021 -1.4534  0.5914 -0.7857
  480SOL     OW 1469   1.171   4.504   3.033  0.6165  0.2944 -0.3712
  480SOL    HW1 1470   1.111   4.441   2.994 -0.1424  0.5840  0.2963
  480SOL    HW2 1471   1.248   4.503   2.977  0.0631 -0.2320 -1.1276
  481SOL     OW 1472   3.038   3.779   0.552 -0.4189 -0.0837 -0.3076
  481SOL    HW1 1473   3.056   3.685   0.546  1.6515  0.1409  1.0159
  481SOL    HW2 1474   3.006   3.791   0.641 -2.1000  0.3059 -0.9397
  482SOL     OW 1475   1.249   4.008   0.116  0.6109 -0.0206  0.1032
  482SOL    HW1 1476   1.336   3.987   0.148  1.4078  1.0603 -1.2334
  482SOL    HW2 1477   1.263   4.077   0.052 -1.1428 -0.3667 -0.7268
  483SOL     OW 1478   0.774   1.103   1.859 -0.8508  0.2584  0.0637
  483SOL    HW1 1479   0.730   1.047   1.923  0.6074 -0.2901  0.6152
  483SOL    HW2 1480   0.736   1.078   1.775  0.4429 -2.3069  0.1539
  484SOL     OW 1481   4.577   4.591   0.815  0.2224 -0.0235 -0.0456
  484SOL    HW1 1482   4.559   4.531   0.888 -1.1491 -1.1051 -1.2220
  484SOL    HW2 1483   4.545   4.676   0.846  1.9908  0.1355  1.5608
  485SOL     OW 1484   0.131   1.489   0.557  0.6549 -0.6603 -0.1652
  485SOL    HW1 1485   0.207   1.446   0.518  0.2535  0.0909 -1.8705
  485SOL    HW2 1486   0.102   1.551   0.490 -1.4030 -0.8642  0.4784
  486SOL     OW 1487   3.635   1.582   2.937  0.4510 -0.1242 -0.0673
  486SOL    HW1 1488   3.688   1.506   2.911  3.1268  1.4647  0.4107
  486SOL    HW2 1489   3.622   1.572   3.031  1.5239  0.4194  0.1426
  487SOL     OW 1490   1.726   0.003   2.101  0.2349 -0.2557  0.1820
  487SOL    HW1 1491   1.756   0.039   2.017 -2.6443  1.2641 -0.3344
  487SOL    HW2 1492   1.638   0.040   2.113  0.5260 -0.3909  3.9066
  488SOL     OW 1493   2.923   2.466   2.338  0.1985  0.0046  0.4817
  488SOL    HW1 1494   2.867   2.390   2.346  0.5979 -0.3110  0.3386
  488SOL    HW2 1495   2.987   2.442   2.270 -1.3126  1.4687 -1.6268
  489SOL     OW 1496   0.436   3.090   1.069  0.2548  0.2307 -0.4331
  489SOL    HW1 1497   0.485   3.065   1.147 -2.3794  0.7380  1.5503
  489SOL    HW2 1498   0.448   3.184   1.061 -0.3590  0.3634  0.0844
  490SOL     OW 1499   2.574   2.612   0.621 -0.0684  0.2177 -0.4936
  490SOL    HW1 1500   2.628   2.639   0.547 -0.0339  0.0287 -0.5377
  490SOL    HW2 1501   2.627   2.628   0.698  0.4311 -0.8652 -0.5886
  491SOL     OW 1502   4.396   4.016   1.393 -0.5910  0.1486 -0.1403
  491SOL    HW1 1503   4.417   4.106   1.368  2.0026  0.0915  1.4885
  491SOL    HW2 1504   4.426   3.963   1.319  2.2214  0.3629  0.7262
  492SOL     OW 1505   3.614   0.865   0.408  0.5494  0.3584  0.1585
  492SOL    HW1 1506   3.655   0.823   0.483  0.7530 -0.2218 -0.2657
  492SOL    HW2 1507   3.639   0.809   0.334 -0.7092  0.1864 -0.1524
  493SOL     OW 1508   3.188   0.755   2.883 -0.0334  0.4159  0.5612
  493SOL    HW1 1509   3.274   0.736   2.919  0.4658  1.1756 -0.1912
  493SOL    HW2 1510   3.205   0.781   2.792 -1.0712  0.3938  0.3462
  494SOL     OW 1511   1.257   0.183   0.132  0.2406 -0.2869 -0.0920
  494SOL    HW1 1512   1.192   0.197   0.064  0.4205 -0.0842 -0.2206
  494SOL    HW2 1513   1.306   0.265   0.137  0.4855 -0.4369  0.0050
  495SOL     OW 1514   1.228   0.641   2.129 -0.1294 -0.2734 -0.3738
  495SOL    HW1 1515   1.157   0.699   2.101 -1.4595 -1.8684 -0.4386
  495SOL    HW2 1516   1.208   0.622   2.221  0.4345 -0.4492 -0.2855
  496SOL     OW 1517   1.335   1.550   1.581 -0.3449  0.3512 -0.1267
  496SOL    HW1 1518   1.282   1.534   1.659 -0.1782 -0.9112 -0.2502
  496SOL    HW2 1519   1.286   1.510   1.509 -0.3221  1.1883 -0.6205
  497SOL     OW 1520   0.046   0.691   0.542  0.3531 -0.1873  0.7615
  497SOL    HW1 1521   0.040   0.782   0.573 -2.5797  0.1946 -0.6182
  497SOL    HW2 1522  -0.030   0.647   0.580 -1.7409 -0.4298 -3.1830
  498SOL     OW 1523   1.605   4.374   2.692 -0.1316 -0.6057  0.2740
  498SOL    HW1 1524   1.612   4.415   2.606  0.3670 -1.6362 -0.1943
  498SOL    HW2 1525   1.690   4.333   2.705 -0.3614 -0.8408  1.0622
  499SOL     OW 1526   0.349   0.968   0.530 -0.2376 -0.5136  0.2242
  499SOL    HW1 1527   0.345   1.030   0.603 -1.4801  0.1365 -0.3746
  499SOL    HW2 1528   0.432   0.921   0.544  0.1307  0.4145  1.3774
  500SOL     OW 1529   2.211   1.107   2.788 -0.7385  0.6134  0.3278
  500SOL    HW1 1530   2.238   1.116   2.880  0.4027  0.9478 -0.0176
  500SOL    HW2 1531   2.243   1.187   2.746 -0.7170  0.1886 -0.4846
  501SOL     OW 1532   0.153   0.687   1.213 -0.0076  0.1698 -0.7102
  501SOL    HW1 1533   0.242   0.694   1.247 -1.2608  0.1122  3.0518
  501SOL    HW2 1534   0.136   0.770   1.169  1.2626  0.9619  0.2537
  502SOL     OW 1535   2.691   3.733   2.995  0.6436  0.2398 -0.3671
  502SOL    HW1 1536   2.654   3.730   3.083  0.7637 -0.8306 -0.3326
  502SOL    HW2 1537   2.781   3.701   3.005  1.1969  1.6704 -0.6347
  503SOL     OW 1538   2.238   4.318   0.769 -0.4242  0.4082 -0.2498
  503SOL    HW1 1539   2.162   4.371   0.794 -0.3338  0.1680  0.5819
  503SOL    HW2 1540   2.218   4.230   0.801 -0.1140  0.1811 -0.6777
  504SOL     OW 1541   2.126   4.210   2.393 -0.1673  0.1459 -1.0233
  504SOL    HW1 1542   2.193   4.152   2.358 -0.2124 -0.0327 -0.8170
  504SOL    HW2 1543   2.097   4.263   2.318 -0.4645 -0.4251 -1.3151
  505SOL     OW 1544   0.384   2.116   0.999 -0.3553 -0.4922  0.4592
  505SOL    HW1 1545   0.372   2.108   0.905  0.7457  0.2595  0.2427
  505SOL    HW2 1546   0.411   2.207   1.013 -0.3779 -0.6274  1.4809
  506SOL     OW 1547   0.075   0.702   1.765  0.0607 -0.2628  0.1405
  506SOL    HW1 1548   0.002   0.740   1.716  0.2415  0.0698  0.1258
  506SOL    HW2 1549   0.071   0.608   1.746  0.1003 -0.1426 -0.4768
  507SOL     OW 1550   1.153   2.906   0.896 -0.2910 -0.2711  1.0426
  507SOL    HW1 1551   1.189   2.957   0.969 -2.0000 -2.2811  3.4641
  507SOL    HW2 1552   1.201   2.823   0.900 -0.4525 -0.4316 -0.1187
  508SOL     OW 1553   4.166   0.742   2.141  0.5274  0.1284 -0.9689
  508SOL    HW1 1554   4.249   0.790   2.150  0.6379 -0.1717 -0.3373
  508SOL    HW2 1555   4.180   0.687   2.064  0.1893  1.5058 -2.0469
  509SOL     OW 1556   4.343   0.444   1.304 -0.5248 -0.0039 -0.2133
  509SOL    HW1 1557   4.401   0.369   1.291  0.5457  0.7023  0.3309
  509SOL    HW2 1558   4.308   0.432   1.392 -0.1859  0.2406 -0.0438
  510SOL     OW 1559   1.639   1.673   3.184  0.3500  0.4319  0.0500
  510SOL    HW1 1560   1.556   1.627   3.169  0.7944 -0.4949  0.3157
  510SOL    HW2 1561   1.706   1.610   3.157  0.9696  1.1448 -0.1040
  511SOL     OW 1562   2.023   2.706   1.337 -0.3078  0.1048  0.0200
  511SOL    HW1 1563   1.983   2.626   1.371 -0.2140  0.0436 -0.0112
  511SOL    HW2 1564   2.110   2.708   1.378 -0.9326  1.0774  1.3467
  512SOL     OW 1565   1.620   3.171   2.487 -0.4831  0.0766 -0.3488
  512SOL    HW1 1566   1.673   3.190   2.565 -0.7079  1.8881 -0.6048
  512SOL    HW2 1567   1.684   3.141   2.422  0.2149  1.7574 -0.4961
  513SOL     OW 1568   1.829   3.697   1.874  0.3059  0.6252  0.1259
  513SOL    HW1 1569   1.840   3.791   1.860 -0.9031  0.7669 -0.0118
  513SOL    HW2 1570   1.877   3.655   1.802 -0.6956  1.1998 -0.9134
  514SOL     OW 1571   3.975   0.578   0.257 -0.0161 -1.0205  0.0444
  514SOL    HW1 1572   4.066   0.572   0.288  0.0735  0.9450  0.2457
  514SOL    HW2 1573   3.942   0.488   0.265  1.0559 -1.2885  2.5931
  515SOL     OW 1574   0.970   1.349   1.273  0.5594 -0.4026 -0.1023
  515SOL    HW1 1575   0.907   1.289   1.234  1.7244 -1.7915  0.0776
  515SOL    HW2 1576   0.925   1.434   1.275 -1.2920 -1.3549  0.0484
  516SOL     OW 1577   3.269   3.747   1.394  0.4726 -0.3940 -0.6226
  516SOL    HW1 1578   3.360   3.728   1.371  0.6843  0.0429 -0.1592
  516SOL    HW2 1579   3.262   3.722   1.486  0.1805 -0.2092 -0.5956
  517SOL     OW 1580   0.920   0.625   0.061  0.3950  0.4052  0.2462
  517SOL    HW1 1581   0.842   0.636   0.007  0.2508 -0.0780  0.3530
  517SOL    HW2 1582   0.949   0.714   0.080  1.2817  0.6276 -1.8161
  518SOL     OW 1583   0.178   3.176   2.085 -0.2270  0.0966  0.1428
  518SOL    HW1 1584   0.095   3.136   2.110 -0.1099  0.9042  1.9427
  518SOL    HW2 1585   0.240   3.147   2.152  0.3103  1.6756  0.3634
  519SOL     OW 1586   0.595   3.487   0.269 -0.5810 -0.2634 -0.0872
  519SOL    HW1 1587   0.680   3.448   0.251  1.6384  3.3969  1.4157
  519SOL    HW2 1588   0.555   3.429   0.334  0.9883 -1.7167 -0.3418
  520SOL     OW 1589   0.297   3.442   1.061  0.0188 -0.3051 -0.8117
  520SOL    HW1 1590   0.375   3.467   1.112  0.9361  0.7868 -2.6514
  520SOL    HW2 1591   0.224   3.460   1.120  0.9988  1.5064 -0.0419
  521SOL     OW 1592   1.116   1.961   0.359  0.1206  0.1985  0.0509
  521SOL    HW1 1593   1.035   1.957   0.308  0.3924  0.1581 -0.3771
  521SOL    HW2 1594   1.183   1.990   0.297  0.7091 -1.0717  0.0572
  522SOL     OW 1595   4.269   2.272   2.565 -0.0203  0.1838  0.2514
  522SOL    HW1 1596   4.278   2.221   2.484  0.4524  1.8240 -0.7939
  522SOL    HW2 1597   4.241   2.359   2.535  1.6025  1.2825  1.6817
  523SOL     OW 1598   0.542   3.308   1.453  0.0826  0.3480 -0.4836
  523SOL    HW1 1599   0.511   3.364   1.525 -0.5565  0.0730 -0.5327
  523SOL    HW2 1600   0.506   3.222   1.473 -1.2375  0.5392 -1.7986
  524SOL     OW 1601   3.103   0.086   3.197 -0.0963  0.5275 -0.0007
  524SOL    HW1 1602   3.107  -0.002   3.234  0.1629  0.4768 -0.1468
  524SOL    HW2 1603   3.128   0.074   3.105 -1.0700  0.5972 -0.2868
  525SOL     OW 1604   3.111   2.027   2.545 -0.2100 -0.1851 -1.0277
  525SOL    HW1 1605   3.061   2.072   2.476 -1.0524 -0.3571 -0.5519
  525SOL    HW2 1606   3.117   1.937   2.515 -1.6308 -0.5375 -0.3457
  526SOL     OW 1607   3.614   4.465   1.892  0.5531 -0.1033  0.1893
  526SOL    HW1 1608   3.603   4.451   1.798  0.8439  1.9709 -0.1982
  526SOL    HW2 1609   3.582   4.554   1.908  2.3844  0.3808  1.6656
  527SOL     OW 1610   0.939   3.787   1.778 -1.0633  0.1619 -0.1123
  527SOL    HW1 1611   0.858   3.814   1.735 -1.6183 -1.7422 -0.3464
  527SOL    HW2 1612   0.912   3.759   1.865 -0.4193  0.8345  0.3226
  528SOL     OW 1613   2.942   0.496   1.776  0.0191 -0.2972  0.5338
  528SOL    HW1 1614   2.976   0.431   1.838 -1.6210 -1.1490  0.6187
  528SOL    HW2 1615   2.887   0.554   1.829 -0.5111 -0.3667  0.0774
  529SOL     OW 1616   1.650   2.136   1.344 -0.2990  0.1996  0.1053
  529SOL    HW1 1617   1.730   2.117   1.393  0.3329  2.0234 -0.1443
  529SOL    HW2 1618   1.612   2.211   1.389 -1.6529 -0.3769 -0.0500
  530SOL     OW 1619   2.883   1.501   2.700 -0.8198  0.2165 -0.1637
  530SOL    HW1 1620   2.965   1.539   2.731 -0.6554 -0.8526  0.7899
  530SOL    HW2 1621   2.887   1.509   2.604  0.0204  0.9014 -0.0811
  531SOL     OW 1622   4.464   1.685   0.569 -0.1775 -0.3145 -0.3122
  531SOL    HW1 1623   4.417   1.677   0.486 -1.8786 -1.0360  0.6794
  531SOL    HW2 1624   4.476   1.594   0.598  0.0353 -0.0555  0.4199
  532SOL     OW 1625   2.241   2.400   1.332 -0.6208 -0.7024 -0.6155
  532SOL    HW1 1626   2.171   2.337   1.317 -0.6433 -0.6604 -0.6891
  532SOL    HW2 1627   2.311   2.350   1.373 -1.2708 -0.4290  0.8928
  533SOL     OW 1628   2.302   3.216   1.587  0.1771  0.3491 -0.0764
  533SOL    HW1 1629   2.386   3.178   1.612  0.0659 -0.7382 -1.2428
  533SOL    HW2 1630   2.316   3.250   1.499 -0.4159  0.7709 -0.0132
  534SOL     OW 1631   3.401   1.395   1.965  0.0355  0.1884  0.5040
  534SOL    HW1 1632   3.460   1.351   1.903 -0.3022  1.0474 -0.4502
  534SOL    HW2 1633   3.394   1.484   1.932 -0.7930  0.4427  1.3365
  535SOL     OW 1634   3.565   0.179   0.816  0.5619 -0.2751 -0.0886
  535SOL    HW1 1635   3.600   0.104   0.866  0.3876  0.3680  1.0248
  535SOL    HW2 1636   3.473   0.184   0.842  0.6526  0.5212  0.1085
  536SOL     OW 1637   0.814   3.339   3.255  0.0122  0.4609 -0.3909
  536SOL    HW1 1638   0.763   3.296   3.187 -1.2109  1.6297 -0.2432
  536SOL    HW2 1639   0.841   3.422   3.216  0.7689  0.3901 -0.0363
  537SOL     OW 1640   2.119   0.955   1.590 -0.1886  0.2213 -0.4171
  537SOL    HW1 1641   2.092   1.047   1.589  3.5452  1.4963 -1.9800
  537SOL    HW2 1642   2.060   0.912   1.528 -1.7420  1.6240  0.0255
  538SOL     OW 1643   1.406   1.519   3.081  0.3675 -0.1588  0.0047
  538SOL    HW1 1644   1.335   1.455   3.089 -1.0894  1.5305  1.5750
  538SOL    HW2 1645   1.362   1.600   3.053  1.9797  0.4870 -0.7968
  539SOL     OW 1646   2.383   1.342   1.531 -0.3802  0.2754 -0.2229
  539SOL    HW1 1647   2.300   1.376   1.565  0.4405  0.8062  1.3130
  539SOL    HW2 1648   2.449   1.405   1.560  0.7761 -1.0218  0.0605
  540SOL     OW 1649   1.738   3.504   2.297 -0.2363  0.2396  0.2901
  540SOL    HW1 1650   1.737   3.483   2.204 -0.1851 -0.4641  0.4473
  540SOL    HW2 1651   1.657   3.468   2.332 -0.3792  0.7276  0.4735
  541SOL     OW 1652   3.850   2.893   2.387  0.1436  0.4209  0.0661
  541SOL    HW1 1653   3.869   2.930   2.474 -0.3828 -0.8890  0.7583
  541SOL    HW2 1654   3.754   2.886   2.385  0.1496  0.5434 -0.6687
  542SOL     OW 1655   2.145   4.594   2.878  0.4680 -0.2622 -0.1321
  542SOL    HW1 1656   2.167   4.515   2.828  1.0754 -1.0122  1.2548
  542SOL    HW2 1657   2.213   4.657   2.854  0.5146 -0.4689 -0.5535
  543SOL     OW 1658   0.844   2.456   0.317 -0.4073  0.5904  0.4420
  543SOL    HW1 1659   0.828   2.369   0.281 -0.3649  0.0222  1.7489
  543SOL    HW2 1660   0.931   2.480   0.285 -1.4248  1.2653 -2.0027
  544SOL     OW 1661   3.364   2.978   0.358 -0.1199 -0.7393 -0.5405
  544SOL    HW1 1662   3.372   2.895   0.310  0.9063  0.5163 -2.6915
  544SOL    HW2 1663   3.453   2.994   0.391 -0.3931 -0.6329  0.1562
  545SOL     OW 1664   0.397   3.307   0.380 -0.1643 -0.4510  0.0989
  545SOL    HW1 1665   0.319   3.345   0.340  0.4452 -1.2213 -1.9369
  545SOL    HW2 1666   0.387   3.212   0.369  0.9426 -0.5758 -0.0233
  546SOL     OW 1667   4.271   2.683   1.459  0.1720  0.2930  0.3215
  546SOL    HW1 1668   4.281   2.623   1.385 -0.8340 -2.2341  2.0978
  546SOL    HW2 1669   4.283   2.628   1.537 -2.4074  2.0292  2.1118
  547SOL     OW 1670   2.873   2.424   0.076  0.1347 -0.1108 -0.4482
  547SOL    HW1 1671   2.845   2.506   0.035  0.9349 -0.4281 -1.6643
  547SOL    HW2 1672   2.945   2.449   0.133 -1.4844  0.4590  1.4774
  548SOL     OW 1673   0.462   2.345   1.456  0.2493  0.0310  0.2411
  548SOL    HW1 1674   0.485   2.252   1.458 -0.6316 -0.1889  1.3489
  548SOL    HW2 1675   0.513   2.381   1.384 -0.2858 -1.5516 -0.9847
  549SOL     OW 1676   4.604   1.229   2.655 -0.2913  0.0352  0.8156
  549SOL    HW1 1677   4.668   1.257   2.589 -1.1590  0.6671  0.2237
  549SOL    HW2 1678   4.545   1.170   2.607 -0.3828 -0.2432  1.2671
  550SOL     OW 1679   2.295   4.004   1.718  0.0215  0.0513 -0.9385
  550SOL    HW1 1680   2.307   4.016   1.624  0.1231 -0.7013 -1.0286
  550SOL    HW2 1681   2.241   3.925   1.726  0.7461 -0.3989 -0.3437
  551SOL     OW 1682   1.675   3.392   1.682  0.3578 -0.4142 -0.4598
  551SOL    HW1 1683   1.604   3.328   1.671  0.4202 -0.4214 -0.8131
  551SOL    HW2 1684   1.731   3.354   1.750  0.4888 -0.8182 -0.7940
  552SOL     OW 1685   1.447   4.290   0.982  0.3218 -0.0649 -0.1248
  552SOL    HW1 1686   1.416   4.282   1.072 -1.6972  0.9638 -0.6615
  552SOL    HW2 1687   1.488   4.376   0.978  2.0948 -0.8505  0.2231
  553SOL     OW 1688   0.621   4.605   3.182 -0.1094  0.0947  0.2561
  553SOL    HW1 1689   0.563   4.546   3.135 -0.7457  0.7421  0.2144
  553SOL    HW2 1690   0.581   4.614   3.269 -0.5497  1.1943 -0.0408
  554SOL     OW 1691   3.248   3.301   2.193  0.5303  0.1756  0.7116
  554SOL    HW1 1692   3.238   3.241   2.120  2.7574 -2.1716  2.1816
  554SOL    HW2 1693   3.159   3.314   2.226 -0.2372 -0.5142 -1.0034
  555SOL     OW 1694   2.673   3.656   2.057  0.4179 -0.5666 -0.0236
  555SOL    HW1 1695   2.670   3.560   2.062  0.4323 -0.6140 -0.8110
  555SOL    HW2 1696   2.761   3.679   2.088 -0.8895 -0.4808  4.3041
  556SOL     OW 1697   1.800   0.633   0.744 -0.1259  0.3761  0.3556
  556SOL    HW1 1698   1.820   0.567   0.678  0.2210 -0.3360  1.1496
  556SOL    HW2 1699   1.707   0.623   0.761  0.2127 -1.0790  1.6557
  557SOL     OW 1700   0.127   2.543   0.063  0.4614 -0.1792 -0.3733
  557SOL    HW1 1701   0.090   2.566  -0.022 -0.3189 -1.2174 -0.3245
  557SOL    HW2 1702   0.176   2.622   0.090  0.2921  0.3374 -1.5349
  558SOL     OW 1703   3.606   2.751   2.378  0.1768  0.6964 -0.2066
  558SOL    HW1 1704   3.557   2.735   2.459 -0.4509  0.2616 -0.6610
  558SOL    HW2 1705   3.543   2.733   2.308  0.8911  0.4629 -0.8006
  559SOL     OW 1706   1.252   0.405   3.030  0.0023  0.5702 -0.1373
  559SOL    HW1 1707   1.257   0.386   3.124  2.0407  1.7151  0.0508
  559SOL    HW2 1708   1.236   0.320   2.990 -1.4090  0.1294  1.2566
  560SOL     OW 1709   4.034   3.370   0.726 -0.3916 -0.2084 -0.5106
  560SOL    HW1 1710   4.104   3.306   0.714 -0.0802  0.2103 -0.9376
  560SOL    HW2 1711   4.002   3.387   0.638 -1.4172 -0.8154 -0.2769
  561SOL     OW 1712   0.778   0.696   3.013  0.4510 -0.5151 -0.7096
  561SOL    HW1 1713   0.804   0.728   2.927 -1.1982  0.7665 -0.7807
  561SOL    HW2 1714   0.756   0.604   2.999  0.7566 -0.4679 -1.5260
  562SOL     OW 1715   0.703   0.961   3.082  0.0779 -0.1878  0.6302
  562SOL    HW1 1716   0.704   0.871   3.051 -1.1440  0.3831 -1.2455
  562SOL    HW2 1717   0.715   0.954   3.177  0.3949 -2.2742  0.4788
  563SOL     OW 1718   0.693   0.369   1.070  0.6563  0.0108 -0.7202
  563SOL    HW1 1719   0.768   0.418   1.038  0.6970 -0.3228 -1.1475
  563SOL    HW2 1720   0.726   0.321   1.147  1.0931 -0.7238 -1.3461
  564SOL     OW 1721   3.315   4.447   0.048 -0.0278  0.2469  0.5255
  564SOL    HW1 1722   3.387   4.510   0.053 -0.4825  0.6941  2.2935
  564SOL    HW2 1723   3.237   4.500   0.035 -0.4045  0.0785  1.9224
  565SOL     OW 1724   3.715   3.006   3.033  0.2724 -0.1289  0.0570
  565SOL    HW1 1725   3.661   2.933   3.002  1.3845 -0.5038 -1.1167
  565SOL    HW2 1726   3.726   3.061   2.956  1.9003 -0.3029  0.1327
  566SOL     OW 1727   0.282   1.825   2.175  0.2755  0.1320 -0.4540
  566SOL    HW1 1728   0.360   1.799   2.224  1.2453  0.2519 -1.8820
  566SOL    HW2 1729   0.209   1.812   2.237  1.5680  1.6265  1.4940
  567SOL     OW 1730   3.069   0.123   1.555  0.4690 -0.4546  0.3716
  567SOL    HW1 1731   2.983   0.088   1.579  0.1663 -0.5810 -0.8446
  567SOL    HW2 1732   3.113   0.138   1.639 -1.6752  2.0839  1.1668
  568SOL     OW 1733   0.921   0.992   0.372  0.2890  0.4459  0.0198
  568SOL    HW1 1734   0.937   0.938   0.450 -4.2967 -0.0657  0.8843
  568SOL    HW2 1735   0.910   1.080   0.406  1.1565  0.7619 -0.4947
  569SOL     OW 1736   2.221   0.308   1.971  0.4690 -0.1647 -0.0146
  569SOL    HW1 1737   2.296   0.368   1.974  0.3015  0.0557 -0.1200
  569SOL    HW2 1738   2.158   0.346   2.033 -1.1127  1.8212 -2.6103
  570SOL     OW 1739   4.354   2.002   0.366  0.1130 -0.5411 -0.1355
  570SOL    HW1 1740   4.319   1.994   0.455  0.5818 -2.6650 -0.0855
  570SOL    HW2 1741   4.359   1.912   0.334  0.5006  0.1278 -2.1213
  571SOL     OW 1742   2.437   2.348   3.252 -0.0049  0.4084 -0.0314
  571SOL    HW1 1743   2.512   2.299   3.286  1.2256  2.4225  0.3603
  571SOL    HW2 1744   2.389   2.285   3.199  1.0714 -1.3779  0.9986
  572SOL     OW 1745   4.460   1.828   3.104 -0.0410 -0.1229  0.2738
  572SOL    HW1 1746   4.371   1.853   3.128  0.2504  0.5807  0.6626
  572SOL    HW2 1747   4.459   1.824   3.008  0.0433  2.0798  0.1247
  573SOL     OW 1748   0.660   4.084   2.663 -0.1765 -0.1025 -0.3157
  573SOL    HW1 1749   0.703   4.168   2.646 -0.3421  0.1611  0.5178
  573SOL    HW2 1750   0.576   4.108   2.701  0.3480 -0.6434  1.2638
  574SOL     OW 1751   0.425   2.916   1.832  0.1191 -0.0586 -0.2220
  574SOL    HW1 1752   0.476   2.860   1.774 -0.7301 -0.7972 -0.2809
  574SOL    HW2 1753   0.452   2.890   1.920  0.0790 -0.2188 -0.2574
  575SOL     OW 1754   1.426   2.579   1.267  0.0062  0.1534 -0.0838
  575SOL    HW1 1755   1.474   2.661   1.255 -0.9047  0.9439  1.3743
  575SOL    HW2 1756   1.491   2.519   1.304  0.1295  0.9213  0.9925
  576SOL     OW 1757   2.439   0.334   0.911  0.4580 -0.2566  0.4336
  576SOL    HW1 1758   2.522   0.326   0.864 -0.1921  2.7705 -1.5394
  576SOL    HW2 1759   2.461   0.386   0.989  0.3744  1.0586 -0.3942
  577SOL     OW 1760   0.468   3.717   0.336  0.2879 -0.3370 -0.4429
  577SOL    HW1 1761   0.383   3.707   0.293 -0.2726 -1.2188  0.8167
  577SOL    HW2 1762   0.523   3.649   0.298 -0.2678 -1.2502  0.3486
  578SOL     OW 1763   1.240   3.960   1.051  0.7470 -0.0627 -0.1799
  578SOL    HW1 1764   1.324   4.003   1.065  0.4862 -0.0502  1.6484
  578SOL    HW2 1765   1.234   3.894   1.120 -1.1423  0.5963  0.3622
  579SOL     OW 1766   3.858   1.708   2.822 -0.3172 -0.0627  0.2380
  579SOL    HW1 1767   3.791   1.669   2.878  1.1573 -1.1358  1.3377
  579SOL    HW2 1768   3.874   1.643   2.754  0.0793 -0.1405  0.3960
  580SOL     OW 1769   3.126   4.449   2.238  0.3976  0.0117  0.5770
  580SOL    HW1 1770   3.113   4.381   2.305  0.4290  0.9418  1.5688
  580SOL    HW2 1771   3.065   4.519   2.263  1.7702  1.1928  0.7801
  581SOL     OW 1772   1.745   4.554   3.153 -0.0246 -0.1267 -0.7180
  581SOL    HW1 1773   1.811   4.578   3.088  0.8238 -0.3359  0.0439
  581SOL    HW2 1774   1.793   4.553   3.236 -0.9326 -0.5342 -0.1867
  582SOL     OW 1775   3.321   2.151   2.960 -0.3997  0.1997 -0.0460
  582SOL    HW1 1776   3.347   2.213   2.892 -0.9310 -2.7170 -3.1067
  582SOL    HW2 1777   3.231   2.126   2.937 -0.7686 -0.6226  2.0268
  583SOL     OW 1778   1.496   3.463   2.462 -0.1565 -0.1800  0.2786
  583SOL    HW1 1779   1.539   3.380   2.484 -1.3265 -1.1288 -0.7946
  583SOL    HW2 1780   1.406   3.438   2.441 -0.2765  1.2096 -1.0718
  584SOL     OW 1781   1.846   0.416   2.319 -0.4415  0.0116  0.0088
  584SOL    HW1 1782   1.934   0.398   2.353 -0.5154  1.3220  0.9425
  584SOL    HW2 1783   1.859   0.489   2.257 -0.9895  0.8934  0.9046
  585SOL     OW 1784   3.883   0.878   1.913  0.9850  0.4370  0.3498
  585SOL    HW1 1785   3.886   0.886   2.009  0.0497 -1.3955  0.5719
  585SOL    HW2 1786   3.805   0.825   1.896  0.8352  1.1727 -1.4762
  586SOL     OW 1787   0.263   1.301   3.031 -0.4618  0.0673 -0.8267
  586SOL    HW1 1788   0.354   1.295   3.059 -0.8798  0.3419  0.7117
  586SOL    HW2 1789   0.231   1.211   3.036 -0.5881  0.1431 -0.1873
  587SOL     OW 1790   3.906   4.050   0.375  0.3678 -0.3027 -0.1556
  587SOL    HW1 1791   3.921   4.081   0.286  0.4032  0.4296  0.0981
  587SOL    HW2 1792   3.947   4.116   0.431 -0.0434 -0.5181  0.4138
  588SOL     OW 1793   4.045   3.437   3.261  0.5350  0.0982  0.3490
  588SOL    HW1 1794   4.122   3.469   3.309 -0.1097 -0.4184  1.7545
  588SOL    HW2 1795   3.984   3.510   3.261  0.1923 -0.1812  1.0850
  589SOL     OW 1796   3.332   3.190   2.891 -0.1212  0.0442 -0.3446
  589SOL    HW1 1797   3.282   3.270   2.875 -0.2254  0.2440  0.8997
  589SOL    HW2 1798   3.369   3.201   2.979  0.8780 -0.7533 -0.6445
  590SOL     OW 1799   0.263   4.364   0.945  0.0895 -0.1398  0.1714
  590SOL    HW1 1800   0.286   4.457   0.945 -0.4353 -0.0016  0.7625
  590SOL    HW2 1801   0.219   4.350   1.029 -1.1386 -0.5830 -0.5092
  591SOL     OW 1802   0.506   1.751   0.295 -0.1280  0.2686 -0.5960
  591SOL    HW1 1803   0.454   1.779   0.219  1.8100  1.2859 -1.6444
  591SOL    HW2 1804   0.479   1.661   0.311 -2.4019  0.8476 -0.8654
  592SOL     OW 1805   1.715   2.864   1.025 -0.0455  0.2603 -0.1144
  592SOL    HW1 1806   1.710   2.959   1.029  1.4501  0.3589  0.0141
  592SOL    HW2 1807   1.808   2.844   1.037 -0.3453 -1.2246 -0.0097
  593SOL     OW 1808   0.641   3.156   3.100  0.7540  0.1700  0.3551
  593SOL    HW1 1809   0.603   3.091   3.041  0.1479 -0.8918  1.8531
  593SOL    HW2 1810   0.614   3.240   3.064  1.9047 -0.3471 -1.8626
  594SOL     OW 1811   3.141   3.160   0.314 -0.0308  0.7105  0.4286
  594SOL    HW1 1812   3.194   3.212   0.254 -1.5241  1.1791 -0.5461
  594SOL    HW2 1813   3.193   3.081   0.330  0.8373  1.0395 -0.6858
  595SOL     OW 1814   4.513   2.960   2.987  0.1694 -0.2535  0.5449
  595SOL    HW1 1815   4.520   2.888   3.051  1.1674 -0.5881  0.0817
  595SOL    HW2 1816   4.438   3.010   3.017 -0.2826 -1.2389  1.1430
  596SOL     OW 1817   3.346   3.432   3.200  0.1501  0.1673 -0.0481
  596SOL    HW1 1818   3.403   3.356   3.193  1.0333  0.8088 -0.0116
  596SOL    HW2 1819   3.366   3.485   3.123 -0.0139  0.6543  0.2349
  597SOL     OW 1820   3.611   3.338   2.663  0.1605  0.2728  0.2914
  597SOL    HW1 1821   3.642   3.251   2.689 -2.7642 -0.4905  1.7191
  597SOL    HW2 1822   3.631   3.344   2.570 -0.9384 -2.6580 -0.2543
  598SOL     OW 1823   2.966   3.647   0.952 -0.1079 -0.5191  0.4235
  598SOL    HW1 1824   2.929   3.690   1.029  0.8727  2.4682 -0.6216
  598SOL    HW2 1825   2.892   3.603   0.911 -1.7481  1.9296  0.5439
  599SOL     OW 1826   2.396   3.345   2.060  0.1054 -0.5836  0.0543
  599SOL    HW1 1827   2.387   3.402   2.137 -0.2046 -0.0361 -0.3853
  599SOL    HW2 1828   2.432   3.401   1.992 -0.3677 -0.8665 -0.4366
  600SOL     OW 1829   0.407   0.665   0.186 -0.2505 -0.3877 -0.2968
  600SOL    HW1 1830   0.376   0.645   0.274  0.4807  0.4407  0.1612
  600SOL    HW2 1831   0.351   0.613   0.129 -0.2566 -1.5224  0.6941
  601SOL     OW 1832   3.425   0.119   1.554  0.4926  0.3433 -0.3013
  601SOL    HW1 1833   3.467   0.205   1.548 -1.1536  1.3389  1.3450
  601SOL    HW2 1834   3.390   0.104   1.467 -1.8379  2.8682  0.0355
  602SOL     OW 1835   2.091   3.457   2.003 -0.2181  0.3832 -0.1319
  602SOL    HW1 1836   2.155   3.422   2.065 -1.2407  0.7564  1.1856
  602SOL    HW2 1837   2.014   3.478   2.057 -1.2134  0.5538 -1.5622
  603SOL     OW 1838   4.017   1.139   0.650 -0.1787  0.1084  0.0852
  603SOL    HW1 1839   3.931   1.179   0.637 -0.9270 -0.5175  2.6236
  603SOL    HW2 1840   4.006   1.049   0.621  0.1929  0.4662 -1.2722
  604SOL     OW 1841   2.397   3.181   3.036 -0.0718 -0.0654 -0.1139
  604SOL    HW1 1842   2.392   3.251   2.970 -1.4725  0.3300  0.3666
  604SOL    HW2 1843   2.442   3.222   3.110  1.1456 -0.3875 -0.6610
  605SOL     OW 1844   0.314   1.581   1.997  0.6516  0.4452  0.4406
  605SOL    HW1 1845   0.297   1.650   2.061  1.8661 -0.6385  2.0230
  605SOL    HW2 1846   0.353   1.511   2.049 -0.0216 -1.2106 -1.2138
  606SOL     OW 1847   3.121   2.443   2.144 -0.1020  0.2652 -0.1276
  606SOL    HW1 1848   3.181   2.508   2.182  0.4851 -1.2276  1.6789
  606SOL    HW2 1849   3.166   2.411   2.066 -0.2538  1.7637 -0.8537
  607SOL     OW 1850   2.720   1.997   0.319 -0.8225 -0.4517  0.0465
  607SOL    HW1 1851   2.640   2.036   0.353 -0.2624  0.5315  0.2844
  607SOL    HW2 1852   2.769   2.070   0.282  0.3421 -0.8897  0.6616
  608SOL     OW 1853   1.134   0.479   2.674  0.8529 -0.2652 -0.4978
  608SOL    HW1 1854   1.056   0.462   2.726  0.9518 -1.5879 -0.7623
  608SOL    HW2 1855   1.165   0.564   2.704 -0.3633  0.0117  0.0079
  609SOL     OW 1856   4.568   4.570   3.138  0.2099  0.4919 -0.1982
  609SOL    HW1 1857   4.626   4.547   3.210  0.0520  0.0685 -0.1985
  609SOL    HW2 1858   4.512   4.639   3.173  2.6198  3.0438 -1.1071
  610SOL     OW 1859   1.233   4.676   1.841 -0.3156  0.4738 -0.1759
  610SOL    HW1 1860   1.161   4.650   1.784 -1.0659 -0.0874  0.9698
  610SOL    HW2 1861   1.285   4.596   1.851  1.0790  1.1341 -1.8082
  611SOL     OW 1862   0.709   0.531   1.708 -0.7996 -0.2863  0.1091
  611SOL    HW1 1863   0.708   0.535   1.804 -0.5410 -0.0104  0.1027
  611SOL    HW2 1864   0.685   0.619   1.681  1.7138  0.4084 -0.0647
  612SOL     OW 1865   1.890   2.985   0.644  0.1003  0.2420  0.9525
  612SOL    HW1 1866   1.828   3.058   0.652 -1.2737 -0.7860  0.1670
  612SOL    HW2 1867   1.941   3.005   0.566  1.3883  1.5041  2.0563
  613SOL     OW 1868   2.116   3.132   1.937  0.4429  0.6141  0.6953
  613SOL    HW1 1869   2.156   3.218   1.943  0.3178  0.6666  0.7816
  613SOL    HW2 1870   2.102   3.105   2.028  0.7905  0.3589  0.6723
  614SOL     OW 1871   1.265   2.243   2.877 -0.1945  0.0001  0.1591
  614SOL    HW1 1872   1.179   2.254   2.835  0.1916  0.2264 -0.5817
  614SOL    HW2 1873   1.249   2.263   2.969 -0.7122  1.1513 -0.1652
  615SOL     OW 1874   1.851   2.618   2.913  0.3232 -0.6137  0.1160
  615SOL    HW1 1875   1.773   2.600   2.860  0.3016 -1.3068  0.3757
  615SOL    HW2 1876   1.828   2.585   3.000 -0.0486  1.4675  0.8484
  616SOL     OW 1877   2.659   3.669   0.304 -0.4397  0.9742 -0.1104
  616SOL    HW1 1878   2.721   3.742   0.310  0.4511  0.2953 -0.9652
  616SOL    HW2 1879   2.600   3.694   0.233 -0.3869  1.0332 -0.1340
  617SOL     OW 1880   2.657   1.462   0.044 -0.7264  0.0981  0.5496
  617SOL    HW1 1881   2.621   1.483   0.130 -1.8152 -0.2282  0.1850
  617SOL    HW2 1882   2.604   1.513  -0.017  0.7207  1.1662  0.1233
  618SOL     OW 1883   1.061   1.261   0.390  0.5252  0.2154 -0.1304
  618SOL    HW1 1884   1.115   1.183   0.376  0.8529  0.4054  0.0525
  618SOL    HW2 1885   1.124   1.334   0.389  0.3983  0.3540  1.0151
  619SOL     OW 1886   4.348   3.621   1.178 -0.0306 -0.0510  0.6244
  619SOL    HW1 1887   4.388   3.539   1.149  0.4292 -0.1626  1.5167
  619SOL    HW2 1888   4.338   3.610   1.273  0.1112  0.9583  0.7697
  620SOL     OW 1889   1.131   0.435   1.374 -0.0985 -0.7820  0.6307
  620SOL    HW1 1890   1.038   0.424   1.356 -0.2541 -0.3558  1.1304
  620SOL    HW2 1891   1.140   0.415   1.468  0.5335 -2.0699  0.3182
  621SOL     OW 1892   3.989   4.312   0.507 -0.4768 -0.4156  0.2184
  621SOL    HW1 1893   4.064   4.336   0.452 -0.7899 -1.6589 -0.7932
  621SOL    HW2 1894   3.947   4.396   0.527  0.2812  0.1670 -0.5057
  622SOL     OW 1895   3.187   3.568   2.015  0.6477 -0.2210  0.5465
  622SOL    HW1 1896   3.253   3.633   1.993  1.3138 -1.0006  0.1864
  622SOL    HW2 1897   3.236   3.491   2.041 -0.0896 -1.0416 -0.3889
  623SOL     OW 1898   1.135   0.825   2.926 -0.4253 -0.0540  0.8281
  623SOL    HW1 1899   1.100   0.905   2.965  0.7859  0.9315 -0.0295
  623SOL    HW2 1900   1.174   0.777   3.000  1.1749  1.4342  1.0182
  624SOL     OW 1901   0.406   0.381   1.314  0.1620 -0.4838 -0.2509
  624SOL    HW1 1902   0.483   0.324   1.323  0.8186 -0.0736 -2.6793
  624SOL    HW2 1903   0.418   0.425   1.230 -1.7894  1.0657  0.2025
  625SOL     OW 1904   4.042   1.250   0.045 -0.1510 -0.7594 -0.3931
  625SOL    HW1 1905   3.975   1.183   0.030 -0.7219 -0.6382  1.4303
  625SOL    HW2 1906   3.997   1.333   0.031  0.3607 -0.6962 -1.8781
  626SOL     OW 1907   3.307   0.260   0.108 -0.3132  0.0463 -0.3023
  626SOL    HW1 1908   3.305   0.341   0.158  0.1558  1.5685 -2.5755
  626SOL    HW2 1909   3.216   0.234   0.099 -0.4393  0.1006  0.7756
  627SOL     OW 1910   1.909   2.285   1.720 -0.2552  0.4033  0.4637
  627SOL    HW1 1911   1.934   2.300   1.811 -1.5868  1.8351  0.6507
  627SOL    HW2 1912   1.819   2.254   1.725 -0.7032  1.5150 -0.3922
  628SOL     OW 1913   0.808   1.180   2.711 -0.3334 -0.0846  0.1402
  628SOL    HW1 1914   0.731   1.229   2.683 -1.4114 -1.0695  1.2646
  628SOL    HW2 1915   0.852   1.239   2.773 -0.4140  0.3200 -0.1853
  629SOL     OW 1916   1.624   3.088   0.491  0.4846 -0.0150 -0.0943
  629SOL    HW1 1917   1.556   3.136   0.443  0.5620  1.2777  1.0374
  629SOL    HW2 1918   1.604   3.103   0.583  1.2401 -1.1686  0.2785
  630SOL     OW 1919   4.432   4.216   0.835  0.9073  0.0258 -0.2996
  630SOL    HW1 1920   4.526   4.221   0.853  0.7808  1.5252  0.0735
  630SOL    HW2 1921   4.418   4.126   0.807  2.1326 -0.8041  1.5248
  631SOL     OW 1922   2.429   2.632   1.915 -0.0748  0.5143 -0.1985
  631SOL    HW1 1923   2.480   2.553   1.934  0.0039  0.7641  0.6812
  631SOL    HW2 1924   2.493   2.692   1.877 -0.1621  0.1205 -0.9888
  632SOL     OW 1925   1.330   3.637   0.917 -0.1309 -0.0703 -0.1200
  632SOL    HW1 1926   1.265   3.612   0.984 -0.1959  0.7324  0.1393
  632SOL    HW2 1927   1.404   3.671   0.968 -0.1102  0.3820 -0.4480
  633SOL     OW 1928   1.589   0.771   2.518  0.2765  0.1612 -0.7258
  633SOL    HW1 1929   1.608   0.786   2.426 -2.1152  2.0692 -1.0037
  633SOL    HW2 1930   1.568   0.857   2.553 -0.5165 -0.7513  1.1973
  634SOL     OW 1931   1.129   3.539   1.940 -0.0406 -0.8086 -0.0407
  634SOL    HW1 1932   1.091   3.612   1.989  0.7117 -0.9046  0.7136
  634SOL    HW2 1933   1.223   3.542   1.962  0.5617 -0.1230 -2.3873
  635SOL     OW 1934   0.856   1.517   2.856 -0.7908  0.2971  0.4371
  635SOL    HW1 1935   0.789   1.563   2.906 -0.9372  0.0854  0.4390
  635SOL    HW2 1936   0.907   1.586   2.814  0.6029  0.5879  2.4620
  636SOL     OW 1937   2.649   0.304   1.702 -0.4043  0.3232 -0.4330
  636SOL    HW1 1938   2.744   0.293   1.693 -0.2842  1.8131 -1.3567
  636SOL    HW2 1939   2.638   0.391   1.741 -1.4053  0.7898 -1.6848
  637SOL     OW 1940   1.935   2.150   2.588  0.4803  0.2593  0.5114
  637SOL    HW1 1941   1.886   2.119   2.664  1.2930 -1.9331  0.2344
  637SOL    HW2 1942   1.870   2.195   2.534 -0.9867 -1.4790  0.7352
  638SOL     OW 1943   4.687   0.514   2.387 -0.1704  0.2232  0.1950
  638SOL    HW1 1944   4.737   0.591   2.362 -0.5766 -0.0765 -1.6864
  638SOL    HW2 1945   4.710   0.499   2.478 -0.5591  2.9280  0.8229
  639SOL     OW 1946   2.268   4.095   1.989 -0.3688  0.3258  0.5767
  639SOL    HW1 1947   2.175   4.115   1.976 -0.1141  1.7949  0.8814
  639SOL    HW2 1948   2.305   4.092   1.901 -0.3987  1.3327  0.5260
  640SOL     OW 1949   3.356   1.698   1.922  0.6256  0.3127  0.0314
  640SOL    HW1 1950   3.267   1.688   1.888  0.6171 -2.1589  0.6038
  640SOL    HW2 1951   3.385   1.784   1.889 -1.8595  1.0909 -0.3338
  641SOL     OW 1952   1.042   0.095   0.639 -0.1307  0.2913  0.2693
  641SOL    HW1 1953   1.030   0.069   0.548  1.0024  1.6669 -0.3147
  641SOL    HW2 1954   1.099   0.028   0.676  0.2163  0.2602 -0.3161
  642SOL     OW 1955   2.676   4.655   1.853 -0.0914  0.5052 -0.0828
  642SOL    HW1 1956   2.710   4.586   1.796  0.1137  0.2756  0.3109
  642SOL    HW2 1957   2.717   4.637   1.938 -2.2804 -0.6701  0.8156
  643SOL     OW 1958   4.660   1.940   2.653  0.0998 -0.2153 -0.3777
  643SOL    HW1 1959   4.612   1.924   2.572 -0.1030 -0.3098 -0.2380
  643SOL    HW2 1960   4.750   1.914   2.632  0.1078  0.0318 -0.6599
  644SOL     OW 1961   1.023   4.363   2.764  0.5701  0.1732 -0.5543
  644SOL    HW1 1962   1.070   4.381   2.683 -0.0160 -0.4048 -1.0379
  644SOL    HW2 1963   1.072   4.292   2.806  1.6201  1.3425  0.2612
  645SOL     OW 1964   2.353   2.993   2.769 -0.3258  0.5658 -0.0281
  645SOL    HW1 1965   2.420   2.964   2.831 -0.9772 -0.4962  0.2158
  645SOL    HW2 1966   2.401   3.020   2.692  0.3639 -1.6617 -0.4652
  646SOL     OW 1967   0.468   2.018   1.421  0.0059 -0.0517  0.3168
  646SOL    HW1 1968   0.521   2.020   1.342  0.8261 -2.6812  0.7133
  646SOL    HW2 1969   0.416   1.938   1.414 -0.4581  0.0421  2.0854
  647SOL     OW 1970   0.956   4.047   0.161 -0.2122 -0.1434  0.6172
  647SOL    HW1 1971   0.919   3.986   0.098  1.9657 -1.5954  0.6179
  647SOL    HW2 1972   1.051   4.034   0.154  0.4384  3.7942  0.1325
  648SOL     OW 1973   2.546   3.340   2.878 -0.4135 -0.1928 -0.4602
  648SOL    HW1 1974   2.634   3.356   2.912 -0.0742 -1.0066 -0.9365
  648SOL    HW2 1975   2.541   3.246   2.866 -1.2885 -0.1390 -0.6171
  649SOL     OW 1976   4.164   2.470   0.281  0.1439  0.0811 -0.2746
  649SOL    HW1 1977   4.093   2.429   0.232 -0.8466 -0.4277  1.4967
  649SOL    HW2 1978   4.219   2.511   0.214 -0.9787 -0.8092 -1.8007
  650SOL     OW 1979   0.158   2.317   1.397 -0.3352 -0.4190 -0.5404
  650SOL    HW1 1980   0.167   2.224   1.375 -1.1909 -0.9056  1.0192
  650SOL    HW2 1981   0.243   2.342   1.433 -0.7201 -1.1805  0.9636
  651SOL     OW 1982   1.245   3.192   1.845  0.0491 -0.3034 -0.3521
  651SOL    HW1 1983   1.158   3.188   1.884  0.1947 -1.2540 -0.1010
  651SOL    HW2 1984   1.252   3.281   1.810 -0.7200  0.0255  0.3097
  652SOL     OW 1985   2.129   0.015   0.768  0.3527 -0.1921  0.0148
  652SOL    HW1 1986   2.042   0.051   0.785 -0.8366 -1.7801 -2.0893
  652SOL    HW2 1987   2.179   0.088   0.733 -0.9893  0.1994 -1.1851
  653SOL     OW 1988   0.526   1.239   1.348 -0.1922 -0.4618 -0.1832
  653SOL    HW1 1989   0.464   1.188   1.400  0.5032  0.1125  1.2717
  653SOL    HW2 1990   0.491   1.328   1.350  1.3112  0.1466  1.7907
  654SOL     OW 1991   2.555   1.529   1.658 -0.2938  0.7171  0.0485
  654SOL    HW1 1992   2.617   1.503   1.727 -0.3420  1.2152  0.2802
  654SOL    HW2 1993   2.603   1.594   1.607 -0.7116  1.2996  0.3832
  655SOL     OW 1994   3.998   2.249   2.224  0.6527 -0.0018 -0.3628
  655SOL    HW1 1995   3.976   2.329   2.177  0.7745  0.9111  1.0727
  655SOL    HW2 1996   4.091   2.259   2.246  0.7933 -0.7664 -0.5715
  656SOL     OW 1997   1.047   3.561   2.551 -0.6285  0.1533  1.0149
  656SOL    HW1 1998   1.135   3.577   2.582  0.6085 -1.1508 -1.4792
  656SOL    HW2 1999   0.990   3.601   2.616  1.8031  1.9287  2.1817
  657SOL     OW 2000   1.014   2.701   2.210  0.2264  0.1498  0.1996
  657SOL    HW1 2001   1.069   2.696   2.288  0.9573  0.3059 -0.2949
  657SOL    HW2 2002   1.065   2.658   2.141  0.7966  2.3480 -0.8541
  658SOL     OW 2003   2.995   0.223   1.293 -0.2838  0.7455 -0.3774
  658SOL    HW1 2004   3.003   0.168   1.371  1.1739  0.4783 -0.6876
  658SOL    HW2 2005   2.949   0.168   1.230  0.0889  0.3175 -0.2817
  659SOL     OW 2006   2.489   4.610   3.049  0.0049 -0.2737 -0.4619
  659SOL    HW1 2007   2.514   4.518   3.035 -0.6625 -0.3718 -1.0993
  659SOL    HW2 2008   2.571   4.655   3.069  0.3768 -0.9594 -0.4121
  660SOL     OW 2009   2.120   3.555   0.963  0.5281 -0.2367  0.3455
  660SOL    HW1 2010   2.070   3.540   0.883  1.3516  1.2038 -0.4985
  660SOL    HW2 2011   2.199   3.502   0.952  0.1073 -0.9540  0.7542
  661SOL     OW 2012   1.647   3.640   3.051 -0.0864  0.5052 -0.4147
  661SOL    HW1 2013   1.643   3.548   3.080 -0.3044  0.8838  0.8324
  661SOL    HW2 2014   1.620   3.690   3.128  0.3548  1.6393 -0.9785
  662SOL     OW 2015   4.080   3.796   1.379 -0.1999  0.5549 -0.3530
  662SOL    HW1 2016   4.161   3.798   1.330  1.2126  1.0625  1.8489
  662SOL    HW2 2017   4.011   3.801   1.313  1.5318 -0.2474 -2.3023
  663SOL     OW 2018   4.669   3.839   1.371 -0.0260 -0.6023 -0.0042
  663SOL    HW1 2019   4.640   3.748   1.385  0.0085 -0.9098 -1.7731
  663SOL    HW2 2020   4.605   3.876   1.310  0.0468  0.5460  0.5859
  664SOL     OW 2021   4.403   1.135   0.940  0.8705  0.6220  0.9416
  664SOL    HW1 2022   4.438   1.102   0.857  0.8334  3.4679 -0.3262
  664SOL    HW2 2023   4.377   1.056   0.988  0.4088 -1.1547 -1.9561
  665SOL     OW 2024   0.430   1.613   2.592  0.4602 -0.4926 -0.0330
  665SOL    HW1 2025   0.380   1.668   2.653 -0.9794 -0.8133 -0.8662
  665SOL    HW2 2026   0.462   1.674   2.525  2.0084 -0.1466  0.9733
  666SOL     OW 2027   0.074   1.304   0.355 -0.3966 -0.0736 -0.1282
  666SOL    HW1 2028   0.057   1.222   0.309 -0.1452  0.1396 -0.6080
  666SOL    HW2 2029  -0.006   1.321   0.406 -0.5629 -0.4590 -0.2636
  667SOL     OW 2030   4.079   0.196   3.105 -0.2227  0.5008 -0.0924
  667SOL    HW1 2031   4.063   0.242   3.188  0.2979 -1.2466  1.0304
  667SOL    HW2 2032   4.132   0.257   3.054 -2.2196  2.4522  0.0003
  668SOL     OW 2033   3.077   4.509   1.180  0.3778 -0.4768  0.4239
  668SOL    HW1 2034   2.998   4.462   1.154  1.9936 -2.3242 -1.4764
  668SOL    HW2 2035   3.121   4.450   1.241  1.2067 -0.3282 -0.0159
  669SOL     OW 2036   0.387   1.490   1.350  0.0147 -0.0386 -0.3137
  669SOL    HW1 2037   0.421   1.566   1.396 -1.3617  1.5283 -1.7692
  669SOL    HW2 2038   0.310   1.522   1.303 -0.4861 -2.2748 -1.1605
  670SOL     OW 2039   1.397   4.638   2.286  0.2838 -0.1741 -0.7146
  670SOL    HW1 2040   1.431   4.706   2.227  2.4476 -0.0479  0.5704
  670SOL    HW2 2041   1.358   4.686   2.359  1.7858 -0.2481  0.1789
  671SOL     OW 2042   3.642   4.020   2.961 -0.5768 -0.3707  0.1356
  671SOL    HW1 2043   3.700   4.075   2.909 -1.5869  0.6579  0.0520
  671SOL    HW2 2044   3.631   3.940   2.909 -0.0129 -0.1708 -0.2995
  672SOL     OW 2045   2.999   0.546   0.971  0.1211  0.1119 -0.5826
  672SOL    HW1 2046   3.081   0.524   0.926  1.2664  1.8015  0.5577
  672SOL    HW2 2047   2.965   0.622   0.924 -0.7236 -0.4670 -0.9344
  673SOL     OW 2048   0.895   1.707   1.091 -0.4653  0.1886 -0.8427
  673SOL    HW1 2049   0.976   1.750   1.065 -0.6080  0.3673 -0.9931
  673SOL    HW2 2050   0.893   1.715   1.186 -0.8615  1.1945 -0.9175
  674SOL     OW 2051   1.813   0.822   1.903  0.3181  0.2547 -0.1783
  674SOL    HW1 2052   1.800   0.728   1.890 -0.3881  0.0961  1.4670
  674SOL    HW2 2053   1.908   0.833   1.903  0.4003 -0.3503 -0.9183
  675SOL     OW 2054   3.414   2.420   1.358 -0.3709 -0.5325 -0.1669
  675SOL    HW1 2055   3.479   2.395   1.423 -1.0817 -1.3942  0.2386
  675SOL    HW2 2056   3.460   2.417   1.274 -0.0817 -1.8878  0.0296
  676SOL     OW 2057   0.554   4.306   3.011  0.2413 -0.0081  0.5143
  676SOL    HW1 2058   0.648   4.287   3.005 -0.1437 -2.1594  0.4471
  676SOL    HW2 2059   0.532   4.348   2.928  1.1566  0.6736  0.6028
  677SOL     OW 2060   4.343   1.582   2.849 -0.3695  0.6092  0.6999
  677SOL    HW1 2061   4.337   1.671   2.815  2.3650  0.3834 -0.6440
  677SOL    HW2 2062   4.411   1.586   2.916  1.8142 -0.8796 -1.2833
  678SOL     OW 2063   3.462   4.140   1.508 -0.4026 -0.5358  0.2639
  678SOL    HW1 2064   3.374   4.111   1.531  0.0680 -3.2510 -1.0117
  678SOL    HW2 2065   3.451   4.190   1.427 -0.7865 -0.4810  0.3462
  679SOL     OW 2066   2.906   3.999   1.645 -0.0954 -0.3540  0.4299
  679SOL    HW1 2067   2.880   4.005   1.737 -0.2780  1.7013  0.2976
  679SOL    HW2 2068   2.988   4.049   1.640 -1.3722  1.7710 -0.9119
  680SOL     OW 2069   0.477   0.736   2.561  0.6680  0.6987 -0.6834
  680SOL    HW1 2070   0.451   0.826   2.583  1.3652  0.6642  0.3703
  680SOL    HW2 2071   0.564   0.746   2.522  1.2790  0.3994  0.5563
  681SOL     OW 2072   2.093   0.303   0.524  0.0543 -0.5186 -0.0059
  681SOL    HW1 2073   2.156   0.280   0.592 -2.7372 -0.8329  2.6480
  681SOL    HW2 2074   2.117   0.248   0.449  2.7508 -0.7402  0.9153
  682SOL     OW 2075   1.852   3.433   3.086 -0.4461  0.0284  0.6062
  682SOL    HW1 2076   1.879   3.349   3.047 -0.4430  0.4495 -0.3383
  682SOL    HW2 2077   1.758   3.424   3.098 -0.4033 -0.2145  0.7789
  683SOL     OW 2078   4.657   3.345   1.596 -0.3149  0.9392 -0.6555
  683SOL    HW1 2079   4.638   3.276   1.532 -1.5800  0.3223  0.3431
  683SOL    HW2 2080   4.752   3.344   1.605 -0.1180  0.9374 -2.3922
  684SOL     OW 2081   4.269   3.750   3.109  0.2093  0.1558 -0.3571
  684SOL    HW1 2082   4.279   3.843   3.130 -0.5394  0.2215 -0.2807
  684SOL    HW2 2083   4.182   3.728   3.141  0.3108 -0.5273 -0.5536
  685SOL     OW 2084   2.249   1.599   2.119  0.5598  0.7922  0.3280
  685SOL    HW1 2085   2.344   1.590   2.114  0.4855 -1.2762  1.6876
  685SOL    HW2 2086   2.216   1.552   2.042  0.6038 -0.7678  1.2118
  686SOL     OW 2087   3.571   1.904   1.396 -0.0191  0.6764 -0.3485
  686SOL    HW1 2088   3.506   1.875   1.332 -0.0176 -0.1043  0.0032
  686SOL    HW2 2089   3.532   1.981   1.437 -0.6736  0.2795 -0.2206
  687SOL     OW 2090   0.574   1.815   1.126  0.0871  0.1932  0.2118
  687SOL    HW1 2091   0.625   1.880   1.174  0.3706 -0.0739  0.2835
  687SOL    HW2 2092   0.603   1.825   1.035 -0.6642  0.8963  0.0458
  688SOL     OW 2093   3.358   0.761   0.427 -0.6738 -0.4718 -0.2204
  688SOL    HW1 2094   3.444   0.802   0.422 -0.7528 -0.3955 -1.1652
  688SOL    HW2 2095   3.375   0.667   0.413 -0.9338 -0.2164 -2.8005
  689SOL     OW 2096   2.044   3.263   1.626 -0.3901 -0.4567 -0.3501
  689SOL    HW1 2097   2.079   3.337   1.676  0.4077 -0.2821 -1.1431
  689SOL    HW2 2098   2.119   3.204   1.615 -0.0609  0.3175 -2.8244
  690SOL     OW 2099   2.490   1.943   2.157 -0.0794 -0.2264 -0.1446
  690SOL    HW1 2100   2.423   1.930   2.090 -0.2673 -2.2093  0.3575
  690SOL    HW2 2101   2.561   1.885   2.132  0.3393 -0.1186  0.7383
  691SOL     OW 2102   4.589   2.091   1.225 -1.0011 -0.1103 -0.6674
  691SOL    HW1 2103   4.680   2.098   1.255 -0.9297 -0.3629 -0.8183
  691SOL    HW2 2104   4.596   2.098   1.129 -0.9459 -1.8677 -0.8330
  692SOL     OW 2105   1.531   3.781   0.425 -0.1374  0.2110 -0.0073
  692SOL    HW1 2106   1.493   3.705   0.381  0.6930  0.3013 -0.8958
  692SOL    HW2 2107   1.522   3.852   0.362 -1.7241  1.1129  1.1412
  693SOL     OW 2108   1.013   1.578   0.286 -0.9445  0.4410 -0.7244
  693SOL    HW1 2109   0.942   1.518   0.309 -0.5583 -0.8500 -2.6040
  693SOL    HW2 2110   1.020   1.570   0.190  2.6560 -0.6200 -0.5087
  694SOL     OW 2111   0.363   3.219   3.246  0.0734  0.2001 -0.1415
  694SOL    HW1 2112   0.356   3.276   3.322 -0.1276 -1.0839  0.8435
  694SOL    HW2 2113   0.454   3.224   3.219 -0.2708  2.2472 -1.1358
  695SOL     OW 2114   4.005   4.256   1.584 -0.6047 -0.3306  0.3438
  695SOL    HW1 2115   4.054   4.338   1.579 -2.8168  1.1006  0.8153
  695SOL    HW2 2116   4.009   4.231   1.676  1.3880 -1.6951 -0.0387
  696SOL     OW 2117   3.624   3.035   0.613  0.3803  0.2350 -0.0851
  696SOL    HW1 2118   3.626   2.973   0.686 -1.8158  0.6695  0.4203
  696SOL    HW2 2119   3.576   3.110   0.647  0.0464  0.8014 -1.7249
  697SOL     OW 2120   1.499   3.911   0.182  0.2625 -0.1583  0.2362
  697SOL    HW1 2121   1.509   3.924   0.088  0.7080  1.4702  0.4748
  697SOL    HW2 2122   1.575   3.955   0.221 -0.3148 -0.1368  1.3852
  698SOL     OW 2123   0.668   1.447   0.088 -0.2855 -0.0814  0.0523
  698SOL    HW1 2124   0.613   1.466   0.012 -1.1682  0.5891  0.8258
  698SOL    HW2 2125   0.722   1.372   0.062 -1.7126 -0.8889 -0.6676
  699SOL     OW 2126   2.202   3.346   0.142 -0.1405  0.5224 -0.6090
  699SOL    HW1 2127   2.295   3.324   0.137 -0.2567 -0.1104 -0.0946
  699SOL    HW2 2128   2.198   3.421   0.200  0.1692  1.3486 -1.6337
  700SOL     OW 2129   1.453   2.461   3.146  0.2841 -0.2061 -0.1514
  700SOL    HW1 2130   1.395   2.528   3.110 -2.8857 -2.3772  0.4946
  700SOL    HW2 2131   1.472   2.404   3.072  1.1646  0.1950 -0.2401
  701SOL     OW 2132   0.511   3.648   0.008 -0.1141  0.4163 -0.0168
  701SOL    HW1 2133   0.506   3.623  -0.084 -0.8378 -1.0185  0.3870
  701SOL    HW2 2134   0.478   3.572   0.056 -0.1177  1.2746  1.4148
  702SOL     OW 2135   3.881   2.010   2.191  0.4249 -0.3712 -0.6229
  702SOL    HW1 2136   3.878   1.942   2.258  0.0671 -0.8349 -1.1067
  702SOL    HW2 2137   3.933   2.080   2.231  2.0567 -1.5149 -0.6759
  703SOL     OW 2138   4.142   1.196   3.008  0.7691 -0.1604  0.6637
  703SOL    HW1 2139   4.166   1.132   2.941  0.7422  0.1568  0.3487
  703SOL    HW2 2140   4.193   1.170   3.085  1.3939 -0.0625  0.2875
  704SOL     OW 2141   2.435   3.158   0.623 -0.2481 -0.2729  0.5540
  704SOL    HW1 2142   2.486   3.174   0.702  0.5952 -1.0609  0.1824
  704SOL    HW2 2143   2.374   3.232   0.618  0.2412  0.2059  1.4879
  705SOL     OW 2144   0.232   0.532   0.900  0.0262  0.0594 -0.0607
  705SOL    HW1 2145   0.261   0.467   0.964 -2.5731 -1.7086 -0.4919
  705SOL    HW2 2146   0.144   0.557   0.930  0.5560  2.7138 -0.4722
  706SOL     OW 2147   1.555   1.769   2.939 -0.0484 -0.2237 -0.5548
  706SOL    HW1 2148   1.558   1.747   3.032  2.1907 -2.0154 -0.9723
  706SOL    HW2 2149   1.471   1.733   2.909  0.0002 -1.1900  0.4157
  707SOL     OW 2150   2.525   2.655   1.326  0.0051  0.1961  0.1619
  707SOL    HW1 2151   2.461   2.669   1.396  0.5534  0.1705  0.6801
  707SOL    HW2 2152   2.474   2.621   1.253 -0.7759  1.3034  0.1515
  708SOL     OW 2153   1.034   2.133   0.815  0.0154  0.8680 -0.0827
  708SOL    HW1 2154   1.010   2.166   0.728  1.1314 -0.9765 -1.1810
  708SOL    HW2 2155   0.956   2.144   0.868 -0.5693  2.4295 -1.1917
  709SOL     OW 2156   1.474   2.843   1.737 -0.5820 -0.1042  0.5593
  709SOL    HW1 2157   1.528   2.917   1.709 -2.7267  1.5466  0.5044
  709SOL    HW2 2158   1.499   2.771   1.680  1.2808  0.6768  0.3294
  710SOL     OW 2159   3.529   1.292   0.118 -0.7469  0.2994  0.7542
  710SOL    HW1 2160   3.513   1.250   0.202  1.1510 -0.1263  0.9560
  710SOL    HW2 2161   3.604   1.245   0.082 -0.5672  1.4686 -0.4750
  711SOL     OW 2162   3.190   1.041   2.107  0.2090 -0.2025 -0.1597
  711SOL    HW1 2163   3.138   0.979   2.158  0.5205  0.2492  0.7233
  711SOL    HW2 2164   3.261   1.067   2.165  1.4159 -0.7551 -1.3131
  712SOL     OW 2165   0.169   2.289   0.466 -0.2083 -0.9706  0.3644
  712SOL    HW1 2166   0.075   2.274   0.458 -0.5967  0.9624  0.7793
  712SOL    HW2 2167   0.185   2.372   0.420  1.2327 -1.0816  0.6009
  713SOL     OW 2168   2.413   0.900   0.771  0.2198 -0.3625 -0.4511
  713SOL    HW1 2169   2.480   0.921   0.837  0.1885 -0.3663 -0.4182
  713SOL    HW2 2170   2.350   0.971   0.777 -1.0306 -1.5154  1.1652
  714SOL     OW 2171   3.492   2.137   1.535  0.5012  0.5096  0.1520
  714SOL    HW1 2172   3.541   2.124   1.617 -1.6570 -0.9335  1.3156
  714SOL    HW2 2173   3.406   2.168   1.564  0.4593  2.4308 -1.7783
  715SOL     OW 2174   0.675   1.577   1.652 -0.3128  0.0520  0.2608
  715SOL    HW1 2175   0.695   1.577   1.558 -0.0522  0.0872  0.3157
  715SOL    HW2 2176   0.652   1.668   1.672 -1.6741 -0.2019 -0.0397
  716SOL     OW 2177   0.882   0.190   0.151  0.0423 -0.1681 -0.0927
  716SOL    HW1 2178   0.790   0.198   0.175  0.1077  1.0504 -0.2176
  716SOL    HW2 2179   0.895   0.095   0.140 -1.4556 -0.2953 -1.1259
  717SOL     OW 2180   2.077   2.907   0.818  0.4881  0.0017  0.2799
  717SOL    HW1 2181   2.144   2.906   0.749  0.3975 -2.1019  0.1711
  717SOL    HW2 2182   1.996   2.929   0.772  0.6439 -0.0919 -0.0451
  718SOL     OW 2183   1.184   2.214   2.283 -0.2747  0.3680  0.6970
  718SOL    HW1 2184   1.124   2.176   2.347 -0.1668  0.9827  1.1748
  718SOL    HW2 2185   1.271   2.185   2.313 -0.3041 -0.3427  0.1294
  719SOL     OW 2186   4.215   3.094   1.732  0.4374  0.1598  0.0729
  719SOL    HW1 2187   4.210   3.186   1.755  0.7168  0.1630  0.1164
  719SOL    HW2 2188   4.165   3.087   1.650 -0.5576  0.1433  0.6651
  720SOL     OW 2189   2.314   2.092   3.195  0.0968  0.4136 -0.4043
  720SOL    HW1 2190   2.223   2.060   3.193 -0.3978  1.6688  0.8366
  720SOL    HW2 2191   2.349   2.058   3.277  0.7593 -0.0505 -0.8728
  721SOL     OW 2192   1.460   0.790   1.789 -0.2886 -0.2044 -0.7067
  721SOL    HW1 2193   1.449   0.738   1.869 -2.1040  0.9810 -0.1258
  721SOL    HW2 2194   1.499   0.872   1.819 -1.1607  0.3203 -0.9834
  722SOL     OW 2195   3.363   0.555   1.471 -0.7578 -0.5087 -0.0670
  722SOL    HW1 2196   3.309   0.496   1.525 -1.3003  1.1119  1.2511
  722SOL    HW2 2197   3.309   0.633   1.460  1.3089  1.2406  1.4126
  723SOL     OW 2198   1.259   0.039   1.520  0.1077  0.0701 -0.2033
  723SOL    HW1 2199   1.187   0.076   1.469  1.2353  1.8422 -0.6000
  723SOL    HW2 2200   1.226   0.035   1.609 -0.5462  0.6966 -0.4082
  724SOL     OW 2201   3.114   3.355   0.857  0.3373 -0.1088 -0.2022
  724SOL    HW1 2202   3.044   3.417   0.879  0.2355  0.4165 -1.8896
  724SOL    HW2 2203   3.121   3.299   0.935  0.9819  2.4532  1.7298
  725SOL     OW 2204   0.177   3.413   0.213 -0.1527  0.6600  0.0938
  725SOL    HW1 2205   0.110   3.396   0.279 -1.0334  0.5009 -0.8238
  725SOL    HW2 2206   0.196   3.326   0.176 -1.3141  1.0021 -1.4075
  726SOL     OW 2207   1.307   0.994   2.043  0.1829  0.8032 -0.9862
  726SOL    HW1 2208   1.228   1.049   2.043 -0.1580  0.3217 -0.6033
  726SOL    HW2 2209   1.296   0.936   2.118 -0.4002 -1.0964 -2.4597
  727SOL     OW 2210   1.816   3.755   0.373 -0.5047 -0.8260  0.3858
  727SOL    HW1 2211   1.897   3.718   0.408  0.0325  1.0484  1.2314
  727SOL    HW2 2212   1.751   3.740   0.442 -0.1990  0.0963  0.8854
  728SOL     OW 2213   3.802   0.693   0.606  0.0336 -0.2958 -0.0871
  728SOL    HW1 2214   3.788   0.601   0.587 -0.5228 -0.0559 -0.8647
  728SOL    HW2 2215   3.779   0.703   0.699 -1.7056 -0.5746 -0.4650
  729SOL     OW 2216   1.033   1.963   1.621 -0.0676 -0.0946  0.0587
  729SOL    HW1 2217   0.982   1.899   1.670  2.5048 -2.0112  0.4569
  729SOL    HW2 2218   1.021   2.045   1.669 -1.4589 -0.8140  1.0189
  730SOL     OW 2219   0.490   4.055   1.177  0.1243 -0.1935  0.3340
  730SOL    HW1 2220   0.460   4.114   1.247 -1.7486 -1.4195  0.6433
  730SOL    HW2 2221   0.581   4.036   1.200 -0.6116 -1.0641  2.8437
  731SOL     OW 2222   1.032   0.330   2.365 -0.0217 -0.5179  0.3672
  731SOL    HW1 2223   1.038   0.244   2.323 -1.5110  0.3842 -1.9249
  731SOL    HW2 2224   0.989   0.313   2.449 -0.1825 -2.0193  0.0069
  732SOL     OW 2225   2.252   3.593   0.456  0.1228  0.1450 -0.4427
  732SOL    HW1 2226   2.246   3.579   0.362  1.7351 -0.3158 -0.5032
  732SOL    HW2 2227   2.176   3.649   0.477 -0.7723 -0.4918 -1.8360
  733SOL     OW 2228   3.766   0.404   2.343 -0.6827 -0.7494 -0.2216
  733SOL    HW1 2229   3.764   0.330   2.404  0.4097 -0.4686  0.1856
  733SOL    HW2 2230   3.855   0.404   2.308 -0.7173  0.2672 -0.3507
  734SOL     OW 2231   3.228   4.680   1.363  0.1590 -0.5942 -0.1578
  734SOL    HW1 2232   3.156   4.650   1.308  1.0143 -0.4538 -1.3698
  734SOL    HW2 2233   3.185   4.728   1.434 -1.0943 -2.5355  0.4924
  735SOL     OW 2234   1.307   3.855   3.324  0.3316  0.1732 -0.2430
  735SOL    HW1 2235   1.279   3.787   3.385 -0.0942 -0.1299 -0.7696
  735SOL    HW2 2236   1.266   3.935   3.356  1.7429  0.4341  1.0475
  736SOL     OW 2237   1.021   0.761   0.510 -0.0718  0.6133  0.3846
  736SOL    HW1 2238   1.012   0.807   0.594  0.6150  0.2904  0.6388
  736SOL    HW2 2239   1.090   0.696   0.525 -0.5295 -0.0193 -0.1814
  737SOL     OW 2240   2.730   3.446   1.724  0.2121 -0.4927 -0.5643
  737SOL    HW1 2241   2.747   3.527   1.674  1.7763 -1.1486 -1.1562
  737SOL    HW2 2242   2.814   3.424   1.763 -0.7491 -0.5500  1.6336
  738SOL     OW 2243   2.845   2.169   1.552 -0.3160 -0.1052  0.6153
  738SOL    HW1 2244   2.844   2.264   1.537 -1.4709 -0.2217 -0.1476
  738SOL    HW2 2245   2.823   2.131   1.467 -1.0796 -1.0161  1.1993
  739SOL     OW 2246   1.393   3.221   0.810  0.5165 -0.3720 -0.4864
  739SOL    HW1 2247   1.394   3.308   0.770  0.7578 -0.3386 -0.4072
  739SOL    HW2 2248   1.360   3.236   0.899  0.7723 -0.3276 -0.3971
  740SOL     OW 2249   0.955   2.340   1.682  0.5468 -0.0586  0.2228
  740SOL    HW1 2250   1.037   2.291   1.687  0.8321  0.2942 -0.6955
  740SOL    HW2 2251   0.887   2.276   1.698  1.0372 -0.1359  2.1850
  741SOL     OW 2252   1.439   0.464   1.002  0.1007 -0.0112  0.4709
  741SOL    HW1 2253   1.497   0.515   0.946  0.1561 -0.6273 -0.0316
  741SOL    HW2 2254   1.384   0.415   0.941  1.1988 -1.8954  0.9307
  742SOL     OW 2255   2.023   1.867   0.182 -0.2560 -0.1479 -0.1173
  742SOL    HW1 2256   1.987   1.912   0.105 -2.1412 -1.3924 -0.0426
  742SOL    HW2 2257   2.081   1.932   0.222 -0.1145  0.9409 -1.9305
  743SOL     OW 2258   0.600   3.487   2.457  0.3169  0.1263 -0.4148
  743SOL    HW1 2259   0.549   3.426   2.510  0.9948  0.4102  0.5918
  743SOL    HW2 2260   0.691   3.464   2.474  0.5593  0.5654 -1.0594
  744SOL     OW 2261   4.550   0.449   2.150  0.6944  0.2324 -0.5604
  744SOL    HW1 2262   4.494   0.411   2.217  0.0426  0.4629 -0.9696
  744SOL    HW2 2263   4.634   0.463   2.194  1.1652 -2.2073 -0.5290
  745SOL     OW 2264   1.897   0.573   2.550  0.0937  0.0920  0.1388
  745SOL    HW1 2265   1.964   0.547   2.487  1.6507  0.0554  1.7153
  745SOL    HW2 2266   1.902   0.668   2.553 -0.1029  0.1047  0.0887
  746SOL     OW 2267   0.889   4.247   3.282  0.2227  0.0769 -0.0240
  746SOL    HW1 2268   0.834   4.276   3.355  0.5795 -0.7258  0.5878
  746SOL    HW2 2269   0.837   4.263   3.204  0.1101  1.6257  0.3297
  747SOL     OW 2270   1.726   1.234   1.448  0.3367  0.1959  0.3031
  747SOL    HW1 2271   1.736   1.315   1.399 -0.5649  0.5924  0.7659
  747SOL    HW2 2272   1.658   1.252   1.513 -0.0280 -0.9822  0.2833
  748SOL     OW 2273   0.200   4.602   2.511 -0.1812  0.2025 -0.2721
  748SOL    HW1 2274   0.281   4.560   2.483 -0.8893  0.0782 -2.2849
  748SOL    HW2 2275   0.146   4.531   2.546  0.1344  0.1050  0.0224
  749SOL     OW 2276   4.170   0.884   1.344  0.4176  0.1509  0.8036
  749SOL    HW1 2277   4.174   0.947   1.272 -1.4004  0.7775  1.1964
  749SOL    HW2 2278   4.157   0.938   1.422 -0.6535 -0.6742  1.2132
  750SOL     OW 2279   2.735   2.750   1.495  0.2690 -0.1057  0.3778
  750SOL    HW1 2280   2.676   2.716   1.428  1.0039 -1.2224  0.2631
  750SOL    HW2 2281   2.725   2.845   1.490  1.4724 -0.0164 -2.4745
  751SOL     OW 2282   2.963   2.814   0.911 -0.3233 -0.4218 -0.3012
  751SOL    HW1 2283   3.044   2.800   0.861  0.4051 -2.9379  1.4292
  751SOL    HW2 2284   2.992   2.848   0.995 -1.0572 -1.2121  0.2893
  752SOL     OW 2285   1.323   2.804   2.179 -0.4264 -0.0141  0.1195
  752SOL    HW1 2286   1.280   2.823   2.263 -0.2899  1.4245 -0.1035
  752SOL    HW2 2287   1.398   2.749   2.202  0.3394  1.3785  1.1225
  753SOL     OW 2288   2.370   0.464   2.314 -0.4600 -0.1247 -0.5248
  753SOL    HW1 2289   2.453   0.505   2.290 -0.3833  0.1610  0.1912
  753SOL    HW2 2290   2.382   0.371   2.297  0.7209 -0.3817  1.4246
  754SOL     OW 2291   1.905   2.932   2.502  0.2940 -0.3066  0.2861
  754SOL    HW1 2292   1.938   2.977   2.580  1.1840 -0.0427 -0.2297
  754SOL    HW2 2293   1.983   2.898   2.460 -0.1939 -0.5291 -0.4414
  755SOL     OW 2294   4.517   2.210   1.879 -0.2273 -0.3695 -0.1440
  755SOL    HW1 2295   4.423   2.193   1.878 -0.1474 -0.8137 -0.1180
  755SOL    HW2 2296   4.555   2.136   1.927 -0.0040  0.5346  1.1089
  756SOL     OW 2297   2.463   3.259   0.135  0.0703 -0.2867 -0.1422
  756SOL    HW1 2298   2.495   3.256   0.044  1.5994  0.2739  0.3484
  756SOL    HW2 2299   2.542   3.269   0.188 -0.9587  1.6965  1.1209
  757SOL     OW 2300   3.630   3.516   1.887  0.4640 -0.8194  0.1988
  757SOL    HW1 2301   3.694   3.546   1.822  0.6102 -0.3142  0.5653
  757SOL    HW2 2302   3.579   3.449   1.842 -0.3220  0.4528 -0.8622
  758SOL     OW 2303   3.296   4.664   1.062  0.0747  0.1648  0.0574
  758SOL    HW1 2304   3.222   4.616   1.100  1.1954 -0.8053  1.1168
  758SOL    HW2 2305   3.373   4.629   1.108  1.2229  0.9273 -1.2168
  759SOL     OW 2306   3.004   2.452   2.966 -0.0891  0.2209  0.2144
  759SOL    HW1 2307   3.068   2.520   2.945 -1.0512  1.2471  0.5066
  759SOL    HW2 2308   3.042   2.407   3.041  1.5102 -0.9150 -1.2104
  760SOL     OW 2309   0.967   4.186   1.155  0.1882  0.6382  0.9432
  760SOL    HW1 2310   1.013   4.218   1.077 -0.8036 -1.2483 -0.4945
  760SOL    HW2 2311   1.028   4.124   1.195 -0.0706  0.1235  0.5416
  761SOL     OW 2312   3.989   4.539   0.155  0.3727  0.1921  0.1008
  761SOL    HW1 2313   4.077   4.507   0.136  1.0361  1.5365  0.7559
  761SOL    HW2 2314   3.983   4.623   0.110 -0.3553  0.3848  0.5324
  762SOL     OW 2315   3.766   1.505   0.453 -0.3086 -0.6214  0.2574
  762SOL    HW1 2316   3.742   1.550   0.533 -0.7620 -0.2837 -0.0641
  762SOL    HW2 2317   3.684   1.495   0.405  0.1170  0.1518 -0.6552
  763SOL     OW 2318   1.561   4.480   2.431  0.2923 -0.6539  0.0544
  763SOL    HW1 2319   1.638   4.493   2.375 -0.1483 -2.2895 -0.9727
  763SOL    HW2 2320   1.494   4.535   2.391  0.3978 -0.6621 -0.1383
  764SOL     OW 2321   2.761   0.729   1.375  0.5892  0.0508 -0.0882
  764SOL    HW1 2322   2.849   0.694   1.385  0.5949 -0.4272 -1.6935
  764SOL    HW2 2323   2.703   0.654   1.389  0.3735  0.4789  1.5563
  765SOL     OW 2324   0.614   0.815   1.682  0.1590  0.3392 -0.9464
  765SOL    HW1 2325   0.611   0.906   1.654 -1.1344 -0.0647 -2.2339
  765SOL    HW2 2326   0.523   0.793   1.704  0.4979 -0.5543 -0.3670
  766SOL     OW 2327   1.166   4.208   1.439  0.0396  0.3682 -0.0052
  766SOL    HW1 2328   1.135   4.248   1.521 -1.4124 -0.1085 -0.3141
  766SOL    HW2 2329   1.116   4.127   1.431  1.4523 -0.4874 -0.4774
  767SOL     OW 2330   4.284   4.484   1.826 -0.0805 -0.6135  0.1538
  767SOL    HW1 2331   4.332   4.563   1.847 -1.3851 -0.0721  1.2103
  767SOL    HW2 2332   4.298   4.426   1.901 -0.9697 -0.4842  0.4323
  768SOL     OW 2333   3.579   2.071   1.792 -0.4983 -0.5183  0.2185
  768SOL    HW1 2334   3.608   1.980   1.795  0.6277 -0.1633  0.6420
  768SOL    HW2 2335   3.607   2.108   1.875 -1.0962  0.1834  0.1211
  769SOL     OW 2336   2.839   1.781   0.192  0.1613  0.1027  0.6382
  769SOL    HW1 2337   2.800   1.745   0.112  0.6277 -0.7012  0.7708
  769SOL    HW2 2338   2.782   1.855   0.214 -0.7382 -0.4738  0.2983
  770SOL     OW 2339   4.091   1.535   0.648 -0.0051 -0.4404  0.2063
  770SOL    HW1 2340   4.013   1.574   0.687 -0.3929 -1.8357  0.8840
  770SOL    HW2 2341   4.150   1.520   0.722  1.0425  0.8099 -0.3213
  771SOL     OW 2342   0.210   3.592   0.679 -0.2871  0.2003 -0.4274
  771SOL    HW1 2343   0.242   3.536   0.750 -1.8676 -0.4636 -0.2044
  771SOL    HW2 2344   0.199   3.533   0.605 -0.3435  0.5507 -0.6979
  772SOL     OW 2345   1.805   2.455   1.337 -0.8765 -0.8611  0.4866
  772SOL    HW1 2346   1.840   2.370   1.309  0.9984  0.0536 -0.0806
  772SOL    HW2 2347   1.822   2.513   1.263  1.2001  0.8486  2.1592
  773SOL     OW 2348   4.507   1.812   2.023  0.2106 -0.1245  0.5643
  773SOL    HW1 2349   4.447   1.754   1.976 -0.4220  0.5152  0.5744
  773SOL    HW2 2350   4.554   1.753   2.083 -1.1409 -0.4855  1.2968
  774SOL     OW 2351   3.886   3.685   1.672  0.1393 -0.2597 -0.0805
  774SOL    HW1 2352   3.862   3.766   1.627 -0.9685  0.4144  1.5939
  774SOL    HW2 2353   3.833   3.618   1.629 -1.4583  0.4854  0.6171
  775SOL     OW 2354   0.682   3.539   0.628 -0.4871 -0.0898 -0.2190
  775SOL    HW1 2355   0.678   3.632   0.606  1.7718  0.4487  1.2210
  775SOL    HW2 2356   0.688   3.494   0.543 -0.0694  1.2182 -0.9096
  776SOL     OW 2357   3.636   2.763   0.468  0.1417  0.5701 -0.2599
  776SOL    HW1 2358   3.673   2.726   0.548 -1.2027 -0.7365 -0.2051
  776SOL    HW2 2359   3.703   2.824   0.437  1.0133  0.5376  1.4376
  777SOL     OW 2360   3.491   3.857   2.142 -0.2190  0.8253 -0.1851
  777SOL    HW1 2361   3.560   3.893   2.086 -1.4378  1.2427 -1.4736
  777SOL    HW2 2362   3.429   3.929   2.154 -0.7436  0.2837  0.4418
  778SOL     OW 2363   4.313   2.632   1.144  0.4160 -0.1417 -0.1571
  778SOL    HW1 2364   4.337   2.570   1.213  1.3200 -0.6019 -0.8720
  778SOL    HW2 2365   4.287   2.577   1.070  0.8221  0.3364 -0.6597
  779SOL     OW 2366   4.376   0.229   1.540 -0.4922 -0.5125  0.4370
  779SOL    HW1 2367   4.333   0.315   1.540  1.5155  0.6170 -2.0904
  779SOL    HW2 2368   4.325   0.176   1.479  0.4162  0.1415 -0.9199
  780SOL     OW 2369   2.106   4.540   2.176  0.0796  0.0407 -0.1229
  780SOL    HW1 2370   2.182   4.558   2.231 -1.2903  0.4571  1.7387
  780SOL    HW2 2371   2.083   4.624   2.138 -0.3983  0.2662  0.6354
  781SOL     OW 2372   2.402   0.505   1.941 -0.3459 -0.3116 -0.0150
  781SOL    HW1 2373   2.475   0.547   1.987 -0.3351  1.2022 -1.3446
  781SOL    HW2 2374   2.428   0.506   1.849 -1.8950 -0.0677 -0.4671
  782SOL     OW 2375   2.480   0.147   2.852  0.0408  0.4360 -0.2195
  782SOL    HW1 2376   2.394   0.184   2.831  0.4875  1.7360  0.1537
  782SOL    HW2 2377   2.495   0.172   2.943  1.4960  1.6116 -0.7486
  783SOL     OW 2378   0.751   2.523   2.204 -0.0774  0.1384  0.0473
  783SOL    HW1 2379   0.821   2.525   2.270 -0.0272  0.5353 -0.0160
  783SOL    HW2 2380   0.794   2.496   2.124 -0.6754 -3.7049  0.8055
  784SOL     OW 2381   2.150   2.325   2.517  0.5318  0.0643 -0.0006
  784SOL    HW1 2382   2.133   2.409   2.473 -1.3483 -0.7077 -0.8941
  784SOL    HW2 2383   2.067   2.278   2.510  1.4264 -1.7282  0.8287
  785SOL     OW 2384   1.179   4.711   2.572 -0.5341  0.0167  0.8647
  785SOL    HW1 2385   1.085   4.701   2.585 -0.7335  1.4060  0.6166
  785SOL    HW2 2386   1.205   4.777   2.636 -0.1893  1.4989 -0.7489
  786SOL     OW 2387   2.937   0.680   2.749 -0.6322 -0.0656 -0.4567
  786SOL    HW1 2388   3.013   0.695   2.805 -0.6934 -0.5849 -0.2329
  786SOL    HW2 2389   2.869   0.650   2.808 -0.9792  0.2669 -0.6777
  787SOL     OW 2390   3.714   4.388   1.314 -0.4081 -0.2407  0.0814
  787SOL    HW1 2391   3.627   4.426   1.307  0.1860  1.2556  0.4390
  787SOL    HW2 2392   3.765   4.453   1.362  0.3154 -2.0878  2.0163
  788SOL     OW 2393   2.282   1.952   1.959 -0.4578  0.0098  0.2216
  788SOL    HW1 2394   2.300   2.046   1.965 -0.2698  0.3711 -3.7753
  788SOL    HW2 2395   2.257   1.937   1.868  1.1127 -4.0824  0.2382
  789SOL     OW 2396   0.923   4.366   2.086  0.3331 -0.1551  0.1438
  789SOL    HW1 2397   0.865   4.289   2.085  0.3492 -0.1681  0.2013
  789SOL    HW2 2398   0.863   4.441   2.083  0.3376 -0.1460 -2.3305
  790SOL     OW 2399   1.179   1.399   2.670  0.6136  0.2410  0.0722
  790SOL    HW1 2400   1.090   1.426   2.647  0.9875  1.2720 -0.2060
  790SOL    HW2 2401   1.193   1.437   2.757 -0.0094 -1.8187  1.1478
  791SOL     OW 2402   4.086   3.137   0.141 -0.3434  0.5963 -0.4033
  791SOL    HW1 2403   3.995   3.139   0.113 -0.2535  0.6169 -0.6991
  791SOL    HW2 2404   4.100   3.222   0.183 -0.4845  0.5578 -0.2768
  792SOL     OW 2405   0.129   4.334   0.062  0.4598  0.2531 -0.1123
  792SOL    HW1 2406   0.108   4.305   0.151  0.0034  0.6090 -0.1013
  792SOL    HW2 2407   0.121   4.255   0.008 -2.5807  0.6279 -0.3964
  793SOL     OW 2408   1.937   3.520   0.734  0.0797 -0.2997  0.0628
  793SOL    HW1 2409   1.921   3.444   0.678  0.2072  0.2431 -0.7321
  793SOL    HW2 2410   1.855   3.532   0.782  0.3392 -1.4330  0.8204
  794SOL     OW 2411   0.381   1.294   0.135 -0.2115  0.6054  0.5762
  794SOL    HW1 2412   0.294   1.256   0.135 -0.7518  1.7530 -0.5786
  794SOL    HW2 2413   0.419   1.268   0.219 -0.9166 -1.5184  0.2958
  795SOL     OW 2414   1.161   3.444   0.069 -0.4589 -0.3855 -0.1744
  795SOL    HW1 2415   1.136   3.388   0.143 -1.5129  1.5322  1.0184
  795SOL    HW2 2416   1.077   3.473   0.032  0.0155  1.3155  0.0114
  796SOL     OW 2417   0.735   3.302   0.455  0.0625 -0.5221  0.2445
  796SOL    HW1 2418   0.777   3.253   0.527 -0.3565  1.3373  1.8534
  796SOL    HW2 2419   0.729   3.239   0.384  1.5794 -2.1364  1.4390
  797SOL     OW 2420   1.393   3.487   1.215  0.0077  1.0689  0.4029
  797SOL    HW1 2421   1.337   3.522   1.285 -1.1277  1.5620 -0.7004
  797SOL    HW2 2422   1.472   3.457   1.260 -1.1204  0.3588  2.0423
  798SOL     OW 2423   1.506   3.262   2.773 -0.2673  0.0980 -0.0727
  798SOL    HW1 2424   1.546   3.297   2.693  0.4806  1.2944  0.7951
  798SOL    HW2 2425   1.484   3.339   2.825  1.4442 -0.6302  1.9142
  799SOL     OW 2426   4.528   2.103   3.000 -0.6136 -0.1193 -0.0193
  799SOL    HW1 2427   4.442   2.083   3.038 -0.2106  1.4336  1.9106
  799SOL    HW2 2428   4.508   2.148   2.918 -1.5851 -1.4192 -0.5317
  800SOL     OW 2429   0.749   4.281   1.505  0.2513 -0.1289 -0.3595
  800SOL    HW1 2430   0.777   4.268   1.596 -1.0454  0.4802  0.1536
  800SOL    HW2 2431   0.654   4.291   1.511  0.1103 -0.4557 -1.8359
  801SOL     OW 2432   0.956   0.663   3.227 -0.4032  0.0196 -0.2020
  801SOL    HW1 2433   1.043   0.660   3.187  0.8235  2.6462  1.9532
  801SOL    HW2 2434   0.898   0.691   3.156  0.4540 -1.7172 -1.6589
  802SOL     OW 2435   2.165   0.280   1.362  0.4681 -0.4386 -0.1059
  802SOL    HW1 2436   2.217   0.273   1.443  1.4648  0.5453 -0.6369
  802SOL    HW2 2437   2.212   0.344   1.309 -0.9131 -0.0718 -0.9227
  803SOL     OW 2438   4.250   2.216   1.148  0.2973 -0.2261  0.0409
  803SOL    HW1 2439   4.269   2.147   1.085  0.3296 -1.0289  0.9196
  803SOL    HW2 2440   4.164   2.250   1.121 -0.2109 -1.3292  0.2217
  804SOL     OW 2441   3.733   4.610   3.325 -0.1196 -0.6026 -0.4832
  804SOL    HW1 2442   3.774   4.554   3.259  0.8493 -2.1905  1.3463
  804SOL    HW2 2443   3.668   4.554   3.367 -3.1160  1.3752 -2.1780
  805SOL     OW 2444   0.923   1.294   3.011  0.0386 -0.0119  0.2219
  805SOL    HW1 2445   0.887   1.360   2.952 -0.5328  0.2538  0.8582
  805SOL    HW2 2446   0.857   1.283   3.079  0.9911  0.2083  1.2165
  806SOL     OW 2447   1.190   3.047   2.760 -0.1123  0.0148 -0.4518
  806SOL    HW1 2448   1.198   3.140   2.736 -2.2339 -0.0664 -1.6573
  806SOL    HW2 2449   1.281   3.019   2.775  0.5310  2.4609  0.7661
  807SOL     OW 2450   0.144   4.352   3.046  0.3763 -0.7957  0.1477
  807SOL    HW1 2451   0.176   4.359   2.956  0.2915 -0.0759  0.1650
  807SOL    HW2 2452   0.064   4.299   3.039 -1.3680  1.7448 -0.6825
  808SOL     OW 2453   1.761   0.691   0.020  0.1272  0.4692 -0.1954
  808SOL    HW1 2454   1.768   0.627   0.090  0.7513  0.1393 -0.5450
  808SOL    HW2 2455   1.812   0.766   0.050 -0.0700  0.5499 -0.0606
  809SOL     OW 2456   2.519   0.523   3.152 -0.1625  0.3745  0.2169
  809SOL    HW1 2457   2.605   0.548   3.185 -0.3081  0.8171  0.2662
  809SOL    HW2 2458   2.458   0.581   3.197 -0.5585 -0.4134  0.7060
  810SOL     OW 2459   3.122   1.105   2.956  0.1882  0.5259  0.0813
  810SOL    HW1 2460   3.215   1.125   2.948  0.6945 -0.7699  1.9758
  810SOL    HW2 2461   3.089   1.107   2.866  1.8501  1.7961 -0.5446
  811SOL     OW 2462   2.995   0.635   1.448 -0.2962 -0.1957  0.0518
  811SOL    HW1 2463   3.068   0.695   1.464 -2.1430  1.9253  1.2332
  811SOL    HW2 2464   3.024   0.579   1.377  2.8501 -0.1518  1.1619
  812SOL     OW 2465   0.416   0.372   1.035 -0.2693  0.8723 -0.7370
  812SOL    HW1 2466   0.507   0.384   1.063 -0.7719 -0.0143  1.5109
  812SOL    HW2 2467   0.423   0.333   0.948  1.5657 -0.3812 -0.1114
  813SOL     OW 2468   1.650   4.658   1.807  0.8922  0.3889 -0.4875
  813SOL    HW1 2469   1.689   4.582   1.763  0.6081  0.1967 -0.4098
  813SOL    HW2 2470   1.617   4.711   1.735  0.8346  0.2972 -0.5296
  814SOL     OW 2471   1.586   4.385   0.275 -0.3313  0.5540 -0.1524
  814SOL    HW1 2472   1.571   4.447   0.346 -0.4597 -1.8465  2.0652
  814SOL    HW2 2473   1.498   4.364   0.242 -0.4402  0.1396  0.3946
  815SOL     OW 2474   3.533   4.411   0.740  0.0855  0.5266  0.7203
  815SOL    HW1 2475   3.469   4.354   0.696  0.7845 -0.1799  0.5937
  815SOL    HW2 2476   3.594   4.350   0.782 -0.5021  1.1622  2.6293
  816SOL     OW 2477   4.427   0.710   2.120  0.2479 -0.3950  0.0122
  816SOL    HW1 2478   4.463   0.622   2.128  1.3073  0.0969  0.9869
  816SOL    HW2 2479   4.504   0.768   2.121 -0.1088  0.4417 -3.9973
  817SOL     OW 2480   1.271   4.450   2.648 -0.6174  0.5193  0.1516
  817SOL    HW1 2481   1.230   4.536   2.654  1.7965  1.8151 -0.4477
  817SOL    HW2 2482   1.311   4.437   2.734 -2.1295 -0.6753  0.7021
  818SOL     OW 2483   3.319   4.052   2.179  0.2077  0.5931  0.0643
  818SOL    HW1 2484   3.352   4.141   2.188  1.6052  0.0220  1.1783
  818SOL    HW2 2485   3.286   4.030   2.266  1.4770 -0.5190  0.3196
  819SOL     OW 2486   1.316   2.651   3.030 -0.2602 -1.0905 -0.2633
  819SOL    HW1 2487   1.315   2.745   3.012  0.3843 -1.3774 -2.0571
  819SOL    HW2 2488   1.228   2.622   3.007 -1.3279 -0.5856  2.7799
  820SOL     OW 2489   3.080   1.925   0.170 -0.3444  0.6259  0.8493
  820SOL    HW1 2490   3.088   1.955   0.261  1.0531  0.8596  0.6809
  820SOL    HW2 2491   2.999   1.876   0.168 -0.5449  0.8567  2.1643
  821SOL     OW 2492   1.508   0.713   2.041 -0.4683 -0.3607 -0.4603
  821SOL    HW1 2493   1.424   0.689   2.080 -1.1919  0.0440 -1.7237
  821SOL    HW2 2494   1.540   0.786   2.095 -0.1895 -1.4469  0.9201
  822SOL     OW 2495   1.034   0.909   1.893 -0.0671  0.4135 -0.9501
  822SOL    HW1 2496   1.007   0.837   1.951 -1.0380  0.0713 -1.7935
  822SOL    HW2 2497   0.952   0.941   1.856  0.4071  1.6169 -1.0020
  823SOL     OW 2498   3.161   2.464   0.792 -0.1369 -0.2585  0.6926
  823SOL    HW1 2499   3.123   2.523   0.857  1.0875  2.1109 -0.5697
  823SOL    HW2 2500   3.092   2.453   0.726 -0.1572  0.3630  0.6043
  824SOL     OW 2501   3.449   3.189   3.175  0.0004 -0.1555 -0.1520
  824SOL    HW1 2502   3.398   3.109   3.191  0.1888 -0.2000  0.2347
  824SOL    HW2 2503   3.477   3.217   3.262 -1.7897  1.4955 -0.0364
  825SOL     OW 2504   1.374   4.694   0.532 -0.7805 -0.8290 -0.2931
  825SOL    HW1 2505   1.346   4.697   0.441  1.8796  0.0634 -1.1877
  825SOL    HW2 2506   1.411   4.781   0.548 -1.0782 -1.0178  1.6232
  826SOL     OW 2507   2.626   2.930   3.300 -0.3335 -0.0216 -0.0690
  826SOL    HW1 2508   2.617   2.839   3.273  5.0233 -1.0427  0.4226
  826SOL    HW2 2509   2.666   2.974   3.225 -0.1942  1.1975  0.6758
  827SOL     OW 2510   0.749   2.836   2.283  0.0220  0.0208 -0.3735
  827SOL    HW1 2511   0.840   2.815   2.307  0.3207  0.2870 -1.2384
  827SOL    HW2 2512   0.756   2.874   2.195 -0.7803  1.2527  0.0662
  828SOL     OW 2513   1.309   3.100   0.407 -0.5442 -0.9575 -0.2373
  828SOL    HW1 2514   1.306   3.057   0.492  2.8624 -0.4947  0.2423
  828SOL    HW2 2515   1.265   3.038   0.348  0.5522 -3.1784  1.1568
  829SOL     OW 2516   1.563   3.390   3.152  0.1651 -0.3713 -0.0740
  829SOL    HW1 2517   1.475   3.404   3.119  0.4760 -1.7543 -1.6646
  829SOL    HW2 2518   1.554   3.317   3.214  0.3167 -1.3961 -1.2014
  830SOL     OW 2519   3.606   0.749   1.441 -0.3260 -0.8555  0.0939
  830SOL    HW1 2520   3.676   0.735   1.505  0.6639 -0.0679 -0.7708
  830SOL    HW2 2521   3.535   0.692   1.470  0.3101 -0.9527  1.5473
  831SOL     OW 2522   0.899   2.506   1.215 -0.2437  0.1356 -0.0088
  831SOL    HW1 2523   0.951   2.540   1.288  0.5461 -1.0776  0.0122
  831SOL    HW2 2524   0.839   2.443   1.255 -1.1668  0.8823 -0.1593
  832SOL     OW 2525   2.683   0.276   0.777 -0.0524  0.3553 -0.2269
  832SOL    HW1 2526   2.648   0.188   0.792 -1.1162  0.5380 -1.4999
  832SOL    HW2 2527   2.773   0.271   0.809  0.2070 -1.4632 -1.0916
  833SOL     OW 2528   1.377   3.792   1.863  0.0060 -0.2882  0.1548
  833SOL    HW1 2529   1.330   3.847   1.925  0.9562  0.8109 -0.0589
  833SOL    HW2 2530   1.442   3.746   1.916  1.2762  1.1675 -0.0787
  834SOL     OW 2531   4.591   1.190   1.979 -0.9022  0.8950  0.2359
  834SOL    HW1 2532   4.501   1.223   1.976 -0.9888  0.6439 -2.2196
  834SOL    HW2 2533   4.644   1.264   1.947 -0.0280  1.4597  2.7932
  835SOL     OW 2534   0.430   0.992   2.575 -0.6285 -0.4950 -0.0275
  835SOL    HW1 2535   0.473   1.060   2.627 -1.2172 -0.8581  0.9616
  835SOL    HW2 2536   0.350   0.972   2.624 -1.1044 -0.9801 -0.9919
  836SOL     OW 2537   0.949   0.278   2.799 -0.0989  0.0728  0.3631
  836SOL    HW1 2538   0.912   0.254   2.714 -1.7899 -0.0195  1.0857
  836SOL    HW2 2539   0.880   0.330   2.842 -1.0927 -3.3098  3.3267
  837SOL     OW 2540   1.226   0.652   3.092  0.1341  0.1412  0.0594
  837SOL    HW1 2541   1.280   0.640   3.170  0.9414  0.0627 -0.4991
  837SOL    HW2 2542   1.208   0.562   3.062 -1.1506  0.1269  0.7910
  838SOL     OW 2543   3.974   1.923   0.449 -0.2294 -0.0960 -0.6907
  838SOL    HW1 2544   4.011   1.964   0.371 -0.1992 -1.0364 -1.1826
  838SOL    HW2 2545   4.049   1.894   0.499 -0.2617  0.0263 -0.5697
  839SOL     OW 2546   3.325   3.675   0.421 -0.3548 -0.1822  0.0509
  839SOL    HW1 2547   3.294   3.758   0.456  0.0881  0.5121 -1.1531
  839SOL    HW2 2548   3.256   3.645   0.362  0.9125  1.1058 -2.2238
  840SOL     OW 2549   4.358   0.297   2.733  0.2086 -0.1942  0.1761
  840SOL    HW1 2550   4.293   0.291   2.664 -0.2432  0.5973  0.5219
  840SOL    HW2 2551   4.397   0.384   2.724  0.0757 -0.0385  0.9650
  841SOL     OW 2552   4.667   1.606   2.113 -0.1267 -0.2104 -0.1357
  841SOL    HW1 2553   4.689   1.528   2.062 -0.3903 -0.7390  0.5360
  841SOL    HW2 2554   4.731   1.608   2.183 -0.9057 -0.5674  0.6018
  842SOL     OW 2555   0.733   1.731   0.035  0.2933 -0.4375 -0.2725
  842SOL    HW1 2556   0.727   1.644   0.074 -2.2896 -0.0724  0.3302
  842SOL    HW2 2557   0.642   1.755   0.017  1.0386  1.6122 -1.6437
  843SOL     OW 2558   0.392   4.081   0.926 -0.0430 -0.2846  0.6630
  843SOL    HW1 2559   0.446   4.074   1.004  0.1748  1.5687  0.7079
  843SOL    HW2 2560   0.386   4.174   0.908 -0.4424 -0.6355 -1.3042
  844SOL     OW 2561   0.591   3.800   0.579 -0.2308 -0.0002 -0.4286
  844SOL    HW1 2562   0.534   3.785   0.503 -1.0636 -0.2540  0.2415
  844SOL    HW2 2563   0.535   3.841   0.644  0.3816 -0.1586  0.2110
  845SOL     OW 2564   0.690   0.498   2.510  0.5404  0.2860  0.4427
  845SOL    HW1 2565   0.726   0.420   2.552  0.3316  0.2304  0.5205
  845SOL    HW2 2566   0.602   0.473   2.484  0.4600  0.5069  0.4991
  846SOL     OW 2567   3.847   1.121   0.324 -0.5937  0.0612 -0.4669
  846SOL    HW1 2568   3.933   1.162   0.313 -0.7335  0.4155 -0.2398
  846SOL    HW2 2569   3.826   1.132   0.416 -1.1973  0.6079 -0.6623
  847SOL     OW 2570   1.397   0.937   1.407  0.0130  0.4245  0.3585
  847SOL    HW1 2571   1.365   1.021   1.441 -0.7380  0.3576 -0.1428
  847SOL    HW2 2572   1.337   0.873   1.444 -0.8293  0.3505 -1.0648
  848SOL     OW 2573   2.934   2.883   2.416 -0.2960  0.4295  0.7838
  848SOL    HW1 2574   2.890   2.926   2.342  1.7474 -0.5398 -1.0918
  848SOL    HW2 2575   3.014   2.934   2.429  0.8292 -1.1254  0.3004
  849SOL     OW 2576   3.344   4.193   0.760 -0.7244  0.1093  0.2581
  849SOL    HW1 2577   3.413   4.157   0.815 -0.4398  1.0439  0.5223
  849SOL    HW2 2578   3.275   4.219   0.821 -0.3995  1.1685  0.1881
  850SOL     OW 2579   0.041   0.952   1.219  0.2549 -0.1569  0.1940
  850SOL    HW1 2580  -0.019   0.899   1.166  1.5800  0.9265 -2.5892
  850SOL    HW2 2581  -0.006   1.034   1.234 -0.1426 -0.4843  0.7808
  851SOL     OW 2582   3.657   2.502   1.794  0.0077 -0.1802 -0.1856
  851SOL    HW1 2583   3.643   2.507   1.888 -1.3693 -1.6190 -0.2731
  851SOL    HW2 2584   3.578   2.540   1.755 -1.4569 -3.3628 -0.6917
  852SOL     OW 2585   1.290   2.881   1.928 -0.0108 -1.3448 -0.0998
  852SOL    HW1 2586   1.367   2.886   1.871  0.4156  1.7297  0.5846
  852SOL    HW2 2587   1.326   2.875   2.017 -0.3908  1.5534  0.3507
  853SOL     OW 2588   0.290   1.178   0.736 -0.2511 -0.4060  0.1100
  853SOL    HW1 2589   0.227   1.218   0.796 -2.6541 -3.2348 -0.2774
  853SOL    HW2 2590   0.275   1.223   0.653 -2.4168 -1.4834 -0.1601
  854SOL     OW 2591   3.201   4.024   1.321 -0.1643 -0.0493 -0.3709
  854SOL    HW1 2592   3.235   3.944   1.362 -0.8942 -1.1095 -1.7470
  854SOL    HW2 2593   3.169   3.995   1.235 -2.9839  1.1743  0.1525
  855SOL     OW 2594   1.860   0.586   1.603  0.3635  0.2711  0.3026
  855SOL    HW1 2595   1.799   0.584   1.676 -0.6680  1.6012 -0.4781
  855SOL    HW2 2596   1.931   0.528   1.630 -2.8831 -4.4918 -0.2835
  856SOL     OW 2597   3.659   1.817   1.824 -0.0049 -0.5847  0.0632
  856SOL    HW1 2598   3.754   1.806   1.831 -0.1692 -1.7893  0.5477
  856SOL    HW2 2599   3.623   1.729   1.834 -1.0870 -0.4648 -2.1932
  857SOL     OW 2600   3.660   4.712   2.215 -0.0474 -0.0033  0.0425
  857SOL    HW1 2601   3.731   4.756   2.168  0.0304  0.7834  0.8760
  857SOL    HW2 2602   3.687   4.715   2.307 -1.8353  1.6187  0.5725
  858SOL     OW 2603   4.652   0.424   1.607 -0.0847  0.1489 -0.0312
  858SOL    HW1 2604   4.583   0.385   1.660 -1.2171 -1.3724 -2.4151
  858SOL    HW2 2605   4.606   0.465   1.533  1.3837  2.3896  0.1957
  859SOL     OW 2606   3.234   0.808   2.346  0.3125 -0.8945 -0.1593
  859SOL    HW1 2607   3.239   0.728   2.399  0.1997 -0.3687  0.6581
  859SOL    HW2 2608   3.325   0.839   2.342  0.0928 -0.0763  1.0698
  860SOL     OW 2609   2.048   3.939   1.577 -0.2663 -0.4167  0.4915
  860SOL    HW1 2610   2.111   3.920   1.508  1.3256  2.4475  0.9707
  860SOL    HW2 2611   2.050   3.862   1.634  0.3337 -1.7223 -1.2091
  861SOL     OW 2612   1.393   1.050   2.376 -0.3728 -0.6959  0.2867
  861SOL    HW1 2613   1.334   0.989   2.419  1.9209 -1.4897  2.5767
  861SOL    HW2 2614   1.338   1.124   2.351 -2.3873 -1.5968  1.8305
  862SOL     OW 2615   4.239   1.609   0.878 -0.4507 -0.3584  0.1267
  862SOL    HW1 2616   4.263   1.676   0.942  0.3836  0.2785 -0.8117
  862SOL    HW2 2617   4.296   1.534   0.900 -0.6111 -0.3702  0.5075
  863SOL     OW 2618   0.646   0.971   2.078 -0.0310  0.0523  0.1941
  863SOL    HW1 2619   0.632   0.912   2.152 -0.0480 -1.3622 -0.8952
  863SOL    HW2 2620   0.558   0.992   2.046 -0.0118 -1.5195 -1.0404
  864SOL     OW 2621   2.546   0.225   0.287  0.1301  0.0658 -0.2117
  864SOL    HW1 2622   2.472   0.227   0.226 -0.7223  1.1516  0.7910
  864SOL    HW2 2623   2.527   0.296   0.349  1.4398 -0.3892  0.7468
  865SOL     OW 2624   3.778   2.554   2.450 -0.3293  0.2575 -0.1898
  865SOL    HW1 2625   3.718   2.624   2.473 -2.7687 -1.2698 -1.4976
  865SOL    HW2 2626   3.727   2.496   2.393  2.4976 -1.0004 -1.6472
  866SOL     OW 2627   2.229   3.484   1.723  0.2369 -0.1869  0.2135
  866SOL    HW1 2628   2.292   3.417   1.696 -0.5614 -1.0237  0.4098
  866SOL    HW2 2629   2.207   3.462   1.813 -0.5314 -0.0630  0.0651
  867SOL     OW 2630   0.102   1.465   3.163 -0.4557  0.1074 -0.5734
  867SOL    HW1 2631   0.037   1.512   3.110 -2.1503 -1.0905  0.3689
  867SOL    HW2 2632   0.144   1.405   3.101  1.0164  2.0310 -1.5625
  868SOL     OW 2633   2.367   1.415   2.876  0.3904  0.2253 -0.6874
  868SOL    HW1 2634   2.416   1.494   2.852 -0.8038  1.1213 -0.3288
  868SOL    HW2 2635   2.319   1.391   2.797  1.6601 -0.8827 -1.1554
  869SOL     OW 2636   4.082   2.709   3.319 -0.2383  0.3989  0.3070
  869SOL    HW1 2637   4.016   2.762   3.275 -2.2087 -0.8067  1.6503
  869SOL    HW2 2638   4.128   2.665   3.247 -1.7554  0.3059 -0.6598
  870SOL     OW 2639   1.309   1.533   0.848 -0.1201 -0.2515 -0.7639
  870SOL    HW1 2640   1.342   1.616   0.881  0.8286 -0.3234 -1.4961
  870SOL    HW2 2641   1.221   1.553   0.815  0.7754  0.9022 -2.6131
  871SOL     OW 2642   0.565   2.063   2.051 -0.7012 -0.2857 -0.2136
  871SOL    HW1 2643   0.523   2.093   2.131 -0.3355  0.1234 -0.1685
  871SOL    HW2 2644   0.608   2.141   2.016  1.4906 -1.0302  0.6481
  872SOL     OW 2645   0.595   0.300   0.199  0.0445  0.1965  0.2217
  872SOL    HW1 2646   0.569   0.243   0.126  2.1663 -2.0055  1.0648
  872SOL    HW2 2647   0.513   0.322   0.242 -0.8771 -3.0486  0.3898
  873SOL     OW 2648   3.590   3.165   1.198  0.3077  0.1031  0.7308
  873SOL    HW1 2649   3.556   3.102   1.134 -1.5659 -1.6620  3.2867
  873SOL    HW2 2650   3.603   3.245   1.147  0.0327 -1.4849 -2.0714
  874SOL     OW 2651   3.627   4.049   0.034  0.0215  0.3746  0.0558
  874SOL    HW1 2652   3.612   4.044  -0.060 -0.7580 -1.0597  0.2425
  874SOL    HW2 2653   3.615   4.142   0.054 -0.5291  0.5821 -1.1287
  875SOL     OW 2654   2.963   1.217   0.132  0.0035 -0.0510 -0.3846
  875SOL    HW1 2655   2.892   1.201   0.195 -0.2139  0.5169 -0.4856
  875SOL    HW2 2656   3.043   1.216   0.185 -0.2183  0.9146 -0.0144
  876SOL     OW 2657   3.479   1.560   2.437  0.0568  0.5485  0.4021
  876SOL    HW1 2658   3.538   1.496   2.396 -1.2749 -0.7354  0.3999
  876SOL    HW2 2659   3.531   1.598   2.507  0.7038 -1.0362  0.8420
  877SOL     OW 2660   2.385   0.300   0.068  0.3975  0.3148 -0.2161
  877SOL    HW1 2661   2.292   0.295   0.087  0.3852  0.9177 -0.1019
  877SOL    HW2 2662   2.395   0.382   0.019  1.1013  1.0734  1.1591
  878SOL     OW 2663   4.372   1.299   2.776  0.2668 -0.0520 -0.1854
  878SOL    HW1 2664   4.376   1.395   2.781 -1.9768  0.1328 -0.7980
  878SOL    HW2 2665   4.456   1.274   2.739  1.5969  1.5105  1.5454
  879SOL     OW 2666   1.848   2.510   0.517  0.5433  0.2701  0.1504
  879SOL    HW1 2667   1.839   2.456   0.596 -0.7260 -1.1467 -0.9004
  879SOL    HW2 2668   1.871   2.597   0.550 -1.4514  0.1205  2.1864
  880SOL     OW 2669   2.918   4.602   1.992 -0.3320 -0.1374  0.2131
  880SOL    HW1 2670   2.977   4.593   1.917  0.5103 -1.6860  0.9947
  880SOL    HW2 2671   2.974   4.636   2.062 -0.8127  0.1186  0.4739
  881SOL     OW 2672   3.352   3.249   0.144  0.5418 -0.4861 -0.3111
  881SOL    HW1 2673   3.358   3.344   0.137 -0.8389 -0.4829 -2.2230
  881SOL    HW2 2674   3.432   3.223   0.190  0.5275  1.6403  1.0471
  882SOL     OW 2675   0.374   0.485   0.633 -0.2795 -0.3523 -0.1264
  882SOL    HW1 2676   0.355   0.534   0.553 -1.8609 -0.3080  0.2271
  882SOL    HW2 2677   0.348   0.544   0.704  0.0979 -0.7833  0.3806
  883SOL     OW 2678   4.079   3.049   1.523  0.2436  0.0636  0.8361
  883SOL    HW1 2679   4.128   3.003   1.455  0.1571  0.6075  0.4005
  883SOL    HW2 2680   3.996   3.002   1.529  0.0820  0.2701  0.2638
  884SOL     OW 2681   3.649   3.504   2.909  0.1874  0.3601  0.2011
  884SOL    HW1 2682   3.640   3.447   2.832  1.1691  0.0288  0.3259
  884SOL    HW2 2683   3.645   3.444   2.983 -0.2964  0.6311  0.3987
  885SOL     OW 2684   3.978   3.735   1.946 -0.1109  0.0242  0.4911
  885SOL    HW1 2685   4.068   3.739   1.911 -0.1735 -0.5442  0.2421
  885SOL    HW2 2686   3.926   3.704   1.872 -0.1943 -1.5336  1.1510
  886SOL     OW 2687   3.874   1.686   0.715  0.2940  0.3367 -0.0523
  886SOL    HW1 2688   3.900   1.678   0.807  0.0426 -0.7731 -0.0593
  886SOL    HW2 2689   3.810   1.757   0.715 -1.9471 -1.5493  1.1760
  887SOL     OW 2690   3.635   0.966   2.894 -0.1094 -0.2340  0.1608
  887SOL    HW1 2691   3.592   0.978   2.979  0.1183 -0.0357  0.2482
  887SOL    HW2 2692   3.573   1.002   2.831 -0.6426 -1.1198  0.1574
  888SOL     OW 2693   2.987   3.405   0.319  0.4116 -0.6887 -0.0388
  888SOL    HW1 2694   3.017   3.346   0.389  0.6410 -0.9176 -0.3257
  888SOL    HW2 2695   3.034   3.487   0.336 -1.2654  0.0342  1.4336
  889SOL     OW 2696   1.330   2.624   0.718 -0.7782 -0.0416  0.6506
  889SOL    HW1 2697   1.403   2.564   0.704 -0.9798 -0.1128 -0.1703
  889SOL    HW2 2698   1.332   2.644   0.812  1.3734  1.3468  0.3712
  890SOL     OW 2699   4.020   0.498   0.774 -0.5810 -0.0116  0.7065
  890SOL    HW1 2700   4.026   0.564   0.843 -0.8066 -0.4711  1.1764
  890SOL    HW2 2701   4.101   0.448   0.781 -1.1695 -0.9084  1.5429
  891SOL     OW 2702   0.862   3.573   3.163 -0.1698  0.4840  0.5077
  891SOL    HW1 2703   0.849   3.638   3.232 -1.2212  0.7301  0.0914
  891SOL    HW2 2704   0.796   3.594   3.097 -1.7539 -2.1064  1.1533
  892SOL     OW 2705   2.678   2.863   1.096  0.1298 -0.7012  0.3524
  892SOL    HW1 2706   2.639   2.807   1.163 -1.1354 -1.2604 -0.8093
  892SOL    HW2 2707   2.692   2.805   1.021  1.6187 -0.1147  0.1348
  893SOL     OW 2708   3.083   3.705   0.208  0.1550  0.5143  0.2175
  893SOL    HW1 2709   3.158   3.763   0.197  0.6759  0.0891  1.3484
  893SOL    HW2 2710   3.007   3.764   0.214  0.4489  0.9685 -0.5101
  894SOL     OW 2711   2.383   3.741   0.771  0.0023  0.1258 -0.1637
  894SOL    HW1 2712   2.303   3.781   0.803 -0.7477 -0.8481 -0.7625
  894SOL    HW2 2713   2.388   3.766   0.679  0.3306  0.0834 -0.1603
  895SOL     OW 2714   3.185   2.629   2.805 -0.0815  0.0947  0.0576
  895SOL    HW1 2715   3.118   2.635   2.737  0.0884 -1.3639 -0.2629
  895SOL    HW2 2716   3.261   2.590   2.761 -0.5211 -2.5154  1.4174
  896SOL     OW 2717   4.010   2.130   2.782  0.4244  0.1083  0.4798
  896SOL    HW1 2718   3.972   2.135   2.870 -0.5648  0.4558  0.0490
  896SOL    HW2 2719   4.018   2.221   2.754  0.1972 -0.0135  0.0008
  897SOL     OW 2720   1.215   3.245   3.270 -1.2259  0.0063  0.3273
  897SOL    HW1 2721   1.289   3.199   3.309 -1.7724 -1.4806 -0.3183
  897SOL    HW2 2722   1.150   3.252   3.341 -0.3848  1.6092  0.9895
  898SOL     OW 2723   2.856   0.531   2.227 -0.2405  0.2297  0.7880
  898SOL    HW1 2724   2.915   0.588   2.178 -0.5190 -0.8839 -0.9405
  898SOL    HW2 2725   2.877   0.548   2.319 -0.0490  2.7929  0.3631
  899SOL     OW 2726   3.676   0.640   0.255  0.3529  0.2287  0.6727
  899SOL    HW1 2727   3.765   0.607   0.268 -0.1300 -1.2548  0.4255
  899SOL    HW2 2728   3.650   0.605   0.170 -0.8952 -0.4128  1.2830
  900SOL     OW 2729   4.165   1.385   2.501 -0.3414  0.3971 -0.2257
  900SOL    HW1 2730   4.217   1.369   2.579  0.7985  1.4617 -0.7364
  900SOL    HW2 2731   4.209   1.337   2.431 -0.6146  0.4976 -0.4742
  901SOL     OW 2732   3.738   1.239   3.109  0.0307 -0.8765  0.3626
  901SOL    HW1 2733   3.764   1.308   3.170 -0.1039  1.5404 -2.0901
  901SOL    HW2 2734   3.812   1.179   3.107  1.0505  0.3170  1.0794
  902SOL     OW 2735   0.166   3.875   2.400  0.4631  0.2038  0.0271
  902SOL    HW1 2736   0.146   3.786   2.369  0.1235 -0.4524  2.0097
  902SOL    HW2 2737   0.260   3.884   2.386  0.5048 -0.4677 -0.1731
  903SOL     OW 2738   4.123   0.239   2.066 -0.1915 -0.2044 -0.0059
  903SOL    HW1 2739   4.160   0.185   1.996  0.0306 -1.0636  0.7455
  903SOL    HW2 2740   4.198   0.260   2.122 -0.3112  0.7449 -0.1981
  904SOL     OW 2741   1.202   0.064   1.205  0.5704 -0.7583  0.1838
  904SOL    HW1 2742   1.215   0.013   1.125  0.3099 -0.2375 -0.2053
  904SOL    HW2 2743   1.280   0.119   1.211  1.8022 -2.5488  1.6776
  905SOL     OW 2744   2.294   4.608   1.035  1.2696  0.5664  0.0489
  905SOL    HW1 2745   2.353   4.533   1.041  1.2119  0.6095  1.6197
  905SOL    HW2 2746   2.286   4.625   0.941  1.8196 -0.9590 -0.3064
  906SOL     OW 2747   0.871   0.380   1.532  0.0039  0.2286  0.2525
  906SOL    HW1 2748   0.947   0.416   1.577 -0.5249  3.0073 -0.8730
  906SOL    HW2 2749   0.796   0.413   1.581 -0.5144  0.1176 -0.4528
  907SOL     OW 2750   2.090   2.321   3.027 -0.1711  0.1941  0.1652
  907SOL    HW1 2751   2.177   2.360   3.016 -0.1134  1.3402  3.5131
  907SOL    HW2 2752   2.047   2.334   2.942  1.9312  2.1749 -0.7132
  908SOL     OW 2753   3.807   0.424   1.803 -0.5324  0.1802  0.1383
  908SOL    HW1 2754   3.758   0.347   1.832  1.1797 -1.2048 -0.4935
  908SOL    HW2 2755   3.742   0.476   1.756 -2.0710 -0.1240  1.7771
  909SOL     OW 2756   2.786   0.438   1.165 -0.2457 -0.2910  0.3846
  909SOL    HW1 2757   2.808   0.406   1.077  0.0679  1.3268 -0.1518
  909SOL    HW2 2758   2.846   0.392   1.223 -1.7255 -2.8501  0.0279
  910SOL     OW 2759   0.476   4.029   1.612 -0.5928  0.1170  0.1053
  910SOL    HW1 2760   0.396   3.992   1.574 -0.3316  0.8861 -1.2632
  910SOL    HW2 2761   0.483   4.116   1.572  0.8756  0.0945  0.2701
  911SOL     OW 2762   2.446   1.419   2.381  0.3095  0.2084  0.1563
  911SOL    HW1 2763   2.352   1.437   2.386  0.4952  1.0863  0.5522
  911SOL    HW2 2764   2.474   1.461   2.300  0.3063 -0.3484 -0.1418
  912SOL     OW 2765   1.977   2.391   3.262 -0.0583  0.0932 -0.4224
  912SOL    HW1 2766   2.056   2.413   3.312  0.5877 -2.1504 -0.3372
  912SOL    HW2 2767   2.007   2.380   3.172 -0.0505 -1.5701 -0.2574
  913SOL     OW 2768   4.527   2.474   1.841 -0.0214 -0.0023  0.4136
  913SOL    HW1 2769   4.617   2.490   1.815 -0.1026  0.4517  0.4103
  913SOL    HW2 2770   4.521   2.379   1.847  0.7460 -0.0030  1.4371
  914SOL     OW 2771   3.842   4.578   1.482  0.2315 -0.0165 -0.2986
  914SOL    HW1 2772   3.890   4.539   1.555  0.7559  1.8034  0.3769
  914SOL    HW2 2773   3.770   4.625   1.523 -0.9549 -1.0349 -1.1683
  915SOL     OW 2774   3.672   3.964   1.977  0.5363  0.2549 -0.3679
  915SOL    HW1 2775   3.743   3.967   1.913 -0.9295  1.2218 -2.0371
  915SOL    HW2 2776   3.640   4.054   1.982 -0.8624 -0.2345 -0.0114
  916SOL     OW 2777   2.581   0.577   1.710  0.2808 -0.3886  0.0008
  916SOL    HW1 2778   2.494   0.584   1.672  0.6452 -1.7697 -1.1800
  916SOL    HW2 2779   2.638   0.626   1.650  0.1525  1.9513  1.6405
  917SOL     OW 2780   0.137   2.276   1.718 -0.1979 -0.0622 -0.0189
  917SOL    HW1 2781   0.118   2.351   1.661 -1.4016 -1.0378 -0.9427
  917SOL    HW2 2782   0.178   2.212   1.659 -2.0186 -1.3257  0.0243
  918SOL     OW 2783   2.289   3.857   2.935  0.0931 -0.3296  0.4849
  918SOL    HW1 2784   2.204   3.844   2.976 -0.2706 -0.6468 -0.3350
  918SOL    HW2 2785   2.324   3.769   2.922  0.4001 -0.2161  0.5214
  919SOL     OW 2786   1.059   3.935   1.408  0.1222  0.5403 -0.0912
  919SOL    HW1 2787   1.077   3.884   1.487  1.1367  1.5083  0.3420
  919SOL    HW2 2788   1.139   3.927   1.356 -0.0521  0.9490 -0.4257
  920SOL     OW 2789   3.796   3.488   2.269 -0.6138  0.3442  0.0201
  920SOL    HW1 2790   3.877   3.520   2.228  0.2275 -0.5594  0.9215
  920SOL    HW2 2791   3.756   3.566   2.307 -0.6443  0.9495 -1.2283
  921SOL     OW 2792   4.191   3.391   1.785 -0.0323  0.0079 -0.1700
  921SOL    HW1 2793   4.146   3.385   1.700  1.2267 -1.4818 -0.7879
  921SOL    HW2 2794   4.120   3.386   1.849 -0.9130 -0.2544 -1.1208
  922SOL     OW 2795   0.990   4.141   2.266 -0.0996  0.2307 -0.3610
  922SOL    HW1 2796   0.947   4.224   2.245 -1.9490 -0.0596  1.9680
  922SOL    HW2 2797   0.970   4.085   2.191 -0.3355  1.3364 -1.1550
  923SOL     OW 2798   4.586   1.644   0.182  0.1085  0.6523 -0.5270
  923SOL    HW1 2799   4.513   1.672   0.238  0.3093 -1.9524  1.2378
  923SOL    HW2 2800   4.578   1.548   0.179  3.1386  0.3105 -0.7441
  924SOL     OW 2801   2.202   1.962   2.930 -0.5024 -0.7695 -0.1599
  924SOL    HW1 2802   2.154   1.903   2.872 -0.8018 -0.8056  0.1244
  924SOL    HW2 2803   2.147   1.970   3.008 -0.0423 -0.8233  0.1756
  925SOL     OW 2804   0.754   3.840   0.855 -0.7277 -0.0015  0.4157
  925SOL    HW1 2805   0.796   3.805   0.934  0.2423 -0.6464 -0.3647
  925SOL    HW2 2806   0.665   3.863   0.884  0.1035  1.3677  2.1012
  926SOL     OW 2807   4.279   1.213   0.554 -0.4987  0.1721  0.3342
  926SOL    HW1 2808   4.234   1.169   0.627 -1.2540 -0.3912 -0.4448
  926SOL    HW2 2809   4.210   1.226   0.489 -0.5956  3.6461  0.9863
  927SOL     OW 2810   1.328   2.019   0.194 -0.9047  0.3770  0.3643
  927SOL    HW1 2811   1.404   1.979   0.237 -1.2929 -2.1151 -1.0771
  927SOL    HW2 2812   1.322   1.975   0.110 -2.1833  2.7020 -0.8615
  928SOL     OW 2813   3.036   3.753   1.800 -0.4919 -0.5600 -0.2851
  928SOL    HW1 2814   3.079   3.781   1.881  1.8458  0.8886 -1.9231
  928SOL    HW2 2815   2.949   3.793   1.804  0.1946  0.8981  0.7645
  929SOL     OW 2816   2.222   0.699   1.472 -0.0862 -0.0070 -0.1378
  929SOL    HW1 2817   2.217   0.699   1.376 -1.4345 -0.2755 -0.0841
  929SOL    HW2 2818   2.158   0.764   1.499 -1.2069 -1.3612  0.6151
  930SOL     OW 2819   0.894   0.544   1.009 -0.3777  0.7465  0.1596
  930SOL    HW1 2820   0.932   0.553   1.096 -0.6983  1.3933  0.2457
  930SOL    HW2 2821   0.950   0.597   0.953  0.4907 -0.5699 -0.2556
  931SOL     OW 2822   2.506   2.568   2.599  0.1124  0.0831  0.6904
  931SOL    HW1 2823   2.584   2.607   2.559  1.0943 -0.3406  2.0830
  931SOL    HW2 2824   2.451   2.642   2.622 -0.2215  0.3548 -0.9082
  932SOL     OW 2825   2.241   0.044   2.012  0.7874 -0.1402  1.0796
  932SOL    HW1 2826   2.270  -0.007   1.937 -2.2109  0.0011 -0.3179
  932SOL    HW2 2827   2.236   0.134   1.980 -3.2721 -0.4551  0.3635
  933SOL     OW 2828   0.855   1.266   2.059  0.3169  0.3710 -0.3853
  933SOL    HW1 2829   0.788   1.322   2.020 -0.9907  0.0642  1.3205
  933SOL    HW2 2830   0.859   1.189   2.002 -2.8024 -0.8734  0.8388
  934SOL     OW 2831   3.897   0.321   0.226  0.2600  0.2202  0.3296
  934SOL    HW1 2832   3.902   0.284   0.314 -0.1445 -0.3598  0.1213
  934SOL    HW2 2833   3.806   0.305   0.199 -0.2084  2.2268  0.5859
  935SOL     OW 2834   1.037   2.120   1.870  0.0874 -0.0858 -0.1401
  935SOL    HW1 2835   1.052   2.183   1.940  1.1913  0.0446 -0.4727
  935SOL    HW2 2836   1.024   2.036   1.914  1.0598 -0.0549  0.2081
  936SOL     OW 2837   0.645   1.624   3.003  0.4960 -0.7416 -0.6079
  936SOL    HW1 2838   0.642   1.584   3.090  0.4873  2.4233  0.9942
  936SOL    HW2 2839   0.557   1.612   2.968 -0.3131  0.2066  0.9916
  937SOL     OW 2840   3.161   3.283   1.881 -0.3002 -0.7032  0.1124
  937SOL    HW1 2841   3.071   3.314   1.875 -0.3806 -0.8016  0.7510
  937SOL    HW2 2842   3.156   3.205   1.936  0.6127  1.2473  3.1537
  938SOL     OW 2843   3.999   4.240   2.698  0.2767  0.0204  0.3522
  938SOL    HW1 2844   4.041   4.208   2.618  0.3385  2.8544 -0.8802
  938SOL    HW2 2845   4.071   4.262   2.757  0.2646 -1.0462  0.7819
  939SOL     OW 2846   0.527   1.154   0.339  0.2552  0.6212  0.0040
  939SOL    HW1 2847   0.589   1.200   0.394 -0.1128 -0.3686  1.3088
  939SOL    HW2 2848   0.554   1.062   0.344 -0.9740  0.2469  0.1702
  940SOL     OW 2849   2.903   3.087   0.407 -0.6235 -0.0784  0.2341
  940SOL    HW1 2850   2.992   3.120   0.395 -0.6627 -0.6258 -1.8804
  940SOL    HW2 2851   2.850   3.166   0.417  0.3301  0.2888  4.6888
  941SOL     OW 2852   4.197   1.834   1.708 -0.5742 -0.4121  0.1336
  941SOL    HW1 2853   4.186   1.929   1.710 -0.1683 -0.3255 -0.8115
  941SOL    HW2 2854   4.138   1.805   1.638  0.5599 -0.6324 -0.7782
  942SOL     OW 2855   4.467   1.585   1.312  0.2282  0.7819 -0.3746
  942SOL    HW1 2856   4.406   1.652   1.342 -1.0081 -0.2589 -0.5165
  942SOL    HW2 2857   4.493   1.614   1.225 -1.1788  0.5110 -0.9014
  943SOL     OW 2858   0.539   3.098   0.783 -0.5410 -0.2192  0.3534
  943SOL    HW1 2859   0.515   3.175   0.731 -3.1938 -2.2467 -1.7163
  943SOL    HW2 2860   0.510   3.119   0.871  0.2678  1.7096  0.2158
  944SOL     OW 2861   3.063   2.892   1.173 -0.6006  0.0802  0.3286
  944SOL    HW1 2862   3.069   2.958   1.242  0.8136 -0.5433  0.8511
  944SOL    HW2 2863   3.138   2.834   1.189 -0.2906 -0.1534 -1.6600
  945SOL     OW 2864   0.616   1.161   0.754  0.0639  0.4652 -0.3626
  945SOL    HW1 2865   0.608   1.091   0.688 -1.6036 -0.2941  0.5920
  945SOL    HW2 2866   0.701   1.146   0.794 -0.9120 -2.1163  0.9634
  946SOL     OW 2867   1.396   1.976   3.194 -0.2222 -0.4531 -0.3540
  946SOL    HW1 2868   1.352   2.038   3.253 -0.1189 -0.7307  0.0184
  946SOL    HW2 2869   1.457   2.029   3.144 -1.2060  0.0046 -1.1200
  947SOL     OW 2870   2.276   1.687   1.590  0.1729  0.2101 -0.0928
  947SOL    HW1 2871   2.369   1.697   1.574 -0.0929  1.4174 -1.0037
  947SOL    HW2 2872   2.256   1.749   1.660  0.3218 -1.2134  1.2772
  948SOL     OW 2873   2.288   1.317   0.891 -0.3020 -0.1645  0.1667
  948SOL    HW1 2874   2.197   1.343   0.903 -0.6762 -1.1906 -0.3119
  948SOL    HW2 2875   2.299   1.243   0.951  0.3439  0.2057  0.5200
  949SOL     OW 2876   3.573   3.218   0.297 -0.3710 -0.1585 -0.6387
  949SOL    HW1 2877   3.648   3.160   0.311 -1.6933 -1.7046  0.5046
  949SOL    HW2 2878   3.588   3.291   0.357  1.3435  0.7992 -2.1315
  950SOL     OW 2879   0.919   3.703   2.721  0.1207  0.4227  0.3781
  950SOL    HW1 2880   0.844   3.655   2.756 -1.0264  0.2559 -2.1003
  950SOL    HW2 2881   0.893   3.795   2.728 -0.1547  0.3843 -0.1318
  951SOL     OW 2882   4.201   4.656   2.871  0.0667 -0.0966 -0.5162
  951SOL    HW1 2883   4.136   4.715   2.834  0.4019 -1.1475 -2.9517
  951SOL    HW2 2884   4.279   4.710   2.884 -1.0217  1.0656  2.0040
  952SOL     OW 2885   2.080   0.724   0.705 -0.2909  0.2740  0.0977
  952SOL    HW1 2886   2.092   0.761   0.792  1.5363 -2.3217  1.0793
  952SOL    HW2 2887   1.992   0.685   0.708 -0.4830  0.7334  0.5633
  953SOL     OW 2888   3.723   4.225   0.860  0.2126 -0.7117  0.4973
  953SOL    HW1 2889   3.763   4.267   0.935  0.1774 -0.5014  0.3976
  953SOL    HW2 2890   3.779   4.149   0.842  0.7514 -0.2371  0.1551
  954SOL     OW 2891   1.123   3.443   1.649  0.7140  0.3538 -0.8214
  954SOL    HW1 2892   1.091   3.352   1.651  5.2609 -1.5366  1.3315
  954SOL    HW2 2893   1.109   3.474   1.739 -0.7139  1.8181 -1.5210
  955SOL     OW 2894   1.807   4.187   3.218 -0.1156 -0.5913 -0.1238
  955SOL    HW1 2895   1.882   4.234   3.182  0.1295  0.1174  1.2313
  955SOL    HW2 2896   1.736   4.204   3.156  0.2775  0.5845 -0.2880
  956SOL     OW 2897   0.277   4.556   0.014 -0.5277  0.3044 -0.2226
  956SOL    HW1 2898   0.244   4.469   0.034 -0.1385 -0.2561 -1.8513
  956SOL    HW2 2899   0.366   4.542  -0.017 -0.3150  1.3217 -0.1235
  957SOL     OW 2900   1.500   0.145   2.138 -0.3091  0.4217 -0.1294
  957SOL    HW1 2901   1.490   0.208   2.210  2.0167  1.4564 -0.6469
  957SOL    HW2 2902   1.447   0.181   2.067 -2.0552 -0.2460  0.7688
  958SOL     OW 2903   1.513   3.938   2.200 -0.0876  0.0587 -0.2270
  958SOL    HW1 2904   1.470   3.985   2.128  0.1215  1.9169  0.7979
  958SOL    HW2 2905   1.606   3.956   2.189  0.0836 -0.8222 -0.2842
  959SOL     OW 2906   1.496   3.027   3.127 -0.2513 -0.5036  0.4922
  959SOL    HW1 2907   1.587   2.999   3.137 -0.8704 -2.0357  2.6108
  959SOL    HW2 2908   1.481   3.029   3.032  1.5177 -1.8138  0.1449
  960SOL     OW 2909   4.390   3.332   3.142 -0.1372 -0.4420  0.5110
  960SOL    HW1 2910   4.465   3.321   3.201 -1.0095 -1.5506  1.4531
  960SOL    HW2 2911   4.418   3.400   3.081  1.7952 -1.1194  0.5768
  961SOL     OW 2912   1.940   1.197   2.340 -0.4333  0.5370  0.2036
  961SOL    HW1 2913   1.887   1.201   2.420  0.4144 -0.4411  0.8467
  961SOL    HW2 2914   1.904   1.122   2.292  1.9679 -1.9394  1.9312
  962SOL     OW 2915   3.303   4.544   1.792 -0.4568 -0.1779 -0.2457
  962SOL    HW1 2916   3.228   4.510   1.744 -1.5646 -0.5763  1.7041
  962SOL    HW2 2917   3.378   4.499   1.753 -1.0403  0.9124 -2.8627
  963SOL     OW 2918   3.389   3.482   2.697  0.7213 -0.1127 -0.0707
  963SOL    HW1 2919   3.451   3.423   2.654 -0.2083 -0.5224 -0.8795
  963SOL    HW2 2920   3.404   3.567   2.655  2.0943  0.2836  1.1283
  964SOL     OW 2921   0.238   0.675   2.445 -0.1601 -0.4239  0.8265
  964SOL    HW1 2922   0.286   0.656   2.364  0.3734 -1.4007  1.3500
  964SOL    HW2 2923   0.307   0.694   2.509 -0.1672 -4.4252  2.2803
  965SOL     OW 2924   4.689   2.022   1.999 -0.0640  0.1746 -0.4145
  965SOL    HW1 2925   4.736   2.016   1.916 -0.2733 -0.0493 -0.5172
  965SOL    HW2 2926   4.630   1.947   1.999 -0.0956  0.1965 -0.0815
  966SOL     OW 2927   3.499   0.996   0.812 -0.5170 -0.5247 -0.0941
  966SOL    HW1 2928   3.455   0.986   0.728  0.0655  1.6032 -0.7117
  966SOL    HW2 2929   3.433   1.033   0.870 -0.7326 -1.3921  0.2354
  967SOL     OW 2930   2.867   3.162   3.278 -0.2455  0.0769 -0.4801
  967SOL    HW1 2931   2.851   3.253   3.303  0.7357 -0.1301  1.0598
  967SOL    HW2 2932   2.855   3.112   3.359  0.7571 -0.9559 -0.9366
  968SOL     OW 2933   3.333   1.744   1.579 -0.6424  0.4029 -0.6765
  968SOL    HW1 2934   3.428   1.752   1.569 -0.3244 -0.9846  0.7996
  968SOL    HW2 2935   3.305   1.827   1.615 -0.0540  0.9492 -1.4376
  969SOL     OW 2936   2.314   1.420   1.232  0.3443  1.0357 -0.1360
  969SOL    HW1 2937   2.354   1.379   1.155 -1.1613  0.4113 -0.6317
  969SOL    HW2 2938   2.342   1.366   1.306 -1.1309 -0.6183 -0.7113
  970SOL     OW 2939   4.040   1.766   1.472 -0.3380  0.0909 -0.1871
  970SOL    HW1 2940   3.966   1.826   1.484 -0.6303 -0.0555 -1.2177
  970SOL    HW2 2941   4.000   1.680   1.465 -0.1681  0.1200 -1.7725
  971SOL     OW 2942   2.358   3.454   0.873 -0.3569  0.1069  0.0179
  971SOL    HW1 2943   2.376   3.505   0.795 -1.6486 -0.5439 -0.7412
  971SOL    HW2 2944   2.399   3.369   0.857 -2.1472 -0.6500 -0.7893
  972SOL     OW 2945   3.794   0.720   2.474  0.0258 -0.1869 -0.1008
  972SOL    HW1 2946   3.793   0.804   2.521 -1.6113 -0.3534  0.2199
  972SOL    HW2 2947   3.732   0.665   2.523  1.0922 -1.6006 -0.2994
  973SOL     OW 2948   1.476   1.715   2.243 -0.0415 -0.2519 -0.2151
  973SOL    HW1 2949   1.523   1.774   2.184 -0.2704  0.4039  0.2441
  973SOL    HW2 2950   1.544   1.678   2.299  0.1303 -0.6051 -0.6425
  974SOL     OW 2951   0.718   0.167   2.015 -0.3478  0.8270 -0.2994
  974SOL    HW1 2952   0.807   0.195   1.997 -0.1371  0.0484 -0.4861
  974SOL    HW2 2953   0.686   0.230   2.081  0.7745  0.3292  0.7614
  975SOL     OW 2954   2.856   1.471   2.396  0.3261  0.1514  0.4600
  975SOL    HW1 2955   2.950   1.475   2.379  0.1138  1.3922 -0.5321
  975SOL    HW2 2956   2.828   1.387   2.360  1.0226 -0.1540  0.6271
  976SOL     OW 2957   3.710   2.038   0.106 -0.7491 -0.1210  0.0499
  976SOL    HW1 2958   3.679   2.124   0.136  2.5345  0.7882  1.2930
  976SOL    HW2 2959   3.748   2.056   0.020 -0.9317 -0.5534 -0.1207
  977SOL     OW 2960   4.574   0.282   2.411 -0.0496  0.1023  0.0241
  977SOL    HW1 2961   4.615   0.369   2.410 -0.4410  0.3575  1.9305
  977SOL    HW2 2962   4.642   0.225   2.448  0.2117 -0.4283 -1.2362
  978SOL     OW 2963   1.330   2.757   0.458 -0.2583  0.1982 -0.1028
  978SOL    HW1 2964   1.303   2.750   0.550 -1.8482 -0.6387 -0.6012
  978SOL    HW2 2965   1.398   2.690   0.447  0.5948  0.9006  0.6491
  979SOL     OW 2966   2.887   3.358   1.448  0.6665  0.4354  0.9529
  979SOL    HW1 2967   2.825   3.413   1.497  0.8512  0.5877  1.0176
  979SOL    HW2 2968   2.959   3.417   1.425 -0.4517  0.9613 -1.4961
  980SOL     OW 2969   3.394   0.798   3.238  0.1178 -0.2213 -0.4124
  980SOL    HW1 2970   3.383   0.821   3.330  0.5136  1.5991 -0.7792
  980SOL    HW2 2971   3.400   0.702   3.237  3.0853 -0.1989  1.8007
  981SOL     OW 2972   0.330   1.762   1.506 -0.3074 -0.0406 -0.3661
  981SOL    HW1 2973   0.249   1.793   1.545  2.1255  2.8077  3.1531
  981SOL    HW2 2974   0.363   1.697   1.568 -0.6079 -2.5407 -2.6633
  982SOL     OW 2975   2.195   0.185   1.643  0.5822 -0.1182 -0.3099
  982SOL    HW1 2976   2.103   0.192   1.670  0.6670  1.5401 -0.3585
  982SOL    HW2 2977   2.203   0.097   1.608 -0.4612 -1.0532  1.6407
  983SOL     OW 2978   1.476   4.041   1.194 -0.2491 -0.1336 -0.6218
  983SOL    HW1 2979   1.466   3.953   1.230 -1.4137 -0.1751 -1.0289
  983SOL    HW2 2980   1.462   4.100   1.269  1.4539 -0.2832 -0.1426
  984SOL     OW 2981   2.943   3.945   2.588 -0.1114 -0.2757 -0.2382
  984SOL    HW1 2982   3.022   3.972   2.634 -0.5678 -1.0066  1.0200
  984SOL    HW2 2983   2.937   3.850   2.603  0.1668 -0.7320 -2.5235
  985SOL     OW 2984   3.394   1.584   2.829  0.3797 -0.7798  0.1554
  985SOL    HW1 2985   3.485   1.567   2.851  0.1720 -1.7580  0.3008
  985SOL    HW2 2986   3.345   1.554   2.905 -0.1429 -1.3384 -0.3959
  986SOL     OW 2987   4.239   2.310   1.539  0.1817 -0.1939 -0.4230
  986SOL    HW1 2988   4.156   2.331   1.495  0.2729 -1.4425 -1.2632
  986SOL    HW2 2989   4.271   2.233   1.492  1.3459 -0.3035  0.5185
  987SOL     OW 2990   2.619   1.606   0.810 -0.0442  0.3471 -0.4409
  987SOL    HW1 2991   2.529   1.614   0.778 -0.3208 -0.6633  0.0260
  987SOL    HW2 2992   2.647   1.696   0.825 -0.7532  0.7118 -1.1812
  988SOL     OW 2993   1.599   2.809   1.269 -0.2761 -0.1438 -0.8331
  988SOL    HW1 2994   1.583   2.900   1.297 -1.0346 -0.9513  1.6509
  988SOL    HW2 2995   1.631   2.817   1.180 -1.2706  2.5123 -1.0579
  989SOL     OW 2996   0.278   1.444   2.446  0.1693  0.0364 -0.5885
  989SOL    HW1 2997   0.330   1.505   2.499  1.6958 -0.8285 -1.0235
  989SOL    HW2 2998   0.247   1.378   2.508  1.1573 -0.4536 -0.6044
  990SOL     OW 2999   2.497   3.524   0.531 -0.5525  0.1979 -0.3894
  990SOL    HW1 3000   2.547   3.506   0.451 -0.2669 -0.9812  0.0195
  990SOL    HW2 3001   2.409   3.547   0.500 -0.4348 -0.2033 -1.0553
  991SOL     OW 3002   2.408   2.074   0.763  0.1514  0.8922  0.0212
  991SOL    HW1 3003   2.313   2.077   0.777  0.2912 -0.0802  1.3797
  991SOL    HW2 3004   2.444   2.129   0.833  0.7252 -1.7333  1.9804
  992SOL     OW 3005   4.296   0.977   3.104  1.0209 -0.1945 -0.1251
  992SOL    HW1 3006   4.343   0.951   3.184  0.9118 -1.3481 -0.4120
  992SOL    HW2 3007   4.233   0.906   3.090  0.6137  0.3100 -0.9011
  993SOL     OW 3008   0.058   0.010   0.667 -0.6198  0.3435  0.3249
  993SOL    HW1 3009   0.010  -0.063   0.706 -0.6785 -0.4289 -1.1170
  993SOL    HW2 3010   0.131   0.025   0.726 -0.2488 -1.3238  0.3402
  994SOL     OW 3011   1.469   0.311   2.361  0.0917  0.6935 -0.3245
  994SOL    HW1 3012   1.405   0.381   2.370 -0.2185  0.7351 -2.3069
  994SOL    HW2 3013   1.536   0.331   2.425 -2.3826 -0.0205  2.7166
  995SOL     OW 3014   4.677   0.430   2.694  0.3461 -0.4275 -0.2641
  995SOL    HW1 3015   4.658   0.482   2.773 -0.9306 -1.5966  0.2552
  995SOL    HW2 3016   4.713   0.348   2.728 -0.3985 -1.0221 -0.8686
  996SOL     OW 3017   0.254   0.118   1.644  0.3376  0.1154  0.5060
  996SOL    HW1 3018   0.189   0.048   1.640  0.2068  0.2620 -0.0071
  996SOL    HW2 3019   0.323   0.091   1.583  0.1544  0.5603  0.0932
  997SOL     OW 3020   4.542   0.645   0.707 -0.6771  0.3170  0.2647
  997SOL    HW1 3021   4.598   0.657   0.784 -0.8441  0.8530  0.3072
  997SOL    HW2 3022   4.540   0.550   0.693 -0.3130  0.2470  0.6725
  998SOL     OW 3023   2.228   1.381   3.312 -0.3824 -0.6765  0.5969
  998SOL    HW1 3024   2.170   1.456   3.317  1.2214  0.9840 -2.5947
  998SOL    HW2 3025   2.205   1.338   3.229  1.7115 -0.9800  0.1055
  999SOL     OW 3026   4.390   0.098   0.668  0.3278 -0.2624 -0.1056
  999SOL    HW1 3027   4.297   0.089   0.689 -0.1568 -3.3451 -2.7558
  999SOL    HW2 3028   4.392   0.129   0.578  1.7907 -1.5388 -0.5611
 1000SOL     OW 3029   1.816   3.974   1.881 -0.2870 -0.3813 -0.0750
 1000SOL    HW1 3030   1.731   3.979   1.837 -0.8983 -2.0509  0.8057
 1000SOL    HW2 3031   1.853   4.062   1.872 -1.1482 -0.1814 -2.3205
 1001SOL     OW 3032   2.594   2.439   2.866 -0.1652  0.2971 -0.6998
 1001SOL    HW1 3033   2.559   2.495   2.796  2.0887 -0.6089 -2.6979
 1001SOL    HW2 3034   2.553   2.354   2.850 -1.1522  0.5336  0.3828
 1002SOL     OW 3035   3.228   0.983   0.326 -0.2627  0.3046  0.1799
 1002SOL    HW1 3036   3.261   0.894   0.333 -0.8950  0.0019 -0.4513
 1002SOL    HW2 3037   3.287   1.026   0.265 -0.5900 -0.0173 -0.3748
 1003SOL     OW 3038   3.300   1.227   2.815  0.1314 -0.1774 -0.6593
 1003SOL    HW1 3039   3.376   1.270   2.855  1.3724 -1.0238 -2.0202
 1003SOL    HW2 3040   3.259   1.296   2.762 -1.4173  0.9036  1.7298
 1004SOL     OW 3041   2.642   1.231   2.407 -0.4355 -0.2111 -0.1900
 1004SOL    HW1 3042   2.585   1.301   2.377  0.6707 -0.0603 -2.0964
 1004SOL    HW2 3043   2.693   1.207   2.330  3.5427  1.0361  1.7867
 1005SOL     OW 3044   3.414   1.327   3.197 -0.2501  0.1032  0.0394
 1005SOL    HW1 3045   3.493   1.276   3.180 -1.3051 -1.2622 -1.0741
 1005SOL    HW2 3046   3.350   1.261   3.227 -1.1879  1.0440  0.1567
 1006SOL     OW 3047   3.350   2.270   0.622 -0.2629 -0.5181  0.7923
 1006SOL    HW1 3048   3.321   2.191   0.669  1.7234 -1.3503  0.7342
 1006SOL    HW2 3049   3.399   2.236   0.547 -2.0382  0.8076 -1.0520
 1007SOL     OW 3050   0.125   4.269   1.203 -0.7553  0.6515  0.1113
 1007SOL    HW1 3051   0.127   4.181   1.165 -2.5753  1.1941 -1.4153
 1007SOL    HW2 3052   0.207   4.276   1.253  0.2168 -1.2940 -1.0940
 1008SOL     OW 3053   1.521   3.145   1.748  0.1812 -0.2466 -0.1249
 1008SOL    HW1 3054   1.437   3.127   1.792 -0.4843  3.5740  0.5218
 1008SOL    HW2 3055   1.587   3.128   1.815 -0.1136 -2.0032 -0.2260
 1009SOL     OW 3056   0.126   4.024   1.096 -0.2711  0.2438 -0.4986
 1009SOL    HW1 3057   0.210   3.987   1.070  0.1614  1.8929 -1.5862
 1009SOL    HW2 3058   0.089   3.959   1.155  2.0767 -0.1916  0.6103
 1010SOL     OW 3059   0.262   0.293   2.379  0.3539  0.1747  0.2151
 1010SOL    HW1 3060   0.245   0.321   2.289 -2.3878  0.6978  0.8037
 1010SOL    HW2 3061   0.199   0.223   2.395  1.5859 -0.7303  1.4115
 1011SOL     OW 3062   0.306   0.666   3.069 -0.7007 -0.0763 -0.0368
 1011SOL    HW1 3063   0.272   0.727   3.134  1.2124 -0.1817  1.1163
 1011SOL    HW2 3064   0.278   0.703   2.985 -1.4020  1.2137  0.7326
 1012SOL     OW 3065   0.191   1.655   1.162  0.8347  0.2238 -0.1787
 1012SOL    HW1 3066   0.257   1.614   1.105  0.9782  2.6882 -1.9888
 1012SOL    HW2 3067   0.222   1.745   1.172 -1.3013  0.9394  0.4796
 1013SOL     OW 3068   4.523   0.764   1.161 -0.2857 -0.1552 -0.1414
 1013SOL    HW1 3069   4.453   0.784   1.099 -0.0469 -2.1830 -1.1394
 1013SOL    HW2 3070   4.489   0.793   1.245 -1.2834  1.1732 -0.9519
 1014SOL     OW 3071   0.593   1.505   1.108  0.6023 -0.5863  0.1216
 1014SOL    HW1 3072   0.559   1.469   1.025 -1.6490 -0.7780  1.0547
 1014SOL    HW2 3073   0.550   1.590   1.116 -1.0682 -1.5247  2.1339
 1015SOL     OW 3074   0.958   4.481   0.495 -0.1789  0.5412  0.0684
 1015SOL    HW1 3075   1.014   4.413   0.530 -0.3240  1.5149  2.4149
 1015SOL    HW2 3076   0.880   4.435   0.464  0.4368 -0.4873  0.0041
 1016SOL     OW 3077   0.858   1.933   0.192 -0.4195  0.8980 -0.9776
 1016SOL    HW1 3078   0.796   1.873   0.150 -1.3680  1.3434 -0.2475
 1016SOL    HW2 3079   0.832   1.934   0.284  0.6525  1.1338 -0.6688
 1017SOL     OW 3080   1.707   2.053   0.442  0.8181  0.3249  0.5398
 1017SOL    HW1 3081   1.779   2.114   0.427  0.5801  0.6159  0.5745
 1017SOL    HW2 3082   1.637   2.107   0.479  0.5778  0.0455  0.4964
 1018SOL     OW 3083   2.612   3.574   1.421 -0.0399  0.1060  0.3430
 1018SOL    HW1 3084   2.523   3.586   1.455 -0.6515  1.6648 -1.5943
 1018SOL    HW2 3085   2.628   3.653   1.368  2.7757  0.2107  1.1753
 1019SOL     OW 3086   2.940   0.292   0.273  0.1370 -0.6534  0.6384
 1019SOL    HW1 3087   2.984   0.375   0.291 -0.4133 -0.2041 -0.0820
 1019SOL    HW2 3088   2.865   0.291   0.332 -0.4256 -0.1770 -0.0628
 1020SOL     OW 3089   0.231   2.738   0.204 -0.0842 -0.2194  0.1563
 1020SOL    HW1 3090   0.188   2.823   0.215  1.1722  0.2533  1.8155
 1020SOL    HW2 3091   0.313   2.759   0.160 -0.5389 -0.8390 -1.0355
 1021SOL     OW 3092   2.727   4.554   0.605 -0.4776 -0.6375 -0.4189
 1021SOL    HW1 3093   2.668   4.629   0.595 -1.7721 -1.5380  0.2356
 1021SOL    HW2 3094   2.695   4.490   0.541  0.1350 -0.9406 -0.4281
 1022SOL     OW 3095   2.186   4.616   3.174 -0.1306  0.4762 -0.2012
 1022SOL    HW1 3096   2.279   4.637   3.188 -0.3844  2.0441 -0.7207
 1022SOL    HW2 3097   2.175   4.619   3.079 -0.8466  0.9556 -0.1076
 1023SOL     OW 3098   2.603   4.387   2.604  0.1375  0.1091  0.6683
 1023SOL    HW1 3099   2.580   4.317   2.665  0.9352  0.9578  1.9778
 1023SOL    HW2 3100   2.574   4.467   2.647 -2.1269  0.5424 -1.4682
 1024SOL     OW 3101   3.561   0.560   1.723  0.5683 -0.6333 -0.5835
 1024SOL    HW1 3102   3.573   0.603   1.808  1.9897  3.2427 -2.5287
 1024SOL    HW2 3103   3.469   0.574   1.701  0.2030 -1.6229  0.2362
 1025SOL     OW 3104   4.345   4.331   2.029  0.2674 -0.1479 -0.2888
 1025SOL    HW1 3105   4.337   4.298   2.119  2.9639 -0.0054  0.0871
 1025SOL    HW2 3106   4.319   4.258   1.974 -0.1648 -0.6749  0.5860
 1026SOL     OW 3107   4.351   2.775   0.480  0.2024  0.5899 -0.2252
 1026SOL    HW1 3108   4.366   2.693   0.527 -1.9513  0.6772  0.7491
 1026SOL    HW2 3109   4.312   2.748   0.396  0.9103  0.5701 -0.5526
 1027SOL     OW 3110   1.895   3.550   1.645 -0.0895  0.1990  0.2092
 1027SOL    HW1 3111   1.890   3.563   1.550 -0.4054 -3.1342 -0.3537
 1027SOL    HW2 3112   1.834   3.480   1.663  2.9917 -2.2689  2.1488
 1028SOL     OW 3113   0.457   2.761   0.496  0.5595  0.1379  0.4344
 1028SOL    HW1 3114   0.482   2.679   0.539 -2.0125 -0.4828  0.9102
 1028SOL    HW2 3115   0.433   2.819   0.567 -0.5158  0.2479 -0.0006
 1029SOL     OW 3116   0.725   2.699   2.608  0.3876  0.1637  0.2699
 1029SOL    HW1 3117   0.652   2.732   2.556 -0.2905  0.1524  1.1908
 1029SOL    HW2 3118   0.749   2.772   2.665  0.8923  0.0630  0.1913
 1030SOL     OW 3119   1.662   3.349   1.117 -0.1494  0.2913 -0.4695
 1030SOL    HW1 3120   1.689   3.308   1.034  1.1567 -1.7942  0.8838
 1030SOL    HW2 3121   1.744   3.379   1.157 -0.8134  1.6941 -0.1083
 1031SOL     OW 3122   4.357   2.029   2.120 -0.5753 -0.2560  0.6945
 1031SOL    HW1 3123   4.406   1.959   2.077 -0.8340 -0.5175  0.8187
 1031SOL    HW2 3124   4.307   1.984   2.189 -1.7077 -0.1485 -0.0236
 1032SOL     OW 3125   4.281   3.751   0.133  0.3666  0.2104 -0.0815
 1032SOL    HW1 3126   4.281   3.760   0.228 -1.5875 -0.2436  0.0141
 1032SOL    HW2 3127   4.311   3.661   0.117  0.0373  0.0578  0.1525
 1033SOL     OW 3128   4.136   3.792   1.636 -0.8247 -0.3349 -0.0999
 1033SOL    HW1 3129   4.145   3.768   1.544  2.0177  0.0412 -0.0045
 1033SOL    HW2 3130   4.045   3.770   1.657 -1.5017 -0.6568 -2.8951
 1034SOL     OW 3131   2.766   2.125   1.287  0.5446  0.0282 -0.2743
 1034SOL    HW1 3132   2.759   2.051   1.227 -0.1838  0.6011 -0.9113
 1034SOL    HW2 3133   2.714   2.194   1.247  2.6691  1.5067 -0.6440
 1035SOL     OW 3134   4.237   2.882   1.302 -0.4380 -0.0760  0.2134
 1035SOL    HW1 3135   4.237   2.848   1.213  0.5275 -0.5473  0.3760
 1035SOL    HW2 3136   4.238   2.804   1.357  0.7418  0.1956  0.6085
 1036SOL     OW 3137   0.997   1.730   0.529 -0.0052  0.3364  0.0412
 1036SOL    HW1 3138   0.949   1.810   0.507  1.6457  1.3487  0.0058
 1036SOL    HW2 3139   1.004   1.684   0.446  0.8381  1.1739 -0.3689
 1037SOL     OW 3140   4.137   1.806   0.150  0.0145  0.4621 -0.0022
 1037SOL    HW1 3141   4.047   1.776   0.166 -0.6787  1.6624 -1.3732
 1037SOL    HW2 3142   4.145   1.807   0.054  1.5605  0.2279  0.0990
 1038SOL     OW 3143   0.523   2.775   0.154 -0.1753 -0.1122  0.9757
 1038SOL    HW1 3144   0.588   2.752   0.089  0.2726  1.5754  0.7769
 1038SOL    HW2 3145   0.525   2.703   0.217  0.2370 -1.1817 -0.2171
 1039SOL     OW 3146   2.848   3.806   2.313  0.1936  0.0910  0.1751
 1039SOL    HW1 3147   2.845   3.757   2.395 -1.8814 -1.2409 -0.6170
 1039SOL    HW2 3148   2.804   3.889   2.333 -0.2044 -0.1820  0.4535
 1040SOL     OW 3149   4.180   0.582   1.921  0.0558 -0.1243  0.3108
 1040SOL    HW1 3150   4.268   0.583   1.885  0.1283  1.2277  0.4588
 1040SOL    HW2 3151   4.154   0.490   1.921  0.7246 -0.3421 -1.5300
 1041SOL     OW 3152   1.991   4.033   2.797 -0.6890 -0.2001  0.0449
 1041SOL    HW1 3153   2.000   3.951   2.846  0.7447 -1.6667 -2.4461
 1041SOL    HW2 3154   1.952   4.007   2.714 -0.2605  1.6689 -0.7966
 1042SOL     OW 3155   2.166   0.984   3.189 -0.3268  0.3878  0.0291
 1042SOL    HW1 3156   2.172   1.052   3.121  1.7484 -1.3413 -1.6633
 1042SOL    HW2 3157   2.228   1.012   3.256  0.4599  0.2519 -0.6233
 1043SOL     OW 3158   3.039   0.065   2.571 -0.0228 -0.6266 -0.3776
 1043SOL    HW1 3159   3.109   0.002   2.558  0.9435 -0.3025  2.4269
 1043SOL    HW2 3160   2.974   0.018   2.624 -0.3760  0.0340 -0.2089
 1044SOL     OW 3161   1.483   1.724   1.777 -0.1670 -0.1632 -0.4919
 1044SOL    HW1 3162   1.552   1.695   1.836  0.9367  0.2625 -1.5218
 1044SOL    HW2 3163   1.438   1.644   1.751 -0.2106 -0.4243  0.3672
 1045SOL     OW 3164   1.823   3.723   0.068 -0.2980  0.3842 -0.2636
 1045SOL    HW1 3165   1.859   3.637   0.090  1.5339  1.2552  0.4020
 1045SOL    HW2 3166   1.771   3.748   0.144  0.3615  0.4511  0.1801
 1046SOL     OW 3167   0.142   2.059   1.325 -0.3395  0.1255 -0.1165
 1046SOL    HW1 3168   0.081   2.010   1.379 -0.2549  0.7660  0.5701
 1046SOL    HW2 3169   0.200   1.992   1.287  0.4545 -0.2304  1.6500
 1047SOL     OW 3170   1.568   1.156   3.035  0.1296 -0.0819  0.2664
 1047SOL    HW1 3171   1.484   1.112   3.054  0.1057  0.0522  0.4707
 1047SOL    HW2 3172   1.626   1.085   3.009 -0.3050 -0.0752 -0.7868
 1048SOL     OW 3173   2.600   0.012   0.831  0.5515  0.1358  0.4634
 1048SOL    HW1 3174   2.545  -0.041   0.773 -0.7212  1.9449 -0.0704
 1048SOL    HW2 3175   2.673  -0.045   0.854 -0.1825 -1.4510 -0.9705
 1049SOL     OW 3176   3.723   1.613   1.423  0.6100 -0.1108  0.2140
 1049SOL    HW1 3177   3.670   1.693   1.431 -0.3759 -0.9504  3.2523
 1049SOL    HW2 3178   3.667   1.552   1.375 -0.3346 -0.2701  1.4773
 1050SOL     OW 3179   3.817   2.749   1.727 -0.3829 -0.3491  0.0770
 1050SOL    HW1 3180   3.776   2.663   1.726 -2.9558  0.7683 -1.7580
 1050SOL    HW2 3181   3.911   2.731   1.724 -0.6327 -3.0497  3.2544
 1051SOL     OW 3182   4.245   4.531   2.204  0.0893  0.0206 -0.0737
 1051SOL    HW1 3183   4.199   4.495   2.279  2.0248  0.5246  1.4374
 1051SOL    HW2 3184   4.273   4.455   2.153  0.7765 -0.4738  1.0072
 1052SOL     OW 3185   3.940   1.757   1.206 -0.3484 -0.0106  0.0784
 1052SOL    HW1 3186   3.991   1.734   1.284 -0.9533  0.1697  0.5357
 1052SOL    HW2 3187   3.894   1.837   1.232  1.3910  1.5496 -1.3193
 1053SOL     OW 3188   1.780   3.958   1.518 -0.2686 -0.2563  0.2807
 1053SOL    HW1 3189   1.870   3.953   1.550  0.6836 -0.3079 -2.1369
 1053SOL    HW2 3190   1.730   3.903   1.577  1.6075 -1.5313  0.7756
 1054SOL     OW 3191   1.555   2.625   0.341  0.0799 -0.8868 -0.0827
 1054SOL    HW1 3192   1.620   2.558   0.360  0.4898 -0.5935 -0.4296
 1054SOL    HW2 3193   1.604   2.707   0.340  0.0558 -0.8374 -2.0439
 1055SOL     OW 3194   3.127   1.560   2.965  0.1602  0.4453 -0.4214
 1055SOL    HW1 3195   3.039   1.561   3.003  1.0466 -1.0666  1.8570
 1055SOL    HW2 3196   3.171   1.635   3.005 -0.0353  1.2269 -1.5925
 1056SOL     OW 3197   1.914   1.438   0.177 -0.9217  0.3600 -0.8146
 1056SOL    HW1 3198   1.871   1.523   0.190  0.6319  0.8050  2.4350
 1056SOL    HW2 3199   1.890   1.387   0.254  1.3416 -0.6813 -0.7277
 1057SOL     OW 3200   1.653   2.337   2.238 -0.2027  0.1608 -0.1182
 1057SOL    HW1 3201   1.621   2.339   2.148 -0.1223  1.8155 -0.1402
 1057SOL    HW2 3202   1.581   2.299   2.288 -1.3485  1.7117 -0.5091
 1058SOL     OW 3203   3.289   1.686   0.139 -0.0072 -0.1847 -0.0269
 1058SOL    HW1 3204   3.230   1.759   0.118 -0.5983 -0.8254 -0.6331
 1058SOL    HW2 3205   3.374   1.713   0.104 -0.3659 -0.0479 -0.8262
 1059SOL     OW 3206   3.978   2.241   1.389  1.2075 -0.3027 -0.5584
 1059SOL    HW1 3207   3.889   2.264   1.362  1.7067  0.2169 -1.8424
 1059SOL    HW2 3208   3.967   2.191   1.470 -0.2609 -0.4131 -0.8081
 1060SOL     OW 3209   3.865   3.195   0.906  0.4199 -0.0787  0.0106
 1060SOL    HW1 3210   3.950   3.165   0.874  1.0348 -0.1169  1.5859
 1060SOL    HW2 3211   3.804   3.126   0.879  0.8172  0.0689 -1.3490
 1061SOL     OW 3212   3.852   3.469   0.880 -0.4340 -0.3886 -0.0072
 1061SOL    HW1 3213   3.940   3.449   0.848  0.0145  1.2862  0.0695
 1061SOL    HW2 3214   3.798   3.398   0.847  0.6243 -0.4975 -1.6435
 1062SOL     OW 3215   4.460   1.794   1.660 -0.3522  0.0635 -0.4611
 1062SOL    HW1 3216   4.486   1.876   1.619 -2.8320  1.2930  0.1886
 1062SOL    HW2 3217   4.375   1.813   1.700 -1.2868 -2.9783 -0.7183
 1063SOL     OW 3218   0.821   3.324   0.824 -0.7050  0.8994  0.5298
 1063SOL    HW1 3219   0.728   3.309   0.836 -1.4400  3.8282 -0.6286
 1063SOL    HW2 3220   0.841   3.285   0.738 -1.1925  1.3825  0.1904
 1064SOL     OW 3221   0.633   3.757   2.525  0.1122  0.1138  0.3816
 1064SOL    HW1 3222   0.622   3.668   2.491  0.8856  0.3556 -0.5276
 1064SOL    HW2 3223   0.694   3.799   2.465  0.9178  0.8053  1.6455
 1065SOL     OW 3224   4.207   4.106   1.928  0.0493  0.4201  0.5534
 1065SOL    HW1 3225   4.234   4.083   1.839 -1.3199  0.2391  0.1628
 1065SOL    HW2 3226   4.242   4.035   1.982  1.3248  0.7885  0.2593
 1066SOL     OW 3227   0.425   3.834   1.306 -0.0813 -0.5310 -0.0674
 1066SOL    HW1 3228   0.455   3.875   1.225  2.7651 -1.1083  0.5559
 1066SOL    HW2 3229   0.391   3.906   1.358  1.1240  0.4049 -0.5239
 1067SOL     OW 3230   0.180   2.921   1.365 -0.5218 -0.2422 -0.2052
 1067SOL    HW1 3231   0.141   2.887   1.446 -1.2389  0.2769 -0.3195
 1067SOL    HW2 3232   0.264   2.876   1.358 -0.7055 -0.7209  0.5277
 1068SOL     OW 3233   0.923   0.617   1.294 -0.5754  0.4406 -0.3542
 1068SOL    HW1 3234   0.888   0.669   1.367  0.3007  2.1320 -1.0889
 1068SOL    HW2 3235   1.014   0.644   1.287  1.0738 -3.8041  1.4602
 1069SOL     OW 3236   0.826   2.749   1.874  0.4213 -0.0181  0.7712
 1069SOL    HW1 3237   0.763   2.755   1.802 -0.3043 -0.0095  1.3846
 1069SOL    HW2 3238   0.802   2.821   1.933  0.2616 -0.7125  1.5800
 1070SOL     OW 3239   1.438   1.094   0.851  0.2758  0.3778  0.2620
 1070SOL    HW1 3240   1.402   1.010   0.824  1.9773 -0.3395  0.0833
 1070SOL    HW2 3241   1.411   1.156   0.783 -1.3889  0.1041  0.6422
 1071SOL     OW 3242   4.064   3.356   1.569 -0.4776 -0.1500  0.1760
 1071SOL    HW1 3243   4.041   3.263   1.577  0.1161 -0.3931 -0.7640
 1071SOL    HW2 3244   4.003   3.390   1.503  1.1517 -0.5888 -1.6635
 1072SOL     OW 3245   2.555   2.273   1.717  0.3572 -0.3822  0.1612
 1072SOL    HW1 3246   2.481   2.274   1.777  1.1083 -1.0688  1.1451
 1072SOL    HW2 3247   2.632   2.283   1.774  0.9822  1.6372 -0.9338
 1073SOL     OW 3248   3.255   3.548   2.355  0.3807 -0.3890 -0.3053
 1073SOL    HW1 3249   3.183   3.490   2.333 -0.7042  0.2344  1.4234
 1073SOL    HW2 3250   3.334   3.499   2.331 -0.5382 -1.9280 -0.3094
 1074SOL     OW 3251   2.470   3.624   1.139  0.1913 -0.6463 -0.0005
 1074SOL    HW1 3252   2.489   3.533   1.113 -0.9451 -1.2211  1.0868
 1074SOL    HW2 3253   2.513   3.677   1.071 -1.1466 -2.0272 -2.0505
 1075SOL     OW 3254   3.290   2.813   0.082  0.5288  0.8858  0.0025
 1075SOL    HW1 3255   3.316   2.902   0.061  1.4305  0.7339  0.4409
 1075SOL    HW2 3256   3.365   2.775   0.128  0.2735 -0.1954 -0.4261
 1076SOL     OW 3257   0.470   3.346   0.645  0.0495  0.3718  0.3844
 1076SOL    HW1 3258   0.449   3.329   0.553  3.9422 -2.5385 -0.2418
 1076SOL    HW2 3259   0.529   3.421   0.644  1.3634 -0.6217  0.2043
 1077SOL     OW 3260   1.062   0.025   3.150 -1.0207 -0.3858  0.5972
 1077SOL    HW1 3261   1.146   0.049   3.190  0.0040 -2.2442 -0.2593
 1077SOL    HW2 3262   1.086  -0.042   3.086 -2.7159  1.5392 -2.2605
 1078SOL     OW 3263   0.625   1.352   0.538 -0.4257 -0.7801 -0.3325
 1078SOL    HW1 3264   0.595   1.307   0.617 -0.7473  1.6426  1.0462
 1078SOL    HW2 3265   0.719   1.364   0.552 -0.3364 -1.0609 -0.6954
 1079SOL     OW 3266   1.827   1.823   2.967  0.1314 -0.4928  0.0202
 1079SOL    HW1 3267   1.733   1.810   2.978 -0.0694  0.4649 -0.4212
 1079SOL    HW2 3268   1.854   1.875   3.043  0.1755 -0.2251 -0.1760
 1080SOL     OW 3269   0.863   2.579   0.785 -0.1781  0.4463 -0.1293
 1080SOL    HW1 3270   0.851   2.594   0.692  1.2065  1.6693 -0.1416
 1080SOL    HW2 3271   0.817   2.497   0.802  1.1882 -0.8847 -2.2871
 1081SOL     OW 3272   2.521   1.017   2.952  0.1792  0.9144 -0.0764
 1081SOL    HW1 3273   2.478   0.963   2.885  3.1832 -1.7832 -0.0578
 1081SOL    HW2 3274   2.614   1.010   2.933  0.9689  2.6564  2.5763
 1082SOL     OW 3275   3.566   4.428   1.634 -0.3581 -0.1253 -0.4840
 1082SOL    HW1 3276   3.583   4.343   1.593 -1.3858 -0.5309 -0.1090
 1082SOL    HW2 3277   3.522   4.479   1.567  0.1957  0.1029 -0.6854
 1083SOL     OW 3278   0.078   0.314   0.730 -0.6172 -0.2554 -0.1146
 1083SOL    HW1 3279   0.078   0.224   0.697 -0.4687 -0.2758 -0.0625
 1083SOL    HW2 3280   0.166   0.346   0.711 -0.7850  0.0039 -0.4666
 1084SOL     OW 3281   4.248   2.109   1.793 -0.0699  0.2452  0.6452
 1084SOL    HW1 3282   4.178   2.103   1.859 -0.0374 -0.4342  0.6253
 1084SOL    HW2 3283   4.206   2.145   1.715 -0.8661 -1.9445  0.0061
 1085SOL     OW 3284   1.909   0.870   1.090 -0.4608  0.1634  0.6395
 1085SOL    HW1 3285   1.828   0.881   1.140  1.2062  0.4204  3.5013
 1085SOL    HW2 3286   1.908   0.779   1.062 -1.7408  0.1760  0.5846
 1086SOL     OW 3287   0.336   3.756   2.163 -0.0905 -0.1535  0.0055
 1086SOL    HW1 3288   0.338   3.696   2.238  0.3537  0.6804  0.6796
 1086SOL    HW2 3289   0.420   3.800   2.166  0.0704 -0.3690 -1.2151
 1087SOL     OW 3290   4.133   1.472   2.988  0.3977  0.9121 -0.0173
 1087SOL    HW1 3291   4.156   1.379   2.996 -1.2101  0.3280 -1.5376
 1087SOL    HW2 3292   4.198   1.508   2.929 -0.0524  0.2794 -0.9265
 1088SOL     OW 3293   0.112   2.809   2.050 -0.0388  0.3258  0.0323
 1088SOL    HW1 3294   0.080   2.899   2.047  0.1657  0.4161  0.5858
 1088SOL    HW2 3295   0.068   2.770   2.125  0.1749  0.0817  0.0312
 1089SOL     OW 3296   1.376   0.326   1.235  0.2051 -0.0074 -0.4504
 1089SOL    HW1 3297   1.408   0.376   1.160  1.1002  0.3906  0.1859
 1089SOL    HW2 3298   1.290   0.365   1.255  0.2676  0.3333 -0.8408
 1090SOL     OW 3299   1.824   1.893   3.244  0.2575  0.2288  0.4897
 1090SOL    HW1 3300   1.756   1.827   3.239  0.2341  0.3452 -1.7661
 1090SOL    HW2 3301   1.793   1.955   3.311  0.0577 -1.7000  2.2817
 1091SOL     OW 3302   2.224   1.646   2.428 -0.6617 -0.4643  0.0360
 1091SOL    HW1 3303   2.237   1.741   2.424 -0.1965 -0.4747  1.0788
 1091SOL    HW2 3304   2.200   1.622   2.339  0.3651  0.4652 -0.5224
 1092SOL     OW 3305   0.399   0.331   1.754  0.2685  0.3767  0.5952
 1092SOL    HW1 3306   0.356   0.261   1.706  1.7382  0.2461 -0.5710
 1092SOL    HW2 3307   0.405   0.403   1.692  2.9623 -0.0850  0.2259
 1093SOL     OW 3308   1.776   1.841   2.569 -0.1637  0.6661  0.6852
 1093SOL    HW1 3309   1.757   1.762   2.619 -2.4571  1.2963  0.9234
 1093SOL    HW2 3310   1.750   1.913   2.626 -2.2823  1.4162 -1.0699
 1094SOL     OW 3311   0.432   3.348   2.622 -0.5883  0.2853  0.4177
 1094SOL    HW1 3312   0.348   3.373   2.585 -0.9267  0.7498  1.4563
 1094SOL    HW2 3313   0.421   3.358   2.716  0.0735 -1.3426  0.7103
 1095SOL     OW 3314   3.867   1.513   2.277 -0.2659 -0.9151 -0.1736
 1095SOL    HW1 3315   3.952   1.498   2.236  0.1317 -0.8782  0.6124
 1095SOL    HW2 3316   3.806   1.520   2.204  0.4306 -0.7849 -0.7557
 1096SOL     OW 3317   3.289   2.618   2.297  0.2844 -0.3950 -0.2751
 1096SOL    HW1 3318   3.335   2.560   2.358 -3.3254 -1.2313  1.9412
 1096SOL    HW2 3319   3.297   2.705   2.336  0.9439 -0.3144 -0.5699
 1097SOL     OW 3320   3.907   1.284   1.221  0.9363  0.0233  0.1213
 1097SOL    HW1 3321   3.962   1.263   1.145  1.2091  0.6223  0.1422
 1097SOL    HW2 3322   3.885   1.199   1.259  1.5656 -0.2473 -0.0904
 1098SOL     OW 3323   2.916   3.591   1.577 -0.3491  0.0266 -0.6034
 1098SOL    HW1 3324   2.926   3.638   1.660  0.5087  1.3407 -1.4165
 1098SOL    HW2 3325   2.983   3.523   1.580 -1.4703 -1.0808  0.5013
 1099SOL     OW 3326   0.829   2.981   3.025  0.2827 -0.2725  0.1726
 1099SOL    HW1 3327   0.910   3.032   3.030  0.3169 -0.3437  0.3446
 1099SOL    HW2 3328   0.760   3.047   3.019  0.5229 -0.1348 -3.5550
 1100SOL     OW 3329   0.376   4.272   2.312 -0.0895  0.3415  0.1879
 1100SOL    HW1 3330   0.386   4.329   2.388  0.5522 -1.4381  1.5055
 1100SOL    HW2 3331   0.282   4.255   2.306  0.0558 -1.4413  2.1269
 1101SOL     OW 3332   1.734   0.091   1.555 -0.0164 -0.1902 -0.5342
 1101SOL    HW1 3333   1.680   0.162   1.522  0.9186  0.7966 -0.0296
 1101SOL    HW2 3334   1.687   0.011   1.532 -0.8076  0.5705 -1.6307
 1102SOL     OW 3335   2.300   3.435   2.569 -0.0961 -0.4194 -0.0994
 1102SOL    HW1 3336   2.297   3.498   2.497  0.5052 -2.0123 -1.5822
 1102SOL    HW2 3337   2.214   3.393   2.567 -1.2851  1.6281  2.1947
 1103SOL     OW 3338   2.629   4.367   0.415 -0.1527  0.0211  0.6636
 1103SOL    HW1 3339   2.635   4.434   0.347  0.2309 -0.5897  0.0815
 1103SOL    HW2 3340   2.539   4.336   0.411 -1.1845  2.3683  2.7855
 1104SOL     OW 3341   2.615   0.275   2.442  0.8400  0.3564  0.6400
 1104SOL    HW1 3342   2.522   0.292   2.437  0.6193 -0.7571  0.5719
 1104SOL    HW2 3343   2.639   0.291   2.533  0.0911 -1.5373  1.2198
 1105SOL     OW 3344   2.501   1.153   1.372 -0.3231  0.3354  0.3674
 1105SOL    HW1 3345   2.432   1.087   1.361 -1.1399  1.1936  0.2906
 1105SOL    HW2 3346   2.467   1.213   1.438  0.0435  1.1781 -0.2018
 1106SOL     OW 3347   3.110   3.231   1.091  0.0366  0.1906 -0.5765
 1106SOL    HW1 3348   3.162   3.274   1.159 -2.3445  1.6870  0.4456
 1106SOL    HW2 3349   3.063   3.161   1.137  0.0312 -0.1974 -1.1577
 1107SOL     OW 3350   4.535   0.974   0.721  0.4029 -0.1965 -0.5165
 1107SOL    HW1 3351   4.449   0.934   0.720  0.8114 -1.1728  0.4100
 1107SOL    HW2 3352   4.569   0.963   0.632 -0.7575  1.0154 -1.1400
 1108SOL     OW 3353   4.361   3.657   2.713 -0.6675 -0.2456  0.6063
 1108SOL    HW1 3354   4.347   3.585   2.652  1.4290 -0.8458  0.7354
 1108SOL    HW2 3355   4.342   3.620   2.800 -1.4777 -0.0539  0.5145
 1109SOL     OW 3356   2.989   1.993   2.238  0.1227  0.3277 -0.1948
 1109SOL    HW1 3357   3.000   1.902   2.266  1.4436  0.5400  0.0312
 1109SOL    HW2 3358   2.903   2.018   2.271 -0.2243 -0.8085 -0.1898
 1110SOL     OW 3359   2.526   3.212   2.579  0.2092 -0.1157 -0.4779
 1110SOL    HW1 3360   2.527   3.230   2.485  1.5060 -1.1535 -0.6898
 1110SOL    HW2 3361   2.477   3.285   2.617  2.1555  1.8945 -1.6358
 1111SOL     OW 3362   2.345   3.583   1.492 -0.0788 -0.0479 -0.5977
 1111SOL    HW1 3363   2.296   3.540   1.563 -1.9793  1.3200 -1.0215
 1111SOL    HW2 3364   2.290   3.573   1.415  1.2499 -0.1490 -1.5757
 1112SOL     OW 3365   3.113   2.309   1.808 -0.3713 -0.2627 -0.0081
 1112SOL    HW1 3366   3.111   2.280   1.716 -0.4876  0.6485 -0.3054
 1112SOL    HW2 3367   3.075   2.236   1.857 -0.6301 -0.6249 -0.7289
 1113SOL     OW 3368   0.408   1.518   0.410 -0.0840 -0.7923  0.2845
 1113SOL    HW1 3369   0.463   1.548   0.482  0.5006  0.3740 -0.6127
 1113SOL    HW2 3370   0.382   1.429   0.435 -1.9452  0.3957  3.0905
 1114SOL     OW 3371   1.112   3.832   2.440 -0.1917  0.4426  0.1900
 1114SOL    HW1 3372   1.063   3.901   2.485  1.6806  1.0596  1.4107
 1114SOL    HW2 3373   1.175   3.801   2.505 -0.1877 -1.6145 -0.7174
 1115SOL     OW 3374   2.963   4.217   2.382 -0.2943 -0.1453  0.2477
 1115SOL    HW1 3375   3.018   4.139   2.368  1.3729  1.2665 -1.6846
 1115SOL    HW2 3376   3.011   4.268   2.448 -0.8979 -0.2851  0.8064
 1116SOL     OW 3377   4.124   4.248   0.735  0.0897  0.5113 -0.1073
 1116SOL    HW1 3378   4.202   4.303   0.741  1.8514 -1.6829 -1.6143
 1116SOL    HW2 3379   4.085   4.271   0.651  0.4374 -0.0689 -0.4254
 1117SOL     OW 3380   1.940   4.419   0.524 -0.2802 -0.0986  0.6395
 1117SOL    HW1 3381   1.949   4.450   0.614 -1.4843 -0.8593  1.0423
 1117SOL    HW2 3382   1.849   4.436   0.501  0.6476  2.8382 -1.5259
 1118SOL     OW 3383   0.296   1.542   0.099  0.4172 -0.6697  0.1304
 1118SOL    HW1 3384   0.352   1.467   0.119  0.2313 -0.3106  2.1687
 1118SOL    HW2 3385   0.291   1.592   0.181 -1.4282  0.2687 -0.4809
 1119SOL     OW 3386   2.516   2.880   1.822 -0.3030 -0.1168 -0.7850
 1119SOL    HW1 3387   2.521   2.970   1.854 -0.1005 -0.2139 -0.5385
 1119SOL    HW2 3388   2.461   2.885   1.744  0.0844  0.2884 -1.0321
 1120SOL     OW 3389   4.451   0.890   1.382  0.4134  0.1785  0.0626
 1120SOL    HW1 3390   4.370   0.839   1.385  1.3356 -1.3253  2.0630
 1120SOL    HW2 3391   4.423   0.978   1.355 -1.4402 -0.9724 -2.0928
 1121SOL     OW 3392   3.788   4.484   2.445 -0.1596  0.4564 -0.8924
 1121SOL    HW1 3393   3.700   4.451   2.463  0.5753 -0.9250  0.4023
 1121SOL    HW2 3394   3.790   4.570   2.488 -1.1210  0.8677 -1.6383
 1122SOL     OW 3395   3.179   0.364   2.893 -0.1373  0.2323  0.6530
 1122SOL    HW1 3396   3.103   0.384   2.948 -0.5626 -1.5764  0.7585
 1122SOL    HW2 3397   3.148   0.382   2.804 -1.2627 -1.9553  0.5390
 1123SOL     OW 3398   1.848   0.123   0.126  0.4746 -0.0034  0.0301
 1123SOL    HW1 3399   1.783   0.053   0.126 -0.6694  1.0119 -1.3133
 1123SOL    HW2 3400   1.797   0.204   0.118  1.8843  0.8088 -1.5007
 1124SOL     OW 3401   2.133   2.066   0.765  0.5172  0.4762 -0.3561
 1124SOL    HW1 3402   2.128   2.118   0.685  0.6242 -1.2511 -1.5488
 1124SOL    HW2 3403   2.047   2.025   0.773  1.1574 -1.0075 -0.7869
 1125SOL     OW 3404   4.675   4.282   0.642 -0.1893  0.2054  0.3512
 1125SOL    HW1 3405   4.690   4.264   0.735 -0.5681 -1.0549  0.1934
 1125SOL    HW2 3406   4.710   4.205   0.597  1.0181  1.2898 -0.6528
 1126SOL     OW 3407   2.686   3.380   2.066  0.0501 -0.0528  0.2064
 1126SOL    HW1 3408   2.754   3.322   2.032  0.5489  1.3866 -1.3567
 1126SOL    HW2 3409   2.607   3.353   2.021 -0.3056 -1.2400  1.4781
 1127SOL     OW 3410   2.816   3.835   1.446  0.3491  0.3323  0.0396
 1127SOL    HW1 3411   2.834   3.905   1.508 -0.8241  0.5952  0.1091
 1127SOL    HW2 3412   2.869   3.761   1.478  0.8517  0.8854  0.5208
 1128SOL     OW 3413   1.751   1.602   1.650  0.0863  0.7166 -0.0378
 1128SOL    HW1 3414   1.818   1.579   1.714  0.2444  1.6051  0.1311
 1128SOL    HW2 3415   1.693   1.526   1.648  0.5323  0.3502  0.5631
 1129SOL     OW 3416   4.576   0.669   0.017  0.1043 -0.1586  0.1164
 1129SOL    HW1 3417   4.572   0.590  -0.036  1.1124 -1.1970  1.5172
 1129SOL    HW2 3418   4.566   0.638   0.108 -1.3962  1.5315  0.5994
 1130SOL     OW 3419   2.767   1.118   1.507  0.4097 -0.0556 -0.3504
 1130SOL    HW1 3420   2.682   1.162   1.498  1.2459  1.8840  0.6824
 1130SOL    HW2 3421   2.832   1.185   1.487  1.7430 -1.3028 -0.4054
 1131SOL     OW 3422   2.751   1.675   2.235  0.6204  0.0063 -0.7088
 1131SOL    HW1 3423   2.801   1.628   2.302 -0.0992 -0.7512 -0.7010
 1131SOL    HW2 3424   2.791   1.648   2.152 -0.0402 -0.9314 -0.7295
 1132SOL     OW 3425   2.751   0.589   3.312 -0.3472  0.3862  0.3585
 1132SOL    HW1 3426   2.804   0.537   3.373 -2.1036 -0.1949  1.4531
 1132SOL    HW2 3427   2.751   0.677   3.349 -2.7248 -0.2905  2.2264
 1133SOL     OW 3428   0.241   0.538   1.519  0.0417 -0.4892  0.3872
 1133SOL    HW1 3429   0.145   0.528   1.520 -0.1429  1.0633  1.3372
 1133SOL    HW2 3430   0.269   0.488   1.443 -1.5479 -0.8893  0.0250
 1134SOL     OW 3431   2.358   4.319   2.152  0.3835  0.3062  0.6568
 1134SOL    HW1 3432   2.421   4.285   2.215  1.2750  0.2537 -0.2296
 1134SOL    HW2 3433   2.320   4.242   2.111  1.7903  0.2971 -0.7544
 1135SOL     OW 3434   4.120   1.224   0.317  0.3071  0.1783 -0.1127
 1135SOL    HW1 3435   4.092   1.307   0.277  0.6030 -0.0417 -0.7800
 1135SOL    HW2 3436   4.172   1.181   0.250  1.2253  0.0190  0.6860
 1136SOL     OW 3437   3.246   1.561   1.304 -0.5123  0.2122 -0.6705
 1136SOL    HW1 3438   3.266   1.608   1.385  1.6587 -1.2231 -0.2662
 1136SOL    HW2 3439   3.169   1.508   1.325 -0.3284  0.3013  0.2826
 1137SOL     OW 3440   2.456   3.970   2.711  0.0410 -0.0378  0.1056
 1137SOL    HW1 3441   2.501   3.887   2.723  0.1491  0.0402  0.2385
 1137SOL    HW2 3442   2.380   3.966   2.769  0.5027  0.2947  0.7428
 1138SOL     OW 3443   2.090   0.310   2.988 -0.3770  0.0207  0.1311
 1138SOL    HW1 3444   2.035   0.231   2.988  0.7233 -0.7580  0.1001
 1138SOL    HW2 3445   2.078   0.347   2.901  2.0853 -2.2821 -1.3493
 1139SOL     OW 3446   1.925   0.822   1.433 -0.3432 -0.0747  0.0989
 1139SOL    HW1 3447   1.840   0.862   1.452  0.3152  1.0303  0.8322
 1139SOL    HW2 3448   1.925   0.741   1.484 -0.2048  0.8797  1.6799
 1140SOL     OW 3449   4.015   1.490   0.281 -0.2273 -0.3427 -0.0029
 1140SOL    HW1 3450   3.947   1.549   0.249  0.1331 -0.0805 -0.3087
 1140SOL    HW2 3451   4.016   1.502   0.375 -1.3337 -1.1480  0.1340
 1141SOL     OW 3452   4.201   2.696   1.970  0.2457 -0.2587 -0.5654
 1141SOL    HW1 3453   4.151   2.776   1.953  1.1429  0.5484  0.4653
 1141SOL    HW2 3454   4.233   2.706   2.059  0.9617 -1.4598 -0.6689
 1142SOL     OW 3455   1.757   0.178   0.524 -0.1612 -0.3059  0.3911
 1142SOL    HW1 3456   1.802   0.128   0.455 -0.7535  0.0528 -0.2650
 1142SOL    HW2 3457   1.669   0.139   0.529 -0.8084  0.9877 -0.4927
 1143SOL     OW 3458   3.008   1.350   0.929  0.0347  0.1936 -0.2238
 1143SOL    HW1 3459   2.932   1.346   0.871  2.5392 -2.1574 -3.7482
 1143SOL    HW2 3460   3.078   1.386   0.875  2.1892 -0.5241  1.8847
 1144SOL     OW 3461   0.978   1.751   2.742 -0.0730 -0.9669  0.1397
 1144SOL    HW1 3462   0.910   1.818   2.732  0.3236 -0.7359 -1.1232
 1144SOL    HW2 3463   1.050   1.797   2.785  0.1038 -0.6478 -0.4966
 1145SOL     OW 3464   4.402   4.455   1.030  0.0258 -0.1576 -0.2191
 1145SOL    HW1 3465   4.492   4.425   1.039  0.3668 -0.0571 -2.5698
 1145SOL    HW2 3466   4.349   4.377   1.043  0.4467 -0.2968  0.7659
 1146SOL     OW 3467   2.956   0.963   1.330  0.2600 -0.0716  0.2438
 1146SOL    HW1 3468   2.963   0.896   1.261  1.4786  0.4806 -0.1906
 1146SOL    HW2 3469   2.867   0.951   1.365  0.5690 -2.1879  0.4611
 1147SOL     OW 3470   2.528   1.548   2.091  0.1112  0.2904 -0.3523
 1147SOL    HW1 3471   2.555   1.481   2.028 -2.2285 -2.8136  1.6250
 1147SOL    HW2 3472   2.611   1.582   2.126  1.4517 -1.3372 -1.7273
 1148SOL     OW 3473   2.035   1.459   2.610 -0.2260  0.3357 -0.4373
 1148SOL    HW1 3474   2.014   1.512   2.687 -1.8440  2.8796 -2.4332
 1148SOL    HW2 3475   2.112   1.501   2.572  1.3830 -1.7003  0.3732
 1149SOL     OW 3476   4.615   3.338   2.874 -0.4697 -0.2874  0.0872
 1149SOL    HW1 3477   4.520   3.344   2.878 -0.3710  3.1931  3.3294
 1149SOL    HW2 3478   4.638   3.281   2.947 -0.0626  0.6106  0.6745
 1150SOL     OW 3479   0.359   0.219   0.534 -0.3472 -0.2324 -0.2506
 1150SOL    HW1 3480   0.387   0.304   0.569 -1.3450  0.4705 -1.1060
 1150SOL    HW2 3481   0.408   0.155   0.586  0.5493  0.8595  0.3058
 1151SOL     OW 3482   3.903   4.295   1.891 -0.4262 -0.1456  0.2210
 1151SOL    HW1 3483   3.961   4.306   1.966 -1.3097 -1.0227  1.0647
 1151SOL    HW2 3484   3.871   4.384   1.873 -0.2352  0.0677  0.9066
 1152SOL     OW 3485   3.541   2.512   1.114  0.6942  0.1740 -0.4301
 1152SOL    HW1 3486   3.528   2.595   1.160 -2.3366 -1.3790  1.8619
 1152SOL    HW2 3487   3.496   2.524   1.030 -0.7829  0.5361  0.3784
 1153SOL     OW 3488   2.662   0.121   2.050  0.1254 -0.3967  0.2142
 1153SOL    HW1 3489   2.642   0.101   1.959 -0.1259  2.1931 -0.3645
 1153SOL    HW2 3490   2.757   0.129   2.053  0.0921  0.0522  0.0577
 1154SOL     OW 3491   2.986   4.128   0.096  0.1608  0.1033  0.4207
 1154SOL    HW1 3492   3.008   4.036   0.085  1.7484  0.3405  1.3742
 1154SOL    HW2 3493   2.989   4.164   0.008  0.2648 -0.6003  0.1316
 1155SOL     OW 3494   0.344   2.512   0.777 -0.3513  0.4553  0.0859
 1155SOL    HW1 3495   0.261   2.495   0.733 -1.2311  0.7718  1.5559
 1155SOL    HW2 3496   0.409   2.514   0.706 -1.4802 -0.4496 -1.0217
 1156SOL     OW 3497   3.669   3.066   2.129 -0.2516  0.3063 -0.1599
 1156SOL    HW1 3498   3.644   3.158   2.123  1.7654  0.9911  0.8125
 1156SOL    HW2 3499   3.715   3.048   2.047 -1.0331  0.0161 -0.5417
 1157SOL     OW 3500   0.518   2.781   2.408 -0.3987  0.3557 -0.1752
 1157SOL    HW1 3501   0.590   2.798   2.347  0.3198  0.7172  0.7458
 1157SOL    HW2 3502   0.439   2.800   2.358  0.0205 -1.5811 -1.7397
 1158SOL     OW 3503   1.879   0.145   0.780  0.5808 -0.1481 -0.3438
 1158SOL    HW1 3504   1.854   0.129   0.689  1.3370  1.3741 -0.8633
 1158SOL    HW2 3505   1.823   0.217   0.808  2.4274  1.4888 -0.6606
 1159SOL     OW 3506   3.829   1.714   3.241 -1.0538  0.9471 -0.1875
 1159SOL    HW1 3507   3.861   1.799   3.209 -0.8076  0.8318 -0.2575
 1159SOL    HW2 3508   3.900   1.653   3.219 -1.9899  0.3736 -1.8478
 1160SOL     OW 3509   1.391   0.345   3.290  0.2045  0.3548  0.0885
 1160SOL    HW1 3510   1.399   0.292   3.368 -0.9768  0.7340  0.4997
 1160SOL    HW2 3511   1.418   0.433   3.317  1.4533  0.1301 -0.3944
 1161SOL     OW 3512   1.881   2.935   2.824  0.8053  0.2902  0.4393
 1161SOL    HW1 3513   1.837   2.909   2.905 -1.5636  2.7837  0.1085
 1161SOL    HW2 3514   1.857   2.867   2.760 -0.4001  0.1954  0.9638
 1162SOL     OW 3515   3.091   2.578   1.053 -0.7069  0.0747 -0.2626
 1162SOL    HW1 3516   3.073   2.555   1.144 -1.5678 -0.8767 -0.6539
 1162SOL    HW2 3517   3.007   2.609   1.019 -0.3019  0.8036 -0.6416
 1163SOL     OW 3518   0.003   1.667   2.594 -0.0454 -0.3168  0.8972
 1163SOL    HW1 3519  -0.081   1.621   2.595 -0.1050 -0.2148  0.6990
 1163SOL    HW2 3520   0.035   1.661   2.684  0.1537 -1.1165  0.7746
 1164SOL     OW 3521   3.623   2.395   2.286 -0.0555 -0.0151  0.1251
 1164SOL    HW1 3522   3.571   2.334   2.338 -2.1080 -0.2632 -2.0567
 1164SOL    HW2 3523   3.659   2.341   2.216  4.6907 -0.2137  2.3186
 1165SOL     OW 3524   0.160   4.068   1.795 -0.0604 -0.2311  0.3680
 1165SOL    HW1 3525   0.159   4.026   1.881 -0.5042 -0.3081  0.3258
 1165SOL    HW2 3526   0.155   3.995   1.733 -1.0946 -0.1124  0.2963
 1166SOL     OW 3527   2.150   3.171   2.207 -0.1124  0.2452 -0.2035
 1166SOL    HW1 3528   2.107   3.169   2.292  0.1556 -0.5774 -0.0821
 1166SOL    HW2 3529   2.223   3.110   2.214 -0.0685  0.1842 -1.0136
 1167SOL     OW 3530   2.823   2.992   2.182 -0.2152  0.1469 -0.1076
 1167SOL    HW1 3531   2.885   2.950   2.122 -0.5857  1.1009 -1.1952
 1167SOL    HW2 3532   2.737   2.967   2.149 -0.4427  1.5926 -0.6937
 1168SOL     OW 3533   0.376   1.565   1.690  0.0433  0.2287 -0.5023
 1168SOL    HW1 3534   0.454   1.510   1.685 -0.1798 -0.0823 -0.6160
 1168SOL    HW2 3535   0.376   1.597   1.780  0.3077  0.2404 -0.5047
 1169SOL     OW 3536   2.098   2.244   0.291 -0.0110 -0.0815  0.1412
 1169SOL    HW1 3537   2.143   2.318   0.250 -0.8258  0.3651  0.0336
 1169SOL    HW2 3538   2.156   2.169   0.277 -0.0129  0.1683 -1.3585
 1170SOL     OW 3539   0.105   4.602   1.592 -0.3086  0.2311  0.4005
 1170SOL    HW1 3540   0.175   4.537   1.582 -1.4102 -0.8308 -0.7748
 1170SOL    HW2 3541   0.035   4.555   1.636 -0.6108  1.0307  0.7818
 1171SOL     OW 3542   0.098   1.158   2.161  0.8287 -0.0409  0.2014
 1171SOL    HW1 3543   0.030   1.188   2.100 -2.0097 -1.2582  2.5123
 1171SOL    HW2 3544   0.122   1.071   2.130  0.7541  0.0720 -0.1746
 1172SOL     OW 3545   3.297   4.024   0.381 -0.0538 -0.0671  0.2915
 1172SOL    HW1 3546   3.206   4.047   0.398 -0.1808 -0.4932  0.2006
 1172SOL    HW2 3547   3.335   4.009   0.468  0.1577  0.9372  0.3842
 1173SOL     OW 3548   1.970   0.410   2.754 -0.0703  0.4897  0.9379
 1173SOL    HW1 3549   1.957   0.328   2.707 -1.3548  0.0549  1.9903
 1173SOL    HW2 3550   1.941   0.478   2.692 -2.4074 -0.1179  1.2676
 1174SOL     OW 3551   2.753   1.927   2.880 -0.6040 -0.8077  0.2746
 1174SOL    HW1 3552   2.771   1.897   2.790 -0.0917  0.7651 -0.1786
 1174SOL    HW2 3553   2.736   1.846   2.929  1.4230 -1.9226 -0.7040
 1175SOL     OW 3554   2.310   1.301   2.650  0.2042  0.2296  0.8038
 1175SOL    HW1 3555   2.373   1.345   2.593  2.3090 -1.2864  1.7975
 1175SOL    HW2 3556   2.258   1.246   2.592  1.4267 -0.2868  0.1606
 1176SOL     OW 3557   3.199   3.604   1.148  0.0738  0.5073  0.6894
 1176SOL    HW1 3558   3.121   3.597   1.094  0.5136  3.6636 -0.5645
 1176SOL    HW2 3559   3.166   3.627   1.235 -0.4388  2.1881  0.0794
 1177SOL     OW 3560   3.679   2.818   0.825 -0.4710  0.0537  0.0051
 1177SOL    HW1 3561   3.644   2.728   0.830  0.4739 -0.5084 -2.2930
 1177SOL    HW2 3562   3.774   2.806   0.828 -0.3160  0.8777 -1.1649
 1178SOL     OW 3563   1.836   1.663   0.285  0.1901  0.1851  0.6165
 1178SOL    HW1 3564   1.862   1.755   0.273 -0.5086  0.4259  0.9091
 1178SOL    HW2 3565   1.905   1.626   0.341  0.3268  0.6008  0.7291
 1179SOL     OW 3566   4.132   4.272   2.417  0.0047 -0.4969  0.5035
 1179SOL    HW1 3567   4.166   4.360   2.429 -0.2268 -0.6138  2.2904
 1179SOL    HW2 3568   4.196   4.229   2.359 -0.3439  1.0525 -1.1266
 1180SOL     OW 3569   3.893   2.298   0.167  0.1750  0.1634  0.3364
 1180SOL    HW1 3570   3.944   2.224   0.200  0.5776  0.7177  0.9792
 1180SOL    HW2 3571   3.868   2.272   0.078  0.3291 -0.7294  0.5442
 1181SOL     OW 3572   4.213   1.313   1.678 -0.3670 -0.2155  0.7404
 1181SOL    HW1 3573   4.177   1.259   1.607 -0.2941  1.9548 -1.0610
 1181SOL    HW2 3574   4.267   1.378   1.634 -0.2492  1.1930  2.8072
 1182SOL     OW 3575   1.064   0.430   0.271  0.0364 -0.1961  0.5491
 1182SOL    HW1 3576   1.028   0.355   0.223 -0.7124  0.6602 -0.2576
 1182SOL    HW2 3577   0.988   0.480   0.298  0.5491  0.6107  0.5290
 1183SOL     OW 3578   2.806   2.111   3.095  0.6881  0.2170 -0.2917
 1183SOL    HW1 3579   2.795   2.051   3.021  3.3752 -0.3039 -0.3870
 1183SOL    HW2 3580   2.868   2.066   3.153  0.6653  1.7387  0.9840
 1184SOL     OW 3581   2.536   4.649   1.386 -0.7202  0.5736  0.2779
 1184SOL    HW1 3582   2.462   4.674   1.330 -0.8327  0.0206  0.1702
 1184SOL    HW2 3583   2.495   4.620   1.468 -0.7234 -0.9425 -0.2235
 1185SOL     OW 3584   3.341   1.109   0.621  0.2245  0.5550  0.3984
 1185SOL    HW1 3585   3.270   1.050   0.646  2.4443 -2.4751  0.0487
 1185SOL    HW2 3586   3.344   1.104   0.526  1.0453  0.4887  0.4224
 1186SOL     OW 3587   2.337   4.115   3.012  0.1408  0.1028 -0.0774
 1186SOL    HW1 3588   2.344   4.031   2.965  1.4327  0.4301 -0.5062
 1186SOL    HW2 3589   2.340   4.091   3.104  1.8633 -0.2462 -0.2005
 1187SOL     OW 3590   3.078   1.611   0.574  0.2569 -0.1153 -0.0869
 1187SOL    HW1 3591   3.122   1.568   0.501 -0.2654  1.6675 -1.5061
 1187SOL    HW2 3592   2.991   1.633   0.541  0.1114  1.0051  0.9559
 1188SOL     OW 3593   0.020   1.981   0.071  0.0249  0.1695  0.0024
 1188SOL    HW1 3594   0.057   1.955   0.155  0.7176 -0.7267 -0.5579
 1188SOL    HW2 3595   0.040   2.075   0.065 -2.4859  0.9326  2.0318
 1189SOL     OW 3596   1.148   3.069   1.560  0.0275 -0.6100 -0.1218
 1189SOL    HW1 3597   1.159   2.977   1.537 -0.6041 -0.7515  0.1460
 1189SOL    HW2 3598   1.186   3.077   1.647  0.6564 -0.4803 -0.4026
 1190SOL     OW 3599   3.084   1.102   1.799  0.4683  0.0047 -0.1732
 1190SOL    HW1 3600   3.076   1.019   1.751  1.1412 -0.6861  0.8766
 1190SOL    HW2 3601   3.106   1.076   1.888 -0.0234  1.3011  0.3462
 1191SOL     OW 3602   1.185   0.195   2.880 -0.4765 -0.4064 -0.2013
 1191SOL    HW1 3603   1.099   0.232   2.856  0.1248  1.9673  0.9748
 1191SOL    HW2 3604   1.236   0.201   2.799 -0.9400 -0.3363 -0.4963
 1192SOL     OW 3605   4.599   2.480   2.699  0.5889  0.1102 -0.1106
 1192SOL    HW1 3606   4.574   2.566   2.666  1.0430 -0.4905 -2.1697
 1192SOL    HW2 3607   4.691   2.471   2.676  0.9851 -0.3132  1.5177
 1193SOL     OW 3608   0.113   3.188   1.054  0.4509  0.1238  0.3868
 1193SOL    HW1 3609   0.165   3.188   1.134 -0.5543 -0.2968  1.0662
 1193SOL    HW2 3610   0.129   3.274   1.015  1.8129 -0.0805  0.4448
 1194SOL     OW 3611   1.486   1.348   2.864  0.5114 -0.5583 -0.0100
 1194SOL    HW1 3612   1.503   1.278   2.927 -2.2592 -1.5938 -0.2872
 1194SOL    HW2 3613   1.469   1.425   2.918 -0.6794 -1.1550  0.4899
 1195SOL     OW 3614   1.214   2.238   1.662 -0.6191 -0.2659 -0.3791
 1195SOL    HW1 3615   1.254   2.312   1.617 -2.1582  1.8049  1.4251
 1195SOL    HW2 3616   1.266   2.229   1.743  0.5398 -2.2772 -1.2716
 1196SOL     OW 3617   3.508   4.146   1.093 -0.1794 -0.2935  0.2084
 1196SOL    HW1 3618   3.572   4.128   1.024 -0.0722  0.8434 -0.0079
 1196SOL    HW2 3619   3.438   4.081   1.079 -0.1852 -0.0481 -0.9962
 1197SOL     OW 3620   1.201   1.406   1.381  0.5202 -0.1418 -0.1695
 1197SOL    HW1 3621   1.114   1.371   1.367  0.3177  0.2788  0.0048
 1197SOL    HW2 3622   1.239   1.413   1.293 -0.3864  1.6037 -0.4638
 1198SOL     OW 3623   2.081   1.932   3.165  0.3026  0.4101 -0.0752
 1198SOL    HW1 3624   2.119   1.878   3.234 -0.4092 -1.7878 -1.3018
 1198SOL    HW2 3625   1.987   1.929   3.183 -0.0176 -1.1800 -1.7177
 1199SOL     OW 3626   1.140   1.317   2.152 -0.1782  0.2609  0.0657
 1199SOL    HW1 3627   1.047   1.297   2.139  0.3252 -2.1088 -0.3176
 1199SOL    HW2 3628   1.156   1.296   2.244 -0.1096  1.1006  0.2477
 1200SOL     OW 3629   1.751   0.378   1.302  0.0058 -0.0660  0.1305
 1200SOL    HW1 3630   1.778   0.468   1.321 -0.1111  0.0610 -0.3049
 1200SOL    HW2 3631   1.833   0.330   1.291  0.0726  0.3285 -1.2375
 1201SOL     OW 3632   0.066   0.192   1.917  0.4257 -0.4713  0.1792
 1201SOL    HW1 3633   0.029   0.113   1.955  0.1459  0.4083  1.8082
 1201SOL    HW2 3634   0.113   0.161   1.839  0.0374 -2.1749  0.5802
 1202SOL     OW 3635   2.392   3.182   0.978 -0.2159 -0.2446  0.8343
 1202SOL    HW1 3636   2.299   3.187   1.000 -0.2818 -0.6491  0.6588
 1202SOL    HW2 3637   2.405   3.092   0.950  0.1151 -0.0524  0.3548
 1203SOL     OW 3638   3.034   0.338   3.275 -0.1000  0.2821 -0.5747
 1203SOL    HW1 3639   3.015   0.384   3.193 -0.2964 -0.2349 -0.8243
 1203SOL    HW2 3640   3.070   0.254   3.247  0.4090  0.3435 -0.1203
 1204SOL     OW 3641   2.161   0.831   2.335 -0.0994 -0.3214  0.3240
 1204SOL    HW1 3642   2.116   0.833   2.420  1.4894 -0.6840  1.2254
 1204SOL    HW2 3643   2.237   0.888   2.347 -0.4267  0.5024 -1.2378
 1205SOL     OW 3644   1.800   0.496   2.947 -0.4884  0.2225  0.4318
 1205SOL    HW1 3645   1.854   0.462   2.875  2.6112  0.0977  2.6283
 1205SOL    HW2 3646   1.710   0.472   2.923  0.4137 -0.1133 -3.1644
 1206SOL     OW 3647   1.736   4.004   0.277 -0.0896  0.1105 -0.1013
 1206SOL    HW1 3648   1.781   3.925   0.306  0.8902  0.1509 -1.4261
 1206SOL    HW2 3649   1.772   4.074   0.331  1.1785  0.0819 -0.8890
 1207SOL     OW 3650   2.169   2.609   2.443  0.7225 -0.5139 -0.4475
 1207SOL    HW1 3651   2.203   2.627   2.531  0.9481  0.4911 -0.7189
 1207SOL    HW2 3652   2.175   2.694   2.398 -0.8546 -0.6404 -0.9472
 1208SOL     OW 3653   2.217   0.229   1.055 -0.3644 -0.0653  0.0331
 1208SOL    HW1 3654   2.305   0.245   1.021 -1.0782 -0.6608 -2.2668
 1208SOL    HW2 3655   2.218   0.137   1.082 -0.7069 -0.5630 -1.5512
 1209SOL     OW 3656   2.523   0.507   2.874  0.2253  0.0713 -0.0628
 1209SOL    HW1 3657   2.527   0.530   2.967  0.6203 -0.6025  0.0939
 1209SOL    HW2 3658   2.446   0.554   2.841 -1.2312 -1.3809  1.0976
 1210SOL     OW 3659   4.611   2.026   0.486 -0.3035 -0.2631  0.1350
 1210SOL    HW1 3660   4.567   2.108   0.507 -0.8477 -0.6760  0.6214
 1210SOL    HW2 3661   4.591   2.010   0.394 -1.6042 -0.7037  0.4814
 1211SOL     OW 3662   0.229   3.949   2.653  0.1670  0.4125  0.2329
 1211SOL    HW1 3663   0.171   3.903   2.713 -1.9724 -0.1682 -2.0817
 1211SOL    HW2 3664   0.182   3.948   2.569  3.0134  1.0102 -1.5167
 1212SOL     OW 3665   3.085   0.441   0.530 -0.6795  0.3287 -0.4182
 1212SOL    HW1 3666   3.059   0.411   0.617  0.6657 -0.4468 -0.2543
 1212SOL    HW2 3667   3.041   0.525   0.519 -1.9652 -0.2062  0.4428
 1213SOL     OW 3668   4.697   2.744   0.548 -0.5303  0.0260 -0.3602
 1213SOL    HW1 3669   4.768   2.685   0.575 -1.7023 -1.1923  0.1618
 1213SOL    HW2 3670   4.619   2.689   0.546 -1.9270  1.8015  1.3002
 1214SOL     OW 3671   4.639   0.408   0.499 -0.2055 -0.1712 -0.3653
 1214SOL    HW1 3672   4.588   0.336   0.461 -1.9786  1.0395 -0.4055
 1214SOL    HW2 3673   4.718   0.365   0.534  0.0673 -1.7394 -2.6831
 1215SOL     OW 3674   1.938   0.192   1.717 -0.0617 -0.0672  0.1986
 1215SOL    HW1 3675   1.880   0.174   1.643 -0.8175  2.5886  0.0432
 1215SOL    HW2 3676   1.896   0.151   1.792 -2.0476  1.4758  0.0191
 1216SOL     OW 3677   1.048   1.840   2.117 -0.3921 -0.5156 -0.5068
 1216SOL    HW1 3678   1.114   1.870   2.054 -0.6899 -1.0204 -1.0797
 1216SOL    HW2 3679   0.990   1.915   2.128  0.0288 -0.2129 -0.3387
 1217SOL     OW 3680   3.307   2.480   0.417  0.3066  0.0042  0.1804
 1217SOL    HW1 3681   3.393   2.458   0.380  1.4545  0.1301  2.5814
 1217SOL    HW2 3682   3.287   2.405   0.473 -1.3625 -0.1768 -0.6117
 1218SOL     OW 3683   1.053   2.506   1.003 -0.0185  0.3216 -0.2805
 1218SOL    HW1 3684   1.004   2.511   1.085  0.7924  0.9633  0.1874
 1218SOL    HW2 3685   0.994   2.543   0.937 -0.2277  0.9430  0.2428
 1219SOL     OW 3686   0.238   1.811   3.279  0.1671 -0.6175  0.3902
 1219SOL    HW1 3687   0.257   1.722   3.309 -0.0205 -0.3617  1.2847
 1219SOL    HW2 3688   0.165   1.840   3.333  0.8296  0.4206  0.7674
 1220SOL     OW 3689   4.533   0.346   0.776 -0.0137 -0.0037 -0.2826
 1220SOL    HW1 3690   4.512   0.255   0.755  2.0660 -0.2149 -1.6793
 1220SOL    HW2 3691   4.627   0.353   0.763 -0.3958  2.9543 -2.6458
 1221SOL     OW 3692   1.540   3.726   0.700  0.5355  0.2112  0.4110
 1221SOL    HW1 3693   1.550   3.749   0.608  1.9413 -0.3737  0.3807
 1221SOL    HW2 3694   1.447   3.710   0.712  0.5428 -1.4081 -1.3360
 1222SOL     OW 3695   1.558   2.371   1.466 -0.3145  0.4879 -0.1010
 1222SOL    HW1 3696   1.601   2.457   1.466 -1.6340  1.1832  0.9582
 1222SOL    HW2 3697   1.471   2.387   1.503 -1.0148 -1.1129 -0.9414
 1223SOL     OW 3698   1.149   4.268   0.909 -0.2621 -0.2430  0.1602
 1223SOL    HW1 3699   1.220   4.206   0.891 -1.0995 -1.3794  0.6750
 1223SOL    HW2 3700   1.193   4.353   0.917  0.9384 -0.7979 -0.3029
 1224SOL     OW 3701   2.100   0.314   0.069  0.3852  0.9273  0.0628
 1224SOL    HW1 3702   2.048   0.244   0.109  0.2246  0.7210 -0.4879
 1224SOL    HW2 3703   2.065   0.321  -0.020  0.6146  1.4944  0.0160
 1225SOL     OW 3704   1.628   2.630   1.506  0.2400  0.1413  0.2058
 1225SOL    HW1 3705   1.719   2.632   1.536 -0.2260  1.0872  1.6589
 1225SOL    HW2 3706   1.621   2.703   1.445 -0.2443  2.1042  2.4524
 1226SOL     OW 3707   0.657   3.102   2.381  0.1810  0.0157 -0.1864
 1226SOL    HW1 3708   0.722   3.045   2.341 -1.1448 -1.3416 -0.5049
 1226SOL    HW2 3709   0.625   3.053   2.457 -0.8213  0.4108 -0.3282
 1227SOL     OW 3710   2.867   3.682   2.681 -0.0564 -0.9610 -0.2449
 1227SOL    HW1 3711   2.879   3.588   2.663  0.4465 -0.7943 -0.8071
 1227SOL    HW2 3712   2.774   3.691   2.701 -1.0776 -0.9542 -4.2400
 1228SOL     OW 3713   1.241   0.592   0.608  0.3353 -0.0259 -0.3366
 1228SOL    HW1 3714   1.183   0.522   0.639 -0.1295 -0.3647 -1.8488
 1228SOL    HW2 3715   1.306   0.547   0.553  0.7521  0.5919 -0.3575
 1229SOL     OW 3716   4.488   3.866   1.147  0.0088 -0.4590 -0.0342
 1229SOL    HW1 3717   4.428   3.794   1.169  0.0489 -1.4717 -2.7927
 1229SOL    HW2 3718   4.545   3.829   1.080  2.5473  1.0754  1.1500
 1230SOL     OW 3719   4.598   2.693   2.970  0.4064  0.9149  0.1164
 1230SOL    HW1 3720   4.663   2.623   2.969 -0.2916  0.2326  1.0875
 1230SOL    HW2 3721   4.647   2.771   2.944  1.2221  0.0993 -0.8531
 1231SOL     OW 3722   2.765   1.821   0.886 -0.1310 -0.2429 -0.3769
 1231SOL    HW1 3723   2.756   1.871   0.967 -0.5725 -2.0675  0.7767
 1231SOL    HW2 3724   2.858   1.803   0.879 -0.0508  0.2062 -0.4536
 1232SOL     OW 3725   3.228   1.762   3.104 -0.1669  0.2518  0.2499
 1232SOL    HW1 3726   3.311   1.784   3.062 -1.8212  0.6079 -3.1252
 1232SOL    HW2 3727   3.195   1.846   3.137  0.8139  0.0794  1.7856
 1233SOL     OW 3728   2.256   2.389   0.137 -0.6649  0.0016  0.6150
 1233SOL    HW1 3729   2.325   2.449   0.111  0.0173 -0.4295  1.3789
 1233SOL    HW2 3730   2.285   2.304   0.104 -0.3475 -0.3468  1.7586
 1234SOL     OW 3731   4.243   3.203   1.105 -0.2839  0.0901  0.3772
 1234SOL    HW1 3732   4.318   3.262   1.105  0.2813 -0.6047 -0.6410
 1234SOL    HW2 3733   4.266   3.136   1.171  0.5514 -0.7819 -0.7646
 1235SOL     OW 3734   3.434   3.727   1.887 -0.1656 -0.4026 -0.1108
 1235SOL    HW1 3735   3.452   3.782   1.963 -0.5606  1.3635 -1.2402
 1235SOL    HW2 3736   3.516   3.680   1.872  0.3853  0.3105  0.5539
 1236SOL     OW 3737   1.069   3.003   1.251  0.1471  0.1365  0.3387
 1236SOL    HW1 3738   1.052   2.972   1.339  0.1948 -1.3962 -0.1675
 1236SOL    HW2 3739   1.164   3.002   1.243  0.1102 -1.4063 -0.2701
 1237SOL     OW 3740   2.110   1.596   1.393 -0.2270 -0.6616 -0.1734
 1237SOL    HW1 3741   2.150   1.524   1.343 -1.1993 -0.1019 -1.8374
 1237SOL    HW2 3742   2.171   1.611   1.465  1.4077 -1.3574 -1.3208
 1238SOL     OW 3743   3.392   1.905   1.169 -0.1075  0.4129 -0.2630
 1238SOL    HW1 3744   3.394   1.969   1.098  1.7412 -0.8904 -1.4372
 1238SOL    HW2 3745   3.408   1.821   1.127 -0.5028 -0.6035  1.5193
 1239SOL     OW 3746   1.771   3.058   2.290 -0.3636 -0.4924  0.5725
 1239SOL    HW1 3747   1.824   3.018   2.221 -0.6972 -2.4729  1.3833
 1239SOL    HW2 3748   1.807   3.023   2.372  0.1451  1.9339  1.4823
 1240SOL     OW 3749   4.590   0.061   0.076  0.2365 -0.2440 -0.2900
 1240SOL    HW1 3750   4.579  -0.019   0.128  1.3436  1.1278  2.2231
 1240SOL    HW2 3751   4.657   0.038   0.012  1.3268 -1.0445  1.0856
 1241SOL     OW 3752   1.547   3.358   2.010  0.1412 -0.5036  0.0266
 1241SOL    HW1 3753   1.547   3.284   2.072  2.0223 -0.9526 -0.4428
 1241SOL    HW2 3754   1.501   3.428   2.056  1.1750 -0.9390  1.8283
 1242SOL     OW 3755   3.656   1.876   0.731 -0.1949 -0.0756 -0.1029
 1242SOL    HW1 3756   3.691   1.894   0.818  0.5498  1.6928 -0.7216
 1242SOL    HW2 3757   3.575   1.829   0.747 -0.2334  0.4969  1.5623
 1243SOL     OW 3758   3.004   3.408   3.210 -0.0183 -0.1744 -0.4513
 1243SOL    HW1 3759   3.030   3.323   3.243  0.0445 -0.2351 -0.6564
 1243SOL    HW2 3760   3.083   3.462   3.216 -0.1918  0.0246  0.1752
 1244SOL     OW 3761   1.322   3.281   1.059  0.0327  0.3492 -0.3563
 1244SOL    HW1 3762   1.355   3.362   1.099 -0.9714  0.9470 -0.7042
 1244SOL    HW2 3763   1.234   3.304   1.027  0.0616 -0.6485 -1.1998
 1245SOL     OW 3764   0.899   3.576   1.470  0.1648  0.0878 -0.0147
 1245SOL    HW1 3765   0.937   3.490   1.483  0.4403  0.1317 -0.5002
 1245SOL    HW2 3766   0.963   3.637   1.506  0.7381  0.1832 -1.1372
 1246SOL     OW 3767   1.644   2.574   2.756 -0.8004  0.1744 -0.5964
 1246SOL    HW1 3768   1.591   2.496   2.775 -1.2086  0.0999 -1.9146
 1246SOL    HW2 3769   1.602   2.644   2.806 -1.5439 -0.0871 -0.8406
 1247SOL     OW 3770   0.355   2.910   0.698  0.1732 -0.4181 -0.4948
 1247SOL    HW1 3771   0.415   2.981   0.719  1.2460 -1.4066 -0.1121
 1247SOL    HW2 3772   0.268   2.946   0.716  0.7454  0.4850  0.6121
 1248SOL     OW 3773   2.773   4.406   2.358 -0.4460  0.0006 -0.2770
 1248SOL    HW1 3774   2.686   4.370   2.376 -0.2371  0.0180  0.8406
 1248SOL    HW2 3775   2.832   4.331   2.362 -0.1767  0.2595  0.7980
 1249SOL     OW 3776   1.980   0.317   1.148  0.1530  0.7815 -0.0556
 1249SOL    HW1 3777   2.000   0.259   1.074 -0.9033 -1.3053  1.2115
 1249SOL    HW2 3778   2.060   0.318   1.200  0.3038  0.7898 -0.2859
 1250SOL     OW 3779   3.107   2.805   0.358  0.3074  0.6779  0.2670
 1250SOL    HW1 3780   3.189   2.759   0.340  0.8081  1.9681 -0.9670
 1250SOL    HW2 3781   3.116   2.834   0.449  0.4960 -0.5708  0.6701
 1251SOL     OW 3782   0.358   3.098   2.286 -0.3799 -0.2266  0.4085
 1251SOL    HW1 3783   0.321   3.046   2.358 -2.2921  0.7995  0.2358
 1251SOL    HW2 3784   0.450   3.074   2.284 -0.8730 -2.4295  1.3316
 1252SOL     OW 3785   1.052   2.090   2.498  0.0204  0.4934 -0.0189
 1252SOL    HW1 3786   0.982   2.152   2.516  0.2005  1.1892 -1.5301
 1252SOL    HW2 3787   1.007   2.007   2.482 -0.3361  0.5845  0.4877
 1253SOL     OW 3788   4.596   0.384   1.881 -0.1066  0.0492  0.0290
 1253SOL    HW1 3789   4.576   0.387   1.975 -0.9964  0.5784 -0.1664
 1253SOL    HW2 3790   4.675   0.330   1.875  0.3602  0.5765  1.1429
 1254SOL     OW 3791   3.700   0.205   1.930 -0.0023  0.1102  0.3455
 1254SOL    HW1 3792   3.761   0.187   2.002 -0.8880 -0.8962  0.8815
 1254SOL    HW2 3793   3.614   0.207   1.972 -0.3501  1.6327 -0.3721
 1255SOL     OW 3794   1.226   4.141   0.416 -0.3153  0.3144  0.5818
 1255SOL    HW1 3795   1.315   4.111   0.433 -0.1550 -1.5352 -2.7048
 1255SOL    HW2 3796   1.170   4.073   0.453 -0.2821  0.4659  0.9088
 1256SOL     OW 3797   0.885   2.852   0.849 -0.6296 -0.2991  0.0614
 1256SOL    HW1 3798   0.878   2.762   0.818 -0.0349 -0.0239 -0.9347
 1256SOL    HW2 3799   0.979   2.871   0.849 -0.8281  1.2408 -2.6710
 1257SOL     OW 3800   2.730   2.274   2.322  0.0151 -0.8395 -0.5464
 1257SOL    HW1 3801   2.679   2.299   2.245  1.7081 -3.7893 -2.8809
 1257SOL    HW2 3802   2.698   2.186   2.344  0.9685 -0.8749  0.8019
 1258SOL     OW 3803   2.068   0.430   0.876  0.7161  0.0345 -0.1998
 1258SOL    HW1 3804   2.055   0.395   0.787 -0.0874 -1.5025  0.4789
 1258SOL    HW2 3805   2.124   0.365   0.919  1.0192  0.7159  0.4599
 1259SOL     OW 3806   3.858   0.937   3.171 -0.5239 -0.9000 -0.0302
 1259SOL    HW1 3807   3.789   0.875   3.195  0.2044 -1.2333  1.3217
 1259SOL    HW2 3808   3.872   0.921   3.078 -2.3029 -0.7664 -0.3678
 1260SOL     OW 3809   0.851   2.049   2.119 -0.8216 -0.5633  0.1015
 1260SOL    HW1 3810   0.841   2.143   2.106 -0.2939 -0.5159  0.0389
 1260SOL    HW2 3811   0.766   2.013   2.094 -0.2636 -0.3660 -2.3389
 1261SOL     OW 3812   3.343   0.763   1.118 -0.4766 -0.0211 -0.1364
 1261SOL    HW1 3813   3.249   0.768   1.099 -0.6673 -1.5605  0.2845
 1261SOL    HW2 3814   3.359   0.836   1.178 -1.9973 -1.3050  1.9776
 1262SOL     OW 3815   4.606   4.455   1.740 -0.1577 -0.4736 -0.3829
 1262SOL    HW1 3816   4.655   4.456   1.822  0.2866  1.2156 -0.6168
 1262SOL    HW2 3817   4.529   4.401   1.758  1.0055 -1.9054  0.4640
 1263SOL     OW 3818   0.037   3.660   1.968 -0.4987 -0.3704  0.8126
 1263SOL    HW1 3819   0.089   3.738   1.986 -0.0483  0.0004 -1.6724
 1263SOL    HW2 3820   0.070   3.594   2.030  1.8231  0.3313  0.4315
 1264SOL     OW 3821   1.521   4.650   1.513  0.2966  0.6171 -0.0495
 1264SOL    HW1 3822   1.444   4.704   1.496  1.6507  2.9076  0.6358
 1264SOL    HW2 3823   1.487   4.561   1.519 -1.8558  1.1250 -2.7280
 1265SOL     OW 3824   3.858   1.025   1.622 -0.2364 -0.0006 -0.3694
 1265SOL    HW1 3825   3.847   1.101   1.679  0.4820  1.1819 -1.7318
 1265SOL    HW2 3826   3.836   0.950   1.677 -3.5279  1.2971  0.3546
 1266SOL     OW 3827   1.446   3.538   2.875 -0.0761  0.1106  0.5109
 1266SOL    HW1 3828   1.400   3.521   2.957 -0.6111  0.3659  0.2620
 1266SOL    HW2 3829   1.523   3.589   2.901 -1.2240  1.8355  0.6487
 1267SOL     OW 3830   1.074   0.291   0.968  0.0792  0.2684 -0.6277
 1267SOL    HW1 3831   1.008   0.247   0.913 -1.0407 -1.1169  1.6569
 1267SOL    HW2 3832   1.029   0.369   1.001  0.3274  0.4605 -0.7447
 1268SOL     OW 3833   2.138   0.581   0.126  0.2679  0.1007  0.1702
 1268SOL    HW1 3834   2.199   0.608   0.058  0.5307 -2.7071 -0.8094
 1268SOL    HW2 3835   2.125   0.488   0.112 -3.1655  0.2950  1.2475
 1269SOL     OW 3836   3.760   2.046   3.247  0.3150 -0.0399  0.0721
 1269SOL    HW1 3837   3.743   1.994   3.325  0.6397 -0.4034 -0.0999
 1269SOL    HW2 3838   3.788   2.131   3.281 -0.9124  0.2745  0.3572
 1270SOL     OW 3839   1.695   1.537   1.315  0.2084 -0.5373  0.6976
 1270SOL    HW1 3840   1.720   1.621   1.277  0.9817 -2.1535 -2.7363
 1270SOL    HW2 3841   1.646   1.560   1.394  1.6250  3.0467  0.7165
 1271SOL     OW 3842   2.123   3.758   1.186 -0.2031 -0.2962  0.0914
 1271SOL    HW1 3843   2.032   3.783   1.204 -0.5954 -1.5703 -0.0348
 1271SOL    HW2 3844   2.121   3.725   1.096  0.1627 -1.3030  0.4387
 1272SOL     OW 3845   4.484   2.205   0.210 -0.6774 -0.0930 -0.0981
 1272SOL    HW1 3846   4.539   2.237   0.281 -0.2747 -0.6613 -0.1444
 1272SOL    HW2 3847   4.445   2.124   0.243 -0.8461 -0.1208 -0.3574
 1273SOL     OW 3848   1.585   1.389   1.653 -0.0570 -0.3343 -0.2556
 1273SOL    HW1 3849   1.564   1.388   1.746 -1.5922  5.6582 -0.1232
 1273SOL    HW2 3850   1.500   1.382   1.609 -0.0275  1.9824 -0.8160
 1274SOL     OW 3851   2.536   0.631   0.250 -0.4338  0.4006  0.4142
 1274SOL    HW1 3852   2.553   0.623   0.156 -1.9734 -1.1464  0.2346
 1274SOL    HW2 3853   2.463   0.692   0.255  0.3557  1.3532  0.7173
 1275SOL     OW 3854   3.943   2.818   0.889  0.0785  0.1459 -0.0539
 1275SOL    HW1 3855   3.947   2.805   0.983 -0.1251 -2.2786 -0.3081
 1275SOL    HW2 3856   3.971   2.908   0.875  1.0102  0.2586  2.2410
 1276SOL     OW 3857   1.406   2.474   0.131  0.0403 -0.6139  0.0466
 1276SOL    HW1 3858   1.367   2.403   0.079 -2.3816  0.2738  0.5367
 1276SOL    HW2 3859   1.393   2.447   0.222  0.8887 -0.4331  0.2263
 1277SOL     OW 3860   4.604   0.746   1.572 -0.6061  0.1524  0.1947
 1277SOL    HW1 3861   4.559   0.794   1.503 -2.3276 -1.0864  0.4069
 1277SOL    HW2 3862   4.637   0.667   1.529  3.3498  1.9369 -0.4663
 1278SOL     OW 3863   0.162   3.479   2.137  0.4728  0.1339 -0.4192
 1278SOL    HW1 3864   0.135   3.403   2.086 -1.4457  0.1756  0.4478
 1278SOL    HW2 3865   0.209   3.442   2.212  0.2409 -0.1581 -0.4136
 1279SOL     OW 3866   3.247   2.389   2.535 -0.4025  0.4916 -0.4207
 1279SOL    HW1 3867   3.178   2.451   2.557 -1.9623 -0.9133 -1.2125
 1279SOL    HW2 3868   3.202   2.311   2.504  1.4750 -1.2035  0.8241
 1280SOL     OW 3869   0.747   4.145   2.059 -0.2782 -0.2397  0.1507
 1280SOL    HW1 3870   0.663   4.137   2.013  0.0652 -1.2275 -0.3320
 1280SOL    HW2 3871   0.730   4.206   2.130 -1.5080 -0.7196  0.2873
 1281SOL     OW 3872   0.059   3.051   1.691 -0.2070 -0.1714  0.5092
 1281SOL    HW1 3873   0.089   2.961   1.702 -2.3858 -0.9317  0.5124
 1281SOL    HW2 3874  -0.006   3.064   1.760 -0.4431  1.1778  0.0694
 1282SOL     OW 3875   0.306   4.629   2.827  0.0646 -0.0453 -0.1505
 1282SOL    HW1 3876   0.230   4.664   2.872 -1.4550 -1.8834 -1.1517
 1282SOL    HW2 3877   0.322   4.692   2.756 -0.5910  0.2840 -0.0136
 1283SOL     OW 3878   4.351   1.713   0.304 -0.0439  0.5800 -0.0964
 1283SOL    HW1 3879   4.296   1.730   0.228  2.0237 -1.4449 -2.2147
 1283SOL    HW2 3880   4.320   1.630   0.339 -1.5383  1.8951  1.9362
 1284SOL     OW 3881   0.368   2.403   3.066 -0.0682 -0.0205  0.2857
 1284SOL    HW1 3882   0.437   2.342   3.091 -1.3253 -1.7523 -0.2826
 1284SOL    HW2 3883   0.377   2.476   3.128  0.2613 -1.6814  2.2873
 1285SOL     OW 3884   3.805   0.423   0.599 -0.0137 -0.2642 -0.2921
 1285SOL    HW1 3885   3.881   0.407   0.654  0.0769 -1.3306 -0.7060
 1285SOL    HW2 3886   3.754   0.342   0.604 -2.3252  1.1411  1.7844
 1286SOL     OW 3887   2.704   2.574   2.224 -0.4312  0.6450 -0.0121
 1286SOL    HW1 3888   2.784   2.527   2.246 -1.2129 -0.2424  1.0499
 1286SOL    HW2 3889   2.662   2.593   2.308 -0.6160  2.4420 -0.4619
 1287SOL     OW 3890   4.089   1.043   2.544 -0.8790  0.3210 -0.5976
 1287SOL    HW1 3891   4.052   0.956   2.560  1.0522 -0.2593  1.1325
 1287SOL    HW2 3892   4.021   1.103   2.574 -0.8623 -0.6839  1.6848
 1288SOL     OW 3893   2.791   0.064   1.564  0.2916  0.3484  0.3868
 1288SOL    HW1 3894   2.728   0.095   1.630 -1.2160 -2.0664  0.1920
 1288SOL    HW2 3895   2.737   0.034   1.491  1.8876  1.9536 -1.5942
 1289SOL     OW 3896   0.902   3.709   2.040  0.0826  0.0315 -0.0329
 1289SOL    HW1 3897   0.839   3.665   1.983 -0.6776  3.0190 -1.7021
 1289SOL    HW2 3898   0.873   3.687   2.128 -1.4806 -1.0741 -0.7671
 1290SOL     OW 3899   4.603   2.213   2.194  0.3096  0.0507  0.1721
 1290SOL    HW1 3900   4.576   2.215   2.285 -3.3907  0.2410 -0.7782
 1290SOL    HW2 3901   4.626   2.122   2.177  1.0008  0.0143  1.2485
 1291SOL     OW 3902   1.839   0.630   2.165 -0.2879 -0.1483 -0.0787
 1291SOL    HW1 3903   1.896   0.700   2.133 -1.2721  0.1264 -1.3311
 1291SOL    HW2 3904   1.751   0.657   2.140 -0.7472 -1.5881 -0.1480
 1292SOL     OW 3905   1.561   3.975   0.929 -0.5592  0.2516  0.1104
 1292SOL    HW1 3906   1.496   4.026   0.979 -0.7341 -0.4621  0.6311
 1292SOL    HW2 3907   1.587   3.905   0.989 -0.9532 -0.7849 -0.8862
 1293SOL     OW 3908   2.145   0.854   1.850  0.0052 -0.2940 -0.6930
 1293SOL    HW1 3909   2.152   0.896   1.764 -0.1703 -2.0293 -1.5923
 1293SOL    HW2 3910   2.186   0.768   1.838  0.8594 -0.2055  1.2407
 1294SOL     OW 3911   3.408   4.392   1.165  0.5004  0.0952 -0.1703
 1294SOL    HW1 3912   3.462   4.317   1.139  1.6324  0.1158  1.8520
 1294SOL    HW2 3913   3.342   4.354   1.224  1.9472  0.7674  2.0125
 1295SOL     OW 3914   2.236   3.499   1.254  0.1217 -0.4974  0.0728
 1295SOL    HW1 3915   2.315   3.536   1.216 -0.6250 -0.5730 -1.6416
 1295SOL    HW2 3916   2.167   3.517   1.189 -1.0992 -1.1709  1.1249
 1296SOL     OW 3917   2.425   2.192   1.036  0.1888  0.0419 -0.4388
 1296SOL    HW1 3918   2.387   2.132   1.099  0.4102 -0.5223 -0.8384
 1296SOL    HW2 3919   2.470   2.258   1.090  0.5977 -0.5735 -0.0076
 1297SOL     OW 3920   2.699   4.145   1.212 -0.6265  0.2250 -0.3666
 1297SOL    HW1 3921   2.625   4.151   1.272 -0.9194 -0.2463 -0.6776
 1297SOL    HW2 3922   2.776   4.158   1.267 -0.8788 -0.4397  0.1539
 1298SOL     OW 3923   0.693   2.610   3.094 -0.1013  0.5723  0.0119
 1298SOL    HW1 3924   0.775   2.659   3.093 -0.6507  1.5183 -0.0143
 1298SOL    HW2 3925   0.695   2.560   3.176  0.9913 -0.2939 -0.5229
 1299SOL     OW 3926   1.558   2.754   2.927  0.5239 -0.2676 -0.6068
 1299SOL    HW1 3927   1.498   2.716   2.991 -1.2122  1.5055 -1.0634
 1299SOL    HW2 3928   1.618   2.807   2.978 -1.0385  1.3777 -0.3928
 1300SOL     OW 3929   2.078   3.080   2.707 -0.1766  0.3625 -0.2132
 1300SOL    HW1 3930   2.032   3.024   2.768 -1.3212  3.1991  1.7310
 1300SOL    HW2 3931   2.171   3.058   2.720 -0.5619 -0.8456  0.6718
 1301SOL     OW 3932   1.955   3.198   2.975  0.2593  0.3590 -0.2813
 1301SOL    HW1 3933   1.893   3.149   2.920  1.0338  0.9035 -1.6659
 1301SOL    HW2 3934   2.026   3.136   2.991  0.0949  0.2443  0.0283
 1302SOL     OW 3935   3.651   2.317   2.772 -0.0708  0.6319  0.9561
 1302SOL    HW1 3936   3.741   2.345   2.753 -0.1416  0.8806  0.9882
 1302SOL    HW2 3937   3.635   2.347   2.862  0.0384  0.0242  1.1869
 1303SOL     OW 3938   0.966   3.288   1.880  0.6285  0.8771 -0.0416
 1303SOL    HW1 3939   1.013   3.370   1.875  0.2474  1.0543 -0.8576
 1303SOL    HW2 3940   0.937   3.282   1.971  1.0763  1.4015  0.1367
 1304SOL     OW 3941   4.001   3.730   0.588 -0.0239  0.2594 -0.2663
 1304SOL    HW1 3942   3.931   3.725   0.653  0.9637 -0.9868  0.7634
 1304SOL    HW2 3943   4.053   3.805   0.615 -0.0597  0.2189 -0.0860
 1305SOL     OW 3944   3.472   2.749   2.595  0.3219  0.1118 -0.0515
 1305SOL    HW1 3945   3.470   2.674   2.655  1.9581  0.7609  0.9035
 1305SOL    HW2 3946   3.430   2.819   2.644 -1.1806 -0.1372 -0.9322
 1306SOL     OW 3947   4.029   3.976   2.162 -0.4986 -0.3368  0.3083
 1306SOL    HW1 3948   3.937   3.963   2.140 -0.2405  0.2456 -1.2533
 1306SOL    HW2 3949   4.077   3.924   2.098  0.2884  0.6191  0.0902
 1307SOL     OW 3950   0.132   3.629   2.630 -0.2978 -0.6960  0.3766
 1307SOL    HW1 3951   0.037   3.636   2.628 -0.4384 -2.2411  0.2689
 1307SOL    HW2 3952   0.160   3.644   2.540 -0.2311  1.6263  0.7151
 1308SOL     OW 3953   3.066   4.548   0.785 -0.3638  1.0058 -0.6200
 1308SOL    HW1 3954   3.152   4.565   0.824  0.1271 -2.0462 -0.0799
 1308SOL    HW2 3955   3.084   4.501   0.704 -1.4324 -1.1431  0.2861
 1309SOL     OW 3956   3.937   3.344   1.924 -0.2522  0.6532  0.1873
 1309SOL    HW1 3957   3.878   3.377   1.856  0.1924 -1.1264 -1.1346
 1309SOL    HW2 3958   3.919   3.250   1.927  0.8384  0.4675  1.4499
 1310SOL     OW 3959   0.074   0.305   0.188  0.5559  0.1162 -0.8233
 1310SOL    HW1 3960  -0.021   0.311   0.183  0.4430 -0.5167  0.1938
 1310SOL    HW2 3961   0.090   0.253   0.267  1.7699  1.1542 -0.3578
 1311SOL     OW 3962   1.134   4.148   3.170 -0.6547 -0.0499 -0.1417
 1311SOL    HW1 3963   1.042   4.153   3.194 -1.2815  3.1417 -2.5562
 1311SOL    HW2 3964   1.181   4.188   3.243 -1.2456 -0.7595  0.6441
 1312SOL     OW 3965   1.987   3.821   2.958  0.4191  0.2560  0.2125
 1312SOL    HW1 3966   1.976   3.806   3.052 -0.8540 -0.4293 -0.0387
 1312SOL    HW2 3967   1.911   3.780   2.917  0.7101  0.9568 -1.0901
 1313SOL     OW 3968   3.052   1.174   2.541 -0.2511  0.3750 -0.1931
 1313SOL    HW1 3969   2.967   1.207   2.567  0.0405  1.2811 -0.3539
 1313SOL    HW2 3970   3.077   1.227   2.465  1.6719  2.0767  1.5036
 1314SOL     OW 3971   1.446   4.274   2.036  0.7345  0.2232  0.7029
 1314SOL    HW1 3972   1.387   4.265   2.111 -0.7737 -0.8011 -0.5400
 1314SOL    HW2 3973   1.533   4.277   2.074  0.0304 -0.5697  2.4772
 1315SOL     OW 3974   4.008   3.751   3.223 -0.0099  0.1369 -0.3238
 1315SOL    HW1 3975   3.922   3.715   3.199  0.0134 -1.3874  1.5904
 1315SOL    HW2 3976   4.017   3.730   3.316  2.4580  0.2169 -0.4900
 1316SOL     OW 3977   3.605   4.626   1.076 -0.2573  0.3072 -0.3126
 1316SOL    HW1 3978   3.615   4.635   0.981 -1.7175  0.1379 -0.5011
 1316SOL    HW2 3979   3.690   4.653   1.111 -0.8460  4.3304 -1.4185
 1317SOL     OW 3980   2.607   2.858   2.084  0.8421 -0.0524 -0.2605
 1317SOL    HW1 3981   2.562   2.857   2.000  2.0316 -0.8070 -0.8974
 1317SOL    HW2 3982   2.593   2.770   2.120  0.6171  0.1635  0.1942
 1318SOL     OW 3983   3.457   0.975   1.928  0.1494  0.4308 -0.0976
 1318SOL    HW1 3984   3.508   0.989   2.008  2.1666  0.1292 -1.2705
 1318SOL    HW2 3985   3.504   1.024   1.861 -0.9161 -0.1774 -1.3257
 1319SOL     OW 3986   1.420   3.553   0.283 -0.3789 -0.0898  0.1517
 1319SOL    HW1 3987   1.380   3.483   0.336 -1.6177  0.7929  0.4231
 1319SOL    HW2 3988   1.422   3.517   0.194  0.8579 -1.2296  0.6086
 1320SOL     OW 3989   4.147   1.133   1.905 -0.0486 -0.1438  0.0707
 1320SOL    HW1 3990   4.170   1.134   1.812 -2.2375  0.1423 -0.5273
 1320SOL    HW2 3991   4.201   1.064   1.943 -0.8430 -1.9602 -1.9192
 1321SOL     OW 3992   1.560   3.802   1.348 -0.6746  0.2664 -0.2043
 1321SOL    HW1 3993   1.540   3.867   1.415  2.3686  2.2074 -0.9574
 1321SOL    HW2 3994   1.583   3.723   1.397  2.4132  1.9052  1.2489
 1322SOL     OW 3995   0.661   3.625   1.340 -0.0159  0.1402  0.1187
 1322SOL    HW1 3996   0.681   3.704   1.289  0.2198 -0.3070 -0.4912
 1322SOL    HW2 3997   0.744   3.602   1.382 -0.3040  0.7368  1.0456
 1323SOL     OW 3998   4.270   1.822   1.342 -0.2160  0.6771  0.0112
 1323SOL    HW1 3999   4.271   1.914   1.369 -0.7139  0.8643 -0.5768
 1323SOL    HW2 4000   4.190   1.787   1.381  1.0601 -0.1057  2.0817
 1324SOL     OW 4001   0.873   4.644   0.121 -0.5363 -0.6735  0.5422
 1324SOL    HW1 4002   0.957   4.598   0.130 -0.3208 -0.1185  1.3897
 1324SOL    HW2 4003   0.809   4.585   0.160 -1.0857 -2.5007 -2.7210
 1325SOL     OW 4004   2.370   1.108   2.369  0.3310  0.0000  0.6077
 1325SOL    HW1 4005   2.438   1.043   2.387  0.3705  0.1947  1.2068
 1325SOL    HW2 4006   2.415   1.193   2.379  0.2083  0.1200  0.1416
 1326SOL     OW 4007   1.911   3.439   1.155 -0.2573 -0.3148 -0.7625
 1326SOL    HW1 4008   1.952   3.379   1.217  0.6753  1.6403  0.6419
 1326SOL    HW2 4009   1.980   3.459   1.091  0.1846  0.8891  0.0456
 1327SOL     OW 4010   0.386   4.262   2.029 -0.2051  0.3040  0.1699
 1327SOL    HW1 4011   0.392   4.261   2.125 -0.8227  0.8848  0.2290
 1327SOL    HW2 4012   0.420   4.347   2.004  0.4152 -0.0436 -0.1701
 1328SOL     OW 4013   3.541   1.128   0.354  0.3816 -0.2182 -0.4251
 1328SOL    HW1 4014   3.572   1.038   0.348 -0.8810 -0.8170  1.2092
 1328SOL    HW2 4015   3.603   1.171   0.413  0.2104 -0.4186 -0.0920
 1329SOL     OW 4016   2.271   3.455   2.265 -0.8424 -0.0310  0.0534
 1329SOL    HW1 4017   2.203   3.519   2.243 -0.4886  1.7824  3.5954
 1329SOL    HW2 4018   2.222   3.379   2.300 -1.1665  0.8565  1.6249
 1330SOL     OW 4019   2.187   1.947   1.693  0.1731  0.1982 -0.4824
 1330SOL    HW1 4020   2.202   2.032   1.651 -2.8669  0.7177 -0.7611
 1330SOL    HW2 4021   2.092   1.935   1.690  0.5008 -3.5339 -1.0178
 1331SOL     OW 4022   4.514   0.310   0.174 -0.7856  0.1581  0.0281
 1331SOL    HW1 4023   4.532   0.217   0.179  0.0133  0.2650 -0.6163
 1331SOL    HW2 4024   4.499   0.327   0.081  0.3319  0.8892 -0.0320
 1332SOL     OW 4025   3.780   3.035   1.332 -0.2315  0.2463 -0.5828
 1332SOL    HW1 4026   3.845   3.105   1.338 -0.7368  0.7091 -0.5085
 1332SOL    HW2 4027   3.709   3.072   1.280 -1.0563  0.2157  0.5063
 1333SOL     OW 4028   2.580   0.961   2.512 -0.3794 -0.2871 -0.9031
 1333SOL    HW1 4029   2.621   1.044   2.488  1.7084 -0.5461  1.3040
 1333SOL    HW2 4030   2.643   0.895   2.482 -0.7921 -0.9074 -0.4064
 1334SOL     OW 4031   1.174   1.236   2.428 -0.1257 -0.5529  0.7926
 1334SOL    HW1 4032   1.110   1.184   2.477 -0.6205 -0.1749  0.5473
 1334SOL    HW2 4033   1.190   1.313   2.483  0.4488 -0.8474  1.0552
 1335SOL     OW 4034   0.907   1.592   2.185 -0.1047 -0.4310  0.1464
 1335SOL    HW1 4035   0.828   1.599   2.130  0.2369 -2.1007 -0.6143
 1335SOL    HW2 4036   0.967   1.657   2.150 -1.0815  0.7704  0.6518
 1336SOL     OW 4037   1.782   1.494   2.469  0.0324  0.1520 -0.2284
 1336SOL    HW1 4038   1.746   1.538   2.546 -0.1122  0.3525 -0.4070
 1336SOL    HW2 4039   1.844   1.431   2.504  0.8522  1.0637  0.0052
 1337SOL     OW 4040   3.901   0.516   2.914 -0.0184  0.4349 -0.0687
 1337SOL    HW1 4041   3.823   0.480   2.956 -1.0966  1.7768 -0.8542
 1337SOL    HW2 4042   3.932   0.583   2.976  0.0405  0.4591 -0.1244
 1338SOL     OW 4043   4.377   3.379   2.088  0.0825 -0.3135 -0.1339
 1338SOL    HW1 4044   4.378   3.286   2.112 -0.8301 -0.5656 -1.0044
 1338SOL    HW2 4045   4.415   3.380   2.000  0.8891  0.2565  0.2115
 1339SOL     OW 4046   0.164   3.202   1.361  1.5661  0.1703 -0.2757
 1339SOL    HW1 4047   0.175   3.108   1.350  1.2124  0.2876 -2.0211
 1339SOL    HW2 4048   0.229   3.227   1.426  1.5024 -1.3037  0.3872
 1340SOL     OW 4049   1.739   1.830   1.524 -0.8809 -0.2871  0.0509
 1340SOL    HW1 4050   1.734   1.749   1.575 -0.0305 -1.1463 -1.1636
 1340SOL    HW2 4051   1.650   1.843   1.491 -1.2479 -0.1711  1.0626
 1341SOL     OW 4052   4.338   2.073   1.376 -0.3078 -0.1972  0.4945
 1341SOL    HW1 4053   4.298   2.111   1.297  0.2766  0.0112  0.2961
 1341SOL    HW2 4054   4.430   2.064   1.354  0.2759  1.7789  1.8834
 1342SOL     OW 4055   4.339   4.456   0.708 -0.1303  0.0684  0.7249
 1342SOL    HW1 4056   4.405   4.525   0.716 -0.2966  0.3125  0.0218
 1342SOL    HW2 4057   4.382   4.377   0.740  0.2705  0.3692  0.9307
 1343SOL     OW 4058   4.236   2.489   0.552 -0.3719 -0.3273 -0.0082
 1343SOL    HW1 4059   4.151   2.496   0.595 -0.3747  0.2687 -0.1010
 1343SOL    HW2 4060   4.216   2.464   0.462 -0.3832 -1.2572  0.2394
 1344SOL     OW 4061   0.024   4.175   0.879  0.0795  0.1799  0.0176
 1344SOL    HW1 4062   0.065   4.137   0.956  0.8188 -1.0644 -0.9680
 1344SOL    HW2 4063   0.068   4.135   0.805 -1.4607  0.4122 -1.0781
 1345SOL     OW 4064   1.580   0.723   2.806  0.2455 -0.2216 -0.5425
 1345SOL    HW1 4065   1.645   0.690   2.745 -0.6412 -2.6515 -0.2879
 1345SOL    HW2 4066   1.608   0.690   2.891  0.3452  1.3845  0.0940
 1346SOL     OW 4067   0.449   0.027   0.699  0.4844  0.0172 -0.6999
 1346SOL    HW1 4068   0.527  -0.023   0.724  1.2342  1.2501 -0.5175
 1346SOL    HW2 4069   0.393   0.024   0.777  0.6052 -0.3505 -0.6231
 1347SOL     OW 4070   4.065   3.267   3.044  0.2462  0.2267 -0.3874
 1347SOL    HW1 4071   4.150   3.226   3.058  0.0614  0.0235  0.1442
 1347SOL    HW2 4072   4.049   3.320   3.122 -1.5037 -2.1718  1.0281
 1348SOL     OW 4073   1.986   3.161   3.279  0.1704  0.2920 -0.5111
 1348SOL    HW1 4074   1.988   3.188   3.187  1.7617  0.8533 -0.3364
 1348SOL    HW2 4075   2.074   3.127   3.296 -0.1841 -0.0366  0.7493
 1349SOL     OW 4076   0.199   1.954   0.294  0.4014 -0.7925  0.2295
 1349SOL    HW1 4077   0.168   1.992   0.376  1.4193  2.3396 -0.6880
 1349SOL    HW2 4078   0.292   1.977   0.290  0.2017 -0.0893 -2.1344
 1350SOL     OW 4079   2.891   0.364   2.990  0.3515 -0.1219 -0.0434
 1350SOL    HW1 4080   2.834   0.441   2.998  0.1144 -0.3922  0.9620
 1350SOL    HW2 4081   2.836   0.290   3.014  1.4217 -0.2636  2.3249
 1351SOL     OW 4082   0.547   1.152   2.999 -0.3898 -0.1360 -0.1151
 1351SOL    HW1 4083   0.523   1.147   2.907  0.8189  0.0384 -0.4596
 1351SOL    HW2 4084   0.608   1.079   3.012  2.0229  1.6949 -0.3206
 1352SOL     OW 4085   4.165   1.450   1.116  0.1372 -0.0203  0.0340
 1352SOL    HW1 4086   4.231   1.433   1.049  0.7251 -1.2420  0.8843
 1352SOL    HW2 4087   4.082   1.456   1.068 -0.0426 -4.3523 -0.6032
 1353SOL     OW 4088   0.084   2.504   2.992  0.3925  0.1138  0.0296
 1353SOL    HW1 4089   0.160   2.495   3.049  0.1343  0.7172  0.4742
 1353SOL    HW2 4090   0.118   2.487   2.904  1.0767  0.5610  0.2017
 1354SOL     OW 4091   4.152   3.037   2.709 -0.3308 -0.2826 -0.1306
 1354SOL    HW1 4092   4.138   3.002   2.796 -0.2306 -0.0143 -0.0039
 1354SOL    HW2 4093   4.247   3.030   2.694 -0.4869 -1.4148 -0.6917
 1355SOL     OW 4094   4.287   0.825   1.009 -0.3769 -0.7670  0.2435
 1355SOL    HW1 4095   4.266   0.801   0.919 -0.5072 -0.4107  0.1777
 1355SOL    HW2 4096   4.253   0.753   1.062 -1.9352 -0.1206  0.1541
 1356SOL     OW 4097   3.789   3.103   1.644 -0.6139 -0.1085  0.2133
 1356SOL    HW1 4098   3.804   3.071   1.733  0.1119  0.7553  0.4157
 1356SOL    HW2 4099   3.704   3.066   1.620 -0.6518 -0.6585  1.1236
 1357SOL     OW 4100   4.322   2.241   0.714 -0.2273 -0.4941 -0.4164
 1357SOL    HW1 4101   4.319   2.315   0.654  2.1677 -1.4670 -1.8966
 1357SOL    HW2 4102   4.233   2.207   0.716 -0.6017  0.2429 -2.5911
 1358SOL     OW 4103   0.178   4.103   3.260  0.2266 -0.7496 -0.5136
 1358SOL    HW1 4104   0.263   4.146   3.250 -0.4585  0.8858  0.3482
 1358SOL    HW2 4105   0.127   4.135   3.186 -0.0383 -0.7282 -0.3207
 1359SOL     OW 4106   1.279   4.547   0.731  0.1186  0.6792  0.4827
 1359SOL    HW1 4107   1.332   4.599   0.671  0.9359 -0.5079  0.1353
 1359SOL    HW2 4108   1.206   4.516   0.678  0.2104  0.5950  0.4048
 1360SOL     OW 4109   0.552   2.514   0.215  0.2591 -0.3006  0.0296
 1360SOL    HW1 4110   0.517   2.491   0.129 -0.8721  1.6865 -0.1042
 1360SOL    HW2 4111   0.643   2.483   0.213  1.3462  2.5080 -3.1713
 1361SOL     OW 4112   3.115   0.858   1.029  0.0751  0.5434  0.9111
 1361SOL    HW1 4113   3.038   0.824   1.074  0.2444  0.9427  1.5122
 1361SOL    HW2 4114   3.108   0.953   1.036  0.8225  0.5758  1.3237
 1362SOL     OW 4115   4.701   0.227   0.999 -0.1132  0.1115 -0.0847
 1362SOL    HW1 4116   4.743   0.286   1.062 -0.8309 -0.5125  1.0211
 1362SOL    HW2 4117   4.686   0.281   0.922 -0.9952  1.4939  0.9911
 1363SOL     OW 4118   0.149   2.999   2.484  0.1035 -0.1071 -0.7118
 1363SOL    HW1 4119   0.089   3.071   2.503  0.7430  0.7399 -1.7126
 1363SOL    HW2 4120   0.182   2.971   2.569 -2.6164 -1.4503 -0.0178
 1364SOL     OW 4121   2.727   0.147   0.073  0.1957  0.4300  0.0873
 1364SOL    HW1 4122   2.663   0.076   0.071  0.4247  0.1585  1.3228
 1364SOL    HW2 4123   2.717   0.186   0.160  1.5883  0.4766  0.2490
 1365SOL     OW 4124   1.989   2.656   0.788 -0.3373 -0.9505 -0.2840
 1365SOL    HW1 4125   2.021   2.741   0.818 -1.8248 -0.1762 -0.7422
 1365SOL    HW2 4126   2.052   2.628   0.722 -0.6658  0.6215 -1.3367
 1366SOL     OW 4127   2.008   3.598   2.245 -0.1050 -0.3383  0.1632
 1366SOL    HW1 4128   1.921   3.559   2.238 -0.6344  1.0418 -1.6258
 1366SOL    HW2 4129   2.006   3.647   2.327 -1.2530  0.2088 -0.1782
 1367SOL     OW 4130   0.896   2.652   0.524  0.5172  0.1363  0.6662
 1367SOL    HW1 4131   0.911   2.591   0.452  0.5977  1.1235 -0.1650
 1367SOL    HW2 4132   0.955   2.725   0.507 -2.4297  2.4209 -0.6826
 1368SOL     OW 4133   3.382   2.747   2.035 -0.1792 -0.2859 -0.0742
 1368SOL    HW1 4134   3.464   2.698   2.029 -1.6149 -2.8179 -0.5130
 1368SOL    HW2 4135   3.335   2.707   2.108 -1.7013 -0.0197 -0.8613
 1369SOL     OW 4136   0.841   3.117   2.636  0.4265 -0.0975  0.3778
 1369SOL    HW1 4137   0.779   3.163   2.580 -1.3446 -0.7050  1.7548
 1369SOL    HW2 4138   0.927   3.144   2.603 -0.4717  3.7169  0.7171
 1370SOL     OW 4139   1.107   1.244   1.726 -0.0279 -0.3306  0.5886
 1370SOL    HW1 4140   1.016   1.267   1.744 -0.2297  0.0951 -0.8227
 1370SOL    HW2 4141   1.103   1.155   1.690  0.2669 -0.8270  1.7504
 1371SOL     OW 4142   3.603   1.514   3.196  0.6436 -0.1018 -0.1925
 1371SOL    HW1 4143   3.522   1.464   3.205 -0.1438  1.2326  0.5170
 1371SOL    HW2 4144   3.595   1.584   3.261  1.2545  1.5128 -1.7715
 1372SOL     OW 4145   0.116   0.070   2.263  0.5924 -0.8198 -0.8338
 1372SOL    HW1 4146   0.124  -0.001   2.326 -0.2761  0.0149  0.2717
 1372SOL    HW2 4147   0.038   0.049   2.212 -0.9609  0.3561  0.9343
 1373SOL     OW 4148   0.039   2.878   3.230 -0.0839  0.3673  0.0185
 1373SOL    HW1 4149   0.128   2.913   3.228  0.2767 -0.5155  0.1054
 1373SOL    HW2 4150   0.045   2.795   3.182 -0.6998 -0.0713  0.6836
 1374SOL     OW 4151   3.267   0.795   2.008 -0.1460  0.7036  0.3038
 1374SOL    HW1 4152   3.259   0.797   2.104  1.1488  0.5528  0.4298
 1374SOL    HW2 4153   3.308   0.879   1.986  0.7784  0.1835  0.0169
 1375SOL     OW 4154   3.876   0.314   2.690  0.0538 -0.1595  0.0338
 1375SOL    HW1 4155   3.894   0.370   2.766 -1.0288 -1.3838  1.2418
 1375SOL    HW2 4156   3.909   0.228   2.716 -0.5679 -0.6588 -0.8009
 1376SOL     OW 4157   4.217   1.830   3.211 -0.7099 -0.3606  0.0741
 1376SOL    HW1 4158   4.137   1.831   3.157  0.0971  4.4494 -1.5416
 1376SOL    HW2 4159   4.194   1.881   3.288 -0.0544 -1.8164  1.2630
 1377SOL     OW 4160   1.506   2.155   0.567  0.3054  0.0326  0.5741
 1377SOL    HW1 4161   1.488   2.086   0.631  1.6643  1.0250  2.1076
 1377SOL    HW2 4162   1.463   2.233   0.602 -0.9254  0.1177 -0.9672
 1378SOL     OW 4163   2.613   1.403   1.019  0.3678  0.5582  0.4473
 1378SOL    HW1 4164   2.547   1.334   1.015  1.4236 -0.5410  1.0883
 1378SOL    HW2 4165   2.604   1.451   0.937  0.2751 -1.0027 -0.4981
 1379SOL     OW 4166   4.079   2.648   1.678  0.1079  0.2697  0.0839
 1379SOL    HW1 4167   4.105   2.562   1.644  0.9834 -0.0364  1.4626
 1379SOL    HW2 4168   4.123   2.655   1.763 -2.1162  0.9209  1.2622
 1380SOL     OW 4169   2.767   1.734   3.303  0.1666 -0.0805 -0.1291
 1380SOL    HW1 4170   2.778   1.687   3.386  0.8527 -0.6057 -0.5117
 1380SOL    HW2 4171   2.677   1.715   3.277 -0.0515  0.0763  0.4834
 1381SOL     OW 4172   4.501   0.869   1.836 -0.9196 -0.2674  0.0019
 1381SOL    HW1 4173   4.495   0.821   1.753 -0.9301  0.4551 -0.4248
 1381SOL    HW2 4174   4.475   0.959   1.814 -0.1094  0.1290  0.6045
 1382SOL     OW 4175   1.732   2.355   0.110  0.1558  0.3598  0.0973
 1382SOL    HW1 4176   1.732   2.448   0.089  0.0062  0.2743 -0.2896
 1382SOL    HW2 4177   1.742   2.352   0.205  1.5709  0.7349 -0.0129
 1383SOL     OW 4178   0.783   1.670   1.944  0.1712  0.3051 -0.2347
 1383SOL    HW1 4179   0.712   1.733   1.933  0.0571  0.3224  0.5785
 1383SOL    HW2 4180   0.751   1.591   1.901 -0.3609  0.3029  0.1531
 1384SOL     OW 4181   0.321   4.708   0.218 -0.0429 -0.4747 -0.4580
 1384SOL    HW1 4182   0.273   4.647   0.162 -0.0979  1.2235 -2.4086
 1384SOL    HW2 4183   0.285   4.794   0.195  1.9732  0.5767  0.0801
 1385SOL     OW 4184   2.787   1.234   2.636 -0.0349 -0.1869  0.0311
 1385SOL    HW1 4185   2.795   1.316   2.685 -0.1400  1.0821 -1.9543
 1385SOL    HW2 4186   2.720   1.252   2.569 -1.7617 -2.6525  0.9325
 1386SOL     OW 4187   3.140   2.857   2.651  0.1181 -0.1356  0.4151
 1386SOL    HW1 4188   3.155   2.817   2.737  0.8477 -1.3345 -0.2480
 1386SOL    HW2 4189   3.204   2.928   2.646  1.4250 -1.2938  0.1108
 1387SOL     OW 4190   2.826   4.523   0.119 -0.1655  0.1346 -0.1351
 1387SOL    HW1 4191   2.739   4.535   0.156  0.1782 -0.2358  0.8359
 1387SOL    HW2 4192   2.886   4.554   0.187  0.4777 -0.2667 -0.5044
 1388SOL     OW 4193   3.317   0.218   2.523 -0.6422 -0.1464 -0.0015
 1388SOL    HW1 4194   3.228   0.251   2.523 -0.8818 -0.7681  0.1552
 1388SOL    HW2 4195   3.369   0.288   2.484 -1.2302  0.1242 -0.3100
 1389SOL     OW 4196   1.875   1.754   0.902  1.0503 -0.1100  0.5427
 1389SOL    HW1 4197   1.854   1.826   0.842  1.2571  0.0609  0.6766
 1389SOL    HW2 4198   1.856   1.675   0.851 -1.0989  0.0240  1.0536
 1390SOL     OW 4199   1.859   1.927   0.672 -0.5144 -0.1514  0.4264
 1390SOL    HW1 4200   1.819   1.941   0.586  1.9211 -0.0362 -0.7734
 1390SOL    HW2 4201   1.822   1.996   0.727 -2.9263 -0.8534 -0.1670
 1391SOL     OW 4202   3.817   3.990   2.424 -0.1605  0.2192  0.7430
 1391SOL    HW1 4203   3.811   4.074   2.379  1.4182 -0.6447 -1.2420
 1391SOL    HW2 4204   3.903   3.991   2.465 -0.5653 -0.0156  1.6079
 1392SOL     OW 4205   4.663   4.399   1.018 -0.1658 -0.1887 -0.0403
 1392SOL    HW1 4206   4.696   4.362   1.101 -1.2172 -0.9814  0.0426
 1392SOL    HW2 4207   4.700   4.341   0.951 -1.5063 -1.2132  0.0663
 1393SOL     OW 4208   0.112   1.647   2.358 -0.6096 -0.3151 -0.4023
 1393SOL    HW1 4209   0.057   1.643   2.435  0.2392 -1.1015  0.1828
 1393SOL    HW2 4210   0.186   1.590   2.378  2.0182  2.9323  0.1242
 1394SOL     OW 4211   2.071   3.846   0.003  0.4761 -0.0033  0.4095
 1394SOL    HW1 4212   2.071   3.936   0.034  1.0550 -0.1287  0.7912
 1394SOL    HW2 4213   1.987   3.810   0.032 -0.0832  0.6149 -0.3861
 1395SOL     OW 4214   1.356   1.733   2.565  0.4977  0.0156 -0.0662
 1395SOL    HW1 4215   1.437   1.752   2.517 -0.1722  2.6526 -0.2974
 1395SOL    HW2 4216   1.289   1.726   2.498  0.0880  0.5990  0.2723
 1396SOL     OW 4217   1.303   1.501   0.291  0.1786  0.4125 -0.3292
 1396SOL    HW1 4218   1.245   1.577   0.296 -1.1993 -0.6058 -0.3560
 1396SOL    HW2 4219   1.391   1.537   0.302 -0.5601  1.8022  1.4207
 1397SOL     OW 4220   4.272   4.318   3.265  0.0213  0.0849 -0.0898
 1397SOL    HW1 4221   4.282   4.413   3.258  0.1707 -0.0296 -2.3184
 1397SOL    HW2 4222   4.178   4.305   3.276  0.0864  0.4965  1.1109
 1398SOL     OW 4223   1.587   2.863   2.636  0.2821 -0.2307  0.1448
 1398SOL    HW1 4224   1.537   2.788   2.604 -0.4133  0.8061 -1.3358
 1398SOL    HW2 4225   1.624   2.903   2.557  0.7585  0.8999  0.9107
 1399SOL     OW 4226   0.461   0.716   0.840 -0.6078  0.2069 -0.6104
 1399SOL    HW1 4227   0.423   0.804   0.839  3.0227  2.1897  2.8926
 1399SOL    HW2 4228   0.415   0.671   0.911  0.3988  1.0063  0.6081
 1400SOL     OW 4229   0.540   4.082   1.898 -0.1329 -0.3196  0.4457
 1400SOL    HW1 4230   0.471   4.138   1.933  0.2023 -0.0311  0.6590
 1400SOL    HW2 4231   0.502   4.040   1.821  0.3643  2.0186 -1.1715
 1401SOL     OW 4232   2.489   1.704   3.276 -0.0230  0.4018  0.4445
 1401SOL    HW1 4233   2.439   1.726   3.198 -1.6864 -1.1700  0.9834
 1401SOL    HW2 4234   2.474   1.610   3.289  3.0652 -0.1836  0.7178
 1402SOL     OW 4235   0.341   0.719   1.688  0.1290 -0.5945  0.3367
 1402SOL    HW1 4236   0.256   0.729   1.731  1.0128 -0.8141  2.2891
 1402SOL    HW2 4237   0.325   0.659   1.616 -1.5917  0.3320 -0.0985
 1403SOL     OW 4238   0.743   4.371   0.387 -0.3806 -0.0243  0.5601
 1403SOL    HW1 4239   0.698   4.289   0.408 -0.5491  0.2034  1.1169
 1403SOL    HW2 4240   0.672   4.433   0.370 -0.2712  0.1568  0.7536
 1404SOL     OW 4241   3.867   2.698   2.149  0.1438 -0.4689 -0.4000
 1404SOL    HW1 4242   3.822   2.744   2.220 -0.5939 -0.4852 -0.8415
 1404SOL    HW2 4243   3.911   2.768   2.100 -0.3040 -0.3144 -0.5931
 1405SOL     OW 4244   1.052   2.607   2.698  0.1511  0.5878  0.2812
 1405SOL    HW1 4245   1.027   2.698   2.682 -1.8499  0.0661  0.1445
 1405SOL    HW2 4246   1.037   2.594   2.792 -1.7833 -0.1655 -0.0773
 1406SOL     OW 4247   3.019   4.537   3.258  0.0870 -0.3849 -0.3725
 1406SOL    HW1 4248   3.084   4.494   3.202  1.9594 -0.2126  1.5671
 1406SOL    HW2 4249   2.936   4.499   3.230  1.1925 -1.9666 -1.7301
 1407SOL     OW 4250   2.720   0.838   1.623 -0.0551 -0.1673  0.1612
 1407SOL    HW1 4251   2.708   0.933   1.612  0.2925 -0.4304 -3.3807
 1407SOL    HW2 4252   2.738   0.805   1.535  0.1259 -3.5332  1.3190
 1408SOL     OW 4253   4.120   3.072   0.893 -0.3565 -0.3912  0.0976
 1408SOL    HW1 4254   4.177   3.134   0.938 -1.4612 -1.6443  3.5786
 1408SOL    HW2 4255   4.179   3.008   0.853  0.7012  0.9439 -0.5269
 1409SOL     OW 4256   2.236   2.472   1.770  0.4690  0.1153  0.5615
 1409SOL    HW1 4257   2.165   2.496   1.831  0.6835  0.1441  0.8024
 1409SOL    HW2 4258   2.308   2.530   1.794 -0.1857  1.7943 -1.2745
 1410SOL     OW 4259   2.701   3.020   1.535  0.1249  0.7635  0.4777
 1410SOL    HW1 4260   2.661   3.029   1.448 -2.1207 -0.8211  1.2364
 1410SOL    HW2 4261   2.658   3.088   1.588  0.0215  0.4504  0.7984
 1411SOL     OW 4262   2.845   0.858   2.493  0.0783  0.0878  0.0971
 1411SOL    HW1 4263   2.841   0.763   2.494  0.4620  0.0536  1.7083
 1411SOL    HW2 4264   2.900   0.879   2.417  1.0510 -1.0468  0.4455
 1412SOL     OW 4265   2.769   0.760   0.580 -0.5270 -0.8584 -0.3829
 1412SOL    HW1 4266   2.782   0.813   0.501  0.0841 -1.6739 -0.8429
 1412SOL    HW2 4267   2.676   0.738   0.579 -0.7577  0.0538 -0.2730
 1413SOL     OW 4268   1.745   3.041   3.287 -0.1746  0.3066 -0.1215
 1413SOL    HW1 4269   1.719   2.999   3.370 -1.0523  0.8110 -0.1291
 1413SOL    HW2 4270   1.814   3.103   3.312 -0.3375  0.3553  0.2147
 1414SOL     OW 4271   3.528   0.908   2.401 -0.0957 -0.0461 -0.4537
 1414SOL    HW1 4272   3.600   0.941   2.454 -1.6684 -0.9969  2.5258
 1414SOL    HW2 4273   3.450   0.951   2.437 -1.3603 -1.4494 -1.3918
 1415SOL     OW 4274   0.186   3.625   2.916 -0.0098  0.0751  0.4409
 1415SOL    HW1 4275   0.096   3.624   2.883 -0.0106 -1.9735  0.3482
 1415SOL    HW2 4276   0.194   3.708   2.963 -1.2621  1.2844 -1.3308
 1416SOL     OW 4277   0.355   2.462   2.017 -0.2814 -0.5588 -0.2046
 1416SOL    HW1 4278   0.369   2.495   2.106  0.3706 -0.5807 -0.2991
 1416SOL    HW2 4279   0.272   2.414   2.023 -0.0628 -0.8689  0.4837
 1417SOL     OW 4280   2.534   1.968   1.773 -0.5260 -0.6298 -0.0509
 1417SOL    HW1 4281   2.448   1.958   1.814 -0.9702  1.7101 -0.2852
 1417SOL    HW2 4282   2.553   2.062   1.779  1.6204 -0.9629 -0.8066
 1418SOL     OW 4283   0.030   0.989   0.545  0.3986  0.4421  0.1875
 1418SOL    HW1 4284   0.018   1.078   0.579  0.2310  0.4060  0.2255
 1418SOL    HW2 4285   0.124   0.981   0.532  0.2890  1.0911 -1.0950
 1419SOL     OW 4286   2.966   4.203   1.315 -0.2576 -0.4982 -0.1181
 1419SOL    HW1 4287   3.045   4.149   1.312  0.4136  0.4781 -0.3834
 1419SOL    HW2 4288   2.956   4.237   1.226 -0.2300  0.4155  0.2128
 1420SOL     OW 4289   0.610   3.304   1.010 -0.4093  0.1539  0.3190
 1420SOL    HW1 4290   0.593   3.378   1.069 -0.1188  0.1133  0.4534
 1420SOL    HW2 4291   0.702   3.283   1.024  0.0602  1.0580 -1.1739
 1421SOL     OW 4292   2.049   3.891   2.256 -0.0299  0.3576 -0.0784
 1421SOL    HW1 4293   2.059   3.815   2.313  0.3437  1.3174  1.1888
 1421SOL    HW2 4294   2.119   3.950   2.283 -0.7531  1.4540 -0.5333
 1422SOL     OW 4295   3.700   0.747   3.237 -0.5685  0.8351 -0.7013
 1422SOL    HW1 4296   3.655   0.676   3.191 -0.1973 -0.2861  0.6046
 1422SOL    HW2 4297   3.641   0.770   3.309  0.6572 -0.3713  0.7828
 1423SOL     OW 4298   1.772   2.015   2.778 -0.6571 -0.1471 -0.1893
 1423SOL    HW1 4299   1.693   2.042   2.826  0.8780  1.7475  1.4904
 1423SOL    HW2 4300   1.817   1.955   2.838  0.4563  0.9051  0.0665
 1424SOL     OW 4301   2.919   1.927   0.489 -0.4439 -0.0868  0.1778
 1424SOL    HW1 4302   2.863   1.959   0.419 -1.5239  1.8040  1.8214
 1424SOL    HW2 4303   3.005   1.967   0.471 -0.2850 -0.8520 -0.8655
 1425SOL     OW 4304   0.363   2.086   1.696 -0.0033 -0.5003  0.2087
 1425SOL    HW1 4305   0.369   2.049   1.607 -1.2414 -1.6107  0.5665
 1425SOL    HW2 4306   0.329   2.014   1.749 -1.4117  0.8189  1.1537
 1426SOL     OW 4307   2.387   2.911   0.915 -0.3615 -0.1518  0.1635
 1426SOL    HW1 4308   2.413   2.828   0.954  2.5580  0.4239 -0.3073
 1426SOL    HW2 4309   2.357   2.888   0.827 -0.5727 -0.8022  0.4009
 1427SOL     OW 4310   0.235   1.877   0.674  0.1595 -0.0247 -0.2770
 1427SOL    HW1 4311   0.270   1.793   0.702  0.7535  1.0071  2.3779
 1427SOL    HW2 4312   0.140   1.867   0.680  0.2424 -0.3123  0.6902
 1428SOL     OW 4313   4.457   0.288   3.193 -0.5273  0.2847  0.6091
 1428SOL    HW1 4314   4.427   0.201   3.218  1.3422 -0.5603  0.0535
 1428SOL    HW2 4315   4.551   0.279   3.179 -0.6980  1.7275 -2.1928
 1429SOL     OW 4316   2.739   3.503   0.941 -0.1316  0.0610 -0.3507
 1429SOL    HW1 4317   2.721   3.418   0.980 -1.1347  0.5095  0.1911
 1429SOL    HW2 4318   2.717   3.493   0.849 -0.1719 -0.2925 -0.3026
 1430SOL     OW 4319   2.044   1.583   3.324 -0.0553  0.0107 -0.3820
 1430SOL    HW1 4320   2.009   1.568   3.237 -0.0098 -2.0655 -0.1085
 1430SOL    HW2 4321   1.971   1.563   3.383 -0.4976  2.6985  0.0831
 1431SOL     OW 4322   0.335   2.462   2.505 -0.4176 -0.0942  0.3552
 1431SOL    HW1 4323   0.314   2.385   2.452 -2.1503  0.0569  0.7659
 1431SOL    HW2 4324   0.287   2.533   2.464  0.0324  0.4861  0.8192
 1432SOL     OW 4325   1.164   1.929   2.851  0.3753 -0.5206  0.3228
 1432SOL    HW1 4326   1.144   2.009   2.803  0.5555 -1.0251 -0.6309
 1432SOL    HW2 4327   1.143   1.949   2.942 -0.4273  0.3142 -0.0307
 1433SOL     OW 4328   1.415   2.491   2.233  0.4850  0.4808  0.1350
 1433SOL    HW1 4329   1.481   2.453   2.174  0.7072  0.9360  0.0868
 1433SOL    HW2 4330   1.341   2.432   2.227  0.7335  0.1924 -0.1381
 1434SOL     OW 4331   0.133   3.963   0.329  0.0317  0.4607  0.1422
 1434SOL    HW1 4332   0.103   4.041   0.282  1.7399  0.0699 -1.6833
 1434SOL    HW2 4333   0.097   3.890   0.279  0.2240  0.0441  0.6085
 1435SOL     OW 4334   1.891   4.691   2.929  0.4604  0.0711 -0.5404
 1435SOL    HW1 4335   1.978   4.654   2.916  0.6224  0.5850 -0.9691
 1435SOL    HW2 4336   1.843   4.670   2.850 -0.1532 -1.1104  0.1167
 1436SOL     OW 4337   2.549   2.660   3.255  0.0398  0.3130  0.0390
 1436SOL    HW1 4338   2.472   2.649   3.311 -0.1509  0.9307 -0.0899
 1436SOL    HW2 4339   2.588   2.573   3.250 -0.4914  0.0528  0.3384
 1437SOL     OW 4340   3.957   3.957   2.687 -0.2405 -0.3101  0.1863
 1437SOL    HW1 4341   3.941   4.052   2.685 -0.5817 -0.3528  0.7986
 1437SOL    HW2 4342   4.039   3.947   2.637  0.2748  0.4123  0.8474
 1438SOL     OW 4343   0.731   1.525   0.345  0.2124 -0.7001  0.7733
 1438SOL    HW1 4344   0.677   1.481   0.410  1.0237  0.3487  2.2128
 1438SOL    HW2 4345   0.715   1.476   0.264 -1.5030 -1.4980  1.5333
 1439SOL     OW 4346   3.700   1.888   0.466  0.0267 -0.3813  0.3969
 1439SOL    HW1 4347   3.792   1.898   0.443  0.0417  0.5696  0.8378
 1439SOL    HW2 4348   3.699   1.885   0.562 -0.5657  1.8458  0.5207
 1440SOL     OW 4349   4.570   3.903   2.363  0.2697 -0.2665  0.0483
 1440SOL    HW1 4350   4.639   3.846   2.327  0.8202  0.6369 -0.3656
 1440SOL    HW2 4351   4.490   3.852   2.353  0.9656 -1.7445  1.4076
 1441SOL     OW 4352   2.502   3.106   1.995  0.2064  0.0505  0.0639
 1441SOL    HW1 4353   2.492   3.046   2.069 -2.0996 -1.4800 -1.3468
 1441SOL    HW2 4354   2.432   3.171   2.007 -0.3837 -0.3877 -0.8666
 1442SOL     OW 4355   1.833   3.228   1.869 -0.1669 -0.3589  0.2064
 1442SOL    HW1 4356   1.849   3.312   1.911  0.5098  0.7235 -2.0844
 1442SOL    HW2 4357   1.919   3.189   1.857 -0.1513  0.1789 -1.7231
 1443SOL     OW 4358   4.456   4.612   2.358 -0.1599  0.2437  0.0014
 1443SOL    HW1 4359   4.366   4.582   2.343 -0.3305  0.1565  1.1053
 1443SOL    HW2 4360   4.501   4.598   2.274 -1.1753  0.3126 -0.5728
 1444SOL     OW 4361   1.290   1.131   2.988  0.4967 -0.0767  0.0129
 1444SOL    HW1 4362   1.313   1.057   2.931  0.2601  0.0847 -0.2920
 1444SOL    HW2 4363   1.290   1.207   2.930  1.2686  0.2560  0.4306
 1445SOL     OW 4364   3.300   0.166   0.922  0.0988  0.1130  0.3070
 1445SOL    HW1 4365   3.276   0.084   0.965 -0.3381  1.1035  2.0582
 1445SOL    HW2 4366   3.361   0.208   0.984  0.6536  0.9260 -0.7506
 1446SOL     OW 4367   0.586   2.246   3.145 -0.0228 -0.0638 -0.2533
 1446SOL    HW1 4368   0.666   2.260   3.195 -1.4062  1.4220  1.6894
 1446SOL    HW2 4369   0.562   2.155   3.164 -0.7209  0.5625  2.2097
 1447SOL     OW 4370   0.875   1.251   0.061 -0.2997  0.5978 -0.3661
 1447SOL    HW1 4371   0.914   1.191  -0.003 -0.9505  0.6701 -0.8399
 1447SOL    HW2 4372   0.867   1.199   0.141  0.4528  0.4842 -0.3526
 1448SOL     OW 4373   0.369   0.944   0.939 -0.0175 -0.1156  0.0018
 1448SOL    HW1 4374   0.337   0.971   1.025 -0.3041 -0.3266 -0.0364
 1448SOL    HW2 4375   0.405   1.023   0.900  1.8171 -0.3928  1.0613
 1449SOL     OW 4376   2.394   1.810   2.607  0.0207 -0.3249  0.2404
 1449SOL    HW1 4377   2.356   1.894   2.632  0.4996  0.0162 -0.1384
 1449SOL    HW2 4378   2.321   1.759   2.573 -0.1498  0.2283 -0.2431
 1450SOL     OW 4379   4.363   1.008   2.821 -0.1205 -0.1640  0.6043
 1450SOL    HW1 4380   4.335   0.995   2.912  0.3669 -0.5529  0.7008
 1450SOL    HW2 4381   4.335   1.097   2.800  0.8647  0.3951  1.5419
 1451SOL     OW 4382   1.978   4.350   3.073 -0.1333  0.4220  0.2346
 1451SOL    HW1 4383   2.037   4.426   3.076  1.4126 -0.6996 -0.6639
 1451SOL    HW2 4384   2.006   4.300   2.997 -2.2367 -0.2125 -0.1983
 1452SOL     OW 4385   2.179   0.729   2.830 -0.0921  0.1403 -0.0404
 1452SOL    HW1 4386   2.093   0.736   2.790 -0.1779  0.9010  0.2473
 1452SOL    HW2 4387   2.230   0.800   2.790  0.6931 -0.8913 -0.9026
 1453SOL     OW 4388   1.429   4.467   1.860 -0.1135  0.1768  0.1128
 1453SOL    HW1 4389   1.424   4.394   1.922  0.4137  2.3115  2.8443
 1453SOL    HW2 4390   1.505   4.517   1.888 -0.6923  2.0079 -1.4058
 1454SOL     OW 4391   2.984   4.610   0.318  0.2182  0.2469 -0.0224
 1454SOL    HW1 4392   3.075   4.635   0.332  0.5023 -0.5562 -0.3682
 1454SOL    HW2 4393   2.936   4.654   0.388  0.4586  2.9341 -1.4272
 1455SOL     OW 4394   2.506   4.620   2.722  0.3146 -0.4936 -0.1349
 1455SOL    HW1 4395   2.519   4.664   2.806  0.0830 -0.9602  0.1497
 1455SOL    HW2 4396   2.457   4.682   2.670 -0.0978 -0.4477  0.2992
 1456SOL     OW 4397   2.825   1.842   1.466  0.0496 -0.8329 -0.1516
 1456SOL    HW1 4398   2.874   1.843   1.549 -0.0033 -1.9760 -0.0985
 1456SOL    HW2 4399   2.892   1.843   1.398  0.0970  1.4068 -0.1564
 1457SOL     OW 4400   1.660   0.900   1.199 -0.1907 -0.5947 -0.1695
 1457SOL    HW1 4401   1.594   0.831   1.203 -0.1054 -0.6348  1.3413
 1457SOL    HW2 4402   1.649   0.947   1.282  0.3198  0.6776 -0.8000
 1458SOL     OW 4403   4.318   0.861   0.248 -0.1553 -0.1400 -0.3902
 1458SOL    HW1 4404   4.228   0.829   0.259  0.9721 -3.1668  0.9067
 1458SOL    HW2 4405   4.339   0.840   0.157  0.1869 -2.2928  0.1337
 1459SOL     OW 4406   1.093   0.356   0.687  0.5960  0.5466  0.1699
 1459SOL    HW1 4407   1.067   0.276   0.641  0.7900  0.6478 -0.1209
 1459SOL    HW2 4408   1.172   0.333   0.734  1.6533  1.0125 -1.2942
 1460SOL     OW 4409   3.307   1.991   0.716 -0.4077  0.1952  0.6285
 1460SOL    HW1 4410   3.229   1.961   0.669 -0.1759  1.2783 -0.5063
 1460SOL    HW2 4411   3.335   1.915   0.767 -0.8520 -0.9429 -0.7455
 1461SOL     OW 4412   1.287   2.464   2.660  0.3749  0.4721  0.2308
 1461SOL    HW1 4413   1.208   2.511   2.689  0.9016  0.2219  2.2310
 1461SOL    HW2 4414   1.254   2.396   2.601 -0.7476  1.2113 -0.0229
 1462SOL     OW 4415   0.188   3.830   0.790 -0.0427 -0.7007 -0.4425
 1462SOL    HW1 4416   0.190   3.745   0.747 -1.0329 -1.8057  1.5710
 1462SOL    HW2 4417   0.227   3.815   0.876  2.7674  1.6394 -1.1325
 1463SOL     OW 4418   2.980   0.721   2.064 -0.1906 -0.2596 -0.6016
 1463SOL    HW1 4419   3.034   0.738   1.986 -1.6184 -0.8890 -1.7696
 1463SOL    HW2 4420   2.890   0.736   2.035 -0.7617 -0.4800  0.9566
 1464SOL     OW 4421   2.322   1.095   1.081  0.1096 -0.0211 -0.0662
 1464SOL    HW1 4422   2.256   1.030   1.057  0.2557  0.7126 -2.8288
 1464SOL    HW2 4423   2.371   1.055   1.152  0.4708 -3.1420 -1.9129
 1465SOL     OW 4424   1.126   0.432   1.669 -0.8422  0.2706 -0.5022
 1465SOL    HW1 4425   1.084   0.495   1.727  0.6272  1.4473 -0.6791
 1465SOL    HW2 4426   1.207   0.407   1.715  0.6393  1.6469 -2.2271
 1466SOL     OW 4427   1.246   1.440   1.809  0.0129 -0.6513 -0.0123
 1466SOL    HW1 4428   1.255   1.424   1.903 -1.3510 -0.6783  0.1303
 1466SOL    HW2 4429   1.182   1.375   1.780 -1.7303  1.1383 -0.4006
 1467SOL     OW 4430   3.756   3.362   1.690 -0.3794 -0.1170 -0.5395
 1467SOL    HW1 4431   3.736   3.412   1.611  1.9873  0.5552 -0.7969
 1467SOL    HW2 4432   3.749   3.270   1.663  2.6516  0.0383 -2.3012
 1468SOL     OW 4433   2.936   1.360   0.519  0.8246  0.2115 -0.0607
 1468SOL    HW1 4434   2.892   1.379   0.602  1.3920  1.1503  0.0521
 1468SOL    HW2 4435   2.933   1.443   0.471  0.8173 -0.2266 -0.8262
 1469SOL     OW 4436   0.559   2.701   2.039 -0.0198 -0.3853 -0.1660
 1469SOL    HW1 4437   0.649   2.723   2.064 -0.3168 -0.1756  0.7383
 1469SOL    HW2 4438   0.553   2.606   2.051  0.1879 -0.4554 -0.5938
 1470SOL     OW 4439   4.489   4.647   1.585  0.4800 -0.0033  0.2348
 1470SOL    HW1 4440   4.519   4.578   1.645 -0.2059 -1.8980 -1.4919
 1470SOL    HW2 4441   4.466   4.720   1.642 -1.0523 -2.0263  2.4065
 1471SOL     OW 4442   3.538   1.005   3.146  0.1610 -0.0478  0.1296
 1471SOL    HW1 4443   3.542   1.040   3.235 -1.2183 -0.1475  0.2445
 1471SOL    HW2 4444   3.474   0.934   3.150  1.3155 -1.1709 -0.5907
 1472SOL     OW 4445   3.711   4.316   0.206  0.2752  0.3544 -0.4699
 1472SOL    HW1 4446   3.717   4.397   0.255 -1.7060 -0.2088  0.8426
 1472SOL    HW2 4447   3.622   4.285   0.221  1.0619 -2.2527 -0.6008
 1473SOL     OW 4448   0.904   3.497   0.017  0.0673 -0.0450 -0.1667
 1473SOL    HW1 4449   0.835   3.431   0.016 -1.4944  1.5082 -1.0943
 1473SOL    HW2 4450   0.886   3.549   0.095 -0.1605  0.6615 -0.6711
 1474SOL     OW 4451   1.304   3.573   1.459  0.3217 -0.6012 -0.6082
 1474SOL    HW1 4452   1.250   3.525   1.522  1.0397 -1.0191 -0.2912
 1474SOL    HW2 4453   1.392   3.570   1.497  0.9529 -1.6611 -2.0698
 1475SOL     OW 4454   1.574   1.327   0.507  0.3745 -0.4000  0.2816
 1475SOL    HW1 4455   1.561   1.253   0.448  0.8157 -0.2364 -0.0263
 1475SOL    HW2 4456   1.571   1.404   0.450  0.4469 -0.2148  0.5251
 1476SOL     OW 4457   0.742   0.517   0.269  0.1627 -0.0675  0.2598
 1476SOL    HW1 4458   0.682   0.443   0.271 -1.1007  0.9205 -0.2640
 1476SOL    HW2 4459   0.795   0.503   0.190  0.3150 -0.6875  0.4671
 1477SOL     OW 4460   1.462   0.731   1.238  0.4185  0.4842  0.2229
 1477SOL    HW1 4461   1.469   0.678   1.317  0.7475  2.4050  1.5348
 1477SOL    HW2 4462   1.416   0.810   1.265  0.8920  1.3735 -1.4002
 1478SOL     OW 4463   2.875   1.589   0.372 -0.3455 -0.7355  0.6810
 1478SOL    HW1 4464   2.873   1.664   0.312  0.1734 -0.5841  0.8510
 1478SOL    HW2 4465   2.783   1.577   0.397 -0.2639  0.9284  1.9720
 1479SOL     OW 4466   1.769   1.240   3.173  0.0648  0.7501 -0.5649
 1479SOL    HW1 4467   1.767   1.145   3.171  0.6879  0.7080 -3.7319
 1479SOL    HW2 4468   1.681   1.266   3.144  0.6818  1.0370 -2.2902
 1480SOL     OW 4469   3.781   1.882   0.972 -0.4654  0.8766  0.3065
 1480SOL    HW1 4470   3.838   1.806   0.980 -2.8008 -0.9694  0.3016
 1480SOL    HW2 4471   3.831   1.953   1.013  1.7241 -0.6494  0.4634
 1481SOL     OW 4472   0.958   1.073   2.498 -0.3280  0.3107 -0.0308
 1481SOL    HW1 4473   0.901   1.124   2.440 -0.7157 -2.0487 -1.9321
 1481SOL    HW2 4474   0.917   1.080   2.584 -1.3002  1.7542 -0.5670
 1482SOL     OW 4475   4.673   3.446   0.038  0.5973 -0.1992 -0.1063
 1482SOL    HW1 4476   4.650   3.537   0.059 -0.4361 -0.6081  0.5957
 1482SOL    HW2 4477   4.756   3.431   0.082 -0.5759 -0.4287  2.1367
 1483SOL     OW 4478   0.593   2.578   1.090  0.4210 -0.2669 -0.0868
 1483SOL    HW1 4479   0.684   2.589   1.064  0.4112 -1.4822 -0.7229
 1483SOL    HW2 4480   0.543   2.629   1.027  0.6442  0.3519  0.2276
 1484SOL     OW 4481   4.017   3.511   2.123  0.4559  0.5745 -0.2673
 1484SOL    HW1 4482   4.036   3.592   2.076 -1.2612  1.1900  0.0344
 1484SOL    HW2 4483   3.985   3.451   2.055  0.8454  0.4532 -0.3454
 1485SOL     OW 4484   1.301   3.431   3.090  0.3520  0.4310  0.5178
 1485SOL    HW1 4485   1.278   3.379   3.168  0.3099  2.0099  1.6113
 1485SOL    HW2 4486   1.217   3.467   3.061  0.5961  1.2245  0.7832
 1486SOL     OW 4487   4.461   2.233   2.751 -0.1454  0.7896  0.5462
 1486SOL    HW1 4488   4.385   2.255   2.697 -0.9451  0.7878  1.6374
 1486SOL    HW2 4489   4.505   2.317   2.765  0.6478  0.6554 -0.9029
 1487SOL     OW 4490   3.096   1.144   1.082 -0.1851  0.1812 -0.1654
 1487SOL    HW1 4491   3.059   1.205   1.020 -0.9893  1.9873  1.9580
 1487SOL    HW2 4492   3.055   1.167   1.166 -0.5176 -3.2548  0.7773
 1488SOL     OW 4493   4.595   4.161   2.447  0.3950  0.4461  0.1934
 1488SOL    HW1 4494   4.603   4.066   2.438  3.0399  0.6186 -0.1618
 1488SOL    HW2 4495   4.555   4.174   2.533 -0.5264 -0.9633  0.0071
 1489SOL     OW 4496   4.521   2.777   0.893  0.5969  0.3415  0.0618
 1489SOL    HW1 4497   4.482   2.699   0.932  2.2213  0.5416  2.2927
 1489SOL    HW2 4498   4.610   2.780   0.930  2.1817  0.8333 -3.4242
 1490SOL     OW 4499   2.431   4.363   1.135 -0.3440  0.5207  0.4942
 1490SOL    HW1 4500   2.444   4.296   1.203 -0.5500  0.2980  0.3185
 1490SOL    HW2 4501   2.458   4.320   1.054 -0.7568  0.5480  0.3383
 1491SOL     OW 4502   0.115   1.532   1.627  0.1173  0.1811  0.1341
 1491SOL    HW1 4503   0.094   1.610   1.679  0.5638  0.4844 -0.1308
 1491SOL    HW2 4504   0.210   1.533   1.619  0.1243 -0.3658  0.0810
 1492SOL     OW 4505   1.702   4.288   2.092 -0.0909  0.2051 -0.0886
 1492SOL    HW1 4506   1.782   4.237   2.106  0.7459  0.8951 -2.0502
 1492SOL    HW2 4507   1.719   4.371   2.137 -0.6190 -0.4264  1.3371
 1493SOL     OW 4508   1.781   1.407   2.857  0.0008 -0.5687  0.5538
 1493SOL    HW1 4509   1.697   1.377   2.821 -0.0127 -0.0871  0.1772
 1493SOL    HW2 4510   1.796   1.492   2.816  1.5614 -1.4465 -0.8158
 1494SOL     OW 4511   2.592   3.028   1.279 -0.8821 -0.1356 -0.3423
 1494SOL    HW1 4512   2.499   3.010   1.296 -0.9734 -1.2038 -1.8073
 1494SOL    HW2 4513   2.614   2.972   1.205  1.1281 -0.4287  0.4118
 1495SOL     OW 4514   3.169   3.314   2.653  0.3895  0.1459  0.2152
 1495SOL    HW1 4515   3.085   3.361   2.650  0.6820  0.7812 -3.3419
 1495SOL    HW2 4516   3.235   3.382   2.658  0.7250 -0.0732 -0.8463
 1496SOL     OW 4517   2.222   0.690   0.943 -0.2422  0.1154  0.3287
 1496SOL    HW1 4518   2.299   0.731   0.904 -0.5944  0.5583  0.0849
 1496SOL    HW2 4519   2.207   0.611   0.891 -0.4836  0.5037 -0.1972
 1497SOL     OW 4520   4.547   1.278   3.032  0.3724  0.3303 -0.2098
 1497SOL    HW1 4521   4.553   1.374   3.033 -0.5640  0.3942  0.1537
 1497SOL    HW2 4522   4.461   1.260   2.994  0.0973 -0.3435  0.7153
 1498SOL     OW 4523   4.266   0.780   2.469  0.0185 -0.7741 -0.2920
 1498SOL    HW1 4524   4.249   0.825   2.386 -2.1250 -2.5629 -0.9044
 1498SOL    HW2 4525   4.192   0.721   2.480  0.7296 -1.2703  2.4658
 1499SOL     OW 4526   0.841   0.421   2.164  0.4541 -0.3377  0.0115
 1499SOL    HW1 4527   0.827   0.372   2.245  1.4975  1.4035  1.3161
 1499SOL    HW2 4528   0.932   0.449   2.168 -0.0248  1.4690 -0.7932
 1500SOL     OW 4529   0.055   2.047   2.372  0.0880  0.1385 -0.3711
 1500SOL    HW1 4530   0.115   2.032   2.446 -0.2133  0.3726 -0.0736
 1500SOL    HW2 4531  -0.007   2.111   2.405 -3.1983 -3.3456  1.0354
 1501SOL     OW 4532   2.676   2.008   2.379  0.2963 -0.1233  0.0865
 1501SOL    HW1 4533   2.667   1.953   2.457 -0.8687  0.6216  0.4955
 1501SOL    HW2 4534   2.609   1.975   2.319 -0.3704  0.8007  0.3136
 1502SOL     OW 4535   1.707   3.572   0.843 -0.1625 -0.5213  0.2759
 1502SOL    HW1 4536   1.650   3.640   0.808 -0.0332  0.9339  2.6363
 1502SOL    HW2 4537   1.671   3.553   0.930  0.3420 -2.8579  0.0309
 1503SOL     OW 4538   4.030   4.634   2.020  0.0090  0.3693 -0.0834
 1503SOL    HW1 4539   3.982   4.575   1.963  0.2155  0.1141  0.0068
 1503SOL    HW2 4540   4.063   4.579   2.091 -1.3807  0.9125  1.0196
 1504SOL     OW 4541   1.987   1.649   2.835 -0.2331 -0.1448 -0.8714
 1504SOL    HW1 4542   2.052   1.628   2.902 -0.2360 -1.1379 -1.1714
 1504SOL    HW2 4543   1.928   1.712   2.878  0.5006  0.2163 -0.3667
 1505SOL     OW 4544   2.002   4.192   1.963 -0.6059  0.0715 -0.2320
 1505SOL    HW1 4545   2.024   4.280   1.991 -2.7641  0.3599  0.7367
 1505SOL    HW2 4546   2.004   4.196   1.867 -2.3536  1.6804 -0.2561
 1506SOL     OW 4547   2.766   0.332   0.493  0.0729  0.2503 -0.0400
 1506SOL    HW1 4548   2.778   0.404   0.554  0.5721 -0.8157  1.1693
 1506SOL    HW2 4549   2.709   0.271   0.539 -2.6213  1.0352 -2.0940
 1507SOL     OW 4550   1.734   0.569   1.873 -0.4517 -0.0948  0.0946
 1507SOL    HW1 4551   1.766   0.489   1.915  0.8265  0.7476  0.7689
 1507SOL    HW2 4552   1.643   0.576   1.903 -0.8377 -1.6944 -0.6024
 1508SOL     OW 4553   1.992   1.122   1.365  0.0917 -0.2391 -0.5642
 1508SOL    HW1 4554   1.916   1.164   1.404  1.1603  1.2896 -0.0494
 1508SOL    HW2 4555   1.956   1.047   1.318 -1.9184  1.3533 -1.7302
 1509SOL     OW 4556   4.034   1.142   2.175  0.1378  0.3002 -0.1355
 1509SOL    HW1 4557   3.989   1.060   2.192  0.9406 -0.0788  0.2217
 1509SOL    HW2 4558   4.082   1.127   2.093 -0.4544  0.7398 -0.5761
 1510SOL     OW 4559   1.955   4.251   1.678  0.0305 -0.2369  0.0151
 1510SOL    HW1 4560   1.978   4.165   1.644 -0.3156  0.0096 -0.8808
 1510SOL    HW2 4561   2.010   4.312   1.628 -1.3730  0.2279 -1.0256
 1511SOL     OW 4562   1.144   4.310   0.612 -0.6486  0.0095 -0.5875
 1511SOL    HW1 4563   1.194   4.268   0.542  1.5797  1.2463  0.1725
 1511SOL    HW2 4564   1.187   4.283   0.693 -1.4850  0.7796  0.1354
 1512SOL     OW 4565   1.423   0.916   0.552 -0.2030  0.1849 -0.0423
 1512SOL    HW1 4566   1.388   0.907   0.640  0.2797 -0.9551  0.0460
 1512SOL    HW2 4567   1.444   0.827   0.525  1.3528  0.6847 -0.5982
 1513SOL     OW 4568   3.491   4.244   2.286  0.5342  0.1086 -0.4086
 1513SOL    HW1 4569   3.488   4.340   2.288  1.6004  0.1556 -0.0531
 1513SOL    HW2 4570   3.504   4.218   2.377  0.7062 -0.3504 -0.5597
 1514SOL     OW 4571   1.563   1.923   2.069 -0.1746 -0.0834 -0.1720
 1514SOL    HW1 4572   1.489   1.941   2.011 -0.4414  4.1633  1.1132
 1514SOL    HW2 4573   1.639   1.923   2.011 -0.6552  1.8523 -0.8778
 1515SOL     OW 4574   0.949   1.702   1.375 -0.1633  0.1364  0.2196
 1515SOL    HW1 4575   1.007   1.778   1.383 -0.5199  0.2437  2.5630
 1515SOL    HW2 4576   0.977   1.643   1.445 -1.9653 -0.4258  0.5245
 1516SOL     OW 4577   3.958   1.894   1.918 -0.0825 -0.5831 -0.1692
 1516SOL    HW1 4578   3.954   1.902   2.014 -1.3734 -0.2669 -0.2207
 1516SOL    HW2 4579   4.010   1.969   1.890  0.8892 -1.0602  0.3240
 1517SOL     OW 4580   2.367   2.405   0.433  0.1862 -1.0223  0.1132
 1517SOL    HW1 4581   2.417   2.457   0.494  0.1353  1.7810 -2.0246
 1517SOL    HW2 4582   2.296   2.463   0.404 -1.2973 -3.1002 -0.6969
 1518SOL     OW 4583   1.843   3.483   0.212  0.0070 -0.0248 -0.0759
 1518SOL    HW1 4584   1.775   3.447   0.155 -0.8037 -1.1957  1.5811
 1518SOL    HW2 4585   1.797   3.547   0.267 -0.2010 -2.0275  2.2202
 1519SOL     OW 4586   2.850   2.264   2.827 -0.5858  0.2797 -0.6352
 1519SOL    HW1 4587   2.821   2.209   2.900 -0.0812  1.2200  0.3057
 1519SOL    HW2 4588   2.886   2.342   2.869 -0.7483  1.0719 -1.9199
 1520SOL     OW 4589   1.581   4.630   1.100  0.1778  0.2358  0.0198
 1520SOL    HW1 4590   1.527   4.593   1.170  1.2206  0.3014  0.8894
 1520SOL    HW2 4591   1.648   4.681   1.146  1.5902 -0.6585 -0.9644
 1521SOL     OW 4592   3.470   0.716   2.905  0.0800 -0.1954 -0.3369
 1521SOL    HW1 4593   3.524   0.792   2.881  1.4668 -1.2290 -0.6354
 1521SOL    HW2 4594   3.497   0.693   2.994 -1.3030  0.4508  0.2751
 1522SOL     OW 4595   3.313   0.086   2.900  0.5274  0.0629  0.3009
 1522SOL    HW1 4596   3.243   0.128   2.849  1.1780  1.8142  0.7990
 1522SOL    HW2 4597   3.362   0.158   2.939  2.6678 -1.1004 -0.0542
 1523SOL     OW 4598   3.785   3.934   1.611  0.1010  1.0019 -0.3329
 1523SOL    HW1 4599   3.829   3.965   1.690 -0.7600  2.5209 -0.4064
 1523SOL    HW2 4600   3.769   4.014   1.560 -2.0515  0.4526 -0.6367
 1524SOL     OW 4601   4.113   3.173   2.455 -0.0483 -0.4251 -0.2116
 1524SOL    HW1 4602   4.130   3.130   2.539 -1.1798  2.7273  1.7963
 1524SOL    HW2 4603   4.019   3.165   2.442 -0.1063  0.4018 -0.3802
 1525SOL     OW 4604   3.838   4.561   1.796 -1.1300  0.1880 -0.3784
 1525SOL    HW1 4605   3.808   4.652   1.797 -1.8562 -0.0482 -0.4278
 1525SOL    HW2 4606   3.762   4.510   1.822 -0.1835 -0.2677  1.6788
 1526SOL     OW 4607   4.027   0.259   1.278 -0.5838 -0.3451 -0.2805
 1526SOL    HW1 4608   4.002   0.259   1.186 -0.1717  2.0158 -0.4380
 1526SOL    HW2 4609   4.113   0.217   1.280 -1.0094 -1.2732 -0.8065
 1527SOL     OW 4610   0.086   2.741   2.367  0.0141 -0.4542 -0.3755
 1527SOL    HW1 4611   0.163   2.697   2.332 -0.8117 -0.1163 -2.8266
 1527SOL    HW2 4612   0.113   2.832   2.377  0.6092 -0.7583  1.1580
 1528SOL     OW 4613   4.547   0.090   2.732 -0.2914  0.4612  0.4691
 1528SOL    HW1 4614   4.487   0.165   2.740 -0.2093  0.5880 -0.0497
 1528SOL    HW2 4615   4.603   0.112   2.658 -0.0427  0.0331  0.5248
 1529SOL     OW 4616   0.760   3.976   3.111 -0.1107 -0.4526 -0.3664
 1529SOL    HW1 4617   0.820   3.918   3.064  0.0382 -1.7834  1.3475
 1529SOL    HW2 4618   0.702   3.916   3.158 -0.9062  0.8172  0.3097
 1530SOL     OW 4619   4.435   1.485   2.225 -0.0262  0.0273 -0.1391
 1530SOL    HW1 4620   4.525   1.512   2.207 -0.1894  1.0384  0.5111
 1530SOL    HW2 4621   4.404   1.449   2.142  0.3640  1.4023 -0.9030
 1531SOL     OW 4622   2.323   2.219   1.897 -0.0159 -0.0472 -0.0655
 1531SOL    HW1 4623   2.274   2.286   1.945  1.6780  0.5224  0.9528
 1531SOL    HW2 4624   2.269   2.201   1.820 -0.8422  2.0371 -0.0620
 1532SOL     OW 4625   1.893   2.268   0.960 -0.1020  0.1066 -0.3750
 1532SOL    HW1 4626   1.957   2.222   1.015 -1.1526 -0.1667  0.6508
 1532SOL    HW2 4627   1.810   2.223   0.977 -0.5567  0.3549 -1.8042
 1533SOL     OW 4628   4.055   2.355   0.965  0.3935  0.1058 -0.3974
 1533SOL    HW1 4629   4.097   2.441   0.963  0.1072  0.5177  3.5217
 1533SOL    HW2 4630   3.962   2.373   0.953  0.1637  0.6244  1.7402
 1534SOL     OW 4631   1.555   3.684   1.080 -0.3391 -0.4277 -0.0030
 1534SOL    HW1 4632   1.517   3.601   1.110  0.6694 -0.4372  1.3195
 1534SOL    HW2 4633   1.574   3.732   1.160  2.2855 -0.3694 -0.5805
 1535SOL     OW 4634   4.216   3.767   0.432 -0.3091 -0.0951  0.2778
 1535SOL    HW1 4635   4.297   3.736   0.471 -0.3553  1.1987  1.4701
 1535SOL    HW2 4636   4.150   3.753   0.500 -0.6064  1.1571  0.2641
 1536SOL     OW 4637   1.085   3.392   0.664 -0.0737 -0.2863 -0.6748
 1536SOL    HW1 4638   1.044   3.476   0.642 -1.3834 -0.7054  0.0806
 1536SOL    HW2 4639   1.068   3.336   0.588 -2.5220 -0.9994  0.3026
 1537SOL     OW 4640   3.482   1.300   1.582 -0.1498  0.0992  0.1220
 1537SOL    HW1 4641   3.392   1.268   1.578 -0.3875  0.8464 -0.6705
 1537SOL    HW2 4642   3.487   1.368   1.515  1.0340 -0.0032  0.0788
 1538SOL     OW 4643   1.366   4.485   1.202 -0.7797  0.5039  0.1526
 1538SOL    HW1 4644   1.309   4.503   1.127 -0.7482 -2.5208 -0.7286
 1538SOL    HW2 4645   1.336   4.546   1.270 -3.9089  0.2678 -0.8389
 1539SOL     OW 4646   1.190   4.188   2.899  0.4522  0.0798 -0.0506
 1539SOL    HW1 4647   1.253   4.119   2.878 -0.4240 -0.7101 -0.1450
 1539SOL    HW2 4648   1.184   4.186   2.995 -1.0508 -1.3820 -0.1174
 1540SOL     OW 4649   3.166   0.400   0.830  0.4338 -0.2656  0.3405
 1540SOL    HW1 4650   3.228   0.404   0.757  0.0335 -1.3003 -0.0842
 1540SOL    HW2 4651   3.179   0.312   0.867 -1.4071 -0.8755 -0.3447
 1541SOL     OW 4652   1.878   0.996   3.138 -0.1312 -0.4119  0.2535
 1541SOL    HW1 4653   1.880   0.900   3.138  0.9930 -0.4225  1.6307
 1541SOL    HW2 4654   1.964   1.022   3.171 -1.4005  1.0119  2.7287
 1542SOL     OW 4655   0.862   3.756   2.299  0.0329 -0.0500 -0.0054
 1542SOL    HW1 4656   0.925   3.721   2.363 -0.2011 -0.0702  0.2143
 1542SOL    HW2 4657   0.891   3.846   2.285  1.0181 -0.4987 -1.0508
 1543SOL     OW 4658   1.535   1.991   1.686 -0.0126  0.4455  0.4867
 1543SOL    HW1 4659   1.445   2.005   1.657  0.8573  2.0102 -1.7574
 1543SOL    HW2 4660   1.539   1.897   1.707 -1.6868 -0.0744 -1.2254
 1544SOL     OW 4661   2.041   1.045   0.936 -0.2226 -0.9711 -0.2337
 1544SOL    HW1 4662   1.979   1.116   0.956  1.0585 -0.1805  1.1979
 1544SOL    HW2 4663   2.007   0.970   0.984 -0.5146 -0.7667 -0.1176
 1545SOL     OW 4664   2.236   3.905   1.394  0.2719 -0.3900 -0.0131
 1545SOL    HW1 4665   2.218   3.851   1.317  0.2962 -1.8090  0.9540
 1545SOL    HW2 4666   2.327   3.885   1.417 -0.1364 -0.9957  1.1510
 1546SOL     OW 4667   0.554   3.009   2.880  0.2516 -0.0781 -0.6769
 1546SOL    HW1 4668   0.580   3.011   2.788  0.4657 -0.6355 -0.6331
 1546SOL    HW2 4669   0.483   2.945   2.884 -0.7664  1.0245 -0.6944
 1547SOL     OW 4670   3.962   3.443   0.483  0.1883  0.5632  0.5727
 1547SOL    HW1 4671   3.962   3.535   0.509  1.4093  1.1245 -1.2848
 1547SOL    HW2 4672   4.015   3.440   0.404 -0.3387 -1.6566  0.2459
 1548SOL     OW 4673   2.284   2.649   1.483 -0.1062  0.5401 -0.0395
 1548SOL    HW1 4674   2.231   2.615   1.555  0.9792 -0.7819  0.1730
 1548SOL    HW2 4675   2.284   2.579   1.418 -0.5318  1.4638 -1.0672
 1549SOL     OW 4676   1.138   4.519   2.193  0.6294 -0.0016  0.0005
 1549SOL    HW1 4677   1.093   4.476   2.120  0.8350 -0.4309  0.1221
 1549SOL    HW2 4678   1.228   4.528   2.163 -0.1025  3.9226 -1.6456
 1550SOL     OW 4679   4.619   3.665   3.222  0.0327  0.1058 -0.0873
 1550SOL    HW1 4680   4.575   3.742   3.259 -0.7471 -0.6185  0.5651
 1550SOL    HW2 4681   4.710   3.674   3.249 -0.2503  0.3136  0.8480
 1551SOL     OW 4682   2.755   1.609   2.910 -0.3351  0.4139  0.5095
 1551SOL    HW1 4683   2.810   1.597   2.833  0.0586  4.1337  0.0321
 1551SOL    HW2 4684   2.813   1.588   2.984  0.7331  1.1518 -0.0915
 1552SOL     OW 4685   3.055   1.777   0.974 -0.3191  0.1913 -0.4139
 1552SOL    HW1 4686   3.150   1.775   0.986 -0.0802 -1.2086 -2.0300
 1552SOL    HW2 4687   3.043   1.814   0.886 -1.3497  1.2892  0.1531
 1553SOL     OW 4688   2.618   4.250   3.128  0.3454 -0.0450  0.2434
 1553SOL    HW1 4689   2.658   4.164   3.131  0.6717  0.1298  0.9854
 1553SOL    HW2 4690   2.530   4.237   3.162  0.2169 -0.1749 -0.1280
 1554SOL     OW 4691   2.637   2.964   0.161 -0.1890 -0.2919 -0.3332
 1554SOL    HW1 4692   2.638   2.996   0.251  0.8644  0.9484 -0.7577
 1554SOL    HW2 4693   2.730   2.957   0.137 -0.4488 -1.0681 -1.1631
 1555SOL     OW 4694   3.574   1.910   2.324  0.0546 -0.1751  0.4831
 1555SOL    HW1 4695   3.634   1.975   2.359 -2.2141  1.2778  1.9923
 1555SOL    HW2 4696   3.629   1.849   2.275  2.3587  2.6378 -0.6919
 1556SOL     OW 4697   4.266   0.470   1.559 -0.2323 -0.9123 -0.0615
 1556SOL    HW1 4698   4.172   0.467   1.574 -0.4775  1.4118 -0.7020
 1556SOL    HW2 4699   4.302   0.514   1.636  0.1936 -0.8370 -0.2973
 1557SOL     OW 4700   3.444   0.357   2.003  0.6069 -1.1069 -0.8556
 1557SOL    HW1 4701   3.357   0.383   1.972  0.4912 -0.1594  0.1824
 1557SOL    HW2 4702   3.499   0.434   1.988  0.6066 -0.6967  0.9760
 1558SOL     OW 4703   0.718   2.971   0.172 -0.5412 -0.7568 -0.1512
 1558SOL    HW1 4704   0.637   2.921   0.170  0.3929 -2.3213 -1.4822
 1558SOL    HW2 4705   0.782   2.915   0.127  0.8234  1.2121 -0.7834
 1559SOL     OW 4706   3.523   2.236   0.228 -0.1163 -0.0522  0.0127
 1559SOL    HW1 4707   3.519   2.176   0.303 -0.4680  0.4362  0.3966
 1559SOL    HW2 4708   3.478   2.190   0.158 -1.2789  0.1543  0.5949
 1560SOL     OW 4709   1.830   2.447   0.781  0.3935  0.1863  0.0481
 1560SOL    HW1 4710   1.861   2.376   0.837  0.9218 -0.4038 -0.9625
 1560SOL    HW2 4711   1.887   2.521   0.803  0.3832  0.0602  0.5147
 1561SOL     OW 4712   3.298   0.578   1.860  0.1463  0.0587  0.1054
 1561SOL    HW1 4713   3.207   0.560   1.836  0.2540 -1.1056  0.5264
 1561SOL    HW2 4714   3.293   0.655   1.917 -0.8406 -1.3274  2.0019
 1562SOL     OW 4715   1.099   3.161   0.170 -0.0935 -0.4813 -0.2376
 1562SOL    HW1 4716   1.141   3.095   0.225  0.9795  0.0889 -0.3540
 1562SOL    HW2 4717   1.063   3.225   0.231 -0.3250 -0.6912 -0.1536
 1563SOL     OW 4718   0.259   4.686   0.918 -0.4437 -0.1427 -0.4580
 1563SOL    HW1 4719   0.316   4.614   0.947 -0.9374 -0.6340 -0.7006
 1563SOL    HW2 4720   0.201   4.701   0.992  0.1067  0.4864 -0.1374
 1564SOL     OW 4721   4.497   3.676   1.975  0.4732  0.0075 -0.0148
 1564SOL    HW1 4722   4.472   3.589   1.944  0.1127  0.2623 -0.4703
 1564SOL    HW2 4723   4.591   3.682   1.960  0.3114  0.1208 -1.1002
 1565SOL     OW 4724   2.454   2.240   1.460  0.3957  0.6592  0.6724
 1565SOL    HW1 4725   2.484   2.150   1.447 -0.3036  0.7947 -2.9847
 1565SOL    HW2 4726   2.491   2.265   1.544  1.9795 -2.4966  1.0906
 1566SOL     OW 4727   0.434   1.997   3.235  0.2297 -0.0298  0.3401
 1566SOL    HW1 4728   0.423   2.049   3.314 -2.1878  1.2039 -0.7009
 1566SOL    HW2 4729   0.364   1.931   3.239  0.3826 -0.2627 -0.4971
 1567SOL     OW 4730   1.246   1.388   0.046 -0.1681 -0.2816 -0.1389
 1567SOL    HW1 4731   1.278   1.438   0.122 -0.9824 -0.6619  0.4766
 1567SOL    HW2 4732   1.160   1.425   0.028  0.5216  0.6779 -1.7280
 1568SOL     OW 4733   4.438   0.226   0.421 -0.4938 -0.1667 -0.2623
 1568SOL    HW1 4734   4.470   0.254   0.336 -1.1567 -2.1088 -1.1884
 1568SOL    HW2 4735   4.360   0.280   0.436 -0.3423  0.2240 -0.8455
 1569SOL     OW 4736   0.904   3.725   1.047 -0.1897 -0.2537 -0.2164
 1569SOL    HW1 4737   0.972   3.662   1.069  0.4733  0.9203  1.2769
 1569SOL    HW2 4738   0.892   3.776   1.127 -0.3354  1.8444 -1.5071
 1570SOL     OW 4739   3.710   3.105   2.759  0.2144  0.3590 -0.1070
 1570SOL    HW1 4740   3.726   3.011   2.750  1.1466  0.4357  0.5944
 1570SOL    HW2 4741   3.797   3.143   2.775 -0.2761  1.1979  0.7104
 1571SOL     OW 4742   0.371   4.688   2.273 -0.2283 -0.1852 -0.6838
 1571SOL    HW1 4743   0.328   4.676   2.358 -0.9280  2.0271 -0.6639
 1571SOL    HW2 4744   0.307   4.737   2.221  1.0148  0.3272 -1.7701
 1572SOL     OW 4745   2.676   3.347   1.256  0.1346  0.0093 -0.0404
 1572SOL    HW1 4746   2.750   3.311   1.304  0.0796 -0.0488  0.0005
 1572SOL    HW2 4747   2.659   3.431   1.298  3.0517  2.2464 -2.8179
 1573SOL     OW 4748   4.283   2.699   2.249  0.1578  0.4061 -0.1501
 1573SOL    HW1 4749   4.316   2.658   2.329 -0.0974 -0.5501 -0.5283
 1573SOL    HW2 4750   4.190   2.712   2.265 -0.4311 -2.0423 -1.1786
 1574SOL     OW 4751   2.535   4.215   2.331  0.0947  0.0573 -0.2850
 1574SOL    HW1 4752   2.548   4.121   2.335 -1.3186 -0.1413  0.2347
 1574SOL    HW2 4753   2.514   4.241   2.421  0.5750  0.8843 -0.3988
 1575SOL     OW 4754   4.471   4.363   2.976 -0.3625  0.6544 -0.3475
 1575SOL    HW1 4755   4.418   4.334   3.050  1.2986 -0.5294  0.4295
 1575SOL    HW2 4756   4.506   4.448   3.003 -0.2518  0.5042 -0.0219
 1576SOL     OW 4757   2.393   0.888   2.691 -0.3402  0.6930  0.0599
 1576SOL    HW1 4758   2.328   0.954   2.713 -0.0661  0.6885  0.9111
 1576SOL    HW2 4759   2.457   0.934   2.636 -0.1990  1.1147  0.5730
 1577SOL     OW 4760   1.853   3.316   0.602  0.3573 -0.4342 -0.1599
 1577SOL    HW1 4761   1.905   3.306   0.522 -1.5281 -0.4529 -1.4673
 1577SOL    HW2 4762   1.780   3.372   0.575 -0.1711 -0.2123  1.6490
 1578SOL     OW 4763   4.304   0.008   0.317 -0.5204  0.0458  0.1442
 1578SOL    HW1 4764   4.251   0.076   0.276  0.8825  1.4203  0.5428
 1578SOL    HW2 4765   4.386   0.051   0.339  1.4143 -2.3373 -1.8077
 1579SOL     OW 4766   2.522   1.403   3.268  0.0900 -0.6513  0.3443
 1579SOL    HW1 4767   2.426   1.407   3.274  0.0563  0.2030 -0.4263
 1579SOL    HW2 4768   2.539   1.364   3.182  0.3792  1.5339 -0.6768
 1580SOL     OW 4769   4.641   1.514   0.914 -0.2389 -0.4961  0.5037
 1580SOL    HW1 4770   4.636   1.554   0.827  0.5997 -1.7475 -0.1466
 1580SOL    HW2 4771   4.644   1.589   0.974  0.5037  0.4231 -0.6240
 1581SOL     OW 4772   4.571   2.270   1.441 -0.0915  0.4572  0.2900
 1581SOL    HW1 4773   4.559   2.217   1.363  1.4458 -2.5760  1.9384
 1581SOL    HW2 4774   4.655   2.315   1.426  0.0565  0.1128  0.0638
 1582SOL     OW 4775   3.820   2.973   1.898 -0.2782  0.3353  0.2789
 1582SOL    HW1 4776   3.788   2.892   1.860 -1.0049 -0.8281  3.1411
 1582SOL    HW2 4777   3.916   2.963   1.897 -0.2442  0.4901 -1.3875
 1583SOL     OW 4778   3.104   4.357   0.600 -0.1882 -0.0283 -0.2089
 1583SOL    HW1 4779   3.160   4.280   0.613 -1.3732 -0.6454  1.5708
 1583SOL    HW2 4780   3.058   4.340   0.518  0.3547 -0.7072 -0.3791
 1584SOL     OW 4781   0.421   4.153   2.744  0.1753 -0.1887 -0.3557
 1584SOL    HW1 4782   0.353   4.220   2.754  0.9008  1.0530 -2.9025
 1584SOL    HW2 4783   0.374   4.077   2.711 -0.2390  0.0733 -0.3878
 1585SOL     OW 4784   4.280   0.120   1.804  0.8388 -0.1031 -0.0777
 1585SOL    HW1 4785   4.202   0.090   1.757 -1.2507  2.3447  1.5505
 1585SOL    HW2 4786   4.320   0.185   1.746  0.6242 -0.0596 -0.1761
 1586SOL     OW 4787   3.515   2.750   1.259  0.1297  0.0917  0.0412
 1586SOL    HW1 4788   3.587   2.748   1.322  0.5127  1.7829 -0.2922
 1586SOL    HW2 4789   3.540   2.818   1.196 -0.0895 -1.7326 -2.1511
 1587SOL     OW 4790   4.686   1.843   0.658 -0.0579  0.7002 -0.3759
 1587SOL    HW1 4791   4.620   1.784   0.623  1.3627  0.3217 -2.6340
 1587SOL    HW2 4792   4.667   1.928   0.617 -0.9007  1.3839  1.3255
 1588SOL     OW 4793   0.919   2.760   3.147 -0.3824 -0.7948  0.2882
 1588SOL    HW1 4794   0.947   2.793   3.233 -1.9266 -0.2635  0.6250
 1588SOL    HW2 4795   0.879   2.836   3.105 -0.8656 -1.4020 -0.3605
 1589SOL     OW 4796   2.217   1.106   0.087 -0.2852  0.0101 -0.4532
 1589SOL    HW1 4797   2.300   1.072   0.120 -0.7683  0.3729  1.2595
 1589SOL    HW2 4798   2.237   1.144   0.002  1.4025  0.5597  0.1655
 1590SOL     OW 4799   1.961   4.604   3.305 -0.4295  0.4609 -0.2021
 1590SOL    HW1 4800   2.043   4.590   3.257 -0.4336  1.0364 -0.3763
 1590SOL    HW2 4801   1.984   4.590   3.397 -0.2191  0.2702 -0.2825
 1591SOL     OW 4802   3.635   0.292   0.114 -0.3190 -0.1411 -0.3460
 1591SOL    HW1 4803   3.555   0.248   0.087 -0.8714  1.1870 -0.9684
 1591SOL    HW2 4804   3.615   0.386   0.107  0.0043  0.3504  3.1182
 1592SOL     OW 4805   2.306   2.895   0.634  0.2431  0.3574 -0.4641
 1592SOL    HW1 4806   2.334   2.834   0.566  0.3412 -0.3756  0.2199
 1592SOL    HW2 4807   2.372   2.965   0.633  1.6533 -0.9046  0.5300
 1593SOL     OW 4808   0.944   3.966   2.065 -0.5018 -0.3478  0.3500
 1593SOL    HW1 4809   0.868   4.021   2.047  0.1480  0.7117  0.7128
 1593SOL    HW2 4810   0.915   3.877   2.045 -1.4166  0.1754 -0.8102
 1594SOL     OW 4811   2.617   0.136   1.156 -0.3990 -0.0310  0.0755
 1594SOL    HW1 4812   2.606   0.155   1.063 -2.0433  1.4457  0.5178
 1594SOL    HW2 4813   2.693   0.188   1.183 -0.9222  0.8531 -0.1153
 1595SOL     OW 4814   0.416   2.606   1.568 -0.2358 -0.6933  0.1272
 1595SOL    HW1 4815   0.446   2.515   1.559  0.3603 -0.4609 -0.3204
 1595SOL    HW2 4816   0.322   2.599   1.580 -0.8664 -1.2312 -3.7898
 1596SOL     OW 4817   1.886   0.602   1.030  0.4019  0.3652  0.1425
 1596SOL    HW1 4818   1.859   0.610   0.938  1.3703  1.5565 -0.0581
 1596SOL    HW2 4819   1.911   0.510   1.039 -1.3033 -0.1968 -0.3054
 1597SOL     OW 4820   4.505   0.067   1.086  0.1083  0.2632  0.2430
 1597SOL    HW1 4821   4.531   0.012   1.159  1.2380  0.4864  0.0252
 1597SOL    HW2 4822   4.577   0.129   1.075 -0.5457  0.9433 -0.3489
 1598SOL     OW 4823   2.124   4.093   0.365  0.3775  0.4308  0.1401
 1598SOL    HW1 4824   2.123   4.100   0.270  2.4111  2.5767  0.1971
 1598SOL    HW2 4825   2.035   4.064   0.387 -0.1742 -0.0475 -2.3724
 1599SOL     OW 4826   3.859   2.125   2.494  0.2515  0.2189 -0.1152
 1599SOL    HW1 4827   3.892   2.214   2.504  0.0624  0.3048 -0.2367
 1599SOL    HW2 4828   3.764   2.135   2.496  0.2029 -0.2213  2.0583
 1600SOL     OW 4829   1.787   1.494   0.866 -0.1711 -0.4306 -0.0980
 1600SOL    HW1 4830   1.764   1.429   0.800 -0.6832  0.7683 -1.1409
 1600SOL    HW2 4831   1.721   1.484   0.934 -0.2358 -1.0009 -0.2387
 1601SOL     OW 4832   3.539   2.416   3.017 -0.1362  0.1679  0.4166
 1601SOL    HW1 4833   3.452   2.455   3.009 -1.6064 -2.6348  1.3969
 1601SOL    HW2 4834   3.528   2.345   3.080  3.0870  0.1901  1.2090
 1602SOL     OW 4835   0.997   0.976   1.278  0.7351  0.2422  0.2292
 1602SOL    HW1 4836   1.012   1.035   1.204  0.6803  0.4143  0.3560
 1602SOL    HW2 4837   0.901   0.966   1.281  0.6908  0.8111  0.7297
 1603SOL     OW 4838   3.749   1.507   2.002  0.0772  0.0224  0.5442
 1603SOL    HW1 4839   3.830   1.478   1.961 -0.5814 -1.0950  0.0172
 1603SOL    HW2 4840   3.688   1.521   1.930 -0.1066  1.2489  0.9011
 1604SOL     OW 4841   1.311   2.653   0.977 -0.2274  0.3621 -0.4274
 1604SOL    HW1 4842   1.228   2.605   0.980  0.1399 -0.2886 -0.4182
 1604SOL    HW2 4843   1.339   2.658   1.069 -1.1175  2.1466 -0.2162
 1605SOL     OW 4844   0.366   0.450   2.639  0.3299 -0.5635  0.2803
 1605SOL    HW1 4845   0.342   0.446   2.547  1.9405 -0.7589 -0.1635
 1605SOL    HW2 4846   0.370   0.544   2.658  0.6051 -0.5131 -0.0223
 1606SOL     OW 4847   1.555   0.787   3.119 -0.0595  0.2896  0.1844
 1606SOL    HW1 4848   1.469   0.822   3.095 -1.5031 -3.0151  0.0270
 1606SOL    HW2 4849   1.553   0.780   3.214  0.6100  1.3853  0.3046
 1607SOL     OW 4850   3.921   0.585   1.987 -0.2110  0.5221  0.1840
 1607SOL    HW1 4851   4.004   0.608   1.944  0.1898  0.0472  0.6838
 1607SOL    HW2 4852   3.865   0.553   1.916 -1.1092  3.7273 -0.7139
 1608SOL     OW 4853   2.866   3.415   2.741 -0.3221  0.2472 -0.0678
 1608SOL    HW1 4854   2.842   3.414   2.834  1.9482 -0.2349  0.5683
 1608SOL    HW2 4855   2.841   3.329   2.709 -0.3842  0.1254  0.3025
 1609SOL     OW 4856   2.463   0.956   0.254  0.5485 -0.3537  0.8737
 1609SOL    HW1 4857   2.499   0.980   0.340  1.6591 -0.8160  0.5450
 1609SOL    HW2 4858   2.539   0.944   0.198 -0.1799  1.9477 -0.7732
 1610SOL     OW 4859   1.574   3.105   1.239  0.0029 -0.3538 -0.2419
 1610SOL    HW1 4860   1.592   3.187   1.193  0.4481 -0.6465 -0.5936
 1610SOL    HW2 4861   1.584   3.127   1.332 -2.3853  0.6216 -0.1432
 1611SOL     OW 4862   3.580   0.586   2.595  0.2503 -0.0884  0.4715
 1611SOL    HW1 4863   3.557   0.554   2.508 -0.2912 -0.8146  0.8738
 1611SOL    HW2 4864   3.496   0.602   2.638  0.4653  2.5432  0.0760
 1612SOL     OW 4865   3.753   1.105   0.073  0.0688 -0.3475 -0.2461
 1612SOL    HW1 4866   3.755   1.106   0.169  1.4976 -1.0145 -0.2513
 1612SOL    HW2 4867   3.775   1.014   0.050 -0.2588 -0.1869 -1.2090
 1613SOL     OW 4868   0.383   1.030   1.891 -0.1245  0.4876  1.2087
 1613SOL    HW1 4869   0.414   0.942   1.912  0.1471 -0.0459 -1.1393
 1613SOL    HW2 4870   0.288   1.024   1.895 -0.1481 -0.2674 -0.1064
 1614SOL     OW 4871   1.561   4.213   2.419 -0.0174  0.6461  0.5168
 1614SOL    HW1 4872   1.607   4.192   2.338 -1.3297  1.9948 -0.6516
 1614SOL    HW2 4873   1.565   4.309   2.424 -0.8777  0.6495  1.4826
 1615SOL     OW 4874   3.869   3.234   2.313  0.3730 -0.0821 -0.0132
 1615SOL    HW1 4875   3.804   3.179   2.269 -0.3407 -0.5453  1.5541
 1615SOL    HW2 4876   3.841   3.324   2.295 -1.6132 -0.2581  1.8277
 1616SOL     OW 4877   1.108   0.900   1.001  0.3646 -0.8094  0.0345
 1616SOL    HW1 4878   1.178   0.964   1.019 -0.7857  0.3055  0.7002
 1616SOL    HW2 4879   1.089   0.861   1.086 -1.6661  0.8813  0.4238
 1617SOL     OW 4880   2.337   2.957   2.233  0.5785 -0.2703  0.1570
 1617SOL    HW1 4881   2.406   2.973   2.297  1.5661  1.8725 -1.2972
 1617SOL    HW2 4882   2.357   2.871   2.196  0.3127 -1.2818  2.2631
 1618SOL     OW 4883   0.018   1.050   2.831 -0.1468  0.5359 -0.5895
 1618SOL    HW1 4884  -0.026   1.132   2.807  1.6102  1.8441  0.4053
 1618SOL    HW2 4885  -0.038   1.011   2.898  0.7552  2.8697  1.6795
 1619SOL     OW 4886   0.904   1.660   3.226 -0.1010  0.0076  0.6814
 1619SOL    HW1 4887   0.834   1.606   3.261  0.2016  0.1389  1.5303
 1619SOL    HW2 4888   0.962   1.675   3.301  1.9438 -1.8098 -0.4241
 1620SOL     OW 4889   4.171   1.991   1.006  0.6242  0.7285  0.6110
 1620SOL    HW1 4890   4.142   1.987   1.097 -1.5852 -3.2496 -0.0517
 1620SOL    HW2 4891   4.239   1.924   0.999  0.0335  0.2389 -0.8448
 1621SOL     OW 4892   3.441   0.520   1.211  0.6649  0.4800  0.1496
 1621SOL    HW1 4893   3.408   0.594   1.161 -0.1069 -0.0722 -0.1764
 1621SOL    HW2 4894   3.387   0.517   1.290  1.7830  1.2603  0.9857
 1622SOL     OW 4895   3.477   4.519   2.288  0.3209 -0.1265 -0.5381
 1622SOL    HW1 4896   3.423   4.520   2.210  0.2139 -0.0118 -0.4633
 1622SOL    HW2 4897   3.553   4.573   2.266 -0.8063  1.8307  0.2071
 1623SOL     OW 4898   2.326   1.327   0.211 -0.2553 -0.1703 -0.0161
 1623SOL    HW1 4899   2.283   1.260   0.157 -1.2994  0.1532  0.3770
 1623SOL    HW2 4900   2.260   1.396   0.219  1.3453  1.6883 -1.7973
 1624SOL     OW 4901   3.333   1.660   1.064  0.3660  0.1690 -0.5323
 1624SOL    HW1 4902   3.305   1.610   1.140  1.6413  0.8605  0.4234
 1624SOL    HW2 4903   3.427   1.641   1.055  0.8798  2.2920 -0.1680
 1625SOL     OW 4904   4.253   2.103   3.047 -0.0647 -0.4718  0.1254
 1625SOL    HW1 4905   4.165   2.096   3.009  0.0791 -4.4047  0.0618
 1625SOL    HW2 4906   4.237   2.116   3.140 -0.6224  0.5853 -0.0974
 1626SOL     OW 4907   1.357   1.198   1.566 -0.5315 -0.2831  0.4863
 1626SOL    HW1 4908   1.357   1.189   1.661  0.8194  0.6769  0.6076
 1626SOL    HW2 4909   1.271   1.235   1.545 -0.8107 -0.4423  1.3295
 1627SOL     OW 4910   1.483   4.569   3.250 -0.3685  0.4641 -0.1064
 1627SOL    HW1 4911   1.410   4.622   3.218  0.4903  1.3737 -0.6444
 1627SOL    HW2 4912   1.547   4.571   3.178 -0.5504 -1.8463 -0.4007
 1628SOL     OW 4913   2.561   3.234   1.698 -0.2128  0.1099 -0.0390
 1628SOL    HW1 4914   2.500   3.270   1.763  0.8449  0.7604  0.6054
 1628SOL    HW2 4915   2.636   3.292   1.700  1.8419 -2.3997  1.4938
 1629SOL     OW 4916   1.252   1.133   0.203 -0.0713 -0.3997  0.1814
 1629SOL    HW1 4917   1.212   1.216   0.179  0.9109  0.2178  0.6309
 1629SOL    HW2 4918   1.237   1.076   0.128 -0.2024  0.3808 -0.3882
 1630SOL     OW 4919   1.545   3.201   1.483  0.1539 -0.2517 -0.9560
 1630SOL    HW1 4920   1.455   3.219   1.455  0.2683  1.6035 -0.3124
 1630SOL    HW2 4921   1.539   3.191   1.578  0.6954  0.5790 -0.8228
 1631SOL     OW 4922   1.887   2.899   2.084  0.4778 -0.2300  0.0265
 1631SOL    HW1 4923   1.854   2.809   2.088 -0.9253  0.2396 -0.5336
 1631SOL    HW2 4924   1.900   2.916   1.991  0.1033  0.3778  0.0873
 1632SOL     OW 4925   3.256   4.449   3.101 -0.0253  0.4080 -0.3363
 1632SOL    HW1 4926   3.327   4.507   3.130 -1.4344  0.7127  2.9097
 1632SOL    HW2 4927   3.283   4.362   3.129 -0.3978  0.3413 -0.1770
 1633SOL     OW 4928   3.607   0.345   2.711 -0.2512  0.1122 -0.3094
 1633SOL    HW1 4929   3.606   0.429   2.667  0.0176  0.4985  0.4027
 1633SOL    HW2 4930   3.691   0.306   2.688  0.2433  0.6725  0.5078
 1634SOL     OW 4931   0.487   2.495   2.264  0.0377 -0.2964 -0.0680
 1634SOL    HW1 4932   0.496   2.558   2.335 -0.5226 -1.0753  0.7165
 1634SOL    HW2 4933   0.576   2.486   2.229 -0.0099  1.5167 -0.7374
 1635SOL     OW 4934   0.214   4.318   1.662  0.4182 -0.8033 -0.0615
 1635SOL    HW1 4935   0.272   4.286   1.592  1.1211 -0.9284  0.5718
 1635SOL    HW2 4936   0.180   4.238   1.703  1.0248 -0.7414  0.5728
 1636SOL     OW 4937   2.911   0.273   0.928 -0.1666  0.6102  0.3035
 1636SOL    HW1 4938   2.970   0.348   0.925 -0.1313  0.6410  1.3171
 1636SOL    HW2 4939   2.959   0.207   0.978  0.1704 -0.4492 -1.3247
 1637SOL     OW 4940   1.802   2.361   2.462  1.0163  0.6116  0.4853
 1637SOL    HW1 4941   1.745   2.436   2.479 -0.1230 -0.4824  1.6185
 1637SOL    HW2 4942   1.793   2.345   2.368 -2.2741 -0.8292  0.9234
 1638SOL     OW 4943   3.717   3.532   1.487  0.5446  0.2802  0.1184
 1638SOL    HW1 4944   3.647   3.596   1.497  0.4244  0.0640  0.7018
 1638SOL    HW2 4945   3.750   3.546   1.399  0.6673  1.2870  0.3147
 1639SOL     OW 4946   1.233   0.708   1.456  0.2585  0.6079  0.5151
 1639SOL    HW1 4947   1.204   0.627   1.413 -1.6594  1.9400 -0.8472
 1639SOL    HW2 4948   1.190   0.706   1.542 -0.4466  0.5562  0.1669
 1640SOL     OW 4949   2.048   3.481   2.846 -0.1334  0.5901  0.2008
 1640SOL    HW1 4950   2.072   3.529   2.925  0.8101  0.2748  0.1153
 1640SOL    HW2 4951   2.078   3.392   2.862 -0.5401  0.3654 -0.2457
 1641SOL     OW 4952   1.199   0.880   2.461  0.3456  0.5608  0.1948
 1641SOL    HW1 4953   1.209   0.824   2.538 -0.3355 -2.3295 -1.6509
 1641SOL    HW2 4954   1.108   0.909   2.464 -0.3306 -1.3019 -0.5036
 1642SOL     OW 4955   2.757   0.762   1.911  0.7436 -0.5907 -0.0282
 1642SOL    HW1 4956   2.676   0.791   1.952  1.3382 -1.1296  1.5960
 1642SOL    HW2 4957   2.747   0.785   1.819 -2.1666 -2.5311 -0.3253
 1643SOL     OW 4958   2.580   2.654   0.241  0.2334  0.1495 -0.5462
 1643SOL    HW1 4959   2.570   2.598   0.164 -1.1733 -0.1545 -0.1693
 1643SOL    HW2 4960   2.623   2.733   0.207  0.9845 -0.5808 -1.3441
 1644SOL     OW 4961   0.200   1.255   2.651 -0.2393  0.0856 -0.4094
 1644SOL    HW1 4962   0.142   1.225   2.581  0.5531  1.9832 -1.9863
 1644SOL    HW2 4963   0.141   1.285   2.720 -1.1149  0.5125 -1.3174
 1645SOL     OW 4964   1.634   1.135   1.032 -0.0448  0.1718 -0.6011
 1645SOL    HW1 4965   1.578   1.101   0.962 -2.6069  1.2144  0.8167
 1645SOL    HW2 4966   1.658   1.058   1.083  0.2169 -0.3478 -1.4872
 1646SOL     OW 4967   0.238   4.290   0.688  0.0985  0.9864  0.1179
 1646SOL    HW1 4968   0.149   4.323   0.674 -0.6556 -0.7781  0.5054
 1646SOL    HW2 4969   0.256   4.305   0.780 -0.2667  0.3213  0.3064
 1647SOL     OW 4970   4.401   1.393   0.965  0.2793  0.1748 -0.1437
 1647SOL    HW1 4971   4.494   1.414   0.961  0.4226 -0.6385 -1.8463
 1647SOL    HW2 4972   4.394   1.307   0.924 -1.3155  0.6076 -0.8764
 1648SOL     OW 4973   1.803   3.609   2.821 -0.3238  0.2583 -0.2863
 1648SOL    HW1 4974   1.771   3.612   2.911 -0.9123  1.6473 -0.5167
 1648SOL    HW2 4975   1.894   3.579   2.828 -0.4793 -0.0027  0.7184
 1649SOL     OW 4976   4.049   1.275   0.919 -0.3503  0.2323 -0.2020
 1649SOL    HW1 4977   4.094   1.200   0.957  2.8418  2.2681  0.4196
 1649SOL    HW2 4978   4.046   1.257   0.825 -0.2739 -0.9656  0.0131
 1650SOL     OW 4979   3.652   1.990   2.752  0.6848 -0.2451  0.0046
 1650SOL    HW1 4980   3.564   1.972   2.716  1.0805 -0.1357 -1.0493
 1650SOL    HW2 4981   3.662   2.084   2.744  1.1503 -0.3339 -0.4808
 1651SOL     OW 4982   0.691   1.491   2.372 -0.1008  0.2903  0.4833
 1651SOL    HW1 4983   0.721   1.403   2.352 -1.1793  0.0463 -0.1453
 1651SOL    HW2 4984   0.768   1.547   2.356  0.7335 -0.5707  1.3837
 1652SOL     OW 4985   4.538   2.929   0.334  0.1317  0.1738 -0.6216
 1652SOL    HW1 4986   4.542   2.894   0.422  1.5448  2.8104  0.4868
 1652SOL    HW2 4987   4.461   2.888   0.294  1.2992 -3.5983  0.6117
 1653SOL     OW 4988   4.086   2.932   1.932 -0.3143 -0.8985 -0.0018
 1653SOL    HW1 4989   4.084   2.987   2.010 -3.3858  2.0402 -1.8903
 1653SOL    HW2 4990   4.135   2.984   1.867 -1.7888 -1.1013 -1.3434
 1654SOL     OW 4991   4.680   3.612   1.116  0.0698 -0.3397 -0.2985
 1654SOL    HW1 4992   4.731   3.574   1.188 -2.2164 -1.0817  1.0313
 1654SOL    HW2 4993   4.600   3.560   1.113 -1.0275  1.3190 -1.6994
 1655SOL     OW 4994   4.597   2.331   0.440 -0.2847  0.0188  0.3380
 1655SOL    HW1 4995   4.587   2.396   0.510  0.6625 -0.0773  0.5758
 1655SOL    HW2 4996   4.586   2.382   0.360  0.4755  0.4885  0.5223
 1656SOL     OW 4997   2.369   2.672   2.191 -0.5520  0.0663 -0.4099
 1656SOL    HW1 4998   2.343   2.617   2.265  0.7023 -0.5847 -0.4342
 1656SOL    HW2 4999   2.342   2.623   2.113 -0.7405  0.1774 -0.4178
 1657SOL     OW 5000   2.739   2.540   1.947  0.2639 -0.0582 -0.4919
 1657SOL    HW1 5001   2.728   2.544   2.042  2.0733 -1.2218 -0.2043
 1657SOL    HW2 5002   2.808   2.604   1.928  0.4273 -0.3631 -0.9334
 1658SOL     OW 5003   0.181   1.179   1.676 -0.1044  0.2465 -0.0062
 1658SOL    HW1 5004   0.141   1.106   1.722 -0.6230  1.2683  1.2218
 1658SOL    HW2 5005   0.115   1.206   1.611  0.6988 -1.3048 -1.5365
 1659SOL     OW 5006   1.221   3.992   2.019  0.4372  0.2054 -0.3585
 1659SOL    HW1 5007   1.126   4.001   2.025  0.3757 -0.3396 -0.4125
 1659SOL    HW2 5008   1.255   4.047   2.089 -0.0103 -1.2058  1.0413
 1660SOL     OW 5009   1.314   4.325   0.221  0.1347  0.1973  0.1266
 1660SOL    HW1 5010   1.231   4.370   0.204 -0.3743 -1.0847 -0.9218
 1660SOL    HW2 5011   1.292   4.253   0.279  0.4069 -0.4677 -0.5776
 1661SOL     OW 5012   1.559   0.166   2.756 -0.5129  0.3742 -0.3222
 1661SOL    HW1 5013   1.621   0.210   2.697  0.1212 -1.3720 -1.0317
 1661SOL    HW2 5014   1.481   0.152   2.704 -0.5568  0.2965 -0.2369
 1662SOL     OW 5015   3.417   3.014   2.002  0.1314 -0.2272  0.5938
 1662SOL    HW1 5016   3.512   3.028   2.011  0.0948 -0.5710  1.8271
 1662SOL    HW2 5017   3.404   2.924   2.032 -0.4888 -0.4959 -0.4305
 1663SOL     OW 5018   3.875   4.247   2.347 -0.0301 -0.6168  0.1487
 1663SOL    HW1 5019   3.969   4.247   2.360  0.1294 -0.3449 -0.8914
 1663SOL    HW2 5020   3.844   4.323   2.396  0.1097 -1.4257  1.5407
 1664SOL     OW 5021   3.852   3.949   0.851 -0.2296  0.5046 -0.0587
 1664SOL    HW1 5022   3.849   3.874   0.911  1.5266 -0.2541 -0.8396
 1664SOL    HW2 5023   3.922   4.004   0.886  0.2050  0.4938 -0.8968
 1665SOL     OW 5024   1.025   4.407   2.436  0.0177  0.1586 -0.0813
 1665SOL    HW1 5025   1.102   4.356   2.459 -1.9442 -2.5599  1.0918
 1665SOL    HW2 5026   1.049   4.452   2.355  3.0526  0.1509  0.6900
 1666SOL     OW 5027   2.395   2.189   0.052 -0.5113  0.8239  0.4907
 1666SOL    HW1 5028   2.457   2.174  -0.018 -0.4854 -1.4653  0.9378
 1666SOL    HW2 5029   2.447   2.228   0.123  0.0885  0.3373  0.3187
 1667SOL     OW 5030   4.074   3.449   0.204  0.2801  0.0914  0.1996
 1667SOL    HW1 5031   4.154   3.484   0.167 -0.1846 -0.2660 -1.2109
 1667SOL    HW2 5032   4.006   3.510   0.177 -0.1355 -0.4043  0.1090
 1668SOL     OW 5033   2.953   0.756   0.780  0.3147  0.4139  0.0402
 1668SOL    HW1 5034   2.884   0.759   0.714 -0.1033  2.4793  0.5095
 1668SOL    HW2 5035   2.978   0.847   0.794  1.1715 -0.0515  1.9475
 1669SOL     OW 5036   2.451   4.126   1.308 -0.0223 -0.2296 -0.2057
 1669SOL    HW1 5037   2.420   4.045   1.266  0.0437  0.5226 -1.7738
 1669SOL    HW2 5038   2.379   4.153   1.364 -0.2793 -1.0619 -0.1181
 1670SOL     OW 5039   0.596   2.405   2.543  0.1360 -0.1337 -0.2198
 1670SOL    HW1 5040   0.628   2.456   2.616  2.7023 -1.3691 -0.3678
 1670SOL    HW2 5041   0.501   2.419   2.543  0.4278  2.3698  1.3609
 1671SOL     OW 5042   4.299   0.373   2.974  0.1193  0.2227 -0.0308
 1671SOL    HW1 5043   4.325   0.351   2.885 -0.7007 -1.4340  0.1074
 1671SOL    HW2 5044   4.369   0.337   3.029  0.2441  0.5852  0.0563
 1672SOL     OW 5045   0.064   2.018   2.912 -0.3523 -0.3673 -0.0897
 1672SOL    HW1 5046   0.041   1.981   2.828 -0.7963  1.3618 -0.7741
 1672SOL    HW2 5047  -0.020   2.033   2.956 -0.2570  0.6526 -0.2250
 1673SOL     OW 5048   3.879   1.758   0.128 -0.2073 -0.0784 -0.1995
 1673SOL    HW1 5049   3.868   1.849   0.153  0.8845  0.2335 -0.7749
 1673SOL    HW2 5050   3.846   1.753   0.038  2.2067  0.4133 -1.1921
 1674SOL     OW 5051   4.010   0.675   3.140 -0.3172 -0.5746  0.4848
 1674SOL    HW1 5052   4.088   0.711   3.098  0.1525 -0.0341  1.7732
 1674SOL    HW2 5053   3.943   0.743   3.128 -0.8511 -1.3331 -1.2459
 1675SOL     OW 5054   0.526   1.442   0.809 -0.1891 -0.4652 -0.4861
 1675SOL    HW1 5055   0.515   1.348   0.825  0.8615 -0.2603  1.7565
 1675SOL    HW2 5056   0.621   1.454   0.798 -0.3786  0.2542 -1.5678
 1676SOL     OW 5057   0.025   1.863   1.506  0.0615  0.1546 -0.2829
 1676SOL    HW1 5058   0.001   1.883   1.597  0.3756 -0.2183 -0.1119
 1676SOL    HW2 5059   0.017   1.768   1.500  2.7947 -0.2034  0.2108
 1677SOL     OW 5060   3.071   1.644   1.874 -0.0928  0.4364  0.2916
 1677SOL    HW1 5061   3.081   1.573   1.811 -3.1210  1.6371 -1.7998
 1677SOL    HW2 5062   3.007   1.611   1.937 -0.8460  0.9687 -0.1822
 1678SOL     OW 5063   4.592   3.188   1.313 -0.0026  0.1959  0.1946
 1678SOL    HW1 5064   4.685   3.192   1.291 -0.1095 -0.8455 -0.5150
 1678SOL    HW2 5065   4.549   3.175   1.228 -0.6738 -0.8236  0.6780
 1679SOL     OW 5066   2.506   3.717   0.080 -0.5129 -0.1185  0.0444
 1679SOL    HW1 5067   2.506   3.806   0.113 -1.0109 -0.2537  0.4135
 1679SOL    HW2 5068   2.471   3.724  -0.009 -2.1776 -0.1532  0.6654
 1680SOL     OW 5069   2.097   3.807   0.852 -0.2633 -0.7879 -0.4357
 1680SOL    HW1 5070   2.004   3.829   0.846  0.1619  1.6770  0.6057
 1680SOL    HW2 5071   2.099   3.718   0.886 -2.2750 -0.3941  0.8530
 1681SOL     OW 5072   0.585   0.874   0.270  0.3759  0.0295 -0.0628
 1681SOL    HW1 5073   0.657   0.834   0.320  1.5102 -0.2467 -1.8342
 1681SOL    HW2 5074   0.525   0.802   0.252 -0.4322  0.2723  1.4779
 1682SOL     OW 5075   1.912   2.117   3.054  0.4287 -0.0544  0.6424
 1682SOL    HW1 5076   1.889   2.102   3.146 -0.0492  0.4605  0.6169
 1682SOL    HW2 5077   1.992   2.169   3.058  0.1469  0.3795  0.7834
 1683SOL     OW 5078   0.972   0.056   1.756 -0.7595 -0.9498 -0.1500
 1683SOL    HW1 5079   0.995   0.097   1.673  1.3259 -0.0578  0.8032
 1683SOL    HW2 5080   0.884   0.020   1.741 -0.4561 -0.8212 -2.7044
 1684SOL     OW 5081   0.123   0.370   3.127 -0.1859  0.0445  0.5670
 1684SOL    HW1 5082   0.100   0.453   3.169 -2.5180  0.6364 -1.6534
 1684SOL    HW2 5083   0.118   0.388   3.034  1.2168 -2.1513 -0.0100
 1685SOL     OW 5084   4.583   0.282   1.290  0.3391  0.4916  0.5793
 1685SOL    HW1 5085   4.604   0.203   1.339  1.8320  0.0503 -0.6831
 1685SOL    HW2 5086   4.668   0.317   1.262 -0.3480  1.8801  0.0948
 1686SOL     OW 5087   2.551   0.517   1.099 -0.1211 -0.0594 -0.0395
 1686SOL    HW1 5088   2.584   0.561   1.020  0.4146 -1.2613 -0.4973
 1686SOL    HW2 5089   2.629   0.488   1.146 -0.4598 -0.2354  0.4317
 1687SOL     OW 5090   0.536   3.891   0.124  0.0908  0.4832 -0.0854
 1687SOL    HW1 5091   0.548   3.805   0.083  3.2188  0.9271 -0.3389
 1687SOL    HW2 5092   0.496   3.871   0.209 -0.2626 -1.0946 -0.5767
 1688SOL     OW 5093   3.503   3.428   2.347 -0.4569 -0.1203 -0.4046
 1688SOL    HW1 5094   3.546   3.414   2.262  1.5974  0.4311  0.4958
 1688SOL    HW2 5095   3.490   3.340   2.382 -2.5167 -0.4436 -1.7893
 1689SOL     OW 5096   1.294   1.969   1.544 -0.0692 -0.0786  0.2205
 1689SOL    HW1 5097   1.201   1.971   1.567 -0.1776  1.9439 -0.1222
 1689SOL    HW2 5098   1.299   2.020   1.463  1.3225 -0.3096  0.1384
 1690SOL     OW 5099   4.458   1.584   2.494 -0.0406 -0.4594  0.2951
 1690SOL    HW1 5100   4.442   1.537   2.412 -0.8706 -1.1821  0.8486
 1690SOL    HW2 5101   4.371   1.604   2.528  0.2250  2.8418 -0.6297
 1691SOL     OW 5102   3.387   1.121   2.289  0.5415  0.0124 -0.3433
 1691SOL    HW1 5103   3.354   1.160   2.370  1.4324 -0.5019  0.2861
 1691SOL    HW2 5104   3.478   1.149   2.284  0.8383 -0.9288 -0.5315
 1692SOL     OW 5105   2.302   0.711   3.255  0.7159 -0.0658 -0.3070
 1692SOL    HW1 5106   2.271   0.799   3.233 -1.1571 -0.2678  1.2171
 1692SOL    HW2 5107   2.253   0.653   3.197  1.0831 -0.1638 -0.5178
 1693SOL     OW 5108   3.814   4.703   1.242  0.2345  0.6536 -0.0232
 1693SOL    HW1 5109   3.848   4.670   1.325 -0.4597  0.4197  0.1763
 1693SOL    HW2 5110   3.758   4.777   1.267 -3.0030 -1.6514  0.1380
 1694SOL     OW 5111   0.493   3.063   1.542 -0.0012 -0.3464  0.7954
 1694SOL    HW1 5112   0.497   3.045   1.636  2.8648  1.1590  1.0564
 1694SOL    HW2 5113   0.473   2.978   1.503 -0.8134 -1.1061  2.6858
 1695SOL     OW 5114   4.551   3.451   0.335  0.0549 -0.0064  0.1975
 1695SOL    HW1 5115   4.516   3.403   0.411  0.6403 -0.2198  0.3367
 1695SOL    HW2 5116   4.557   3.542   0.366 -1.3555  0.2418 -0.1688
 1696SOL     OW 5117   1.991   4.409   0.147  0.3141 -0.0941 -0.2879
 1696SOL    HW1 5118   1.901   4.377   0.151 -0.4806  2.0581  0.7962
 1696SOL    HW2 5119   1.989   4.480   0.083  1.0029  0.6388  0.4795
 1697SOL     OW 5120   3.828   4.536   0.607  0.4300  0.1504 -0.5671
 1697SOL    HW1 5121   3.749   4.483   0.613 -0.6091  1.3318 -2.7088
 1697SOL    HW2 5122   3.813   4.608   0.668 -1.5645  1.9410 -2.9521
 1698SOL     OW 5123   0.289   2.209   0.145 -0.0307 -0.3494 -0.4992
 1698SOL    HW1 5124   0.196   2.217   0.127 -0.2681 -3.6886 -1.4002
 1698SOL    HW2 5125   0.294   2.188   0.238 -0.1552 -0.0022 -0.4136
 1699SOL     OW 5126   3.682   2.389   0.609  0.4509  0.1439 -0.4376
 1699SOL    HW1 5127   3.727   2.305   0.597 -1.5902 -1.1549  0.4280
 1699SOL    HW2 5128   3.638   2.405   0.526 -2.1118 -1.5893  0.4632
 1700SOL     OW 5129   4.059   2.342   3.153 -0.1618  0.6247  0.2261
 1700SOL    HW1 5130   4.089   2.424   3.113  0.9033  0.3030  0.3496
 1700SOL    HW2 5131   4.123   2.324   3.222 -0.1456 -0.5435 -0.0752
 1701SOL     OW 5132   3.092   2.987   3.190 -0.2903 -0.2267  0.0404
 1701SOL    HW1 5133   3.052   2.900   3.197  0.0288 -0.4093 -0.3132
 1701SOL    HW2 5134   3.024   3.047   3.218  0.4627 -0.7615  3.3388
 1702SOL     OW 5135   4.554   4.631   1.326  0.3628  0.3831 -0.0881
 1702SOL    HW1 5136   4.517   4.543   1.332  0.3432  0.4240  0.4409
 1702SOL    HW2 5137   4.554   4.663   1.416 -0.2955  1.2058 -0.3656
 1703SOL     OW 5138   3.638   0.932   2.128 -0.3698 -0.4592 -0.2911
 1703SOL    HW1 5139   3.600   0.947   2.215 -3.1936 -0.9065 -1.3442
 1703SOL    HW2 5140   3.732   0.924   2.144 -0.9796 -3.2790  3.0997
 1704SOL     OW 5141   2.695   2.146   1.984  0.0504  0.1951  0.0673
 1704SOL    HW1 5142   2.641   2.152   2.062  0.8080 -0.3624  0.6483
 1704SOL    HW2 5143   2.744   2.228   1.982 -0.7410  0.6710 -0.4220
 1705SOL     OW 5144   4.654   2.665   1.400 -0.5461 -0.1719 -0.2472
 1705SOL    HW1 5145   4.623   2.756   1.400  0.0561  0.0458 -0.9877
 1705SOL    HW2 5146   4.578   2.613   1.373 -0.8548  0.1253  0.0405
 1706SOL     OW 5147   4.306   0.263   1.008 -0.0659 -0.3248 -0.1144
 1706SOL    HW1 5148   4.390   0.224   0.983 -0.0927 -0.5752  0.1721
 1706SOL    HW2 5149   4.329   0.340   1.059  0.0022 -0.9291  0.7898
 1707SOL     OW 5150   3.687   2.213   2.068 -0.0579  0.6971 -0.5667
 1707SOL    HW1 5151   3.743   2.278   2.024  1.8951  1.4369  2.6666
 1707SOL    HW2 5152   3.749   2.157   2.114 -1.8902 -1.2548 -0.3676
 1708SOL     OW 5153   3.763   3.057   0.378  0.0652  0.0492  0.4691
 1708SOL    HW1 5154   3.847   3.017   0.356 -1.6927 -3.3575 -0.7414
 1708SOL    HW2 5155   3.735   3.011   0.457 -2.0944 -1.3344 -1.0224
 1709SOL     OW 5156   3.160   2.022   0.412 -0.5519 -0.6336 -0.4046
 1709SOL    HW1 5157   3.186   2.111   0.385  0.6741 -0.3813  1.4626
 1709SOL    HW2 5158   3.241   1.971   0.406 -1.5925 -2.1380 -3.1467
 1710SOL     OW 5159   3.747   2.535   0.166  0.0937 -0.1654 -0.4632
 1710SOL    HW1 5160   3.786   2.448   0.170 -2.4289 -1.3407  2.6928
 1710SOL    HW2 5161   3.803   2.590   0.221  0.8074 -0.1467 -1.1901
 1711SOL     OW 5162   3.271   1.383   0.082 -0.0016 -0.1321 -0.1201
 1711SOL    HW1 5163   3.278   1.474   0.053 -0.0979  0.0591  0.4500
 1711SOL    HW2 5164   3.361   1.356   0.099 -0.0675  0.2560  0.9077
 1712SOL     OW 5165   4.394   3.699   2.323  0.8609  0.0080 -0.2643
 1712SOL    HW1 5166   4.460   3.655   2.376  0.9054  1.3601  0.8454
 1712SOL    HW2 5167   4.336   3.629   2.294  0.5769 -0.7579  1.9550
 1713SOL     OW 5168   2.134   3.751   1.763 -0.2950 -0.2458  0.2928
 1713SOL    HW1 5169   2.116   3.755   1.857  0.2702 -1.4188  0.4717
 1713SOL    HW2 5170   2.153   3.659   1.747  0.7633  0.1379 -0.7606
 1714SOL     OW 5171   3.020   2.923   0.103  0.0107 -0.3893 -0.1579
 1714SOL    HW1 5172   3.023   2.951   0.195  0.1087 -0.3391 -0.1760
 1714SOL    HW2 5173   3.092   2.861   0.095  0.3218 -0.0047 -0.3290
 1715SOL     OW 5174   3.088   0.348   2.631 -0.1414  0.6075  0.4119
 1715SOL    HW1 5175   3.011   0.387   2.591 -0.2463  0.7665  0.7689
 1715SOL    HW2 5176   3.087   0.257   2.601 -0.6548  0.5194  0.6859
 1716SOL     OW 5177   0.223   0.940   2.731  0.0472 -0.1223 -0.6030
 1716SOL    HW1 5178   0.156   1.001   2.762 -0.0517 -0.0934 -0.8731
 1716SOL    HW2 5179   0.208   0.861   2.783  0.3809  0.1849 -0.0181
 1717SOL     OW 5180   1.175   0.763   1.710 -0.2972 -0.1895  0.0795
 1717SOL    HW1 5181   1.143   0.832   1.768 -0.3670 -0.8809  0.8768
 1717SOL    HW2 5182   1.271   0.769   1.717 -0.3089 -0.6896  0.7870
 1718SOL     OW 5183   2.399   2.371   2.366  0.3386 -0.2521  0.0132
 1718SOL    HW1 5184   2.327   2.321   2.405  0.7428 -0.9016 -0.0547
 1718SOL    HW2 5185   2.439   2.416   2.441  0.6789 -0.9460  0.2635
 1719SOL     OW 5186   3.135   3.049   2.043 -0.9506  0.0854 -1.0887
 1719SOL    HW1 5187   3.205   2.995   2.006 -0.7961 -0.0697 -0.5738
 1719SOL    HW2 5188   3.055   2.998   2.029 -0.8965  0.0373 -1.2245
 1720SOL     OW 5189   1.355   3.514   2.126  0.8101  0.3377  0.3526
 1720SOL    HW1 5190   1.329   3.591   2.176  0.4253 -0.0064  0.6817
 1720SOL    HW2 5191   1.336   3.440   2.184 -0.7781 -0.1608 -0.7522
 1721SOL     OW 5192   3.366   3.591   2.957  0.3920 -0.6439 -0.3465
 1721SOL    HW1 5193   3.360   3.570   2.864  1.0436  0.9347 -0.7783
 1721SOL    HW2 5194   3.460   3.604   2.973  0.0741  2.6155 -0.3742
 1722SOL     OW 5195   1.910   1.433   1.845 -0.2525 -0.4732  1.0564
 1722SOL    HW1 5196   1.939   1.362   1.787 -0.7968  0.0544  0.1217
 1722SOL    HW2 5197   1.920   1.397   1.933 -0.6042 -1.7602  0.5996
 1723SOL     OW 5198   4.130   0.657   0.554 -0.2348 -0.3671 -0.2573
 1723SOL    HW1 5199   4.070   0.620   0.620  2.0894 -0.7270  1.8009
 1723SOL    HW2 5200   4.157   0.582   0.502  1.2731 -0.9613  1.2714
 1724SOL     OW 5201   0.927   3.636   0.737  0.2290 -0.0034 -0.1255
 1724SOL    HW1 5202   0.892   3.677   0.816 -0.0987 -0.6148  0.0496
 1724SOL    HW2 5203   0.861   3.572   0.711  0.4467  0.0215 -0.7586
 1725SOL     OW 5204   1.107   2.316   2.060 -0.1207  0.1784 -0.2038
 1725SOL    HW1 5205   1.132   2.408   2.072 -0.1718  0.0088  1.3745
 1725SOL    HW2 5206   1.139   2.272   2.138 -1.1858 -0.9283 -0.3579
 1726SOL     OW 5207   0.734   0.679   0.476  0.1085 -0.7709  0.0666
 1726SOL    HW1 5208   0.827   0.672   0.496  0.1928 -2.0550 -0.6246
 1726SOL    HW2 5209   0.717   0.604   0.418 -1.5785 -1.1915  1.0458
 1727SOL     OW 5210   3.600   2.451   0.369  0.2842  0.3221  0.5280
 1727SOL    HW1 5211   3.650   2.515   0.318  0.0498 -0.0830 -0.2192
 1727SOL    HW2 5212   3.585   2.378   0.309  0.6227 -0.4823  1.3923
 1728SOL     OW 5213   2.779   3.981   0.983 -0.1458  0.4049  0.0649
 1728SOL    HW1 5214   2.742   4.067   1.003 -1.8926  0.3087 -2.3586
 1728SOL    HW2 5215   2.703   3.923   0.977  1.0233 -1.5121  2.1770
 1729SOL     OW 5216   1.710   2.074   0.811  0.4393 -0.1189  0.0083
 1729SOL    HW1 5217   1.645   2.144   0.804  1.1693  0.6091  0.3535
 1729SOL    HW2 5218   1.702   2.044   0.901  0.0520 -0.5675 -0.1700
 1730SOL     OW 5219   2.007   1.472   0.649  0.5580 -0.8200 -0.4921
 1730SOL    HW1 5220   1.957   1.391   0.644 -0.1083 -0.4305 -0.3191
 1730SOL    HW2 5221   1.949   1.538   0.611  0.6491 -0.2338  0.3559
 1731SOL     OW 5222   2.983   0.919   2.265  0.3836 -0.5902 -0.0226
 1731SOL    HW1 5223   2.989   0.847   2.202  1.9730 -1.1850  0.7428
 1731SOL    HW2 5224   3.066   0.916   2.313 -0.7515 -0.1715  2.1073
 1732SOL     OW 5225   0.523   1.167   1.066  0.2311 -0.4008  0.2008
 1732SOL    HW1 5226   0.598   1.129   1.021 -0.2355 -1.3647  0.2090
 1732SOL    HW2 5227   0.555   1.186   1.154  0.0659 -2.2454  0.6867
 1733SOL     OW 5228   1.479   0.414   1.753  0.1476  0.2463  0.0742
 1733SOL    HW1 5229   1.490   0.509   1.755 -2.0749  0.5864 -0.7017
 1733SOL    HW2 5230   1.511   0.387   1.667  2.9044 -0.1002  1.1177
 1734SOL     OW 5231   2.931   1.919   1.713  0.1905  0.0984 -0.5507
 1734SOL    HW1 5232   2.946   1.991   1.774  0.1870 -0.3591 -0.0054
 1734SOL    HW2 5233   2.945   1.840   1.765 -1.6883 -0.3316 -0.6260
 1735SOL     OW 5234   3.075   0.922   2.664 -0.2881  0.0596  0.7821
 1735SOL    HW1 5235   3.055   0.997   2.608 -1.5905 -0.5042  0.4608
 1735SOL    HW2 5236   2.990   0.884   2.686  0.3646 -2.4364 -0.6043
 1736SOL     OW 5237   0.188   2.264   2.270  0.0287  0.5239 -0.7190
 1736SOL    HW1 5238   0.136   2.184   2.270  1.1036 -0.2269 -1.8556
 1736SOL    HW2 5239   0.125   2.335   2.261 -0.9279 -0.2004  0.0738
 1737SOL     OW 5240   4.226   4.452   0.371  0.4551 -0.0628  0.0263
 1737SOL    HW1 5241   4.321   4.444   0.373  0.4613 -3.1862 -2.9874
 1737SOL    HW2 5242   4.209   4.520   0.305  0.6228 -0.5278 -0.5008
 1738SOL     OW 5243   0.840   0.261   2.558  0.0794  0.1470 -0.3888
 1738SOL    HW1 5244   0.769   0.259   2.493 -0.9442  0.8646  0.6620
 1738SOL    HW2 5245   0.865   0.170   2.570  0.7205  0.0468 -2.2322
 1739SOL     OW 5246   0.795   2.061   0.892 -0.1272  0.0996  0.5191
 1739SOL    HW1 5247   0.759   2.066   0.980  0.3189  0.5963  0.6757
 1739SOL    HW2 5248   0.774   1.972   0.863 -1.2491  0.2942  0.7000
 1740SOL     OW 5249   4.164   2.556   2.623 -0.0687 -0.2581  0.4183
 1740SOL    HW1 5250   4.225   2.583   2.692 -1.3032  0.3271  1.3001
 1740SOL    HW2 5251   4.130   2.638   2.587 -0.7880 -0.5805  0.3452
 1741SOL     OW 5252   4.084   4.161   1.317  0.0226 -0.1722  0.2190
 1741SOL    HW1 5253   4.033   4.162   1.398  0.6801 -2.1330  0.7246
 1741SOL    HW2 5254   4.127   4.075   1.317 -0.3444 -0.4537 -2.4529
 1742SOL     OW 5255   3.794   4.348   2.845  0.2701 -0.1445 -0.0188
 1742SOL    HW1 5256   3.861   4.307   2.790  0.2354 -1.2074  0.7083
 1742SOL    HW2 5257   3.721   4.363   2.785  0.6385 -0.2497 -0.5071
 1743SOL     OW 5258   3.088   0.967   3.246 -0.0396 -0.8073 -0.2256
 1743SOL    HW1 5259   3.061   1.012   3.165  0.1351  0.4194  0.3774
 1743SOL    HW2 5260   3.172   0.927   3.224  0.0120 -0.4816 -0.6425
 1744SOL     OW 5261   1.424   4.252   1.357 -0.2278 -0.1765  0.1176
 1744SOL    HW1 5262   1.344   4.220   1.400 -0.5302 -0.2852 -0.5234
 1744SOL    HW2 5263   1.395   4.326   1.304  0.0961 -0.2223 -0.1266
 1745SOL     OW 5264   3.706   3.367   0.528  0.1073 -0.3149 -0.1262
 1745SOL    HW1 5265   3.795   3.354   0.495  0.6368  1.5512  0.4366
 1745SOL    HW2 5266   3.688   3.460   0.511 -1.4958 -0.5147  0.3497
 1746SOL     OW 5267   3.984   1.874   3.017  0.0738  0.2187 -0.1927
 1746SOL    HW1 5268   3.967   1.810   2.948 -0.4499 -2.1701  2.0003
 1746SOL    HW2 5269   3.940   1.954   2.987  0.8354 -0.3118 -3.0841
 1747SOL     OW 5270   4.474   2.850   2.081 -0.3451  0.0536  0.3584
 1747SOL    HW1 5271   4.413   2.828   2.151  0.8816 -1.0183  1.1254
 1747SOL    HW2 5272   4.423   2.841   2.001 -1.1036 -1.1359  0.9551
 1748SOL     OW 5273   2.517   3.963   0.173 -0.2579  0.5949 -0.0331
 1748SOL    HW1 5274   2.443   4.022   0.159 -0.6177 -0.2143 -1.7870
 1748SOL    HW2 5275   2.582   4.016   0.218 -0.7858  2.1904 -1.0741
 1749SOL     OW 5276   2.573   4.108   1.808  0.2897 -0.1271  0.1946
 1749SOL    HW1 5277   2.513   4.034   1.809 -1.0840  0.9452  0.9196
 1749SOL    HW2 5278   2.588   4.126   1.716  0.3046 -1.0414  0.0111
 1750SOL     OW 5279   2.035   3.362   0.374 -0.1362  0.5619 -0.4364
 1750SOL    HW1 5280   2.090   3.310   0.316  0.2167 -0.2396  0.5901
 1750SOL    HW2 5281   1.960   3.388   0.320  0.8559  1.0378 -1.6411
 1751SOL     OW 5282   2.378   1.774   3.023  0.2659  0.0972  0.5948
 1751SOL    HW1 5283   2.415   1.735   2.944  0.1404  0.3864  0.3947
 1751SOL    HW2 5284   2.343   1.858   2.995  0.1429  0.1636  0.9405
 1752SOL     OW 5285   2.643   1.371   1.883 -0.1732 -0.2199  0.1776
 1752SOL    HW1 5286   2.715   1.308   1.879  0.1185  0.0052  1.3348
 1752SOL    HW2 5287   2.564   1.319   1.868  0.1528 -0.6694  0.0180
 1753SOL     OW 5288   1.043   1.644   0.797 -0.2785 -0.6090  0.1198
 1753SOL    HW1 5289   1.004   1.685   0.719  1.6992  0.6496 -0.2864
 1753SOL    HW2 5290   0.977   1.583   0.828 -2.2246  0.8583 -0.9464
 1754SOL     OW 5291   4.469   0.641   3.141 -0.5033 -0.0930 -0.4562
 1754SOL    HW1 5292   4.438   0.707   3.204  0.3104  0.1275 -0.2862
 1754SOL    HW2 5293   4.546   0.603   3.182  1.9406  2.1768 -2.5887
 1755SOL     OW 5294   0.022   0.641   3.277  0.0809  0.2243 -0.0495
 1755SOL    HW1 5295   0.057   0.608   3.360  0.4336 -1.4201 -0.8135
 1755SOL    HW2 5296   0.066   0.725   3.266  2.2249 -0.7871  0.0965
 1756SOL     OW 5297   3.845   2.154   0.645  0.0253  0.3420  0.6233
 1756SOL    HW1 5298   3.924   2.171   0.697  0.5417 -0.2178  0.0413
 1756SOL    HW2 5299   3.853   2.062   0.619 -1.0984  0.1242  1.0108
 1757SOL     OW 5300   2.815   2.485   2.624 -0.1780 -0.5683 -0.1275
 1757SOL    HW1 5301   2.846   2.450   2.708 -0.5917  0.2121  0.3708
 1757SOL    HW2 5302   2.888   2.474   2.564 -0.3530 -2.4552 -0.0581
 1758SOL     OW 5303   1.016   0.092   2.255 -0.3416  0.0937 -0.0897
 1758SOL    HW1 5304   1.019   0.120   2.163 -0.2441  1.5378  0.3403
 1758SOL    HW2 5305   1.043  -0.000   2.252 -0.7451 -0.0095 -1.5492
 1759SOL     OW 5306   0.464   0.358   2.021  0.0087 -0.8061 -0.5741
 1759SOL    HW1 5307   0.391   0.312   2.063 -0.3444  1.1172  1.0031
 1759SOL    HW2 5308   0.457   0.332   1.929 -2.0012 -1.5334 -0.2796
 1760SOL     OW 5309   0.370   3.586   2.362  0.3348  0.3172 -0.0617
 1760SOL    HW1 5310   0.454   3.547   2.388  1.1276  0.6259 -1.9397
 1760SOL    HW2 5311   0.304   3.527   2.397  1.3673 -0.3464  0.8335
 1761SOL     OW 5312   2.906   2.192   0.250 -0.3191  0.0738  0.4535
 1761SOL    HW1 5313   2.880   2.235   0.168 -0.1757 -1.1948 -0.2856
 1761SOL    HW2 5314   2.995   2.161   0.234 -1.1224 -2.2978  0.1548
 1762SOL     OW 5315   3.867   0.717   1.562 -0.8767  0.1243 -0.4554
 1762SOL    HW1 5316   3.940   0.774   1.589 -1.0619  0.6478 -1.0250
 1762SOL    HW2 5317   3.906   0.654   1.502 -1.1915  1.6117 -2.3346
 1763SOL     OW 5318   2.112   4.086   1.200 -0.1997 -0.2560 -0.2884
 1763SOL    HW1 5319   2.106   4.157   1.265  1.5147  0.7615 -1.1909
 1763SOL    HW2 5320   2.168   4.021   1.241  0.4355  0.1396 -0.5219
 1764SOL     OW 5321   0.105   4.137   2.279 -0.6320 -0.2496  0.2075
 1764SOL    HW1 5322   0.091   4.052   2.320 -0.7959 -0.9051 -1.1336
 1764SOL    HW2 5323   0.023   4.185   2.293 -0.5141 -0.2801  1.0255
 1765SOL     OW 5324   2.513   1.085   0.532  1.2329  0.6575  0.1452
 1765SOL    HW1 5325   2.485   1.155   0.591 -0.0771 -0.2653  0.6815
 1765SOL    HW2 5326   2.541   1.015   0.589 -0.2683 -0.3370 -0.2666
 1766SOL     OW 5327   2.353   0.057   2.438  0.0149 -0.4968  0.1966
 1766SOL    HW1 5328   2.381   0.109   2.362 -2.0976 -0.8609 -0.9101
 1766SOL    HW2 5329   2.357  -0.034   2.407  0.4017 -0.7573  0.9859
 1767SOL     OW 5330   1.513   4.108   0.466  0.0317  0.5712 -0.4895
 1767SOL    HW1 5331   1.590   4.054   0.446 -0.6166 -0.1616 -1.0673
 1767SOL    HW2 5332   1.531   4.144   0.552  0.8528  0.0888 -0.4486
 1768SOL     OW 5333   0.187   3.846   3.089 -0.2002 -0.7106 -0.1323
 1768SOL    HW1 5334   0.272   3.890   3.087 -0.6525  0.3616  1.7730
 1768SOL    HW2 5335   0.123   3.918   3.089 -1.0841 -1.4753 -0.5219
 1769SOL     OW 5336   0.438   4.454   2.522 -0.2621 -0.0281  0.1516
 1769SOL    HW1 5337   0.523   4.485   2.490  0.2490 -0.5183  0.9935
 1769SOL    HW2 5338   0.459   4.409   2.604 -1.3955  0.2545  0.6107
 1770SOL     OW 5339   1.357   2.065   1.292  0.1967  0.4287 -0.2135
 1770SOL    HW1 5340   1.448   2.067   1.321 -0.0527  0.4123  0.5982
 1770SOL    HW2 5341   1.340   2.154   1.261  0.5852  0.3412 -0.6918
 1771SOL     OW 5342   2.628   1.666   1.455 -1.0324  0.2073  0.1714
 1771SOL    HW1 5343   2.706   1.719   1.442  0.8850 -2.6061 -0.7038
 1771SOL    HW2 5344   2.586   1.661   1.369  0.9145 -2.5950 -0.7614
 1772SOL     OW 5345   0.850   3.380   2.479  0.8385 -0.2369  0.7319
 1772SOL    HW1 5346   0.902   3.450   2.519  1.9910 -1.2134  0.9969
 1772SOL    HW2 5347   0.907   3.343   2.412 -0.4139  0.1896 -0.6174
 1773SOL     OW 5348   1.020   4.508   3.331 -0.4025  0.4031 -0.3772
 1773SOL    HW1 5349   0.978   4.432   3.290  1.6782 -0.5831 -0.7999
 1773SOL    HW2 5350   1.030   4.571   3.259 -0.8867  0.5332 -0.3346
 1774SOL     OW 5351   1.773   4.250   0.141 -0.5674 -0.1499 -0.7021
 1774SOL    HW1 5352   1.753   4.156   0.137 -0.7071 -0.1104 -0.9153
 1774SOL    HW2 5353   1.694   4.290   0.178  0.5440 -0.4661  2.3546
 1775SOL     OW 5354   2.508   0.758   2.037 -0.0618 -0.1991 -0.1749
 1775SOL    HW1 5355   2.424   0.730   2.003  0.0440 -0.5188 -0.1773
 1775SOL    HW2 5356   2.526   0.841   1.993 -1.2790  0.8828  1.2531
 1776SOL     OW 5357   2.863   0.509   0.705 -0.7933  0.3149  0.5718
 1776SOL    HW1 5358   2.805   0.478   0.774 -0.1150 -1.3157  0.4360
 1776SOL    HW2 5359   2.913   0.580   0.746 -0.8790 -0.1803  1.5547
 1777SOL     OW 5360   4.264   3.947   2.326 -0.2689  0.2780 -0.1871
 1777SOL    HW1 5361   4.177   3.955   2.286 -0.6550 -1.4854  0.2155
 1777SOL    HW2 5362   4.299   3.866   2.290  1.1577  0.8801 -0.2092
 1778SOL     OW 5363   1.807   4.235   0.855  0.0651  0.0988 -0.3164
 1778SOL    HW1 5364   1.840   4.304   0.912 -0.4345 -1.1390  1.5706
 1778SOL    HW2 5365   1.781   4.165   0.915  0.7893 -1.8449 -2.1502
 1779SOL     OW 5366   4.661   0.898   2.213  0.1919  0.7779 -0.1421
 1779SOL    HW1 5367   4.724   0.895   2.286  1.8147 -0.8219 -1.5073
 1779SOL    HW2 5368   4.603   0.971   2.234  1.5701  1.3536  1.9554
 1780SOL     OW 5369   1.241   4.562   0.980  0.2172 -0.2853 -0.5477
 1780SOL    HW1 5370   1.268   4.568   0.888 -1.4198 -2.2250 -1.2307
 1780SOL    HW2 5371   1.147   4.580   0.978 -0.0167 -1.2940  0.5906
 1781SOL     OW 5372   2.183   1.087   0.709  0.4507  0.3753 -0.4518
 1781SOL    HW1 5373   2.128   1.038   0.770 -0.4081  0.1710 -1.3673
 1781SOL    HW2 5374   2.180   1.177   0.741  1.0010  0.0735  0.4994
 1782SOL     OW 5375   0.560   4.383   1.743  0.0131 -0.7287 -0.3369
 1782SOL    HW1 5376   0.641   4.337   1.766 -0.3043 -2.4577 -2.3743
 1782SOL    HW2 5377   0.531   4.342   1.661 -1.9972  1.0408 -0.6077
 1783SOL     OW 5378   4.613   2.275   2.488 -0.2548  0.0623 -0.4523
 1783SOL    HW1 5379   4.609   2.267   2.583 -0.3870 -0.7243 -0.5191
 1783SOL    HW2 5380   4.554   2.347   2.468 -0.4685  0.0309  0.0370
 1784SOL     OW 5381   4.374   0.003   3.247 -0.0038  0.4745 -0.3318
 1784SOL    HW1 5382   4.283  -0.018   3.224 -0.9027  3.1911  0.3595
 1784SOL    HW2 5383   4.380  -0.015   3.341 -0.4705  2.1002  0.0423
 1785SOL     OW 5384   3.307   4.200   1.861 -0.0453  0.5188 -0.3630
 1785SOL    HW1 5385   3.251   4.207   1.938 -1.2270  1.2473 -1.2490
 1785SOL    HW2 5386   3.368   4.129   1.882 -0.4917  0.5465  1.1299
 1786SOL     OW 5387   1.366   1.795   0.945  0.0832 -0.1966  0.6200
 1786SOL    HW1 5388   1.293   1.856   0.940 -0.1753 -0.4221  1.6380
 1786SOL    HW2 5389   1.383   1.784   1.038  1.3225 -0.2628  0.4061
 1787SOL     OW 5390   3.888   4.399   3.142 -0.2673  0.2892 -0.6860
 1787SOL    HW1 5391   3.938   4.344   3.202  1.1153  2.0167 -0.1795
 1787SOL    HW2 5392   3.883   4.347   3.061  2.1737 -0.0624 -0.6764
 1788SOL     OW 5393   0.740   0.057   0.506  0.3102  0.3557 -0.3153
 1788SOL    HW1 5394   0.826   0.030   0.472  0.5394 -0.4865  0.8662
 1788SOL    HW2 5395   0.748   0.152   0.519  0.9471  0.3392 -0.5549
 1789SOL     OW 5396   2.866   3.858   0.316 -0.8073 -0.8081  0.1378
 1789SOL    HW1 5397   2.901   3.826   0.399  0.4709 -2.7227 -1.0466
 1789SOL    HW2 5398   2.827   3.942   0.337 -0.9788 -1.4512  2.7590
 1790SOL     OW 5399   4.368   3.488   0.125 -0.4556  0.1159  0.3930
 1790SOL    HW1 5400   4.428   3.460   0.194 -0.4992  0.8000  0.7222
 1790SOL    HW2 5401   4.391   3.434   0.050 -0.8659 -1.1372  1.1370
 1791SOL     OW 5402   1.369   3.373   0.460 -0.1285  0.2286  0.4130
 1791SOL    HW1 5403   1.365   3.396   0.553  0.8093  1.2004  0.2318
 1791SOL    HW2 5404   1.356   3.278   0.458  1.1807 -0.0116  1.6537
 1792SOL     OW 5405   1.009   3.358   0.353  0.4353  0.0297 -0.0158
 1792SOL    HW1 5406   1.014   3.453   0.354  0.7509  0.0134  0.5860
 1792SOL    HW2 5407   0.924   3.338   0.391  0.2836  0.0713 -0.3278
 1793SOL     OW 5408   3.265   3.044   0.649 -0.4843  0.1320  0.0235
 1793SOL    HW1 5409   3.317   3.004   0.580 -1.6600 -2.2168  0.4139
 1793SOL    HW2 5410   3.317   3.120   0.677  0.8349  0.1337 -2.2054
 1794SOL     OW 5411   2.088   1.867   2.690 -0.5592  0.4492 -0.0588
 1794SOL    HW1 5412   2.052   1.781   2.713  0.2488  0.6176  2.0318
 1794SOL    HW2 5413   2.012   1.918   2.661 -1.1028 -0.8254 -1.0106
 1795SOL     OW 5414   2.818   4.591   0.882 -0.2147 -1.3691 -0.1192
 1795SOL    HW1 5415   2.783   4.504   0.864 -0.5354 -0.9080 -1.9177
 1795SOL    HW2 5416   2.909   4.587   0.853 -0.0099 -1.3054  0.4935
 1796SOL     OW 5417   2.345   4.604   0.452  0.6687  0.4289 -0.2351
 1796SOL    HW1 5418   2.355   4.600   0.547  2.2076 -1.1601 -0.4161
 1796SOL    HW2 5419   2.280   4.536   0.432  0.5664  0.5598 -0.3458
 1797SOL     OW 5420   3.066   3.185   0.004 -0.4594  0.2040  0.1887
 1797SOL    HW1 5421   3.022   3.101   0.017 -1.3008 -0.0849 -3.5045
 1797SOL    HW2 5422   3.154   3.173   0.040 -0.4900 -2.3542 -0.4680
 1798SOL     OW 5423   2.388   3.290   1.342  1.1237 -0.0384 -0.1761
 1798SOL    HW1 5424   2.473   3.289   1.298  1.8124  1.0161  1.0713
 1798SOL    HW2 5425   2.347   3.372   1.315 -0.8537 -1.7844 -3.0954
 1799SOL     OW 5426   2.116   2.101   1.040  0.1125  0.2615  0.1640
 1799SOL    HW1 5427   2.121   2.006   1.052  1.1756  0.0770 -1.4249
 1799SOL    HW2 5428   2.147   2.116   0.951 -1.5285  1.9817 -0.1834
 1800SOL     OW 5429   2.160   4.413   0.366  0.2134  0.0678 -0.7073
 1800SOL    HW1 5430   2.086   4.409   0.427  1.2371 -0.1664  0.5850
 1800SOL    HW2 5431   2.124   4.385   0.282 -0.9018 -1.1899  0.1440
 1801SOL     OW 5432   2.697   4.121   2.043 -0.3523 -0.4517 -0.3613
 1801SOL    HW1 5433   2.658   4.112   1.957 -1.6844 -1.0992  0.2857
 1801SOL    HW2 5434   2.691   4.215   2.063 -1.6067 -0.5449 -0.2684
 1802SOL     OW 5435   3.172   2.617   1.875 -0.2578 -0.4413  0.1884
 1802SOL    HW1 5436   3.150   2.524   1.875 -0.6444 -0.3604  1.2924
 1802SOL    HW2 5437   3.265   2.621   1.896  0.1638 -0.6300 -1.4465
 1803SOL     OW 5438   2.343   1.631   0.804  0.5804 -0.5011 -0.4681
 1803SOL    HW1 5439   2.278   1.563   0.787  2.0962 -2.0276 -0.4808
 1803SOL    HW2 5440   2.339   1.645   0.899  0.3835 -0.7599 -0.4390
 1804SOL     OW 5441   0.591   2.544   2.860 -0.2594 -0.3273  0.1293
 1804SOL    HW1 5442   0.676   2.566   2.822 -0.9933 -0.8692 -1.9522
 1804SOL    HW2 5443   0.603   2.555   2.954  2.6181 -2.0481  0.0658
 1805SOL     OW 5444   2.178   1.490   0.436 -0.0248  0.5826  0.2180
 1805SOL    HW1 5445   2.150   1.559   0.376 -0.5390  0.1499 -0.0498
 1805SOL    HW2 5446   2.131   1.507   0.517 -0.0058  0.6517  0.2147
 1806SOL     OW 5447   4.527   2.919   1.397 -0.9686  0.4931  0.4181
 1806SOL    HW1 5448   4.437   2.899   1.370 -0.3342 -0.3377 -1.1922
 1806SOL    HW2 5449   4.554   2.989   1.338 -0.0775 -0.2654 -0.0898
 1807SOL     OW 5450   1.049   2.566   2.963  0.2522  0.0111  0.0432
 1807SOL    HW1 5451   0.989   2.619   3.015 -0.1445 -0.9611  0.6140
 1807SOL    HW2 5452   1.063   2.487   3.016  1.5196 -0.0722 -0.3837
 1808SOL     OW 5453   3.043   4.046   0.968 -0.8031  0.3520 -0.1717
 1808SOL    HW1 5454   3.095   4.123   0.947 -1.7180  1.2690  0.8453
 1808SOL    HW2 5455   2.952   4.077   0.969 -1.0823 -0.4184  1.5700
 1809SOL     OW 5456   2.129   2.577   0.369 -0.5305 -0.3392  0.0461
 1809SOL    HW1 5457   2.076   2.566   0.448 -2.0881 -1.7520 -1.1141
 1809SOL    HW2 5458   2.066   2.573   0.297  1.1492 -2.6641 -1.4507
 1810SOL     OW 5459   0.543   0.236   2.465  0.1186 -0.3165 -0.3411
 1810SOL    HW1 5460   0.468   0.262   2.411  0.5568 -0.0733 -0.8439
 1810SOL    HW2 5461   0.598   0.185   2.406  0.7271  0.1661 -0.1958
 1811SOL     OW 5462   3.004   0.850   1.731  0.0099 -0.6476  0.0342
 1811SOL    HW1 5463   3.035   0.796   1.659  0.4603 -1.1353  0.5798
 1811SOL    HW2 5464   2.912   0.826   1.742  0.2155 -1.3356  0.2909
 1812SOL     OW 5465   0.754   2.953   2.032 -0.4864 -0.2439  0.2213
 1812SOL    HW1 5466   0.701   3.009   1.975  0.4232  1.3141  0.8485
 1812SOL    HW2 5467   0.843   2.985   2.021  0.2015 -2.1792 -0.0564
 1813SOL     OW 5468   3.017   2.198   1.222 -0.0658 -0.5850  0.2290
 1813SOL    HW1 5469   2.924   2.179   1.236  0.0968 -1.4331  0.2104
 1813SOL    HW2 5470   3.063   2.122   1.260  0.6236 -0.1144  0.3589
 1814SOL     OW 5471   1.574   3.838   3.267 -0.9762  0.3924 -0.1809
 1814SOL    HW1 5472   1.602   3.927   3.248  0.6392 -0.0821 -0.2177
 1814SOL    HW2 5473   1.479   3.841   3.265 -0.9783  2.3111  0.7421
 1815SOL     OW 5474   0.829   1.087   0.926  0.2911  0.1278 -0.6205
 1815SOL    HW1 5475   0.870   1.000   0.927 -1.0719 -0.5417 -1.1283
 1815SOL    HW2 5476   0.900   1.147   0.948  1.6947 -0.9241 -2.0543
 1816SOL     OW 5477   3.896   2.451   2.030 -1.1332  0.1044 -0.5457
 1816SOL    HW1 5478   3.872   2.544   2.037  0.5839  0.4847  1.1801
 1816SOL    HW2 5479   3.975   2.451   1.977 -0.8964 -0.3175 -0.2008
 1817SOL     OW 5480   3.155   2.346   3.174  0.4434  0.0575 -0.3529
 1817SOL    HW1 5481   3.210   2.423   3.189 -1.0194  0.9327  0.7214
 1817SOL    HW2 5482   3.168   2.293   3.253  0.6111 -0.2874 -0.6105
 1818SOL     OW 5483   2.340   3.026   1.327 -0.0562 -0.5266  0.2565
 1818SOL    HW1 5484   2.356   3.120   1.336 -0.5326 -0.3076 -0.9412
 1818SOL    HW2 5485   2.248   3.019   1.302  0.1434 -1.2623 -0.3248
 1819SOL     OW 5486   1.274   3.730   2.236  0.0050 -0.4698 -0.5409
 1819SOL    HW1 5487   1.202   3.774   2.281  0.6241  0.0579 -0.0619
 1819SOL    HW2 5488   1.306   3.794   2.173  0.5251 -0.4490 -0.2550
 1820SOL     OW 5489   3.846   1.416   1.600  0.1601  0.2578  0.0557
 1820SOL    HW1 5490   3.810   1.412   1.512 -0.5574 -1.0331  0.3964
 1820SOL    HW2 5491   3.914   1.484   1.594  0.7834 -0.4593 -1.7227
 1821SOL     OW 5492   4.178   1.333   1.366  0.2538  0.2042  0.5401
 1821SOL    HW1 5493   4.140   1.396   1.427 -0.5928  0.4504 -0.2187
 1821SOL    HW2 5494   4.175   1.377   1.281 -0.3404 -0.8401  0.0007
 1822SOL     OW 5495   4.210   3.415   2.591 -0.3034  0.2249 -0.1335
 1822SOL    HW1 5496   4.125   3.434   2.629 -0.5920  0.1636 -0.7408
 1822SOL    HW2 5497   4.192   3.397   2.498  0.2810 -0.5027 -0.1106
 1823SOL     OW 5498   2.936   0.064   0.555 -0.0816 -0.1284 -0.4285
 1823SOL    HW1 5499   2.890   0.148   0.563 -1.6006 -1.0114  0.6786
 1823SOL    HW2 5500   2.885   0.004   0.609  2.4298 -1.1781  0.9458
 1824SOL     OW 5501   1.804   4.502   2.245  0.1519  0.0399  0.2770
 1824SOL    HW1 5502   1.785   4.564   2.175  0.5252 -0.8817 -0.6717
 1824SOL    HW2 5503   1.897   4.512   2.262 -0.2160  1.3737  1.7845
 1825SOL     OW 5504   0.014   1.047   0.228  0.3112  0.4679 -0.0693
 1825SOL    HW1 5505  -0.024   1.034   0.314 -3.2424  0.9002 -1.4142
 1825SOL    HW2 5506  -0.013   0.971   0.177  0.6745  1.1251 -1.3046
 1826SOL     OW 5507   4.226   0.448   3.250 -0.1682  0.0251  0.2550
 1826SOL    HW1 5508   4.317   0.419   3.254 -0.6622 -1.5931  0.5243
 1826SOL    HW2 5509   4.214   0.478   3.160  0.3010 -0.8985 -0.1229
 1827SOL     OW 5510   0.738   0.096   2.301  0.0931 -0.6917  0.4858
 1827SOL    HW1 5511   0.834   0.105   2.302 -0.0574  1.9597 -0.0085
 1827SOL    HW2 5512   0.716   0.092   2.208 -0.3213 -0.6593  0.5835
 1828SOL     OW 5513   4.466   3.869   3.334 -0.5874 -0.0196  0.0315
 1828SOL    HW1 5514   4.388   3.828   3.371 -0.2585 -0.3429  0.3787
 1828SOL    HW2 5515   4.494   3.932   3.400 -0.1839 -0.3680  0.1942
 1829SOL     OW 5516   1.854   0.616   3.314  0.4333 -0.0981 -0.3111
 1829SOL    HW1 5517   1.870   0.660   3.230  0.3275  2.0702  0.7529
 1829SOL    HW2 5518   1.808   0.680   3.367  1.9846 -0.7767  2.0257
 1830SOL     OW 5519   3.314   4.209   3.182 -0.1726  0.0350  0.3783
 1830SOL    HW1 5520   3.239   4.193   3.240 -0.9950 -3.3196 -1.3431
 1830SOL    HW2 5521   3.377   4.141   3.206  1.1454  1.0671 -0.0806
 1831SOL     OW 5522   4.549   2.366   3.142  0.0073 -0.9621  0.3981
 1831SOL    HW1 5523   4.516   2.293   3.089  0.9090 -1.2478  0.2092
 1831SOL    HW2 5524   4.641   2.374   3.116 -0.5198  1.5164 -1.0598
 1832SOL     OW 5525   0.524   1.987   2.982  0.2451 -0.4079 -0.8081
 1832SOL    HW1 5526   0.613   1.951   2.983  1.1876  1.7426 -1.0699
 1832SOL    HW2 5527   0.493   1.978   3.073  0.8787 -0.8339 -0.6299
 1833SOL     OW 5528   1.383   1.301   0.682  0.0754 -0.8704  0.2593
 1833SOL    HW1 5529   1.459   1.317   0.626  0.0060 -2.6029 -0.3735
 1833SOL    HW2 5530   1.365   1.386   0.722  1.0900  0.0492 -1.1348
 1834SOL     OW 5531   0.844   3.716   0.197  0.2650  0.1631 -0.2622
 1834SOL    HW1 5532   0.888   3.788   0.151 -0.3203  0.3364 -0.5618
 1834SOL    HW2 5533   0.752   3.727   0.175  0.0317 -0.0141  0.6081
 1835SOL     OW 5534   3.650   3.347   2.108  0.5404  0.3629 -0.5622
 1835SOL    HW1 5535   3.636   3.395   2.027  1.4617  1.0101 -0.3459
 1835SOL    HW2 5536   3.720   3.394   2.153 -0.4980  0.5194  1.0000
 1836SOL     OW 5537   4.016   0.459   2.204  0.3810  0.1116  0.0063
 1836SOL    HW1 5538   4.053   0.377   2.169 -1.1718 -0.7876  0.3737
 1836SOL    HW2 5539   3.979   0.503   2.127 -1.4323 -1.0066  0.1696
 1837SOL     OW 5540   0.655   3.715   3.058 -0.4355  0.3960  0.0931
 1837SOL    HW1 5541   0.638   3.747   2.969 -0.4785  2.4024  0.7866
 1837SOL    HW2 5542   0.573   3.727   3.104 -0.0279  0.6337  0.7624
 1838SOL     OW 5543   2.322   1.478   1.849 -0.3793 -0.4078 -0.0213
 1838SOL    HW1 5544   2.244   1.491   1.794 -0.1657 -2.2446 -0.8448
 1838SOL    HW2 5545   2.388   1.535   1.811  0.1987 -2.6263 -2.7103
 1839SOL     OW 5546   2.011   2.978   1.371  0.2402 -0.2899  0.1183
 1839SOL    HW1 5547   1.938   3.009   1.425  0.4790 -1.2163  1.0037
 1839SOL    HW2 5548   2.004   2.883   1.374 -0.4511 -0.3976 -2.5052
 1840SOL     OW 5549   3.646   3.872   1.057  0.4137  0.6806  0.2512
 1840SOL    HW1 5550   3.558   3.835   1.056  0.7856 -0.3246 -2.6951
 1840SOL    HW2 5551   3.678   3.854   1.146 -2.3448  1.2718  1.4852
 1841SOL     OW 5552   0.368   4.008   0.671 -0.0320 -0.4220 -0.8073
 1841SOL    HW1 5553   0.291   3.956   0.696  0.3816 -0.1319  1.2473
 1841SOL    HW2 5554   0.381   4.068   0.744  1.6795  0.1012 -1.4961
 1842SOL     OW 5555   0.655   4.557   0.666  0.0536  0.6003 -0.0664
 1842SOL    HW1 5556   0.638   4.470   0.629  0.7377  0.7017 -0.6280
 1842SOL    HW2 5557   0.658   4.615   0.591 -0.9835  1.2203  0.3590
 1843SOL     OW 5558   1.697   2.878   0.334  0.0320  0.6795  0.0631
 1843SOL    HW1 5559   1.676   2.957   0.384 -1.1849 -0.0300  0.7441
 1843SOL    HW2 5560   1.690   2.904   0.242  0.7047  1.6133  0.2679
 1844SOL     OW 5561   2.608   4.612   0.240  0.7988  0.1356 -0.4163
 1844SOL    HW1 5562   2.537   4.656   0.193 -0.0269 -0.6274  0.0790
 1844SOL    HW2 5563   2.593   4.635   0.332 -1.2519 -3.1574  0.2578
 1845SOL     OW 5564   0.042   4.705   2.909  0.3197 -0.4799 -0.8713
 1845SOL    HW1 5565  -0.029   4.702   2.845 -0.1774  0.4101 -0.3850
 1845SOL    HW2 5566   0.005   4.666   2.988  0.5773 -0.5863 -0.8002
 1846SOL     OW 5567   0.742   4.340   2.666  0.9002 -0.5108  0.7607
 1846SOL    HW1 5568   0.700   4.426   2.661  0.1052 -0.9737 -1.2519
 1846SOL    HW2 5569   0.835   4.357   2.650  0.5194 -0.1618 -1.2985
 1847SOL     OW 5570   4.504   1.828   2.414 -0.1391  0.6678  0.0441
 1847SOL    HW1 5571   4.583   1.844   2.363  1.7686  3.1537  3.4073
 1847SOL    HW2 5572   4.514   1.737   2.444  2.1812  1.3097  1.4397
 1848SOL     OW 5573   4.174   4.080   3.005 -0.4608  0.0656  0.3038
 1848SOL    HW1 5574   4.084   4.047   3.005 -0.1524 -0.8150  0.4695
 1848SOL    HW2 5575   4.169   4.164   2.960 -1.2636 -0.2686 -0.2506
 1849SOL     OW 5576   4.287   3.877   2.027  0.3674 -0.6710 -0.5522
 1849SOL    HW1 5577   4.365   3.861   2.080 -0.3792  0.3105  0.9188
 1849SOL    HW2 5578   4.286   3.806   1.963  0.9982 -2.2689  1.1315
 1850SOL     OW 5579   0.614   2.847   0.941 -0.2613  0.0972  0.5223
 1850SOL    HW1 5580   0.567   2.889   0.869  1.5381 -0.9100 -1.3645
 1850SOL    HW2 5581   0.703   2.834   0.907  0.7884 -0.0515  3.1172
 1851SOL     OW 5582   0.657   3.470   1.666 -0.2386  0.4327 -0.0419
 1851SOL    HW1 5583   0.676   3.428   1.582  0.6446 -0.0333  0.3854
 1851SOL    HW2 5584   0.590   3.415   1.706  0.9891 -0.6640  0.5642
 1852SOL     OW 5585   0.723   1.562   1.366 -0.0268  0.0440  0.0469
 1852SOL    HW1 5586   0.698   1.522   1.282  1.3708  0.0208 -0.3739
 1852SOL    HW2 5587   0.805   1.606   1.348  0.4264 -0.1708  1.4830
 1853SOL     OW 5588   3.582   4.335   3.068 -0.5629  0.5190 -0.4886
 1853SOL    HW1 5589   3.636   4.329   2.989 -0.2629  1.4938 -0.3749
 1853SOL    HW2 5590   3.525   4.410   3.052 -1.4731 -0.1349 -0.3554
 1854SOL     OW 5591   2.042   4.542   1.050  0.1326 -0.2337  0.2564
 1854SOL    HW1 5592   2.008   4.578   1.131  0.5146  1.8085 -0.4460
 1854SOL    HW2 5593   2.137   4.553   1.057  0.2140 -0.6064 -0.2144
 1855SOL     OW 5594   0.667   0.803   1.011  0.0334 -0.3450  0.0332
 1855SOL    HW1 5595   0.573   0.818   0.998  0.2205  0.1681 -0.7935
 1855SOL    HW2 5596   0.686   0.724   0.960  0.1410 -0.1994 -0.1496
 1856SOL     OW 5597   4.193   4.342   2.877 -0.0477  0.4190  0.3715
 1856SOL    HW1 5598   4.288   4.332   2.869 -0.1336  0.3521 -0.8345
 1856SOL    HW2 5599   4.179   4.435   2.893  0.2796  0.2036  2.0747
 1857SOL     OW 5600   1.950   4.446   2.614 -0.1082  0.1254  0.2964
 1857SOL    HW1 5601   2.024   4.407   2.567 -0.9057  1.3805 -2.1368
 1857SOL    HW2 5602   1.924   4.379   2.677  0.2320 -2.2313 -1.9229
 1858SOL     OW 5603   2.432   0.035   0.061  0.4767 -0.1740  0.5681
 1858SOL    HW1 5604   2.409   0.128   0.057 -1.8977 -0.7372 -0.5620
 1858SOL    HW2 5605   2.454   0.011  -0.029 -1.6147 -1.2445  0.2669
 1859SOL     OW 5606   2.578   0.892   1.230  0.0386 -0.0585 -0.1579
 1859SOL    HW1 5607   2.639   0.853   1.293  0.1722 -0.1747 -0.3606
 1859SOL    HW2 5608   2.562   0.980   1.265  0.0180 -0.1641  0.1045
 1860SOL     OW 5609   4.232   4.485   1.322 -0.1984 -0.0627  0.3180
 1860SOL    HW1 5610   4.266   4.407   1.278  0.8440  1.4927 -1.8515
 1860SOL    HW2 5611   4.217   4.548   1.251  1.3988  2.5663  2.1107
 1861SOL     OW 5612   1.066   4.453   1.652  0.3284 -0.4384 -0.0639
 1861SOL    HW1 5613   0.997   4.515   1.628  0.6542  0.1377  0.4563
 1861SOL    HW2 5614   1.029   4.401   1.723  0.1347 -0.6883 -0.3473
 1862SOL     OW 5615   3.003   0.183   0.031  0.0292 -0.2970  0.3323
 1862SOL    HW1 5616   2.914   0.157   0.007  1.0736 -4.1600 -0.1066
 1862SOL    HW2 5617   2.998   0.202   0.125 -1.4929  1.0827  0.0141
 1863SOL     OW 5618   3.239   4.304   1.351 -0.5966 -0.1935  0.1960
 1863SOL    HW1 5619   3.198   4.308   1.438  0.7460 -0.9179  0.8890
 1863SOL    HW2 5620   3.246   4.211   1.332  0.9332 -0.1017  0.2186
 1864SOL     OW 5621   2.905   2.494   3.250  0.0747  0.0606  0.2307
 1864SOL    HW1 5622   2.828   2.449   3.214  0.3382 -0.7141  0.6134
 1864SOL    HW2 5623   2.971   2.426   3.258  0.5955  0.5898  0.5229
 1865SOL     OW 5624   0.392   0.803   1.350  0.1487  0.0398 -0.4698
 1865SOL    HW1 5625   0.318   0.801   1.411  0.8567 -0.8846  0.4044
 1865SOL    HW2 5626   0.456   0.743   1.389  1.2156  0.5531 -1.3872
 1866SOL     OW 5627   4.289   4.016   0.461 -0.2863  0.1517 -0.1012
 1866SOL    HW1 5628   4.267   4.071   0.385 -0.7560 -0.3271 -0.3188
 1866SOL    HW2 5629   4.237   3.937   0.449  0.4221 -0.3672  0.1804
 1867SOL     OW 5630   0.377   4.307   3.234 -0.1686 -0.4999 -0.0952
 1867SOL    HW1 5631   0.454   4.295   3.179  1.0523 -0.4688  1.5174
 1867SOL    HW2 5632   0.309   4.339   3.175  0.5488 -2.0910 -1.8727
 1868SOL     OW 5633   2.755   0.073   3.323 -0.6853  0.0595 -0.4926
 1868SOL    HW1 5634   2.766  -0.019   3.349 -1.0317  0.0008 -0.5403
 1868SOL    HW2 5635   2.664   0.093   3.345 -0.6005  0.4054 -0.4461
 1869SOL     OW 5636   4.356   1.004   2.026 -0.0969 -0.1831 -0.2305
 1869SOL    HW1 5637   4.390   0.929   1.977  1.3425  0.2381  0.0691
 1869SOL    HW2 5638   4.434   1.049   2.057 -0.9085 -0.8244  3.0961
 1870SOL     OW 5639   1.294   0.729   2.709 -0.1022 -0.5540 -0.1760
 1870SOL    HW1 5640   1.259   0.760   2.792 -0.1746  2.3995 -1.1840
 1870SOL    HW2 5641   1.386   0.709   2.727 -0.2528 -0.4319  0.7372
 1871SOL     OW 5642   0.649   1.536   3.286 -1.0279  0.1495 -0.3028
 1871SOL    HW1 5643   0.556   1.519   3.299 -1.4565  0.3897 -2.6113
 1871SOL    HW2 5644   0.683   1.457   3.246 -0.4988  0.5121 -0.5864
 1872SOL     OW 5645   1.441   0.239   0.548  0.4756 -0.3208 -0.5611
 1872SOL    HW1 5646   1.454   0.287   0.630  1.2559 -0.3209 -0.6798
 1872SOL    HW2 5647   1.404   0.305   0.488  0.4105 -0.1837 -0.3738
 1873SOL     OW 5648   0.443   2.832   1.405  0.3885 -0.2685 -0.1327
 1873SOL    HW1 5649   0.435   2.738   1.419  0.5176 -0.1827  0.5313
 1873SOL    HW2 5650   0.518   2.841   1.346  0.7091 -0.5508  0.2269
 1874SOL     OW 5651   2.840   2.732   1.757  0.2202  0.0430 -0.0203
 1874SOL    HW1 5652   2.756   2.752   1.716  0.2537 -1.5007 -0.9197
 1874SOL    HW2 5653   2.886   2.679   1.692  1.0651 -0.8419  1.2568
 1875SOL     OW 5654   4.674   4.103   1.575 -0.2348 -0.0871 -0.5132
 1875SOL    HW1 5655   4.643   4.015   1.596 -1.6801  0.0804 -1.7030
 1875SOL    HW2 5656   4.695   4.142   1.660 -0.6443 -1.1945  0.1246
 1876SOL     OW 5657   3.928   3.650   0.120 -0.7486  0.2437  0.0759
 1876SOL    HW1 5658   3.993   3.719   0.105 -0.6073  0.1797  0.3822
 1876SOL    HW2 5659   3.844   3.696   0.125 -1.1567  0.1015 -3.0684
 1877SOL     OW 5660   0.391   1.026   3.185  0.4934 -0.2786 -0.2231
 1877SOL    HW1 5661   0.451   1.074   3.127 -1.9722  1.9589 -1.1238
 1877SOL    HW2 5662   0.437   1.021   3.269  2.0033  1.1383 -0.9106
 1878SOL     OW 5663   0.433   1.916   0.073  0.6223  0.6110 -0.4364
 1878SOL    HW1 5664   0.359   1.972   0.097  0.0455  0.2253 -1.2699
 1878SOL    HW2 5665   0.443   1.930  -0.022  0.6929 -0.4305 -0.5858
 1879SOL     OW 5666   3.181   2.167   2.294 -0.3979  0.3244  0.7516
 1879SOL    HW1 5667   3.176   2.241   2.233  1.1161  0.3931  0.6662
 1879SOL    HW2 5668   3.121   2.101   2.258 -0.2837  0.7521 -0.2499
 1880SOL     OW 5669   3.147   1.337   2.086  0.5078  0.3541  0.2435
 1880SOL    HW1 5670   3.221   1.348   2.026  0.4428  1.2791  0.3258
 1880SOL    HW2 5671   3.149   1.244   2.110  0.0607 -0.2416 -1.8196
 1881SOL     OW 5672   3.910   2.711   0.294  0.1936 -0.0913 -0.2991
 1881SOL    HW1 5673   3.988   2.670   0.258  0.6112 -0.0332  0.5220
 1881SOL    HW2 5674   3.936   2.802   0.309  0.9116 -0.6690  2.5799
 1882SOL     OW 5675   2.879   2.427   1.589 -0.5177  0.4310 -0.2543
 1882SOL    HW1 5676   2.968   2.457   1.604  0.6865 -1.8177 -2.2945
 1882SOL    HW2 5677   2.844   2.486   1.522 -0.2440  0.7162 -0.1496
 1883SOL     OW 5678   3.380   1.005   0.096 -0.0669 -0.2180  0.3557
 1883SOL    HW1 5679   3.390   1.098   0.078 -0.3425  0.0549  1.5367
 1883SOL    HW2 5680   3.311   0.976   0.036  0.3945  0.1992 -0.3976
 1884SOL     OW 5681   2.579   2.433   0.929  0.4640 -0.2087 -0.0514
 1884SOL    HW1 5682   2.659   2.380   0.922  0.5095 -0.1603  0.1039
 1884SOL    HW2 5683   2.532   2.415   0.847  0.9255  0.2470 -0.4216
 1885SOL     OW 5684   4.193   0.747   2.939 -0.0949  0.6910  0.2493
 1885SOL    HW1 5685   4.146   0.720   2.860  1.1412  1.8659 -0.9519
 1885SOL    HW2 5686   4.283   0.717   2.924  0.4970  2.2389  0.4924
 1886SOL     OW 5687   4.612   0.582   2.908  0.1458 -0.3555  0.1955
 1886SOL    HW1 5688   4.588   0.617   2.994  0.1485 -1.0107  0.4708
 1886SOL    HW2 5689   4.582   0.649   2.846  0.2234  0.1652  0.7071
 1887SOL     OW 5690   0.653   0.223   1.677  0.3544 -0.1617 -0.0531
 1887SOL    HW1 5691   0.706   0.191   1.750  1.0792 -0.4223 -0.6878
 1887SOL    HW2 5692   0.585   0.276   1.719  0.1459 -1.1403  0.8863
 1888SOL     OW 5693   0.403   1.535   2.923  0.1226  0.1322 -0.1542
 1888SOL    HW1 5694   0.367   1.577   2.845  0.8279  0.2732 -0.4057
 1888SOL    HW2 5695   0.327   1.496   2.966 -0.3568  0.5645 -0.5946
 1889SOL     OW 5696   1.663   1.617   2.734  0.2616  0.0280 -0.5746
 1889SOL    HW1 5697   1.639   1.676   2.805  3.1076 -0.2059  0.7258
 1889SOL    HW2 5698   1.584   1.567   2.716 -0.7091  0.4870  2.0461
 1890SOL     OW 5699   3.433   0.347   2.926 -0.4916  0.2881  0.1121
 1890SOL    HW1 5700   3.352   0.394   2.907 -0.2998  0.6871  0.2582
 1890SOL    HW2 5701   3.485   0.357   2.846 -0.0028  1.2898  0.5344
 1891SOL     OW 5702   3.975   0.886   0.540  0.3306 -0.3400  0.3269
 1891SOL    HW1 5703   3.898   0.831   0.556  0.4937 -0.4698  0.6804
 1891SOL    HW2 5704   4.048   0.825   0.540  0.2172 -0.5596 -2.3395
 1892SOL     OW 5705   1.409   1.995   0.768  0.0216  0.2289 -0.5179
 1892SOL    HW1 5706   1.447   1.924   0.819  1.2959  0.8984 -0.4871
 1892SOL    HW2 5707   1.355   1.952   0.702 -0.1207 -0.7081  0.1912
 1893SOL     OW 5708   3.903   1.029   1.335  0.6126 -0.0291  0.7370
 1893SOL    HW1 5709   3.850   1.017   1.414  0.5886  1.7385  1.0217
 1893SOL    HW2 5710   3.897   0.944   1.290 -2.7078  0.1443  0.6025
 1894SOL     OW 5711   2.828   2.313   1.839 -0.2158 -0.0463  0.2694
 1894SOL    HW1 5712   2.853   2.323   1.747 -0.3128 -0.0338  0.2440
 1894SOL    HW2 5713   2.794   2.399   1.864 -1.3924 -0.3984 -0.0534
 1895SOL     OW 5714   2.436   0.176   1.787 -0.3927 -0.0189 -0.1329
 1895SOL    HW1 5715   2.509   0.217   1.740 -0.5362  0.9078  0.4216
 1895SOL    HW2 5716   2.358   0.205   1.739 -0.4410 -0.3964 -0.2826
 1896SOL     OW 5717   0.376   1.494   3.284  0.3044  0.1236 -0.1295
 1896SOL    HW1 5718   0.340   1.452   3.362  0.2252  1.0036  0.3264
 1896SOL    HW2 5719   0.300   1.532   3.240  0.2997 -0.7001 -0.8510
 1897SOL     OW 5720   4.535   2.793   1.667 -0.5940  0.8126  0.8619
 1897SOL    HW1 5721   4.550   2.802   1.573  0.3913 -0.6548  0.8514
 1897SOL    HW2 5722   4.456   2.739   1.674  0.5769 -0.9780  0.8241
 1898SOL     OW 5723   2.685   1.082   0.069  0.5316  0.2091  0.0412
 1898SOL    HW1 5724   2.703   1.130  -0.012 -0.5475  1.3217  0.4357
 1898SOL    HW2 5725   2.607   1.123   0.105  0.2481 -1.1114  1.0060
 1899SOL     OW 5726   2.042   1.260   3.144 -0.0624  1.0771  0.4244
 1899SOL    HW1 5727   2.035   1.266   3.239 -0.7819  0.9565  0.3893
 1899SOL    HW2 5728   1.951   1.250   3.114  0.3187 -2.6177  0.0078
 1900SOL     OW 5729   3.356   1.032   2.614 -0.0937 -0.3280  0.4885
 1900SOL    HW1 5730   3.346   1.096   2.684 -0.9364 -0.6867  0.7102
 1900SOL    HW2 5731   3.278   0.977   2.621  0.5483 -1.2998  0.2245
 1901SOL     OW 5732   0.072   0.894   2.465 -0.2401 -0.3688  0.1346
 1901SOL    HW1 5733   0.117   0.809   2.471 -0.1913 -0.3126  0.6085
 1901SOL    HW2 5734   0.039   0.910   2.553 -2.0859 -0.8921 -0.4080
 1902SOL     OW 5735   4.691   3.247   3.130 -0.5885  0.3879  0.2816
 1902SOL    HW1 5736   4.684   3.206   3.216 -0.5982  1.3661  0.7497
 1902SOL    HW2 5737   4.758   3.314   3.140 -0.9337  0.8428 -0.3364
 1903SOL     OW 5738   2.504   0.745   0.597 -0.3462  0.6693  0.0726
 1903SOL    HW1 5739   2.467   0.810   0.656 -1.4254 -0.2573  0.4456
 1903SOL    HW2 5740   2.438   0.733   0.529 -0.5258 -0.6203  0.4552
 1904SOL     OW 5741   0.703   2.264   1.987 -0.0320 -0.2845 -0.2344
 1904SOL    HW1 5742   0.625   2.296   1.941  0.3498 -0.8341 -1.3042
 1904SOL    HW2 5743   0.763   2.338   1.988  0.0241 -0.3182 -0.7944
 1905SOL     OW 5744   4.517   3.045   1.786  0.1075 -0.0074  0.6651
 1905SOL    HW1 5745   4.433   3.076   1.751  0.6334 -0.3268 -0.9289
 1905SOL    HW2 5746   4.536   2.966   1.736  2.4896  1.3213 -0.7277
 1906SOL     OW 5747   0.123   2.259   3.132 -0.0876 -0.0348  0.1920
 1906SOL    HW1 5748   0.189   2.297   3.073 -2.7490  1.8552 -1.8207
 1906SOL    HW2 5749   0.109   2.171   3.097  1.6675 -0.6931  1.0024
 1907SOL     OW 5750   4.682   4.015   0.607 -0.1701  0.4999  0.1245
 1907SOL    HW1 5751   4.699   3.932   0.564 -3.0392  0.8470 -1.9631
 1907SOL    HW2 5752   4.611   3.996   0.668  0.7999  0.9879  1.4642
 1908SOL     OW 5753   2.180   1.800   0.654 -0.0827 -0.4189 -0.3717
 1908SOL    HW1 5754   2.240   1.749   0.709 -0.0892  0.4391  0.4631
 1908SOL    HW2 5755   2.198   1.891   0.679 -2.7997 -0.1727  1.0530
 1909SOL     OW 5756   4.538   3.979   0.361  0.0119  0.0382  0.0138
 1909SOL    HW1 5757   4.604   4.010   0.422  0.9858 -0.7559 -0.5968
 1909SOL    HW2 5758   4.456   3.983   0.410  0.5078  1.0095  0.7974
 1910SOL     OW 5759   2.824   4.190   2.861  0.0266 -0.1601 -0.2020
 1910SOL    HW1 5760   2.798   4.118   2.918  0.2709 -0.3979 -0.3891
 1910SOL    HW2 5761   2.742   4.232   2.836 -0.1126 -0.3426 -0.0555
 1911SOL     OW 5762   0.359   2.175   2.865  0.1168  0.3332 -0.2832
 1911SOL    HW1 5763   0.426   2.109   2.879 -0.8842 -0.1035  3.6997
 1911SOL    HW2 5764   0.378   2.243   2.931 -3.3417  0.0410  1.2449
 1912SOL     OW 5765   1.017   4.105   2.520 -0.7065  0.4139 -0.6541
 1912SOL    HW1 5766   0.999   4.123   2.428  1.9078 -1.2774 -1.5813
 1912SOL    HW2 5767   1.087   4.166   2.544  1.8482 -2.1546 -1.2048
 1913SOL     OW 5768   3.008   1.761   1.236 -0.3207 -0.2086 -0.0412
 1913SOL    HW1 5769   2.985   1.790   1.148 -2.3752  0.9732  0.8237
 1913SOL    HW2 5770   3.090   1.806   1.256  0.3758 -0.7930 -1.4522
 1914SOL     OW 5771   0.315   1.018   1.195  0.0554 -0.5470 -0.1803
 1914SOL    HW1 5772   0.377   0.957   1.234  0.0148  0.4317  1.4915
 1914SOL    HW2 5773   0.237   1.013   1.250  0.4145  1.7130  0.6484
 1915SOL     OW 5774   0.053   3.243   2.573 -0.0707 -0.2563 -0.2044
 1915SOL    HW1 5775   0.113   3.279   2.639 -0.1298 -0.2724 -0.1416
 1915SOL    HW2 5776  -0.013   3.311   2.560 -0.4641 -0.5389  0.2806
 1916SOL     OW 5777   0.813   3.378   2.092 -0.0039  0.0368 -0.5679
 1916SOL    HW1 5778   0.783   3.455   2.042 -2.8839 -0.1303  0.7220
 1916SOL    HW2 5779   0.735   3.347   2.137  2.1532 -0.4455  3.2711
 1917SOL     OW 5780   2.491   1.301   0.724 -0.0042 -0.2230 -0.0861
 1917SOL    HW1 5781   2.491   1.378   0.666  1.9526 -0.6554 -0.7521
 1917SOL    HW2 5782   2.412   1.310   0.777  0.4308  2.5095  0.2122
 1918SOL     OW 5783   1.592   1.568   0.364  0.8731 -0.6170 -0.3764
 1918SOL    HW1 5784   1.575   1.602   0.452 -0.7430  0.4748 -1.0508
 1918SOL    HW2 5785   1.680   1.597   0.343  0.9719 -0.2045  0.5843
 1919SOL     OW 5786   1.680   4.621   0.127  0.2478  0.2668  0.4087
 1919SOL    HW1 5787   1.676   4.542   0.181 -0.3875  0.0082 -0.0030
 1919SOL    HW2 5788   1.594   4.627   0.087  0.5444  0.7356 -0.1811
 1920SOL     OW 5789   2.167   2.365   2.045  0.0163 -0.0490 -0.1179
 1920SOL    HW1 5790   2.074   2.359   2.025 -0.1730  2.2063 -0.1149
 1920SOL    HW2 5791   2.171   2.400   2.134  0.8891 -0.3377 -0.0289
 1921SOL     OW 5792   3.912   2.891   3.203  0.5788  0.4382 -0.5042
 1921SOL    HW1 5793   3.968   2.960   3.240 -0.3306  0.7694  0.2859
 1921SOL    HW2 5794   3.836   2.939   3.169 -0.8424 -0.2912  1.5076
 1922SOL     OW 5795   2.937   3.612   2.135  1.0111 -0.3544 -0.3136
 1922SOL    HW1 5796   2.930   3.693   2.186  3.2553 -1.2226  1.5569
[truncated: 106,352 more chars]
