# Supplementary material for: Adding the AMBER 14SB Force Field to the Stochastic Titration CpHMD Method
Source: J Chem Theory Comput. 2025 Jun 16;21(13):6292–304. doi: 10.1021/acs.jctc.5c00415 (PMC12818765; doi:10.1021/acs.jctc.5c00415)
Supplement: Supplementary file 1 [file ct5c00415_si_001.zip › code_availability/MD-runs/dipeptides/CAP-ALA-CALA/final-CAP-ALA-CALA.gro]

Protein in water
 7213
    1ACE    CH3    1   4.036   0.708   3.028  0.0391 -0.2689 -0.0115
    1ACE   HH31    2   4.099   0.741   3.111  0.0505 -0.2031 -0.0470
    1ACE   HH32    3   4.014   0.601   3.035 -1.1861  0.0689  2.3068
    1ACE   HH33    4   4.100   0.721   2.941 -1.7543  0.3148 -1.3083
    1ACE      C    5   3.903   0.784   3.030  0.1560 -0.0897 -0.7700
    1ACE      O    6   3.789   0.725   3.016 -0.4201  0.2071 -0.0014
    2ALA      N    7   3.918   0.918   3.044 -0.2264 -0.3797  0.6409
    2ALA      H    8   4.011   0.957   3.035  0.8470 -3.0351 -1.1416
    2ALA     CA    9   3.800   1.000   3.021 -0.3667  1.1090 -0.5193
    2ALA     HA   10   3.713   0.937   3.001 -0.4106  1.2010 -0.6203
    2ALA     CB   11   3.787   1.097   3.140 -0.1452  0.5561  0.0880
    2ALA    HB1   12   3.788   1.037   3.231 -1.3457 -1.6202 -1.2325
    2ALA    HB2   13   3.864   1.173   3.138  1.8935 -1.4158 -0.5727
    2ALA    HB3   14   3.688   1.144   3.138  1.1603  3.5682  0.9816
    2ALA      C   15   3.799   1.077   2.890  0.0934 -0.0385 -0.3450
    2ALA      O   16   3.902   1.108   2.822 -0.1479 -0.1453 -0.2215
    3ALA      N   17   3.684   1.129   2.851  0.0136  0.7066  0.0935
    3ALA      H   18   3.612   1.103   2.917  0.8395  1.0683  1.1801
    3ALA     CA   19   3.660   1.198   2.729  0.3092 -0.0756 -0.1838
    3ALA     HA   20   3.757   1.204   2.679  1.1049 -0.8588  1.2104
    3ALA     CB   21   3.562   1.110   2.653 -0.4098  0.5497 -0.5475
    3ALA    HB1   22   3.514   1.167   2.573  2.1202  2.3226 -0.9211
    3ALA    HB2   23   3.612   1.015   2.631 -0.9455  0.0915  0.2042
    3ALA    HB3   24   3.487   1.082   2.727  0.1649 -0.9897 -0.5041
    3ALA      C   25   3.598   1.339   2.752 -0.1092  0.4202  0.2276
    3ALA    OC1   26   3.678   1.434   2.764  0.5218  0.3894 -0.0597
    3ALA    OC2   27   3.474   1.348   2.773  0.2737  0.0706  0.0035
    4SOL     OW   28   1.341   0.313   0.600 -0.6685  0.3935  0.3422
    4SOL    HW1   29   1.340   0.324   0.696 -1.7580 -1.0490  0.5325
    4SOL    HW2   30   1.249   0.301   0.577 -0.2594 -1.1718 -0.6346
    5SOL     OW   31   1.994   3.002   0.830  0.0209 -0.1125 -0.2281
    5SOL    HW1   32   1.922   2.952   0.869 -1.4896  0.5200 -2.0491
    5SOL    HW2   33   1.986   3.089   0.869 -3.0742  1.2934 -3.4508
    6SOL     OW   34   0.532   1.312   0.127  0.1753  0.4258  0.1904
    6SOL    HW1   35   0.610   1.274   0.087 -0.6231 -0.4688 -0.5683
    6SOL    HW2   36   0.499   1.373   0.060 -0.0074  0.4946  0.3429
    7SOL     OW   37   2.497   0.945   1.383 -0.4770 -0.6163  0.3060
    7SOL    HW1   38   2.423   0.919   1.329  0.2308 -0.9448 -0.5310
    7SOL    HW2   39   2.572   0.900   1.344  0.7300  2.1633 -0.8545
    8SOL     OW   40   3.896   3.515   1.021 -0.3070  0.2574 -0.5977
    8SOL    HW1   41   3.901   3.609   1.004 -0.5259  0.7748  1.8724
    8SOL    HW2   42   3.810   3.502   1.061 -0.2172 -0.9907 -0.7662
    9SOL     OW   43   0.864   0.382   0.499  0.3532  0.3732  0.0033
    9SOL    HW1   44   0.844   0.290   0.519 -0.2324  0.7461  1.2566
    9SOL    HW2   45   0.801   0.432   0.551  1.0976  1.4991 -0.1414
   10SOL     OW   46   2.591   3.471   0.456 -0.8502  0.0651  0.2223
   10SOL    HW1   47   2.580   3.543   0.394  1.8717  0.0832 -0.3716
   10SOL    HW2   48   2.626   3.399   0.404 -1.4591 -0.9791  1.2106
   11SOL     OW   49   1.915   1.050   1.890  0.1617 -0.6645 -0.0292
   11SOL    HW1   50   1.835   1.042   1.838 -0.2771  0.6281  0.4217
   11SOL    HW2   51   1.928   1.144   1.901  1.1603 -0.8798  0.8010
   12SOL     OW   52   3.759   1.691   3.093 -0.0692 -0.1370 -0.1295
   12SOL    HW1   53   3.725   1.780   3.098 -0.6317 -0.1824 -2.3294
   12SOL    HW2   54   3.848   1.698   3.128 -0.5728  0.9740  1.0231
   13SOL     OW   55   1.078   0.221   1.914  0.6559  0.2075  0.1129
   13SOL    HW1   56   1.154   0.269   1.948  0.6424 -0.5868  1.3326
   13SOL    HW2   57   1.022   0.207   1.991 -0.9876  1.2024 -0.8386
   14SOL     OW   58   0.023   3.986   1.082 -0.3681 -0.3045  0.2169
   14SOL    HW1   59   0.113   3.982   1.113 -0.5437  0.4243  0.8605
   14SOL    HW2   60   0.027   3.962   0.989  0.5397  0.1549  0.1358
   15SOL     OW   61   1.407   2.660   0.456  0.5210 -0.9506 -0.6336
   15SOL    HW1   62   1.463   2.590   0.488  1.1671 -0.8778 -1.5647
   15SOL    HW2   63   1.386   2.635   0.366 -1.2207 -1.1354 -0.2115
   16SOL     OW   64   0.464   1.038   0.560 -0.9779  0.2342  0.6304
   16SOL    HW1   65   0.487   1.041   0.653  0.0983  1.3585  0.3642
   16SOL    HW2   66   0.547   1.025   0.515 -1.2852  1.1288 -0.2337
   17SOL     OW   67   4.097   1.893   1.369 -0.5015  0.0531 -0.1289
   17SOL    HW1   68   4.178   1.858   1.408 -0.1324 -0.5367 -1.3869
   17SOL    HW2   69   4.114   1.892   1.275 -0.9506  2.4807 -0.2954
   18SOL     OW   70   4.041   0.176   2.727 -0.6045  0.0209 -0.3972
   18SOL    HW1   71   3.980   0.234   2.772  0.4111  0.6522  0.2240
   18SOL    HW2   72   4.084   0.232   2.663  1.4204  0.3924  1.1714
   19SOL     OW   73   1.475   3.068   0.727  0.0380  0.1510 -0.7256
   19SOL    HW1   74   1.451   2.999   0.789 -0.5508 -1.6064 -2.7621
   19SOL    HW2   75   1.559   3.100   0.758 -0.1078 -0.8358  0.8038
   20SOL     OW   76   0.110   4.389   3.045  0.3564  0.4630 -0.0294
   20SOL    HW1   77   0.055   4.310   3.042  3.8583 -2.2351 -0.2824
   20SOL    HW2   78   0.084   4.433   3.126 -1.7178 -0.9418  0.1446
   21SOL     OW   79   1.441   3.777   1.013  0.0811  0.2375 -0.0588
   21SOL    HW1   80   1.494   3.853   0.989 -0.9889  0.8170 -0.6393
   21SOL    HW2   81   1.433   3.728   0.931  0.7286 -0.5008  0.3025
   22SOL     OW   82   0.910   1.002   0.755 -0.0324 -0.5042  0.2426
   22SOL    HW1   83   0.887   0.914   0.785 -1.4574  0.4038  2.0496
   22SOL    HW2   84   0.982   1.029   0.812  1.1203 -0.8546 -1.0067
   23SOL     OW   85   3.001   0.430   3.170  0.2634  0.1922  0.0882
   23SOL    HW1   86   3.035   0.457   3.086 -0.6302 -0.6064 -0.5541
   23SOL    HW2   87   2.911   0.403   3.152 -0.5063  1.5828  1.5948
   24SOL     OW   88   4.040   3.258   0.930  0.1281  0.4948 -0.4672
   24SOL    HW1   89   4.004   3.338   0.968  0.3505  0.6262 -0.5325
   24SOL    HW2   90   4.094   3.219   0.999  2.1700  1.7671 -1.2439
   25SOL     OW   91   2.349   1.778   1.586  0.6782  0.1174  0.3770
   25SOL    HW1   92   2.406   1.818   1.521  1.7309  1.1750  1.9025
   25SOL    HW2   93   2.274   1.837   1.593 -0.6248 -1.2063 -1.5329
   26SOL     OW   94   0.449   2.279   0.206  0.0003 -0.2992  1.1630
   26SOL    HW1   95   0.539   2.246   0.200 -0.3133 -1.0981  0.7126
   26SOL    HW2   96   0.399   2.205   0.242 -1.1023 -1.1051 -1.7317
   27SOL     OW   97   2.913   2.354   2.267 -0.4041 -0.3602 -0.6357
   27SOL    HW1   98   2.972   2.299   2.216 -2.2385 -0.3045 -2.9961
   27SOL    HW2   99   2.880   2.297   2.336 -1.2300 -1.8624 -2.2144
   28SOL     OW  100   3.178   1.546   2.517  0.5488 -0.6823  0.0902
   28SOL    HW1  101   3.105   1.586   2.565  1.5464  1.6948 -0.2044
   28SOL    HW2  102   3.161   1.567   2.426  1.3369 -0.5200 -0.0247
   29SOL     OW  103   0.866   0.104   2.087 -0.1533  0.0493 -0.3414
   29SOL    HW1  104   0.812   0.117   2.165 -0.5818 -1.1219 -0.4255
   29SOL    HW2  105   0.808   0.060   2.025 -0.0027  1.4779 -1.5601
   30SOL     OW  106   2.067   3.640   2.290 -0.1978  0.5539 -0.5173
   30SOL    HW1  107   2.036   3.669   2.204 -2.7626 -1.1367 -0.2644
   30SOL    HW2  108   1.991   3.649   2.348  0.9883  0.0676  1.2132
   31SOL     OW  109   4.020   4.655   2.012 -1.0503  0.8026  0.5368
   31SOL    HW1  110   3.952   4.722   2.005 -1.0690  0.7846  0.5464
   31SOL    HW2  111   4.051   4.644   1.922 -1.2081  0.6580  0.4992
   32SOL     OW  112   3.486   3.566   0.780 -0.1269 -0.5546 -0.7680
   32SOL    HW1  113   3.488   3.472   0.799  1.2533 -0.4759 -0.4238
   32SOL    HW2  114   3.541   3.606   0.848 -2.3931  0.7780  0.4188
   33SOL     OW  115   3.987   3.531   1.860  0.0561 -0.2551  0.0873
   33SOL    HW1  116   3.934   3.595   1.907  0.7274  0.8980 -0.6718
   33SOL    HW2  117   4.051   3.500   1.924 -0.0154  0.1397  0.3492
   34SOL     OW  118   1.876   3.668   1.513 -0.3859 -0.6894 -0.6846
   34SOL    HW1  119   1.836   3.722   1.582  0.5333  0.9500 -1.4089
   34SOL    HW2  120   1.803   3.615   1.480 -1.4348  0.4497 -0.2853
   35SOL     OW  121   1.598   1.245   3.073  0.3866  0.1924 -0.3294
   35SOL    HW1  122   1.673   1.302   3.057  1.3816 -1.1334 -0.4632
   35SOL    HW2  123   1.522   1.304   3.069  1.4232  1.5975  0.0844
   36SOL     OW  124   2.377   3.682   1.417  0.2289 -0.1397 -0.1700
   36SOL    HW1  125   2.288   3.647   1.420 -0.2835  0.7767 -2.5612
   36SOL    HW2  126   2.423   3.638   1.489 -2.2020 -0.4022  1.3102
   37SOL     OW  127   2.569   1.099   0.660  0.5424  0.0258  0.0235
   37SOL    HW1  128   2.475   1.118   0.652  0.0780 -0.9826  2.4233
   37SOL    HW2  129   2.602   1.167   0.719  0.6102 -1.4335  1.7457
   38SOL     OW  130   2.475   4.028   2.474  0.6127  0.5583  0.3980
   38SOL    HW1  131   2.483   4.054   2.566  0.0829 -0.5656  0.7870
   38SOL    HW2  132   2.393   4.068   2.445  0.8192  0.9786  0.4010
   39SOL     OW  133   4.491   1.414   1.357 -0.2976  0.4435  0.4962
   39SOL    HW1  134   4.475   1.473   1.431 -0.9500 -0.8661  1.4288
   39SOL    HW2  135   4.446   1.333   1.380  1.7779 -0.9548 -0.0713
   40SOL     OW  136   2.160   0.382   1.835  0.0902  0.0125 -0.0002
   40SOL    HW1  137   2.077   0.405   1.792  0.4978  1.4881 -0.0718
   40SOL    HW2  138   2.161   0.437   1.914 -0.7573 -2.7949  2.1344
   41SOL     OW  139   3.621   0.044   1.338 -0.0148 -0.0310  0.0279
   41SOL    HW1  140   3.651  -0.019   1.272 -0.6083  1.0445 -1.3194
   41SOL    HW2  141   3.660   0.127   1.312 -1.3433  0.6912  0.2249
   42SOL     OW  142   0.954   0.995   2.958  0.4439  0.9953 -0.0367
   42SOL    HW1  143   0.938   1.022   2.868  1.3338  1.8998  0.0643
   42SOL    HW2  144   0.880   0.939   2.980 -1.3668  3.1261 -0.3540
   43SOL     OW  145   1.024   4.474   3.323 -1.0727  0.0598  0.9312
   43SOL    HW1  146   1.033   4.561   3.283  0.5690 -0.1142  0.8607
   43SOL    HW2  147   0.990   4.491   3.411 -1.6873  0.6778  0.5882
   44SOL     OW  148   4.606   0.543   2.149 -0.5750  0.3453  0.2355
   44SOL    HW1  149   4.564   0.627   2.128 -0.9814 -0.3677 -2.0601
   44SOL    HW2  150   4.605   0.495   2.067  0.3749 -1.6271  1.3203
   45SOL     OW  151   0.052   3.983   1.985  0.6247  0.3566 -0.0069
   45SOL    HW1  152  -0.043   3.990   1.997  0.4749  0.4099 -1.0917
   45SOL    HW2  153   0.087   4.064   2.022  0.2883  0.1502  0.7697
   46SOL     OW  154   2.374   1.068   2.401 -0.5349 -0.2567  0.3348
   46SOL    HW1  155   2.327   0.991   2.367  0.1463 -0.7561  0.5060
   46SOL    HW2  156   2.426   1.098   2.327  0.6783 -1.1325  0.7993
   47SOL     OW  157   3.203   0.686   1.719 -0.3132  0.5307 -0.2267
   47SOL    HW1  158   3.221   0.764   1.772 -0.9333  0.8476 -0.4698
   47SOL    HW2  159   3.182   0.721   1.632 -1.2267  0.1323 -0.1702
   48SOL     OW  160   0.338   4.640   0.460 -0.2142  0.0958 -0.1522
   48SOL    HW1  161   0.386   4.710   0.415 -1.2369 -0.4982 -2.2525
   48SOL    HW2  162   0.302   4.586   0.390 -0.9243 -1.5561  1.4110
   49SOL     OW  163   2.691   4.591   0.571 -0.2826  0.2742  0.1314
   49SOL    HW1  164   2.753   4.639   0.627  0.2220 -1.3207  0.9817
   49SOL    HW2  165   2.737   4.511   0.547 -1.0985  0.1962 -1.3039
   50SOL     OW  166   4.011   1.670   2.708  0.2167 -0.1298 -0.3331
   50SOL    HW1  167   3.970   1.602   2.761 -1.4798  0.7166 -0.4815
   50SOL    HW2  168   3.971   1.751   2.738  1.9119  0.7932 -0.4230
   51SOL     OW  169   4.313   3.237   2.629  0.3552 -0.0160 -0.1025
   51SOL    HW1  170   4.380   3.252   2.696  0.3159 -2.4847  0.5954
   51SOL    HW2  171   4.231   3.232   2.677  0.0026  0.4177 -0.6450
   52SOL     OW  172   0.326   0.715   3.015 -0.3245 -0.7476 -0.7068
   52SOL    HW1  173   0.420   0.702   3.007 -0.0237  0.2875  0.6884
   52SOL    HW2  174   0.317   0.797   3.063 -1.9517 -0.6517 -1.1027
   53SOL     OW  175   3.693   3.043   0.910 -0.1835 -0.2230  0.4833
   53SOL    HW1  176   3.657   3.111   0.968 -0.9320 -0.0389 -0.1875
   53SOL    HW2  177   3.698   3.085   0.824  3.3337  0.3707  0.8419
   54SOL     OW  178   4.633   2.268   1.657  0.2017 -0.4149  0.2844
   54SOL    HW1  179   4.561   2.206   1.670 -1.3502  1.2326 -0.1191
   54SOL    HW2  180   4.686   2.260   1.736 -2.4411  0.8740  2.3340
   55SOL     OW  181   4.561   2.409   0.584 -0.2179 -0.3445 -0.3291
   55SOL    HW1  182   4.651   2.435   0.601  0.7516 -2.3139 -1.9910
   55SOL    HW2  183   4.531   2.370   0.666  1.2475 -1.6737 -0.3799
   56SOL     OW  184   4.122   3.859   0.716 -0.0378 -0.2542 -0.2204
   56SOL    HW1  185   4.206   3.823   0.745 -0.7698 -1.3427  0.6359
   56SOL    HW2  186   4.083   3.895   0.795  0.8011  2.8783 -1.0887
   57SOL     OW  187   1.224   3.048   1.911 -0.3657 -0.2940 -0.1140
   57SOL    HW1  188   1.234   3.113   1.981  0.7711  0.2415 -0.7367
   57SOL    HW2  189   1.166   2.982   1.947 -1.2406  0.8752  0.6872
   58SOL     OW  190   1.907   0.173   1.226 -0.1046 -0.2376  0.1048
   58SOL    HW1  191   1.910   0.213   1.139 -0.3604 -1.5307 -0.5241
   58SOL    HW2  192   1.883   0.082   1.210 -1.0615 -0.2951  1.6074
   59SOL     OW  193   0.261   3.001   0.927 -0.2014  0.1697 -0.2879
   59SOL    HW1  194   0.237   3.061   0.857  0.0020  0.7656  0.1472
   59SOL    HW2  195   0.272   3.056   1.004  2.3833 -0.0561 -0.4066
   60SOL     OW  196   3.347   3.860   0.011 -0.5053  0.3704  0.1340
   60SOL    HW1  197   3.302   3.901   0.085 -2.4082 -1.1592 -0.0857
   60SOL    HW2  198   3.384   3.780   0.048 -1.9026 -0.6589 -0.6216
   61SOL     OW  199   0.196   1.376   1.051  0.0109  0.3647 -0.0984
   61SOL    HW1  200   0.148   1.324   0.987 -0.3915 -1.0074  1.2379
   61SOL    HW2  201   0.286   1.375   1.021  0.2473 -2.1635  0.4490
   62SOL     OW  202   0.367   0.370   2.936  0.2105 -0.3001 -0.1982
   62SOL    HW1  203   0.341   0.417   2.857 -0.5167  2.0341  1.3374
   62SOL    HW2  204   0.416   0.434   2.987 -2.8062 -0.3313  3.0746
   63SOL     OW  205   1.556   0.375   2.121  0.4198  0.5170 -0.1030
   63SOL    HW1  206   1.630   0.322   2.091  1.6378  2.1613 -0.1702
   63SOL    HW2  207   1.485   0.354   2.061  0.7492 -1.2588  0.0836
   64SOL     OW  208   4.214   1.893   0.527 -0.0799 -0.2620 -0.9483
   64SOL    HW1  209   4.153   1.843   0.474  0.2209  0.3010 -1.8507
   64SOL    HW2  210   4.167   1.973   0.549 -1.0751 -1.4368  1.6512
   65SOL     OW  211   0.195   3.284   1.838  0.2123  0.5045 -0.3138
   65SOL    HW1  212   0.222   3.372   1.864  0.4699  1.0491 -2.2506
   65SOL    HW2  213   0.223   3.228   1.910 -0.2223  2.0287  1.0975
   66SOL     OW  214   1.429   1.869   0.263 -0.6449 -0.0198  0.1749
   66SOL    HW1  215   1.491   1.941   0.274 -0.1920 -0.3295 -0.2995
   66SOL    HW2  216   1.359   1.886   0.327  0.1997  0.0404  1.1007
   67SOL     OW  217   0.929   4.355   2.129  0.2527 -0.4258  0.2267
   67SOL    HW1  218   0.843   4.395   2.142 -0.0700 -1.2495  0.7164
   67SOL    HW2  219   0.927   4.323   2.040  0.0656 -0.4146  0.2258
   68SOL     OW  220   1.899   3.113   2.815 -0.6518  0.3216  0.0391
   68SOL    HW1  221   1.894   3.082   2.905  0.4509 -0.1838 -0.0591
   68SOL    HW2  222   1.993   3.129   2.800 -0.6123 -1.0954 -1.4945
   69SOL     OW  223   2.966   4.705   2.629  0.2023  0.0345 -0.1133
   69SOL    HW1  224   2.965   4.801   2.626 -1.2036  0.0481  0.3102
   69SOL    HW2  225   2.985   4.684   2.720 -1.8889 -0.0516  0.3346
   70SOL     OW  226   4.059   3.376   3.027 -0.0151  0.2263  0.0770
   70SOL    HW1  227   4.113   3.394   3.104  0.2224  1.3270 -0.3218
   70SOL    HW2  228   4.062   3.458   2.977 -2.8679  0.7263  0.5298
   71SOL     OW  229   2.764   1.038   2.354  0.4836 -0.2213  0.0138
   71SOL    HW1  230   2.804   1.003   2.434  1.9705 -0.1750 -0.6792
   71SOL    HW2  231   2.675   1.004   2.356 -0.4067  1.9471  3.0146
   72SOL     OW  232   2.366   0.415   1.637 -0.5416  0.1861 -0.4698
   72SOL    HW1  233   2.290   0.393   1.692 -1.3162  0.2437 -1.5005
   72SOL    HW2  234   2.422   0.337   1.642  0.3276  0.8832  1.8959
   73SOL     OW  235   3.056   0.986   1.209  0.4059 -0.4057 -0.3151
   73SOL    HW1  236   3.050   1.074   1.247 -0.8410 -1.4645  2.1917
   73SOL    HW2  237   2.967   0.966   1.181  0.5276 -1.1110 -0.2248
   74SOL     OW  238   2.075   0.615   2.208  0.3364  0.5926 -0.2656
   74SOL    HW1  239   2.158   0.582   2.174  0.6164  0.0613  0.8771
   74SOL    HW2  240   2.063   0.699   2.165  0.7771  0.0530 -1.4784
   75SOL     OW  241   4.631   0.732   0.352 -0.2825  0.0098  0.2779
   75SOL    HW1  242   4.610   0.818   0.388  2.0133  0.9110 -0.4098
   75SOL    HW2  243   4.663   0.682   0.427  0.8833  0.6484  0.2281
   76SOL     OW  244   3.880   3.172   0.700  0.0697  0.1015  0.4810
   76SOL    HW1  245   3.937   3.222   0.641 -0.1566 -0.3165 -0.1051
   76SOL    HW2  246   3.925   3.175   0.785  2.2588 -2.1966 -0.4554
   77SOL     OW  247   0.890   1.314   2.118  0.0178  0.2110  0.1798
   77SOL    HW1  248   0.960   1.365   2.077 -0.0415 -1.4544 -2.2070
   77SOL    HW2  249   0.825   1.380   2.144  1.5534  1.6151  0.6448
   78SOL     OW  250   2.972   2.579   2.683 -0.0697  0.3393  0.1595
   78SOL    HW1  251   2.984   2.513   2.751 -1.7216 -0.2801 -0.1011
   78SOL    HW2  252   2.987   2.532   2.601 -3.2874 -0.3640 -0.1588
   79SOL     OW  253   0.002   4.068   2.722 -0.3863  0.4021 -0.0512
   79SOL    HW1  254  -0.042   4.023   2.794  1.4839 -0.7818  0.4088
   79SOL    HW2  255  -0.034   4.157   2.724 -3.4878 -0.7176 -0.3943
   80SOL     OW  256   0.701   1.309   0.798  0.0674  0.5805  0.0742
   80SOL    HW1  257   0.778   1.362   0.778 -0.6579  1.0848 -1.5917
   80SOL    HW2  258   0.730   1.218   0.787  0.9056  0.6752  1.3788
   81SOL     OW  259   1.815   0.885   0.807  0.2532 -0.5573 -0.0615
   81SOL    HW1  260   1.756   0.810   0.801  0.3464 -0.6049 -0.4055
   81SOL    HW2  261   1.759   0.958   0.831  0.0729 -0.6287 -0.2643
   82SOL     OW  262   2.209   1.265   0.986  0.5096 -0.3137  0.3183
   82SOL    HW1  263   2.142   1.301   0.928 -0.0003 -2.5471 -0.5721
   82SOL    HW2  264   2.227   1.335   1.049  0.0713  1.6952 -1.6635
   83SOL     OW  265   3.477   1.194   0.484 -0.2734 -0.1911 -0.6432
   83SOL    HW1  266   3.424   1.115   0.476 -1.2270  0.3047  0.3971
   83SOL    HW2  267   3.495   1.202   0.578 -2.3418  2.1171 -0.3282
   84SOL     OW  268   3.651   3.445   1.522 -0.3116 -0.0966  0.0929
   84SOL    HW1  269   3.654   3.386   1.597  0.9594  1.0525  0.9779
   84SOL    HW2  270   3.703   3.521   1.548  1.3266 -0.2403 -2.4554
   85SOL     OW  271   2.301   4.048   0.181  0.0942 -0.1713  0.4784
   85SOL    HW1  272   2.344   4.101   0.248  0.9913  2.2837 -1.8585
   85SOL    HW2  273   2.210   4.079   0.180  0.2959  0.4219  0.0001
   86SOL     OW  274   3.962   0.714   2.574 -0.0207 -0.5697 -0.2415
   86SOL    HW1  275   3.898   0.726   2.644 -0.1553  0.8456 -0.5691
   86SOL    HW2  276   3.914   0.669   2.505 -0.7108  0.5583 -0.5222
   87SOL     OW  277   2.638   2.500   0.632 -0.2772  0.0509  0.2345
   87SOL    HW1  278   2.565   2.460   0.584  0.1526 -2.1623  1.3232
   87SOL    HW2  279   2.717   2.466   0.589  0.2563  3.1639 -1.5502
   88SOL     OW  280   3.092   4.051   2.732 -0.3328 -0.5344 -0.2133
   88SOL    HW1  281   3.170   4.027   2.681  0.6611 -0.5988  1.2575
   88SOL    HW2  282   3.020   4.047   2.670  1.0205  0.8665 -1.9783
   89SOL     OW  283   3.749   1.848   1.152 -0.1340  0.7018 -0.2809
   89SOL    HW1  284   3.828   1.802   1.180 -0.4291 -2.3407 -3.7013
   89SOL    HW2  285   3.690   1.841   1.227  0.6517 -2.7869  0.1941
   90SOL     OW  286   4.424   1.025   2.551  0.1384 -0.0516  0.5009
   90SOL    HW1  287   4.494   1.091   2.557  0.4931 -0.2559 -0.9743
   90SOL    HW2  288   4.438   0.984   2.466 -3.5642  1.9107 -1.2744
   91SOL     OW  289   4.111   2.467   1.392  0.3162  0.3892 -0.2428
   91SOL    HW1  290   4.157   2.415   1.326  0.2480 -0.0361  0.0391
   91SOL    HW2  291   4.030   2.419   1.408 -0.6991  1.6269 -1.4230
   92SOL     OW  292   3.593   1.658   0.615 -0.3456  0.2175  0.4432
   92SOL    HW1  293   3.676   1.676   0.659 -0.1463 -0.6965  0.4460
   92SOL    HW2  294   3.614   1.590   0.551 -0.9537  0.4580 -0.0215
   93SOL     OW  295   0.676   3.158   1.062 -0.5740 -0.1871 -0.2656
   93SOL    HW1  296   0.733   3.130   1.133  0.0979 -0.0582 -0.7404
   93SOL    HW2  297   0.735   3.191   0.995 -1.2542  0.6271 -0.4814
   94SOL     OW  298   1.497   2.106   2.816  0.8191 -0.2972 -0.4540
   94SOL    HW1  299   1.486   2.012   2.798  0.0677 -0.2129 -0.4898
   94SOL    HW2  300   1.472   2.116   2.907 -0.1564  0.0194 -0.7384
   95SOL     OW  301   4.470   0.203   0.228  0.1962 -0.6618 -0.7652
   95SOL    HW1  302   4.375   0.205   0.223  0.2141 -0.3031 -1.0098
   95SOL    HW2  303   4.495   0.125   0.179  0.0177 -0.9018 -0.4785
   96SOL     OW  304   1.809   0.169   3.161 -0.2607  0.3207 -0.0059
   96SOL    HW1  305   1.725   0.125   3.155  0.0179 -0.1043 -1.3700
   96SOL    HW2  306   1.788   0.262   3.158 -0.9377  0.4632  4.0565
   97SOL     OW  307   0.253   3.524   0.962 -0.1221  0.6524 -0.3790
   97SOL    HW1  308   0.293   3.565   1.039  0.7876 -0.8896  0.0065
   97SOL    HW2  309   0.312   3.547   0.890  0.6930 -0.4030 -0.0671
   98SOL     OW  310   1.882   2.836   2.884 -0.3579  0.6027 -0.0200
   98SOL    HW1  311   1.942   2.773   2.845 -0.8845 -0.0522  0.2121
   98SOL    HW2  312   1.877   2.907   2.820 -0.5567 -0.0643 -0.7607
   99SOL     OW  313   3.318   3.061   3.058 -0.0391  0.1360 -0.8040
   99SOL    HW1  314   3.412   3.045   3.070 -0.0993  0.7558  0.6449
   99SOL    HW2  315   3.303   3.146   3.099 -1.6257 -0.9121  0.9146
  100SOL     OW  316   2.173   1.773   2.991 -0.2558  0.4189 -0.4456
  100SOL    HW1  317   2.135   1.800   3.075  0.7139 -0.8017  0.4053
  100SOL    HW2  318   2.180   1.678   2.996  1.0180  0.4376 -1.3970
  101SOL     OW  319   1.394   1.763   1.040 -0.1999  0.1392  0.3893
  101SOL    HW1  320   1.305   1.735   1.021  0.0984 -0.0571 -0.8044
  101SOL    HW2  321   1.386   1.856   1.060 -0.6691  0.1393  0.2173
  102SOL     OW  322   4.643   0.044   3.054  0.7140  0.5368  0.0630
  102SOL    HW1  323   4.676   0.132   3.069  2.0472  0.8284 -3.5374
  102SOL    HW2  324   4.718  -0.004   3.019 -0.4618 -1.4945  0.1429
  103SOL     OW  325   2.811   3.227   3.270  0.3556  0.0558 -0.2649
  103SOL    HW1  326   2.877   3.164   3.300  0.3475 -0.1959 -0.7775
  103SOL    HW2  327   2.844   3.259   3.186 -0.0754  0.0814 -0.4277
  104SOL     OW  328   1.247   4.169   2.020  0.7172  0.8351  0.7520
  104SOL    HW1  329   1.168   4.175   2.073 -0.4978  3.0026 -1.0874
  104SOL    HW2  330   1.250   4.078   1.990 -2.9439  1.2552 -1.5954
  105SOL     OW  331   0.073   1.078   1.245 -0.0845  0.4254  0.2016
  105SOL    HW1  332   0.075   1.111   1.335  2.2515  1.7880 -0.2700
  105SOL    HW2  333   0.013   1.136   1.199 -1.3473 -0.3246  0.8510
  106SOL     OW  334   2.784   4.353   0.691 -0.4357  0.3215 -0.0138
  106SOL    HW1  335   2.872   4.348   0.729  0.5466  0.4112 -2.1076
  106SOL    HW2  336   2.729   4.389   0.761  0.9820 -0.5608  1.6452
  107SOL     OW  337   2.360   3.367   1.746  0.5007 -0.3851  0.2493
  107SOL    HW1  338   2.292   3.434   1.735  0.8570  0.4125  2.4055
  107SOL    HW2  339   2.312   3.284   1.744 -0.0401 -0.0755 -1.7341
  108SOL     OW  340   2.547   1.975   0.729  0.0537 -0.2710 -0.2743
  108SOL    HW1  341   2.502   1.891   0.727 -0.3978 -0.2379  2.8998
  108SOL    HW2  342   2.480   2.037   0.755  0.8181  0.7558 -0.6832
  109SOL     OW  343   1.172   3.646   0.616  0.0585 -0.5131  0.1945
  109SOL    HW1  344   1.091   3.689   0.588 -0.4438 -0.3799  1.7095
  109SOL    HW2  345   1.157   3.553   0.601 -0.7783 -0.5834  1.3080
  110SOL     OW  346   3.739   3.621   2.394 -0.1702 -0.0809 -0.3624
  110SOL    HW1  347   3.744   3.678   2.318  0.1714  0.6623  0.1962
  110SOL    HW2  348   3.751   3.533   2.359  0.6738  0.3019 -1.0910
  111SOL     OW  349   2.769   4.195   1.283 -0.3110 -0.7808 -0.1476
  111SOL    HW1  350   2.688   4.164   1.324  0.1670  0.3293  1.7509
  111SOL    HW2  351   2.839   4.147   1.329  0.2037 -0.1453 -0.2516
  112SOL     OW  352   3.632   0.372   1.790 -0.3905 -0.7872  0.1329
  112SOL    HW1  353   3.652   0.401   1.879  0.9014 -1.3697  0.0537
  112SOL    HW2  354   3.537   0.382   1.783 -0.3218  0.9879  0.9568
  113SOL     OW  355   2.931   1.645   2.612  0.2257  0.4460 -0.6050
  113SOL    HW1  356   2.928   1.729   2.656  0.6334  0.4512 -0.5841
  113SOL    HW2  357   2.840   1.628   2.586 -0.0495  0.3752  0.3562
  114SOL     OW  358   3.756   2.514   0.251 -0.2102 -0.2023  0.0839
  114SOL    HW1  359   3.665   2.487   0.238 -0.4874  0.8532 -0.2654
  114SOL    HW2  360   3.799   2.494   0.167 -0.3908  0.3165 -0.1382
  115SOL     OW  361   1.247   4.028   0.812 -0.3419  0.5669  0.3184
  115SOL    HW1  362   1.265   4.085   0.737  2.2815  0.4510  0.7614
  115SOL    HW2  363   1.163   4.059   0.847 -1.6915  0.5919 -2.6240
  116SOL     OW  364   3.102   1.267   3.236  0.2802  0.0262  0.4342
  116SOL    HW1  365   3.134   1.282   3.147  1.2711  0.7344  0.8914
  116SOL    HW2  366   3.169   1.210   3.275  0.6332  0.9445  1.1842
  117SOL     OW  367   1.398   0.072   0.722 -0.3525 -0.1742 -0.2376
  117SOL    HW1  368   1.330   0.126   0.763 -0.7700 -0.7359 -0.1695
  117SOL    HW2  369   1.386   0.087   0.628 -1.3372 -1.1492 -0.2851
  118SOL     OW  370   0.610   1.960   2.339 -0.4009 -0.0514  0.2897
  118SOL    HW1  371   0.677   1.973   2.272  0.4606  0.8844  1.2959
  118SOL    HW2  372   0.653   1.908   2.406 -1.7173 -2.3099 -0.5143
  119SOL     OW  373   2.981   0.880   2.509  0.8172  0.4937  0.4700
  119SOL    HW1  374   3.037   0.811   2.544 -0.0976  0.2287  1.4598
  119SOL    HW2  375   2.951   0.847   2.424  0.5841 -0.2259  0.8280
  120SOL     OW  376   1.607   0.292   1.439  0.0973 -0.2634  0.3004
  120SOL    HW1  377   1.621   0.235   1.514 -0.3045 -0.3765  0.2958
  120SOL    HW2  378   1.585   0.231   1.367 -1.6582 -0.0531  0.6086
  121SOL     OW  379   4.287   0.524   0.983 -0.8030  0.2683 -0.3816
  121SOL    HW1  380   4.351   0.585   0.945 -0.9185  0.0891 -0.8684
  121SOL    HW2  381   4.325   0.437   0.968 -1.2176  0.1546 -0.7840
  122SOL     OW  382   0.336   1.595   2.208  0.6145  0.2548 -0.3763
  122SOL    HW1  383   0.383   1.572   2.288 -0.5796 -1.2087 -0.0461
  122SOL    HW2  384   0.279   1.668   2.233  1.8604  1.3135 -0.5101
  123SOL     OW  385   3.556   1.762   0.086  0.3210 -0.1607  0.5480
  123SOL    HW1  386   3.537   1.668   0.093 -0.9218 -0.3271 -3.0698
  123SOL    HW2  387   3.485   1.804   0.134  0.2748 -1.0414  1.2881
  124SOL     OW  388   0.689   3.923   1.552 -0.0672  0.1876 -0.0528
  124SOL    HW1  389   0.748   3.850   1.567  1.2149  1.1694 -0.1571
  124SOL    HW2  390   0.623   3.916   1.621 -0.6024 -1.6528 -0.6830
  125SOL     OW  391   3.649   2.929   2.494  0.4394  0.5972 -0.0672
  125SOL    HW1  392   3.696   2.925   2.411  1.3303  0.0763  0.4498
  125SOL    HW2  393   3.711   2.970   2.554  1.3680 -2.5413  1.3343
  126SOL     OW  394   2.714   0.599   1.428  0.3067 -0.2344  0.7299
  126SOL    HW1  395   2.676   0.651   1.499 -0.4973 -1.4769  1.2463
  126SOL    HW2  396   2.657   0.522   1.421  0.3528 -0.1471 -1.2916
  127SOL     OW  397   2.392   4.141   0.452  0.1597  0.5464  0.3154
  127SOL    HW1  398   2.411   4.091   0.531  1.2946 -0.5268 -0.6111
  127SOL    HW2  399   2.461   4.207   0.449 -0.1851  0.9187  0.4793
  128SOL     OW  400   3.649   2.237   1.994  0.2258  0.3343  0.1838
  128SOL    HW1  401   3.710   2.238   1.921  0.6398  0.4297  0.5273
  128SOL    HW2  402   3.621   2.146   2.002  2.8526 -0.3972  2.0980
  129SOL     OW  403   0.736   1.689   0.771  0.4099  0.0855 -0.4876
  129SOL    HW1  404   0.651   1.700   0.813  1.5038  0.5670  1.7653
  129SOL    HW2  405   0.716   1.675   0.679 -2.1169 -0.3312  0.0580
  130SOL     OW  406   0.144   3.976   1.456  0.0486  0.2547  0.2422
  130SOL    HW1  407   0.182   4.058   1.424  1.5657 -0.0869  1.0372
  130SOL    HW2  408   0.211   3.910   1.436 -0.7969 -0.6539  0.3431
  131SOL     OW  409   4.685   1.924   1.557 -0.6898  1.0455 -0.4829
  131SOL    HW1  410   4.616   1.944   1.493  0.5507  1.4504 -1.7476
  131SOL    HW2  411   4.722   1.841   1.527  0.2072  1.4687 -0.5671
  132SOL     OW  412   4.057   4.383   0.914 -0.4878  0.1542 -0.0359
  132SOL    HW1  413   4.017   4.329   0.981 -0.9207 -0.1054 -0.4939
  132SOL    HW2  414   4.032   4.342   0.831 -0.0528  0.5262 -0.3609
  133SOL     OW  415   3.013   1.821   3.281 -0.0598 -0.0274 -0.1484
  133SOL    HW1  416   2.964   1.788   3.206 -0.2320 -0.7869  0.2851
  133SOL    HW2  417   3.028   1.743   3.336  1.3344  0.2373 -0.1111
  134SOL     OW  418   1.668   2.607   0.265 -0.4303 -0.4358 -0.1409
  134SOL    HW1  419   1.638   2.690   0.301 -0.2853 -1.7636  3.3560
  134SOL    HW2  420   1.588   2.564   0.233 -0.7962  0.1583 -0.0363
  135SOL     OW  421   1.021   4.619   2.360  0.5055  0.1056 -0.0753
  135SOL    HW1  422   0.937   4.650   2.325 -0.0097 -1.5196 -0.3958
  135SOL    HW2  423   0.996   4.557   2.429  1.5012  2.2073  2.3134
  136SOL     OW  424   4.456   3.087   1.277  0.2090  0.1408  0.0976
  136SOL    HW1  425   4.412   3.003   1.264  1.1764 -0.4926  0.8123
  136SOL    HW2  426   4.509   3.075   1.356  1.4814  0.9568 -0.5914
  137SOL     OW  427   4.642   3.665   2.862  0.0814 -0.0105 -0.1094
  137SOL    HW1  428   4.718   3.714   2.830  0.7388 -1.5200 -0.9781
  137SOL    HW2  429   4.567   3.710   2.823  0.6807  0.2061 -1.0651
  138SOL     OW  430   2.809   0.544   2.316  0.1685 -0.4713 -0.2558
  138SOL    HW1  431   2.810   0.485   2.241  0.6319 -2.2849  1.0932
  138SOL    HW2  432   2.880   0.605   2.300  2.2402 -2.6599  0.0295
  139SOL     OW  433   3.183   1.522   1.557 -0.1534  0.0017  0.5020
  139SOL    HW1  434   3.262   1.564   1.591 -0.0332 -0.0315  0.2630
  139SOL    HW2  435   3.208   1.431   1.545 -0.5607 -0.2623  1.5062
  140SOL     OW  436   4.441   2.800   0.880 -0.5284  1.1196 -0.1134
  140SOL    HW1  437   4.447   2.769   0.971  1.4395 -0.9443 -0.8561
  140SOL    HW2  438   4.377   2.741   0.839  0.8828 -0.0447 -0.7542
  141SOL     OW  439   4.171   2.869   2.065  0.1981 -0.3612  0.5500
  141SOL    HW1  440   4.260   2.834   2.073  0.0247 -1.1133 -0.6073
  141SOL    HW2  441   4.114   2.798   2.096 -0.0598 -0.3489  0.1087
  142SOL     OW  442   4.123   4.039   3.170  0.0919  0.9658 -0.2732
  142SOL    HW1  443   4.092   4.062   3.258 -1.0171 -2.7292  0.4507
  142SOL    HW2  444   4.044   4.036   3.117  0.5497  1.4514 -1.0024
  143SOL     OW  445   0.014   1.522   0.333  0.2012  0.2221 -0.1589
  143SOL    HW1  446  -0.047   1.476   0.390 -0.2899 -0.3190 -1.0914
  143SOL    HW2  447   0.094   1.532   0.385 -0.8280  1.4367  1.2880
  144SOL     OW  448   3.334   1.496   0.780 -0.5889  0.1613  0.1672
  144SOL    HW1  449   3.392   1.429   0.742 -0.6862  1.6563 -2.9923
  144SOL    HW2  450   3.393   1.568   0.803 -0.7742  0.0646  0.9638
  145SOL     OW  451   2.899   1.961   2.653 -0.0286  0.4920 -0.3533
  145SOL    HW1  452   2.994   1.949   2.659 -0.1516 -0.5112 -0.2165
  145SOL    HW2  453   2.869   1.950   2.743 -0.2980  0.5477 -0.4372
  146SOL     OW  454   3.397   1.898   2.884  0.6714  0.2646 -0.1294
  146SOL    HW1  455   3.304   1.880   2.900  0.1673  1.5448 -1.3579
  146SOL    HW2  456   3.438   1.811   2.882 -0.2569 -0.2564  1.6615
  147SOL     OW  457   1.850   4.663   2.875 -0.0892 -0.0026 -0.3502
  147SOL    HW1  458   1.920   4.657   2.810  0.8011  0.3750  0.5516
  147SOL    HW2  459   1.789   4.728   2.839  0.5099  0.3728 -0.7005
  148SOL     OW  460   4.625   2.395   1.417 -0.3694 -0.1637  0.0851
  148SOL    HW1  461   4.672   2.337   1.358  1.3771  0.7398  0.5181
  148SOL    HW2  462   4.641   2.359   1.504 -0.0673  0.4135  0.2762
  149SOL     OW  463   4.716   4.480   2.300  0.6841 -0.0527  0.5111
  149SOL    HW1  464   4.773   4.440   2.366 -0.2697 -2.3486  0.0660
  149SOL    HW2  465   4.627   4.456   2.327  0.2225 -0.2802 -1.0833
  150SOL     OW  466   1.879   4.384   2.468  0.6549  0.0292  0.0863
  150SOL    HW1  467   1.841   4.450   2.527  1.3533  1.6457 -1.2003
  150SOL    HW2  468   1.821   4.309   2.477 -1.8914  1.7719 -0.4772
  151SOL     OW  469   2.316   3.180   2.861 -0.3180  0.3371  0.2250
  151SOL    HW1  470   2.408   3.165   2.881 -0.5364 -1.6271 -0.0739
  151SOL    HW2  471   2.290   3.106   2.808 -1.2195  2.5783 -2.7369
  152SOL     OW  472   1.586   3.639   0.682 -0.3154 -0.0789  0.5062
  152SOL    HW1  473   1.497   3.673   0.682 -0.0252  0.8552 -1.6791
  152SOL    HW2  474   1.589   3.582   0.605  0.6906 -0.9511  1.1690
  153SOL     OW  475   2.795   3.717   0.123 -0.0254  0.0836 -0.0716
  153SOL    HW1  476   2.729   3.657   0.158  2.1234 -1.6946  1.2209
  153SOL    HW2  477   2.869   3.660   0.099  1.0771  1.9698 -1.4532
  154SOL     OW  478   4.494   4.555   2.980  0.0667  0.6487 -0.1725
  154SOL    HW1  479   4.575   4.511   2.953 -0.5927  0.4663 -1.9984
  154SOL    HW2  480   4.519   4.646   2.994  0.4879  0.7299 -1.3521
  155SOL     OW  481   2.771   1.269   1.350 -0.1229  0.0843 -0.1603
  155SOL    HW1  482   2.751   1.230   1.435 -0.5747  0.0920 -0.2592
  155SOL    HW2  483   2.694   1.323   1.330 -0.4020 -0.5937 -0.9729
  156SOL     OW  484   2.250   2.853   0.819 -0.6033 -0.6513 -0.3745
  156SOL    HW1  485   2.209   2.766   0.817 -1.6005 -0.2128 -2.3437
  156SOL    HW2  486   2.182   2.909   0.855 -0.3294 -0.5310 -0.0503
  157SOL     OW  487   1.904   0.241   1.488  0.1023 -0.4955 -0.0604
  157SOL    HW1  488   1.878   0.332   1.479  1.3780 -0.1441 -0.3598
  157SOL    HW2  489   1.901   0.206   1.399 -0.2774 -0.7234  0.0387
  158SOL     OW  490   1.930   0.236   2.670 -0.6882 -0.6122  0.4963
  158SOL    HW1  491   1.908   0.329   2.670 -0.7331 -0.4960 -2.5857
  158SOL    HW2  492   1.966   0.219   2.756  0.1760  2.4805  0.8534
  159SOL     OW  493   4.521   2.474   0.193  0.2682  0.0477 -0.9525
  159SOL    HW1  494   4.479   2.509   0.114  0.1155  0.5074 -0.6709
  159SOL    HW2  495   4.459   2.410   0.227  1.2881 -1.8001 -2.4155
  160SOL     OW  496   1.609   3.536   1.614 -0.1870 -0.2400 -0.2519
  160SOL    HW1  497   1.636   3.450   1.582 -0.7960 -1.1676  1.6015
  160SOL    HW2  498   1.680   3.563   1.672  0.3170  0.8612 -1.3168
  161SOL     OW  499   0.214   0.376   0.261 -0.1727  0.0205 -0.3291
  161SOL    HW1  500   0.120   0.375   0.276 -0.0128  1.8767  1.2915
  161SOL    HW2  501   0.228   0.446   0.198  0.1617  0.3431  0.0918
  162SOL     OW  502   0.996   0.004   3.260  0.5805 -0.2438 -0.0383
  162SOL    HW1  503   0.949  -0.016   3.179  0.9801  0.3433 -0.4234
  162SOL    HW2  504   0.977   0.097   3.276  1.1928 -0.1355  0.0768
  163SOL     OW  505   3.015   0.197   0.622 -0.0128  0.3932 -0.2711
  163SOL    HW1  506   2.963   0.259   0.572  0.3890  1.2372  0.3281
  163SOL    HW2  507   2.950   0.138   0.661 -0.2697 -1.1536 -2.8330
  164SOL     OW  508   4.474   3.974   2.857  1.2500 -0.2943 -0.0729
  164SOL    HW1  509   4.497   3.988   2.765 -2.3633 -0.4527 -1.1406
  164SOL    HW2  510   4.430   3.890   2.858  1.6041 -0.5088  1.9459
  165SOL     OW  511   4.128   3.106   1.948 -0.1520  0.2308  0.2555
  165SOL    HW1  512   4.176   3.088   1.867  1.3772  0.9977  0.9497
  165SOL    HW2  513   4.130   3.023   1.995 -1.4717 -0.3594 -0.6635
  166SOL     OW  514   2.532   4.335   1.924  0.0287  0.0345 -0.1844
  166SOL    HW1  515   2.572   4.354   1.840  0.2116  0.0847 -0.0863
  166SOL    HW2  516   2.446   4.298   1.902  0.2575 -0.3784 -0.3960
  167SOL     OW  517   3.105   2.761   2.261 -0.1523  0.7406 -0.4459
  167SOL    HW1  518   3.135   2.847   2.233 -0.6318  0.4221 -2.0403
  167SOL    HW2  519   3.096   2.711   2.180  0.8361 -1.0664  0.4936
  168SOL     OW  520   2.956   1.347   0.477  0.2649  0.1727 -0.4153
  168SOL    HW1  521   3.026   1.412   0.472 -1.2686  2.1383  1.5532
  168SOL    HW2  522   2.956   1.318   0.568 -0.5911 -0.8249 -0.7112
  169SOL     OW  523   3.577   2.971   3.053 -0.3270 -0.1108  0.4219
  169SOL    HW1  524   3.607   2.882   3.038  1.3725  0.1838  1.7124
  169SOL    HW2  525   3.613   3.021   2.979  1.1345 -0.0486  1.1267
  170SOL     OW  526   2.042   2.004   2.033 -0.2689  0.3253  0.1566
  170SOL    HW1  527   2.118   1.948   2.021 -1.4175 -0.6656 -4.0217
  170SOL    HW2  528   2.058   2.079   1.976 -1.0342  1.7565  1.7399
  171SOL     OW  529   2.052   4.660   1.742  0.1601 -0.2204  0.0158
  171SOL    HW1  530   2.023   4.600   1.674 -0.2408  2.3800 -2.2597
  171SOL    HW2  531   1.972   4.707   1.768  0.6510  0.1318  0.9542
  172SOL     OW  532   4.069   4.409   1.539 -0.1723 -0.0746  0.3441
  172SOL    HW1  533   4.005   4.449   1.481  1.7808  0.9737 -1.1904
  172SOL    HW2  534   4.040   4.318   1.547 -1.9224  0.4034 -0.1419
  173SOL     OW  535   0.930   4.464   0.958  0.1936  0.8231  0.6057
  173SOL    HW1  536   0.995   4.459   1.028  1.5304  0.2392 -0.6121
  173SOL    HW2  537   0.981   4.491   0.881 -0.5446 -1.8237 -0.9206
  174SOL     OW  538   4.329   1.765   2.975  0.7040  0.7253 -0.2608
  174SOL    HW1  539   4.364   1.678   2.998 -0.4170  0.6571  1.3970
  174SOL    HW2  540   4.256   1.747   2.916  1.9818  0.7379 -1.9267
  175SOL     OW  541   3.540   0.606   2.532 -0.1202  0.1722  0.1220
  175SOL    HW1  542   3.547   0.526   2.585  0.5852 -0.7698 -1.3439
  175SOL    HW2  543   3.534   0.676   2.597  0.4167 -0.9601  1.4606
  176SOL     OW  544   3.807   3.790   0.749 -0.1322  0.5133  0.2415
  176SOL    HW1  545   3.836   3.715   0.698 -0.5862 -0.0755  0.8343
  176SOL    HW2  546   3.878   3.807   0.811  0.0994  0.7698 -0.0880
  177SOL     OW  547   2.917   2.630   1.741 -0.3148  0.1829  0.0207
  177SOL    HW1  548   2.919   2.558   1.678  0.8695  0.1443  0.0759
  177SOL    HW2  549   2.902   2.588   1.826 -1.0610  0.1526 -0.1187
  178SOL     OW  550   1.182   1.062   2.308  0.6023 -1.0093 -0.4101
  178SOL    HW1  551   1.204   1.154   2.321  0.7815 -1.0810 -0.1910
  178SOL    HW2  552   1.252   1.014   2.352  0.7281 -1.2564 -0.8705
  179SOL     OW  553   4.337   0.786   0.419 -0.0848  0.0535  0.0100
  179SOL    HW1  554   4.379   0.845   0.356 -0.0691  1.3809  1.2200
  179SOL    HW2  555   4.258   0.756   0.374 -0.4583  1.5506 -0.3920
  180SOL     OW  556   4.662   3.694   2.239  0.0132 -0.1638 -0.5700
  180SOL    HW1  557   4.755   3.712   2.225 -0.0784 -0.9863 -2.5904
  180SOL    HW2  558   4.660   3.641   2.319  1.3069 -0.3260 -0.6192
  181SOL     OW  559   3.391   2.710   1.665  0.0915  0.0227 -0.1123
  181SOL    HW1  560   3.364   2.660   1.588 -0.8663  0.3259  0.0144
  181SOL    HW2  561   3.486   2.719   1.656 -0.0695  0.4448 -1.4880
  182SOL     OW  562   0.235   4.071   0.405 -0.0438 -0.3634 -0.0336
  182SOL    HW1  563   0.192   4.154   0.426  1.2558  0.5096 -0.7316
  182SOL    HW2  564   0.308   4.095   0.349  0.6537 -1.9383  0.1517
  183SOL     OW  565   1.150   0.481   1.614  0.0932  0.7171  0.6760
  183SOL    HW1  566   1.191   0.396   1.629  1.1291  0.9149 -0.7729
  183SOL    HW2  567   1.057   0.465   1.624  0.1567 -0.9406 -0.9475
  184SOL     OW  568   4.405   2.707   1.138 -0.1537  0.8461 -0.4181
  184SOL    HW1  569   4.342   2.733   1.206 -1.5873 -1.6338 -0.6821
  184SOL    HW2  570   4.483   2.680   1.186 -0.7810  0.1103  0.2071
  185SOL     OW  571   3.769   2.821   0.531  0.0099  0.6522 -0.1332
  185SOL    HW1  572   3.848   2.867   0.501  0.4299 -1.0686 -1.8150
  185SOL    HW2  573   3.794   2.785   0.616  1.2586 -0.2840 -0.8484
  186SOL     OW  574   2.711   1.676   2.883  0.0069 -0.3677 -0.3418
  186SOL    HW1  575   2.648   1.719   2.940 -0.6413 -2.2841  0.4945
  186SOL    HW2  576   2.660   1.609   2.837  0.9419 -0.2321 -1.6401
  187SOL     OW  577   2.968   3.968   0.162  0.2276 -0.2261  0.7556
  187SOL    HW1  578   2.942   3.876   0.166 -0.9911  0.1516  3.5523
  187SOL    HW2  579   2.885   4.016   0.162  0.8108  0.9388 -1.5410
  188SOL     OW  580   0.597   3.457   2.785 -0.1677  0.0075  0.4399
  188SOL    HW1  581   0.584   3.544   2.824  0.0870 -0.2500  1.1245
  188SOL    HW2  582   0.538   3.400   2.835 -1.3081  0.0013 -0.8719
  189SOL     OW  583   1.344   1.033   2.013  0.0899 -0.1303 -0.5993
  189SOL    HW1  584   1.339   1.121   1.977 -0.4007  0.1698  0.1606
  189SOL    HW2  585   1.436   1.022   2.036 -0.0372  0.6708  0.4162
  190SOL     OW  586   4.058   1.416   0.206  0.3143 -0.0162 -0.1510
  190SOL    HW1  587   4.018   1.499   0.180  0.5706  0.7397  1.7328
  190SOL    HW2  588   4.018   1.351   0.147 -1.4941  1.1293 -0.2734
  191SOL     OW  589   0.696   4.523   2.171 -0.0871  0.4359  0.3063
  191SOL    HW1  590   0.622   4.562   2.125  0.7397 -0.7821 -2.3025
  191SOL    HW2  591   0.690   4.556   2.261 -4.6879 -0.8400  0.7038
  192SOL     OW  592   0.889   2.024   1.731  0.7140 -0.1439  0.0719
  192SOL    HW1  593   0.893   2.010   1.636 -3.4088 -0.5470 -0.2054
  192SOL    HW2  594   0.924   1.944   1.769  0.3931 -0.8842 -1.1575
  193SOL     OW  595   2.494   3.702   1.147 -0.3885 -0.0299  0.2476
  193SOL    HW1  596   2.538   3.787   1.153  1.5183 -1.0530  1.7149
  193SOL    HW2  597   2.450   3.692   1.231 -1.9275  0.1377 -0.5005
  194SOL     OW  598   1.141   4.521   2.099  0.0719  0.1012 -0.1513
  194SOL    HW1  599   1.070   4.458   2.090 -1.6855  1.9630 -0.1842
  194SOL    HW2  600   1.115   4.576   2.173  1.8292  0.4199  0.2616
  195SOL     OW  601   2.221   0.702   3.158  0.3945 -0.0371 -0.1206
  195SOL    HW1  602   2.249   0.626   3.209 -0.3948 -0.2747 -0.0271
  195SOL    HW2  603   2.301   0.732   3.113  1.0093 -0.0949  0.8924
  196SOL     OW  604   3.557   2.453   0.983 -0.4115  0.2615 -0.5189
  196SOL    HW1  605   3.469   2.449   1.019 -0.4951  0.6425 -0.6796
  196SOL    HW2  606   3.607   2.505   1.047 -0.5483  0.8985 -0.9189
  197SOL     OW  607   2.119   3.431   0.097  0.0238  0.4151  0.2391
  197SOL    HW1  608   2.053   3.363   0.081  0.3450  0.3823 -1.1255
  197SOL    HW2  609   2.168   3.399   0.172 -0.0170 -0.7408 -0.1962
  198SOL     OW  610   0.177   0.321   1.317 -0.4213  0.0522 -0.0098
  198SOL    HW1  611   0.145   0.409   1.297  0.3904  0.4547  0.4308
  198SOL    HW2  612   0.151   0.305   1.408  0.3969  0.2855  0.2717
  199SOL     OW  613   0.658   2.506   0.798  0.1509 -0.4104 -0.0616
  199SOL    HW1  614   0.599   2.436   0.826  0.0677 -0.4492 -0.3397
  199SOL    HW2  615   0.645   2.575   0.863 -0.6926 -0.1500 -0.4896
  200SOL     OW  616   1.574   4.583   1.897  0.4486 -0.4166  0.1157
  200SOL    HW1  617   1.506   4.542   1.950  0.8469 -1.7276 -0.3464
  200SOL    HW2  618   1.527   4.621   1.823 -0.0099  0.6820  0.9298
  201SOL     OW  619   2.752   2.176   1.548  0.5655  0.3345 -0.5086
  201SOL    HW1  620   2.683   2.224   1.593  0.6825  2.3122 -2.2628
  201SOL    HW2  621   2.794   2.123   1.616 -0.6457  1.4819  1.1997
  202SOL     OW  622   1.731   3.785   1.234 -0.0779 -0.1206 -0.0490
  202SOL    HW1  623   1.681   3.744   1.305  0.4391  0.2847  0.5509
  202SOL    HW2  624   1.792   3.717   1.206  1.4526  0.4991  1.6021
  203SOL     OW  625   2.724   3.128   1.935 -0.2299 -0.0552 -0.1510
  203SOL    HW1  626   2.672   3.208   1.934 -0.1065  0.1234  2.3350
  203SOL    HW2  627   2.814   3.157   1.926 -0.2632 -0.0110 -0.3423
  204SOL     OW  628   4.308   3.741   1.663  0.0176  0.0112  0.5895
  204SOL    HW1  629   4.243   3.805   1.691 -0.4524 -0.4022  0.4525
  204SOL    HW2  630   4.288   3.663   1.715 -1.6975 -1.2165 -1.7519
  205SOL     OW  631   2.534   1.951   1.422  0.2915  0.0818  0.6790
  205SOL    HW1  632   2.571   2.022   1.475  0.9905 -0.3521  0.7945
  205SOL    HW2  633   2.600   1.882   1.426  0.2388 -0.0589 -0.5637
  206SOL     OW  634   3.763   1.263   1.408 -0.4121 -0.2635 -0.3174
  206SOL    HW1  635   3.809   1.213   1.341  0.8849  0.6244 -0.1177
  206SOL    HW2  636   3.786   1.354   1.391 -1.1975  0.1037  0.4912
  207SOL     OW  637   0.443   3.831   0.174 -0.2808 -0.1719  0.0855
  207SOL    HW1  638   0.496   3.752   0.185  0.2380 -0.1832 -1.9851
  207SOL    HW2  639   0.492   3.900   0.219  1.4207 -0.2577 -1.5026
  208SOL     OW  640   1.586   0.100   1.239 -0.3502 -0.4258  0.6317
  208SOL    HW1  641   1.524   0.095   1.166  1.2791  0.7237 -0.9148
  208SOL    HW2  642   1.649   0.030   1.222 -0.0839 -0.3028  1.0862
  209SOL     OW  643   1.146   2.343   2.386  0.1112 -0.7455 -0.4091
  209SOL    HW1  644   1.124   2.379   2.472 -1.0814 -1.1793 -0.5134
  209SOL    HW2  645   1.241   2.352   2.380  0.2141 -0.6939  0.9518
  210SOL     OW  646   2.620   0.780   1.617 -0.1839  0.5089  0.1571
  210SOL    HW1  647   2.524   0.774   1.613 -0.2155  0.5795  0.7263
  210SOL    HW2  648   2.639   0.786   1.711  0.2566  2.3245 -0.0057
  211SOL     OW  649   4.666   2.280   2.344  0.0342 -0.0139 -0.7411
  211SOL    HW1  650   4.588   2.321   2.307  0.6651  1.3202 -0.6656
  211SOL    HW2  651   4.685   2.331   2.423  1.1343 -0.1304 -0.9105
  212SOL     OW  652   3.708   2.761   1.626  0.1547  0.3349 -0.0088
  212SOL    HW1  653   3.715   2.857   1.622  3.0654  0.1941 -0.2491
  212SOL    HW2  654   3.798   2.730   1.619 -0.7686 -2.4873 -0.6616
  213SOL     OW  655   0.481   3.887   1.760 -0.0207  0.2404 -0.7532
  213SOL    HW1  656   0.388   3.911   1.770  0.2587  0.3835  3.0726
  213SOL    HW2  657   0.528   3.970   1.772  0.6511 -0.1797 -0.4714
  214SOL     OW  658   1.226   1.218   0.587  0.3250  0.1739  0.4383
  214SOL    HW1  659   1.318   1.232   0.609  0.0515  1.4172  0.8667
  214SOL    HW2  660   1.190   1.307   0.575 -0.5861 -0.3182 -0.6754
  215SOL     OW  661   0.633   2.218   2.102  0.3450 -0.8715  0.1124
  215SOL    HW1  662   0.592   2.234   2.017  0.6048 -0.7464  0.0093
  215SOL    HW2  663   0.716   2.176   2.081  2.0729  2.3077  0.0813
  216SOL     OW  664   0.379   1.623   0.606 -0.1625 -0.1282  0.7478
  216SOL    HW1  665   0.291   1.620   0.645 -2.9373 -1.0559 -4.6115
  216SOL    HW2  666   0.400   1.716   0.601 -0.7105  0.1023  2.2161
  217SOL     OW  667   0.973   2.426   3.150 -0.7363  0.2778  0.2563
  217SOL    HW1  668   1.010   2.457   3.233 -0.2470  1.5325 -0.4017
  217SOL    HW2  669   0.921   2.500   3.118 -1.6965 -0.5348 -0.1070
  218SOL     OW  670   3.919   0.573   0.088 -0.3978 -0.1295  0.0139
  218SOL    HW1  671   3.894   0.589  -0.002  0.7971 -0.4761 -0.3993
  218SOL    HW2  672   3.970   0.650   0.113  0.2918 -0.5727 -0.0085
  219SOL     OW  673   0.005   2.030   0.667 -0.1763  0.6232 -0.3074
  219SOL    HW1  674  -0.090   2.020   0.660 -0.0467 -0.7002 -0.4180
  219SOL    HW2  675   0.037   1.944   0.694  0.9959  1.0499 -0.2536
  220SOL     OW  676   0.737   1.356   1.128 -0.1098 -0.1516  0.1040
  220SOL    HW1  677   0.802   1.423   1.107  0.1363 -0.1556  0.8042
  220SOL    HW2  678   0.760   1.328   1.217  0.2458 -1.6998 -0.4414
  221SOL     OW  679   0.427   1.893   2.042  0.3221 -0.5475  0.6622
  221SOL    HW1  680   0.416   1.980   2.082 -0.9820 -0.2611 -0.2753
  221SOL    HW2  681   0.340   1.868   2.013  0.8044 -1.8754  0.2728
  222SOL     OW  682   1.485   1.272   0.082  0.0462  0.3275 -0.2911
  222SOL    HW1  683   1.444   1.339   0.137  2.7882  1.9181 -0.0016
  222SOL    HW2  684   1.500   1.198   0.141  0.5463  0.9938  0.4257
  223SOL     OW  685   4.316   1.292   0.335  0.1936  0.2357 -0.6078
  223SOL    HW1  686   4.254   1.313   0.265 -0.7694 -0.2835  0.0619
  223SOL    HW2  687   4.265   1.301   0.416  0.9774 -0.2384 -0.0436
  224SOL     OW  688   0.252   1.978   0.230 -0.2106 -0.4548  0.2246
  224SOL    HW1  689   0.255   1.883   0.233 -0.1583 -0.4587  0.0720
  224SOL    HW2  690   0.248   2.006   0.321  1.1246 -0.5580  0.3346
  225SOL     OW  691   1.204   1.424   0.931  0.3268 -0.1331  0.2420
  225SOL    HW1  692   1.264   1.443   1.003  4.0741 -0.8741 -2.3865
  225SOL    HW2  693   1.190   1.509   0.889 -0.5049  0.0336  0.8332
  226SOL     OW  694   3.646   3.167   2.856 -0.8756  0.4316  0.1917
  226SOL    HW1  695   3.737   3.192   2.870 -0.5274 -0.1119 -1.0369
  226SOL    HW2  696   3.620   3.213   2.776 -0.7159 -1.7587 -1.2042
  227SOL     OW  697   2.485   2.988   1.205 -0.1886 -0.0913 -0.0090
  227SOL    HW1  698   2.398   2.947   1.209  0.0325 -0.4770  1.0787
  227SOL    HW2  699   2.482   3.041   1.125 -1.3097 -0.3568 -0.1677
  228SOL     OW  700   0.539   0.458   1.131  0.1401  0.3691  0.5272
  228SOL    HW1  701   0.548   0.367   1.158 -1.1320  0.4672  1.3908
  228SOL    HW2  702   0.574   0.509   1.204  3.3118  0.6138 -1.0002
  229SOL     OW  703   0.142   0.670   2.832  0.4304  0.3616  0.0123
  229SOL    HW1  704   0.143   0.752   2.782  0.8603  1.4802  1.7544
  229SOL    HW2  705   0.206   0.684   2.901  0.6396 -1.5479  0.2605
  230SOL     OW  706   3.905   3.070   2.499 -0.6585 -0.3079  0.0304
  230SOL    HW1  707   3.953   3.051   2.579 -2.4236 -1.1916  0.9381
  230SOL    HW2  708   3.953   3.142   2.458  2.3919 -2.2106 -0.0150
  231SOL     OW  709   4.161   1.448   2.956 -0.0824 -0.3138 -0.5337
  231SOL    HW1  710   4.134   1.427   3.046 -1.5048 -2.8066 -1.4510
  231SOL    HW2  711   4.081   1.439   2.904  0.6348  1.4163 -2.0530
  232SOL     OW  712   1.405   1.599   1.386  0.0301 -0.4192  0.0418
  232SOL    HW1  713   1.457   1.608   1.307 -2.4507 -0.4363 -1.7045
  232SOL    HW2  714   1.413   1.507   1.410  0.7546 -0.4255 -0.1997
  233SOL     OW  715   0.577   2.574   0.475 -0.1214  0.3771  0.2050
  233SOL    HW1  716   0.597   2.547   0.386  0.2711  0.4998  0.2556
  233SOL    HW2  717   0.573   2.492   0.525 -0.3635  0.3070  0.0735
  234SOL     OW  718   1.206   3.882   3.109 -0.3236 -0.2618 -0.2705
  234SOL    HW1  719   1.252   3.843   3.034 -1.5378 -2.4675  0.0256
  234SOL    HW2  720   1.225   3.823   3.182  0.7306  1.7817  1.1848
  235SOL     OW  721   3.621   0.448   2.062 -0.6617 -0.2336 -0.3890
  235SOL    HW1  722   3.651   0.475   2.149  0.2420  0.7231 -0.9795
  235SOL    HW2  723   3.563   0.373   2.079 -1.5067  0.7019  1.1334
  236SOL     OW  724   3.155   0.901   3.262  0.1443 -0.1497 -0.0758
  236SOL    HW1  725   3.082   0.839   3.264 -0.4193  0.5144  1.4911
  236SOL    HW2  726   3.186   0.905   3.353 -0.1203  2.1559 -0.0342
  237SOL     OW  727   1.301   3.907   1.228  0.5346  0.3207 -0.0013
  237SOL    HW1  728   1.374   3.854   1.195  1.0461 -0.5100  2.2586
  237SOL    HW2  729   1.317   3.995   1.194  2.1458 -0.0273 -0.2240
  238SOL     OW  730   3.561   1.013   2.243  0.2794  0.2715 -0.5163
  238SOL    HW1  731   3.523   0.931   2.274  2.3253  0.2211  2.1694
  238SOL    HW2  732   3.524   1.081   2.299  2.6218  0.4227  1.0154
  239SOL     OW  733   1.552   2.557   2.728 -0.8160 -0.2719  0.3143
  239SOL    HW1  734   1.464   2.596   2.722 -1.1975 -0.9528  1.1879
  239SOL    HW2  735   1.568   2.549   2.822  0.4856  0.4573  0.1790
  240SOL     OW  736   2.401   3.676   0.565 -0.1240 -0.1023  0.0504
  240SOL    HW1  737   2.370   3.661   0.655  2.7102  0.7560  1.2708
  240SOL    HW2  738   2.485   3.630   0.561  0.0248  0.2667 -2.0426
  241SOL     OW  739   1.165   3.353   3.253 -0.1078 -0.1960 -0.5744
  241SOL    HW1  740   1.224   3.393   3.317 -0.0190 -1.0102 -0.1313
  241SOL    HW2  741   1.130   3.276   3.297  0.4703 -1.1564 -1.7385
  242SOL     OW  742   2.991   0.776   2.221  0.1621  0.2100 -0.4614
  242SOL    HW1  743   3.035   0.861   2.224 -0.1828  0.3668  0.5017
  242SOL    HW2  744   2.968   0.765   2.129  0.1912  1.1804 -0.5997
  243SOL     OW  745   2.546   3.322   1.925  0.3116  0.1626 -0.4415
  243SOL    HW1  746   2.614   3.390   1.919 -0.3233  1.1768  2.4512
  243SOL    HW2  747   2.481   3.348   1.860  0.6065  1.7298 -0.1615
  244SOL     OW  748   1.953   3.652   0.003 -0.0100 -0.0006 -0.5200
  244SOL    HW1  749   2.027   3.605   0.041  1.5597  0.9397 -2.2364
  244SOL    HW2  750   1.937   3.607  -0.080 -0.3901  0.6934 -0.8260
  245SOL     OW  751   2.804   1.024   1.064 -0.5469  0.5871  0.2254
  245SOL    HW1  752   2.799   1.057   1.154 -1.6183  2.6110 -0.5076
  245SOL    HW2  753   2.721   0.979   1.050  0.2007 -0.9776  0.6671
  246SOL     OW  754   2.371   0.336   2.837 -0.2431 -0.5442 -0.0329
  246SOL    HW1  755   2.396   0.422   2.803 -1.5200 -0.5871 -1.1262
  246SOL    HW2  756   2.403   0.337   2.928 -0.8461  1.3705  0.2155
  247SOL     OW  757   4.697   0.994   3.229 -0.6190 -0.2384 -0.2460
  247SOL    HW1  758   4.616   1.016   3.276 -0.4930 -0.5014  0.1071
  247SOL    HW2  759   4.668   0.940   3.156 -0.7213 -0.8257  0.2129
  248SOL     OW  760   0.535   4.171   2.025  0.3603  0.4037  0.2723
  248SOL    HW1  761   0.552   4.077   2.020 -1.8814 -0.0502 -0.1651
  248SOL    HW2  762   0.589   4.209   1.956 -1.1001 -1.0109 -1.7772
  249SOL     OW  763   0.640   4.424   1.865  0.4640  0.1209  0.8205
  249SOL    HW1  764   0.581   4.463   1.800 -1.3252 -0.8203  1.8185
  249SOL    HW2  765   0.630   4.479   1.943 -1.6439 -1.8637  2.0542
  250SOL     OW  766   1.023   4.038   1.180  0.1686 -0.7134 -0.3655
  250SOL    HW1  767   1.059   3.959   1.221  0.8235 -1.0953 -1.5999
  250SOL    HW2  768   1.018   4.015   1.087  0.0563  0.5925 -0.6912
  251SOL     OW  769   0.177   3.177   2.518 -0.8143 -0.3072  0.2484
  251SOL    HW1  770   0.185   3.271   2.538 -1.7007 -0.4990  1.6475
  251SOL    HW2  771   0.143   3.175   2.429  0.9963  0.6492 -0.5384
  252SOL     OW  772   0.670   1.662   0.476  0.2974 -0.2681  0.0726
  252SOL    HW1  773   0.687   1.592   0.414 -1.2146  0.6829 -1.4980
  252SOL    HW2  774   0.577   1.654   0.497 -0.2574  1.9888 -1.1563
  253SOL     OW  775   1.788   2.047   1.019 -0.0936  0.3340 -0.4077
  253SOL    HW1  776   1.837   2.129   1.009 -0.8157  1.1033  1.7490
  253SOL    HW2  777   1.833   2.001   1.090 -0.7001 -0.3371 -0.4487
  254SOL     OW  778   3.153   1.305   2.973  0.3003  0.5612  0.3813
  254SOL    HW1  779   3.215   1.379   2.971  1.4040 -0.3357 -1.3670
  254SOL    HW2  780   3.125   1.296   2.882 -0.1806 -0.8711  0.6569
  255SOL     OW  781   0.838   3.590   0.866 -0.1994 -0.1512 -0.5480
  255SOL    HW1  782   0.785   3.634   0.800 -1.7667 -2.3793 -0.8895
  255SOL    HW2  783   0.925   3.630   0.857 -0.8706  1.0421 -2.5212
  256SOL     OW  784   0.234   3.255   1.017  0.3201  0.6052  0.1086
  256SOL    HW1  785   0.144   3.276   1.043 -0.1144 -0.0307 -0.8433
  256SOL    HW2  786   0.268   3.337   0.981 -0.1136  0.6752 -0.1594
  257SOL     OW  787   1.869   4.035   0.479  0.9370  0.2971  0.0517
  257SOL    HW1  788   1.812   4.026   0.402 -0.7555  1.1574  1.1402
  257SOL    HW2  789   1.840   3.966   0.539  2.6857 -0.7945 -0.2809
  258SOL     OW  790   2.635   2.787   3.055 -0.4116  0.0257  0.3620
  258SOL    HW1  791   2.618   2.776   3.148 -0.9714 -2.1895  0.0707
  258SOL    HW2  792   2.578   2.722   3.013  0.9594 -0.1165 -1.3875
  259SOL     OW  793   4.665   1.310   1.185 -0.2759 -0.3470  0.4185
  259SOL    HW1  794   4.749   1.337   1.148  0.5901 -1.6508  1.3776
  259SOL    HW2  795   4.644   1.378   1.249  0.6110 -0.5638  0.9602
  260SOL     OW  796   1.251   1.889   1.573 -0.2589  0.2457 -0.1988
  260SOL    HW1  797   1.218   1.867   1.486  0.2527  0.9473 -0.5856
  260SOL    HW2  798   1.271   1.983   1.568  0.7019  0.0833  0.3659
  261SOL     OW  799   2.977   3.259   2.649  0.4960 -0.1728  0.0110
  261SOL    HW1  800   3.062   3.288   2.617  0.3115  0.3194 -0.0589
  261SOL    HW2  801   2.996   3.213   2.730  0.9063 -0.8391 -0.4570
  262SOL     OW  802   4.384   4.130   3.028  0.3174  0.4227 -0.4067
  262SOL    HW1  803   4.418   4.098   2.945 -1.0109  1.2464 -1.3082
  262SOL    HW2  804   4.357   4.051   3.075  0.8885 -0.0357 -0.8297
  263SOL     OW  805   4.109   4.214   1.312  0.6428 -0.2807  0.1794
  263SOL    HW1  806   4.187   4.159   1.304  0.8248 -0.2416  1.4315
  263SOL    HW2  807   4.061   4.177   1.387  0.7817  1.2527  1.0718
  264SOL     OW  808   3.517   0.033   1.631 -0.4813 -0.3083 -0.6386
  264SOL    HW1  809   3.579   0.058   1.699 -0.8998 -1.8003  0.3414
  264SOL    HW2  810   3.572   0.014   1.554  0.1009  0.1835 -0.3541
  265SOL     OW  811   2.825   1.092   2.051 -0.2154 -0.2852  0.4424
  265SOL    HW1  812   2.780   1.171   2.021  1.2917  0.1873 -0.6886
  265SOL    HW2  813   2.838   1.106   2.144 -0.3575  0.6001  0.3368
  266SOL     OW  814   3.910   0.384   3.153  1.0973 -0.2980  0.3059
  266SOL    HW1  815   3.898   0.291   3.173 -2.9573 -0.4784 -1.9565
  266SOL    HW2  816   4.004   0.393   3.137  1.7361 -3.8245  1.1801
  267SOL     OW  817   2.053   0.726   0.409  0.8498  0.3821 -0.3667
  267SOL    HW1  818   2.059   0.701   0.316 -3.2422 -1.2707 -0.3709
  267SOL    HW2  819   2.050   0.821   0.407  1.5097  0.4103 -1.8364
  268SOL     OW  820   2.131   3.891   2.450  0.1862  0.1787 -0.6821
  268SOL    HW1  821   2.173   3.815   2.407  2.2710  0.3130  0.9512
  268SOL    HW2  822   2.164   3.966   2.401 -0.0108  0.1604 -0.8440
  269SOL     OW  823   2.683   3.964   0.407  0.1753  0.4802  0.1988
  269SOL    HW1  824   2.766   3.970   0.454  0.4556 -0.0117 -0.2232
  269SOL    HW2  825   2.622   3.929   0.472  0.9777 -1.9549 -0.2489
  270SOL     OW  826   2.970   0.703   1.407  0.0572 -0.3504  0.0981
  270SOL    HW1  827   2.902   0.635   1.405 -1.2406  0.8863  0.4334
  270SOL    HW2  828   2.921   0.784   1.421  1.6846  0.5020  1.0521
  271SOL     OW  829   4.675   2.116   0.964 -0.2939 -0.4502  0.3774
  271SOL    HW1  830   4.690   2.201   1.007 -0.8756 -0.1356 -0.0345
  271SOL    HW2  831   4.732   2.118   0.887 -0.6285 -0.2498  0.1315
  272SOL     OW  832   4.411   0.219   3.110  0.3385 -0.1423 -0.0308
  272SOL    HW1  833   4.479   0.153   3.123 -0.2261 -0.5771  0.7785
  272SOL    HW2  834   4.392   0.251   3.198 -0.1166  0.3768 -0.3110
  273SOL     OW  835   3.300   2.133   0.277  0.0523 -0.1720  0.1842
  273SOL    HW1  836   3.303   2.213   0.328  2.6777 -0.3516  0.4262
  273SOL    HW2  837   3.261   2.068   0.336 -1.1661  0.6625  0.3255
  274SOL     OW  838   4.642   4.520   1.741 -0.2177 -0.0527 -0.0808
  274SOL    HW1  839   4.608   4.447   1.689  1.7588 -0.0119 -1.5227
  274SOL    HW2  840   4.596   4.597   1.707 -3.0468 -0.6008  2.1049
  275SOL     OW  841   1.903   2.038   1.531 -0.1710  0.4073 -0.3600
  275SOL    HW1  842   1.842   2.107   1.555 -0.2583  0.4665 -0.7431
  275SOL    HW2  843   1.986   2.084   1.517  0.0482  0.2791  0.5067
  276SOL     OW  844   1.670   0.842   2.476 -0.0409 -0.3922  0.1988
  276SOL    HW1  845   1.628   0.920   2.441  0.2289  0.3194  1.4006
  276SOL    HW2  846   1.641   0.838   2.567  0.6036 -1.2242  0.3815
  277SOL     OW  847   3.206   0.805   1.481 -0.2095 -0.1681  0.0817
  277SOL    HW1  848   3.131   0.768   1.435  0.3679 -0.6136 -0.5045
  277SOL    HW2  849   3.215   0.893   1.444  0.2774 -0.5392 -0.6868
  278SOL     OW  850   1.567   2.125   3.103 -0.1369  0.5323 -0.0216
  278SOL    HW1  851   1.644   2.073   3.083  0.9708  1.0145  2.6063
  278SOL    HW2  852   1.520   2.075   3.169 -0.2299  1.7812  0.8989
  279SOL     OW  853   4.594   1.641   2.840  0.7027  0.6702 -0.5730
  279SOL    HW1  854   4.657   1.713   2.852  1.0542  0.1759  0.8437
  279SOL    HW2  855   4.549   1.635   2.924 -0.5807  0.3862 -1.2636
  280SOL     OW  856   1.212   2.948   1.490 -0.4078  0.1443  0.3425
  280SOL    HW1  857   1.207   3.003   1.568 -1.0712 -0.8152  0.9972
  280SOL    HW2  858   1.135   2.971   1.438 -0.0712  0.6431  0.0602
  281SOL     OW  859   1.829   3.426   2.361 -0.5602 -0.3277 -0.3827
  281SOL    HW1  860   1.853   3.434   2.269  0.3362 -1.6829 -0.3027
  281SOL    HW2  861   1.906   3.456   2.409 -0.0882 -1.8528 -0.1131
  282SOL     OW  862   4.313   3.490   1.790 -0.1727 -0.2803  0.0761
  282SOL    HW1  863   4.357   3.407   1.770 -1.1562 -0.3574 -2.0978
  282SOL    HW2  864   4.276   3.477   1.877  2.5073 -0.8470  1.2336
  283SOL     OW  865   3.075   3.868   2.290 -0.3488  0.1431 -0.2023
  283SOL    HW1  866   3.086   3.920   2.369 -2.0698 -1.0538  0.8699
  283SOL    HW2  867   3.155   3.815   2.284  1.3912  2.6902 -1.2590
  284SOL     OW  868   1.004   3.492   1.162 -0.1940  0.2648  0.7022
  284SOL    HW1  869   0.915   3.482   1.196 -0.2762  0.7416  0.6261
  284SOL    HW2  870   1.059   3.490   1.241 -0.0574 -2.1522  0.6420
  285SOL     OW  871   1.830   4.608   2.298 -0.4143 -0.2586 -0.0738
  285SOL    HW1  872   1.915   4.641   2.327  0.0129 -0.0006 -1.5591
  285SOL    HW2  873   1.836   4.513   2.309 -0.4036 -0.1450  0.9980
  286SOL     OW  874   3.034   2.470   0.113  0.4995  0.8276  0.8103
  286SOL    HW1  875   3.067   2.515   0.035  0.0639 -0.3484 -0.0896
  286SOL    HW2  876   3.066   2.380   0.103  0.5552  0.6958  2.0733
  287SOL     OW  877   2.106   3.244   3.009  0.1211  0.0165 -0.3604
  287SOL    HW1  878   2.176   3.259   2.945 -0.0522 -0.4592 -0.6662
  287SOL    HW2  879   2.152   3.211   3.086  0.2762  0.0860 -0.4222
  288SOL     OW  880   4.089   4.448   2.422 -0.6214  0.2741  0.6088
  288SOL    HW1  881   4.037   4.512   2.373 -2.1308 -0.2182  1.4746
  288SOL    HW2  882   4.055   4.453   2.512 -0.7342 -1.6609  0.7189
  289SOL     OW  883   1.460   3.627   1.823  0.2134 -0.0874 -0.1996
  289SOL    HW1  884   1.510   3.603   1.745 -0.6604 -0.5052 -0.6342
  289SOL    HW2  885   1.503   3.579   1.894 -0.4733 -1.6437 -0.7997
  290SOL     OW  886   3.941   0.420   1.716 -0.4518 -0.5957  0.3215
  290SOL    HW1  887   4.007   0.403   1.649 -1.0647 -2.4365  0.1381
  290SOL    HW2  888   3.957   0.511   1.743 -0.5025  0.4106 -2.6531
  291SOL     OW  889   3.998   4.698   2.922  0.1801 -0.3736  0.3962
  291SOL    HW1  890   4.010   4.757   2.847 -2.4905 -1.5095 -1.0350
  291SOL    HW2  891   4.061   4.628   2.907 -0.2748 -0.5551 -0.7895
  292SOL     OW  892   0.528   4.353   3.105  0.2032 -0.0654  0.1610
  292SOL    HW1  893   0.493   4.403   3.178  0.9286  1.8272 -0.7389
  292SOL    HW2  894   0.617   4.331   3.131  1.1355  2.2534 -0.8508
  293SOL     OW  895   2.256   3.285   0.985 -0.1415  0.6179 -0.0840
  293SOL    HW1  896   2.249   3.362   1.041  0.2755  1.5060 -1.2064
  293SOL    HW2  897   2.169   3.246   0.987 -0.5633  1.5306 -0.0519
  294SOL     OW  898   3.489   1.199   1.378  0.2441 -0.6199  0.0853
  294SOL    HW1  899   3.584   1.208   1.391  0.4589  0.3455 -1.8117
  294SOL    HW2  900   3.480   1.122   1.322 -0.1560 -0.9909  0.6432
  295SOL     OW  901   2.241   1.103   2.910  0.4239 -0.0185  0.3192
  295SOL    HW1  902   2.263   1.165   2.840 -2.7529 -0.8555 -1.6543
  295SOL    HW2  903   2.183   1.039   2.868 -0.9199 -1.1322  3.5302
  296SOL     OW  904   0.957   2.879   1.728  0.9248 -0.5593  0.6047
  296SOL    HW1  905   0.990   2.891   1.817  1.5399 -2.4110  0.6631
  296SOL    HW2  906   1.020   2.820   1.687 -1.1642 -2.6063  0.0775
  297SOL     OW  907   2.291   1.949   2.390  0.5130 -0.8200  0.5926
  297SOL    HW1  908   2.304   2.044   2.384 -1.7802 -0.5636 -1.7210
  297SOL    HW2  909   2.369   1.912   2.348  0.2656  0.1418 -0.7656
  298SOL     OW  910   2.223   2.837   2.998  0.7527 -0.5642 -0.1415
  298SOL    HW1  911   2.221   2.923   3.039 -0.3290 -0.8614  0.4559
  298SOL    HW2  912   2.233   2.855   2.905 -2.2499  0.3599 -0.3774
  299SOL     OW  913   4.565   0.365   1.254  0.7197 -0.0385  0.6664
  299SOL    HW1  914   4.628   0.428   1.219  0.7983 -0.3978  0.1625
  299SOL    HW2  915   4.532   0.407   1.334 -0.4393  1.3939 -0.4922
  300SOL     OW  916   1.598   3.939   2.375 -0.4909  0.4772 -0.8719
  300SOL    HW1  917   1.518   3.962   2.422  0.7303  2.4507  0.3768
  300SOL    HW2  918   1.628   4.022   2.337  1.3191 -0.0457 -0.6874
  301SOL     OW  919   4.148   1.530   1.120 -0.0961 -0.0168  0.6674
  301SOL    HW1  920   4.160   1.435   1.116  1.1251  0.1692 -0.4547
  301SOL    HW2  921   4.236   1.566   1.123 -0.4889  1.1312 -0.4722
  302SOL     OW  922   0.676   1.057   0.074  0.0349 -0.5832  0.3345
  302SOL    HW1  923   0.709   0.968   0.084 -0.3068 -0.7778 -0.1728
  302SOL    HW2  924   0.652   1.062  -0.019  0.0295  0.0274  0.3693
  303SOL     OW  925   2.261   3.898   2.896 -0.3509 -0.5300  0.4276
  303SOL    HW1  926   2.302   3.814   2.916  1.2376 -0.2407 -1.2937
  303SOL    HW2  927   2.174   3.876   2.864 -0.0468 -1.4922  0.2349
  304SOL     OW  928   0.484   4.001   3.132  0.2448  0.1384  0.3026
  304SOL    HW1  929   0.437   4.063   3.077 -0.7367 -0.0128  0.9469
  304SOL    HW2  930   0.574   4.034   3.134 -0.0909  1.1033  0.0199
  305SOL     OW  931   0.030   4.357   1.149 -0.1195  0.7325 -0.1514
  305SOL    HW1  932  -0.027   4.294   1.192  1.3784 -0.4284  0.2148
  305SOL    HW2  933   0.045   4.320   1.062  0.3299  0.8581 -0.1293
  306SOL     OW  934   0.814   1.124   1.409 -0.4384  0.7318 -0.5378
  306SOL    HW1  935   0.833   1.215   1.385 -1.3071  1.0900  0.0733
  306SOL    HW2  936   0.779   1.130   1.498  2.5334 -0.5110  0.8350
  307SOL     OW  937   4.352   3.742   2.800 -0.7827 -0.2442  0.1796
  307SOL    HW1  938   4.337   3.660   2.847 -1.5690  0.4017  1.0769
  307SOL    HW2  939   4.309   3.729   2.715 -2.4018 -0.1464  0.9568
  308SOL     OW  940   2.848   0.564   2.659  0.4012 -0.2837  0.6868
  308SOL    HW1  941   2.928   0.577   2.608 -0.5837  1.5339 -0.5264
  308SOL    HW2  942   2.789   0.634   2.629 -1.1464 -0.7078  2.5321
  309SOL     OW  943   1.981   3.242   0.975 -0.3362 -0.0122 -0.0288
  309SOL    HW1  944   1.929   3.317   0.946 -0.7786 -0.8224 -1.3992
  309SOL    HW2  945   1.939   3.213   1.056 -1.0095  0.3459 -0.2471
  310SOL     OW  946   4.370   2.926   2.622  0.2905 -0.1575 -0.1549
  310SOL    HW1  947   4.365   2.931   2.526  0.2003  0.9850 -0.1098
  310SOL    HW2  948   4.373   3.018   2.650  1.4284 -0.4801  0.8778
  311SOL     OW  949   3.338   1.851   3.221 -0.4496 -0.0730  0.2247
  311SOL    HW1  950   3.310   1.773   3.173 -0.5154 -1.0037  1.6992
  311SOL    HW2  951   3.264   1.911   3.216 -0.3182 -0.0081 -1.1076
  312SOL     OW  952   3.943   1.946   1.701  0.2485 -0.0311  0.1447
  312SOL    HW1  953   3.911   1.947   1.792  2.0056 -1.4004  0.8338
  312SOL    HW2  954   3.964   1.854   1.684  0.4761  0.2974 -1.4828
  313SOL     OW  955   0.223   3.706   2.733  0.4054  0.4680 -0.3604
  313SOL    HW1  956   0.192   3.780   2.681 -0.7822  0.7939  0.7836
  313SOL    HW2  957   0.313   3.728   2.754  0.2154  1.3527 -0.4406
  314SOL     OW  958   3.638   0.101   0.157  0.4202 -0.1430 -0.0883
  314SOL    HW1  959   3.669   0.116   0.068 -0.6171 -2.3554 -0.9193
  314SOL    HW2  960   3.608   0.010   0.157 -0.9397  0.2057  2.1272
  315SOL     OW  961   2.462   4.608   1.176  0.9582 -0.5576 -0.2618
  315SOL    HW1  962   2.415   4.637   1.098  1.7267  0.2178 -0.4585
  315SOL    HW2  963   2.436   4.671   1.244  2.2044  0.3181 -0.5484
  316SOL     OW  964   1.550   0.305   3.232 -0.2848  0.4413  0.4194
  316SOL    HW1  965   1.591   0.357   3.301 -1.4001  1.1815  0.5370
  316SOL    HW2  966   1.570   0.354   3.151 -0.9255  0.8121  0.4786
  317SOL     OW  967   2.297   4.583   0.589  0.1814 -0.3100 -0.8710
  317SOL    HW1  968   2.306   4.487   0.594  0.5566 -0.3057 -1.3231
  317SOL    HW2  969   2.277   4.600   0.497  2.2602  0.1947 -1.2833
  318SOL     OW  970   2.688   2.500   1.326  0.1574  0.4083 -0.3734
  318SOL    HW1  971   2.668   2.586   1.289  3.0393  1.4504  0.2339
  318SOL    HW2  972   2.657   2.504   1.416 -1.0099  0.2214 -0.7422
  319SOL     OW  973   0.558   1.352   2.587  0.2234  0.1258 -0.1650
  319SOL    HW1  974   0.526   1.435   2.551 -0.9051 -1.2656 -2.6952
  319SOL    HW2  975   0.479   1.306   2.614  0.9607  0.5683  3.1957
  320SOL     OW  976   1.011   2.106   2.370  1.1101  0.1611 -0.4386
  320SOL    HW1  977   0.920   2.137   2.376  0.8361 -0.6637 -0.1903
  320SOL    HW2  978   1.063   2.186   2.370  0.3966  0.6420 -0.3173
  321SOL     OW  979   3.294   0.108   2.192  0.1198 -0.0645 -0.0474
  321SOL    HW1  980   3.335   0.183   2.235 -0.2117 -0.5968  1.2504
  321SOL    HW2  981   3.362   0.041   2.190  0.3926  0.2344 -1.1370
  322SOL     OW  982   2.416   4.054   0.909 -0.1164 -0.2243 -0.4046
  322SOL    HW1  983   2.486   3.991   0.920 -0.8083 -0.9541 -0.0606
  322SOL    HW2  984   2.422   4.111   0.986  1.3765  1.0347 -1.3984
  323SOL     OW  985   2.001   0.069   0.247 -0.1056  0.0858 -0.7008
  323SOL    HW1  986   1.936   0.054   0.315  0.1879  1.1383 -0.1661
  323SOL    HW2  987   1.961   0.036   0.167 -1.0350  0.1422 -0.2656
  324SOL     OW  988   3.425   2.173   1.070 -0.3471 -0.6734  0.6062
  324SOL    HW1  989   3.337   2.208   1.081  0.2594  1.8309 -1.4554
  324SOL    HW2  990   3.446   2.188   0.978  2.3011 -1.0022  1.0725
  325SOL     OW  991   1.430   2.371   2.389  0.3292  0.1269  0.1102
  325SOL    HW1  992   1.411   2.365   2.483  0.2193 -0.8483  0.0293
  325SOL    HW2  993   1.522   2.345   2.381  0.3568  0.2704 -0.0478
  326SOL     OW  994   3.813   1.929   1.944 -0.2679  0.0256  0.3184
  326SOL    HW1  995   3.726   1.951   1.977 -0.3915 -0.4547  0.3278
  326SOL    HW2  996   3.864   1.911   2.023 -0.8231 -2.0728  0.2524
  327SOL     OW  997   3.547   2.319   2.645 -0.0658  0.6398  0.1171
  327SOL    HW1  998   3.542   2.346   2.553  1.9132  0.8669  0.0258
  327SOL    HW2  999   3.466   2.270   2.660 -0.1062 -0.0464 -1.9656
  328SOL     OW 1000   4.646   3.142   1.075  0.5092  0.4515 -0.2436
  328SOL    HW1 1001   4.571   3.122   1.131  1.8627  2.0157  2.3005
  328SOL    HW2 1002   4.667   3.058   1.033 -1.0668 -0.6131  0.9374
  329SOL     OW 1003   1.377   3.815   0.722  0.8173 -0.1701  0.0491
  329SOL    HW1 1004   1.293   3.777   0.699  0.6962  0.2642 -0.2437
  329SOL    HW2 1005   1.355   3.899   0.762  1.1450  0.8044 -1.6822
  330SOL     OW 1006   4.705   3.266   0.015  0.0754  0.5004 -0.7193
  330SOL    HW1 1007   4.783   3.218   0.044  0.4035  1.1408 -0.5029
  330SOL    HW2 1008   4.696   3.337   0.079 -1.5112 -0.3539  0.0718
  331SOL     OW 1009   0.809   0.596   2.128  0.1217 -0.2935  0.0284
  331SOL    HW1 1010   0.862   0.647   2.067  0.1891  0.8714  1.0122
  331SOL    HW2 1011   0.857   0.514   2.139 -0.1443 -0.7412 -1.8239
  332SOL     OW 1012   3.536   1.233   0.755 -0.3806 -0.5325  0.8645
  332SOL    HW1 1013   3.539   1.232   0.851 -1.7964  0.7254  0.9571
  332SOL    HW2 1014   3.613   1.283   0.729 -0.0745 -0.7441  1.3352
  333SOL     OW 1015   1.404   4.334   0.724 -0.9382  0.0927 -0.1848
  333SOL    HW1 1016   1.450   4.378   0.796 -0.0593  1.9336 -1.7926
  333SOL    HW2 1017   1.377   4.405   0.666  0.2023 -1.4231 -2.7377
  334SOL     OW 1018   0.011   1.981   2.919 -0.5086  0.1344 -0.1696
  334SOL    HW1 1019   0.013   1.961   3.013  1.0392  0.6055 -0.0675
  334SOL    HW2 1020   0.103   1.978   2.893 -0.8165  1.1167 -1.4406
  335SOL     OW 1021   3.744   4.240   0.607  0.1061 -0.5021  0.2407
  335SOL    HW1 1022   3.684   4.290   0.662  1.8657  0.1564  1.6798
  335SOL    HW2 1023   3.711   4.251   0.518 -1.7942 -0.0765  0.9634
  336SOL     OW 1024   2.941   1.613   1.735  0.4976 -0.3537 -0.4056
  336SOL    HW1 1025   2.949   1.659   1.819 -1.8115 -1.6976  0.6340
  336SOL    HW2 1026   3.019   1.640   1.686  1.1520  1.6693  1.5620
  337SOL     OW 1027   2.574   2.731   1.224 -0.2549 -0.4478 -0.1284
  337SOL    HW1 1028   2.581   2.823   1.199 -1.6257 -0.2984 -0.0772
  337SOL    HW2 1029   2.502   2.729   1.288 -0.4025 -1.5738 -0.3052
  338SOL     OW 1030   1.873   3.179   1.917  0.2073  0.0955  0.6755
  338SOL    HW1 1031   1.882   3.095   1.962  0.9097 -1.4224 -2.0399
  338SOL    HW2 1032   1.812   3.161   1.846 -0.2260  2.1270  0.4948
  339SOL     OW 1033   2.473   2.855   2.677  0.0859  0.5578  0.0907
  339SOL    HW1 1034   2.518   2.785   2.724 -1.6458 -0.6691  0.0170
  339SOL    HW2 1035   2.541   2.897   2.625  1.1874 -1.0285  0.1821
  340SOL     OW 1036   1.632   4.373   2.129 -0.6901 -0.1265 -0.2343
  340SOL    HW1 1037   1.564   4.404   2.069  1.2128 -0.2459 -2.6267
  340SOL    HW2 1038   1.603   4.286   2.156 -1.1803 -0.4808 -1.7950
  341SOL     OW 1039   1.252   2.847   2.987  1.1068  0.2563 -0.3010
  341SOL    HW1 1040   1.205   2.930   2.982 -1.0922 -0.9529 -1.4075
  341SOL    HW2 1041   1.269   2.823   2.896  2.4873 -0.1070  0.0357
  342SOL     OW 1042   3.900   2.129   0.995  0.0600 -0.3994 -0.9801
  342SOL    HW1 1043   3.903   2.194   1.066 -0.9171 -0.9012 -0.4599
  342SOL    HW2 1044   3.827   2.157   0.941 -0.2797 -0.9956 -0.8273
  343SOL     OW 1045   3.702   0.903   0.449 -0.3194  0.4033  0.7071
  343SOL    HW1 1046   3.741   0.816   0.432 -0.5277  0.5717 -0.7953
  343SOL    HW2 1047   3.614   0.898   0.412  0.0489  1.5860 -0.4034
  344SOL     OW 1048   1.116   0.858   2.612 -0.9952  0.3231  0.8141
  344SOL    HW1 1049   1.163   0.775   2.600  1.9323  2.0834 -1.0789
  344SOL    HW2 1050   1.049   0.857   2.543 -0.6605 -0.2323  0.4838
  345SOL     OW 1051   1.834   3.610   2.714 -0.3921  0.3734  0.1353
  345SOL    HW1 1052   1.892   3.549   2.668 -1.1261 -0.6497  0.5292
  345SOL    HW2 1053   1.875   3.696   2.701  0.6649 -0.1887 -0.4362
  346SOL     OW 1054   3.765   2.758   0.989  0.4040 -0.3319  0.2364
  346SOL    HW1 1055   3.855   2.790   0.988  0.0962  0.5478 -1.1868
  346SOL    HW2 1056   3.711   2.836   0.977 -0.4493 -1.1166 -1.2734
  347SOL     OW 1057   1.148   4.348   0.512  0.1127 -0.7780 -0.4092
  347SOL    HW1 1058   1.090   4.303   0.451  2.2950 -2.4596 -1.3646
  347SOL    HW2 1059   1.229   4.362   0.463  0.3744  2.2001  0.6201
  348SOL     OW 1060   4.442   0.784   3.293  0.0127  0.1542 -0.0679
  348SOL    HW1 1061   4.488   0.814   3.215  0.1084  1.4273  0.4631
  348SOL    HW2 1062   4.482   0.700   3.314  0.1716 -0.0723 -1.2184
  349SOL     OW 1063   2.208   0.559   1.035 -0.2673  0.0078  0.1830
  349SOL    HW1 1064   2.125   0.512   1.044  0.0660 -0.5810  0.2384
  349SOL    HW2 1065   2.190   0.627   0.970 -1.2357  0.9224  1.3583
  350SOL     OW 1066   1.611   4.699   0.580  0.1369  0.0901 -0.2273
  350SOL    HW1 1067   1.598   4.664   0.668 -0.2909  1.2650  0.2097
  350SOL    HW2 1068   1.633   4.791   0.595 -3.7513  1.3966 -1.3682
  351SOL     OW 1069   1.061   4.513   1.753 -0.0496  0.3670 -0.0841
  351SOL    HW1 1070   1.104   4.466   1.681  2.0497  0.2675  1.1811
  351SOL    HW2 1071   1.132   4.551   1.804 -1.4492  0.0822  2.2177
  352SOL     OW 1072   1.548   4.239   1.323 -0.2733  0.1178  0.4276
  352SOL    HW1 1073   1.548   4.192   1.407 -0.6790  0.7673  0.7995
  352SOL    HW2 1074   1.550   4.170   1.257  0.1580 -0.4038  0.9714
  353SOL     OW 1075   2.562   4.435   1.673 -0.4551 -0.5444  0.3237
  353SOL    HW1 1076   2.608   4.453   1.591  0.9921  0.0089  1.2171
  353SOL    HW2 1077   2.470   4.454   1.655  0.3333  4.2195  0.0805
  354SOL     OW 1078   2.342   4.543   2.385 -0.3746 -0.2433 -0.8246
  354SOL    HW1 1079   2.370   4.588   2.305  0.4047  2.1867  0.6953
  354SOL    HW2 1080   2.424   4.516   2.426 -0.6755 -0.1281 -0.1400
  355SOL     OW 1081   1.563   0.922   0.140  0.2610  0.8132 -0.0547
  355SOL    HW1 1082   1.639   0.874   0.107 -0.4644 -1.0760  0.8661
  355SOL    HW2 1083   1.488   0.879   0.099 -0.3808  1.9282 -0.0890
  356SOL     OW 1084   3.032   4.238   1.664  0.0448  0.0952 -0.4448
  356SOL    HW1 1085   3.083   4.300   1.716 -0.4490  0.8738 -0.8742
  356SOL    HW2 1086   3.094   4.204   1.600  0.5666 -0.5989  0.4043
  357SOL     OW 1087   0.413   0.995   2.377  0.4383 -0.1510 -0.6599
  357SOL    HW1 1088   0.454   0.916   2.413  0.1871 -0.3175 -0.7344
  357SOL    HW2 1089   0.422   1.060   2.446 -1.1105 -0.8093  0.2162
  358SOL     OW 1090   2.412   2.786   1.917 -0.1492 -0.0201 -0.2969
  358SOL    HW1 1091   2.371   2.868   1.945 -1.2809 -0.2320 -1.2558
  358SOL    HW2 1092   2.457   2.809   1.836 -0.7155 -0.3951 -0.7263
  359SOL     OW 1093   2.621   0.096   0.132  0.2905  0.3125 -0.0561
  359SOL    HW1 1094   2.576   0.029   0.183 -1.0721  0.6657 -0.7319
  359SOL    HW2 1095   2.605   0.072   0.041  1.2992  0.5803 -0.3195
  360SOL     OW 1096   1.939   2.808   1.216  0.0227  0.1666  0.1680
  360SOL    HW1 1097   1.864   2.868   1.211 -0.5199 -0.4735  0.4941
  360SOL    HW2 1098   1.955   2.796   1.309  2.1352  2.2321  0.1677
  361SOL     OW 1099   0.972   1.518   3.006  0.3583 -0.3303  0.6090
  361SOL    HW1 1100   0.884   1.495   3.034 -0.6173 -0.9764 -2.5621
  361SOL    HW2 1101   1.014   1.433   2.989  0.1837 -0.0373 -1.5913
  362SOL     OW 1102   1.030   1.681   2.693  0.1486 -0.3632 -0.2419
  362SOL    HW1 1103   1.060   1.683   2.784  1.6202 -0.3383 -0.6982
  362SOL    HW2 1104   1.074   1.756   2.652 -1.6120  0.4799 -0.6591
  363SOL     OW 1105   0.822   4.213   2.745  0.1192 -0.8076  0.6455
  363SOL    HW1 1106   0.856   4.124   2.755 -0.2976 -1.0105  0.2672
  363SOL    HW2 1107   0.748   4.204   2.685 -0.7690 -0.4081  1.6515
  364SOL     OW 1108   2.583   3.190   2.473 -0.0170 -0.1963 -0.7136
  364SOL    HW1 1109   2.655   3.251   2.487 -0.7397  1.0489 -2.0399
  364SOL    HW2 1110   2.589   3.166   2.380  1.7275 -4.2236  0.2486
  365SOL     OW 1111   3.558   2.442   2.140  0.0951  0.7355  0.0583
  365SOL    HW1 1112   3.514   2.507   2.085  1.0300  0.9803 -0.4074
  365SOL    HW2 1113   3.576   2.368   2.081 -0.4984  0.2556  0.4628
  366SOL     OW 1114   0.826   3.518   0.208 -0.0327  0.4170 -0.3521
  366SOL    HW1 1115   0.913   3.521   0.170  0.8680  0.5651  1.6352
  366SOL    HW2 1116   0.801   3.426   0.204  0.1672  0.3808 -0.9487
  367SOL     OW 1117   4.565   1.004   1.585 -0.4205  0.6470 -0.6080
  367SOL    HW1 1118   4.543   0.911   1.597 -0.3959  0.6806 -0.2947
  367SOL    HW2 1119   4.661   1.005   1.580 -0.4780  0.4303 -2.5599
  368SOL     OW 1120   2.318   3.581   2.190  0.1796  0.2534  0.2867
  368SOL    HW1 1121   2.228   3.579   2.222 -0.4632 -0.7482 -1.4284
  368SOL    HW2 1122   2.364   3.640   2.250 -1.1283 -0.7526  2.4005
  369SOL     OW 1123   2.809   0.853   1.837  0.4704  0.3239 -0.0366
  369SOL    HW1 1124   2.855   0.784   1.884 -0.5668 -1.2578 -1.2332
  369SOL    HW2 1125   2.878   0.908   1.801  1.3382 -0.3584  0.5340
  370SOL     OW 1126   0.049   1.643   1.769 -0.6956 -0.7632 -0.2415
  370SOL    HW1 1127   0.037   1.651   1.864 -0.4730 -3.2042  0.0579
  370SOL    HW2 1128  -0.035   1.612   1.737 -0.3519 -1.2734 -0.6513
  371SOL     OW 1129   1.170   4.385   0.033 -0.6063  0.0222 -0.0793
  371SOL    HW1 1130   1.100   4.320   0.020 -0.2852 -0.3163 -0.1416
  371SOL    HW2 1131   1.218   4.385  -0.050 -0.0036 -0.3938  0.2600
  372SOL     OW 1132   1.851   3.801   2.399  0.0121  0.1884 -0.4295
  372SOL    HW1 1133   1.932   3.844   2.426 -0.1704 -0.9825  2.2725
  372SOL    HW2 1134   1.784   3.869   2.409  0.1847  0.2143  0.6456
  373SOL     OW 1135   1.295   0.350   2.025  0.5581 -0.3347  0.1704
  373SOL    HW1 1136   1.235   0.421   2.047 -1.3541 -1.6685 -0.4596
  373SOL    HW2 1137   1.336   0.378   1.943  0.8718  0.6162  0.6368
  374SOL     OW 1138   2.047   0.975   2.773  0.2412 -0.5947  0.6970
  374SOL    HW1 1139   2.012   0.935   2.693 -0.3157 -0.1972  0.7336
  374SOL    HW2 1140   2.030   0.910   2.841 -2.4139  0.4143  1.1198
  375SOL     OW 1141   1.502   3.951   0.494  0.2075 -0.0169  0.3991
  375SOL    HW1 1142   1.471   3.881   0.552  1.7932 -1.3436 -0.2762
  375SOL    HW2 1143   1.547   4.012   0.551  0.1615 -0.3500  0.7922
  376SOL     OW 1144   4.554   1.755   3.173  0.4697 -0.2333  0.1881
  376SOL    HW1 1145   4.503   1.692   3.122  0.2178 -0.0900  0.2614
  376SOL    HW2 1146   4.496   1.830   3.183 -1.1078 -1.6985  4.0582
  377SOL     OW 1147   3.756   1.526   1.681  0.2352  0.1858  0.4273
  377SOL    HW1 1148   3.825   1.578   1.641  1.4106 -1.3926  0.3118
  377SOL    HW2 1149   3.713   1.482   1.607  1.4264 -1.5540  0.7083
  378SOL     OW 1150   3.595   1.501   1.117  0.0984  0.2799 -0.6330
  378SOL    HW1 1151   3.670   1.500   1.058  0.5460  0.5286 -0.0774
  378SOL    HW2 1152   3.553   1.416   1.104  0.9828 -0.2261 -0.3218
  379SOL     OW 1153   2.859   3.371   0.801  0.3764  0.0691  0.6255
  379SOL    HW1 1154   2.794   3.417   0.750  1.0896  1.5182  0.9751
  379SOL    HW2 1155   2.810   3.328   0.871 -0.4551 -0.9092 -0.5311
  380SOL     OW 1156   1.377   1.966   2.125  0.1401  0.7820  0.5458
  380SOL    HW1 1157   1.377   1.938   2.216 -0.3275 -0.9721  0.0583
  380SOL    HW2 1158   1.458   2.017   2.115 -0.0105  1.3468  2.0159
  381SOL     OW 1159   3.069   3.483   1.607 -0.2146  0.5933 -0.0213
  381SOL    HW1 1160   3.148   3.484   1.553 -1.0958 -0.0395 -1.3826
  381SOL    HW2 1161   3.088   3.420   1.676  1.0559  1.6526  0.6401
  382SOL     OW 1162   3.205   3.574   1.876  0.5321  0.0856 -0.0048
  382SOL    HW1 1163   3.259   3.496   1.861 -0.0280 -0.2063 -0.5397
  382SOL    HW2 1164   3.156   3.553   1.956  1.2785  0.3986  0.5488
  383SOL     OW 1165   1.187   3.567   2.307 -0.2472 -0.1684 -0.1658
  383SOL    HW1 1166   1.195   3.529   2.394  1.6372  2.0280  0.7154
  383SOL    HW2 1167   1.275   3.599   2.287 -1.0305  0.8971 -2.1501
  384SOL     OW 1168   1.385   2.353   1.357  0.7562 -0.3562 -0.3981
  384SOL    HW1 1169   1.296   2.332   1.330  0.1503 -0.6236  1.6620
  384SOL    HW2 1170   1.440   2.318   1.287 -0.7542  0.2770 -1.9665
  385SOL     OW 1171   3.930   0.344   0.268 -0.5632  0.9555 -0.4055
  385SOL    HW1 1172   3.979   0.382   0.341  2.4049  1.8618 -2.7065
  385SOL    HW2 1173   3.877   0.417   0.235 -2.0379  0.5021  0.8415
  386SOL     OW 1174   0.254   3.018   1.348 -0.8081 -0.1981 -0.1276
  386SOL    HW1 1175   0.319   3.076   1.308  0.2399 -2.1469 -1.4169
  386SOL    HW2 1176   0.213   3.071   1.416  1.5116  1.3878  0.1389
  387SOL     OW 1177   0.323   3.962   2.592  0.3630 -0.0894  0.0487
  387SOL    HW1 1178   0.393   3.960   2.527  0.9639  1.9469  0.5749
  387SOL    HW2 1179   0.368   3.972   2.676 -0.4953 -0.2192  0.5398
  388SOL     OW 1180   3.703   4.053   0.144 -0.1757 -0.0296  0.2705
  388SOL    HW1 1181   3.655   4.131   0.173  0.9751  0.6328  0.4680
  388SOL    HW2 1182   3.785   4.088   0.107  0.2752 -1.1402  0.1807
  389SOL     OW 1183   4.651   1.186   2.572  0.6624  0.3642 -0.7348
  389SOL    HW1 1184   4.737   1.192   2.532 -0.2150  1.8499 -2.5656
  389SOL    HW2 1185   4.631   1.276   2.598 -0.8148  0.2832 -1.4875
  390SOL     OW 1186   4.309   1.417   0.785 -0.2859 -0.0351  0.0691
  390SOL    HW1 1187   4.370   1.350   0.756 -0.2951  0.7094 -1.7846
  390SOL    HW2 1188   4.359   1.470   0.848  0.0881 -1.0324  0.6333
  391SOL     OW 1189   4.313   4.684   2.118 -0.5580 -0.7702 -0.1364
  391SOL    HW1 1190   4.387   4.638   2.077 -1.1182 -2.4208  0.6123
  391SOL    HW2 1191   4.355   4.748   2.176  0.2502 -0.2879 -1.2186
  392SOL     OW 1192   1.322   4.057   0.150 -0.2365 -0.1476 -0.4814
  392SOL    HW1 1193   1.330   3.994   0.221  1.1511  1.0073  0.4454
  392SOL    HW2 1194   1.307   4.004   0.072  0.9338 -1.6275  0.2566
  393SOL     OW 1195   1.271   3.865   0.389 -0.2103 -0.0229 -0.0163
  393SOL    HW1 1196   1.305   3.775   0.389  1.1061  0.4386 -0.8793
  393SOL    HW2 1197   1.340   3.915   0.433 -1.0802  0.5338  0.7460
  394SOL     OW 1198   0.527   4.021   0.346 -0.3940 -0.4744 -0.3176
  394SOL    HW1 1199   0.525   4.083   0.274  0.6705  1.8167  1.4965
  394SOL    HW2 1200   0.619   3.995   0.353 -0.5032 -0.7572  0.1288
  395SOL     OW 1201   1.933   3.638   1.158  0.1620  0.0320  0.2653
  395SOL    HW1 1202   1.996   3.707   1.181 -0.1251  0.1710  0.6416
  395SOL    HW2 1203   1.932   3.638   1.062 -0.0005  0.7110  0.2598
  396SOL     OW 1204   0.289   1.594   3.305  0.1963  0.0302  0.0933
  396SOL    HW1 1205   0.330   1.510   3.326  0.2261 -0.2254 -0.9571
  396SOL    HW2 1206   0.324   1.655   3.370  0.8390 -0.5780  0.3240
  397SOL     OW 1207   1.649   0.747   1.908 -0.5108  0.1756  0.1306
  397SOL    HW1 1208   1.639   0.752   2.003  1.5070  1.0009  0.3624
  397SOL    HW2 1209   1.666   0.654   1.890  1.1104  0.2975  0.8659
  398SOL     OW 1210   1.700   1.378   2.014 -0.3853 -0.4803 -0.3695
  398SOL    HW1 1211   1.749   1.338   2.086  0.7462  0.1799 -0.7478
  398SOL    HW2 1212   1.761   1.440   1.975 -0.9859 -0.7784 -1.8684
  399SOL     OW 1213   1.180   1.899   2.705  0.8679  0.2318  0.1596
  399SOL    HW1 1214   1.187   1.945   2.622  1.3639  0.5172  0.3550
  399SOL    HW2 1215   1.133   1.959   2.762 -0.3318 -0.3530 -0.1881
  400SOL     OW 1216   2.570   2.298   3.278  0.8328 -0.3011  0.6637
  400SOL    HW1 1217   2.487   2.264   3.312  0.4980 -0.5302 -0.3347
  400SOL    HW2 1218   2.605   2.352   3.348 -1.2063  1.5581  0.3455
  401SOL     OW 1219   1.828   4.631   1.145 -0.6920 -0.0981  0.3659
  401SOL    HW1 1220   1.883   4.555   1.164 -0.6510  0.1438  1.2701
  401SOL    HW2 1221   1.806   4.622   1.052  1.6753  0.3099 -0.3105
  402SOL     OW 1222   1.537   3.807   2.634  0.3324  0.6483  0.0286
  402SOL    HW1 1223   1.456   3.805   2.583  0.3604 -0.0878 -0.0010
  402SOL    HW2 1224   1.596   3.747   2.588  0.7378  0.8285  0.3051
  403SOL     OW 1225   4.157   0.599   1.972 -0.3044 -0.2167 -0.2056
  403SOL    HW1 1226   4.165   0.665   2.041 -1.3872  0.4922 -0.7281
  403SOL    HW2 1227   4.111   0.644   1.901 -0.2446 -1.2731 -0.9355
  404SOL     OW 1228   2.300   0.509   2.096  0.6812  0.1141  0.1495
  404SOL    HW1 1229   2.345   0.568   2.036  3.2679 -1.2688  0.5946
  404SOL    HW2 1230   2.370   0.461   2.140 -1.2302 -2.5372  0.5858
  405SOL     OW 1231   2.797   1.136   1.579 -0.6204  0.8315 -0.2483
  405SOL    HW1 1232   2.880   1.161   1.620 -1.0647  3.2844 -0.7156
  405SOL    HW2 1233   2.738   1.118   1.652  0.0702 -0.1515  0.0879
  406SOL     OW 1234   0.772   3.398   2.538  0.6151 -0.4888  0.2837
  406SOL    HW1 1235   0.696   3.419   2.592  1.1674 -0.5279  1.0785
  406SOL    HW2 1236   0.735   3.352   2.462 -0.2535  0.3553  0.1693
  407SOL     OW 1237   1.583   2.196   0.670 -0.4657 -0.1630 -0.6160
  407SOL    HW1 1238   1.658   2.150   0.708 -1.4138  0.2761  2.0078
  407SOL    HW2 1239   1.615   2.285   0.656 -0.4964  0.1018  0.7691
  408SOL     OW 1240   3.953   0.801   1.080  0.0205 -0.1024  0.2110
  408SOL    HW1 1241   3.867   0.769   1.055 -0.2861 -0.9396  2.1865
  408SOL    HW2 1242   3.993   0.728   1.127  1.4921  0.5740  0.0720
  409SOL     OW 1243   1.229   0.325   2.346  0.1151 -0.2574 -0.1956
  409SOL    HW1 1244   1.224   0.294   2.436 -0.5004 -1.2795 -0.5561
  409SOL    HW2 1245   1.294   0.269   2.305  2.6123  2.0896  0.2828
  410SOL     OW 1246   4.404   2.766   2.126  0.0444 -0.2380  0.0244
  410SOL    HW1 1247   4.484   2.819   2.130  0.4492 -0.9097  2.7747
  410SOL    HW2 1248   4.402   2.719   2.209 -2.6778 -1.0926 -0.4201
  411SOL     OW 1249   0.884   4.143   2.350  0.4958 -0.2641  0.3011
  411SOL    HW1 1250   0.871   4.215   2.411  0.9772  0.6812 -0.6694
  411SOL    HW2 1251   0.887   4.185   2.264 -2.5079 -1.7689 -0.6787
  412SOL     OW 1252   4.499   3.420   1.345 -0.2499  0.6699 -0.2527
  412SOL    HW1 1253   4.425   3.371   1.381  0.7147  0.1764  1.1795
  412SOL    HW2 1254   4.568   3.411   1.412  0.8981  1.6099 -1.2622
  413SOL     OW 1255   3.226   3.792   1.625  0.7263 -0.1790 -0.4308
  413SOL    HW1 1256   3.146   3.785   1.676  0.5072  1.6627 -0.4537
  413SOL    HW2 1257   3.257   3.702   1.616 -2.0434 -1.1086 -1.5614
  414SOL     OW 1258   3.927   2.439   1.863 -0.5244 -0.1732 -0.1787
  414SOL    HW1 1259   3.838   2.416   1.835 -0.1042 -1.3026 -0.6494
  414SOL    HW2 1260   3.962   2.358   1.901  0.5491  0.0595 -0.6387
  415SOL     OW 1261   0.793   2.555   1.161  0.2326  0.3649 -0.4812
  415SOL    HW1 1262   0.745   2.613   1.101  0.8004  0.1168 -1.1891
  415SOL    HW2 1263   0.736   2.480   1.172 -0.0911  0.6313 -0.3139
  416SOL     OW 1264   3.013   1.834   1.507  0.3713  0.1079 -0.0297
  416SOL    HW1 1265   3.080   1.784   1.460  0.3140 -1.0788  1.0911
  416SOL    HW2 1266   2.990   1.905   1.447 -0.8843 -2.2198 -2.5436
  417SOL     OW 1267   0.149   3.067   0.090  0.0060  0.2516  0.5405
  417SOL    HW1 1268   0.188   3.013   0.159  1.1447  1.1541  0.6422
  417SOL    HW2 1269   0.140   3.008   0.015  1.1957 -0.0919  0.6521
  418SOL     OW 1270   4.050   1.750   2.401  0.8520  0.3259  0.7679
  418SOL    HW1 1271   4.127   1.731   2.455  1.3712  0.5666  0.1225
  418SOL    HW2 1272   3.996   1.671   2.408  1.7053 -0.3162  0.2952
  419SOL     OW 1273   0.916   4.574   0.026  0.6466 -0.4724  0.6552
  419SOL    HW1 1274   0.847   4.521   0.068 -0.8269  0.0865 -0.9836
  419SOL    HW2 1275   0.996   4.549   0.074 -0.2588 -2.9082  1.0779
  420SOL     OW 1276   2.050   2.209   1.171 -0.6252  0.0376  0.3839
  420SOL    HW1 1277   1.994   2.224   1.095  0.4533  0.4411 -0.3526
  420SOL    HW2 1278   2.134   2.183   1.134  0.1756  1.0826  1.4066
  421SOL     OW 1279   3.302   2.469   1.052  0.4120 -0.0520 -0.7120
  421SOL    HW1 1280   3.280   2.417   0.974  0.3774 -0.4022 -0.4676
  421SOL    HW2 1281   3.252   2.429   1.123 -0.5423  1.0404 -0.7363
  422SOL     OW 1282   3.831   1.105   1.207  0.1896 -0.1503 -0.4284
  422SOL    HW1 1283   3.923   1.080   1.209  0.7863  1.6201 -2.1646
  422SOL    HW2 1284   3.794   1.055   1.135  0.1188  0.0988 -0.5658
  423SOL     OW 1285   4.449   2.833   0.315  0.3711  0.1237 -0.1836
  423SOL    HW1 1286   4.436   2.771   0.387  0.3253 -0.8443 -1.0212
  423SOL    HW2 1287   4.385   2.808   0.249  0.3432  1.0748 -0.5308
  424SOL     OW 1288   0.891   1.797   1.240  0.2699  0.4130 -0.4692
  424SOL    HW1 1289   0.980   1.765   1.253 -0.1747 -1.4715 -1.7341
  424SOL    HW2 1290   0.903   1.880   1.193  1.3473  0.5070 -0.0717
  425SOL     OW 1291   3.969   0.655   1.497  0.1721  0.1098  0.0119
  425SOL    HW1 1292   3.885   0.615   1.520 -0.1190  1.0276  0.6143
  425SOL    HW2 1293   3.946   0.740   1.460  0.7433 -0.5092 -1.8771
  426SOL     OW 1294   2.849   4.589   1.695  0.0842  0.4213  0.1539
  426SOL    HW1 1295   2.940   4.598   1.667  0.0116  1.5599  0.2343
  426SOL    HW2 1296   2.798   4.604   1.615 -0.0822  2.1136  0.5579
  427SOL     OW 1297   2.329   2.293   0.784 -0.2901  0.1557 -0.0897
  427SOL    HW1 1298   2.365   2.322   0.700 -1.9775  2.0848 -0.2351
  427SOL    HW2 1299   2.378   2.343   0.850 -0.3568  0.1885 -0.0648
  428SOL     OW 1300   4.526   4.671   1.147 -0.1322  0.0131  0.4690
  428SOL    HW1 1301   4.506   4.578   1.159  0.9593  0.0167  2.7483
  428SOL    HW2 1302   4.487   4.693   1.062  1.5502 -3.0895 -1.3102
  429SOL     OW 1303   0.770   1.406   3.127 -0.1636  0.5978 -0.1029
  429SOL    HW1 1304   0.808   1.451   3.202 -2.1424  0.1319  1.2723
  429SOL    HW2 1305   0.778   1.313   3.148  0.8004  0.3804 -1.3098
  430SOL     OW 1306   3.547   0.339   0.329  0.0253  0.0208  0.6366
  430SOL    HW1 1307   3.608   0.324   0.257 -0.6546 -2.2235  0.4559
  430SOL    HW2 1308   3.572   0.275   0.395 -1.8820 -0.6954  0.7050
  431SOL     OW 1309   2.226   3.627   1.734  0.5466 -1.2604 -0.1319
  431SOL    HW1 1310   2.186   3.699   1.685 -1.8371 -1.6824  1.0238
  431SOL    HW2 1311   2.288   3.670   1.793 -0.4799 -0.1431  0.1984
  432SOL     OW 1312   0.062   2.040   1.807  0.0353  0.2392 -0.0332
  432SOL    HW1 1313   0.029   1.980   1.739  1.3896  0.0002 -0.5164
  432SOL    HW2 1314   0.156   2.045   1.790 -0.0217  2.4114  0.0863
  433SOL     OW 1315   2.751   0.533   0.929 -0.0819 -0.1770 -0.0585
  433SOL    HW1 1316   2.663   0.496   0.929 -1.0170  1.8179 -1.9108
  433SOL    HW2 1317   2.784   0.518   1.018 -2.1270 -1.2696  0.5778
  434SOL     OW 1318   3.302   2.604   1.402 -0.1779 -0.3446  0.0612
  434SOL    HW1 1319   3.338   2.659   1.333 -1.6331 -0.6219 -0.9759
  434SOL    HW2 1320   3.304   2.515   1.366  0.1229 -0.6652  0.8481
  435SOL     OW 1321   3.292   4.232   1.458 -0.2767 -0.4684  0.8289
  435SOL    HW1 1322   3.221   4.219   1.395 -0.6898 -0.1611  1.2301
  435SOL    HW2 1323   3.294   4.326   1.474  2.0137 -0.0431 -1.2523
  436SOL     OW 1324   3.565   4.376   1.615  0.0076  0.4805  0.1885
  436SOL    HW1 1325   3.496   4.309   1.612  1.9186 -1.6310  0.4010
  436SOL    HW2 1326   3.551   4.421   1.698 -1.1807  0.2120  0.1574
  437SOL     OW 1327   2.128   3.205   0.631 -0.0963 -0.1840  0.4217
  437SOL    HW1 1328   2.067   3.237   0.697  0.8416  0.8968  0.7964
  437SOL    HW2 1329   2.215   3.217   0.670  0.4064 -1.0498 -0.3662
  438SOL     OW 1330   3.056   3.890   0.866  0.1333  0.0904 -0.1514
  438SOL    HW1 1331   3.149   3.906   0.879  0.1319  0.4418 -0.5445
  438SOL    HW2 1332   3.049   3.794   0.861  0.2274 -0.0395  1.5565
  439SOL     OW 1333   4.660   0.952   2.722 -0.0700 -0.9759  0.3353
  439SOL    HW1 1334   4.754   0.942   2.702 -0.1968 -0.7235 -0.4223
  439SOL    HW2 1335   4.629   1.017   2.659 -0.6010 -0.5081  1.0744
  440SOL     OW 1336   0.231   3.073   2.032  0.7302 -0.0279  0.0603
  440SOL    HW1 1337   0.193   3.097   2.117  0.9808 -0.1558  0.2118
  440SOL    HW2 1338   0.325   3.075   2.047  0.7981  0.6705 -0.4149
  441SOL     OW 1339   4.624   2.194   0.314 -0.1831  0.7748 -0.6211
  441SOL    HW1 1340   4.542   2.231   0.346  0.2727 -0.6940  2.6955
  441SOL    HW2 1341   4.600   2.106   0.283  0.2007 -0.2672  1.7699
  442SOL     OW 1342   4.018   3.767   3.290  0.0692  0.5906  0.4157
  442SOL    HW1 1343   3.952   3.708   3.328 -1.9128  1.2818 -1.7086
  442SOL    HW2 1344   4.011   3.847   3.340 -1.3004  0.9134 -0.2546
  443SOL     OW 1345   1.436   4.217   2.905  0.5850 -0.0200 -0.0259
  443SOL    HW1 1346   1.485   4.137   2.883 -0.6146 -0.3394 -1.7727
  443SOL    HW2 1347   1.421   4.259   2.820  0.0139  1.3592  0.7369
  444SOL     OW 1348   0.602   3.677   2.537 -0.2095  0.1120 -0.2426
  444SOL    HW1 1349   0.675   3.738   2.540 -0.1464  0.1753 -2.1155
  444SOL    HW2 1350   0.565   3.680   2.625  1.8321  0.3072  0.6563
  445SOL     OW 1351   3.331   1.925   1.343  0.2143  0.5813  0.2179
  445SOL    HW1 1352   3.288   1.840   1.345  2.3380 -0.5821 -0.5674
  445SOL    HW2 1353   3.289   1.972   1.271  1.2316 -1.1219 -1.5933
  446SOL     OW 1354   0.076   1.742   2.604 -0.1079 -0.1563 -0.4476
  446SOL    HW1 1355   0.157   1.725   2.652  1.1420  2.4367 -1.3924
  446SOL    HW2 1356   0.025   1.662   2.612  1.5697 -1.0829  2.1064
  447SOL     OW 1357   0.918   0.532   1.138  0.1046  0.6025  0.2623
  447SOL    HW1 1358   0.909   0.627   1.139  0.2506  0.6148  0.3483
  447SOL    HW2 1359   0.981   0.515   1.068 -1.4545  0.4439 -1.1794
  448SOL     OW 1360   1.581   3.295   0.063 -0.3667  0.4460  1.0605
  448SOL    HW1 1361   1.516   3.246   0.012 -0.8253 -0.8951  2.8230
  448SOL    HW2 1362   1.662   3.246   0.051 -0.2567  0.6699  0.8824
  449SOL     OW 1363   3.158   4.407   1.841 -0.0840 -0.2996 -0.0130
  449SOL    HW1 1364   3.185   4.476   1.781 -2.2110 -0.5773 -1.3759
  449SOL    HW2 1365   3.226   4.340   1.833  1.5563  1.1969  0.6838
  450SOL     OW 1366   3.911   1.077   2.482  0.0687 -0.6912 -0.1296
  450SOL    HW1 1367   3.931   1.045   2.570 -0.7795 -1.8812 -0.3528
  450SOL    HW2 1368   3.997   1.084   2.440  0.5957  0.8830  1.0777
  451SOL     OW 1369   4.682   0.990   0.147 -0.2294  0.3761 -0.5393
  451SOL    HW1 1370   4.776   0.986   0.130  0.0989 -1.0246  1.2612
  451SOL    HW2 1371   4.643   0.931   0.082  0.2501  0.2225 -0.6916
  452SOL     OW 1372   2.601   1.931   2.551  0.3591 -0.4651 -0.1983
  452SOL    HW1 1373   2.666   2.001   2.557 -1.1453  1.1868 -1.8804
  452SOL    HW2 1374   2.578   1.927   2.459 -0.5280 -2.3714  0.0478
  453SOL     OW 1375   1.784   4.534   3.115 -0.1089 -0.2568  0.1480
  453SOL    HW1 1376   1.689   4.536   3.104 -0.1446  1.8499  0.4534
  453SOL    HW2 1377   1.818   4.577   3.037  0.7358 -2.1883 -0.6215
  454SOL     OW 1378   2.809   0.343   0.497 -0.0306  0.2227 -0.6164
  454SOL    HW1 1379   2.763   0.264   0.468  0.3012 -0.0865 -0.3133
  454SOL    HW2 1380   2.766   0.414   0.450  0.2706 -0.2271 -1.6025
  455SOL     OW 1381   4.437   4.635   0.662 -0.0569  0.0452 -0.7109
  455SOL    HW1 1382   4.353   4.681   0.655 -0.6982 -0.9371  0.1581
  455SOL    HW2 1383   4.437   4.600   0.751  1.6364  0.6861 -0.4283
  456SOL     OW 1384   4.023   2.886   0.041 -0.3925  1.1502 -0.0854
  456SOL    HW1 1385   4.047   2.934  -0.038 -2.6065  0.2701 -1.3616
  456SOL    HW2 1386   3.978   2.951   0.095  1.0234  1.7226  0.4565
  457SOL     OW 1387   3.961   3.593   2.786 -0.0402 -1.0208 -0.1170
  457SOL    HW1 1388   3.986   3.641   2.865  0.3032 -1.8369  0.2855
  457SOL    HW2 1389   3.874   3.559   2.804  0.6419 -2.5251  0.5740
  458SOL     OW 1390   1.208   2.985   2.395  0.6665 -0.1942 -0.2376
  458SOL    HW1 1391   1.294   2.999   2.436  1.0060 -2.7295  0.0856
  458SOL    HW2 1392   1.202   3.051   2.327  3.7690 -1.1552 -1.5883
  459SOL     OW 1393   1.746   4.600   0.852  0.1602 -0.0104  0.1217
  459SOL    HW1 1394   1.707   4.515   0.874  0.4443 -0.0758  0.3879
  459SOL    HW2 1395   1.830   4.577   0.811  0.7411  0.1534  1.1824
  460SOL     OW 1396   1.506   3.305   1.374  0.0773  0.1909 -0.9767
  460SOL    HW1 1397   1.412   3.317   1.386 -0.1595 -0.2621 -2.2587
  460SOL    HW2 1398   1.534   3.258   1.453 -0.8457 -0.0195 -0.7624
  461SOL     OW 1399   2.558   0.721   1.233  0.4013  0.1599 -0.0128
  461SOL    HW1 1400   2.637   0.696   1.281  0.1357 -1.8590 -0.5459
  461SOL    HW2 1401   2.499   0.646   1.243 -0.4357  0.5379 -1.7973
  462SOL     OW 1402   1.989   0.788   3.307  0.0491 -0.3897 -0.2269
  462SOL    HW1 1403   2.003   0.874   3.345 -0.7947 -0.4598  0.2595
  462SOL    HW2 1404   2.075   0.762   3.275  0.6958 -0.1347  1.2192
  463SOL     OW 1405   1.315   1.967   1.239 -0.2922 -0.5213  0.6377
  463SOL    HW1 1406   1.249   2.027   1.274  1.4016  1.1440  1.1492
  463SOL    HW2 1407   1.394   1.988   1.288  1.1980 -0.8740 -1.4932
  464SOL     OW 1408   2.016   2.269   0.211  0.1004  0.1396 -0.4121
  464SOL    HW1 1409   2.005   2.360   0.235 -0.1936 -0.2341  0.9338
  464SOL    HW2 1410   1.927   2.232   0.216  0.5330 -0.7650  1.4783
  465SOL     OW 1411   1.947   4.376   0.804 -0.0461  0.0423 -0.2888
  465SOL    HW1 1412   1.956   4.302   0.864 -0.1195  0.8691  0.7900
  465SOL    HW2 1413   1.894   4.343   0.732  0.1223 -1.0133  0.0541
  466SOL     OW 1414   1.197   3.232   2.313 -0.0455 -0.6358  0.0910
  466SOL    HW1 1415   1.149   3.260   2.235 -0.7224 -2.3136 -0.1498
  466SOL    HW2 1416   1.180   3.300   2.378  0.7210  0.9247 -1.2543
  467SOL     OW 1417   0.120   1.634   0.658 -0.1839  0.0723 -0.8981
  467SOL    HW1 1418   0.114   1.538   0.659  0.3420  0.0326 -0.9774
  467SOL    HW2 1419   0.031   1.664   0.643 -0.6288 -0.3604  0.7133
  468SOL     OW 1420   1.668   2.317   3.287 -0.0324 -0.7082 -0.4034
  468SOL    HW1 1421   1.628   2.273   3.212  2.4251 -1.1356 -1.5617
  468SOL    HW2 1422   1.641   2.409   3.278 -0.7769 -0.9794 -1.0849
  469SOL     OW 1423   2.102   1.262   2.137 -0.6510  0.0656 -0.3577
  469SOL    HW1 1424   2.094   1.330   2.070  0.9322  0.9957  0.3561
  469SOL    HW2 1425   2.012   1.246   2.166 -1.1163  1.3238 -1.0530
  470SOL     OW 1426   1.482   2.692   1.282 -0.2141 -0.1985 -0.2918
  470SOL    HW1 1427   1.421   2.670   1.353 -0.7886  1.7168 -0.1146
  470SOL    HW2 1428   1.506   2.608   1.243 -0.9417 -1.1887  1.3114
  471SOL     OW 1429   3.705   2.092   0.419  0.1757  0.0315 -0.0351
  471SOL    HW1 1430   3.745   2.131   0.496  0.1552 -0.2965  0.1461
  471SOL    HW2 1431   3.660   2.164   0.375  0.1488  0.2084  0.2848
  472SOL     OW 1432   2.303   1.103   0.670  0.5476  0.2851  0.3398
  472SOL    HW1 1433   2.234   1.045   0.701  0.2017  0.9079  0.7597
  472SOL    HW2 1434   2.257   1.179   0.635  0.9466 -0.2504 -1.4323
  473SOL     OW 1435   0.708   2.981   0.695  0.2132  0.2414 -1.1616
  473SOL    HW1 1436   0.647   2.999   0.766  0.1853  0.7468 -1.3070
  473SOL    HW2 1437   0.794   2.976   0.737 -0.1562 -2.9970 -0.5652
  474SOL     OW 1438   3.892   3.232   2.853  0.0981 -0.1653  0.2462
  474SOL    HW1 1439   3.969   3.251   2.907 -0.7339 -1.9326  2.1626
  474SOL    HW2 1440   3.851   3.318   2.840  2.3161  0.8182 -0.8069
  475SOL     OW 1441   2.828   2.271   3.110  0.2372 -0.7185 -0.0204
  475SOL    HW1 1442   2.869   2.252   3.195 -0.2963  2.3798  1.0609
  475SOL    HW2 1443   2.751   2.323   3.132  0.3458  0.5853 -2.4182
  476SOL     OW 1444   3.192   1.130   2.483  0.5440  0.1584 -0.9771
  476SOL    HW1 1445   3.208   1.190   2.557  2.6871 -0.6614 -0.6902
  476SOL    HW2 1446   3.105   1.153   2.452 -0.0149  1.2381  1.1612
  477SOL     OW 1447   1.782   3.412   1.400 -0.1029  0.1816  0.2347
  477SOL    HW1 1448   1.841   3.369   1.338  0.4458  2.3566 -0.8595
  477SOL    HW2 1449   1.694   3.392   1.367  0.1747  1.8484 -1.7715
  478SOL     OW 1450   2.949   0.054   0.314  0.2055  0.3728 -0.2136
  478SOL    HW1 1451   2.996   0.126   0.356 -0.5711  1.0567 -0.4838
  478SOL    HW2 1452   2.959  -0.020   0.375  2.4005  0.2075 -0.7113
  479SOL     OW 1453   3.294   4.371   0.304 -0.2826 -0.7155 -0.5629
  479SOL    HW1 1454   3.244   4.294   0.329 -0.4636 -0.8079 -1.1905
  479SOL    HW2 1455   3.263   4.393   0.216  0.6649 -0.6816 -0.9019
  480SOL     OW 1456   1.381   0.499   2.717 -0.2052 -0.3256  1.0831
  480SOL    HW1 1457   1.356   0.585   2.751 -0.9160  0.4118 -1.1127
  480SOL    HW2 1458   1.403   0.448   2.795  1.1992  2.1068  2.4234
  481SOL     OW 1459   1.838   4.293   0.548  0.5210 -0.1623  0.4304
  481SOL    HW1 1460   1.852   4.204   0.514  0.4745  0.1208 -0.3365
  481SOL    HW2 1461   1.876   4.350   0.482  2.6735  0.3385  1.9812
  482SOL     OW 1462   2.968   2.650   0.343 -0.3436  0.6412  0.2007
  482SOL    HW1 1463   3.013   2.577   0.300 -0.8228  0.4598  0.0063
  482SOL    HW2 1464   3.028   2.676   0.413 -0.3807 -0.2391  0.5747
  483SOL     OW 1465   2.411   3.691   1.954  0.1081  0.4759  0.0039
  483SOL    HW1 1466   2.506   3.683   1.940  0.3298 -1.1255  1.8906
  483SOL    HW2 1467   2.392   3.628   2.024 -2.6942 -0.7648 -1.6936
  484SOL     OW 1468   2.727   4.139   0.166  0.1380  0.1219 -0.1778
  484SOL    HW1 1469   2.675   4.204   0.120 -1.1723 -2.2144 -2.2809
  484SOL    HW2 1470   2.671   4.112   0.240  0.0714  0.4068 -0.1248
  485SOL     OW 1471   0.678   4.106   1.783 -0.5103 -0.5803  0.3768
  485SOL    HW1 1472   0.759   4.057   1.792 -0.0816 -0.0999 -0.6173
  485SOL    HW2 1473   0.702   4.181   1.729 -1.2922  0.3772  1.3163
  486SOL     OW 1474   1.360   3.095   0.002  0.4017  0.1702 -0.2736
  486SOL    HW1 1475   1.317   3.061  -0.076 -3.6950  0.1816  1.7209
  486SOL    HW2 1476   1.413   3.022   0.034  1.4180 -0.1278 -2.4285
  487SOL     OW 1477   2.559   3.348   0.079  0.1985 -0.0010  0.4420
  487SOL    HW1 1478   2.625   3.385   0.020 -0.2694 -0.1480 -0.1845
  487SOL    HW2 1479   2.478   3.349   0.027 -0.0941 -0.6815  0.8759
  488SOL     OW 1480   4.246   3.524   0.420  0.2198 -0.2709 -0.1444
  488SOL    HW1 1481   4.207   3.502   0.504 -0.1154  1.0822  0.0733
  488SOL    HW2 1482   4.212   3.459   0.359 -0.6233 -0.4322  0.4961
  489SOL     OW 1483   2.863   4.594   1.191 -0.0850  1.0438  0.4562
  489SOL    HW1 1484   2.935   4.643   1.232  1.4032  0.0528 -0.8260
  489SOL    HW2 1485   2.903   4.555   1.113 -1.6647 -0.7422  0.4821
  490SOL     OW 1486   3.011   1.860   0.238  0.0746  0.3070  0.3791
  490SOL    HW1 1487   2.934   1.845   0.183  0.2665 -0.2130  0.2465
  490SOL    HW2 1488   3.076   1.799   0.204  0.7158  1.1028  0.1582
  491SOL     OW 1489   1.083   4.222   3.195  0.2438  0.2709  0.0336
  491SOL    HW1 1490   1.063   4.297   3.251 -2.7095 -1.4404  1.5411
  491SOL    HW2 1491   1.135   4.163   3.250  0.3913  0.1093 -0.2724
  492SOL     OW 1492   1.298   2.456   0.705 -0.0463  0.2216 -0.2959
  492SOL    HW1 1493   1.287   2.550   0.691 -0.4876  0.0117 -1.5275
  492SOL    HW2 1494   1.385   2.448   0.744 -0.2925  1.1880  0.4918
  493SOL     OW 1495   0.654   2.232   1.475  0.0853 -0.1991  0.3107
  493SOL    HW1 1496   0.734   2.186   1.452  0.2810 -0.1923  0.9437
  493SOL    HW2 1497   0.585   2.166   1.468  0.2806 -0.4434  0.6441
  494SOL     OW 1498   1.429   1.977   0.657  0.5307  0.1757  0.1116
  494SOL    HW1 1499   1.514   1.936   0.668  0.7078  0.2419 -0.8817
  494SOL    HW2 1500   1.444   2.069   0.676  0.4477  0.0309  0.9259
  495SOL     OW 1501   2.168   4.470   1.194  0.1909 -0.8612  0.7417
  495SOL    HW1 1502   2.107   4.398   1.210 -0.4245 -0.2491  1.2361
  495SOL    HW2 1503   2.123   4.547   1.229 -0.2016  0.1928 -1.8504
  496SOL     OW 1504   2.694   4.458   1.412  0.0878 -0.4107 -1.0493
  496SOL    HW1 1505   2.741   4.505   1.342 -1.3573  1.0940 -1.0694
  496SOL    HW2 1506   2.693   4.367   1.383 -0.6197  0.1907 -3.1177
  497SOL     OW 1507   3.977   3.528   1.339  0.4882  0.3624 -0.3862
  497SOL    HW1 1508   4.009   3.502   1.425 -1.0465  0.9604  0.3813
  497SOL    HW2 1509   3.954   3.620   1.348 -1.7809 -0.1141 -0.7773
  498SOL     OW 1510   1.520   3.188   1.589  0.1535 -0.1722 -0.3713
  498SOL    HW1 1511   1.589   3.150   1.644  1.3116 -0.1215 -1.7349
  498SOL    HW2 1512   1.441   3.184   1.644  1.1657 -0.4744  1.1366
  499SOL     OW 1513   4.316   0.227   0.482 -0.4573  0.0730  0.6689
  499SOL    HW1 1514   4.360   0.298   0.435 -0.1434  0.8998  2.1489
  499SOL    HW2 1515   4.383   0.159   0.489 -0.9726 -0.6796 -1.3589
  500SOL     OW 1516   2.698   1.517   0.675  0.0345  0.0069 -0.1155
  500SOL    HW1 1517   2.690   1.562   0.591 -2.1707  1.8601  0.9805
  500SOL    HW2 1518   2.788   1.535   0.703  0.8331 -0.7007 -2.0367
  501SOL     OW 1519   1.221   4.214   1.173  0.1336  0.8484 -0.4519
  501SOL    HW1 1520   1.154   4.148   1.191  0.0930  1.3881  1.7256
  501SOL    HW2 1521   1.202   4.244   1.084 -1.2251 -0.4512 -0.6492
  502SOL     OW 1522   2.910   2.860   2.813  0.2107 -0.0367 -0.3557
  502SOL    HW1 1523   2.865   2.917   2.750 -1.9490  0.6818  1.6944
  502SOL    HW2 1524   2.962   2.800   2.758 -0.6835  1.2236 -2.7427
  503SOL     OW 1525   3.138   3.497   2.626  0.2580 -0.3491  0.2064
  503SOL    HW1 1526   3.105   3.573   2.580 -0.2937 -0.7998 -0.1533
  503SOL    HW2 1527   3.088   3.493   2.707  2.1719  1.2512  1.5764
  504SOL     OW 1528   3.399   0.081   2.713  0.2925 -0.1129  0.4052
  504SOL    HW1 1529   3.424   0.040   2.795 -1.7078 -1.1223  0.5645
  504SOL    HW2 1530   3.377   0.008   2.655 -0.5610  0.6442 -0.2520
  505SOL     OW 1531   0.580   3.475   3.190  0.5415 -0.2085  0.4042
  505SOL    HW1 1532   0.523   3.474   3.113 -0.7763  1.4593  1.2879
  505SOL    HW2 1533   0.624   3.390   3.189  0.4806 -0.2827 -2.1009
  506SOL     OW 1534   3.255   3.454   2.382  0.1209 -0.5743 -0.0960
  506SOL    HW1 1535   3.218   3.459   2.470 -1.0804 -0.6870 -0.5808
  506SOL    HW2 1536   3.232   3.367   2.351  2.7305 -1.5214  0.3919
  507SOL     OW 1537   0.492   0.330   0.211 -0.3958  0.7058  0.5792
  507SOL    HW1 1538   0.458   0.419   0.202 -0.2821  0.7329  0.4162
  507SOL    HW2 1539   0.583   0.337   0.183  0.2200  0.9616  2.4609
  508SOL     OW 1540   2.544   1.858   2.284  0.0422 -0.3660  0.2826
  508SOL    HW1 1541   2.542   1.927   2.218 -0.9604 -1.2221 -0.6089
  508SOL    HW2 1542   2.519   1.779   2.238 -2.2822 -0.7166  1.9730
  509SOL     OW 1543   3.439   0.302   2.325  0.2001  0.1087 -0.3485
  509SOL    HW1 1544   3.495   0.304   2.402  1.0752 -0.8921 -0.9264
  509SOL    HW2 1545   3.364   0.358   2.348  0.1265 -0.6450  1.4492
  510SOL     OW 1546   3.670   0.316   1.187 -0.5280 -0.7997 -0.2557
  510SOL    HW1 1547   3.741   0.289   1.128 -0.8332 -1.2660 -0.4186
  510SOL    HW2 1548   3.714   0.353   1.263 -0.1308 -0.1427 -0.8030
  511SOL     OW 1549   1.860   1.685   3.331 -0.4277 -0.3735 -0.7710
  511SOL    HW1 1550   1.885   1.667   3.421 -1.0568 -1.2573 -0.7567
  511SOL    HW2 1551   1.943   1.690   3.283  0.0677  2.5416  0.2294
  512SOL     OW 1552   1.371   0.142   2.207  0.3291 -0.6269 -0.3746
  512SOL    HW1 1553   1.367   0.192   2.125  0.8372  1.0263  0.5374
  512SOL    HW2 1554   1.462   0.111   2.211  1.5077  2.4959  1.2113
  513SOL     OW 1555   1.893   1.580   2.100 -0.2299  0.5384  0.0719
  513SOL    HW1 1556   1.874   1.534   2.181  0.4491 -0.6257 -0.4123
  513SOL    HW2 1557   1.988   1.591   2.099 -0.4871  5.2063  1.8824
  514SOL     OW 1558   3.555   3.004   0.206 -0.4291 -0.6712 -0.5513
  514SOL    HW1 1559   3.526   3.010   0.297 -0.3580  1.8999 -0.6305
  514SOL    HW2 1560   3.475   3.008   0.154 -0.3196  2.1952 -0.6492
  515SOL     OW 1561   1.209   1.065   0.340  0.6085  0.3730 -0.5486
  515SOL    HW1 1562   1.303   1.069   0.322  0.8633  2.6618  0.9021
  515SOL    HW2 1563   1.202   1.073   0.435 -1.0789  1.4606 -0.7157
  516SOL     OW 1564   3.361   2.994   1.506  0.5082 -0.5262  0.4805
  516SOL    HW1 1565   3.397   2.945   1.581  3.3066  0.3131 -0.1992
  516SOL    HW2 1566   3.424   2.978   1.435  0.0205  1.8105 -0.5491
  517SOL     OW 1567   3.496   2.555   0.690  0.0738  0.3162 -0.2238
  517SOL    HW1 1568   3.554   2.516   0.756 -1.0796 -1.7041 -0.3145
  517SOL    HW2 1569   3.432   2.605   0.740 -0.2104 -0.3907  0.1269
  518SOL     OW 1570   2.954   0.145   1.652 -0.4039  0.0817  0.1458
  518SOL    HW1 1571   2.897   0.068   1.649  0.5240 -0.6161 -0.3146
  518SOL    HW2 1572   2.964   0.164   1.745 -3.4863  1.8727  0.2310
  519SOL     OW 1573   3.080   1.040   2.097 -0.0328 -0.0741 -0.1725
  519SOL    HW1 1574   3.141   1.113   2.090  1.0215 -0.8099  0.7907
  519SOL    HW2 1575   2.995   1.076   2.073  0.6358  1.2035 -0.6945
  520SOL     OW 1576   1.223   0.957   2.846 -0.3944 -0.2654 -0.0032
  520SOL    HW1 1577   1.140   0.972   2.891 -0.2646 -0.2691  0.2438
  520SOL    HW2 1578   1.199   0.935   2.756 -0.7958 -2.8110  0.6527
  521SOL     OW 1579   3.073   4.643   1.554 -0.3609  0.1005 -0.1977
  521SOL    HW1 1580   3.068   4.738   1.564  0.0145  0.2816 -1.5814
  521SOL    HW2 1581   3.051   4.627   1.462  0.8102 -1.0477 -0.3121
  522SOL     OW 1582   0.519   3.381   0.822  0.0401 -0.4211 -0.3364
  522SOL    HW1 1583   0.516   3.399   0.916  2.5714 -0.0127 -0.2620
  522SOL    HW2 1584   0.512   3.286   0.816 -2.2142 -0.3235  0.0728
  523SOL     OW 1585   0.101   0.651   0.698 -0.3903 -0.1689 -0.3257
  523SOL    HW1 1586   0.196   0.664   0.706 -0.4153 -0.4419  0.5189
  523SOL    HW2 1587   0.065   0.740   0.696 -0.2135 -0.0596  0.7544
  524SOL     OW 1588   2.668   1.688   1.030 -0.5539 -0.5635 -0.5175
  524SOL    HW1 1589   2.658   1.600   1.065 -3.5693 -0.4773 -0.9101
  524SOL    HW2 1590   2.652   1.745   1.105 -0.0289 -0.3517 -0.5658
  525SOL     OW 1591   1.350   4.449   0.259 -0.3106 -0.7355  0.2028
  525SOL    HW1 1592   1.308   4.534   0.243  0.4450 -0.5872 -1.1468
  525SOL    HW2 1593   1.371   4.416   0.172  1.2891 -1.3608  0.7984
  526SOL     OW 1594   1.979   0.253   2.409 -0.9422 -0.6324 -0.5921
  526SOL    HW1 1595   2.021   0.180   2.364  2.8792  0.7067  0.4328
  526SOL    HW2 1596   1.974   0.226   2.501  2.0915  0.8218  0.1274
  527SOL     OW 1597   0.627   1.245   2.825  0.0791  0.3402 -0.1330
  527SOL    HW1 1598   0.708   1.195   2.817  1.4336  2.2477  0.8905
  527SOL    HW2 1599   0.622   1.296   2.744 -0.8142 -0.7174 -0.7673
  528SOL     OW 1600   3.990   2.934   0.434 -0.0389 -0.6582  0.2458
  528SOL    HW1 1601   4.064   2.967   0.483 -1.4241  0.6818  1.5376
  528SOL    HW2 1602   4.001   2.971   0.346  1.1499 -1.0231  0.2294
  529SOL     OW 1603   1.412   2.658   0.975  0.0064 -0.1234 -0.5129
  529SOL    HW1 1604   1.323   2.648   1.007 -0.0689 -0.7635 -0.9004
  529SOL    HW2 1605   1.403   2.693   0.887  0.1668  0.4692 -0.2974
  530SOL     OW 1606   0.017   2.579   0.334  0.2710  1.0777  0.0731
  530SOL    HW1 1607  -0.068   2.551   0.301 -0.3144  2.1865  0.5579
  530SOL    HW2 1608   0.079   2.514   0.302 -1.0043 -0.7924  1.2332
  531SOL     OW 1609   1.249   4.002   2.669  0.5323 -0.2992 -0.2156
  531SOL    HW1 1610   1.322   4.031   2.724 -1.5971  1.4023  1.9409
  531SOL    HW2 1611   1.239   4.071   2.604  0.2329  0.0010  0.1421
  532SOL     OW 1612   1.382   0.779   1.841 -0.0355  0.1981  0.1876
  532SOL    HW1 1613   1.473   0.750   1.843  0.6080  2.0638  1.0168
  532SOL    HW2 1614   1.387   0.873   1.861 -1.9602  0.8402 -1.8898
  533SOL     OW 1615   3.884   3.786   1.400  0.0498 -0.2624  0.1498
  533SOL    HW1 1616   3.847   3.767   1.486  1.2525 -2.8740  0.1807
  533SOL    HW2 1617   3.977   3.803   1.417  0.5904 -2.1243 -0.6879
  534SOL     OW 1618   2.395   0.547   0.556 -0.0051  0.0535  0.3749
  534SOL    HW1 1619   2.379   0.452   0.555  1.2549 -0.1652 -0.3054
  534SOL    HW2 1620   2.446   0.562   0.635 -2.3226  0.5763  1.8743
  535SOL     OW 1621   2.703   4.143   3.103 -0.5358  0.0218  0.1739
  535SOL    HW1 1622   2.780   4.201   3.106  0.8261 -1.4625 -2.3612
  535SOL    HW2 1623   2.635   4.198   3.064  1.2717 -0.3466 -4.0576
  536SOL     OW 1624   4.096   3.244   0.528  0.4674  0.5867  0.0195
  536SOL    HW1 1625   4.068   3.231   0.437  0.9261  0.5177 -0.1168
  536SOL    HW2 1626   4.163   3.176   0.541 -0.5864 -0.3198  0.8485
  537SOL     OW 1627   0.981   2.344   1.527 -0.6081  0.1783 -0.0159
  537SOL    HW1 1628   0.971   2.339   1.432  2.5510 -0.8143 -0.4071
  537SOL    HW2 1629   1.034   2.268   1.550  0.3441  1.4193  2.2513
  538SOL     OW 1630   3.113   2.031   3.150 -0.3359  0.5461  0.1971
  538SOL    HW1 1631   3.060   2.012   3.229 -0.8689  2.4623  0.3374
  538SOL    HW2 1632   3.142   2.121   3.162  1.0239  0.2894 -1.0187
  539SOL     OW 1633   4.554   0.711   2.657  0.8076 -0.5983  0.5120
  539SOL    HW1 1634   4.632   0.694   2.604  1.1113  0.5446  0.5654
  539SOL    HW2 1635   4.561   0.803   2.682 -0.9324 -0.2348 -0.1317
  540SOL     OW 1636   2.289   1.403   0.215 -0.0944  0.5095 -0.2070
  540SOL    HW1 1637   2.343   1.456   0.272  0.8328 -0.9455  0.3296
  540SOL    HW2 1638   2.199   1.430   0.235  0.1637 -0.2243  2.2768
  541SOL     OW 1639   2.950   1.930   2.388 -0.7366 -0.0222  0.2718
  541SOL    HW1 1640   3.043   1.951   2.381 -0.6472  0.0761  1.5515
  541SOL    HW2 1641   2.930   1.940   2.481 -1.4573 -2.3483  0.4396
  542SOL     OW 1642   3.761   0.255   2.491  0.8778  0.3962  0.5091
  542SOL    HW1 1643   3.835   0.308   2.460  0.0772  0.7896 -0.7830
  542SOL    HW2 1644   3.795   0.166   2.491  0.8430  0.3218 -1.8562
  543SOL     OW 1645   3.351   4.215   1.802  0.2940  0.4503  0.2120
  543SOL    HW1 1646   3.310   4.140   1.759 -0.8666  1.1381  0.0620
  543SOL    HW2 1647   3.442   4.190   1.814  0.1560 -0.5728 -0.7646
  544SOL     OW 1648   2.569   0.919   2.855  0.0724  0.3832  0.0648
  544SOL    HW1 1649   2.511   0.911   2.931 -0.2213 -3.4560 -0.3500
  544SOL    HW2 1650   2.653   0.885   2.884  1.3268  2.9595 -0.2376
  545SOL     OW 1651   1.273   0.578   0.901  0.3067 -0.4159 -0.1945
  545SOL    HW1 1652   1.184   0.544   0.892  0.6011 -1.7548  1.5420
  545SOL    HW2 1653   1.272   0.626   0.984  1.3216 -0.8963  0.1101
  546SOL     OW 1654   3.381   2.775   1.177  0.1148 -0.0296  0.0280
  546SOL    HW1 1655   3.421   2.855   1.213 -1.6444  0.8456  0.1586
  546SOL    HW2 1656   3.360   2.797   1.087 -0.3694 -0.3478  0.0606
  547SOL     OW 1657   3.385   2.660   2.373  0.2915 -0.7263  0.1838
  547SOL    HW1 1658   3.448   2.688   2.306 -1.5652 -0.2459 -1.4717
  547SOL    HW2 1659   3.302   2.696   2.343 -0.8076 -1.4199  2.2386
  548SOL     OW 1660   3.236   0.459   2.690  0.0070  0.0254  0.8988
  548SOL    HW1 1661   3.290   0.435   2.614 -1.1528  3.2194 -1.1431
  548SOL    HW2 1662   3.294   0.509   2.746 -0.0017  0.7513  0.2763
  549SOL     OW 1663   1.075   1.533   1.564 -0.2274 -0.3040 -0.4144
  549SOL    HW1 1664   1.010   1.495   1.623 -0.3401  1.9490  1.0337
  549SOL    HW2 1665   1.119   1.600   1.616  0.7452  0.7383 -2.4548
  550SOL     OW 1666   2.041   4.617   1.433  0.0591 -0.5246  0.1571
  550SOL    HW1 1667   2.129   4.595   1.463  0.4131  0.0673 -0.4079
  550SOL    HW2 1668   2.051   4.702   1.390 -0.8132 -0.3926  0.1896
  551SOL     OW 1669   4.568   3.380   2.173 -0.3036 -0.4686 -0.5908
  551SOL    HW1 1670   4.518   3.451   2.212 -0.7135 -0.3022 -1.4114
  551SOL    HW2 1671   4.576   3.403   2.081  0.3311 -1.0435 -0.6886
  552SOL     OW 1672   2.199   4.089   2.284 -0.1990  0.0620 -0.6085
  552SOL    HW1 1673   2.284   4.095   2.240  1.6544 -1.7146  2.3975
  552SOL    HW2 1674   2.179   4.178   2.311  0.7426  0.4980 -1.2891
  553SOL     OW 1675   1.049   0.968   0.121 -0.5588 -0.0493 -0.8535
  553SOL    HW1 1676   1.022   0.960   0.212  0.2675 -0.1604 -0.6080
  553SOL    HW2 1677   1.134   1.013   0.125  0.2159 -1.4115 -1.4608
  554SOL     OW 1678   0.143   3.852   1.735 -0.2408  0.2613  0.1801
  554SOL    HW1 1679   0.108   3.871   1.822 -0.8054 -1.2838  0.3088
  554SOL    HW2 1680   0.094   3.909   1.676 -1.6637 -0.5059  0.5897
  555SOL     OW 1681   2.787   0.897   1.420  0.1997 -0.3012 -0.0324
  555SOL    HW1 1682   2.814   0.966   1.480  0.8517 -0.5012 -0.0805
  555SOL    HW2 1683   2.702   0.868   1.452  0.3389 -0.1020  0.5270
  556SOL     OW 1684   1.570   2.651   3.255 -0.3277 -0.1947  0.9502
  556SOL    HW1 1685   1.482   2.636   3.289 -1.2857  1.7783 -0.4958
  556SOL    HW2 1686   1.572   2.743   3.230  1.9909 -0.3068  0.4365
  557SOL     OW 1687   4.110   0.294   1.482 -0.0918  0.1027 -0.1472
  557SOL    HW1 1688   4.166   0.365   1.512  0.2712  0.0826 -0.7849
  557SOL    HW2 1689   4.168   0.233   1.438 -0.3929 -0.6226  0.4324
  558SOL     OW 1690   2.482   2.969   0.718 -0.1477 -0.0650 -0.1220
  558SOL    HW1 1691   2.402   2.917   0.729 -0.1519 -0.1512 -0.5379
  558SOL    HW2 1692   2.537   2.916   0.659 -0.9343  1.2530 -2.1318
  559SOL     OW 1693   3.348   3.521   0.370 -0.9253 -0.3165 -0.1740
  559SOL    HW1 1694   3.317   3.611   0.364  0.7621  0.3415  0.4961
  559SOL    HW2 1695   3.437   3.528   0.402 -0.9907 -2.2774  0.5755
  560SOL     OW 1696   0.875   2.097   2.006  0.0033 -0.6078 -0.1601
  560SOL    HW1 1697   0.959   2.141   2.014 -1.4177  2.5481 -1.2701
  560SOL    HW2 1698   0.859   2.090   1.912 -1.5567  0.1830  0.0020
  561SOL     OW 1699   3.330   4.457   2.861  0.0602 -0.9319  0.5884
  561SOL    HW1 1700   3.409   4.430   2.908 -0.0392 -0.4549  1.0301
  561SOL    HW2 1701   3.294   4.528   2.913 -0.4698 -0.9083  0.1951
  562SOL     OW 1702   4.029   0.262   2.223 -0.1074 -0.2401  0.3749
  562SOL    HW1 1703   4.098   0.286   2.162  1.6895 -2.7212  1.2779
  562SOL    HW2 1704   3.959   0.227   2.168 -0.4462  1.6726 -0.4970
  563SOL     OW 1705   0.415   0.593   1.520  0.1500 -0.0261 -0.1136
  563SOL    HW1 1706   0.331   0.575   1.478 -0.2103 -0.5419  0.7926
  563SOL    HW2 1707   0.471   0.625   1.450 -0.5820 -0.3872 -0.8766
  564SOL     OW 1708   0.544   3.204   2.308  0.3633 -0.4872 -0.4287
  564SOL    HW1 1709   0.527   3.295   2.335  0.4707 -0.9977  1.5312
  564SOL    HW2 1710   0.528   3.204   2.214  2.6271  2.0906 -0.9627
  565SOL     OW 1711   2.087   4.347   2.021 -0.2389 -0.0803 -0.0256
  565SOL    HW1 1712   2.008   4.400   2.011 -0.3879 -0.2557  0.1998
  565SOL    HW2 1713   2.110   4.355   2.113  0.1959  0.2347 -0.1608
  566SOL     OW 1714   2.953   1.376   1.076  0.4682  0.1559 -0.6149
  566SOL    HW1 1715   3.005   1.456   1.072  0.5239  0.4279  2.7511
  566SOL    HW2 1716   2.985   1.330   1.153 -1.0325 -2.0895 -1.2227
  567SOL     OW 1717   4.627   1.191   2.246 -0.7007  0.0525 -0.0392
  567SOL    HW1 1718   4.540   1.179   2.207 -0.6927 -0.6282  0.1467
  567SOL    HW2 1719   4.649   1.282   2.226 -1.9201  0.5840  0.8315
  568SOL     OW 1720   3.106   1.924   2.884 -0.9291  0.1385 -0.2801
  568SOL    HW1 1721   3.094   1.980   2.960  1.2344  0.7781 -0.3574
  568SOL    HW2 1722   3.058   1.843   2.905 -1.1908  0.6831  1.2944
  569SOL     OW 1723   0.076   3.850   0.429 -0.1206  0.2653  0.0908
  569SOL    HW1 1724   0.119   3.809   0.354 -0.5884  0.9158 -0.5499
  569SOL    HW2 1725   0.100   3.943   0.423 -1.2603  0.5654 -0.0458
  570SOL     OW 1726   2.097   2.202   1.462  0.1478  0.0451 -0.7273
  570SOL    HW1 1727   2.106   2.225   1.370  2.2219 -0.6581 -0.7639
  570SOL    HW2 1728   2.154   2.265   1.508 -1.2581  0.7184  0.1489
  571SOL     OW 1729   3.220   1.354   1.833  0.4334  0.5493 -0.4469
  571SOL    HW1 1730   3.241   1.436   1.788 -0.8874  1.2647  0.1921
  571SOL    HW2 1731   3.265   1.287   1.781 -1.2354  1.2872 -3.0398
  572SOL     OW 1732   4.011   1.879   2.931  0.4405 -0.5523 -0.3852
  572SOL    HW1 1733   4.015   1.877   3.027  1.1902  1.5040 -0.3292
  572SOL    HW2 1734   3.921   1.856   2.910  0.2651 -1.0233  0.8078
  573SOL     OW 1735   2.438   3.660   2.890 -0.2697 -0.9623 -0.3542
  573SOL    HW1 1736   2.472   3.591   2.833  0.9358 -1.1064  0.5080
  573SOL    HW2 1737   2.507   3.726   2.892 -0.6050 -0.6212  0.3609
  574SOL     OW 1738   3.766   4.256   2.714 -0.1168 -0.8085  0.4830
  574SOL    HW1 1739   3.704   4.318   2.674 -0.7298 -1.7763 -0.1101
  574SOL    HW2 1740   3.779   4.290   2.803  0.2625  0.6601 -0.1002
  575SOL     OW 1741   2.480   2.901   3.299  0.1853 -0.0116 -0.4706
  575SOL    HW1 1742   2.491   2.962   3.373 -0.2006 -1.7269  1.0647
  575SOL    HW2 1743   2.534   2.939   3.229  1.2564  1.2419  0.9572
  576SOL     OW 1744   4.141   3.860   2.620  0.8335 -0.0798  0.2286
  576SOL    HW1 1745   4.090   3.873   2.700 -1.0930  0.7255 -1.0797
  576SOL    HW2 1746   4.203   3.933   2.619 -0.2861  0.8815  0.1348
  577SOL     OW 1747   0.842   0.015   0.847 -0.7441 -0.3068 -0.2871
  577SOL    HW1 1748   0.826  -0.004   0.940 -0.4818 -1.0628 -0.3899
  577SOL    HW2 1749   0.902  -0.054   0.819 -2.0582 -1.0416 -1.4209
  578SOL     OW 1750   2.222   1.830   1.186 -0.1596  0.1667  0.6442
  578SOL    HW1 1751   2.197   1.786   1.267  1.1493  1.3769  1.7697
  578SOL    HW2 1752   2.151   1.891   1.169  0.0517  0.6707  1.5001
  579SOL     OW 1753   4.285   2.007   2.375  0.1815 -0.4061 -0.0248
  579SOL    HW1 1754   4.297   2.101   2.394  0.7247 -0.1966 -1.3396
  579SOL    HW2 1755   4.321   1.963   2.453  1.4376  0.4487 -0.0823
  580SOL     OW 1756   4.370   4.368   3.145 -0.0711 -0.4578 -0.8592
  580SOL    HW1 1757   4.383   4.288   3.093  0.2743 -1.0474  0.1049
  580SOL    HW2 1758   4.392   4.439   3.085  1.9554 -1.1799 -1.0328
  581SOL     OW 1759   0.125   2.925   2.644  0.0846  0.2190 -0.1587
  581SOL    HW1 1760   0.071   2.943   2.720  0.4466  0.7084 -0.0124
  581SOL    HW2 1761   0.125   3.006   2.594  3.0045  1.2675  1.2899
  582SOL     OW 1762   2.970   4.581   2.144 -0.0896  0.1662 -0.1771
  582SOL    HW1 1763   2.931   4.513   2.089 -1.6372  1.0308 -0.2086
  582SOL    HW2 1764   2.928   4.569   2.229  0.2006  0.6061  0.0264
  583SOL     OW 1765   0.289   1.249   0.433 -0.1805  0.4621  0.2908
  583SOL    HW1 1766   0.203   1.252   0.390  0.8989 -1.1685 -2.1854
  583SOL    HW2 1767   0.288   1.166   0.482  1.0677 -1.3362 -2.4963
  584SOL     OW 1768   1.693   3.060   1.723  0.0868 -0.3962  0.0611
  584SOL    HW1 1769   1.739   2.990   1.677 -1.1184 -1.9345  1.1051
  584SOL    HW2 1770   1.622   3.016   1.770  0.4199  1.2506  2.2898
  585SOL     OW 1771   2.491   0.057   1.496  0.2133  0.2756  0.6922
  585SOL    HW1 1772   2.561   0.069   1.432 -0.8728  0.4576 -0.5040
  585SOL    HW2 1773   2.533   0.072   1.580  1.6817  0.0514  0.0295
  586SOL     OW 1774   0.937   1.587   2.113  0.9824  0.1943  0.0535
  586SOL    HW1 1775   1.021   1.608   2.074  1.7059 -0.4632  1.1917
  586SOL    HW2 1776   0.959   1.556   2.201 -0.4131 -0.4228  0.2087
  587SOL     OW 1777   1.977   1.215   0.565  0.2743 -0.1642 -0.0038
  587SOL    HW1 1778   1.988   1.120   0.554  1.1917 -0.0290 -0.2918
  587SOL    HW2 1779   1.957   1.247   0.477  0.6249 -0.0030 -0.0245
  588SOL     OW 1780   1.610   2.495   0.714 -0.4930  0.1489 -0.3069
  588SOL    HW1 1781   1.604   2.582   0.754  0.0436 -0.4328  1.0961
  588SOL    HW2 1782   1.681   2.503   0.651  0.8810  0.2508  1.1844
  589SOL     OW 1783   1.152   3.399   2.531  0.6368 -0.2826  0.1280
  589SOL    HW1 1784   1.147   3.333   2.600 -0.7275 -1.6105 -1.1545
  589SOL    HW2 1785   1.074   3.453   2.545  0.8804  0.0532  0.2000
  590SOL     OW 1786   3.891   3.957   2.490  0.1007  0.3054  0.1304
  590SOL    HW1 1787   3.930   3.996   2.412  0.1813 -1.5089 -0.7887
  590SOL    HW2 1788   3.961   3.903   2.527 -0.0740  0.8065  1.2553
  591SOL     OW 1789   1.423   1.291   1.865 -0.4354  0.8548  0.2310
  591SOL    HW1 1790   1.438   1.359   1.799  0.5504 -0.9506 -1.5104
  591SOL    HW2 1791   1.510   1.272   1.901 -0.2891 -1.0792 -1.0097
  592SOL     OW 1792   1.297   4.653   2.404  0.2460 -0.1896 -0.1275
  592SOL    HW1 1793   1.323   4.708   2.330 -0.4192 -1.0998 -1.0650
  592SOL    HW2 1794   1.208   4.625   2.384  1.3754 -3.6970 -1.0329
  593SOL     OW 1795   2.775   0.192   1.018  0.8592 -0.3152 -0.2455
  593SOL    HW1 1796   2.685   0.173   1.043  0.8929 -1.5844 -1.0167
  593SOL    HW2 1797   2.794   0.276   1.060 -0.5603 -0.1921  0.2066
  594SOL     OW 1798   0.693   0.217   2.255  0.1342  0.0224  0.6276
  594SOL    HW1 1799   0.691   0.312   2.242  2.6303  0.0278 -0.2809
  594SOL    HW2 1800   0.603   0.188   2.237 -0.6386  2.1706  0.7555
  595SOL     OW 1801   1.784   2.462   0.507  0.0847  0.1196 -0.1580
  595SOL    HW1 1802   1.866   2.486   0.550 -0.5919  0.5437  0.9623
  595SOL    HW2 1803   1.772   2.526   0.438  1.0642 -0.4013 -0.8207
  596SOL     OW 1804   0.483   3.758   2.817 -0.0346 -0.1838  0.3541
  596SOL    HW1 1805   0.461   3.728   2.905 -1.8253  0.3386  0.1332
  596SOL    HW2 1806   0.513   3.848   2.830  0.8732 -0.5042  0.5381
  597SOL     OW 1807   3.098   0.649   2.567 -0.0497  0.7619  0.2261
  597SOL    HW1 1808   3.092   0.688   2.654  1.7012 -0.3649  0.9093
  597SOL    HW2 1809   3.145   0.567   2.580  4.0332  2.3875 -2.2548
  598SOL     OW 1810   0.049   0.043   2.484  0.2660 -0.4017  0.0589
  598SOL    HW1 1811  -0.031   0.056   2.432  0.8180  1.9239 -0.3036
  598SOL    HW2 1812   0.077   0.131   2.507  2.5652 -1.1792  0.4719
  599SOL     OW 1813   2.488   2.706   0.313 -1.0061 -0.4667 -0.3825
  599SOL    HW1 1814   2.575   2.701   0.275 -1.2287  0.8607 -1.1254
  599SOL    HW2 1815   2.437   2.640   0.266 -0.6672 -0.5095 -0.6922
  600SOL     OW 1816   3.898   2.377   1.130 -0.0590  0.3343  0.2801
  600SOL    HW1 1817   3.859   2.462   1.106  0.3457  0.3182 -0.4637
  600SOL    HW2 1818   3.859   2.357   1.215 -1.4806  0.4452 -0.3047
  601SOL     OW 1819   1.884   2.466   2.826 -0.1064 -0.6164 -0.1590
  601SOL    HW1 1820   1.867   2.484   2.918 -0.4505  2.4765 -0.7173
  601SOL    HW2 1821   1.814   2.407   2.799 -1.3060  0.2085  1.0571
  602SOL     OW 1822   1.088   1.039   1.451 -0.0922 -0.1375 -0.4724
  602SOL    HW1 1823   1.108   1.067   1.540  0.9174 -0.9331 -0.4306
  602SOL    HW2 1824   0.996   1.062   1.439  0.5967  3.1866 -0.4556
  603SOL     OW 1825   2.165   0.678   2.666 -0.0979 -1.1781 -0.2391
  603SOL    HW1 1826   2.109   0.755   2.659 -0.2063 -1.3302 -1.1473
  603SOL    HW2 1827   2.123   0.623   2.732  0.1632 -0.3218  0.6680
  604SOL     OW 1828   3.109   0.520   1.013  0.0912 -0.1367  0.2770
  604SOL    HW1 1829   3.130   0.441   0.964  2.2443  0.4550  0.1276
  604SOL    HW2 1830   3.052   0.570   0.954 -1.3446 -1.5504  0.4037
  605SOL     OW 1831   2.435   0.579   2.737  0.1076 -0.0304 -0.7147
  605SOL    HW1 1832   2.346   0.613   2.740  0.6891  1.4711  0.6748
  605SOL    HW2 1833   2.472   0.613   2.655 -0.7576 -1.2145 -1.6392
  606SOL     OW 1834   1.149   1.851   2.418 -0.5483  0.4802  0.1063
  606SOL    HW1 1835   1.098   1.917   2.371  0.8996  1.6045  0.0528
  606SOL    HW2 1836   1.239   1.881   2.412  0.0443 -1.0115  0.9259
  607SOL     OW 1837   1.901   0.203   1.774  0.2058 -0.0265 -0.0890
  607SOL    HW1 1838   1.814   0.208   1.813 -0.4602 -0.2800 -1.4616
  607SOL    HW2 1839   1.886   0.212   1.680  1.5962 -0.6851 -0.4131
  608SOL     OW 1840   0.691   0.115   0.067  0.2820 -0.0013 -0.7654
  608SOL    HW1 1841   0.768   0.096   0.014  3.4013  0.1120  3.2313
  608SOL    HW2 1842   0.705   0.205   0.097 -1.3858 -0.0168  0.1668
  609SOL     OW 1843   2.502   0.074   0.640 -0.2033  0.3813  0.3959
  609SOL    HW1 1844   2.502  -0.016   0.610  0.0479  1.2087 -2.4050
  609SOL    HW2 1845   2.594   0.096   0.652 -0.2638  0.2645  1.0770
  610SOL     OW 1846   1.322   2.712   1.544 -0.3642  0.2019  0.7572
  610SOL    HW1 1847   1.302   2.796   1.504 -1.0815 -0.9397 -1.4431
  610SOL    HW2 1848   1.241   2.688   1.590 -1.1267 -0.4784 -0.8831
  611SOL     OW 1849   1.834   4.136   1.885 -0.0044 -0.1983  0.0934
  611SOL    HW1 1850   1.815   4.131   1.979 -1.0610 -0.0501 -0.0890
  611SOL    HW2 1851   1.812   4.226   1.862 -0.0746 -0.3320 -0.3602
  612SOL     OW 1852   0.170   2.673   3.195 -0.6238 -0.0782 -0.8213
  612SOL    HW1 1853   0.217   2.589   3.196 -0.7421 -0.2306  2.6598
  612SOL    HW2 1854   0.237   2.738   3.214 -0.9197  0.3428 -1.2136
  613SOL     OW 1855   3.850   4.005   3.071  0.2795  0.4206 -0.2958
  613SOL    HW1 1856   3.784   3.969   3.131 -0.3093 -2.3847 -2.4221
  613SOL    HW2 1857   3.815   4.091   3.046 -1.0401  0.2705  0.9075
  614SOL     OW 1858   2.101   4.351   2.329  0.1837 -0.3520 -0.1033
  614SOL    HW1 1859   2.022   4.360   2.383 -0.5825 -1.3891 -0.9980
  614SOL    HW2 1860   2.163   4.414   2.366 -0.6002 -0.4499  1.4497
  615SOL     OW 1861   4.634   2.621   1.264 -0.2142  0.7523 -0.1164
  615SOL    HW1 1862   4.713   2.673   1.276  0.1732  0.6385 -1.8649
  615SOL    HW2 1863   4.636   2.557   1.335  0.8283  1.2803  0.3490
  616SOL     OW 1864   0.015   1.443   2.271 -0.3130 -0.0137 -0.3390
  616SOL    HW1 1865   0.064   1.454   2.353 -0.7072 -0.0445 -0.0933
  616SOL    HW2 1866  -0.060   1.502   2.280  0.8778  1.8062 -1.7063
  617SOL     OW 1867   0.567   0.758   2.517  0.1568  0.2590 -0.2690
  617SOL    HW1 1868   0.520   0.678   2.539  0.8535 -0.4963 -1.4644
  617SOL    HW2 1869   0.647   0.729   2.473  1.4173  1.5370  1.0154
  618SOL     OW 1870   2.569   4.380   2.409  0.0353  0.4504  0.3591
  618SOL    HW1 1871   2.572   4.437   2.486 -0.3365  1.4358 -0.3330
  618SOL    HW2 1872   2.656   4.385   2.372  0.0161  0.5447  0.3248
  619SOL     OW 1873   2.548   4.594   0.290  0.0224 -0.5219  0.4442
  619SOL    HW1 1874   2.501   4.534   0.347  1.0023  0.0006  1.8782
  619SOL    HW2 1875   2.611   4.539   0.243 -0.4315 -0.8816  0.2519
  620SOL     OW 1876   2.569   0.093   2.598 -0.5577  0.1805  0.3467
  620SOL    HW1 1877   2.597   0.173   2.553  1.4468 -0.4638  0.3554
  620SOL    HW2 1878   2.475   0.087   2.580 -0.5260  1.9121 -0.6060
  621SOL     OW 1879   1.898   0.584   1.551 -0.0404  0.0367  0.4597
  621SOL    HW1 1880   1.990   0.601   1.532  0.3098  0.0445  2.0258
  621SOL    HW2 1881   1.852   0.606   1.470  1.4079 -0.7512 -0.6110
  622SOL     OW 1882   3.435   3.932   2.088  0.4023 -0.4179  0.1044
  622SOL    HW1 1883   3.410   4.024   2.082  0.1895 -0.4631  0.3010
  622SOL    HW2 1884   3.361   3.884   2.051  0.9477 -0.4620 -0.9984
  623SOL     OW 1885   0.876   3.291   2.292 -0.2216  0.2262  0.4938
  623SOL    HW1 1886   0.870   3.237   2.213 -2.2239  0.3857  0.4731
  623SOL    HW2 1887   0.914   3.233   2.358  1.8859  0.2215 -0.6595
  624SOL     OW 1888   1.260   0.265   2.606  0.8412  0.3604 -0.3960
  624SOL    HW1 1889   1.213   0.276   2.689  2.3977  0.7241  0.4684
  624SOL    HW2 1890   1.304   0.349   2.593  0.5584  0.3312 -1.6467
  625SOL     OW 1891   1.985   0.243   2.952  0.3049 -0.2571 -0.3682
  625SOL    HW1 1892   1.939   0.262   3.034 -0.6329  0.6543 -1.0766
  625SOL    HW2 1893   1.977   0.149   2.940 -0.1045 -0.3058  0.2721
  626SOL     OW 1894   3.006   0.132   2.186  0.0387  0.0072  0.0742
  626SOL    HW1 1895   2.987   0.046   2.148 -0.6883 -0.4219  1.3736
  626SOL    HW2 1896   3.102   0.135   2.191  0.2294  0.4171 -2.4916
  627SOL     OW 1897   1.504   2.884   2.285  0.2674 -0.6037 -0.4171
  627SOL    HW1 1898   1.444   2.885   2.211 -0.5787  0.5148  0.2548
  627SOL    HW2 1899   1.586   2.850   2.249  0.2978  1.2123 -2.2118
  628SOL     OW 1900   2.094   4.200   2.916 -0.2827 -0.5219 -0.0474
  628SOL    HW1 1901   2.014   4.154   2.891 -0.6362 -0.6753  1.3097
  628SOL    HW2 1902   2.085   4.217   3.010  0.7183  0.5812 -0.1175
  629SOL     OW 1903   3.850   0.105   0.342 -0.2501 -0.0835  0.3234
  629SOL    HW1 1904   3.888   0.190   0.321  1.1208 -0.7503 -0.0312
  629SOL    HW2 1905   3.765   0.105   0.299  0.6271  0.3039 -1.5341
  630SOL     OW 1906   3.038   4.374   2.523  0.3337  0.2228 -0.2043
  630SOL    HW1 1907   3.062   4.331   2.441 -0.3084 -0.4356 -0.0559
  630SOL    HW2 1908   3.117   4.367   2.578  0.8701  0.9407 -0.8648
  631SOL     OW 1909   4.522   2.438   3.242 -0.1950  0.3639  0.1478
  631SOL    HW1 1910   4.584   2.481   3.302  0.6542  0.8142 -1.0122
  631SOL    HW2 1911   4.446   2.496   3.241  0.8203  1.7794 -1.1651
  632SOL     OW 1912   1.345   0.325   0.868 -0.7301  0.2375 -0.4160
  632SOL    HW1 1913   1.368   0.285   0.952 -3.3241  0.2618  0.3830
  632SOL    HW2 1914   1.322   0.415   0.890 -0.2126  0.6077 -1.3671
  633SOL     OW 1915   2.401   1.949   2.747  0.2304  0.3072 -0.3179
  633SOL    HW1 1916   2.419   1.930   2.839 -1.5944 -0.5984 -0.1008
  633SOL    HW2 1917   2.465   1.897   2.699 -0.4384 -1.2633  0.4208
  634SOL     OW 1918   0.277   2.739   1.604 -0.2514 -0.0400  0.7054
  634SOL    HW1 1919   0.293   2.735   1.698  0.6365  1.5768  0.6526
  634SOL    HW2 1920   0.364   2.731   1.565 -0.5138  0.2359  0.0572
  635SOL     OW 1921   4.356   2.732   2.823 -0.0103  0.1975  0.2401
  635SOL    HW1 1922   4.356   2.654   2.768  0.8395  0.8229 -0.6724
  635SOL    HW2 1923   4.367   2.805   2.762  0.7817  0.9235  1.2114
  636SOL     OW 1924   2.276   1.843   2.024 -0.0691 -0.0304 -0.0244
  636SOL    HW1 1925   2.343   1.906   2.051  0.9354 -1.2086  0.3769
  636SOL    HW2 1926   2.323   1.782   1.966 -1.2651  0.1986 -1.2610
  637SOL     OW 1927   0.993   0.422   2.569  0.3336  0.4767  0.2352
  637SOL    HW1 1928   1.048   0.436   2.492  0.5463 -1.4787 -0.0143
  637SOL    HW2 1929   0.951   0.507   2.584  2.1208  1.5585 -0.5652
  638SOL     OW 1930   2.716   4.572   1.911 -0.2811 -0.2493  0.4028
  638SOL    HW1 1931   2.771   4.572   1.833  0.0993 -0.7946  0.6661
  638SOL    HW2 1932   2.657   4.498   1.898 -0.3861 -0.1840  0.5128
  639SOL     OW 1933   1.806   1.707   1.483  0.4343  0.4537  0.0716
  639SOL    HW1 1934   1.862   1.754   1.545  1.8016  0.1706 -0.9099
  639SOL    HW2 1935   1.718   1.714   1.521  1.1152  0.8894  1.6666
  640SOL     OW 1936   3.277   1.044   1.664 -0.2629 -0.5442  0.0729
  640SOL    HW1 1937   3.372   1.032   1.667 -0.2002  0.0380  0.6768
  640SOL    HW2 1938   3.242   0.980   1.726 -0.2500 -0.5971  0.0257
  641SOL     OW 1939   2.117   1.630   2.691  0.4175 -0.0479 -0.0955
  641SOL    HW1 1940   2.177   1.595   2.757  0.5970  0.1019 -0.1765
  641SOL    HW2 1941   2.137   1.724   2.688 -3.7319  1.3133  4.0520
  642SOL     OW 1942   1.517   4.050   0.883  0.4715 -0.0780 -0.1190
  642SOL    HW1 1943   1.552   4.075   0.798  0.1489  2.3267  0.3811
  642SOL    HW2 1944   1.422   4.047   0.871  0.4895 -1.1447 -0.1449
  643SOL     OW 1945   1.232   1.373   2.385 -0.5498  0.1360 -0.3495
  643SOL    HW1 1946   1.203   1.416   2.466  0.3475 -0.0906  0.1045
  643SOL    HW2 1947   1.227   1.441   2.318  2.9016  1.6725  0.7501
  644SOL     OW 1948   3.660   4.519   2.674 -0.0496 -0.1189 -0.0091
  644SOL    HW1 1949   3.619   4.554   2.753 -1.3896  0.6138 -0.9767
  644SOL    HW2 1950   3.734   4.577   2.657 -0.7591  0.7527 -0.1995
  645SOL     OW 1951   3.968   0.495   0.913 -0.7503  0.0886  0.5295
  645SOL    HW1 1952   3.953   0.475   1.006 -0.4962 -0.0335  0.5457
  645SOL    HW2 1953   4.061   0.520   0.909 -1.0691  1.3329  0.5157
  646SOL     OW 1954   1.290   3.190   0.253  0.3544  0.1005 -0.2975
  646SOL    HW1 1955   1.288   3.115   0.313 -2.4822  0.5071  0.2700
  646SOL    HW2 1956   1.317   3.153   0.169  1.3076 -1.0770  0.4819
  647SOL     OW 1957   4.576   3.939   2.358  0.6643  0.7049 -0.2428
  647SOL    HW1 1958   4.657   3.989   2.370  1.6507 -0.7273 -0.7599
  647SOL    HW2 1959   4.598   3.870   2.296  0.3477 -2.5191  2.8616
  648SOL     OW 1960   2.393   4.704   2.914  0.0877  0.1701 -0.1698
  648SOL    HW1 1961   2.430   4.656   2.989 -2.7096 -0.7193  0.7899
  648SOL    HW2 1962   2.468   4.722   2.858  1.6985 -3.3008  0.5553
  649SOL     OW 1963   0.291   2.506   0.319 -0.4721  0.2076  0.6187
  649SOL    HW1 1964   0.296   2.468   0.407  0.8989  0.6175  0.7343
  649SOL    HW2 1965   0.341   2.446   0.264  0.3060  0.9672  0.4889
  650SOL     OW 1966   0.595   2.144   0.516  0.0524  0.4130 -0.3094
  650SOL    HW1 1967   0.679   2.113   0.548 -0.5103  1.4372  2.4768
  650SOL    HW2 1968   0.611   2.169   0.425  2.0264 -1.9684 -0.7134
  651SOL     OW 1969   2.165   3.932   0.436  0.3539 -0.0537  0.1681
  651SOL    HW1 1970   2.244   3.974   0.470  0.4994  0.1444 -0.4004
  651SOL    HW2 1971   2.093   3.972   0.484  0.4473  1.2532 -0.7409
  652SOL     OW 1972   3.739   3.010   1.597 -0.4317 -0.1961 -0.1528
  652SOL    HW1 1973   3.735   3.027   1.503 -0.1107 -0.5997 -0.2425
  652SOL    HW2 1974   3.767   3.093   1.635 -1.0482  0.1145 -0.3599
  653SOL     OW 1975   1.488   1.097   0.325 -0.5159  0.6479 -0.4290
  653SOL    HW1 1976   1.561   1.103   0.387 -0.2773  1.6015 -0.7864
  653SOL    HW2 1977   1.515   1.030   0.262  0.9835  2.3644 -1.7282
  654SOL     OW 1978   2.232   2.862   1.143  0.0328 -0.1987 -0.6295
  654SOL    HW1 1979   2.144   2.891   1.121  0.8078  2.6580 -0.3399
  654SOL    HW2 1980   2.230   2.768   1.128 -3.4329 -0.4939  0.6252
  655SOL     OW 1981   1.813   1.738   2.702  0.2935 -0.1815 -0.2384
  655SOL    HW1 1982   1.821   1.816   2.647 -0.9047 -0.4655 -0.8397
  655SOL    HW2 1983   1.852   1.668   2.650  0.3520 -0.1978 -0.1724
  656SOL     OW 1984   4.238   3.254   2.342 -0.3622 -0.2037  0.2178
  656SOL    HW1 1985   4.149   3.287   2.338  0.2841  1.5448 -0.7790
  656SOL    HW2 1986   4.272   3.285   2.425 -0.8671 -1.4655  0.9222
  657SOL     OW 1987   0.310   2.271   2.492 -0.2480  0.0092 -0.3773
  657SOL    HW1 1988   0.223   2.273   2.533  0.3582  1.7936  0.9625
  657SOL    HW2 1989   0.323   2.360   2.460  1.8806  0.3847  1.2888
  658SOL     OW 1990   3.065   0.040   1.306  0.2212  0.2211 -0.0196
  658SOL    HW1 1991   3.148   0.058   1.261 -1.8562  3.3106 -3.1342
  658SOL    HW2 1992   3.034   0.126   1.334 -2.3994 -0.6708  0.0441
  659SOL     OW 1993   0.575   4.688   1.677 -0.2416  0.3577  0.4145
  659SOL    HW1 1994   0.509   4.745   1.638 -1.3903 -2.1556 -1.6206
  659SOL    HW2 1995   0.637   4.670   1.606  1.6310  1.1336  1.7630
  660SOL     OW 1996   0.727   0.259   1.416  0.3709 -0.0769  0.1700
  660SOL    HW1 1997   0.822   0.250   1.401  0.2650 -0.0464 -0.5511
  660SOL    HW2 1998   0.718   0.343   1.460  0.9768 -1.4632  3.2175
  661SOL     OW 1999   2.718   3.201   0.983 -0.0378  0.0412 -0.3308
  661SOL    HW1 2000   2.698   3.250   1.062 -0.9229 -0.9940  0.1253
  661SOL    HW2 2001   2.770   3.126   1.013  0.2884  0.0608 -0.8363
  662SOL     OW 2002   0.204   0.432   1.987 -0.8635 -0.5028 -0.1584
  662SOL    HW1 2003   0.255   0.511   1.967 -0.3486 -0.8720 -0.3195
  662SOL    HW2 2004   0.229   0.369   1.920  1.2100 -1.9017  1.7663
  663SOL     OW 2005   0.078   1.319   1.758  0.9292 -0.2006  0.0097
  663SOL    HW1 2006   0.079   1.247   1.821 -2.5839 -1.4326 -1.0532
  663SOL    HW2 2007   0.038   1.392   1.805 -3.3320 -1.6303 -0.9435
  664SOL     OW 2008   4.051   1.053   0.426 -0.2481 -0.2878  0.5787
  664SOL    HW1 2009   4.122   1.013   0.477  1.6837  1.4152 -0.5790
  664SOL    HW2 2010   4.029   1.132   0.474 -2.1123 -1.2705  1.4250
  665SOL     OW 2011   0.969   3.934   0.929  0.1154 -0.3277 -0.0192
  665SOL    HW1 2012   0.948   3.892   0.846 -0.0106  0.5434 -0.4424
  665SOL    HW2 2013   1.011   3.866   0.981  0.0172 -0.9351 -0.7255
  666SOL     OW 2014   2.608   2.798   0.955  0.4312  0.1112  0.2113
  666SOL    HW1 2015   2.543   2.818   0.887  0.5773 -2.9893 -1.0263
  666SOL    HW2 2016   2.556   2.769   1.030  0.2990  2.9197  1.3325
  667SOL     OW 2017   4.518   0.006   1.634  0.6655  0.1060  0.1053
  667SOL    HW1 2018   4.523   0.023   1.540  1.0461  0.6856  0.2245
  667SOL    HW2 2019   4.428  -0.023   1.648  0.7867 -0.6095 -0.5341
  668SOL     OW 2020   4.243   0.341   2.063  0.3571 -0.3080  0.2479
  668SOL    HW1 2021   4.231   0.313   1.973  1.8444 -0.1587 -0.0161
  668SOL    HW2 2022   4.225   0.435   2.062  1.4886 -0.0797 -0.1500
  669SOL     OW 2023   4.156   2.322   0.028  0.0020 -0.2104 -0.5813
  669SOL    HW1 2024   4.207   2.395  -0.007 -1.3052  0.5757 -0.9117
  669SOL    HW2 2025   4.158   2.256  -0.041 -0.4878  0.3352 -1.1257
  670SOL     OW 2026   1.802   2.034   0.751  0.3195 -0.0699  0.4498
  670SOL    HW1 2027   1.835   2.029   0.841  1.8983 -1.0189 -0.1378
  670SOL    HW2 2028   1.879   2.015   0.696 -0.7510 -0.1631 -1.0775
  671SOL     OW 2029   2.281   4.266   1.841  0.5080 -0.1678  0.0825
  671SOL    HW1 2030   2.220   4.283   1.913 -0.7055  0.6079 -1.0627
  671SOL    HW2 2031   2.239   4.196   1.791  1.1672 -0.4620 -0.0676
  672SOL     OW 2032   4.203   0.782   2.186  0.1028  0.5627  0.4091
  672SOL    HW1 2033   4.202   0.852   2.121 -0.8660 -0.5238 -0.7838
  672SOL    HW2 2034   4.172   0.824   2.267  0.3391  1.6868 -0.0696
  673SOL     OW 2035   0.302   3.390   2.192 -0.5556 -0.4032  0.3218
  673SOL    HW1 2036   0.345   3.414   2.275  0.1757  1.1101 -0.4481
  673SOL    HW2 2037   0.365   3.414   2.125 -1.8088 -0.0300 -0.7545
  674SOL     OW 2038   3.641   1.618   2.584  0.0182 -0.2689  0.5786
  674SOL    HW1 2039   3.607   1.572   2.507  0.5681 -1.6131  1.1034
  674SOL    HW2 2040   3.641   1.552   2.653  0.2159  0.7156  1.5498
  675SOL     OW 2041   1.047   2.853   1.983 -0.3964  0.7356  0.6182
  675SOL    HW1 2042   1.055   2.759   1.993  1.7637  0.9702  1.5582
  675SOL    HW2 2043   1.018   2.884   2.068  3.3528  1.2816  1.8524
  676SOL     OW 2044   2.568   2.111   2.929  0.1140  0.0012 -0.0502
  676SOL    HW1 2045   2.536   2.021   2.931  0.0943 -0.0134 -0.9003
  676SOL    HW2 2046   2.490   2.164   2.918  0.0533  0.1758  1.1212
  677SOL     OW 2047   1.967   1.327   0.860  0.1411 -0.4964 -0.3254
  677SOL    HW1 2048   1.969   1.279   0.777  1.2390 -2.3386  0.6869
  677SOL    HW2 2049   1.900   1.283   0.911  2.1476 -2.0162  1.1529
  678SOL     OW 2050   0.496   1.691   0.920 -0.3170 -0.1331 -0.2182
  678SOL    HW1 2051   0.544   1.731   0.994 -1.8819 -0.0823  0.8256
  678SOL    HW2 2052   0.433   1.758   0.894  0.5082  0.0176 -1.9402
  679SOL     OW 2053   0.670   3.108   2.561 -0.2167  0.3198 -0.0549
  679SOL    HW1 2054   0.764   3.126   2.561 -0.1201 -0.1787 -0.6378
  679SOL    HW2 2055   0.645   3.107   2.469 -1.0408  1.6771  0.1224
  680SOL     OW 2056   0.436   2.518   1.031  0.2705  0.1633  0.2835
  680SOL    HW1 2057   0.436   2.548   1.122 -1.1889  0.4825  0.2032
  680SOL    HW2 2058   0.408   2.595   0.981  0.8695 -0.0689 -0.4178
  681SOL     OW 2059   1.666   0.645   0.801  0.2303 -0.1092  0.1118
  681SOL    HW1 2060   1.584   0.681   0.768  1.2981  0.5471 -2.0046
  681SOL    HW2 2061   1.687   0.574   0.741  1.6776  0.3535  0.0325
  682SOL     OW 2062   1.288   1.582   2.224  0.3939  0.0514 -0.4154
  682SOL    HW1 2063   1.363   1.584   2.165  0.2895  1.7452 -0.5439
  682SOL    HW2 2064   1.324   1.597   2.311  0.3913 -1.1029 -0.1892
  683SOL     OW 2065   1.687   2.274   2.122 -0.0808  0.0346  0.2401
  683SOL    HW1 2066   1.661   2.188   2.155 -2.9945  0.9230  0.5551
  683SOL    HW2 2067   1.742   2.310   2.192  0.6174 -1.2641  0.4068
  684SOL     OW 2068   2.426   1.372   3.004 -0.7408  0.8605  0.5595
  684SOL    HW1 2069   2.456   1.281   3.014  0.7546  1.2966  0.3537
  684SOL    HW2 2070   2.444   1.411   3.090  1.0340  1.5837 -0.0871
  685SOL     OW 2071   0.389   2.154   2.265  0.9143  0.3105 -0.1512
  685SOL    HW1 2072   0.475   2.112   2.265  1.2329  0.9041 -1.9553
  685SOL    HW2 2073   0.382   2.193   2.352  2.3505  0.0325  0.1197
  686SOL     OW 2074   4.059   2.611   0.862  0.3381  0.1069  0.1459
  686SOL    HW1 2075   3.985   2.581   0.809  1.5355  0.2187 -1.6543
  686SOL    HW2 2076   4.059   2.706   0.851  1.0143  0.0662 -0.2210
  687SOL     OW 2077   0.216   4.224   1.390  0.1080  0.9463  0.4239
  687SOL    HW1 2078   0.296   4.274   1.376 -0.4342  1.5318 -0.7609
  687SOL    HW2 2079   0.148   4.275   1.347 -0.4830 -0.7512 -0.7944
  688SOL     OW 2080   0.658   3.394   1.844 -0.1544  0.4928 -0.2072
  688SOL    HW1 2081   0.665   3.299   1.848 -1.0096  0.4305 -0.1651
  688SOL    HW2 2082   0.749   3.424   1.850  0.1037 -0.3062  0.0676
  689SOL     OW 2083   3.849   1.566   2.391  0.0119  0.3207 -0.3927
  689SOL    HW1 2084   3.820   1.475   2.399 -0.1153  0.4148  0.3451
  689SOL    HW2 2085   3.780   1.616   2.435  1.2079  0.5678  1.3014
  690SOL     OW 2086   2.524   4.559   3.098  0.1536  0.4059  0.0765
  690SOL    HW1 2087   2.463   4.489   3.121 -0.8115  2.1845  3.5896
  690SOL    HW2 2088   2.588   4.559   3.168  1.8829  1.2223 -1.4191
  691SOL     OW 2089   0.874   0.616   1.849  0.1652 -0.5489 -0.5472
  691SOL    HW1 2090   0.885   0.529   1.809 -0.6168 -0.3979 -1.0941
  691SOL    HW2 2091   0.885   0.677   1.777  0.9634 -0.1667 -0.1165
  692SOL     OW 2092   0.598   0.340   1.843  0.0103  0.5709 -0.2225
  692SOL    HW1 2093   0.583   0.280   1.770 -1.9772 -0.7692  1.1901
  692SOL    HW2 2094   0.510   0.368   1.870  0.7884  2.4302  0.5667
  693SOL     OW 2095   2.043   0.862   1.316  0.0842  0.2712  0.4229
  693SOL    HW1 2096   1.993   0.883   1.237  0.3147  1.0823  0.4905
  693SOL    HW2 2097   1.986   0.888   1.389 -0.4700 -1.2150  0.5664
  694SOL     OW 2098   1.707   1.535   0.482 -0.0576 -0.0300  0.4683
  694SOL    HW1 2099   1.766   1.544   0.557  1.2819  0.2278 -0.5852
  694SOL    HW2 2100   1.754   1.479   0.421 -0.4614  0.9874 -0.8298
  695SOL     OW 2101   4.527   2.058   1.403  0.0221  0.5273  0.3022
  695SOL    HW1 2102   4.457   2.122   1.391 -1.2539 -1.1150 -1.4249
  695SOL    HW2 2103   4.598   2.091   1.348  0.1658  1.5105  1.0450
  696SOL     OW 2104   4.436   0.464   0.390 -0.5219 -0.5348 -0.7631
  696SOL    HW1 2105   4.477   0.502   0.469  0.3029 -2.1847 -0.3518
  696SOL    HW2 2106   4.359   0.518   0.375 -1.2574 -0.7430  1.7748
  697SOL     OW 2107   2.370   2.300   2.876  0.4170  0.4292 -0.2746
  697SOL    HW1 2108   2.339   2.351   2.951 -0.3930 -3.1108  2.0116
  697SOL    HW2 2109   2.291   2.271   2.832  0.8299  0.2079 -0.8789
  698SOL     OW 2110   0.298   3.004   0.522  0.4221  0.1467 -1.0316
  698SOL    HW1 2111   0.266   2.974   0.437  1.1459 -0.4157 -1.1138
  698SOL    HW2 2112   0.297   2.925   0.576 -0.7669  0.6492 -0.2703
  699SOL     OW 2113   4.390   3.710   0.719 -0.5175  0.4486  0.4054
  699SOL    HW1 2114   4.351   3.635   0.764  1.3156 -0.4820  0.5408
  699SOL    HW2 2115   4.438   3.671   0.646  0.8638  1.4178  0.7585
  700SOL     OW 2116   2.884   3.505   0.389  0.1235 -0.2042  0.5151
  700SOL    HW1 2117   2.828   3.559   0.444  0.8467 -2.4001  3.6910
  700SOL    HW2 2118   2.825   3.443   0.348 -0.6646  2.4805 -2.8838
  701SOL     OW 2119   2.893   2.667   3.027 -0.1338  0.3060  0.4704
  701SOL    HW1 2120   2.802   2.681   3.050 -0.8946 -0.3341 -1.8740
  701SOL    HW2 2121   2.911   2.732   2.959  0.0016 -1.7777 -1.6500
  702SOL     OW 2122   3.927   3.526   0.357 -0.6507  0.7910 -0.0797
  702SOL    HW1 2123   3.962   3.439   0.342  0.4522  1.0756  0.6250
  702SOL    HW2 2124   3.937   3.571   0.273 -0.5379  0.4564 -0.2472
  703SOL     OW 2125   3.237   4.139   0.480 -0.1088 -0.0256 -0.5901
  703SOL    HW1 2126   3.299   4.078   0.521 -1.0856 -0.4256  0.3254
  703SOL    HW2 2127   3.201   4.190   0.553  0.9974  1.9867 -1.3720
  704SOL     OW 2128   2.758   3.039   0.715 -0.0157 -0.0013 -0.2337
  704SOL    HW1 2129   2.663   3.043   0.703 -0.3630 -1.0938  1.6855
  704SOL    HW2 2130   2.772   3.078   0.801  1.2198 -0.2735 -0.3030
  705SOL     OW 2131   2.002   3.858   2.736 -0.0889  0.0991 -0.1405
  705SOL    HW1 2132   1.941   3.919   2.778 -1.7074 -1.9498  0.6666
  705SOL    HW2 2133   2.037   3.907   2.662  1.4018  3.2034  2.3466
  706SOL     OW 2134   0.982   1.432   0.023  0.0560  1.0303 -0.4917
  706SOL    HW1 2135   0.914   1.417  -0.043 -0.3205  1.0916 -0.1226
  706SOL    HW2 2136   0.984   1.351   0.074 -1.7444  2.0348  1.2907
  707SOL     OW 2137   1.320   2.800   2.720  0.3541  0.0434  0.2860
  707SOL    HW1 2138   1.383   2.837   2.658 -0.3584 -2.9071 -2.4530
  707SOL    HW2 2139   1.234   2.826   2.687 -0.0176  0.3293  1.4224
  708SOL     OW 2140   1.194   3.618   1.885  0.1665  0.1578  0.1183
  708SOL    HW1 2141   1.161   3.574   1.808 -0.1962 -1.7770  1.3186
  708SOL    HW2 2142   1.288   3.629   1.869 -0.2799  2.1243 -1.6232
  709SOL     OW 2143   3.213   3.201   0.808  0.2557 -0.2066 -0.4743
  709SOL    HW1 2144   3.149   3.200   0.737 -0.4045  0.9099  0.0922
  709SOL    HW2 2145   3.180   3.138   0.872 -0.6103  0.7676  0.0750
  710SOL     OW 2146   1.787   1.913   3.015 -0.2611 -0.6093 -0.1102
  710SOL    HW1 2147   1.810   1.958   3.096  0.5889 -0.1503 -0.5903
  710SOL    HW2 2148   1.847   1.949   2.950 -1.4742 -0.3480 -1.1383
  711SOL     OW 2149   0.737   3.273   0.287  0.2591  0.4041  0.2197
  711SOL    HW1 2150   0.740   3.180   0.266 -2.0680  0.1856  0.5492
  711SOL    HW2 2151   0.746   3.277   0.382  0.2953  0.4998  0.2123
  712SOL     OW 2152   1.140   3.627   1.382 -0.1747  0.2300 -0.2170
  712SOL    HW1 2153   1.100   3.714   1.383  1.3777  1.0398 -2.0167
  712SOL    HW2 2154   1.219   3.638   1.328 -1.7545 -3.0521 -3.6502
  713SOL     OW 2155   4.699   4.617   2.710 -0.1401  0.4197 -0.2090
  713SOL    HW1 2156   4.752   4.662   2.644  2.4798 -1.2886  0.5348
  713SOL    HW2 2157   4.733   4.648   2.794 -0.8305 -0.1803  0.3063
  714SOL     OW 2158   4.444   2.811   3.120 -0.1487  0.3415  0.0895
  714SOL    HW1 2159   4.512   2.774   3.063  0.7869  1.1268  0.6574
  714SOL    HW2 2160   4.475   2.900   3.138  0.1822 -0.2527  2.7528
  715SOL     OW 2161   4.386   3.493   2.940  0.1630 -0.5460  0.0926
  715SOL    HW1 2162   4.456   3.428   2.947  0.1302 -0.5352  0.5455
  715SOL    HW2 2163   4.373   3.524   3.030  1.8398  1.8461 -0.3992
  716SOL     OW 2164   2.762   2.357   0.177 -0.5832 -0.0221 -0.1686
  716SOL    HW1 2165   2.829   2.415   0.141 -0.0436 -1.1941 -1.1265
  716SOL    HW2 2166   2.807   2.310   0.247 -1.0453  0.7475  0.6701
  717SOL     OW 2167   2.280   2.241   2.404 -0.1772  0.0563 -0.0151
  717SOL    HW1 2168   2.336   2.253   2.480 -0.2065 -2.2505  0.4304
  717SOL    HW2 2169   2.324   2.290   2.334 -1.0037  3.6427  1.7303
  718SOL     OW 2170   2.439   3.379   1.267  0.2826 -0.0918  0.1175
  718SOL    HW1 2171   2.504   3.449   1.256 -0.8460  1.2376  1.5405
  718SOL    HW2 2172   2.361   3.411   1.223  0.3057 -1.3654 -0.9388
  719SOL     OW 2173   2.171   4.315   0.552  0.2620 -0.0353 -0.4332
  719SOL    HW1 2174   2.208   4.229   0.532 -0.9784 -1.0216  1.2393
  719SOL    HW2 2175   2.127   4.341   0.472  3.0457  0.4196 -1.9261
  720SOL     OW 2176   4.248   1.427   2.044 -0.3401 -0.1987  0.4450
  720SOL    HW1 2177   4.280   1.488   1.978 -0.0391 -0.1841  0.6045
  720SOL    HW2 2178   4.208   1.483   2.110  1.6372 -0.0048  1.5610
  721SOL     OW 2179   1.158   3.379   2.066  0.0466 -0.2440  0.1460
  721SOL    HW1 2180   1.147   3.454   2.007  0.9941  0.6497  1.0649
  721SOL    HW2 2181   1.201   3.416   2.143 -0.0343 -1.6328  0.8741
  722SOL     OW 2182   4.231   0.541   1.547  0.0198  0.0325  0.0281
  722SOL    HW1 2183   4.155   0.591   1.520  0.5769  1.6793  1.3474
  722SOL    HW2 2184   4.281   0.600   1.603  1.8343 -1.2835 -0.0794
  723SOL     OW 2185   0.067   0.289   2.785 -0.0334  0.0087 -0.1469
  723SOL    HW1 2186   0.098   0.299   2.695  0.0204  1.1822 -0.0106
  723SOL    HW2 2187   0.011   0.366   2.799 -1.8055 -1.2689  0.1057
  724SOL     OW 2188   4.265   0.153   1.866 -0.4078 -0.1697 -0.1185
  724SOL    HW1 2189   4.185   0.115   1.828  0.6717 -2.5875 -0.1807
  724SOL    HW2 2190   4.290   0.091   1.935  0.4207  1.5291  1.1667
  725SOL     OW 2191   3.611   3.116   0.608  0.6710  0.4806  0.3754
  725SOL    HW1 2192   3.706   3.121   0.616  0.7588  0.0508 -0.3556
  725SOL    HW2 2193   3.592   3.023   0.600  0.2778  0.6281 -0.5363
  726SOL     OW 2194   1.994   1.245   1.209 -0.2965 -0.2834  0.0989
  726SOL    HW1 2195   2.051   1.185   1.160 -0.3134  1.5673 -2.3887
  726SOL    HW2 2196   2.037   1.330   1.201 -2.9858  1.0766 -1.3649
  727SOL     OW 2197   2.811   0.799   0.320  0.5599  0.2734 -0.2780
  727SOL    HW1 2198   2.905   0.814   0.316  0.3887  1.3007 -0.8770
  727SOL    HW2 2199   2.772   0.881   0.288 -0.4833 -1.0666 -2.7215
  728SOL     OW 2200   0.141   1.359   0.645  0.3277  0.0375 -0.0699
  728SOL    HW1 2201   0.206   1.320   0.586 -0.5885  1.6943 -2.2887
  728SOL    HW2 2202   0.115   1.286   0.702  0.1032 -2.1228 -2.7054
  729SOL     OW 2203   4.212   0.570   0.271 -0.5007  0.3379  0.2030
  729SOL    HW1 2204   4.129   0.533   0.301 -0.8862  1.4383  0.5361
  729SOL    HW2 2205   4.206   0.567   0.175 -1.7401  2.0818  0.1796
  730SOL     OW 2206   4.340   2.766   1.714 -0.8632  0.1751  0.1860
  730SOL    HW1 2207   4.381   2.693   1.667 -1.4151 -0.1692  0.2351
  730SOL    HW2 2208   4.324   2.732   1.802 -1.5025  0.2133  0.0906
  731SOL     OW 2209   3.683   2.595   1.201  0.2961  0.2863  0.1243
  731SOL    HW1 2210   3.706   2.618   1.291 -0.7722  2.1316 -0.0256
  731SOL    HW2 2211   3.698   2.675   1.151  0.6283 -0.6379 -1.3201
  732SOL     OW 2212   2.020   2.784   1.886  0.1157 -0.3183  0.1605
  732SOL    HW1 2213   2.044   2.864   1.932 -0.9625  1.0640 -1.5396
  732SOL    HW2 2214   2.038   2.714   1.948  1.9329  1.1491  1.3921
  733SOL     OW 2215   2.532   1.379   1.334 -0.3122 -0.2814 -0.4403
  733SOL    HW1 2216   2.455   1.323   1.340 -0.6976  0.1266 -1.3107
  733SOL    HW2 2217   2.522   1.441   1.407 -1.5474  0.6313 -1.3341
  734SOL     OW 2218   2.737   4.587   3.256  0.9745  0.1639  0.0515
  734SOL    HW1 2219   2.751   4.513   3.314  0.0256  0.5826  0.8345
  734SOL    HW2 2220   2.728   4.662   3.314 -1.1765  0.4184 -0.5323
  735SOL     OW 2221   4.217   0.078   0.735  0.0629 -0.3448  0.1011
  735SOL    HW1 2222   4.135   0.034   0.716  0.4410 -0.1864 -2.1529
  735SOL    HW2 2223   4.196   0.171   0.730  0.2500 -0.3039  0.0543
  736SOL     OW 2224   4.325   2.223   2.048  0.0300  0.4013 -0.4555
  736SOL    HW1 2225   4.419   2.230   2.065 -0.5206  2.0212  2.8428
  736SOL    HW2 2226   4.285   2.284   2.110 -3.2603 -0.8965 -1.0820
  737SOL     OW 2227   3.278   0.852   1.162  0.2615  0.7620 -0.2817
  737SOL    HW1 2228   3.270   0.860   1.067  0.4315 -0.4422 -0.4149
  737SOL    HW2 2229   3.206   0.906   1.196 -1.3458 -0.6887 -1.1763
  738SOL     OW 2230   3.775   3.764   0.399  1.0422  0.0639 -0.5131
  738SOL    HW1 2231   3.866   3.734   0.389  0.7965 -0.8022 -0.1988
  738SOL    HW2 2232   3.783   3.858   0.415  1.9246 -0.1039  0.1483
  739SOL     OW 2233   3.475   3.263   2.167 -0.3953  0.2592  0.1414
  739SOL    HW1 2234   3.467   3.194   2.233 -0.2789 -1.3924 -1.4583
  739SOL    HW2 2235   3.389   3.305   2.167 -1.5356 -1.8820 -0.8253
  740SOL     OW 2236   3.193   0.081   3.224 -0.9613  0.2277 -0.0736
  740SOL    HW1 2237   3.253   0.128   3.166  1.7135 -2.4316  0.2456
  740SOL    HW2 2238   3.143   0.024   3.166 -0.7446  0.0278 -0.0656
  741SOL     OW 2239   4.361   2.301   1.413 -0.3975 -0.2418  0.5790
  741SOL    HW1 2240   4.294   2.338   1.471 -0.7733 -2.0459  1.3606
  741SOL    HW2 2241   4.440   2.352   1.431 -0.6176 -0.4889  2.4027
  742SOL     OW 2242   0.918   0.378   1.738 -0.2136  0.3210 -0.0394
  742SOL    HW1 2243   0.984   0.324   1.783  0.8200  0.2107 -1.5918
  742SOL    HW2 2244   0.835   0.337   1.759  0.1868  0.3925  1.8940
  743SOL     OW 2245   2.908   1.997   1.300  0.0631 -0.0867  0.0465
  743SOL    HW1 2246   2.967   2.011   1.226  0.7212 -1.2490  0.3350
  743SOL    HW2 2247   2.879   2.085   1.324 -0.5083  0.2996 -1.8510
  744SOL     OW 2248   1.581   4.176   0.156  0.7354 -0.1174 -0.6442
  744SOL    HW1 2249   1.487   4.158   0.154  0.5339  0.8706 -0.5066
  744SOL    HW2 2250   1.620   4.095   0.188  0.0165 -0.8443 -1.5441
  745SOL     OW 2251   4.566   1.610   0.661 -0.6394 -0.3169 -0.1188
  745SOL    HW1 2252   4.532   1.583   0.576  0.8588 -2.2707 -0.1623
  745SOL    HW2 2253   4.503   1.575   0.724 -1.6052  0.8989 -0.3713
  746SOL     OW 2254   3.523   1.822   2.344 -0.4737 -0.1018  0.2764
  746SOL    HW1 2255   3.604   1.845   2.389 -1.2691  0.1572  1.6063
  746SOL    HW2 2256   3.479   1.762   2.404 -2.0894  1.1391  0.3818
  747SOL     OW 2257   0.309   1.638   1.667  0.8119  0.5734 -0.2774
  747SOL    HW1 2258   0.311   1.730   1.639  0.6463  1.6644  2.9002
  747SOL    HW2 2259   0.221   1.625   1.702  0.5555 -1.1023 -1.4328
  748SOL     OW 2260   0.920   1.044   2.066 -0.0422 -0.6650 -0.0020
  748SOL    HW1 2261   0.924   1.138   2.086  1.2089 -0.9223  1.1442
  748SOL    HW2 2262   0.883   1.005   2.145  0.5210 -1.2399 -0.0163
  749SOL     OW 2263   4.577   2.120   3.227  0.2161 -0.5090 -0.5418
  749SOL    HW1 2264   4.493   2.077   3.216  0.6504 -0.9096 -2.8306
  749SOL    HW2 2265   4.557   2.214   3.228 -0.3299 -0.6311 -0.2345
  750SOL     OW 2266   4.199   4.275   2.125 -0.0513 -0.2585 -0.0576
  750SOL    HW1 2267   4.264   4.216   2.086 -1.2257 -0.4544 -1.8114
  750SOL    HW2 2268   4.249   4.324   2.191  1.3806 -1.8477  0.1195
  751SOL     OW 2269   0.866   2.327   0.160  0.5664  0.2752  0.0359
  751SOL    HW1 2270   0.855   2.392   0.090 -1.6100 -0.1545 -0.0961
  751SOL    HW2 2271   0.911   2.254   0.118  0.4615  0.5509 -0.5697
  752SOL     OW 2272   3.834   4.698   0.835 -0.4599  0.3376  0.1004
  752SOL    HW1 2273   3.918   4.691   0.788  1.0240 -0.5984  2.6834
  752SOL    HW2 2274   3.788   4.769   0.791  1.8912  1.1945 -1.1598
  753SOL     OW 2275   3.338   4.425   0.036  0.4733 -0.6533  0.0940
  753SOL    HW1 2276   3.293   4.509   0.042  0.8265 -0.4164 -0.5074
  753SOL    HW2 2277   3.276   4.368  -0.010 -0.4369 -1.2108  1.9170
  754SOL     OW 2278   2.130   0.029   2.770  0.1770  0.1349  0.4794
  754SOL    HW1 2279   2.174   0.094   2.714  0.0899 -1.1331 -1.1170
  754SOL    HW2 2280   2.194   0.010   2.839  1.1723  0.1440 -0.4126
  755SOL     OW 2281   3.722   3.444   2.799  0.5207 -0.8097 -0.1748
  755SOL    HW1 2282   3.720   3.459   2.705  0.4716  0.2046 -0.0285
  755SOL    HW2 2283   3.647   3.495   2.833  1.0992 -0.3849  0.5020
  756SOL     OW 2284   1.379   4.555   0.505  0.4527  0.0156  0.5513
  756SOL    HW1 2285   1.460   4.606   0.498  0.9713 -0.8239  0.1035
  756SOL    HW2 2286   1.389   4.487   0.438 -1.4569  0.9805 -0.8017
  757SOL     OW 2287   2.428   4.249   3.089  0.3334  0.1065 -0.3963
  757SOL    HW1 2288   2.351   4.303   3.103 -0.6553 -0.8405 -1.9278
  757SOL    HW2 2289   2.430   4.233   2.995  2.7618  0.6129 -0.5012
  758SOL     OW 2290   2.473   0.240   2.174 -0.7795 -0.8120  0.6514
  758SOL    HW1 2291   2.528   0.161   2.180 -1.6352 -1.6499 -1.3815
  758SOL    HW2 2292   2.416   0.223   2.099 -1.3961  1.5187  0.5144
  759SOL     OW 2293   0.701   2.447   2.721  0.4293  0.0297  0.3345
  759SOL    HW1 2294   0.782   2.440   2.772 -0.0817  0.2314  1.1747
  759SOL    HW2 2295   0.670   2.357   2.713 -0.1760  0.1179  1.5076
  760SOL     OW 2296   3.015   2.769   1.999 -0.8608 -0.3034 -0.3049
  760SOL    HW1 2297   3.082   2.713   1.960 -0.9496  0.4411 -1.5822
  760SOL    HW2 2298   2.975   2.814   1.925 -1.2896  0.9013  0.6253
  761SOL     OW 2299   1.766   4.391   1.774 -0.4436 -0.1601  0.4722
  761SOL    HW1 2300   1.723   4.460   1.826  1.1181 -0.5824  2.4448
  761SOL    HW2 2301   1.845   4.433   1.740  0.8882 -1.0920  2.2754
  762SOL     OW 2302   2.223   2.951   2.004 -0.2181 -0.2708  0.1139
  762SOL    HW1 2303   2.187   2.897   2.074 -0.7031 -0.1010 -0.0046
  762SOL    HW2 2304   2.205   3.041   2.031  0.2659 -0.1773  0.1337
  763SOL     OW 2305   3.503   2.999   1.254  0.2168 -0.0528  0.5558
  763SOL    HW1 2306   3.593   3.028   1.268  0.8972 -1.7419 -0.0261
  763SOL    HW2 2307   3.475   3.043   1.174  0.2527  1.0354  1.1267
  764SOL     OW 2308   1.614   4.167   0.620  0.2293 -0.4919  0.0034
  764SOL    HW1 2309   1.558   4.230   0.665  1.5917  0.4199  0.5013
  764SOL    HW2 2310   1.676   4.221   0.572 -0.4278 -1.4555 -2.0401
  765SOL     OW 2311   0.979   2.322   2.877  0.7592 -0.0954 -0.1372
  765SOL    HW1 2312   1.010   2.356   2.961  0.3317 -0.7770  0.3083
  765SOL    HW2 2313   1.002   2.229   2.878  0.1358 -0.2647 -0.4694
  766SOL     OW 2314   3.847   3.146   2.093 -0.1223 -0.2545  0.4655
  766SOL    HW1 2315   3.927   3.151   2.041  0.8597  1.9250  2.0196
  766SOL    HW2 2316   3.778   3.177   2.034  0.9093  1.8115  0.2564
  767SOL     OW 2317   1.779   3.784   2.951 -0.6277  0.1576  0.5672
  767SOL    HW1 2318   1.844   3.755   3.016 -0.9099 -0.0789  0.7483
  767SOL    HW2 2319   1.784   3.718   2.882  0.4558  1.0042 -0.1886
  768SOL     OW 2320   4.008   4.601   0.235  0.4577 -0.4980 -0.1740
  768SOL    HW1 2321   3.983   4.622   0.145  0.7816  1.1819  0.0926
  768SOL    HW2 2322   4.002   4.685   0.281 -0.6601 -1.4992  1.6077
  769SOL     OW 2323   4.534   0.746   1.678  0.6010 -0.1446  0.1954
  769SOL    HW1 2324   4.481   0.699   1.742 -0.5797  0.0030 -0.6401
  769SOL    HW2 2325   4.621   0.748   1.716  0.1304 -0.8637  1.3684
  770SOL     OW 2326   3.507   2.356   0.184 -0.1938 -0.2809  0.3550
  770SOL    HW1 2327   3.446   2.288   0.212 -0.4090 -0.1775  0.1308
  770SOL    HW2 2328   3.455   2.418   0.134 -0.0787  0.2619  0.8843
  771SOL     OW 2329   3.229   3.259   1.507 -0.3285 -0.1382  0.1868
  771SOL    HW1 2330   3.233   3.295   1.418  0.1761 -0.8294 -0.0811
  771SOL    HW2 2331   3.231   3.164   1.494  0.1390 -0.2350  0.9582
  772SOL     OW 2332   1.987   3.914   1.430 -0.8088  0.1402  0.2097
  772SOL    HW1 2333   2.037   3.896   1.350 -0.7341 -0.9196  0.4847
  772SOL    HW2 2334   1.941   3.833   1.448  1.2586 -0.5875  2.7340
  773SOL     OW 2335   3.982   2.068   2.499  0.2098 -0.3706 -0.1650
  773SOL    HW1 2336   4.012   1.981   2.471 -1.2724 -0.6597 -0.9960
  773SOL    HW2 2337   4.006   2.073   2.591  0.3879 -1.6452 -0.1165
  774SOL     OW 2338   1.160   3.057   0.761  0.1074 -0.2936 -0.3118
  774SOL    HW1 2339   1.116   3.034   0.679  0.8671 -0.8734 -0.5737
  774SOL    HW2 2340   1.193   3.146   0.746  0.1879 -0.3729 -0.6071
  775SOL     OW 2341   1.488   2.746   1.762 -0.2539  0.6022  0.2686
  775SOL    HW1 2342   1.565   2.697   1.734 -0.8090 -0.9536  1.3748
  775SOL    HW2 2343   1.425   2.735   1.690  0.5895  2.1456 -0.7891
  776SOL     OW 2344   1.660   2.907   1.238  0.6060 -0.2630  0.3022
  776SOL    HW1 2345   1.616   2.822   1.235 -1.5878  0.8102  0.0145
  776SOL    HW2 2346   1.607   2.959   1.298  0.4864  1.6035 -1.3071
  777SOL     OW 2347   2.958   3.857   1.139  0.3324 -0.5368  0.1806
  777SOL    HW1 2348   2.986   3.892   1.055  2.0842 -3.6588 -0.7050
  777SOL    HW2 2349   2.886   3.798   1.118 -0.1404 -0.2918  1.0678
  778SOL     OW 2350   3.247   3.261   1.764  0.4518  0.4139 -0.2980
  778SOL    HW1 2351   3.315   3.202   1.796 -0.5703  0.2946  1.9026
  778SOL    HW2 2352   3.250   3.254   1.669  1.2810 -2.1327 -0.1447
  779SOL     OW 2353   0.761   0.974   1.799  0.1622 -0.4837 -0.2269
  779SOL    HW1 2354   0.825   0.943   1.736  0.2929  0.6041 -0.6598
  779SOL    HW2 2355   0.809   0.983   1.881  0.3993 -0.3193 -0.3842
  780SOL     OW 2356   0.962   1.598   2.401  0.9949  0.0174 -0.0100
  780SOL    HW1 2357   0.984   1.541   2.474 -1.2327  0.0286  0.7290
  780SOL    HW2 2358   1.017   1.676   2.414  2.0054 -0.7586  0.5433
  781SOL     OW 2359   3.137   1.769   0.666 -0.1843 -0.1708 -0.5932
  781SOL    HW1 2360   3.101   1.857   0.655 -0.9807  0.0002  2.4664
  781SOL    HW2 2361   3.225   1.784   0.701 -0.6774 -0.5523  0.8539
  782SOL     OW 2362   2.572   0.901   1.049 -0.4691 -0.0208  0.2142
  782SOL    HW1 2363   2.555   0.840   1.121  0.3607 -0.2703  0.2103
  782SOL    HW2 2364   2.486   0.930   1.021 -0.8772 -1.1082  0.3024
  783SOL     OW 2365   4.028   4.714   2.342 -0.2482 -0.1573  0.4588
  783SOL    HW1 2366   4.010   4.808   2.348 -0.4676 -0.1626 -0.0990
  783SOL    HW2 2367   4.079   4.705   2.262 -1.6911 -0.7295 -0.4276
  784SOL     OW 2368   1.557   1.304   2.400  0.2823  0.3716 -0.4730
  784SOL    HW1 2369   1.518   1.370   2.457 -0.5054  0.2609 -0.8707
  784SOL    HW2 2370   1.493   1.292   2.329  1.0856  0.2666 -1.2037
  785SOL     OW 2371   3.014   2.157   0.159  0.1935  0.1987 -0.4330
  785SOL    HW1 2372   3.005   2.062   0.152  2.0245  0.0202 -1.1932
  785SOL    HW2 2373   3.063   2.171   0.240 -0.2373  0.5201 -0.2229
  786SOL     OW 2374   4.716   4.588   1.384 -0.4161 -0.3596 -0.9953
  786SOL    HW1 2375   4.673   4.512   1.423 -3.5180  1.5378 -0.4611
  786SOL    HW2 2376   4.661   4.611   1.309  0.9629  0.8755 -1.6749
  787SOL     OW 2377   2.944   0.498   1.739  0.1195 -0.4352  0.3063
  787SOL    HW1 2378   2.994   0.567   1.696  0.3907 -0.4405  0.6113
  787SOL    HW2 2379   2.996   0.419   1.726  0.6649 -0.2759  1.4268
  788SOL     OW 2380   3.172   4.637   0.027 -0.3084  0.0289  0.2438
  788SOL    HW1 2381   3.183   4.716  -0.026 -2.0995 -0.2294 -0.5760
  788SOL    HW2 2382   3.078   4.629   0.040 -0.1816 -1.9862  0.2734
  789SOL     OW 2383   1.180   1.901   3.220 -0.0692 -0.1563 -0.3987
  789SOL    HW1 2384   1.173   1.814   3.181  1.0128 -0.4578  0.0446
  789SOL    HW2 2385   1.131   1.894   3.302  0.9621 -0.7001  0.1888
  790SOL     OW 2386   3.711   3.984   2.714 -0.6356  0.1591 -0.7395
  790SOL    HW1 2387   3.785   3.950   2.662  0.2047 -0.2645  0.6931
  790SOL    HW2 2388   3.723   4.079   2.711  2.2546  0.0854  2.5093
  791SOL     OW 2389   2.713   3.296   0.299 -0.0845  0.2031 -0.3472
  791SOL    HW1 2390   2.658   3.311   0.222  1.9869  0.1690 -1.9289
  791SOL    HW2 2391   2.713   3.202   0.312  1.0694  0.0193 -1.5325
  792SOL     OW 2392   1.838   3.896   1.700  0.0891  0.2742 -0.2873
  792SOL    HW1 2393   1.788   3.959   1.753  0.8669  0.7797 -0.1363
  792SOL    HW2 2394   1.875   3.949   1.629 -1.3188 -0.4747 -1.6382
  793SOL     OW 2395   3.067   2.129   2.196  0.6991 -0.6241 -0.1773
  793SOL    HW1 2396   3.082   2.040   2.228 -1.2522 -1.2659 -0.9405
  793SOL    HW2 2397   3.154   2.160   2.171  1.5818 -1.8694  1.1726
  794SOL     OW 2398   3.906   0.891   1.390 -0.0741 -0.4253  0.3926
  794SOL    HW1 2399   3.839   0.939   1.341 -0.1180 -1.4784 -0.6195
  794SOL    HW2 2400   3.981   0.951   1.392 -0.9841  0.7400  1.4765
  795SOL     OW 2401   1.677   3.299   3.170 -0.7375 -0.4567  0.3871
  795SOL    HW1 2402   1.614   3.371   3.165 -1.1745 -0.9012 -0.9340
  795SOL    HW2 2403   1.746   3.324   3.108 -1.9392 -2.1092 -1.7619
  796SOL     OW 2404   0.617   4.207   2.566 -0.3459 -0.6269 -0.2542
  796SOL    HW1 2405   0.624   4.300   2.543 -1.9596 -0.1521  1.0339
  796SOL    HW2 2406   0.578   4.166   2.489 -2.0553  0.2411  0.1235
  797SOL     OW 2407   1.661   3.567   0.057 -0.0556  0.1248 -0.2484
  797SOL    HW1 2408   1.753   3.550   0.078 -0.0384  0.6938  0.1372
  797SOL    HW2 2409   1.621   3.480   0.059  0.3115 -0.0356  0.3726
  798SOL     OW 2410   3.484   0.876   1.669 -0.1518  0.2174 -0.2663
  798SOL    HW1 2411   3.462   0.799   1.616  1.3902 -0.8047  0.5038
  798SOL    HW2 2412   3.554   0.846   1.727  0.2559  2.1220  0.2922
  799SOL     OW 2413   2.159   0.645   1.423  0.2323 -0.2885 -0.3269
  799SOL    HW1 2414   2.112   0.719   1.384 -0.5382 -0.1528  0.8084
  799SOL    HW2 2415   2.173   0.585   1.350 -1.7457 -0.3344 -0.7308
  800SOL     OW 2416   0.058   0.641   1.789 -0.0029  0.1026 -0.1412
  800SOL    HW1 2417   0.152   0.651   1.806  0.3663 -0.7022 -1.4836
  800SOL    HW2 2418   0.029   0.576   1.853  0.1455  1.0096  0.8658
  801SOL     OW 2419   3.313   3.315   3.189  0.3662 -0.5087 -0.2857
  801SOL    HW1 2420   3.332   3.352   3.275 -0.8959 -2.2353  0.7962
  801SOL    HW2 2421   3.383   3.349   3.133  0.4112  1.8313  1.0355
  802SOL     OW 2422   3.590   2.792   0.020  0.0920 -0.2723 -0.0974
  802SOL    HW1 2423   3.654   2.736   0.064  0.9558 -0.1024 -1.0833
  802SOL    HW2 2424   3.601   2.878   0.061 -2.0784 -1.0047  2.2692
  803SOL     OW 2425   0.431   4.407   2.143  0.6230  0.6836 -0.2525
  803SOL    HW1 2426   0.379   4.448   2.074  0.7022 -1.3553 -1.5862
  803SOL    HW2 2427   0.478   4.336   2.099  2.0757  0.4650  1.5540
  804SOL     OW 2428   0.627   3.187   3.147  0.3911 -0.9106  0.5486
  804SOL    HW1 2429   0.574   3.170   3.069  1.0785  0.9610 -0.3798
  804SOL    HW2 2430   0.717   3.179   3.118  0.7508  2.5914  0.3287
  805SOL     OW 2431   1.581   1.801   1.876  0.3442 -0.0355 -0.2269
  805SOL    HW1 2432   1.672   1.775   1.862  0.4632  0.9875 -1.5502
  805SOL    HW2 2433   1.582   1.897   1.869 -1.1520 -0.0964 -2.4825
  806SOL     OW 2434   3.708   0.522   2.328 -0.2318  0.4191 -0.3521
  806SOL    HW1 2435   3.655   0.579   2.384  0.2333  0.0123  0.5168
  806SOL    HW2 2436   3.706   0.437   2.371 -1.5978 -0.4933 -2.0672
  807SOL     OW 2437   3.231   1.300   2.680 -0.4406 -0.3254 -0.2579
  807SOL    HW1 2438   3.221   1.372   2.618 -0.4393 -1.4635 -1.6252
  807SOL    HW2 2439   3.320   1.309   2.713 -0.5284  0.4489 -0.2003
  808SOL     OW 2440   0.339   0.212   0.601  0.0962  0.8629 -0.4290
  808SOL    HW1 2441   0.308   0.139   0.548 -0.7135  1.6275 -1.0460
  808SOL    HW2 2442   0.270   0.278   0.593  1.0533  1.9087 -0.3206
  809SOL     OW 2443   0.869   3.551   1.869 -0.0773  0.3786  0.5370
  809SOL    HW1 2444   0.961   3.569   1.852  0.2685 -1.0991  0.6873
  809SOL    HW2 2445   0.863   3.544   1.964 -0.4596  1.0096  0.5622
  810SOL     OW 2446   2.834   4.515   2.382  0.0720  0.0261 -0.4274
  810SOL    HW1 2447   2.818   4.605   2.412 -0.9576 -0.0712 -0.6539
  810SOL    HW2 2448   2.883   4.475   2.454 -0.7700  0.3344  0.3433
  811SOL     OW 2449   3.854   4.577   1.234  0.8899  0.2634 -0.0239
  811SOL    HW1 2450   3.949   4.585   1.233  1.2707 -2.9099  0.3845
  811SOL    HW2 2451   3.831   4.574   1.327  0.5833 -0.5694 -0.1242
  812SOL     OW 2452   4.459   1.520   0.413 -0.1064  0.3056 -0.1883
  812SOL    HW1 2453   4.376   1.475   0.396 -0.5103 -0.1508  2.5771
  812SOL    HW2 2454   4.476   1.569   0.332 -1.7298 -1.5852 -1.7727
  813SOL     OW 2455   0.883   2.033   0.543  0.5506  0.0845 -0.0239
  813SOL    HW1 2456   0.868   1.965   0.477  1.1038 -1.1820  1.1189
  813SOL    HW2 2457   0.960   2.080   0.512  0.2546  0.1108 -0.7434
  814SOL     OW 2458   0.719   2.910   1.198  0.0320  0.1238  0.3413
  814SOL    HW1 2459   0.696   2.842   1.261 -1.9136 -0.5055 -0.9421
  814SOL    HW2 2460   0.801   2.880   1.158  0.6145 -0.0912  1.6679
  815SOL     OW 2461   4.536   4.535   2.023  0.0545 -0.6938  0.2531
  815SOL    HW1 2462   4.569   4.536   1.934 -1.4669  1.5326 -0.3831
  815SOL    HW2 2463   4.600   4.585   2.074 -0.1773 -0.0162 -0.1021
  816SOL     OW 2464   1.482   1.274   0.655  0.4572  0.5401  0.7589
  816SOL    HW1 2465   1.497   1.351   0.710  1.0997  0.1428  1.1484
  816SOL    HW2 2466   1.570   1.242   0.634  0.2822  1.2884 -1.3768
  817SOL     OW 2467   0.358   1.527   0.280  0.0579  0.2197  0.2537
  817SOL    HW1 2468   0.366   1.549   0.188  0.0592  0.5024  0.3196
  817SOL    HW2 2469   0.355   1.612   0.325 -0.5843  0.0953  0.4599
  818SOL     OW 2470   4.181   2.555   2.489 -0.2359 -0.2341 -0.2907
  818SOL    HW1 2471   4.134   2.632   2.455  0.6370 -0.1051 -1.2648
  818SOL    HW2 2472   4.141   2.481   2.443 -1.1008 -0.3955  0.6739
  819SOL     OW 2473   2.500   0.420   0.938  0.0493 -0.1016 -0.1270
  819SOL    HW1 2474   2.431   0.478   0.970 -0.8553 -1.4584  0.4930
  819SOL    HW2 2475   2.474   0.398   0.849 -1.1846 -1.7899  0.5942
  820SOL     OW 2476   2.127   1.952   1.644  0.0240 -0.4015  0.0143
  820SOL    HW1 2477   2.035   1.962   1.621 -0.0087  0.1932  0.3825
  820SOL    HW2 2478   2.145   2.023   1.705  0.2778 -1.5553  1.3404
  821SOL     OW 2479   1.444   0.050   1.646 -0.1235  0.0021 -0.7062
  821SOL    HW1 2480   1.530   0.024   1.612 -0.2039 -0.6558 -0.4288
  821SOL    HW2 2481   1.390  -0.028   1.638 -0.4165  0.1160  0.0270
  822SOL     OW 2482   0.770   4.222   1.512  0.3346 -0.5869 -0.2924
  822SOL    HW1 2483   0.815   4.236   1.428 -0.7990 -0.1777 -0.8538
  822SOL    HW2 2484   0.728   4.137   1.502  1.2842 -1.1510  0.3817
  823SOL     OW 2485   0.184   3.280   0.302 -0.0451 -0.0903 -0.4033
  823SOL    HW1 2486   0.132   3.360   0.308  0.9666  0.5141  0.7888
  823SOL    HW2 2487   0.256   3.294   0.363  0.0093 -2.0370  0.0273
  824SOL     OW 2488   2.134   2.163   1.817 -0.3054  0.0663 -0.7778
  824SOL    HW1 2489   2.104   2.252   1.801 -0.5255 -0.2654 -2.3690
  824SOL    HW2 2490   2.229   2.170   1.819 -0.2121  0.0917 -2.8838
  825SOL     OW 2491   2.338   4.370   1.399 -0.2103 -0.7275  0.2198
  825SOL    HW1 2492   2.274   4.403   1.336  1.3124  0.0165 -1.0309
  825SOL    HW2 2493   2.337   4.434   1.470 -0.2840 -0.2784 -0.1767
  826SOL     OW 2494   1.345   4.609   2.943  0.3489  0.5785  0.4525
  826SOL    HW1 2495   1.347   4.628   2.850  0.9530  1.7272  0.6869
  826SOL    HW2 2496   1.287   4.533   2.951 -0.5164  1.0891 -0.7387
  827SOL     OW 2497   0.638   0.135   1.182 -0.2661  0.0622 -0.1284
  827SOL    HW1 2498   0.656   0.189   1.259  0.7165 -0.3738 -0.0353
  827SOL    HW2 2499   0.548   0.106   1.193 -0.1382  0.0119  0.8526
  828SOL     OW 2500   2.922   1.367   2.551 -0.3125 -0.2046 -0.3546
  828SOL    HW1 2501   2.891   1.320   2.628 -1.3400 -1.1755 -1.3317
  828SOL    HW2 2502   2.935   1.457   2.582 -1.4422 -0.4002  0.7606
  829SOL     OW 2503   4.324   3.825   1.952  0.6462  0.5565 -0.7296
  829SOL    HW1 2504   4.361   3.899   2.001 -0.1790  1.8841 -2.0077
  829SOL    HW2 2505   4.399   3.780   1.915  1.1376  1.6463 -1.1256
  830SOL     OW 2506   2.948   2.133   0.471  0.8174  0.2356 -0.0702
  830SOL    HW1 2507   2.856   2.128   0.496  0.5472  0.9971 -0.8451
  830SOL    HW2 2508   2.967   2.050   0.427  0.0529  0.6888 -1.3019
  831SOL     OW 2509   0.297   4.576   1.322  0.8163 -0.0959 -0.0281
  831SOL    HW1 2510   0.204   4.560   1.310  0.1157  3.0130  0.2962
  831SOL    HW2 2511   0.324   4.518   1.393 -1.0065 -0.6494  0.2387
  832SOL     OW 2512   2.708   1.368   1.968 -0.1005  0.6984 -0.2725
  832SOL    HW1 2513   2.794   1.346   1.930  0.0048 -0.0049  0.3458
  832SOL    HW2 2514   2.647   1.357   1.896  0.0544 -0.9355 -0.1942
  833SOL     OW 2515   0.103   2.042   0.020  0.0249  0.6851 -0.5481
  833SOL    HW1 2516   0.158   2.011   0.092  0.2402 -0.4607 -1.1805
  833SOL    HW2 2517   0.090   1.965  -0.035  0.8397  1.7918 -2.3758
  834SOL     OW 2518   2.516   3.664   1.650  0.0629 -0.4248  0.9617
  834SOL    HW1 2519   2.550   3.752   1.667 -0.7071  0.2139 -0.5481
  834SOL    HW2 2520   2.571   3.606   1.703  1.9362  0.7683  0.4418
  835SOL     OW 2521   4.020   1.925   0.035  0.3596  0.2146 -0.4374
  835SOL    HW1 2522   3.938   1.919   0.085  0.3361  1.4969 -0.2877
  835SOL    HW2 2523   3.998   1.981  -0.040  0.1821 -2.2948 -2.3641
  836SOL     OW 2524   3.589   1.836   1.377 -0.4803  0.6830  0.2693
  836SOL    HW1 2525   3.625   1.878   1.455 -1.5276  0.8934  0.6574
  836SOL    HW2 2526   3.511   1.888   1.356 -1.6852 -0.9004  0.6271
  837SOL     OW 2527   2.894   3.123   2.960  0.3935 -0.6923  0.3719
  837SOL    HW1 2528   2.937   3.068   2.895 -1.1874 -2.2741  0.5940
  837SOL    HW2 2529   2.861   3.061   3.025 -1.9969  0.4369  0.3216
  838SOL     OW 2530   2.947   3.690   2.540  0.3642 -0.3631 -0.5532
  838SOL    HW1 2531   2.910   3.730   2.619  0.6837 -0.1889 -0.4918
  838SOL    HW2 2532   2.989   3.763   2.494 -1.5936 -0.0186 -1.9412
  839SOL     OW 2533   4.252   3.045   1.711 -0.5531  0.2044 -0.2501
  839SOL    HW1 2534   4.300   2.968   1.742 -1.2254 -0.2424 -0.2985
  839SOL    HW2 2535   4.195   3.012   1.642 -0.4382  0.8569 -0.6674
  840SOL     OW 2536   1.068   4.365   1.522 -0.2794  0.4340 -0.0216
  840SOL    HW1 2537   1.024   4.318   1.450  1.1764  1.6226 -1.7683
  840SOL    HW2 2538   1.024   4.450   1.525 -0.4765  0.3135  0.6746
  841SOL     OW 2539   4.470   1.591   0.915  0.2625  0.6521  0.3097
  841SOL    HW1 2540   4.551   1.581   0.966 -0.0731 -1.1401  0.5443
  841SOL    HW2 2541   4.413   1.644   0.971 -0.9042 -2.9855  2.9373
  842SOL     OW 2542   2.515   2.304   2.176  0.1643 -0.2249  0.7957
  842SOL    HW1 2543   2.544   2.392   2.156 -0.6909  0.4181  2.2125
  842SOL    HW2 2544   2.567   2.278   2.252 -0.0432 -0.6844  0.7850
  843SOL     OW 2545   3.763   1.309   1.895  0.1465  0.0590 -0.2676
  843SOL    HW1 2546   3.800   1.360   1.967 -1.2015 -0.2627  0.6884
  843SOL    HW2 2547   3.754   1.372   1.824 -2.7102  1.5932  1.2850
  844SOL     OW 2548   1.395   4.387   1.983  0.0032  0.5447 -0.3143
  844SOL    HW1 2549   1.367   4.298   2.006 -0.3610  0.1919 -1.9898
  844SOL    HW2 2550   1.330   4.444   2.024  0.7305  0.1364  1.5222
  845SOL     OW 2551   2.335   0.224   0.045 -0.1932 -0.1175 -0.2099
  845SOL    HW1 2552   2.340   0.212   0.140 -1.0436  0.5370 -0.0682
  845SOL    HW2 2553   2.418   0.265   0.022  0.3229 -0.9446  0.1387
  846SOL     OW 2554   3.899   0.231   1.061  0.1113 -0.7632  0.0030
  846SOL    HW1 2555   3.865   0.196   0.978  0.4592 -0.6106 -0.2070
  846SOL    HW2 2556   3.968   0.171   1.086  0.7212 -0.2288 -0.3680
  847SOL     OW 2557   1.896   2.111   0.480 -0.4780 -0.3335  0.8185
  847SOL    HW1 2558   1.970   2.050   0.471 -0.6119 -0.3963  0.1171
  847SOL    HW2 2559   1.938   2.196   0.495 -0.2976 -0.6648  2.3528
  848SOL     OW 2560   1.167   1.686   0.824  0.0891 -0.1856 -0.4237
  848SOL    HW1 2561   1.103   1.755   0.807  0.1840 -0.2316 -0.9859
  848SOL    HW2 2562   1.218   1.680   0.743  0.2004 -0.7857 -0.3112
  849SOL     OW 2563   1.443   3.008   2.562 -0.2658  0.3599  0.6624
  849SOL    HW1 2564   1.484   2.959   2.490 -0.3757 -0.1811  0.9643
  849SOL    HW2 2565   1.511   3.070   2.589  0.2154 -0.2398  0.8744
  850SOL     OW 2566   1.865   1.548   0.708  0.2647 -0.9905 -0.3555
  850SOL    HW1 2567   1.906   1.482   0.764  1.0558  0.0697  0.3537
  850SOL    HW2 2568   1.775   1.555   0.741  0.3715 -1.2466 -0.0064
  851SOL     OW 2569   0.296   0.986   3.119  0.1848 -0.0873 -0.2550
  851SOL    HW1 2570   0.349   1.058   3.086 -0.1116  0.0568 -0.4218
  851SOL    HW2 2571   0.218   0.985   3.063  0.1049 -0.4246 -0.1442
  852SOL     OW 2572   4.535   3.668   1.893 -0.7032  0.1198 -0.3672
  852SOL    HW1 2573   4.563   3.576   1.898  0.4518  0.5277  1.1148
  852SOL    HW2 2574   4.555   3.694   1.803  1.2946 -0.3838 -0.1056
  853SOL     OW 2575   2.749   1.779   1.353 -0.7773 -0.0794  0.4142
  853SOL    HW1 2576   2.802   1.851   1.319 -1.6110  2.0669  3.2977
  853SOL    HW2 2577   2.805   1.735   1.415 -1.0914 -0.3228  0.5283
  854SOL     OW 2578   2.454   0.170   3.252 -0.4732  0.9525 -0.7099
  854SOL    HW1 2579   2.535   0.193   3.207  0.7534  0.6972  1.2451
  854SOL    HW2 2580   2.475   0.090   3.300 -2.3101  0.1232 -1.1985
  855SOL     OW 2581   0.316   3.279   3.256  0.0382 -0.1950 -0.1373
  855SOL    HW1 2582   0.344   3.248   3.170  0.3395 -1.8577  0.5330
  855SOL    HW2 2583   0.319   3.202   3.312 -1.6440  0.5294  1.0221
  856SOL     OW 2584   2.191   3.458   1.179 -0.2332 -0.3120  0.0713
  856SOL    HW1 2585   2.109   3.429   1.140 -0.0654 -1.4648  0.5374
  856SOL    HW2 2586   2.165   3.504   1.259 -0.5757  2.0228 -1.2867
  857SOL     OW 2587   3.681   2.931   1.942  0.3530 -0.2523  0.1717
  857SOL    HW1 2588   3.722   2.845   1.947 -0.2817 -0.5859 -0.2483
  857SOL    HW2 2589   3.692   2.958   1.851  0.4292  0.0535  0.2703
  858SOL     OW 2590   3.068   3.549   0.825 -0.0927  0.6528 -0.2528
  858SOL    HW1 2591   3.091   3.560   0.733 -2.7099  3.3788 -0.7454
  858SOL    HW2 2592   3.000   3.482   0.824 -1.6301  2.1423 -0.6971
  859SOL     OW 2593   0.995   0.822   1.106  0.3179 -0.0563 -0.6365
  859SOL    HW1 2594   0.948   0.805   1.024 -1.2946 -1.2661  0.4631
  859SOL    HW2 2595   0.977   0.913   1.126  0.1317  0.0476 -1.2619
  860SOL     OW 2596   1.117   4.661   0.493 -0.4681 -0.2009  0.2970
  860SOL    HW1 2597   1.061   4.611   0.434 -0.1507 -0.0827 -0.1062
  860SOL    HW2 2598   1.202   4.617   0.489 -1.0782 -1.7522  2.6082
  861SOL     OW 2599   2.199   1.230   1.751  0.1770 -0.3029  0.4223
  861SOL    HW1 2600   2.294   1.219   1.759  0.1660 -0.4553  0.3478
  861SOL    HW2 2601   2.167   1.145   1.720  0.3622  0.5221 -2.3173
  862SOL     OW 2602   1.811   4.184   1.046 -0.1846  0.6747 -0.1166
  862SOL    HW1 2603   1.891   4.162   0.998  0.5665  2.6504  0.1425
  862SOL    HW2 2604   1.778   4.100   1.077  1.2210 -0.2899 -1.1208
  863SOL     OW 2605   2.678   0.332   2.549  0.3256  0.0047  0.0180
  863SOL    HW1 2606   2.695   0.399   2.615  0.3651  0.5857 -0.5746
  863SOL    HW2 2607   2.764   0.310   2.514  0.3483 -0.6086  0.4529
  864SOL     OW 2608   0.230   1.292   2.843 -0.3075  0.3849 -0.0213
  864SOL    HW1 2609   0.318   1.274   2.878 -0.1268  0.9751 -0.1552
  864SOL    HW2 2610   0.199   1.367   2.894 -0.5724  0.4295 -0.2458
  865SOL     OW 2611   1.835   1.984   3.280 -0.8407 -0.0681 -0.0149
  865SOL    HW1 2612   1.812   1.949   3.367 -1.2428 -0.4673 -0.2759
  865SOL    HW2 2613   1.872   2.070   3.298 -2.6991  0.6915  0.4305
  866SOL     OW 2614   2.712   1.657   2.000 -1.1852  0.3173 -0.5230
  866SOL    HW1 2615   2.710   1.562   1.990  0.7985 -0.1141  2.0612
  866SOL    HW2 2616   2.655   1.675   2.075 -0.9319  1.0587 -0.4934
  867SOL     OW 2617   2.527   3.452   2.724 -0.1297 -0.7904  0.0465
  867SOL    HW1 2618   2.591   3.397   2.770  1.5146  0.9060 -0.0674
  867SOL    HW2 2619   2.569   3.473   2.641 -1.7230 -1.2258 -0.9102
  868SOL     OW 2620   1.946   0.844   2.522  0.6679  0.0987 -0.0239
  868SOL    HW1 2621   1.860   0.885   2.516  0.1464 -0.8939  0.4730
  868SOL    HW2 2622   1.933   0.755   2.491  1.2304 -0.4295  1.1865
  869SOL     OW 2623   1.935   3.107   0.368 -0.1293  0.0389  0.0102
  869SOL    HW1 2624   1.938   3.075   0.278 -1.6952 -0.6875  0.1765
  869SOL    HW2 2625   2.017   3.155   0.380  0.3338 -0.2974 -1.6264
  870SOL     OW 2626   4.055   3.926   2.876  0.2490  0.4477  0.1664
  870SOL    HW1 2627   4.113   4.001   2.892  0.6308 -0.1480  1.7328
  870SOL    HW2 2628   3.977   3.944   2.928 -0.5831  0.7448 -1.1258
  871SOL     OW 2629   2.690   1.658   2.493  1.0641  0.2273  0.4823
  871SOL    HW1 2630   2.652   1.746   2.491  2.1047  0.6829 -0.2034
  871SOL    HW2 2631   2.618   1.601   2.517 -0.3258  0.9087 -1.8073
  872SOL     OW 2632   2.544   2.014   1.831  0.6541 -0.3138  0.1406
  872SOL    HW1 2633   2.633   1.990   1.804 -0.1676 -2.2431 -1.0852
  872SOL    HW2 2634   2.528   2.098   1.789  1.4475 -0.5718 -0.7137
  873SOL     OW 2635   3.375   2.340   0.505  0.5862 -0.0349  1.0451
  873SOL    HW1 2636   3.283   2.348   0.528  0.3286  0.0914 -0.0015
  873SOL    HW2 2637   3.414   2.423   0.533 -0.0211  0.7331 -0.2918
  874SOL     OW 2638   3.143   1.011   0.675 -0.3220 -0.6839  0.7658
  874SOL    HW1 2639   3.074   1.010   0.742  1.8065  0.6303  3.1487
  874SOL    HW2 2640   3.212   0.955   0.710  0.1740 -1.3540 -1.1799
  875SOL     OW 2641   1.390   2.319   3.115 -0.1575 -0.2318  0.0875
  875SOL    HW1 2642   1.448   2.243   3.103 -1.7364 -1.5043  0.1995
  875SOL    HW2 2643   1.303   2.281   3.123 -0.9071  1.5763  0.9121
  876SOL     OW 2644   3.495   0.915   2.008 -0.4361  0.7176 -0.0895
  876SOL    HW1 2645   3.527   0.987   2.062  3.1928 -1.1957  0.6354
  876SOL    HW2 2646   3.502   0.837   2.064  1.6344 -1.0632 -2.5754
  877SOL     OW 2647   3.948   4.203   1.084 -0.0054 -0.0567 -0.7391
  877SOL    HW1 2648   4.015   4.228   1.148 -1.0847  2.0152 -0.3318
  877SOL    HW2 2649   3.872   4.179   1.136 -0.4996  0.4505 -1.2046
  878SOL     OW 2650   4.220   2.974   0.610  0.1520  0.0992 -0.3290
  878SOL    HW1 2651   4.270   2.896   0.588 -0.0993 -0.6461  1.5242
  878SOL    HW2 2652   4.271   3.017   0.679 -1.6060 -0.6165  1.5204
  879SOL     OW 2653   4.567   1.217   0.376 -0.3615  0.8413  0.6450
  879SOL    HW1 2654   4.626   1.224   0.302  0.3514 -1.0842  0.9842
  879SOL    HW2 2655   4.487   1.261   0.347 -0.1421  0.0477 -1.3021
  880SOL     OW 2656   3.839   1.062   1.620  0.1930 -0.1914  0.0609
  880SOL    HW1 2657   3.781   1.001   1.575 -0.7269  0.5338  0.2323
  880SOL    HW2 2658   3.851   1.134   1.558  1.1272 -0.4490 -0.0720
  881SOL     OW 2659   1.381   0.987   2.476  0.1361 -0.3567  0.2424
  881SOL    HW1 2660   1.356   0.909   2.525  1.9873 -0.4268  1.1739
  881SOL    HW2 2661   1.383   1.057   2.541  0.7811 -0.0402 -0.1107
  882SOL     OW 2662   3.651   0.365   0.839 -1.0401  0.4573  0.1226
  882SOL    HW1 2663   3.592   0.348   0.766 -0.3398 -2.1479  0.0833
  882SOL    HW2 2664   3.737   0.339   0.807 -0.6836 -0.6004  1.7841
  883SOL     OW 2665   4.126   0.218   0.097 -0.4735  0.3062  0.3172
  883SOL    HW1 2666   4.109   0.258   0.012  0.2913 -0.1648 -0.0719
  883SOL    HW2 2667   4.046   0.232   0.147 -0.6798  1.1922 -0.2400
  884SOL     OW 2668   2.948   0.691   3.253  0.1826 -0.4495 -0.3896
  884SOL    HW1 2669   2.899   0.708   3.334 -0.7456 -0.7438 -0.8851
  884SOL    HW2 2670   2.923   0.603   3.228  0.6923 -0.4631 -0.8485
  885SOL     OW 2671   2.169   1.464   1.623 -0.6728 -0.0943  0.0766
  885SOL    HW1 2672   2.166   1.394   1.688 -1.0350  0.6728  0.9072
  885SOL    HW2 2673   2.218   1.426   1.550  0.6593 -0.6384  1.1944
  886SOL     OW 2674   1.716   0.519   1.770  0.5516 -0.1381 -0.0640
  886SOL    HW1 2675   1.772   0.468   1.829  2.4215  0.6364 -1.0622
  886SOL    HW2 2676   1.768   0.527   1.690  0.6125  3.6628  0.1652
  887SOL     OW 2677   2.755   4.141   1.721 -0.3063  0.4412 -0.5202
  887SOL    HW1 2678   2.696   4.179   1.656  0.3677  0.0259 -1.3855
  887SOL    HW2 2679   2.834   4.195   1.716  0.3163 -0.4913 -1.1218
  888SOL     OW 2680   4.379   3.530   2.559 -0.0459 -0.1657 -0.7499
  888SOL    HW1 2681   4.365   3.597   2.492 -0.6402  2.5513  1.8382
  888SOL    HW2 2682   4.291   3.508   2.589  0.1424  2.9313  2.7907
  889SOL     OW 2683   1.805   3.157   0.045 -0.0317  0.1723 -0.1787
  889SOL    HW1 2684   1.804   3.063   0.063 -0.8399  0.4304  1.2731
  889SOL    HW2 2685   1.882   3.171  -0.010  1.3336 -1.0158  1.3707
  890SOL     OW 2686   2.650   3.841   2.916  0.5752  0.0827 -0.0583
  890SOL    HW1 2687   2.704   3.914   2.885  1.1176  0.6635  2.0689
  890SOL    HW2 2688   2.645   3.854   3.011 -1.6212 -1.1304  0.0479
  891SOL     OW 2689   4.392   2.639   0.511 -0.1133  0.2669 -0.2346
  891SOL    HW1 2690   4.444   2.562   0.534  1.7261  1.2901 -0.8144
  891SOL    HW2 2691   4.323   2.605   0.453  0.2439 -1.0325  0.0753
  892SOL     OW 2692   0.972   4.419   2.554 -0.0784  0.0280  0.2060
  892SOL    HW1 2693   1.041   4.406   2.619  0.4441  2.7755  0.3379
  892SOL    HW2 2694   0.892   4.429   2.605 -0.1724 -0.7005  0.2116
  893SOL     OW 2695   0.436   0.868   1.926  0.6992  0.7439  0.0670
  893SOL    HW1 2696   0.513   0.813   1.912 -2.6924 -4.0415 -3.7138
  893SOL    HW2 2697   0.421   0.910   1.841 -0.1656  2.8207  1.1583
  894SOL     OW 2698   4.582   3.184   2.471 -0.3130  0.0349  0.5015
  894SOL    HW1 2699   4.584   3.151   2.561  0.5683 -1.4804 -0.0262
  894SOL    HW2 2700   4.499   3.153   2.436  0.7244 -2.2189 -0.1445
  895SOL     OW 2701   0.425   2.524   2.366 -0.7246 -0.5287 -0.3249
  895SOL    HW1 2702   0.345   2.577   2.361 -1.6170 -1.6111  1.5224
  895SOL    HW2 2703   0.481   2.570   2.428 -0.6622 -0.6733 -0.2721
  896SOL     OW 2704   4.367   0.335   2.469 -0.4591 -0.1559 -0.2813
  896SOL    HW1 2705   4.333   0.265   2.414 -1.6884  0.3216 -0.1471
  896SOL    HW2 2706   4.299   0.402   2.469  0.3782  0.7260  0.1963
  897SOL     OW 2707   4.242   1.636   2.235 -0.1110  0.0381 -0.2677
  897SOL    HW1 2708   4.286   1.693   2.172 -0.2119  0.7947  0.3231
  897SOL    HW2 2709   4.164   1.685   2.260 -0.0112 -0.1973  0.5333
  898SOL     OW 2710   4.525   1.553   2.415  0.0376 -0.4486  0.3144
  898SOL    HW1 2711   4.432   1.571   2.432 -0.1432 -1.2495  0.2230
  898SOL    HW2 2712   4.558   1.518   2.498  0.9189  2.2070  1.1814
  899SOL     OW 2713   0.153   2.763   1.356 -0.3395 -0.2039 -1.0811
  899SOL    HW1 2714   0.190   2.721   1.434 -2.5254 -0.4626 -0.0997
  899SOL    HW2 2715   0.171   2.856   1.369 -0.6647 -0.2430 -0.2508
  900SOL     OW 2716   4.388   0.974   1.300 -0.7864 -0.0086 -0.2071
  900SOL    HW1 2717   4.451   0.913   1.261  1.4385  2.9786 -1.7279
  900SOL    HW2 2718   4.423   0.992   1.387 -1.7225 -1.2008  0.4400
  901SOL     OW 2719   3.354   0.488   1.820  0.2247 -0.0803  0.0312
  901SOL    HW1 2720   3.356   0.416   1.758  0.5961 -0.7608  0.8191
  901SOL    HW2 2721   3.302   0.556   1.777  0.0921 -0.7188 -0.8217
  902SOL     OW 2722   3.832   4.385   2.974  0.2939  0.1811 -0.0288
  902SOL    HW1 2723   3.820   4.478   2.992 -0.5213  0.3561 -1.3636
  902SOL    HW2 2724   3.926   4.371   2.984  0.2560  0.8616  1.4110
  903SOL     OW 2725   1.351   3.989   2.328 -0.2085 -0.1338  0.3044
  903SOL    HW1 2726   1.310   3.906   2.305  0.0226 -0.1421 -0.0908
  903SOL    HW2 2727   1.279   4.051   2.335 -0.3230 -0.2325 -0.0079
  904SOL     OW 2728   3.326   2.705   0.825  0.4469 -0.3725 -0.3778
  904SOL    HW1 2729   3.379   2.772   0.869  1.4668 -1.1171 -0.4177
  904SOL    HW2 2730   3.242   2.706   0.871  1.0908 -0.3382  0.8332
  905SOL     OW 2731   0.098   1.833   0.841  0.3722 -0.7757 -0.1720
  905SOL    HW1 2732   0.096   1.776   0.764 -1.4496 -0.7721 -0.1709
  905SOL    HW2 2733   0.083   1.774   0.915  1.5582 -0.7003  0.1460
  906SOL     OW 2734   3.815   3.099   0.184  0.5895  0.0386  0.2468
  906SOL    HW1 2735   3.733   3.050   0.189 -0.3125  1.4950  0.1742
  906SOL    HW2 2736   3.805   3.170   0.248  1.6676  0.4179  0.0154
  907SOL     OW 2737   2.737   1.028   0.210 -0.3412  0.6068  0.5998
  907SOL    HW1 2738   2.722   1.030   0.116  0.6628  0.5933  0.4236
  907SOL    HW2 2739   2.717   1.116   0.240 -0.8799  0.5513  0.4199
  908SOL     OW 2740   4.387   1.198   2.097  0.1609 -0.4614 -0.0028
  908SOL    HW1 2741   4.331   1.123   2.077 -0.8771 -0.0339  1.2066
  908SOL    HW2 2742   4.333   1.275   2.076  1.1950 -0.0199 -1.1797
  909SOL     OW 2743   2.584   2.420   1.588  0.6992  0.4531  0.0102
  909SOL    HW1 2744   2.502   2.469   1.596 -0.7074 -1.8347  0.6013
  909SOL    HW2 2745   2.603   2.390   1.677  1.0093 -0.7681 -0.4438
  910SOL     OW 2746   1.081   2.986   0.076  0.4687 -0.3478  0.4225
  910SOL    HW1 2747   1.041   3.073   0.072  0.8399 -0.0693  1.8922
  910SOL    HW2 2748   1.175   3.004   0.082  0.6734 -0.9158 -0.8106
  911SOL     OW 2749   2.217   0.588   0.106  0.0600 -0.0527 -0.9881
  911SOL    HW1 2750   2.148   0.524   0.123  1.1389 -0.7889  0.9228
  911SOL    HW2 2751   2.267   0.551   0.033 -0.3483 -0.5086 -1.0392
  912SOL     OW 2752   4.167   1.975   2.123  0.3498  0.6595  0.3561
  912SOL    HW1 2753   4.248   1.951   2.079  1.0213 -0.6991  2.1825
  912SOL    HW2 2754   4.195   2.013   2.206 -0.8605  0.6431  0.7985
  913SOL     OW 2755   0.185   1.227   0.156  0.3599  0.3390  0.0073
  913SOL    HW1 2756   0.218   1.300   0.103  0.2934  0.5203  0.2166
  913SOL    HW2 2757   0.090   1.235   0.152  0.2821 -0.8072 -1.4829
  914SOL     OW 2758   2.274   3.216   3.212  0.1197  0.6955 -0.6614
  914SOL    HW1 2759   2.370   3.205   3.209  0.0873  0.5536 -1.4835
  914SOL    HW2 2760   2.247   3.166   3.289  0.8788  2.2379  0.6747
  915SOL     OW 2761   1.856   1.362   3.310 -0.1526 -0.6499  0.4314
  915SOL    HW1 2762   1.923   1.431   3.310  1.1046 -1.8222  0.9463
  915SOL    HW2 2763   1.868   1.317   3.226  0.6707 -1.7330  1.1062
  916SOL     OW 2764   1.860   0.942   1.493 -0.1542 -0.5827 -0.5334
  916SOL    HW1 2765   1.800   0.945   1.568  0.2654 -1.1746 -0.1624
  916SOL    HW2 2766   1.803   0.940   1.417 -0.5835  1.4817 -0.3059
  917SOL     OW 2767   1.810   3.422   2.054  0.4184 -0.7041  0.2049
  917SOL    HW1 2768   1.883   3.472   2.018 -1.4285  1.2843 -1.0082
  917SOL    HW2 2769   1.810   3.340   2.004 -0.2184  0.7273 -2.3070
  918SOL     OW 2770   2.462   2.196   2.617 -0.0298 -0.1621  0.3432
  918SOL    HW1 2771   2.441   2.255   2.689  2.2248 -0.2169  1.1333
  918SOL    HW2 2772   2.471   2.110   2.658 -0.5869 -0.5573 -0.3446
  919SOL     OW 2773   1.478   1.553   1.767 -0.0983 -0.0768  0.0290
  919SOL    HW1 2774   1.407   1.596   1.814  0.2635  0.7708 -0.1841
  919SOL    HW2 2775   1.516   1.621   1.712 -0.7455 -1.1391 -1.8141
  920SOL     OW 2776   3.504   1.626   3.291  0.6538  0.3546  0.2028
  920SOL    HW1 2777   3.542   1.664   3.211 -0.0383  1.4289  0.3666
  920SOL    HW2 2778   3.431   1.684   3.313 -0.4074 -1.0447  0.5160
  921SOL     OW 2779   3.180   3.263   1.236 -0.0854  0.0399 -0.0527
  921SOL    HW1 2780   3.200   3.170   1.239 -0.8879 -0.1364 -0.0663
  921SOL    HW2 2781   3.237   3.298   1.168 -0.2447 -0.5532 -0.4907
  922SOL     OW 2782   3.532   1.512   2.359  0.1243  0.3191 -0.1335
  922SOL    HW1 2783   3.539   1.501   2.264  0.8030 -1.5758  0.0875
  922SOL    HW2 2784   3.500   1.427   2.390 -0.1725  0.9430  1.3295
  923SOL     OW 2785   1.866   4.200   1.420  0.3325 -0.1028 -0.3451
  923SOL    HW1 2786   1.782   4.190   1.464  1.4076 -0.0969  1.8193
  923SOL    HW2 2787   1.894   4.110   1.401  1.1991 -0.3308  1.7434
  924SOL     OW 2788   2.060   2.820   2.189  0.1734  0.6597 -0.2009
  924SOL    HW1 2789   2.049   2.767   2.268 -0.2559  0.3247 -0.4792
  924SOL    HW2 2790   1.977   2.867   2.181  0.2869  0.8351 -0.3525
  925SOL     OW 2791   0.381   4.663   3.096  0.8997  0.3848  0.8108
  925SOL    HW1 2792   0.304   4.621   3.136  1.8646 -0.9732  1.3135
  925SOL    HW2 2793   0.397   4.611   3.017  3.2774 -1.5414  2.4349
  926SOL     OW 2794   0.247   0.460   2.265  0.3547 -0.9856 -0.6804
  926SOL    HW1 2795   0.207   0.440   2.180 -0.7229  0.0875 -0.4548
  926SOL    HW2 2796   0.255   0.555   2.266  3.2140 -1.1487 -0.8032
  927SOL     OW 2797   3.332   2.778   2.845 -0.3839  0.1746  0.0324
  927SOL    HW1 2798   3.392   2.737   2.783  0.2449  0.7609  0.2489
  927SOL    HW2 2799   3.380   2.853   2.880 -0.5758 -0.3635  1.5280
  928SOL     OW 2800   1.010   1.365   0.732  0.0004  0.5622 -0.2971
  928SOL    HW1 2801   1.099   1.353   0.765 -0.8866 -1.9154  1.4305
  928SOL    HW2 2802   0.967   1.421   0.796  0.1406  1.3906 -0.9018
  929SOL     OW 2803   2.984   4.488   0.964  0.0849 -0.0331 -0.3738
  929SOL    HW1 2804   3.052   4.546   0.929  1.9708 -1.8484  0.0960
  929SOL    HW2 2805   2.996   4.406   0.916 -1.2218 -0.6743  0.3520
  930SOL     OW 2806   0.938   3.965   1.832 -0.0391  0.1744  0.0276
  930SOL    HW1 2807   1.027   3.997   1.819 -0.5060  1.2291 -0.7035
  930SOL    HW2 2808   0.927   3.964   1.927  0.4700  0.8777  0.1026
  931SOL     OW 2809   3.364   0.262   1.652 -0.1574  0.0277 -0.3594
  931SOL    HW1 2810   3.356   0.291   1.561  0.1499  0.9614 -0.0984
  931SOL    HW2 2811   3.414   0.180   1.647  0.3609  0.3755 -0.9879
  932SOL     OW 2812   1.167   0.749   1.618  0.9114  0.5341  0.7894
  932SOL    HW1 2813   1.158   0.657   1.640  1.1775  0.0680 -0.9288
  932SOL    HW2 2814   1.211   0.788   1.694  1.5359 -0.8981  1.1818
  933SOL     OW 2815   2.431   4.236   2.231  0.1545  0.2735 -0.0132
  933SOL    HW1 2816   2.463   4.284   2.308 -0.4076 -0.3290  0.6152
  933SOL    HW2 2817   2.498   4.250   2.164  1.1170  0.0504  0.8767
  934SOL     OW 2818   0.872   2.428   1.858  0.1947  0.1663  0.0403
  934SOL    HW1 2819   0.822   2.419   1.776  1.1045  0.9925 -0.6296
  934SOL    HW2 2820   0.963   2.416   1.832  0.4800  0.2218  0.9759
  935SOL     OW 2821   1.322   0.681   2.896  0.1217 -0.2320  0.0867
  935SOL    HW1 2822   1.291   0.634   2.974  0.2501 -0.5540 -0.0536
  935SOL    HW2 2823   1.311   0.774   2.918  0.4551 -0.3121  0.6057
  936SOL     OW 2824   1.560   0.328   2.388  0.4365 -0.3384 -0.6353
  936SOL    HW1 2825   1.542   0.332   2.294 -0.3569  0.1510 -0.4770
  936SOL    HW2 2826   1.606   0.411   2.406 -0.8043  0.3065 -0.3315
  937SOL     OW 2827   3.454   2.405   2.383 -0.7575 -0.0662  0.0723
  937SOL    HW1 2828   3.489   2.407   2.294 -2.0179 -0.3107 -0.4437
  937SOL    HW2 2829   3.423   2.494   2.399  0.8003  0.3688  0.8380
  938SOL     OW 2830   0.065   0.557   1.174  0.1817  0.4189  0.5896
  938SOL    HW1 2831   0.081   0.652   1.179  2.5366  0.0643  0.5872
  938SOL    HW2 2832   0.090   0.533   1.085  0.0422 -0.2880  0.7361
  939SOL     OW 2833   1.679   1.034   0.514  0.5539  0.1099 -0.3653
  939SOL    HW1 2834   1.668   1.001   0.603  0.5833 -1.8432 -1.0427
  939SOL    HW2 2835   1.754   0.986   0.479 -1.5926 -1.9083 -2.6042
  940SOL     OW 2836   3.416   3.000   2.382 -0.1361  0.0527 -0.0393
  940SOL    HW1 2837   3.339   3.002   2.439  0.1609  2.9321  0.4428
  940SOL    HW2 2838   3.484   2.959   2.435 -0.5075  0.4903  0.8010
  941SOL     OW 2839   2.940   2.816   0.670  0.4994 -0.5285 -0.1537
  941SOL    HW1 2840   2.898   2.749   0.724 -1.6381  0.1808 -0.8758
  941SOL    HW2 2841   2.902   2.899   0.700 -1.4584 -0.1646 -3.2459
  942SOL     OW 2842   1.258   0.049   3.167  0.3455 -0.2420  0.2401
  942SOL    HW1 2843   1.164   0.030   3.172  0.3627 -0.8579 -1.2731
  942SOL    HW2 2844   1.286   0.008   3.085  1.4172  2.1064 -0.6535
  943SOL     OW 2845   1.061   3.563   0.074 -0.3131 -0.9207 -0.0095
  943SOL    HW1 2846   1.060   3.654   0.105 -1.0618 -0.5457 -1.0599
  943SOL    HW2 2847   1.148   3.553   0.034 -1.0403  0.1272 -2.0036
  944SOL     OW 2848   1.738   2.416   0.045 -0.2831  0.4348 -0.5019
  944SOL    HW1 2849   1.781   2.341   0.086 -2.9839 -1.2766 -0.5145
  944SOL    HW2 2850   1.786   2.492   0.077  0.8539 -1.1251  1.8014
  945SOL     OW 2851   3.052   0.789   2.799  0.0892  0.2283  0.2959
  945SOL    HW1 2852   2.994   0.784   2.875 -0.3167  0.9371  0.0430
  945SOL    HW2 2853   3.102   0.870   2.811 -1.7024  1.6887 -1.3623
  946SOL     OW 2854   0.973   3.779   2.278 -0.1735 -0.4335 -0.1854
  946SOL    HW1 2855   1.050   3.726   2.258 -0.0193 -0.5255  0.6096
  946SOL    HW2 2856   0.994   3.821   2.362 -1.7058 -1.8845  0.9700
  947SOL     OW 2857   0.664   0.481   1.555  0.3783 -0.6491 -0.0080
  947SOL    HW1 2858   0.578   0.518   1.534  0.3797 -0.9164 -0.4954
  947SOL    HW2 2859   0.655   0.450   1.645  0.2650  0.1914  0.2747
  948SOL     OW 2860   4.425   1.523   3.027  0.6238 -0.3901 -0.2363
  948SOL    HW1 2861   4.335   1.495   3.040  0.2099 -0.2052 -2.3002
  948SOL    HW2 2862   4.475   1.442   3.019  1.0382 -0.5347  2.7506
  949SOL     OW 2863   2.136   1.243   0.014 -0.2599  0.2963 -0.2247
  949SOL    HW1 2864   2.188   1.274   0.088  0.6449 -0.2032 -0.6367
  949SOL    HW2 2865   2.162   1.299  -0.059  0.9792 -1.0385 -0.8391
  950SOL     OW 2866   4.072   1.597   1.798 -0.9148  0.1188 -0.6186
  950SOL    HW1 2867   4.016   1.616   1.873 -1.1343 -2.2152 -0.1170
  950SOL    HW2 2868   4.157   1.633   1.821 -1.4645  1.1737 -0.1523
  951SOL     OW 2869   0.475   1.496   1.257 -0.6847  0.0084  0.0305
  951SOL    HW1 2870   0.541   1.461   1.196 -1.9631 -1.5913 -0.5185
  951SOL    HW2 2871   0.507   1.472   1.344 -0.7328 -1.1828 -0.2561
  952SOL     OW 2872   3.687   0.907   0.749  0.1028 -0.2700  0.0792
  952SOL    HW1 2873   3.714   0.927   0.659  0.5878 -0.7021  0.1231
  952SOL    HW2 2874   3.744   0.834   0.775  1.4390  1.1936  1.4650
  953SOL     OW 2875   3.724   2.073   2.313  0.4596 -0.4154 -0.0641
  953SOL    HW1 2876   3.717   2.156   2.266 -0.2163 -0.4904 -0.1142
  953SOL    HW2 2877   3.796   2.086   2.374  1.0677 -0.1680 -0.8210
  954SOL     OW 2878   2.424   2.540   1.775  0.0645 -0.2660 -0.2634
  954SOL    HW1 2879   2.455   2.598   1.844 -0.1279 -1.6889  1.0869
  954SOL    HW2 2880   2.342   2.579   1.745 -0.2946 -0.0619  0.9333
  955SOL     OW 2881   3.497   1.225   1.928 -0.1209 -0.3006 -0.0450
  955SOL    HW1 2882   3.481   1.136   1.896 -1.4910 -0.4668  1.0320
  955SOL    HW2 2883   3.585   1.246   1.897 -1.3415 -0.3412 -4.0966
  956SOL     OW 2884   3.941   2.340   2.960  0.0168 -0.5302  0.2265
  956SOL    HW1 2885   4.023   2.347   3.010  0.0092 -0.7038  0.2640
  956SOL    HW2 2886   3.969   2.338   2.869 -0.0676  1.7600  0.0942
  957SOL     OW 2887   1.889   1.731   0.114  0.2123  0.1950 -0.0813
  957SOL    HW1 2888   1.894   1.769   0.202 -1.1234 -3.5355  1.8070
  957SOL    HW2 2889   1.970   1.681   0.105  0.0253 -0.0104 -0.6730
  958SOL     OW 2890   3.371   0.249   3.091  0.1988 -0.6902  0.4943
  958SOL    HW1 2891   3.352   0.335   3.129 -0.3902 -0.2240 -0.7893
  958SOL    HW2 2892   3.442   0.265   3.029 -0.5874 -0.9080 -0.4971
  959SOL     OW 2893   0.602   4.477   0.033 -0.4486  0.2244  0.2318
  959SOL    HW1 2894   0.620   4.537   0.105  0.4019  0.5258 -0.2161
  959SOL    HW2 2895   0.634   4.392   0.063  0.4698  0.4718 -0.0121
  960SOL     OW 2896   0.869   1.145   2.715 -0.7539  0.0678 -0.3884
  960SOL    HW1 2897   0.936   1.202   2.753  1.3357 -1.0164 -2.1955
  960SOL    HW2 2898   0.887   1.147   2.621 -1.9764 -1.8708 -0.7068
  961SOL     OW 2899   4.468   4.231   0.434 -0.0049 -0.0296 -0.0609
  961SOL    HW1 2900   4.417   4.165   0.388  0.2649 -1.3402  1.4566
  961SOL    HW2 2901   4.419   4.248   0.514  0.4988  0.8196  0.0849
  962SOL     OW 2902   3.405   4.555   0.462 -0.2723 -0.0984  0.1154
  962SOL    HW1 2903   3.370   4.643   0.448 -0.2434  0.1034  1.1545
  962SOL    HW2 2904   3.364   4.501   0.396  1.1304  1.0381 -1.7827
  963SOL     OW 2905   2.028   3.454   2.593  0.3816 -0.6478  0.1107
  963SOL    HW1 2906   2.042   3.392   2.521 -0.9761 -0.7757 -0.0609
  963SOL    HW2 2907   2.078   3.417   2.666  1.3894 -0.7622 -0.6041
  964SOL     OW 2908   0.456   2.417   2.883 -0.3461 -0.5465  0.1222
  964SOL    HW1 2909   0.448   2.492   2.943 -0.9457  0.0069 -0.6226
  964SOL    HW2 2910   0.515   2.449   2.814 -1.1657 -0.5047 -0.5672
  965SOL     OW 2911   0.980   0.846   2.364 -0.0955  0.1992 -0.3117
  965SOL    HW1 2912   1.056   0.901   2.348 -1.2679  1.8899 -0.3652
  965SOL    HW2 2913   0.906   0.895   2.327 -1.4733 -0.4988  1.3524
  966SOL     OW 2914   0.386   0.621   0.730 -0.3839  0.2208 -0.6509
  966SOL    HW1 2915   0.455   0.565   0.765 -2.1321 -1.8681 -0.3567
  966SOL    HW2 2916   0.375   0.592   0.639 -1.2952  0.0676 -0.5008
  967SOL     OW 2917   2.528   1.557   1.555  0.0755 -0.1633  0.3949
  967SOL    HW1 2918   2.446   1.607   1.551 -0.7378 -1.5460 -1.6495
  967SOL    HW2 2919   2.595   1.622   1.575 -1.3669  1.1785  1.0953
  968SOL     OW 2920   1.238   3.667   3.268  0.3332 -0.0405 -0.4264
  968SOL    HW1 2921   1.148   3.637   3.281  0.2471 -0.2540 -1.4099
  968SOL    HW2 2922   1.286   3.589   3.243  0.2154  0.4941 -2.5226
  969SOL     OW 2923   1.925   4.366   1.226 -0.4723  0.1868  0.1429
  969SOL    HW1 2924   1.887   4.316   1.154  0.9717  1.3663 -1.5404
  969SOL    HW2 2925   1.891   4.325   1.305 -1.6629 -1.5380 -1.1946
  970SOL     OW 2926   2.987   1.796   1.084 -0.2741  0.9707 -0.0510
  970SOL    HW1 2927   3.009   1.713   1.040 -2.5774  0.7908 -1.0410
  970SOL    HW2 2928   3.003   1.779   1.177  0.5572 -0.1335 -0.3713
  971SOL     OW 2929   2.408   0.698   0.283  0.0497 -0.2218  1.0822
  971SOL    HW1 2930   2.364   0.687   0.199  1.8875 -1.1864  0.1819
  971SOL    HW2 2931   2.358   0.642   0.344 -0.6559 -0.3625  0.3841
  972SOL     OW 2932   0.207   3.561   1.258  0.1672  0.6669 -0.3301
  972SOL    HW1 2933   0.115   3.572   1.233  0.3168  0.2869 -1.0635
  972SOL    HW2 2934   0.204   3.530   1.348 -0.4881 -1.0439 -0.8982
  973SOL     OW 2935   2.677   0.708   0.100  0.3345 -0.6726 -0.0494
  973SOL    HW1 2936   2.603   0.673   0.150 -1.3674  2.2333 -0.2913
  973SOL    HW2 2937   2.747   0.716   0.165 -1.0875  0.8138  1.4326
  974SOL     OW 2938   2.894   3.972   2.533  0.8989  0.4102 -0.0271
  974SOL    HW1 2939   2.843   4.033   2.587 -0.0817  0.3970 -0.8987
  974SOL    HW2 2940   2.863   3.988   2.444  1.2213 -0.7937 -0.3721
  975SOL     OW 2941   0.889   1.803   3.296  0.0063  0.2962  0.3484
  975SOL    HW1 2942   0.794   1.806   3.289  0.1014  1.5655 -0.7787
  975SOL    HW2 2943   0.907   1.725   3.349 -1.5930 -0.7184 -0.5409
  976SOL     OW 2944   1.088   2.771   0.251  0.3393 -0.0264 -0.1767
  976SOL    HW1 2945   1.062   2.843   0.194  2.3478 -0.4077 -1.6964
  976SOL    HW2 2946   1.045   2.694   0.213  0.3552 -0.0256 -0.1964
  977SOL     OW 2947   3.475   4.390   0.925  0.5160  0.0085 -0.1041
  977SOL    HW1 2948   3.547   4.417   0.982  0.3616  0.0872  0.0535
  977SOL    HW2 2949   3.506   4.410   0.836  0.3310  0.8795  0.0195
  978SOL     OW 2950   1.099   3.213   2.735 -0.5716 -0.6472 -0.1024
  978SOL    HW1 2951   1.045   3.267   2.792 -0.4800 -0.5544 -0.1029
  978SOL    HW2 2952   1.181   3.199   2.784 -0.5100 -0.6032 -0.1921
  979SOL     OW 2953   3.678   4.563   1.023  0.0985  0.3519  0.2515
  979SOL    HW1 2954   3.743   4.600   0.962  0.3269 -0.5575 -0.0731
  979SOL    HW2 2955   3.725   4.554   1.106  0.0748  0.6820  0.3014
  980SOL     OW 2956   3.854   1.708   0.672 -0.0201 -0.1587  0.7596
  980SOL    HW1 2957   3.905   1.745   0.744 -1.4837  1.7059  0.9155
  980SOL    HW2 2958   3.844   1.780   0.610 -1.6650 -0.7327  0.3095
  981SOL     OW 2959   0.516   4.071   2.347 -0.4902 -0.0744 -0.5585
  981SOL    HW1 2960   0.455   4.082   2.274 -0.3740 -1.6323 -0.9170
  981SOL    HW2 2961   0.577   4.003   2.318  2.5575  2.5878 -0.9434
  982SOL     OW 2962   0.004   3.920   3.256 -0.3832 -0.0988  0.2303
  982SOL    HW1 2963  -0.002   3.832   3.219  0.1241  0.0007 -0.1005
  982SOL    HW2 2964   0.018   3.905   3.350  3.9101 -0.5258 -0.2805
  983SOL     OW 2965   1.662   0.747   2.789 -0.0842  0.2457  0.3218
  983SOL    HW1 2966   1.600   0.697   2.842  0.1517 -1.0225 -0.5525
  983SOL    HW2 2967   1.689   0.819   2.845  0.4228 -1.2423  2.0532
  984SOL     OW 2968   0.386   0.115   1.222  0.2292 -0.0890  0.0364
  984SOL    HW1 2969   0.314   0.175   1.242  1.2127  0.5027  2.1595
  984SOL    HW2 2970   0.351   0.029   1.243  0.0230  0.1670  0.8001
  985SOL     OW 2971   2.288   4.579   1.873  0.3906 -0.6033 -0.0191
  985SOL    HW1 2972   2.305   4.487   1.892 -0.1760 -0.4250  1.4618
  985SOL    HW2 2973   2.193   4.583   1.858  0.4724 -0.3201 -0.4872
  986SOL     OW 2974   2.411   0.206   0.345  0.0525  0.6265 -0.4686
  986SOL    HW1 2975   2.500   0.201   0.380 -0.3498  0.3008  0.5672
  986SOL    HW2 2976   2.372   0.122   0.369 -0.7310  1.0246 -0.3237
  987SOL     OW 2977   1.099   4.106   2.925  0.8708  0.7838  0.0458
  987SOL    HW1 2978   1.116   4.177   2.987  1.4523  0.9916 -0.3331
  987SOL    HW2 2979   1.128   4.027   2.971  0.5825  0.8395  0.3252
  988SOL     OW 2980   3.459   1.503   1.632  0.2989 -0.2939  0.1218
  988SOL    HW1 2981   3.511   1.557   1.691 -0.0309 -1.7712  1.8447
  988SOL    HW2 2982   3.500   1.515   1.546  1.7739  0.6847  0.9209
  989SOL     OW 2983   3.686   3.941   1.963 -0.4545  0.6689 -0.1467
  989SOL    HW1 2984   3.626   3.934   2.037  0.7915 -0.6526  0.7913
  989SOL    HW2 2985   3.639   3.900   1.890 -0.2368 -1.6110  0.9071
  990SOL     OW 2986   2.062   0.867   2.062 -0.2568 -0.3865 -0.6272
  990SOL    HW1 2987   2.022   0.932   2.004 -0.2741 -0.7278 -1.0047
  990SOL    HW2 2988   2.154   0.892   2.068 -0.5567  0.5191  0.4039
  991SOL     OW 2989   1.594   3.962   2.856  0.4980  0.1053  0.1489
  991SOL    HW1 2990   1.575   3.914   2.775  0.5350  0.7149 -0.2312
  991SOL    HW2 2991   1.664   3.912   2.898  3.4197  1.8709 -2.1754
  992SOL     OW 2992   1.896   1.165   3.106  0.0281  0.0133  0.0324
  992SOL    HW1 2993   1.874   1.239   3.049 -0.4975  0.4017  0.7331
  992SOL    HW2 2994   1.974   1.127   3.065 -0.8517 -0.2681 -1.4409
  993SOL     OW 2995   1.826   2.858   0.510 -0.0890 -0.0090 -0.1870
  993SOL    HW1 2996   1.872   2.934   0.545 -0.4543  0.3214 -0.4239
  993SOL    HW2 2997   1.767   2.893   0.444 -3.3221  0.1234  2.4750
  994SOL     OW 2998   3.826   2.432   0.004 -0.3041 -0.3453 -0.1728
  994SOL    HW1 2999   3.741   2.428  -0.041  0.2171 -2.2780 -1.0927
  994SOL    HW2 3000   3.876   2.497  -0.046 -0.2005 -1.4898 -1.6385
  995SOL     OW 3001   0.539   1.414   0.569 -0.1049  0.2454 -0.4152
  995SOL    HW1 3002   0.597   1.393   0.643 -1.4917 -0.3322  0.5459
  995SOL    HW2 3003   0.481   1.482   0.603  0.1877  1.0516 -1.4720
  996SOL     OW 3004   2.440   1.131   2.665  0.5463 -0.5940  0.3219
  996SOL    HW1 3005   2.422   1.087   2.581 -0.1124 -0.3424  0.3292
  996SOL    HW2 3006   2.474   1.061   2.721  0.7190 -0.8268 -0.0677
  997SOL     OW 3007   3.054   1.242   1.297  0.0180  0.3127 -0.0280
  997SOL    HW1 3008   3.111   1.268   1.370  0.8803 -0.2502 -0.4869
  997SOL    HW2 3009   2.966   1.268   1.326  0.5695  1.8567  0.3898
  998SOL     OW 3010   2.966   4.316   2.048  0.3110 -0.1371 -0.0774
  998SOL    HW1 3011   3.005   4.325   1.960  1.7194  0.6429  0.5820
  998SOL    HW2 3012   3.021   4.250   2.091 -0.4469 -0.6009  0.1986
  999SOL     OW 3013   4.247   1.860   0.197 -0.5134  0.4331  0.4393
  999SOL    HW1 3014   4.291   1.944   0.185 -0.6156  0.6267  1.3352
  999SOL    HW2 3015   4.175   1.861   0.134  0.0587  0.6015 -0.2295
 1000SOL     OW 3016   1.069   3.259   1.024  0.6396 -0.4194 -0.0980
 1000SOL    HW1 3017   0.997   3.201   1.000  0.3507 -0.0514 -0.1399
 1000SOL    HW2 3018   1.028   3.344   1.038  1.0367 -0.2523  0.0956
 1001SOL     OW 3019   3.166   4.488   0.635  0.0325  0.6292 -0.4101
 1001SOL    HW1 3020   3.225   4.531   0.572 -0.6578  0.4775 -1.1757
 1001SOL    HW2 3021   3.201   4.512   0.721  1.3993  0.2748 -0.8501
 1002SOL     OW 3022   3.965   0.493   0.484 -0.1000 -0.4077  0.2224
 1002SOL    HW1 3023   4.016   0.568   0.517 -0.8947  0.0280  0.4809
 1002SOL    HW2 3024   3.880   0.501   0.527 -0.0516 -1.7243  0.5992
 1003SOL     OW 3025   4.059   3.525   2.516 -0.1846 -0.1058 -0.0454
 1003SOL    HW1 3026   4.069   3.618   2.494 -0.4619 -0.1221 -0.2444
 1003SOL    HW2 3027   4.022   3.526   2.605 -0.9965 -0.0088 -0.3720
 1004SOL     OW 3028   1.389   2.133   1.518  0.2256  0.7809  0.1545
 1004SOL    HW1 3029   1.390   2.217   1.472 -0.4274  2.2382  2.5738
 1004SOL    HW2 3030   1.476   2.127   1.558  0.1168  0.5512  0.3598
 1005SOL     OW 3031   3.961   2.842   3.116 -0.1419 -0.2704 -0.0633
 1005SOL    HW1 3032   3.896   2.877   3.056 -0.0559 -0.9977 -0.5953
 1005SOL    HW2 3033   4.027   2.802   3.060 -0.2968 -1.3869  0.5173
 1006SOL     OW 3034   0.561   3.494   2.092  0.1846  0.5405  0.5603
 1006SOL    HW1 3035   0.580   3.494   1.998 -1.3786  0.8784  0.2125
 1006SOL    HW2 3036   0.640   3.527   2.133  0.5767  1.2314 -0.7160
 1007SOL     OW 3037   3.786   4.500   1.506 -0.2347  0.3817 -0.0571
 1007SOL    HW1 3038   3.837   4.456   1.575 -0.6557  0.6106  0.4056
 1007SOL    HW2 3039   3.696   4.475   1.524 -0.5582  1.9190  0.5888
 1008SOL     OW 3040   3.654   0.781   1.218 -0.4025  0.4596 -0.0778
 1008SOL    HW1 3041   3.657   0.726   1.297  2.2496  0.1854 -0.2882
 1008SOL    HW2 3042   3.641   0.719   1.146  0.0142  0.3887 -0.0934
 1009SOL     OW 3043   4.228   3.791   1.004 -0.2696 -0.1870 -0.5702
 1009SOL    HW1 3044   4.227   3.705   0.963  0.4851 -0.3095 -0.3468
 1009SOL    HW2 3045   4.315   3.798   1.042 -1.5659 -1.0434  2.9861
 1010SOL     OW 3046   3.307   3.015   0.035  0.6059 -0.4042 -0.0933
 1010SOL    HW1 3047   3.312   3.104   0.002  0.1085  0.8775  2.9707
 1010SOL    HW2 3048   3.216   2.990   0.023  0.6585 -0.3683 -0.5920
 1011SOL     OW 3049   1.026   0.163   0.270  0.3944  0.2664  0.0114
 1011SOL    HW1 3050   1.090   0.093   0.257 -0.3212 -0.0502 -2.0525
 1011SOL    HW2 3051   0.967   0.129   0.337  0.8487 -0.5118  0.0297
 1012SOL     OW 3052   0.893   3.974   2.831  0.2660 -0.5164 -0.2380
 1012SOL    HW1 3053   0.970   4.020   2.865 -0.4458  0.9805 -0.5705
 1012SOL    HW2 3054   0.842   3.952   2.909  0.8383 -1.2003 -0.0431
 1013SOL     OW 3055   4.564   3.221   0.479  0.0804  0.0602  0.3668
 1013SOL    HW1 3056   4.657   3.203   0.484  0.0739  0.2451  1.6476
 1013SOL    HW2 3057   4.533   3.173   0.402  0.9211 -1.4362  0.9210
 1014SOL     OW 3058   2.636   3.885   0.928 -0.0215  0.5538  0.3657
 1014SOL    HW1 3059   2.673   3.798   0.939 -0.8433  0.2806  1.1010
 1014SOL    HW2 3060   2.704   3.935   0.883  0.4567 -0.4609 -0.0569
 1015SOL     OW 3061   0.451   2.753   1.822 -0.4563  0.7670 -0.3143
 1015SOL    HW1 3062   0.453   2.689   1.894  0.5002 -0.8749 -1.7144
 1015SOL    HW2 3063   0.529   2.732   1.770 -0.1467  3.0755 -0.8770
 1016SOL     OW 3064   4.602   2.039   2.013 -0.3586  0.5382  0.3103
 1016SOL    HW1 3065   4.652   2.072   1.939 -1.4502 -0.1599 -0.7841
 1016SOL    HW2 3066   4.667   1.995   2.068  0.0982 -1.8389 -1.9153
 1017SOL     OW 3067   1.760   2.140   0.221  0.3864 -0.1700  0.2237
 1017SOL    HW1 3068   1.779   2.104   0.307 -0.6333 -0.3046  0.4037
 1017SOL    HW2 3069   1.783   2.071   0.160  1.0247 -0.1085  0.3878
 1018SOL     OW 3070   3.078   3.538   2.103 -0.5961 -0.4048 -0.1962
 1018SOL    HW1 3071   3.134   3.564   2.176  0.5145  0.8224 -1.4285
 1018SOL    HW2 3072   3.017   3.611   2.093 -1.0627 -0.7902 -0.1871
 1019SOL     OW 3073   0.446   2.337   1.869  0.9681 -0.1803  0.0343
 1019SOL    HW1 3074   0.403   2.371   1.947  1.1487 -0.0682  0.0869
 1019SOL    HW2 3075   0.402   2.255   1.850 -0.0776  0.5093 -0.6162
 1020SOL     OW 3076   0.119   1.794   3.189  0.2314  0.6300 -0.2383
 1020SOL    HW1 3077   0.188   1.731   3.213  0.7449  1.5971  0.9496
 1020SOL    HW2 3078   0.037   1.751   3.214  0.5662  0.3762  0.4522
 1021SOL     OW 3079   2.194   0.328   1.325 -0.0642 -0.5253  0.3785
 1021SOL    HW1 3080   2.101   0.343   1.308 -0.2021  0.1691  1.6255
 1021SOL    HW2 3081   2.197   0.296   1.415  1.0909  2.0662  1.3547
 1022SOL     OW 3082   3.239   0.884   1.910 -0.3081 -0.3848 -0.3239
 1022SOL    HW1 3083   3.199   0.881   1.997 -1.8132  0.9803 -0.9030
 1022SOL    HW2 3084   3.333   0.874   1.925 -0.5841 -0.5971  1.3968
 1023SOL     OW 3085   2.023   0.770   2.942  0.0613  0.0074  0.2623
 1023SOL    HW1 3086   1.973   0.689   2.947 -0.1494  0.2269  2.7457
 1023SOL    HW2 3087   2.098   0.757   2.999  0.3764  1.3420  0.2005
 1024SOL     OW 3088   3.579   4.281   0.212  0.0922  0.1783 -0.0781
 1024SOL    HW1 3089   3.490   4.317   0.218  0.2585  0.5708  0.0896
 1024SOL    HW2 3090   3.631   4.336   0.270  0.5562  0.2999 -0.5966
 1025SOL     OW 3091   0.899   2.925   0.464 -0.1190 -0.3309 -0.1293
 1025SOL    HW1 3092   0.848   2.915   0.384 -1.9655  0.1173  0.9333
 1025SOL    HW2 3093   0.852   2.873   0.529  0.2414  0.8766  1.1298
 1026SOL     OW 3094   1.065   1.219   3.148 -0.2598 -0.0127  0.5488
 1026SOL    HW1 3095   0.977   1.217   3.186 -0.9740 -1.2329 -1.0339
 1026SOL    HW2 3096   1.124   1.213   3.223 -1.5615 -0.9003  1.5493
 1027SOL     OW 3097   0.753   0.237   3.196 -0.4904  0.4196 -0.7137
 1027SOL    HW1 3098   0.825   0.247   3.133 -0.0071  0.6667 -0.1342
 1027SOL    HW2 3099   0.675   0.234   3.142 -0.0878  0.7097 -1.3289
 1028SOL     OW 3100   2.299   4.533   2.682 -1.0002  0.3324 -0.2447
 1028SOL    HW1 3101   2.259   4.523   2.596 -2.4080 -0.4223  0.4589
 1028SOL    HW2 3102   2.245   4.598   2.726 -1.8326 -1.0880  0.9104
 1029SOL     OW 3103   2.411   0.535   3.223  0.2693  0.0514 -0.0519
 1029SOL    HW1 3104   2.392   0.471   3.292 -1.1159  0.8085  0.3004
 1029SOL    HW2 3105   2.462   0.486   3.158 -0.1079 -1.1986  0.5676
 1030SOL     OW 3106   4.337   4.011   0.296  0.4478  0.2913 -0.9597
 1030SOL    HW1 3107   4.293   3.935   0.334 -1.0109  0.6508 -1.8326
 1030SOL    HW2 3108   4.424   3.980   0.273 -0.2543 -1.2364 -1.6799
 1031SOL     OW 3109   2.569   0.374   1.455  0.0114 -0.3067 -0.2567
 1031SOL    HW1 3110   2.483   0.400   1.488  1.2100  1.4397  1.7098
 1031SOL    HW2 3111   2.550   0.328   1.373 -2.6995  1.2084 -0.5927
 1032SOL     OW 3112   0.273   2.020   2.885 -0.0033  0.2915  0.2780
 1032SOL    HW1 3113   0.339   1.963   2.845  1.7447  2.3770 -0.0006
 1032SOL    HW2 3114   0.323   2.082   2.938 -1.7322  1.9267  0.1211
 1033SOL     OW 3115   0.142   4.600   3.275 -0.5173 -0.3197  0.0550
 1033SOL    HW1 3116   0.141   4.695   3.265  0.0385 -0.3241 -0.0428
 1033SOL    HW2 3117   0.052   4.578   3.301 -0.0480  0.5091  2.6950
 1034SOL     OW 3118   2.513   3.078   0.057  0.7792  0.2753  0.4198
 1034SOL    HW1 3119   2.491   3.159   0.011  0.7398 -2.0473 -4.2250
 1034SOL    HW2 3120   2.607   3.068   0.042  0.8683 -0.3216  1.3492
 1035SOL     OW 3121   0.738   0.971   2.298  0.0679  0.0980  0.4467
 1035SOL    HW1 3122   0.758   0.986   2.390 -2.1912 -0.5764  1.1347
 1035SOL    HW2 3123   0.672   1.037   2.277 -1.8424 -1.7389  0.3334
 1036SOL     OW 3124   0.306   2.347   0.844  0.3446 -0.1778 -0.5949
 1036SOL    HW1 3125   0.233   2.405   0.821  0.9297  0.2430 -1.4580
 1036SOL    HW2 3126   0.335   2.378   0.930 -0.4698 -0.3384 -0.2513
 1037SOL     OW 3127   3.792   0.129   2.064 -0.0576  0.5150  0.3566
 1037SOL    HW1 3128   3.745   0.078   2.130 -0.4921  0.7623  0.2395
 1037SOL    HW2 3129   3.742   0.117   1.983 -0.5578  1.6757  0.4786
 1038SOL     OW 3130   2.028   1.013   0.382  0.4640 -0.1386  0.4135
 1038SOL    HW1 3131   2.123   1.024   0.373  0.2884  0.6822 -0.5558
 1038SOL    HW2 3132   1.991   1.097   0.355 -0.4801  0.1625  2.4345
 1039SOL     OW 3133   3.480   1.924   0.442  0.7066  0.1692  0.2410
 1039SOL    HW1 3134   3.525   1.868   0.505 -0.0542  0.3950  1.0049
 1039SOL    HW2 3135   3.549   1.980   0.405  1.9697 -2.7498 -2.2948
 1040SOL     OW 3136   3.369   1.834   0.763  0.2344 -0.3319 -0.0502
 1040SOL    HW1 3137   3.439   1.773   0.742 -0.2607 -0.7703 -0.4674
 1040SOL    HW2 3138   3.402   1.885   0.837  0.0897 -2.0890  1.2652
 1041SOL     OW 3139   2.123   0.311   0.635 -0.1895 -0.7078  0.2660
 1041SOL    HW1 3140   2.070   0.263   0.698 -0.6622  0.3778  0.7119
 1041SOL    HW2 3141   2.086   0.399   0.634  0.1022 -0.5848 -1.1997
 1042SOL     OW 3142   0.533   4.370   0.316 -0.6187 -0.3732 -0.2764
 1042SOL    HW1 3143   0.585   4.451   0.317 -1.8478  0.4246  0.4759
 1042SOL    HW2 3144   0.583   4.309   0.370  0.2694 -0.1063 -0.7665
 1043SOL     OW 3145   3.938   1.406   2.827 -0.5525  0.0008  0.4510
 1043SOL    HW1 3146   3.855   1.416   2.781 -0.2011 -0.9448 -0.4105
 1043SOL    HW2 3147   3.949   1.311   2.837  1.1229  0.0375 -0.7634
 1044SOL     OW 3148   0.371   0.520   0.460 -0.2266  0.0255  0.7565
 1044SOL    HW1 3149   0.311   0.452   0.430  0.6602 -0.9724  1.2194
 1044SOL    HW2 3150   0.399   0.564   0.380  0.7540 -1.4718  0.2437
 1045SOL     OW 3151   1.940   2.540   0.249  0.0330  0.4457 -0.0053
 1045SOL    HW1 3152   1.847   2.552   0.267  0.2223  2.4038 -0.1588
 1045SOL    HW2 3153   1.984   2.611   0.296  1.5159 -0.7560  0.5116
 1046SOL     OW 3154   2.362   0.952   0.378 -0.3507 -0.0623  0.0851
 1046SOL    HW1 3155   2.402   0.947   0.464 -2.4311 -2.2425  1.0106
 1046SOL    HW2 3156   2.387   0.871   0.334 -0.3689  0.4490 -0.9230
 1047SOL     OW 3157   3.720   2.466   0.514  0.1287 -0.6441  0.4702
 1047SOL    HW1 3158   3.761   2.455   0.428 -0.2031  0.7602  0.1084
 1047SOL    HW2 3159   3.664   2.543   0.505 -0.3669 -0.8172  1.7848
 1048SOL     OW 3160   1.273   0.015   0.216  0.0063  0.6248 -0.3620
 1048SOL    HW1 3161   1.284   0.031   0.122 -1.0399  1.0740 -0.4202
 1048SOL    HW2 3162   1.335   0.075   0.258 -0.4206  1.3368 -0.7328
 1049SOL     OW 3163   3.258   2.677   1.889 -0.4961 -0.1231 -0.7044
 1049SOL    HW1 3164   3.305   2.596   1.909  1.6261  1.3234  0.6147
 1049SOL    HW2 3165   3.298   2.709   1.808 -0.7820 -0.0068 -0.8006
 1050SOL     OW 3166   1.038   2.673   0.540  0.0397 -0.2082 -0.9030
 1050SOL    HW1 3167   1.019   2.749   0.484  0.3767  1.0960  0.6682
 1050SOL    HW2 3168   0.955   2.653   0.583  0.4221  0.6590  0.2807
 1051SOL     OW 3169   1.437   0.751   0.691  0.1381 -0.1403 -0.1196
 1051SOL    HW1 3170   1.343   0.749   0.709 -0.3070  3.1533 -1.5527
 1051SOL    HW2 3171   1.444   0.734   0.597  0.9688 -0.1666 -0.0589
 1052SOL     OW 3172   2.313   2.585   1.108 -0.1610  0.4422  0.0465
 1052SOL    HW1 3173   2.365   2.522   1.058 -1.0361 -0.0484 -0.2771
 1052SOL    HW2 3174   2.367   2.607   1.184  0.8220  0.5206 -0.6596
 1053SOL     OW 3175   1.442   1.982   3.290  0.2905  0.0082  0.2077
 1053SOL    HW1 3176   1.358   1.937   3.283 -0.0747 -0.0511  3.5810
 1053SOL    HW2 3177   1.500   1.919   3.333  2.0981  0.1355 -1.8204
 1054SOL     OW 3178   2.053   4.627   0.801  0.2872 -0.5783 -0.5060
 1054SOL    HW1 3179   2.027   4.535   0.798  0.8200 -0.8507  1.7035
 1054SOL    HW2 3180   2.137   4.630   0.755  1.0687 -1.5204  0.8209
 1055SOL     OW 3181   0.224   3.479   1.515 -0.3750 -0.0928  0.6117
 1055SOL    HW1 3182   0.230   3.570   1.544  0.4004  0.4956 -1.2560
 1055SOL    HW2 3183   0.295   3.435   1.561  3.3029  1.6065 -2.8912
 1056SOL     OW 3184   1.776   4.378   2.826  0.1568 -0.6420  0.2363
 1056SOL    HW1 3185   1.746   4.413   2.910  0.7116 -0.5838  0.4147
 1056SOL    HW2 3186   1.743   4.440   2.761 -1.5980 -1.4872  0.2471
 1057SOL     OW 3187   3.228   3.373   2.868  0.2689 -0.3918 -0.5288
 1057SOL    HW1 3188   3.264   3.445   2.815 -0.5457 -0.7632 -1.6311
 1057SOL    HW2 3189   3.174   3.416   2.933  1.1750  0.0717 -0.0619
 1058SOL     OW 3190   0.907   3.008   1.474  0.2660  0.2378 -0.7249
 1058SOL    HW1 3191   0.834   2.977   1.421  0.6548  1.6612 -2.1731
 1058SOL    HW2 3192   0.897   2.962   1.557 -0.9419 -1.3175 -1.6725
 1059SOL     OW 3193   4.372   1.305   2.832  0.9014 -0.3889  0.1004
 1059SOL    HW1 3194   4.334   1.286   2.746 -2.4015 -2.7619  1.8936
 1059SOL    HW2 3195   4.323   1.382   2.863  1.1689 -0.3432  0.4176
 1060SOL     OW 3196   4.229   4.553   2.884 -0.1406 -0.3592  0.2692
 1060SOL    HW1 3197   4.235   4.542   2.789 -0.1690 -0.1621  0.2444
 1060SOL    HW2 3198   4.314   4.589   2.910 -0.9556  1.8992 -0.0081
 1061SOL     OW 3199   1.981   3.318   1.583  0.6265 -0.0689 -0.3003
 1061SOL    HW1 3200   1.968   3.232   1.542  0.3013  0.3891 -1.1910
 1061SOL    HW2 3201   1.908   3.371   1.550  1.5690  0.9329 -0.8463
 1062SOL     OW 3202   4.078   1.313   1.407  0.5761  0.0025  0.7202
 1062SOL    HW1 3203   4.103   1.343   1.494 -1.6992 -2.7045  2.4960
 1062SOL    HW2 3204   4.021   1.382   1.373  1.0382  0.8518  1.6074
 1063SOL     OW 3205   0.398   3.879   0.820 -0.1395 -0.0315  0.1921
 1063SOL    HW1 3206   0.413   3.797   0.772 -0.5249 -0.5678  0.9672
 1063SOL    HW2 3207   0.424   3.948   0.758 -0.4264 -0.7082 -0.7138
 1064SOL     OW 3208   0.888   0.711   0.847 -0.0854 -0.3757 -0.3002
 1064SOL    HW1 3209   0.817   0.730   0.786 -0.7840  0.1271  0.6311
 1064SOL    HW2 3210   0.899   0.616   0.843 -1.7648 -0.6552  0.5082
 1065SOL     OW 3211   4.130   2.014   2.720  0.5864  0.0063 -0.1329
 1065SOL    HW1 3212   4.102   1.980   2.805 -0.4283  0.7562 -0.1418
 1065SOL    HW2 3213   4.184   1.945   2.682  0.8479 -0.4357  1.0142
 1066SOL     OW 3214   2.774   1.348   0.258  0.1740 -0.0191  0.3408
 1066SOL    HW1 3215   2.842   1.353   0.326  1.5334  1.0716 -1.0367
 1066SOL    HW2 3216   2.795   1.419   0.198 -1.3286 -0.6114 -0.9490
 1067SOL     OW 3217   1.074   0.221   0.574  0.0743 -0.7875  0.2726
 1067SOL    HW1 3218   0.989   0.249   0.540  0.9761 -0.9790 -2.3419
 1067SOL    HW2 3219   1.099   0.146   0.519  3.2797  1.1569 -1.2035
 1068SOL     OW 3220   4.284   1.322   2.339  0.3767 -0.3985  0.6152
 1068SOL    HW1 3221   4.314   1.273   2.263 -0.8134 -0.1010 -0.0565
 1068SOL    HW2 3222   4.279   1.413   2.309  2.8540  0.2637  1.9259
 1069SOL     OW 3223   3.804   4.301   1.799 -1.0256  0.4094  0.0892
 1069SOL    HW1 3224   3.761   4.385   1.811  1.1219  1.4347  1.1431
 1069SOL    HW2 3225   3.892   4.314   1.833 -0.7024 -2.3550  0.5440
 1070SOL     OW 3226   0.590   2.488   3.161 -0.1793 -0.1577 -0.1614
 1070SOL    HW1 3227   0.652   2.458   3.095  0.3279 -0.5851  0.5038
 1070SOL    HW2 3228   0.567   2.577   3.133  0.9243  0.1027 -0.2696
 1071SOL     OW 3229   4.698   3.561   0.882 -0.1793 -0.2859 -0.4069
 1071SOL    HW1 3230   4.793   3.564   0.879 -0.1594 -1.0921 -0.7476
 1071SOL    HW2 3231   4.670   3.604   0.802 -0.1571  1.6611  0.5766
 1072SOL     OW 3232   1.707   2.340   1.848 -0.9220 -0.0704 -0.6341
 1072SOL    HW1 3233   1.699   2.330   1.943 -1.0139  2.7740 -0.2651
 1072SOL    HW2 3234   1.618   2.360   1.818 -0.2089  4.6624 -0.3781
 1073SOL     OW 3235   3.998   0.714   1.790 -0.1920  0.3206 -0.1089
 1073SOL    HW1 3236   3.910   0.731   1.822  0.2638  0.0612  1.3431
 1073SOL    HW2 3237   4.003   0.761   1.706 -1.3831  1.1399  0.2628
 1074SOL     OW 3238   1.922   0.563   3.165  0.2566  0.9709 -0.6132
 1074SOL    HW1 3239   1.943   0.638   3.221 -0.3715 -0.1605  1.2295
 1074SOL    HW2 3240   1.999   0.505   3.172 -0.1670  0.4464 -0.2492
 1075SOL     OW 3241   4.432   3.986   0.780 -0.0243  0.0457 -0.2878
 1075SOL    HW1 3242   4.418   3.897   0.749  2.2318  0.1784 -1.9587
 1075SOL    HW2 3243   4.492   3.977   0.853 -0.0949  0.1781 -0.2122
 1076SOL     OW 3244   0.100   0.303   3.086  0.1798 -0.1496 -0.2949
 1076SOL    HW1 3245   0.109   0.299   2.990  1.9913 -0.6667 -0.1544
 1076SOL    HW2 3246   0.144   0.385   3.110 -1.0188  0.4152  0.0585
 1077SOL     OW 3247   3.293   4.551   1.634 -0.2550 -0.0477 -0.4566
 1077SOL    HW1 3248   3.210   4.590   1.604  0.2829 -0.5266 -2.7744
 1077SOL    HW2 3249   3.356   4.623   1.628 -0.4645  0.3011  1.2492
 1078SOL     OW 3250   0.978   1.247   0.260  0.1621  0.6126 -0.3458
 1078SOL    HW1 3251   0.975   1.281   0.349 -1.1810  0.5102 -0.3280
 1078SOL    HW2 3252   0.988   1.152   0.271 -2.6582  0.2494 -0.1694
 1079SOL     OW 3253   1.774   2.421   1.278  0.1493 -0.7883 -0.6403
 1079SOL    HW1 3254   1.854   2.471   1.271  0.2133 -0.4183  1.9219
 1079SOL    HW2 3255   1.718   2.455   1.208  1.6560 -0.0379 -1.5306
 1080SOL     OW 3256   4.290   0.708   2.767  0.0121 -0.0124 -0.0012
 1080SOL    HW1 3257   4.362   0.708   2.703  1.5450  0.0808  1.6582
 1080SOL    HW2 3258   4.236   0.783   2.742  1.6598  1.2036 -0.0464
 1081SOL     OW 3259   2.396   2.302   1.869  0.1581  0.4827 -0.3551
 1081SOL    HW1 3260   2.420   2.309   1.961 -2.1340  0.8529  0.2602
 1081SOL    HW2 3261   2.396   2.392   1.836 -0.3484  0.4868 -0.3490
 1082SOL     OW 3262   2.927   4.250   0.365 -0.4967 -0.0938  0.2443
 1082SOL    HW1 3263   2.910   4.194   0.440 -2.6377  0.4753  0.2608
 1082SOL    HW2 3264   2.919   4.192   0.289 -0.2630 -0.2858  0.3663
 1083SOL     OW 3265   0.885   4.563   0.325  0.1090 -0.1022  0.2621
 1083SOL    HW1 3266   0.852   4.476   0.346  1.0832 -0.7629 -0.8447
 1083SOL    HW2 3267   0.807   4.615   0.308 -0.4972 -0.6373  1.3257
 1084SOL     OW 3268   0.530   3.098   2.044  0.2268 -0.1226 -0.3797
 1084SOL    HW1 3269   0.563   3.008   2.053  0.5382  0.0324  0.0296
 1084SOL    HW2 3270   0.514   3.107   1.950  1.5429 -0.1390 -0.6325
 1085SOL     OW 3271   2.093   2.438   1.744 -0.2520  0.0644  0.2744
 1085SOL    HW1 3272   2.073   2.460   1.835 -0.4420 -1.0154  0.5018
 1085SOL    HW2 3273   2.010   2.450   1.698 -0.6567 -1.2342  0.6140
 1086SOL     OW 3274   0.544   2.780   1.449  0.7042  0.0255 -0.1720
 1086SOL    HW1 3275   0.593   2.766   1.530 -1.8667  1.5754  1.8124
 1086SOL    HW2 3276   0.544   2.875   1.438 -0.7654 -0.0177 -0.7577
 1087SOL     OW 3277   2.761   0.045   0.797 -0.3320  0.5111 -0.3258
 1087SOL    HW1 3278   2.749  -0.037   0.847 -2.0964  0.9957  0.1417
 1087SOL    HW2 3279   2.761   0.113   0.864  2.4995  0.8765 -0.5825
 1088SOL     OW 3280   4.568   0.525   0.660  0.3086  0.1667  0.2527
 1088SOL    HW1 3281   4.571   0.435   0.693 -0.7385 -0.4726 -1.3049
 1088SOL    HW2 3282   4.655   0.560   0.680  1.3442 -1.7537 -0.6298
 1089SOL     OW 3283   1.086   2.585   2.025 -0.4038 -0.6215 -0.2673
 1089SOL    HW1 3284   1.032   2.522   2.072 -0.5400 -0.8496 -0.7154
 1089SOL    HW2 3285   1.144   2.530   1.970  0.7000 -0.4075  0.6403
 1090SOL     OW 3286   2.055   4.178   0.180 -0.1327  0.0372 -0.3849
 1090SOL    HW1 3287   2.030   4.110   0.243 -0.0374 -0.5393 -0.9581
 1090SOL    HW2 3288   1.991   4.170   0.109  0.9833 -0.7515 -1.3643
 1091SOL     OW 3289   4.677   2.931   0.783  0.4110 -0.2149  0.3474
 1091SOL    HW1 3290   4.716   2.890   0.860 -0.5077 -2.4827 -0.2801
 1091SOL    HW2 3291   4.589   2.892   0.778 -0.1173  1.0783 -0.9561
 1092SOL     OW 3292   0.707   1.716   2.740 -0.4306 -0.2727  0.9493
 1092SOL    HW1 3293   0.669   1.656   2.803  1.7876 -2.1396  0.6721
 1092SOL    HW2 3294   0.784   1.752   2.785 -1.6916  2.4758  1.1078
 1093SOL     OW 3295   1.355   4.046   1.760 -0.0354 -0.6706 -0.6987
 1093SOL    HW1 3296   1.412   4.122   1.774  1.1533 -1.7108  0.4427
 1093SOL    HW2 3297   1.268   4.083   1.746  0.6111  0.9118 -0.7011
 1094SOL     OW 3298   0.777   2.709   0.604 -0.2502  0.1449 -0.3208
 1094SOL    HW1 3299   0.722   2.641   0.564  0.2509 -0.4548 -0.0137
 1094SOL    HW2 3300   0.715   2.764   0.652 -0.7401  0.2922 -1.0891
 1095SOL     OW 3301   3.336   1.899   1.692 -0.5785 -0.3563 -0.1015
 1095SOL    HW1 3302   3.419   1.851   1.687 -0.4674 -0.1286 -0.5573
 1095SOL    HW2 3303   3.275   1.837   1.731 -0.5119 -0.9802 -0.9436
 1096SOL     OW 3304   2.040   1.548   0.388  0.2453 -0.7947 -0.1743
 1096SOL    HW1 3305   2.068   1.575   0.476 -0.8817 -1.0368  0.2769
 1096SOL    HW2 3306   2.002   1.627   0.350  1.5345 -0.4527 -0.8047
 1097SOL     OW 3307   3.176   3.337   0.230 -0.1595  0.0545 -0.0335
 1097SOL    HW1 3308   3.247   3.316   0.169 -0.9660  0.9981 -1.3279
 1097SOL    HW2 3309   3.216   3.395   0.294  0.2633  0.5321 -0.7217
 1098SOL     OW 3310   3.206   2.996   2.562 -0.2900 -0.4396  0.5312
 1098SOL    HW1 3311   3.208   3.028   2.652 -1.1266 -0.5124  0.5827
 1098SOL    HW2 3312   3.136   2.931   2.561  0.0487 -0.8077 -0.0566
 1099SOL     OW 3313   1.613   0.029   2.257  0.1090  0.6959  0.0845
 1099SOL    HW1 3314   1.615   0.073   2.342  0.9699  0.8650 -0.0134
 1099SOL    HW2 3315   1.692  -0.025   2.256 -0.1987  0.2387 -0.3769
 1100SOL     OW 3316   2.711   4.030   2.322  0.1141  0.0377  0.1950
 1100SOL    HW1 3317   2.620   4.033   2.354 -0.5068 -1.5052 -1.2700
 1100SOL    HW2 3318   2.718   4.105   2.263 -0.8089 -0.7908 -1.0310
 1101SOL     OW 3319   3.880   1.888   0.488 -0.2059  0.0849 -0.1601
 1101SOL    HW1 3320   3.800   1.935   0.464 -0.1284  0.9639  1.2394
 1101SOL    HW2 3321   3.949   1.954   0.485  0.3619 -0.5038 -0.6049
 1102SOL     OW 3322   4.112   3.877   1.497 -0.2675 -0.0432  0.7596
 1102SOL    HW1 3323   4.131   3.834   1.580  3.0374  0.8487  0.6206
 1102SOL    HW2 3324   4.194   3.919   1.473 -1.2194  0.1095 -2.7752
 1103SOL     OW 3325   3.903   4.437   2.201  0.6281 -0.2623  0.1875
 1103SOL    HW1 3326   3.952   4.363   2.165  0.4670  0.4206 -1.5230
 1103SOL    HW2 3327   3.949   4.514   2.166 -0.2574  0.4181  0.5061
 1104SOL     OW 3328   4.222   0.990   1.980  0.0606 -0.1464  0.4975
 1104SOL    HW1 3329   4.308   0.980   1.938  2.1867  4.3913  3.0782
 1104SOL    HW2 3330   4.163   1.012   1.908  2.0302  0.7626 -0.9337
 1105SOL     OW 3331   3.248   4.228   0.885  0.0951 -0.0260 -0.4209
 1105SOL    HW1 3332   3.326   4.265   0.927  0.8011 -0.9948 -0.8511
 1105SOL    HW2 3333   3.265   4.134   0.881 -2.4256 -0.7416  2.2892
 1106SOL     OW 3334   3.119   0.195   2.759  0.1257 -0.5041 -0.2352
 1106SOL    HW1 3335   3.163   0.263   2.707 -0.4377  1.3621  1.5736
 1106SOL    HW2 3336   3.191   0.143   2.795  0.8709  1.3866  1.2236
 1107SOL     OW 3337   1.081   2.860   2.602  0.3868  0.3154  0.0990
 1107SOL    HW1 3338   0.986   2.858   2.592  0.3640 -1.7655  0.2210
 1107SOL    HW2 3339   1.113   2.912   2.528 -0.8310  0.9211 -0.0121
 1108SOL     OW 3340   2.576   3.705   0.309  0.1050  0.4402  0.3853
 1108SOL    HW1 3341   2.500   3.701   0.250 -0.3637  0.8919  0.9552
 1108SOL    HW2 3342   2.611   3.793   0.297  0.5595  0.2248  0.1065
 1109SOL     OW 3343   2.910   4.032   0.569 -0.4356  0.4794 -0.0591
 1109SOL    HW1 3344   2.888   4.080   0.650 -0.1449  0.7322 -0.1301
 1109SOL    HW2 3345   2.935   3.945   0.600  0.1239  0.7150  0.1658
 1110SOL     OW 3346   4.466   1.899   1.726  0.5958 -0.5483  0.4143
 1110SOL    HW1 3347   4.549   1.904   1.677 -1.1185  1.7250 -2.5796
 1110SOL    HW2 3348   4.451   1.989   1.757 -1.6412 -0.4472 -0.7945
 1111SOL     OW 3349   2.738   4.112   2.761  0.2593  0.7053 -0.2456
 1111SOL    HW1 3350   2.646   4.089   2.747  0.7323 -0.5905 -1.3405
 1111SOL    HW2 3351   2.743   4.205   2.738 -0.6825  0.6614 -0.6629
 1112SOL     OW 3352   1.454   1.443   1.104 -0.5261  0.4655  0.5769
 1112SOL    HW1 3353   1.503   1.524   1.118  1.9801 -0.5801 -1.2942
 1112SOL    HW2 3354   1.512   1.375   1.139 -0.1479 -0.9204 -2.4865
 1113SOL     OW 3355   3.373   2.623   0.034 -0.6023 -0.0370  0.6608
 1113SOL    HW1 3356   3.445   2.682   0.013  0.1165 -0.8842  0.7296
 1113SOL    HW2 3357   3.363   2.631   0.129 -0.1874 -0.3801  0.7358
 1114SOL     OW 3358   4.027   1.190   0.896  0.0135  0.2340  0.0050
 1114SOL    HW1 3359   4.098   1.206   0.958  0.1565  0.6639 -0.2714
 1114SOL    HW2 3360   3.969   1.266   0.906 -1.3257 -0.9120  1.4885
 1115SOL     OW 3361   3.893   3.541   0.629  1.0052  0.0814 -0.2986
 1115SOL    HW1 3362   3.918   3.536   0.536  1.8400 -2.1013 -0.0181
 1115SOL    HW2 3363   3.820   3.480   0.637  0.6885  0.5491  0.4020
 1116SOL     OW 3364   2.423   2.386   0.511 -0.7198 -0.1616  0.1881
 1116SOL    HW1 3365   2.451   2.343   0.430  1.1287  2.7122 -0.8870
 1116SOL    HW2 3366   2.364   2.456   0.482  0.9158  1.6987  1.0837
 1117SOL     OW 3367   4.570   1.438   2.656 -0.0553 -0.7515 -0.3950
 1117SOL    HW1 3368   4.522   1.374   2.709 -2.4701  0.0445 -1.4453
 1117SOL    HW2 3369   4.581   1.513   2.715 -0.5537 -0.7618 -0.2827
 1118SOL     OW 3370   3.599   1.564   1.395 -0.6028  0.9649  0.8120
 1118SOL    HW1 3371   3.585   1.538   1.304 -2.3238  0.1815  1.2658
 1118SOL    HW2 3372   3.595   1.660   1.394 -1.3880  0.9259  0.1836
 1119SOL     OW 3373   4.682   0.152   1.790  0.0214 -0.0624  0.0133
 1119SOL    HW1 3374   4.748   0.083   1.786  1.5242  1.2893  0.2244
 1119SOL    HW2 3375   4.609   0.118   1.739  0.0604 -2.4271  1.3832
 1120SOL     OW 3376   4.699   0.195   2.238 -0.4841 -0.2190  0.0650
 1120SOL    HW1 3377   4.715   0.268   2.297  2.6805 -1.4597  0.9457
 1120SOL    HW2 3378   4.618   0.218   2.193 -0.2379  3.2416  1.1020
 1121SOL     OW 3379   4.301   4.426   1.056 -0.2426  0.4549 -0.0470
 1121SOL    HW1 3380   4.356   4.421   0.977 -0.7578 -2.9249 -0.3513
 1121SOL    HW2 3381   4.213   4.441   1.022 -0.2485  0.5588  0.0153
 1122SOL     OW 3382   0.693   4.647   1.450 -0.8782  0.0336 -0.3650
 1122SOL    HW1 3383   0.788   4.653   1.443 -0.9298  2.0911  0.1097
 1122SOL    HW2 3384   0.663   4.638   1.359 -0.2852  0.8958 -0.6600
 1123SOL     OW 3385   3.200   1.935   0.445  0.2368 -0.5424  0.5073
 1123SOL    HW1 3386   3.149   1.875   0.391  1.5444 -0.1442 -1.2789
 1123SOL    HW2 3387   3.290   1.903   0.437  0.6315  0.3090  1.3904
 1124SOL     OW 3388   2.482   1.623   2.162 -0.4314 -0.2804 -0.4438
 1124SOL    HW1 3389   2.454   1.620   2.070  0.3769 -0.3869 -0.6955
 1124SOL    HW2 3390   2.453   1.539   2.199  0.9041 -1.0841 -1.1184
 1125SOL     OW 3391   2.691   2.649   2.682  0.0186  0.5243  1.1076
 1125SOL    HW1 3392   2.707   2.669   2.590 -0.6317  2.5272  1.3747
 1125SOL    HW2 3393   2.778   2.634   2.719  0.2676 -0.5533  0.1423
 1126SOL     OW 3394   3.401   3.580   1.490 -0.3126  0.1097  0.1501
 1126SOL    HW1 3395   3.479   3.527   1.504 -0.8223 -0.4652  0.8781
 1126SOL    HW2 3396   3.435   3.667   1.470  0.5197 -0.2835 -0.1927
 1127SOL     OW 3397   0.088   2.500   2.662 -0.2353 -0.1103  0.3149
 1127SOL    HW1 3398   0.009   2.459   2.628  0.1624 -0.4787 -0.1830
 1127SOL    HW2 3399   0.074   2.507   2.756 -0.2177 -1.6193  0.4493
 1128SOL     OW 3400   1.386   3.294   0.637 -0.6167 -0.0448  0.5793
 1128SOL    HW1 3401   1.388   3.199   0.646  0.0204 -0.0320  0.5839
 1128SOL    HW2 3402   1.362   3.326   0.724 -4.6534 -0.3251 -0.2287
 1129SOL     OW 3403   4.592   4.515   3.311 -0.2604  0.6056 -0.1412
 1129SOL    HW1 3404   4.567   4.466   3.389 -0.4636  2.9066  1.3420
 1129SOL    HW2 3405   4.530   4.487   3.244 -1.9530  0.6113  1.3304
 1130SOL     OW 3406   4.187   4.696   0.453 -0.4322  0.2112  0.5311
 1130SOL    HW1 3407   4.229   4.650   0.381  0.6109 -0.2760  1.4127
 1130SOL    HW2 3408   4.223   4.784   0.450 -1.8291  0.7831 -0.6709
 1131SOL     OW 3409   1.406   3.140   3.286  0.0190  0.2911  0.6671
 1131SOL    HW1 3410   1.374   3.214   3.234 -0.1634  0.1496  0.5786
 1131SOL    HW2 3411   1.444   3.180   3.364 -0.2848  0.4640  0.7257
 1132SOL     OW 3412   0.613   2.626   2.542  0.4718 -0.0427 -0.5083
 1132SOL    HW1 3413   0.635   2.554   2.601 -1.9798 -0.8704 -0.5038
 1132SOL    HW2 3414   0.696   2.649   2.500  1.6000 -1.8246  0.6408
 1133SOL     OW 3415   4.514   0.485   1.497  0.1029 -0.1034  0.1174
 1133SOL    HW1 3416   4.542   0.523   1.580 -0.4849  0.3605  0.1101
 1133SOL    HW2 3417   4.418   0.481   1.503  0.0624 -0.1869 -0.4814
 1134SOL     OW 3418   0.587   3.620   0.290 -0.0280  0.3983 -0.5849
 1134SOL    HW1 3419   0.665   3.571   0.264 -0.3111  0.2075 -1.0875
 1134SOL    HW2 3420   0.608   3.654   0.377  0.0158 -0.9509 -0.0554
 1135SOL     OW 3421   4.068   0.916   0.866 -0.2225 -0.1265 -0.0087
 1135SOL    HW1 3422   4.029   1.000   0.844  0.7851 -0.2047 -2.5171
 1135SOL    HW2 3423   4.017   0.883   0.940 -2.8931  1.1124 -1.1736
 1136SOL     OW 3424   1.965   3.948   0.043  0.1929 -0.0093  0.8050
 1136SOL    HW1 3425   1.963   3.853   0.057 -1.9567 -0.3646 -1.2484
 1136SOL    HW2 3426   2.052   3.964   0.005 -0.3446 -1.6960 -1.4205
 1137SOL     OW 3427   4.436   1.074   2.925  0.3838 -0.1679  0.1706
 1137SOL    HW1 3428   4.490   1.046   2.851 -1.5221  1.0051 -1.8062
 1137SOL    HW2 3429   4.443   1.170   2.924 -0.7988 -0.0610  0.5543
 1138SOL     OW 3430   2.038   0.170   3.279 -0.1445  0.5497 -0.2847
 1138SOL    HW1 3431   2.098   0.121   3.224  0.3484  0.9886 -0.1492
 1138SOL    HW2 3432   1.954   0.167   3.232 -0.3902 -1.2571  0.2116
 1139SOL     OW 3433   4.019   2.623   2.089 -0.2755 -0.2385 -0.2046
 1139SOL    HW1 3434   4.001   2.579   2.006 -1.0747 -0.3652  0.0257
 1139SOL    HW2 3435   3.942   2.605   2.143 -0.4204  1.0444  0.0654
 1140SOL     OW 3436   3.281   2.344   1.326 -0.3900 -0.3443 -0.1568
 1140SOL    HW1 3437   3.216   2.307   1.266  1.7903 -2.8495 -1.1510
 1140SOL    HW2 3438   3.274   2.290   1.405  0.4582 -0.6301 -0.2718
 1141SOL     OW 3439   0.074   1.695   1.443  0.0908  0.4082  0.0464
 1141SOL    HW1 3440   0.122   1.622   1.484 -1.1997 -1.2356 -1.2231
 1141SOL    HW2 3441   0.108   1.699   1.354 -0.8830  0.3512 -0.3424
 1142SOL     OW 3442   0.042   4.517   0.640 -0.2059 -0.0590 -0.7406
 1142SOL    HW1 3443  -0.043   4.551   0.668  0.0310 -0.0698  0.0263
 1142SOL    HW2 3444   0.099   4.594   0.637  0.4257 -0.3771  1.3544
 1143SOL     OW 3445   4.135   2.989   1.493  0.1613  0.3900  0.0567
 1143SOL    HW1 3446   4.068   3.016   1.432  0.6019  0.5815 -0.3450
 1143SOL    HW2 3447   4.147   2.895   1.475  0.8946  0.6259 -0.7479
 1144SOL     OW 3448   4.148   1.860   1.096  0.0674 -0.2769  0.3937
 1144SOL    HW1 3449   4.072   1.843   1.041  1.3060 -3.2778 -0.5650
 1144SOL    HW2 3450   4.187   1.939   1.058 -1.4241  0.1351 -0.3618
 1145SOL     OW 3451   3.167   2.714   0.547  0.5661 -0.0075 -0.1253
 1145SOL    HW1 3452   3.083   2.741   0.584 -0.3864 -0.7013 -1.6780
 1145SOL    HW2 3453   3.226   2.710   0.622 -0.6973  0.8184  0.9561
 1146SOL     OW 3454   0.757   4.296   0.458 -0.4744 -0.2564  0.3807
 1146SOL    HW1 3455   0.750   4.203   0.480 -0.8004 -0.3348 -0.0262
 1146SOL    HW2 3456   0.760   4.340   0.543 -1.5751 -0.5573  0.6005
 1147SOL     OW 3457   2.259   4.038   3.139  0.3060 -0.2586  0.5497
 1147SOL    HW1 3458   2.270   3.996   3.054  0.7889  1.8601 -0.5163
 1147SOL    HW2 3459   2.320   4.112   3.137 -0.3142  0.3583  2.3921
 1148SOL     OW 3460   2.461   4.044   2.734  0.7316  0.0879  0.0122
 1148SOL    HW1 3461   2.413   4.126   2.747 -0.2483 -0.1925 -1.5188
 1148SOL    HW2 3462   2.397   3.975   2.751  1.8755 -0.4577  2.5307
 1149SOL     OW 3463   0.604   2.353   1.199  0.1075 -0.3256  0.0362
 1149SOL    HW1 3464   0.577   2.333   1.288  0.2730  1.5538  0.5612
 1149SOL    HW2 3465   0.533   2.406   1.163  0.6557  0.1126 -0.4376
 1150SOL     OW 3466   0.776   2.887   0.236  0.6465  0.3505  0.0956
 1150SOL    HW1 3467   0.777   2.814   0.173  2.1457 -0.2485  0.7718
 1150SOL    HW2 3468   0.684   2.895   0.262 -0.2385  1.2955 -2.9057
 1151SOL     OW 3469   4.574   2.375   2.644  0.7081  0.4340 -0.3185
 1151SOL    HW1 3470   4.566   2.293   2.693  0.9567  0.0860 -0.8472
 1151SOL    HW2 3471   4.494   2.423   2.664 -0.1139 -0.5569 -1.1263
 1152SOL     OW 3472   2.952   1.354   1.793 -0.0068  0.0831  0.2555
 1152SOL    HW1 3473   2.923   1.439   1.761 -1.5397 -0.3338  0.4737
 1152SOL    HW2 3474   3.046   1.365   1.808  0.0546  1.3499 -0.9102
 1153SOL     OW 3475   0.835   3.289   0.878 -0.3222 -0.1908 -0.3018
 1153SOL    HW1 3476   0.868   3.379   0.869 -0.1433 -0.3088 -0.8575
 1153SOL    HW2 3477   0.812   3.262   0.789  0.6733 -1.0851 -0.3164
 1154SOL     OW 3478   2.186   1.460   1.202 -0.3578 -0.3708  0.5342
 1154SOL    HW1 3479   2.247   1.431   1.270 -2.0037 -2.1324  1.3590
 1154SOL    HW2 3480   2.138   1.533   1.242 -0.3451 -0.4808  0.7526
 1155SOL     OW 3481   0.093   2.163   2.651  0.0671 -0.1549 -0.3471
 1155SOL    HW1 3482   0.176   2.118   2.669 -0.2180 -0.1756  1.0170
 1155SOL    HW2 3483   0.044   2.156   2.733 -1.8604 -1.3133 -1.5486
 1156SOL     OW 3484   0.296   0.248   1.796  0.7306 -0.7055  0.4493
 1156SOL    HW1 3485   0.258   0.170   1.835 -0.5515 -0.4396 -0.1963
 1156SOL    HW2 3486   0.294   0.231   1.702 -2.0835  1.1048  0.0765
 1157SOL     OW 3487   3.130   4.109   3.097 -0.6086 -0.2690  0.2755
 1157SOL    HW1 3488   3.050   4.061   3.075 -0.7600 -0.4641  1.2113
 1157SOL    HW2 3489   3.122   4.191   3.049 -0.3854 -1.1163 -1.2910
 1158SOL     OW 3490   4.501   3.832   1.081  0.0343  0.0791 -0.1355
 1158SOL    HW1 3491   4.537   3.745   1.101 -0.7947 -0.2703 -0.1421
 1158SOL    HW2 3492   4.578   3.887   1.069  0.6036 -0.2077  1.7805
 1159SOL     OW 3493   1.246   3.556   2.794 -0.0545  0.4592 -0.0424
 1159SOL    HW1 3494   1.270   3.497   2.866  1.2020  1.3884  0.3176
 1159SOL    HW2 3495   1.270   3.508   2.715 -1.0507 -0.3950  0.1500
 1160SOL     OW 3496   2.737   1.922   0.929  0.3289 -0.1578  0.0204
 1160SOL    HW1 3497   2.671   1.911   0.860  1.8686 -1.6203 -1.3103
 1160SOL    HW2 3498   2.738   1.838   0.974  1.1992 -0.1147  0.0893
 1161SOL     OW 3499   0.456   0.630   0.220 -0.3531  0.0208  0.4241
 1161SOL    HW1 3500   0.519   0.703   0.216 -0.1350 -0.1337  0.9902
 1161SOL    HW2 3501   0.408   0.637   0.138  0.9786 -0.3804 -0.4246
 1162SOL     OW 3502   0.402   1.290   2.279  0.4338  0.4434  0.1171
 1162SOL    HW1 3503   0.449   1.216   2.240  1.5452  1.1803  0.0315
 1162SOL    HW2 3504   0.386   1.349   2.205  0.0900  0.5839  0.2999
 1163SOL     OW 3505   0.286   0.980   0.184 -0.1220  0.0867 -0.5860
 1163SOL    HW1 3506   0.268   1.073   0.172  0.9160  0.2501 -1.0444
 1163SOL    HW2 3507   0.338   0.956   0.107  2.0430 -0.1796  0.8773
 1164SOL     OW 3508   0.622   0.712   1.840 -0.0183  0.3179 -0.3129
 1164SOL    HW1 3509   0.678   0.769   1.787  1.3540  0.2298  0.9517
 1164SOL    HW2 3510   0.684   0.657   1.888 -1.2446 -0.4264  0.4641
 1165SOL     OW 3511   0.305   3.629   0.690 -0.0385  0.1408  0.3068
 1165SOL    HW1 3512   0.340   3.662   0.607 -0.6353  1.5217  0.5951
 1165SOL    HW2 3513   0.228   3.577   0.664 -0.0780  0.3588 -0.0197
 1166SOL     OW 3514   2.096   1.003   1.693 -0.1083  0.1395 -0.0546
 1166SOL    HW1 3515   2.055   1.007   1.607  1.1611  1.8783 -0.6337
 1166SOL    HW2 3516   2.024   1.018   1.755 -1.0658 -1.3423 -0.7519
 1167SOL     OW 3517   0.018   2.047   1.231  0.2536  0.5039  0.1920
 1167SOL    HW1 3518   0.021   1.952   1.220  0.8305  0.3869  1.1988
 1167SOL    HW2 3519   0.004   2.082   1.143 -0.2207 -0.5232 -0.1476
 1168SOL     OW 3520   0.857   3.642   0.470  0.0203 -0.0994 -0.6580
 1168SOL    HW1 3521   0.792   3.584   0.509  0.2261  0.0178 -0.1350
 1168SOL    HW2 3522   0.882   3.598   0.389 -0.0072 -0.6192 -0.3896
 1169SOL     OW 3523   1.955   2.791   1.509 -0.4694 -0.6904 -0.2504
 1169SOL    HW1 3524   1.870   2.753   1.530 -1.5843  2.6351  2.0420
 1169SOL    HW2 3525   2.014   2.754   1.574 -0.8205 -0.8947 -0.0453
 1170SOL     OW 3526   0.630   1.285   1.940  0.4263 -0.3141  0.4366
 1170SOL    HW1 3527   0.589   1.219   1.996 -0.6168 -0.3081 -0.2884
 1170SOL    HW2 3528   0.582   1.366   1.960  0.0621 -0.3086 -0.4485
 1171SOL     OW 3529   2.139   2.237   2.725  0.1397 -0.3224 -0.1861
 1171SOL    HW1 3530   2.081   2.293   2.672 -1.0963 -0.3783  1.0625
 1171SOL    HW2 3531   2.129   2.150   2.687 -0.8119 -0.3809  0.1624
 1172SOL     OW 3532   3.391   4.003   1.585  0.2503 -0.1355 -0.4859
 1172SOL    HW1 3533   3.312   3.949   1.588  0.3079 -0.2138 -0.3258
 1172SOL    HW2 3534   3.366   4.080   1.535  0.2185 -0.3928 -0.8708
 1173SOL     OW 3535   2.434   1.148   0.165 -0.1319  0.6716  0.4134
 1173SOL    HW1 3536   2.370   1.218   0.181 -0.1384  0.3487  1.9594
 1173SOL    HW2 3537   2.422   1.088   0.239  1.1139 -0.0322  0.0624
 1174SOL     OW 3538   2.431   0.835   0.729 -0.8375 -0.4563 -0.2737
 1174SOL    HW1 3539   2.480   0.917   0.730  1.2622 -1.5663  2.5878
 1174SOL    HW2 3540   2.461   0.789   0.651  1.8033 -0.5385  0.7115
 1175SOL     OW 3541   0.780   4.328   1.116  0.9468 -0.3629 -0.6897
 1175SOL    HW1 3542   0.821   4.398   1.065  0.6804 -0.8025 -1.5367
 1175SOL    HW2 3543   0.691   4.360   1.132  1.1737 -0.0238 -0.0918
 1176SOL     OW 3544   2.518   0.184   1.749  0.8118  0.7557  0.0238
 1176SOL    HW1 3545   2.476   0.163   1.832  0.1018 -1.1898 -0.7472
 1176SOL    HW2 3546   2.596   0.233   1.772  1.2105 -0.6747  1.9108
 1177SOL     OW 3547   0.808   0.121   0.556  0.2894  0.3812  0.7653
 1177SOL    HW1 3548   0.721   0.096   0.523 -0.0487  1.2888  0.9459
 1177SOL    HW2 3549   0.832   0.050   0.615 -1.6546  1.5035  3.0370
 1178SOL     OW 3550   1.016   2.025   2.919 -0.3603  0.5521 -0.3858
 1178SOL    HW1 3551   1.071   2.057   2.990 -0.2915  2.4376 -1.2209
 1178SOL    HW2 3552   0.965   1.954   2.957  0.6887  0.5766  1.1380
 1179SOL     OW 3553   3.277   1.337   0.331  0.1231 -0.0444 -0.5171
 1179SOL    HW1 3554   3.348   1.302   0.384  0.2836  0.7177 -0.2248
 1179SOL    HW2 3555   3.217   1.378   0.394  0.7230  1.5858 -0.9646
 1180SOL     OW 3556   4.585   3.054   1.508  0.3431  0.1138  0.5940
 1180SOL    HW1 3557   4.543   2.973   1.536 -0.9629 -0.0133 -1.5013
 1180SOL    HW2 3558   4.674   3.049   1.544 -0.6480 -0.7170  3.1882
 1181SOL     OW 3559   1.981   0.912   1.045 -0.1888 -0.5333 -0.1980
 1181SOL    HW1 3560   1.991   0.975   0.974  0.4497  0.1624  0.4822
 1181SOL    HW2 3561   1.969   0.828   1.002 -0.5735 -0.0131 -1.1270
 1182SOL     OW 3562   0.946   3.589   2.585  0.4227 -0.1746 -0.5181
 1182SOL    HW1 3563   0.948   3.650   2.511  1.7012 -0.4336 -0.7239
 1182SOL    HW2 3564   0.875   3.528   2.565 -1.8329  2.0144  0.3471
 1183SOL     OW 3565   3.812   2.613   2.554  0.6299  0.2467 -0.3882
 1183SOL    HW1 3566   3.882   2.672   2.581  1.2004  0.3788 -2.0755
 1183SOL    HW2 3567   3.732   2.663   2.569  0.8574  0.0976  1.5354
 1184SOL     OW 3568   2.544   3.140   3.139  0.3308 -0.0883  0.4172
 1184SOL    HW1 3569   2.555   3.116   3.047 -3.3916 -0.4267 -0.1140
 1184SOL    HW2 3570   2.632   3.163   3.169  1.9302 -1.4419 -2.7681
 1185SOL     OW 3571   1.016   2.833   1.152  0.0193  0.7026 -0.6446
 1185SOL    HW1 3572   1.075   2.909   1.152  1.2681 -0.2126  0.3813
 1185SOL    HW2 3573   1.065   2.766   1.104 -1.0437  0.4905 -1.4812
 1186SOL     OW 3574   2.713   2.032   3.262  0.1784 -0.6745 -0.2216
 1186SOL    HW1 3575   2.676   2.098   3.202  0.3944 -0.5785 -0.2509
 1186SOL    HW2 3576   2.790   2.075   3.299 -1.5180  0.4423  2.3786
 1187SOL     OW 3577   3.237   3.837   1.940 -0.6457 -0.0630 -0.0164
 1187SOL    HW1 3578   3.232   3.744   1.919 -1.7030  0.3073 -1.5126
 1187SOL    HW2 3579   3.152   3.872   1.916 -0.3579  1.2585  0.7815
 1188SOL     OW 3580   0.546   1.295   1.455  0.0970  0.5284 -0.1112
 1188SOL    HW1 3581   0.505   1.234   1.394 -1.8566  0.6887  0.9569
 1188SOL    HW2 3582   0.579   1.238   1.526 -0.3860  0.5795  0.1584
 1189SOL     OW 3583   1.432   3.843   1.608 -0.2723  0.0076  0.5208
 1189SOL    HW1 3584   1.424   3.899   1.685 -0.6869  1.3753 -0.4886
 1189SOL    HW2 3585   1.462   3.759   1.643 -0.3606  0.6210  2.1548
 1190SOL     OW 3586   0.639   2.948   2.322 -0.9918 -0.1755 -0.2560
 1190SOL    HW1 3587   0.583   2.893   2.268 -0.5307  1.4588 -2.5388
 1190SOL    HW2 3588   0.604   3.036   2.312  0.1140  0.4247  0.8069
 1191SOL     OW 3589   3.469   4.162   2.437  0.1529  0.0605 -0.0785
 1191SOL    HW1 3590   3.472   4.170   2.342  0.1249 -1.6682 -0.2531
 1191SOL    HW2 3591   3.553   4.195   2.467  0.9381 -1.1415 -0.8762
 1192SOL     OW 3592   1.724   0.470   2.745  0.5382 -0.2491 -0.2743
 1192SOL    HW1 3593   1.652   0.471   2.681 -1.0226 -0.7224  1.3833
 1192SOL    HW2 3594   1.762   0.557   2.739 -1.4347  0.7061  0.1002
 1193SOL     OW 3595   2.385   0.504   1.243  0.5325 -0.4893  0.1272
 1193SOL    HW1 3596   2.338   0.531   1.164  0.3308 -0.4348  0.2675
 1193SOL    HW2 3597   2.334   0.432   1.278 -0.2211  0.4573  1.0430
 1194SOL     OW 3598   0.908   1.988   1.457  0.0118 -0.1909  0.1169
 1194SOL    HW1 3599   0.977   2.041   1.416 -1.0235  0.1071 -1.3418
 1194SOL    HW2 3600   0.912   1.905   1.410 -1.6709  0.4064 -1.1902
 1195SOL     OW 3601   1.234   1.479   0.489  0.9955 -0.0876  0.6765
 1195SOL    HW1 3602   1.322   1.468   0.455  0.2707  1.2266 -1.9319
 1195SOL    HW2 3603   1.238   1.559   0.541  0.8771  1.5188 -1.6375
 1196SOL     OW 3604   3.462   3.794   1.298 -0.3410 -0.0612 -0.5676
 1196SOL    HW1 3605   3.377   3.835   1.281 -0.4019 -0.0185 -0.1693
 1196SOL    HW2 3606   3.522   3.868   1.306 -0.5252 -0.0287  0.5602
 1197SOL     OW 3607   1.473   2.236   1.123 -0.0787  0.2045  0.1989
 1197SOL    HW1 3608   1.562   2.259   1.151 -0.7640  1.3637  1.5347
 1197SOL    HW2 3609   1.482   2.150   1.082  1.4616 -0.2824  1.4659
 1198SOL     OW 3610   3.627   2.486   1.749 -0.0078 -0.3238  0.0720
 1198SOL    HW1 3611   3.675   2.554   1.701 -0.4061 -0.7366 -0.9181
 1198SOL    HW2 3612   3.607   2.419   1.684  0.3433 -1.3924  1.0283
 1199SOL     OW 3613   4.623   4.106   1.653 -0.0953  0.0963  0.0520
 1199SOL    HW1 3614   4.569   4.042   1.608 -1.3580  1.6086 -0.6776
 1199SOL    HW2 3615   4.564   4.150   1.714  0.9852 -0.1111  1.3111
 1200SOL     OW 3616   2.999   1.065   1.782  0.2388 -0.2723 -0.1896
 1200SOL    HW1 3617   3.054   1.044   1.857  1.1483  0.4779 -0.6290
 1200SOL    HW2 3618   3.021   1.156   1.761 -0.5851 -0.2215 -0.8737
 1201SOL     OW 3619   0.907   0.730   0.024 -0.3626  0.1026 -0.0287
 1201SOL    HW1 3620   0.957   0.649   0.017 -0.9957 -0.3579  0.6254
 1201SOL    HW2 3621   0.973   0.799   0.026  0.1898 -0.4063 -0.4419
 1202SOL     OW 3622   2.447   1.116   1.597 -1.0392 -0.5851  0.4528
 1202SOL    HW1 3623   2.516   1.098   1.661 -0.2203  1.0974  0.1011
 1202SOL    HW2 3624   2.446   1.038   1.541 -1.1335 -1.6804  1.9372
 1203SOL     OW 3625   4.683   0.184   0.459 -0.3447  0.3075  0.4121
 1203SOL    HW1 3626   4.666   0.238   0.382  1.7233  0.6170  0.1054
 1203SOL    HW2 3627   4.662   0.095   0.430  2.2300  0.1246 -1.2788
 1204SOL     OW 3628   3.129   2.858   1.398 -0.3001 -0.1194  0.2669
 1204SOL    HW1 3629   3.193   2.926   1.377  1.0472 -0.6768  2.2451
 1204SOL    HW2 3630   3.178   2.777   1.392 -1.6241 -0.8600 -1.0400
 1205SOL     OW 3631   0.648   2.736   0.992 -0.2339 -0.0626 -0.5669
 1205SOL    HW1 3632   0.670   2.826   1.017  2.2185 -0.5309 -0.7478
 1205SOL    HW2 3633   0.552   2.735   0.986 -0.3534  2.3973 -0.1222
 1206SOL     OW 3634   3.135   0.512   1.277 -0.2504 -0.1045 -0.1904
 1206SOL    HW1 3635   3.133   0.526   1.183 -1.2215  0.3599 -0.1148
 1206SOL    HW2 3636   3.067   0.569   1.312  1.1594  0.9534  0.9774
 1207SOL     OW 3637   4.135   2.687   2.992 -0.2315  0.4205 -0.2384
 1207SOL    HW1 3638   4.154   2.599   3.024  0.9564  0.6019 -0.3915
 1207SOL    HW2 3639   4.219   2.719   2.959 -0.3217  2.1080  0.9990
 1208SOL     OW 3640   1.572   2.517   2.982  0.1877 -0.0745 -0.0031
 1208SOL    HW1 3641   1.513   2.462   3.033  1.7945 -0.2244  1.8021
 1208SOL    HW2 3642   1.596   2.588   3.041  1.2692  0.3592 -0.9298
 1209SOL     OW 3643   3.178   1.676   0.121  0.3625 -0.2130  0.5764
 1209SOL    HW1 3644   3.161   1.625   0.042 -0.3823  2.1843 -0.9098
 1209SOL    HW2 3645   3.269   1.658   0.142  1.0370  0.1561 -1.7246
 1210SOL     OW 3646   4.124   3.350   0.217  0.1932  0.5548  0.6094
 1210SOL    HW1 3647   4.140   3.379   0.128  0.6158  1.4305  0.9572
 1210SOL    HW2 3648   4.151   3.259   0.218 -2.3063 -0.3006 -0.8287
 1211SOL     OW 3649   2.618   3.942   1.193  0.4107 -0.1063 -0.5725
 1211SOL    HW1 3650   2.624   4.031   1.229  0.0938  0.3266 -1.5479
 1211SOL    HW2 3651   2.661   3.948   1.108  1.1345 -1.1035 -0.2892
 1212SOL     OW 3652   3.110   2.981   0.444  0.2718  0.5418  0.0404
 1212SOL    HW1 3653   3.142   2.904   0.491  1.1092 -0.4800 -2.0276
 1212SOL    HW2 3654   3.073   3.037   0.511  1.2043 -0.8912  1.8483
 1213SOL     OW 3655   3.327   0.481   3.186  0.4324 -0.6387  0.5544
 1213SOL    HW1 3656   3.237   0.498   3.214  0.5188 -1.7529  1.6278
 1213SOL    HW2 3657   3.378   0.553   3.223 -0.3087  1.5430 -2.3280
 1214SOL     OW 3658   0.468   0.073   2.188 -0.3748  0.0254  0.2818
 1214SOL    HW1 3659   0.459   0.033   2.102  0.4817 -1.0556  0.6629
 1214SOL    HW2 3660   0.387   0.050   2.234 -0.2336 -0.6160  0.2226
 1215SOL     OW 3661   2.428   4.622   0.848  0.7581  0.3277  0.2982
 1215SOL    HW1 3662   2.407   4.530   0.829  0.5370  0.0458  1.7816
 1215SOL    HW2 3663   2.416   4.667   0.765 -1.0778 -0.6396 -0.0063
 1216SOL     OW 3664   3.360   3.940   0.931 -0.0958  0.7155 -0.3161
 1216SOL    HW1 3665   3.455   3.932   0.936 -0.3231 -1.9700  0.9574
 1216SOL    HW2 3666   3.332   3.960   1.020 -0.6495  4.3000 -1.1227
 1217SOL     OW 3667   3.291   2.232   2.122 -0.2875  0.1355 -0.0812
 1217SOL    HW1 3668   3.377   2.240   2.079  0.5049 -2.3605  0.8291
 1217SOL    HW2 3669   3.294   2.294   2.194  1.2366 -0.6182  0.5709
 1218SOL     OW 3670   3.299   0.445   0.245  0.2068 -0.0481  0.4736
 1218SOL    HW1 3671   3.385   0.422   0.282  0.0974 -0.4272  0.4976
 1218SOL    HW2 3672   3.288   0.537   0.266  0.9949  0.2387 -0.2766
 1219SOL     OW 3673   2.207   0.154   1.557  0.1209  0.2294  0.5962
 1219SOL    HW1 3674   2.283   0.130   1.610 -0.3561 -2.1689  0.3299
 1219SOL    HW2 3675   2.133   0.151   1.618 -0.3081 -1.7049  0.0493
 1220SOL     OW 3676   0.617   0.493   0.588  0.3328  0.1883  0.6206
 1220SOL    HW1 3677   0.611   0.504   0.683 -0.2182  2.9573  0.3613
 1220SOL    HW2 3678   0.526   0.490   0.559  0.4800  0.8534  0.0743
 1221SOL     OW 3679   3.454   2.115   1.776  0.1744 -0.1107  0.3615
 1221SOL    HW1 3680   3.398   2.042   1.752 -0.7255  0.9029 -0.7630
 1221SOL    HW2 3681   3.471   2.161   1.694  0.3105  1.1986  1.0775
 1222SOL     OW 3682   0.049   2.971   1.832  0.0845  0.1195  0.1985
 1222SOL    HW1 3683   0.006   2.908   1.889 -1.1029  0.5070 -0.2544
 1222SOL    HW2 3684   0.074   3.043   1.890 -2.5059  1.2343  0.0530
 1223SOL     OW 3685   3.780   4.011   1.199  0.2349 -1.3918 -0.2281
 1223SOL    HW1 3686   3.833   3.943   1.241  0.6665 -1.2883 -0.5936
 1223SOL    HW2 3687   3.717   4.038   1.266  1.3365 -0.7599  0.5679
 1224SOL     OW 3688   3.433   1.018   2.967 -0.0312  0.3138  0.1613
 1224SOL    HW1 3689   3.427   0.999   2.873  0.7656 -2.2023  0.5343
 1224SOL    HW2 3690   3.343   1.014   2.998 -0.2315  0.4740 -0.3810
 1225SOL     OW 3691   1.485   3.298   2.126  0.1352  0.2093  0.0659
 1225SOL    HW1 3692   1.402   3.287   2.174  0.5330 -0.3565  0.6472
 1225SOL    HW2 3693   1.540   3.226   2.158  0.0232 -0.9204 -2.1109
 1226SOL     OW 3694   0.988   1.113   1.090  0.0220 -0.4415  0.1151
 1226SOL    HW1 3695   1.079   1.127   1.064  0.6987  0.8765  2.8151
 1226SOL    HW2 3696   0.967   1.188   1.145 -2.5377 -0.9890 -0.0042
 1227SOL     OW 3697   4.470   4.613   2.547 -0.3041 -0.1565 -0.1350
 1227SOL    HW1 3698   4.454   4.706   2.565 -1.1712 -0.3479  0.1343
 1227SOL    HW2 3699   4.542   4.589   2.605  0.9906  0.7111 -1.2960
 1228SOL     OW 3700   0.992   0.211   1.408  0.7200  0.1198 -0.2331
 1228SOL    HW1 3701   1.012   0.217   1.501  0.8879 -1.4720 -0.1415
 1228SOL    HW2 3702   1.060   0.264   1.365 -0.0397  1.8314  0.5838
 1229SOL     OW 3703   0.130   4.702   1.603  0.4223 -0.4132  0.3605
 1229SOL    HW1 3704   0.214   4.656   1.600 -0.3634 -1.9004  0.1650
 1229SOL    HW2 3705   0.085   4.676   1.523 -0.6435 -0.5076  0.9617
 1230SOL     OW 3706   0.801   0.292   0.854  0.3656  0.1271  0.1309
 1230SOL    HW1 3707   0.779   0.264   0.943  1.0479 -3.8471 -0.7843
 1230SOL    HW2 3708   0.810   0.211   0.804  2.4397  2.0741 -3.0451
 1231SOL     OW 3709   0.098   4.240   2.116  0.4218  0.0467  0.1121
 1231SOL    HW1 3710   0.003   4.250   2.123  0.0073 -1.8241 -1.6033
 1231SOL    HW2 3711   0.124   4.308   2.053  0.0102 -0.2518 -0.3865
 1232SOL     OW 3712   3.752   3.711   1.670 -0.9556 -0.2834  0.4426
 1232SOL    HW1 3713   3.781   3.709   1.761  0.1878  0.6115  0.1250
 1232SOL    HW2 3714   3.668   3.757   1.672 -1.0109 -0.4006  1.0529
 1233SOL     OW 3715   2.987   3.175   0.618  0.2423 -0.2437  0.7449
 1233SOL    HW1 3716   2.905   3.131   0.599 -0.4857  1.9007 -1.7437
 1233SOL    HW2 3717   2.962   3.257   0.660  1.1966 -0.1485  1.1646
 1234SOL     OW 3718   3.612   3.639   1.010 -0.1815 -0.5416  0.7316
 1234SOL    HW1 3719   3.621   3.592   1.093  0.0338  0.1690  1.1214
 1234SOL    HW2 3720   3.582   3.726   1.036 -3.0864 -1.1828 -0.1358
 1235SOL     OW 3721   3.009   1.148   0.306  0.1261 -0.7459  0.4009
 1235SOL    HW1 3722   2.946   1.080   0.329 -0.9687 -0.6471 -1.9288
 1235SOL    HW2 3723   2.998   1.215   0.373  1.3421 -2.8319  2.8268
 1236SOL     OW 3724   4.475   1.896   0.648 -0.4227 -0.3027  0.1731
 1236SOL    HW1 3725   4.493   1.803   0.639  0.3825 -0.3683  2.0038
 1236SOL    HW2 3726   4.381   1.904   0.634 -0.9128 -1.7580  2.1870
 1237SOL     OW 3727   0.220   4.235   0.945  0.0746 -0.0190 -0.0840
 1237SOL    HW1 3728   0.302   4.265   0.905  0.0510 -0.4429 -0.4518
 1237SOL    HW2 3729   0.238   4.147   0.977  0.5579  0.8632  2.2577
 1238SOL     OW 3730   3.855   0.345   1.398  0.4004  0.0974 -0.3504
 1238SOL    HW1 3731   3.801   0.377   1.470 -1.2508  0.6101 -1.7563
 1238SOL    HW2 3732   3.941   0.330   1.437 -0.2554  1.0447  1.5522
 1239SOL     OW 3733   0.528   0.154   0.384 -0.3433  0.3154 -0.0525
 1239SOL    HW1 3734   0.525   0.221   0.315 -1.5217  0.3773  0.0250
 1239SOL    HW2 3735   0.481   0.194   0.457 -1.3817 -0.7154 -0.1253
 1240SOL     OW 3736   3.955   4.126   0.078  0.3309 -0.0301 -0.2412
 1240SOL    HW1 3737   4.031   4.088   0.034  1.4944  0.8640  0.9111
 1240SOL    HW2 3738   3.993   4.180   0.148 -1.3907  0.0003  0.7082
 1241SOL     OW 3739   4.630   0.416   2.392  0.9014 -0.4436 -0.0363
 1241SOL    HW1 3740   4.617   0.474   2.317 -0.4711 -0.8968 -0.1839
 1241SOL    HW2 3741   4.541   0.390   2.417  1.3960 -1.0126  1.1834
 1242SOL     OW 3742   0.299   4.439   1.566 -0.1442  0.4484 -0.8136
 1242SOL    HW1 3743   0.262   4.363   1.610 -1.7377  1.3917 -0.4543
 1242SOL    HW2 3744   0.391   4.440   1.593  0.6943 -2.8531 -2.9586
 1243SOL     OW 3745   3.058   4.606   3.041  0.1523 -0.2662 -0.0690
 1243SOL    HW1 3746   2.989   4.539   3.039 -0.1271 -0.0756  1.6611
 1243SOL    HW2 3747   3.021   4.680   2.994 -0.5888 -0.3915  0.3029
 1244SOL     OW 3748   1.339   0.609   2.226  0.0754  0.5493 -0.2087
 1244SOL    HW1 3749   1.404   0.546   2.196  0.7535  0.2157  1.7619
 1244SOL    HW2 3750   1.279   0.620   2.152 -0.0466 -2.3518 -0.6632
 1245SOL     OW 3751   1.870   4.535   2.023  0.1548  0.1738  0.7298
 1245SOL    HW1 3752   1.866   4.611   2.081 -1.8734  0.8288 -0.1909
 1245SOL    HW2 3753   1.790   4.486   2.041  1.0367 -1.3347  0.7193
 1246SOL     OW 3754   4.342   4.419   1.322  0.1815 -0.1262  0.4166
 1246SOL    HW1 3755   4.259   4.375   1.339 -0.4309  0.1216 -1.6605
 1246SOL    HW2 3756   4.340   4.438   1.228  2.6960 -0.3181  0.2668
 1247SOL     OW 3757   1.026   2.417   2.617  0.0530 -0.2795  0.4004
 1247SOL    HW1 3758   1.031   2.501   2.663 -1.4674 -0.6954  1.4018
 1247SOL    HW2 3759   1.017   2.352   2.687 -0.5033 -1.0993 -0.4161
 1248SOL     OW 3760   3.916   4.316   3.285  0.4316 -0.0598  0.4722
 1248SOL    HW1 3761   4.010   4.324   3.304  0.2259  1.8956  0.9153
 1248SOL    HW2 3762   3.910   4.330   3.190  0.9094 -4.4168 -0.4394
 1249SOL     OW 3763   1.762   3.821   2.138  0.3939 -0.3669 -0.1974
 1249SOL    HW1 3764   1.828   3.874   2.093 -1.2639  0.3199 -1.9838
 1249SOL    HW2 3765   1.791   3.818   2.229  2.1710  1.0176 -0.6675
 1250SOL     OW 3766   1.937   1.244   2.753 -0.4386  0.4756 -0.0173
 1250SOL    HW1 3767   1.992   1.166   2.762  2.7494  2.6581  1.7916
 1250SOL    HW2 3768   1.864   1.217   2.697  0.7980 -3.5566  0.0379
 1251SOL     OW 3769   0.633   4.651   0.246  0.2635 -0.2565  0.2647
 1251SOL    HW1 3770   0.563   4.684   0.302 -1.0905 -0.7908 -1.0347
 1251SOL    HW2 3771   0.642   4.717   0.177  0.8627 -0.3176  0.2770
 1252SOL     OW 3772   4.492   2.422   2.180  0.1652 -0.2607  0.5232
 1252SOL    HW1 3773   4.407   2.464   2.167 -0.9362 -3.1449 -3.8635
 1252SOL    HW2 3774   4.555   2.486   2.148 -1.1897 -0.4756 -3.1073
 1253SOL     OW 3775   0.900   2.659   2.729 -0.3159  0.2941  0.1071
 1253SOL    HW1 3776   0.843   2.665   2.652 -1.6153  0.7402  1.0637
 1253SOL    HW2 3777   0.961   2.732   2.720 -0.0982  0.0189 -0.7574
 1254SOL     OW 3778   3.374   0.731   0.598 -0.2140  0.8287  0.8051
 1254SOL    HW1 3779   3.377   0.781   0.680 -1.5693  0.6484  0.9758
 1254SOL    HW2 3780   3.388   0.640   0.626  3.1533  1.0962  0.4079
 1255SOL     OW 3781   1.092   2.153   0.339  0.6575 -0.1002  0.2286
 1255SOL    HW1 3782   1.108   2.245   0.360  0.3294 -0.0021  0.0618
 1255SOL    HW2 3783   1.021   2.155   0.275  1.1316 -0.4360 -0.3197
 1256SOL     OW 3784   3.815   2.936   2.261 -0.5392  0.6214  1.1890
 1256SOL    HW1 3785   3.816   3.006   2.196  1.8133 -0.8201 -0.4959
 1256SOL    HW2 3786   3.831   2.980   2.344  0.5542  2.1399  0.2145
 1257SOL     OW 3787   0.260   4.658   2.313  0.1326  0.0506 -0.3980
 1257SOL    HW1 3788   0.254   4.563   2.319  1.9863 -0.0729  0.1214
 1257SOL    HW2 3789   0.183   4.690   2.361  1.0254 -1.1955  2.0422
 1258SOL     OW 3790   1.950   1.245   0.278  0.0140 -0.7904 -0.5178
 1258SOL    HW1 3791   1.944   1.207   0.191 -0.4897  1.1548 -1.3814
 1258SOL    HW2 3792   1.974   1.336   0.263 -1.5749 -0.0122  1.2639
 1259SOL     OW 3793   2.170   1.493   2.980 -0.1648  0.2092 -0.3812
 1259SOL    HW1 3794   2.124   1.430   2.923 -1.3660  0.7496 -0.0489
 1259SOL    HW2 3795   2.257   1.455   2.993 -0.8701 -1.4201 -0.1512
 1260SOL     OW 3796   3.225   2.413   3.187 -0.3228  0.2039  0.0446
 1260SOL    HW1 3797   3.310   2.395   3.146  0.1781 -1.6793  1.7873
 1260SOL    HW2 3798   3.217   2.348   3.256 -2.6321  1.1746  0.7826
 1261SOL     OW 3799   0.683   1.227   2.361 -0.1207  0.2477  0.1822
 1261SOL    HW1 3800   0.660   1.306   2.313 -0.0360 -0.3718 -0.9075
 1261SOL    HW2 3801   0.661   1.247   2.452 -1.7993  0.8774 -0.3315
 1262SOL     OW 3802   0.390   4.181   2.960  0.1982 -0.6268  0.0744
 1262SOL    HW1 3803   0.400   4.249   3.027  2.1719 -1.5991  0.8271
 1262SOL    HW2 3804   0.346   4.226   2.888  0.3270  1.1168  1.0149
 1263SOL     OW 3805   0.167   0.739   0.204 -0.1785 -0.4844  0.8845
 1263SOL    HW1 3806   0.217   0.821   0.204 -2.1605  0.8334 -1.4698
 1263SOL    HW2 3807   0.116   0.742   0.285 -0.1122  0.5204  0.8969
 1264SOL     OW 3808   2.705   2.341   1.876  0.3071 -0.0959  0.0365
 1264SOL    HW1 3809   2.781   2.289   1.903  0.7856  0.2348 -0.6431
 1264SOL    HW2 3810   2.687   2.398   1.951  0.8770 -0.0024  0.1027
 1265SOL     OW 3811   2.689   2.086   0.520 -0.0264 -0.0208  0.2933
 1265SOL    HW1 3812   2.624   2.068   0.452  0.2507 -0.7028  0.1950
 1265SOL    HW2 3813   2.658   2.038   0.596  0.1192  0.0219  0.3798
 1266SOL     OW 3814   1.184   3.057   1.164 -0.2167  0.6426  1.0380
 1266SOL    HW1 3815   1.242   3.121   1.204  0.2991  0.6468  0.2992
 1266SOL    HW2 3816   1.121   3.109   1.114  0.5316  0.5780 -0.0068
 1267SOL     OW 3817   2.056   1.687   1.697  0.3856 -0.0636  0.3353
 1267SOL    HW1 3818   2.094   1.599   1.696  0.9402  0.1599 -0.8831
 1267SOL    HW2 3819   2.131   1.745   1.678 -0.0103  0.6563  0.9139
 1268SOL     OW 3820   0.126   2.594   0.580  0.5323  0.0369  0.0590
 1268SOL    HW1 3821   0.104   2.612   0.488 -1.3696  1.2155  0.6849
 1268SOL    HW2 3822   0.140   2.500   0.584  2.3085  0.1466 -1.7294
 1269SOL     OW 3823   2.529   1.840   3.262 -0.1126 -0.1782  0.0717
 1269SOL    HW1 3824   2.606   1.896   3.270 -0.6037  0.9641 -2.3134
 1269SOL    HW2 3825   2.564   1.752   3.251  0.7008 -0.2485  2.6020
 1270SOL     OW 3826   0.761   4.180   0.888 -0.1412  0.3579 -0.1862
 1270SOL    HW1 3827   0.758   4.246   0.957  0.2830  1.6206 -1.3318
 1270SOL    HW2 3828   0.820   4.112   0.921 -2.2967 -0.6448  1.9726
 1271SOL     OW 3829   4.556   3.094   0.249 -0.3575  0.6543  0.1184
 1271SOL    HW1 3830   4.602   3.123   0.170  0.6849 -0.9006  0.0937
 1271SOL    HW2 3831   4.534   3.002   0.231 -1.8141  0.8223  0.9022
 1272SOL     OW 3832   0.086   3.956   0.811  0.6662  0.4199 -0.3865
 1272SOL    HW1 3833   0.065   3.902   0.734  2.1925  0.7821 -1.0961
 1272SOL    HW2 3834   0.179   3.974   0.803  0.8797  0.4384  1.6029
 1273SOL     OW 3835   4.515   1.897   0.945  0.5885  0.0171 -0.6778
 1273SOL    HW1 3836   4.555   1.982   0.961  4.0189 -1.5711  0.2151
 1273SOL    HW2 3837   4.509   1.892   0.849  0.5622  1.1471 -0.7526
 1274SOL     OW 3838   1.504   2.328   0.188  0.1749 -0.3382  0.2701
 1274SOL    HW1 3839   1.472   2.263   0.126  0.6879  0.9328 -1.3949
 1274SOL    HW2 3840   1.596   2.305   0.203 -0.0298 -0.8217  0.8225
 1275SOL     OW 3841   1.215   0.460   3.088 -0.3280  0.5808 -0.5187
 1275SOL    HW1 3842   1.239   0.451   3.180 -1.7336  1.2114 -0.0671
 1275SOL    HW2 3843   1.122   0.480   3.089 -0.9535 -1.8014 -2.1833
 1276SOL     OW 3844   3.229   2.289   0.842 -0.0936  0.4462 -0.2239
 1276SOL    HW1 3845   3.223   2.203   0.802 -3.6893 -0.1945  1.2647
 1276SOL    HW2 3846   3.196   2.349   0.776  1.0406  0.5030 -0.7538
 1277SOL     OW 3847   3.249   3.940   1.198 -0.2016 -0.1597 -0.5688
 1277SOL    HW1 3848   3.182   3.873   1.191 -0.4578  0.1071 -0.7017
 1277SOL    HW2 3849   3.200   4.021   1.216  0.1811 -0.2123  0.8411
 1278SOL     OW 3850   0.080   1.235   1.481 -0.1353 -0.0216 -0.4032
 1278SOL    HW1 3851   0.072   1.231   1.576  1.8032  0.0021 -0.1999
 1278SOL    HW2 3852   0.130   1.315   1.464 -1.4839  0.6442 -1.5600
 1279SOL     OW 3853   0.423   3.158   0.166  0.1631 -0.5526  0.0998
 1279SOL    HW1 3854   0.455   3.128   0.252 -1.7702 -2.5175  0.2253
 1279SOL    HW2 3855   0.328   3.143   0.170 -0.7213  3.6730 -0.7432
 1280SOL     OW 3856   1.520   2.099   0.384 -0.8979  0.5786 -0.5044
 1280SOL    HW1 3857   1.526   2.110   0.479  0.1293 -2.3230 -0.1604
 1280SOL    HW2 3858   1.553   2.182   0.348  0.5242  1.0309  1.6767
 1281SOL     OW 3859   2.951   1.245   2.315  0.0873  0.1194  0.2921
 1281SOL    HW1 3860   2.894   1.168   2.322 -3.1817  2.2323 -0.9153
 1281SOL    HW2 3861   2.937   1.293   2.397  1.5403 -0.1472  0.7240
 1282SOL     OW 3862   2.511   2.573   2.870  0.6858  0.3610  0.2717
 1282SOL    HW1 3863   2.464   2.491   2.853 -0.1092 -0.1085  3.8853
 1282SOL    HW2 3864   2.578   2.577   2.802 -1.4551 -1.4408 -2.1307
 1283SOL     OW 3865   1.202   3.147   1.675 -0.0742  0.0679 -0.0811
 1283SOL    HW1 3866   1.138   3.217   1.666  0.2149  0.3024 -0.3413
 1283SOL    HW2 3867   1.195   3.119   1.766  0.7298  1.3283  0.3782
 1284SOL     OW 3868   1.531   2.949   1.918 -0.2259  0.2543  0.0002
 1284SOL    HW1 3869   1.460   3.006   1.891  0.6247  0.9334 -0.8647
 1284SOL    HW2 3870   1.510   2.863   1.881  0.6270  1.0200 -2.4542
 1285SOL     OW 3871   0.359   2.847   2.785 -0.0169  0.2673 -0.1019
 1285SOL    HW1 3872   0.422   2.853   2.712 -0.2595 -3.0737 -0.7624
 1285SOL    HW2 3873   0.277   2.878   2.748  0.6128  2.1285 -0.0485
 1286SOL     OW 3874   1.756   2.210   2.802 -0.2677 -0.2672  0.1269
 1286SOL    HW1 3875   1.675   2.159   2.812 -0.1911 -0.7947 -1.6760
 1286SOL    HW2 3876   1.817   2.171   2.864 -1.0714 -0.5094  0.7913
 1287SOL     OW 3877   2.464   3.089   0.323 -0.1696 -0.5299 -0.2026
 1287SOL    HW1 3878   2.476   3.105   0.229 -2.0978 -0.4929 -0.4837
 1287SOL    HW2 3879   2.536   3.031   0.347  0.6504 -0.1173 -1.5883
 1288SOL     OW 3880   0.801   0.647   2.432 -0.3292 -0.2755  0.4385
 1288SOL    HW1 3881   0.786   0.598   2.352 -0.1459 -0.2722  0.4024
 1288SOL    HW2 3882   0.877   0.703   2.413 -1.3996  1.0842 -0.0056
 1289SOL     OW 3883   4.210   4.384   2.663  0.1972 -0.2033 -0.0968
 1289SOL    HW1 3884   4.217   4.394   2.568  0.6980  1.0261  0.0543
 1289SOL    HW2 3885   4.138   4.322   2.676  2.2263 -3.0500 -1.3678
 1290SOL     OW 3886   0.152   0.324   2.506  0.0923  0.2259  0.9470
 1290SOL    HW1 3887   0.077   0.376   2.478 -0.5826 -1.0213  0.3791
 1290SOL    HW2 3888   0.222   0.346   2.445 -0.8614 -1.1894 -0.7262
 1291SOL     OW 3889   2.913   3.758   2.086 -0.1197  0.0317  1.1603
 1291SOL    HW1 3890   2.963   3.820   2.139  0.3247 -0.8215  1.7655
 1291SOL    HW2 3891   2.830   3.747   2.132  0.3051 -0.7848  1.7553
 1292SOL     OW 3892   3.550   2.378   2.888 -0.6187  0.0224 -0.0020
 1292SOL    HW1 3893   3.563   2.360   2.795 -1.2159 -2.6399  0.3729
 1292SOL    HW2 3894   3.469   2.430   2.891 -1.6303 -1.4185 -0.9006
 1293SOL     OW 3895   0.173   1.241   2.407 -0.4583  0.3211  0.1049
 1293SOL    HW1 3896   0.249   1.251   2.351 -0.2776 -2.0273 -0.1733
 1293SOL    HW2 3897   0.098   1.259   2.350 -0.1941  1.7684  0.1654
 1294SOL     OW 3898   1.084   3.103   0.510  0.5756 -0.9748  0.3362
 1294SOL    HW1 3899   1.014   3.044   0.482  0.9565 -0.8290 -0.9925
 1294SOL    HW2 3900   1.162   3.068   0.469  0.8813  0.2097 -0.1249
 1295SOL     OW 3901   0.212   0.006   1.907  0.1633  0.1643  0.0394
 1295SOL    HW1 3902   0.169   0.002   1.992  0.6700  1.6994  0.3992
 1295SOL    HW2 3903   0.141  -0.010   1.844 -0.2650 -0.7280  0.7219
 1296SOL     OW 3904   3.131   0.464   2.069 -0.4826 -0.1695 -0.5823
 1296SOL    HW1 3905   3.156   0.400   2.002 -1.6960 -0.8529 -0.4114
 1296SOL    HW2 3906   3.039   0.444   2.089  0.1794 -0.7999  2.2002
 1297SOL     OW 3907   1.021   2.602   1.606 -0.2845  0.0428 -0.1635
 1297SOL    HW1 3908   0.978   2.647   1.533  0.5770 -1.0639 -1.4131
 1297SOL    HW2 3909   0.998   2.510   1.594  1.3387 -0.3944 -0.1036
 1298SOL     OW 3910   2.203   4.386   3.164 -0.2376  0.0087  0.2781
 1298SOL    HW1 3911   2.116   4.359   3.194 -0.1231  0.7665  1.3680
 1298SOL    HW2 3912   2.207   4.480   3.185  0.4880  0.1964 -0.6513
 1299SOL     OW 3913   2.385   1.433   1.970  0.7899  0.1060  0.4377
 1299SOL    HW1 3914   2.307   1.488   1.961  1.1335  0.5697  0.2971
 1299SOL    HW2 3915   2.422   1.429   1.882 -0.0002 -1.5072  0.1404
 1300SOL     OW 3916   0.076   2.386   1.948  0.2103  0.0829 -0.1378
 1300SOL    HW1 3917   0.090   2.479   1.968  0.3711  0.4026 -1.5818
 1300SOL    HW2 3918   0.111   2.339   2.024  0.1415  1.1992  0.6102
 1301SOL     OW 3919   1.742   4.659   0.353  0.1542  0.7355  0.2342
 1301SOL    HW1 3920   1.708   4.574   0.326 -0.7387  1.1648 -0.0155
 1301SOL    HW2 3921   1.713   4.670   0.443 -2.1976  1.9829 -0.5948
 1302SOL     OW 3922   0.806   1.137   3.153 -0.0986 -0.3616  0.2093
 1302SOL    HW1 3923   0.867   1.095   3.093 -0.2851  0.0539 -0.2675
 1302SOL    HW2 3924   0.737   1.072   3.167 -0.7913  0.0621 -1.1400
 1303SOL     OW 3925   4.438   0.363   2.883 -0.5796  0.5415 -0.4084
 1303SOL    HW1 3926   4.473   0.451   2.901  1.0591 -0.1381 -0.1344
 1303SOL    HW2 3927   4.450   0.316   2.965 -3.7408  0.7149  0.2684
 1304SOL     OW 3928   2.833   4.218   1.008 -0.2721 -0.0327 -0.2331
 1304SOL    HW1 3929   2.840   4.313   0.994  2.3751  0.1051  1.2822
 1304SOL    HW2 3930   2.791   4.208   1.093  1.6767 -0.0293  0.8009
 1305SOL     OW 3931   0.903   2.978   2.153  0.2151  0.3570  0.5162
 1305SOL    HW1 3932   0.830   3.007   2.099  0.3671  2.8562  1.5135
 1305SOL    HW2 3933   0.861   2.934   2.227 -0.1825  0.2978  0.2601
 1306SOL     OW 3934   1.673   0.240   0.743  0.2801 -0.2247 -0.7216
 1306SOL    HW1 3935   1.592   0.195   0.769  0.3628 -0.8316 -1.4878
 1306SOL    HW2 3936   1.646   0.330   0.729 -0.6031 -0.7013 -2.4088
 1307SOL     OW 3937   2.911   0.662   1.993 -0.2495 -0.4135 -0.2998
 1307SOL    HW1 3938   2.838   0.607   1.967  0.0638 -0.6193 -0.7654
 1307SOL    HW2 3939   2.989   0.608   1.977  0.1608  0.6160 -2.0795
 1308SOL     OW 3940   1.519   3.105   0.416  0.4071  0.0260 -0.4339
 1308SOL    HW1 3941   1.494   3.088   0.507 -1.2910  0.1619 -0.8509
 1308SOL    HW2 3942   1.534   3.200   0.413  3.9244 -0.3450  0.4587
 1309SOL     OW 3943   3.419   0.788   0.082 -0.1010 -0.7128 -0.1113
 1309SOL    HW1 3944   3.481   0.777   0.155  0.6676 -1.6108 -0.8737
 1309SOL    HW2 3945   3.338   0.749   0.115  0.7994 -3.0048 -0.4103
 1310SOL     OW 3946   2.726   2.523   2.102  0.1365  0.0869 -0.0412
 1310SOL    HW1 3947   2.700   2.590   2.166  1.0595 -0.6162  1.1279
 1310SOL    HW2 3948   2.804   2.483   2.141  0.3917 -0.7479 -1.3673
 1311SOL     OW 3949   4.051   1.461   3.222 -0.1443 -0.4965  0.5551
 1311SOL    HW1 3950   4.124   1.412   3.261  1.7747  1.7103  0.0332
 1311SOL    HW2 3951   3.981   1.456   3.287  1.3417 -0.7287  2.2342
 1312SOL     OW 3952   3.715   0.533   0.604 -0.3647 -0.4366  0.4057
 1312SOL    HW1 3953   3.629   0.496   0.625 -0.1516 -1.4105 -0.3608
 1312SOL    HW2 3954   3.723   0.608   0.663 -2.2161  0.3668 -0.2913
 1313SOL     OW 3955   0.048   0.052   0.994 -0.0115  1.0102 -0.5057
 1313SOL    HW1 3956  -0.038   0.045   1.036 -0.4281  1.3498 -1.2746
 1313SOL    HW2 3957   0.101   0.103   1.056 -0.7104  1.7841 -0.5253
 1314SOL     OW 3958   3.454   0.043   0.721 -0.2648  0.2149 -0.2473
 1314SOL    HW1 3959   3.397   0.070   0.649 -0.2586  0.1192 -0.2871
 1314SOL    HW2 3960   3.543   0.063   0.690 -0.3785  3.0199  0.8732
 1315SOL     OW 3961   1.493   1.052   3.233  0.3536  0.1612 -0.1454
 1315SOL    HW1 3962   1.510   1.135   3.188 -2.2806  0.4687 -0.7514
 1315SOL    HW2 3963   1.580   1.016   3.250  1.5587  2.5055 -0.8409
 1316SOL     OW 3964   4.699   1.519   3.270  0.2369 -0.0454 -0.6110
 1316SOL    HW1 3965   4.672   1.442   3.321  1.7643  0.4284  1.0405
 1316SOL    HW2 3966   4.696   1.591   3.333  0.6553  0.8766 -1.6238
 1317SOL     OW 3967   3.984   3.002   1.194  0.2225  0.0771  0.0410
 1317SOL    HW1 3968   3.949   3.083   1.157 -0.2333  0.4961  1.3570
 1317SOL    HW2 3969   4.037   2.964   1.123  0.5392  1.5700 -0.5494
 1318SOL     OW 3970   2.088   0.051   2.281  0.4559 -0.0504 -0.0549
 1318SOL    HW1 3971   2.176   0.019   2.301  0.4061 -0.4544 -0.4597
 1318SOL    HW2 3972   2.087   0.061   2.186  0.1986  0.3615 -0.0123
 1319SOL     OW 3973   4.410   2.334   0.798  0.2106  0.6956  0.1348
 1319SOL    HW1 3974   4.335   2.278   0.779  0.4076  0.4453  0.0979
 1319SOL    HW2 3975   4.425   2.324   0.892 -0.8631  2.0569  0.4967
 1320SOL     OW 3976   2.520   4.172   1.425  0.5710  0.0710  0.5745
 1320SOL    HW1 3977   2.475   4.101   1.471  0.3110 -0.3326 -0.2819
 1320SOL    HW2 3978   2.454   4.240   1.415  0.6940  0.2545  1.0024
 1321SOL     OW 3979   3.039   1.478   2.189  0.3115  1.1069 -0.2309
 1321SOL    HW1 3980   2.979   1.540   2.232 -0.0555  0.5089  0.1254
 1321SOL    HW2 3981   3.027   1.396   2.235  2.6374  1.3523  0.9551
 1322SOL     OW 3982   4.446   1.677   0.212  0.0996 -0.1314  0.1298
 1322SOL    HW1 3983   4.508   1.748   0.200 -0.0697 -0.2179 -1.4798
 1322SOL    HW2 3984   4.362   1.722   0.230  0.1009  0.0615 -0.3352
 1323SOL     OW 3985   3.952   1.713   1.554 -0.5749  0.4099 -0.1534
 1323SOL    HW1 3986   4.030   1.667   1.587 -1.3111 -0.1841  0.7901
 1323SOL    HW2 3987   3.986   1.767   1.482  0.7727  0.4551  0.4793
 1324SOL     OW 3988   0.398   3.375   0.445 -0.1391  0.0316 -0.2828
 1324SOL    HW1 3989   0.466   3.442   0.448  0.0145 -0.1563  2.2654
 1324SOL    HW2 3990   0.443   3.294   0.468 -0.8191 -0.4862 -0.7543
 1325SOL     OW 3991   3.545   1.735   1.811 -0.7667  0.0222 -0.3631
 1325SOL    HW1 3992   3.586   1.688   1.883 -0.8337  2.1725  1.1862
 1325SOL    HW2 3993   3.615   1.789   1.775 -1.0392 -0.0909 -1.0758
 1326SOL     OW 3994   3.117   2.080   0.678  0.7687  0.0703  0.3115
 1326SOL    HW1 3995   3.033   2.109   0.642 -0.7815 -3.2863  0.8842
 1326SOL    HW2 3996   3.171   2.061   0.602 -0.3074 -1.1109 -0.1999
 1327SOL     OW 3997   2.162   3.109   1.447 -0.1045  0.6597  0.1854
 1327SOL    HW1 3998   2.206   3.085   1.529 -1.9584 -0.4308  0.9193
 1327SOL    HW2 3999   2.233   3.137   1.389  1.5792 -1.1963  1.2430
 1328SOL     OW 4000   2.690   4.233   2.106 -0.0131  0.3118  0.1526
 1328SOL    HW1 4001   2.777   4.269   2.091 -1.0126  2.5894 -0.7120
 1328SOL    HW2 4002   2.634   4.280   2.044 -1.8148 -1.3173  0.4518
 1329SOL     OW 4003   1.597   4.020   1.129  0.3560  0.8834  0.1188
 1329SOL    HW1 4004   1.645   3.937   1.130 -2.8726 -1.1691  0.3779
 1329SOL    HW2 4005   1.582   4.037   1.036  0.8597  1.1029  0.0736
 1330SOL     OW 4006   2.862   0.375   2.091  0.1630  0.1614 -0.4341
 1330SOL    HW1 4007   2.874   0.281   2.079 -0.0075  0.1781 -0.7588
 1330SOL    HW2 4008   2.810   0.402   2.015  0.6938  0.6190 -0.6456
 1331SOL     OW 4009   3.683   1.395   3.055  0.6464 -0.5316 -0.0727
 1331SOL    HW1 4010   3.692   1.396   2.959 -1.2187  1.9028 -0.3282
 1331SOL    HW2 4011   3.714   1.481   3.083 -0.0280 -0.7237  1.3680
 1332SOL     OW 4012   3.151   0.992   2.991  0.1290  0.0584 -0.4775
 1332SOL    HW1 4013   3.153   0.952   3.077  1.1347 -1.7463 -1.2838
 1332SOL    HW2 4014   3.106   1.075   3.004 -2.5117 -1.5171  1.1960
 1333SOL     OW 4015   2.558   0.589   2.217 -0.2990  0.1897 -0.6647
 1333SOL    HW1 4016   2.588   0.595   2.126  0.7260  1.4408 -0.2616
 1333SOL    HW2 4017   2.638   0.589   2.269 -0.8754 -0.4737  0.2666
 1334SOL     OW 4018   4.584   1.339   1.959 -0.8640  0.1277 -0.5067
 1334SOL    HW1 4019   4.523   1.268   1.983 -2.3992  1.6641  0.3513
 1334SOL    HW2 4020   4.552   1.369   1.874  0.5699 -0.9778 -1.4939
 1335SOL     OW 4021   2.006   1.357   1.894 -0.0985  0.0855 -0.3322
 1335SOL    HW1 4022   1.942   1.400   1.837 -0.9676 -0.1191  0.4752
 1335SOL    HW2 4023   2.062   1.309   1.833 -1.4199 -0.6753 -0.9981
 1336SOL     OW 4024   0.783   4.475   0.668 -0.2268 -0.0741 -0.3087
 1336SOL    HW1 4025   0.829   4.476   0.751  2.0277  0.4690 -1.4876
 1336SOL    HW2 4026   0.700   4.518   0.685  0.2911  0.2283  1.5869
 1337SOL     OW 4027   1.207   1.683   1.748  0.8179  0.0886  0.3599
 1337SOL    HW1 4028   1.208   1.758   1.689  1.2220  1.0005  1.4794
 1337SOL    HW2 4029   1.180   1.720   1.833 -0.7767 -1.3467  0.5380
 1338SOL     OW 4030   0.336   0.695   2.143  0.0001 -0.1118  0.1720
 1338SOL    HW1 4031   0.361   0.713   2.052 -1.3285 -0.8639 -0.3605
 1338SOL    HW2 4032   0.405   0.738   2.195 -0.3039  2.1269 -1.1093
 1339SOL     OW 4033   0.676   4.055   0.606 -0.5313  0.3422  0.3400
 1339SOL    HW1 4034   0.700   4.109   0.681 -0.7401 -0.1646  0.7766
 1339SOL    HW2 4035   0.581   4.064   0.599 -0.5304  0.2667  0.2280
 1340SOL     OW 4036   4.694   0.256   0.712  0.9062  0.2421  0.5668
 1340SOL    HW1 4037   4.693   0.235   0.619  0.5417  3.0654 -0.1670
 1340SOL    HW2 4038   4.678   0.172   0.756  0.4648 -1.0659 -1.9046
 1341SOL     OW 4039   4.189   2.519   0.352  0.5833  0.1832 -0.3638
 1341SOL    HW1 4040   4.118   2.569   0.311 -0.3407 -1.5766 -1.0140
 1341SOL    HW2 4041   4.177   2.430   0.320  0.4048 -1.1051  2.9356
 1342SOL     OW 4042   0.305   4.504   0.227  0.1666 -0.5790 -0.1789
 1342SOL    HW1 4043   0.379   4.446   0.247 -0.5963 -1.3753  0.3609
 1342SOL    HW2 4044   0.268   4.468   0.146  1.6319  1.0759 -1.6704
 1343SOL     OW 4045   3.779   1.904   0.160 -0.0917  0.5116  0.0208
 1343SOL    HW1 4046   3.745   1.989   0.187  0.1300 -0.2506  2.9462
 1343SOL    HW2 4047   3.702   1.856   0.129 -0.3542  1.4111 -0.7753
 1344SOL     OW 4048   1.297   3.396   3.023  0.4016  0.6124  0.4665
 1344SOL    HW1 4049   1.361   3.434   3.084  0.7550  0.1884  0.3670
 1344SOL    HW2 4050   1.223   3.370   3.078  0.7490  0.1660  0.7325
 1345SOL     OW 4051   3.123   2.443   0.555  0.3598 -0.1005 -0.2981
 1345SOL    HW1 4052   3.065   2.419   0.627  0.2861 -0.4809 -0.4813
 1345SOL    HW2 4053   3.119   2.538   0.552  1.4821  0.0305  1.1276
 1346SOL     OW 4054   0.713   4.490   2.603  0.1569  0.3531 -0.3268
 1346SOL    HW1 4055   0.735   4.581   2.585  0.1814  0.5764  0.7625
 1346SOL    HW2 4056   0.620   4.483   2.582  0.0566  0.7384 -0.0199
 1347SOL     OW 4057   2.500   2.005   0.335 -0.0957 -0.2117 -0.1333
 1347SOL    HW1 4058   2.492   1.917   0.370 -1.1634  0.5469  1.6755
 1347SOL    HW2 4059   2.411   2.030   0.311 -0.0457  0.8688  0.7149
 1348SOL     OW 4060   0.312   0.148   0.104 -0.1104 -0.2777  0.3563
 1348SOL    HW1 4061   0.397   0.182   0.076 -0.4370 -0.0119 -0.3334
 1348SOL    HW2 4062   0.287   0.207   0.176  0.1334 -0.1531  0.3431
 1349SOL     OW 4063   2.236   2.612   2.826 -0.4667 -0.0790 -0.3556
 1349SOL    HW1 4064   2.217   2.656   2.909 -0.5286 -0.5944 -0.0861
 1349SOL    HW2 4065   2.332   2.616   2.819 -0.6092  2.3537 -1.6237
 1350SOL     OW 4066   1.787   0.214   2.146  0.5622  0.2560  0.5432
 1350SOL    HW1 4067   1.839   0.247   2.218 -0.8364 -0.0031  1.7185
 1350SOL    HW2 4068   1.723   0.156   2.187  0.3963 -0.7319 -1.0202
 1351SOL     OW 4069   1.775   2.610   2.536  0.1200  0.4732  0.2364
 1351SOL    HW1 4070   1.717   2.587   2.609  0.9428  0.0199  0.7632
 1351SOL    HW2 4071   1.821   2.688   2.565 -1.3162  1.7525 -0.8047
 1352SOL     OW 4072   3.503   1.230   1.062  0.1038 -0.1525  0.1718
 1352SOL    HW1 4073   3.545   1.181   1.133 -0.9404 -0.8514  0.3246
 1352SOL    HW2 4074   3.412   1.199   1.061 -0.1057  0.4327 -0.9528
 1353SOL     OW 4075   4.535   3.131   2.789 -0.9081 -0.5049 -0.0079
 1353SOL    HW1 4076   4.572   3.210   2.828 -1.2220 -1.1573  1.6895
 1353SOL    HW2 4077   4.569   3.060   2.843 -2.6648 -1.3187  0.0925
 1354SOL     OW 4078   1.074   4.648   2.753 -0.2832 -0.0664 -0.5169
 1354SOL    HW1 4079   1.155   4.669   2.705  1.4815  1.8701  2.9320
 1354SOL    HW2 4080   1.030   4.732   2.763 -0.9440 -0.5353  0.5948
 1355SOL     OW 4081   3.198   3.580   1.310  0.4467 -0.1387 -0.7327
 1355SOL    HW1 4082   3.263   3.579   1.380 -0.2956  0.3285 -0.0078
 1355SOL    HW2 4083   3.249   3.575   1.229  1.3139 -0.8814 -0.1618
 1356SOL     OW 4084   4.503   3.084   3.171  0.1462  0.2401 -0.2466
 1356SOL    HW1 4085   4.514   3.173   3.140  0.6863  0.0555 -0.6010
 1356SOL    HW2 4086   4.592   3.053   3.188  0.0136 -0.4378 -0.7309
 1357SOL     OW 4087   4.020   2.793   2.417  0.2489 -0.5955  0.2732
 1357SOL    HW1 4088   3.962   2.818   2.344  1.3636 -1.6514 -1.0292
 1357SOL    HW2 4089   4.099   2.845   2.403 -0.3255  0.8520  2.0538
 1358SOL     OW 4090   3.451   2.165   0.699 -0.6315 -0.3739  0.3166
 1358SOL    HW1 4091   3.442   2.238   0.638  0.7586 -0.3273  0.1235
 1358SOL    HW2 4092   3.435   2.087   0.647  1.7225 -0.4115 -0.4635
 1359SOL     OW 4093   1.204   4.300   0.905 -0.3637 -0.0492  0.0342
 1359SOL    HW1 4094   1.277   4.275   0.848  1.2574  1.0517  1.5294
 1359SOL    HW2 4095   1.159   4.369   0.856  0.5108  0.3104 -0.2954
 1360SOL     OW 4096   1.736   0.340   0.336 -0.1256 -0.1670  0.5868
 1360SOL    HW1 4097   1.688   0.398   0.278 -0.1496  0.0128  0.7875
 1360SOL    HW2 4098   1.675   0.269   0.355  0.0262 -0.4483  0.0520
 1361SOL     OW 4099   2.185   3.665   0.372 -0.0531  0.0524 -0.2923
 1361SOL    HW1 4100   2.264   3.661   0.425 -0.6595  0.4524  0.6808
 1361SOL    HW2 4101   2.160   3.757   0.374 -0.6024 -0.0880 -0.4918
 1362SOL     OW 4102   3.744   2.797   2.915 -0.2741  0.1433 -0.1011
 1362SOL    HW1 4103   3.820   2.793   2.857  0.4366 -2.3282  0.8942
 1362SOL    HW2 4104   3.731   2.707   2.944 -2.0011  0.9352  1.8124
 1363SOL     OW 4105   2.122   1.603   0.628 -0.3979  0.3534  0.0061
 1363SOL    HW1 4106   2.051   1.559   0.675  0.0522  0.1847  0.5401
 1363SOL    HW2 4107   2.202   1.567   0.666 -0.0229  0.5009 -0.6290
 1364SOL     OW 4108   1.612   1.691   0.102  0.3842 -0.1306 -0.3214
 1364SOL    HW1 4109   1.575   1.773   0.135  0.0777 -0.8388  1.1547
 1364SOL    HW2 4110   1.704   1.693   0.131 -0.0815 -1.1046  1.3306
 1365SOL     OW 4111   1.150   0.001   1.005 -0.9640 -0.6026  0.7484
 1365SOL    HW1 4112   1.065   0.044   1.007 -0.7689 -0.2045  2.6264
 1365SOL    HW2 4113   1.148  -0.062   1.077  0.6649  0.1680  1.5371
 1366SOL     OW 4114   1.516   4.301   1.770 -0.4692  0.3919  0.2103
 1366SOL    HW1 4115   1.608   4.314   1.792 -0.2743 -0.0236 -0.3429
 1366SOL    HW2 4116   1.468   4.354   1.834  0.2198  3.1487 -1.3821
 1367SOL     OW 4117   3.045   3.292   3.131 -0.7876 -0.5978  0.3250
 1367SOL    HW1 4118   3.138   3.306   3.149 -0.5183 -0.6884 -0.9376
 1367SOL    HW2 4119   3.043   3.231   3.058 -1.8462 -0.6649  0.3918
 1368SOL     OW 4120   3.422   0.752   2.311  0.8351 -0.3003 -0.1187
 1368SOL    HW1 4121   3.456   0.688   2.373 -0.7005 -1.0170  0.0127
 1368SOL    HW2 4122   3.397   0.700   2.235  0.0935  0.2225 -0.2358
 1369SOL     OW 4123   0.684   2.146   0.246  0.2485 -0.0917  0.4775
 1369SOL    HW1 4124   0.719   2.057   0.246  0.0827 -0.1706 -0.7054
 1369SOL    HW2 4125   0.753   2.199   0.205 -0.0311  0.1623  0.3289
 1370SOL     OW 4126   4.324   1.842   2.622  0.1342  0.2751  0.4288
 1370SOL    HW1 4127   4.299   1.752   2.641 -2.1134  0.3224 -1.7283
 1370SOL    HW2 4128   4.420   1.842   2.626  0.3793 -2.8565 -1.8333
 1371SOL     OW 4129   3.424   0.995   0.753 -0.7579  0.1903 -0.0129
 1371SOL    HW1 4130   3.423   1.088   0.774 -2.3000  0.2298 -0.1179
 1371SOL    HW2 4131   3.516   0.970   0.760 -0.4386  1.4881  1.0131
 1372SOL     OW 4132   3.490   4.387   3.106 -0.5200  0.3122 -0.1200
 1372SOL    HW1 4133   3.479   4.296   3.134 -1.0184  0.1405 -0.8603
 1372SOL    HW2 4134   3.584   4.405   3.119 -0.5967  0.0167  0.9610
 1373SOL     OW 4135   3.540   1.987   2.074 -0.3077 -0.3215 -0.1692
 1373SOL    HW1 4136   3.573   1.987   2.163 -0.8340  2.2080  0.1022
 1373SOL    HW2 4137   3.451   1.953   2.081 -0.6684  0.7203  0.4351
 1374SOL     OW 4138   3.960   4.133   1.542 -0.1015  0.2714 -0.0116
 1374SOL    HW1 4139   3.867   4.118   1.561  0.3136  0.7047  2.8302
 1374SOL    HW2 4140   4.004   4.055   1.574  0.6714  0.8316  0.3181
 1375SOL     OW 4141   3.734   4.212   2.362 -0.3943  0.3046  0.3906
 1375SOL    HW1 4142   3.770   4.167   2.438 -1.7693  0.9433  1.4716
 1375SOL    HW2 4143   3.807   4.262   2.326  0.6114 -1.0578  0.4468
 1376SOL     OW 4144   1.942   2.952   3.304 -0.0879 -0.9797 -0.1086
 1376SOL    HW1 4145   1.881   2.938   3.231 -0.2862 -0.8764  0.0350
 1376SOL    HW2 4146   1.977   2.865   3.323  0.3333 -0.9290 -0.6459
 1377SOL     OW 4147   4.364   0.350   0.004 -0.4785 -0.4854 -0.2434
 1377SOL    HW1 4148   4.458   0.333   0.012 -0.1240  1.3776 -0.0702
 1377SOL    HW2 4149   4.326   0.308   0.081 -0.1035 -2.9603 -1.2869
 1378SOL     OW 4150   4.033   4.615   0.640  0.2588  0.1818 -0.4093
 1378SOL    HW1 4151   4.077   4.634   0.557 -2.3024  0.0782 -1.9002
 1378SOL    HW2 4152   4.022   4.520   0.641 -1.0007  0.3065 -0.6946
 1379SOL     OW 4153   0.170   4.192   1.652  0.2523  0.5575 -0.4192
 1379SOL    HW1 4154   0.078   4.165   1.644 -0.2146  1.9124 -0.0691
 1379SOL    HW2 4155   0.207   4.177   1.565 -0.2909 -0.0367 -0.5553
 1380SOL     OW 4156   4.702   1.600   2.013 -0.5465 -0.1143  0.3149
 1380SOL    HW1 4157   4.691   1.600   2.108 -1.7976  0.9069  0.1952
 1380SOL    HW2 4158   4.648   1.527   1.982  1.5888 -1.8951  0.4988
 1381SOL     OW 4159   2.637   4.270   0.449 -0.0029  0.1444  0.2723
 1381SOL    HW1 4160   2.687   4.285   0.530  1.1020  0.9402 -0.5208
 1381SOL    HW2 4161   2.702   4.236   0.387 -0.9826 -1.1520 -0.0914
 1382SOL     OW 4162   1.626   2.886   0.303 -0.2307 -0.2631 -0.3465
 1382SOL    HW1 4163   1.596   2.970   0.337 -0.1471  0.0199 -0.9648
 1382SOL    HW2 4164   1.580   2.875   0.220 -0.9959 -1.2985  0.1872
 1383SOL     OW 4165   1.750   2.056   1.915  0.1846 -0.1099 -0.1034
 1383SOL    HW1 4166   1.842   2.032   1.907 -0.4740 -2.7293 -1.0015
 1383SOL    HW2 4167   1.742   2.136   1.864  1.7336 -0.6293 -1.2516
 1384SOL     OW 4168   1.225   2.371   1.924 -0.6921 -0.1348 -0.3120
 1384SOL    HW1 4169   1.283   2.401   1.994 -2.8596  3.9120  0.0033
 1384SOL    HW2 4170   1.170   2.304   1.966  0.2207 -0.1501  0.8986
 1385SOL     OW 4171   1.864   1.406   1.690 -0.0257 -0.5743 -0.2358
 1385SOL    HW1 4172   1.780   1.411   1.644  0.3586 -2.1000 -1.1742
 1385SOL    HW2 4173   1.926   1.377   1.623  1.7842  2.5890 -0.1514
 1386SOL     OW 4174   2.636   1.140   3.028  0.1632 -0.2453 -0.2732
 1386SOL    HW1 4175   2.619   1.078   2.956  0.0380 -0.2831 -0.2125
 1386SOL    HW2 4176   2.724   1.118   3.058  0.4224  0.1236 -0.7635
 1387SOL     OW 4177   1.702   0.481   1.010  0.2351 -0.8021 -0.6087
 1387SOL    HW1 4178   1.610   0.485   1.037  0.4951 -2.5768  0.7127
 1387SOL    HW2 4179   1.712   0.554   0.949 -1.8441 -0.0857 -0.1801
 1388SOL     OW 4180   2.386   3.966   1.525  0.1445  0.2717 -0.4540
 1388SOL    HW1 4181   2.398   3.879   1.488  1.8612  0.6078 -0.7828
 1388SOL    HW2 4182   2.362   3.950   1.616  1.0453 -0.5678 -0.3414
 1389SOL     OW 4183   1.999   0.553   0.607  0.2405  0.7014  0.2292
 1389SOL    HW1 4184   1.903   0.548   0.616  0.0255  1.7258 -1.1837
 1389SOL    HW2 4185   2.013   0.614   0.534  1.9853  0.7298  0.5551
 1390SOL     OW 4186   2.270   1.033   2.052  0.3334  1.0752  0.3657
 1390SOL    HW1 4187   2.357   1.064   2.076 -0.1308  1.3038  1.8688
 1390SOL    HW2 4188   2.213   1.108   2.066 -0.3461  0.4579  1.0299
 1391SOL     OW 4189   0.180   3.795   2.175  0.0823 -0.7359  0.1062
 1391SOL    HW1 4190   0.123   3.858   2.130  0.5945 -0.4315 -0.1249
 1391SOL    HW2 4191   0.258   3.789   2.119  0.7436 -0.3235  0.9631
 1392SOL     OW 4192   2.845   1.515   0.034  0.2858 -0.3094 -0.1187
 1392SOL    HW1 4193   2.939   1.518   0.018  0.1371  1.0203 -0.9089
 1392SOL    HW2 4194   2.805   1.549  -0.046 -0.9287 -1.6340 -0.1203
 1393SOL     OW 4195   3.136   2.242   1.125 -0.3670  0.4029  0.1800
 1393SOL    HW1 4196   3.141   2.172   1.060 -0.1205  1.2252 -0.7174
 1393SOL    HW2 4197   3.042   2.263   1.130 -0.5644 -0.6598  1.2061
 1394SOL     OW 4198   0.830   1.418   1.800 -0.6082  0.0807  0.4255
 1394SOL    HW1 4199   0.766   1.361   1.842 -1.5092  0.0884 -0.8769
 1394SOL    HW2 4200   0.777   1.481   1.750  0.3960  1.0394  0.5165
 1395SOL     OW 4201   2.442   1.707   1.834 -0.2797  0.2578  0.2800
 1395SOL    HW1 4202   2.535   1.723   1.818 -0.5088 -0.5919 -2.2601
 1395SOL    HW2 4203   2.400   1.722   1.750 -2.4698  0.4632  1.3324
 1396SOL     OW 4204   4.482   0.794   1.079 -0.1381 -0.6157 -0.0165
 1396SOL    HW1 4205   4.564   0.822   1.038 -0.2956  1.5514  1.0296
 1396SOL    HW2 4206   4.419   0.792   1.007  0.6246 -1.5792 -0.6910
 1397SOL     OW 4207   2.587   1.326   0.856 -0.4151 -0.1114 -0.3781
 1397SOL    HW1 4208   2.576   1.358   0.946 -1.4072 -0.1923 -0.4605
 1397SOL    HW2 4209   2.631   1.397   0.810  0.0365 -0.0435  0.1578
 1398SOL     OW 4210   3.361   1.274   0.055  0.3062  0.2430 -0.2461
 1398SOL    HW1 4211   3.363   1.310   0.143  1.5757 -0.0128 -0.1424
 1398SOL    HW2 4212   3.272   1.240   0.044 -0.4144  1.8666  0.2613
 1399SOL     OW 4213   3.601   1.427   0.429 -0.2124  0.1526  0.1313
 1399SOL    HW1 4214   3.577   1.336   0.446 -0.5378  0.3269  0.6188
 1399SOL    HW2 4215   3.659   1.422   0.353  1.4604 -0.6710  1.4008
 1400SOL     OW 4216   0.500   0.135   0.845 -0.1785 -0.1386  0.0591
 1400SOL    HW1 4217   0.424   0.146   0.788  0.8316 -1.5791 -1.7217
 1400SOL    HW2 4218   0.554   0.069   0.799  1.6633  0.1210  1.7215
 1401SOL     OW 4219   2.308   1.436   2.309  0.6351  0.4891  0.1157
 1401SOL    HW1 4220   2.276   1.365   2.253 -0.0979  1.1665 -0.3482
 1401SOL    HW2 4221   2.235   1.455   2.367  0.4685  1.4887 -0.3923
 1402SOL     OW 4222   2.395   0.916   3.081  0.4529 -0.2174 -0.0298
 1402SOL    HW1 4223   2.355   0.993   3.042  0.6236  1.0823  2.1585
 1402SOL    HW2 4224   2.364   0.916   3.172 -1.3093 -4.0245 -0.4326
 1403SOL     OW 4225   3.408   1.559   0.237  0.0246 -0.3226  0.7690
 1403SOL    HW1 4226   3.357   1.478   0.244 -0.3063 -0.1483  0.4423
 1403SOL    HW2 4227   3.458   1.563   0.318 -2.8626  1.1124  2.6357
 1404SOL     OW 4228   2.106   3.858   3.330 -0.3954 -0.1780 -0.3877
 1404SOL    HW1 4229   2.167   3.897   3.268 -0.1722 -2.3463 -1.6363
 1404SOL    HW2 4230   2.117   3.909   3.411  0.7952  1.4150 -1.4964
 1405SOL     OW 4231   3.870   2.341   1.395  0.1960 -0.0698  0.1557
 1405SOL    HW1 4232   3.782   2.355   1.428 -1.6194 -0.9773 -3.7354
 1405SOL    HW2 4233   3.894   2.254   1.427  0.1211  0.5353  1.9468
 1406SOL     OW 4234   1.487   0.684   0.425 -0.0579 -0.3431  0.3933
 1406SOL    HW1 4235   1.485   0.773   0.389  1.3893 -0.3489  0.2564
 1406SOL    HW2 4236   1.453   0.629   0.354 -1.1503  0.0931  0.5480
 1407SOL     OW 4237   4.563   2.167   2.842 -0.2378  0.2898  0.1188
 1407SOL    HW1 4238   4.531   2.098   2.784 -1.4968  0.3026  0.7708
 1407SOL    HW2 4239   4.630   2.124   2.895 -0.3223 -0.1792 -0.1480
 1408SOL     OW 4240   2.351   2.739   1.380  0.0112  0.2062 -0.3780
 1408SOL    HW1 4241   2.271   2.776   1.341  0.0474  2.4473  1.4432
 1408SOL    HW2 4242   2.347   2.766   1.472  2.9045  0.4722 -0.2463
 1409SOL     OW 4243   3.238   3.584   1.025 -0.0298 -0.2976  0.3399
 1409SOL    HW1 4244   3.163   3.581   0.965  0.0691  0.8986  0.1306
 1409SOL    HW2 4245   3.305   3.632   0.976  0.2764  0.1250  1.1643
 1410SOL     OW 4246   1.420   2.462   2.117 -0.2031  0.3377 -0.4023
 1410SOL    HW1 4247   1.409   2.439   2.209 -1.8101  0.2866 -0.5848
 1410SOL    HW2 4248   1.508   2.432   2.095  0.0805  0.0660  1.0278
 1411SOL     OW 4249   1.624   1.294   1.293 -0.3743 -0.6047  0.1965
 1411SOL    HW1 4250   1.611   1.200   1.304  1.2063 -0.7079  1.6087
 1411SOL    HW2 4251   1.718   1.304   1.279 -0.6663  0.6966 -1.1302
 1412SOL     OW 4252   4.694   4.004   0.035 -0.2934 -0.7818 -0.0925
 1412SOL    HW1 4253   4.774   3.952   0.045  0.3127  0.4557  2.1586
 1412SOL    HW2 4254   4.723   4.094   0.044 -1.3719  0.0756 -3.6303
 1413SOL     OW 4255   4.455   4.394   0.827 -0.8543 -0.0883  0.5023
 1413SOL    HW1 4256   4.545   4.364   0.821  0.5242  3.6911 -0.3341
 1413SOL    HW2 4257   4.412   4.355   0.751 -0.1528 -2.3442  1.1828
 1414SOL     OW 4258   4.026   2.339   2.408  0.8655  0.3850 -0.1406
 1414SOL    HW1 4259   3.949   2.381   2.370  1.1698  0.2155 -0.9728
 1414SOL    HW2 4260   3.997   2.251   2.430  0.4765  0.7246  0.7597
 1415SOL     OW 4261   0.990   3.963   2.072 -0.0004 -0.3015 -1.0991
 1415SOL    HW1 4262   0.959   3.906   2.143 -3.2533  0.9055 -1.3692
 1415SOL    HW2 4263   1.072   3.923   2.043 -0.4168 -2.8992  0.9091
 1416SOL     OW 4264   2.243   3.429   2.806 -0.0007 -0.1443  0.2009
 1416SOL    HW1 4265   2.300   3.491   2.851 -1.2066  0.0404  1.5171
 1416SOL    HW2 4266   2.298   3.352   2.793  1.7177  1.3201 -1.9999
 1417SOL     OW 4267   3.370   3.022   1.847  0.3883 -0.3456 -0.4027
 1417SOL    HW1 4268   3.406   3.009   1.935 -0.5102 -1.5944 -0.1942
 1417SOL    HW2 4269   3.281   2.988   1.852 -1.5918  4.1137 -0.4533
 1418SOL     OW 4270   4.450   4.252   2.680 -0.6928  0.1715 -0.0852
 1418SOL    HW1 4271   4.365   4.294   2.685 -1.0177 -0.4747  0.0253
 1418SOL    HW2 4272   4.507   4.304   2.737 -0.6587  1.3879 -1.1876
 1419SOL     OW 4273   3.488   0.782   2.742 -0.1321  0.2983 -0.4124
 1419SOL    HW1 4274   3.429   0.834   2.688 -0.7188  1.0149  0.8688
 1419SOL    HW2 4275   3.431   0.719   2.786  0.4477 -0.8285 -1.2109
 1420SOL     OW 4276   0.551   0.563   3.079 -0.1872  0.2310 -0.1588
 1420SOL    HW1 4277   0.608   0.587   3.152 -0.2503  1.1695 -0.4137
 1420SOL    HW2 4278   0.610   0.521   3.016 -0.1311 -0.5808  0.4096
 1421SOL     OW 4279   0.312   3.561   1.870 -0.5560  0.3753 -0.4300
 1421SOL    HW1 4280   0.278   3.629   1.810 -1.0060  0.0375 -0.5600
 1421SOL    HW2 4281   0.306   3.601   1.957 -2.0437  0.0387 -0.3543
 1422SOL     OW 4282   3.282   3.689   3.064  0.1538 -0.1602  0.3568
 1422SOL    HW1 4283   3.320   3.604   3.040  0.3198  0.5297 -2.1075
 1422SOL    HW2 4284   3.357   3.742   3.093  0.3195 -0.3217  0.2240
 1423SOL     OW 4285   2.199   3.222   2.090  0.1977  0.2381  0.6757
 1423SOL    HW1 4286   2.270   3.272   2.131  0.3177  0.6996 -0.0776
 1423SOL    HW2 4287   2.179   3.270   2.009 -1.2635  0.3482  1.0777
 1424SOL     OW 4288   4.494   4.252   1.846  0.2677  0.7859  0.6103
 1424SOL    HW1 4289   4.537   4.337   1.844 -0.2486  1.0585 -1.0946
 1424SOL    HW2 4290   4.447   4.250   1.929  1.2322  1.6596  1.1986
 1425SOL     OW 4291   3.877   1.479   1.338  0.2010 -0.0498  0.1955
 1425SOL    HW1 4292   3.886   1.549   1.403 -1.1876  1.5849 -1.2677
 1425SOL    HW2 4293   3.841   1.523   1.261  0.4467 -2.1868 -1.2062
 1426SOL     OW 4294   0.780   2.609   2.023  0.4569  0.2536  0.0962
 1426SOL    HW1 4295   0.800   2.542   1.958 -0.7991 -0.0800  0.0255
 1426SOL    HW2 4296   0.836   2.588   2.098 -0.8407 -1.6879  0.5923
 1427SOL     OW 4297   4.494   2.561   1.608 -0.0421  0.7125 -0.1603
 1427SOL    HW1 4298   4.527   2.492   1.551  0.3137  0.1261  0.7290
 1427SOL    HW2 4299   4.526   2.538   1.695  0.2362  2.0937  0.1392
 1428SOL     OW 4300   0.903   0.191   1.131 -0.0078  0.1913 -0.1633
 1428SOL    HW1 4301   0.947   0.188   1.216  0.8091 -0.1379 -0.5851
 1428SOL    HW2 4302   0.810   0.181   1.151  0.0593  1.3152  0.7858
 1429SOL     OW 4303   0.414   4.102   0.641  0.6292  0.1164 -0.6179
 1429SOL    HW1 4304   0.361   4.083   0.564  0.8477  0.8129 -0.9543
 1429SOL    HW2 4305   0.396   4.195   0.660  0.6606 -0.0163  0.1061
 1430SOL     OW 4306   3.686   3.206   1.377 -0.2175 -0.2384 -0.4383
 1430SOL    HW1 4307   3.770   3.241   1.345  0.3399 -0.6403  0.5220
 1430SOL    HW2 4308   3.662   3.265   1.448 -0.2691 -0.6639 -0.0985
 1431SOL     OW 4309   3.384   1.745   2.576  0.0362 -0.4282  0.4526
 1431SOL    HW1 4310   3.324   1.671   2.587 -0.4436  0.0638  1.1608
 1431SOL    HW2 4311   3.471   1.704   2.573 -0.1915 -0.9945  1.2111
 1432SOL     OW 4312   0.430   3.761   2.053  0.2282  0.1047 -0.2605
 1432SOL    HW1 4313   0.476   3.699   2.109  1.7023  0.4143 -1.0728
 1432SOL    HW2 4314   0.499   3.814   2.014 -0.9137  1.5177 -0.4744
 1433SOL     OW 4315   4.405   3.143   0.715 -0.6230  0.8103 -0.0917
 1433SOL    HW1 4316   4.424   3.139   0.621 -1.0663 -0.2462 -0.1510
 1433SOL    HW2 4317   4.455   3.218   0.746  1.6702 -0.3729 -0.6826
 1434SOL     OW 4318   2.901   0.271   2.406  0.8036 -0.0702 -0.4615
 1434SOL    HW1 4319   2.868   0.349   2.362  0.0198 -0.8295 -1.2707
 1434SOL    HW2 4320   2.946   0.222   2.337  0.0756 -0.9912 -0.3082
 1435SOL     OW 4321   2.763   3.160   1.354  0.3289 -0.4999  0.3032
 1435SOL    HW1 4322   2.700   3.205   1.410  2.2439 -0.2661  2.4336
 1435SOL    HW2 4323   2.817   3.231   1.317 -0.6333 -0.6855 -1.6062
 1436SOL     OW 4324   3.261   0.089   0.528 -0.7237  0.8518  0.0777
 1436SOL    HW1 4325   3.255   0.049   0.441 -0.3623  1.6310 -0.3174
 1436SOL    HW2 4326   3.176   0.131   0.541 -0.6968  0.9284  0.0048
 1437SOL     OW 4327   3.578   0.533   0.043  0.1112 -0.1597  0.4068
 1437SOL    HW1 4328   3.597   0.615  -0.004 -0.3700  0.5938  1.4834
 1437SOL    HW2 4329   3.575   0.559   0.135 -0.9665 -1.2271  0.6926
 1438SOL     OW 4330   2.147   0.671   0.802 -0.3253  0.2319 -0.0068
 1438SOL    HW1 4331   2.238   0.655   0.775  0.2372 -0.2776  2.0152
 1438SOL    HW2 4332   2.095   0.653   0.723  1.3100  0.5364 -1.2123
 1439SOL     OW 4333   0.519   3.082   0.870  0.2124  0.1818 -0.4539
 1439SOL    HW1 4334   0.445   3.026   0.894 -1.8464  2.6827 -0.5460
 1439SOL    HW2 4335   0.558   3.108   0.953 -1.8665  2.3665 -0.0637
 1440SOL     OW 4336   3.259   2.150   1.511  0.3247 -0.3915  0.2982
 1440SOL    HW1 4337   3.311   2.070   1.524  1.2102  0.2465  0.8016
 1440SOL    HW2 4338   3.205   2.156   1.589 -2.9294 -2.7219 -1.5195
 1441SOL     OW 4339   2.171   1.224   2.503 -0.2130 -0.4712 -0.4536
 1441SOL    HW1 4340   2.251   1.182   2.472 -0.0175 -1.6150  1.4543
 1441SOL    HW2 4341   2.101   1.174   2.462  0.0487 -1.4083  0.1958
 1442SOL     OW 4342   4.007   1.805   3.200 -0.1661  0.2180 -0.3055
 1442SOL    HW1 4343   4.081   1.745   3.190 -1.9297 -2.6142  1.7935
 1442SOL    HW2 4344   3.997   1.815   3.295 -1.8902  1.2673 -0.5517
 1443SOL     OW 4345   0.715   3.905   0.000 -0.4932 -0.0289  0.0603
 1443SOL    HW1 4346   0.763   3.825  -0.019 -2.0051 -0.8242 -0.5021
 1443SOL    HW2 4347   0.646   3.909  -0.066 -0.6593  1.5542  0.2912
 1444SOL     OW 4348   2.249   2.151   0.285  0.0376 -0.4227 -0.8420
 1444SOL    HW1 4349   2.162   2.183   0.265  0.1150  0.0765 -0.3977
 1444SOL    HW2 4350   2.306   2.227   0.273  0.3296 -0.5960 -0.5611
 1445SOL     OW 4351   3.316   2.677   0.327 -0.0259  0.6751  0.0349
 1445SOL    HW1 4352   3.372   2.753   0.346 -1.2057  1.6500 -0.2927
 1445SOL    HW2 4353   3.250   2.678   0.396 -0.0982 -0.0169 -0.0179
 1446SOL     OW 4354   2.337   4.580   1.568  0.2257  0.0639  0.0999
 1446SOL    HW1 4355   2.330   4.602   1.661 -1.7670 -0.2324  0.0738
 1446SOL    HW2 4356   2.371   4.660   1.528 -0.4203  0.7585  0.8892
 1447SOL     OW 4357   1.472   0.999   1.253  0.0092 -0.6767 -0.2277
 1447SOL    HW1 4358   1.390   1.032   1.214  0.2894 -0.8692 -0.9965
 1447SOL    HW2 4359   1.445   0.920   1.301 -0.2521 -0.7535 -0.4957
 1448SOL     OW 4360   4.269   3.765   2.413  0.0994  0.1876 -0.6704
 1448SOL    HW1 4361   4.334   3.834   2.399  0.4583 -0.1615 -0.7487
 1448SOL    HW2 4362   4.216   3.796   2.486 -1.3598  1.7150 -2.2983
 1449SOL     OW 4363   1.483   4.417   2.417  0.7890 -0.0157  0.4354
 1449SOL    HW1 4364   1.413   4.480   2.439 -0.0534 -1.1357  1.0425
 1449SOL    HW2 4365   1.502   4.435   2.325  0.2578  0.8317  0.4717
 1450SOL     OW 4366   0.171   1.803   2.332  0.1159  0.3321  0.2080
 1450SOL    HW1 4367   0.155   1.895   2.307  1.2652  0.4767 -0.0504
 1450SOL    HW2 4368   0.163   1.802   2.427  0.5054  0.7859  0.2466
 1451SOL     OW 4369   3.548   3.792   0.632  0.5857  0.0561  0.6964
 1451SOL    HW1 4370   3.636   3.804   0.667  0.1230 -0.0591  1.9454
 1451SOL    HW2 4371   3.510   3.722   0.685  0.3290 -1.1093 -0.9729
 1452SOL     OW 4372   2.654   0.570   0.400 -0.1816 -0.5670  0.1220
 1452SOL    HW1 4373   2.706   0.650   0.392 -0.4862 -0.4467 -0.7552
 1452SOL    HW2 4374   2.564   0.599   0.386 -0.4276 -0.8687  1.0573
 1453SOL     OW 4375   3.742   2.173   3.005  0.2082 -0.5552  0.0412
 1453SOL    HW1 4376   3.671   2.204   2.949  1.5103  0.8804 -0.9099
 1453SOL    HW2 4377   3.816   2.231   2.984  1.6031 -1.8628  1.1264
 1454SOL     OW 4378   0.636   1.097   0.347  0.5973 -0.3688  0.1602
 1454SOL    HW1 4379   0.729   1.085   0.366  0.9593 -0.9423 -1.6924
 1454SOL    HW2 4380   0.629   1.078   0.253 -0.9174  2.4329 -0.3827
 1455SOL     OW 4381   0.979   3.607   2.866  0.5012  0.5602  0.1388
 1455SOL    HW1 4382   1.074   3.618   2.854  0.8155 -2.1130 -0.3543
 1455SOL    HW2 4383   0.944   3.602   2.777  0.0503  0.3828  0.3229
 1456SOL     OW 4384   1.678   4.429   0.184 -0.1623 -0.2389 -0.0133
 1456SOL    HW1 4385   1.627   4.472   0.116  0.2516  1.2299  0.5615
 1456SOL    HW2 4386   1.644   4.340   0.187 -0.3738 -0.2603 -1.9369
 1457SOL     OW 4387   1.634   1.105   2.702 -0.0629 -0.3837  0.2119
 1457SOL    HW1 4388   1.649   1.060   2.785 -0.6741  1.0635  1.1586
 1457SOL    HW2 4389   1.539   1.117   2.698  0.0776  0.8565  0.0570
 1458SOL     OW 4390   2.334   3.597   0.938 -0.6837 -0.4459  0.3468
 1458SOL    HW1 4391   2.365   3.507   0.950 -1.3283 -0.4573  2.3461
 1458SOL    HW2 4392   2.356   3.640   1.021 -2.2731  0.6603  0.2343
 1459SOL     OW 4393   1.801   0.489   1.299  0.1195 -0.2749  0.7459
 1459SOL    HW1 4394   1.712   0.469   1.269  0.2631 -1.6311  1.1743
 1459SOL    HW2 4395   1.854   0.490   1.219 -0.4631  1.8566  0.3130
 1460SOL     OW 4396   4.515   0.115   1.368  0.1598 -0.4455  0.9742
 1460SOL    HW1 4397   4.533   0.207   1.347  1.3053 -0.8956 -0.0957
 1460SOL    HW2 4398   4.531   0.068   1.287 -0.2052 -1.6360  1.5702
 1461SOL     OW 4399   1.405   0.058   1.035 -0.3837 -0.3242 -0.1164
 1461SOL    HW1 4400   1.457   0.027   0.962  2.2133  1.8834  0.6460
 1461SOL    HW2 4401   1.314   0.043   1.008  0.4676 -0.1135 -3.5337
 1462SOL     OW 4402   1.937   2.295   0.944 -0.2729 -0.2651  0.0478
 1462SOL    HW1 4403   1.954   2.388   0.957  1.1820 -0.6488  1.1620
 1462SOL    HW2 4404   1.906   2.288   0.854 -0.3676  1.2741 -0.0568
 1463SOL     OW 4405   4.289   1.087   0.619  0.2628  0.5671 -0.7011
 1463SOL    HW1 4406   4.244   1.169   0.598 -0.3561  0.2324 -0.6987
 1463SOL    HW2 4407   4.326   1.101   0.706 -0.2574  0.6757 -0.4939
 1464SOL     OW 4408   3.759   0.733   2.760  0.2974  0.0641  0.8860
 1464SOL    HW1 4409   3.752   0.745   2.854 -1.0823  0.3293  0.7606
 1464SOL    HW2 4410   3.673   0.756   2.725  0.9758  0.6257 -0.5159
 1465SOL     OW 4411   1.110   0.883   1.953  0.3958  0.1660 -0.6269
 1465SOL    HW1 4412   1.038   0.939   1.983  1.1145 -0.0966  1.8553
 1465SOL    HW2 4413   1.188   0.934   1.973  0.9587 -0.5189 -1.0851
 1466SOL     OW 4414   0.544   3.133   2.879 -0.4011 -0.1373  0.0784
 1466SOL    HW1 4415   0.451   3.141   2.856 -0.1096  0.5297 -0.9398
 1466SOL    HW2 4416   0.588   3.122   2.795  0.4889 -0.0265  0.5201
 1467SOL     OW 4417   2.047   1.480   2.487 -0.0230  0.3444  0.1535
 1467SOL    HW1 4418   2.092   1.396   2.498  3.9641  2.0047 -1.4229
 1467SOL    HW2 4419   2.066   1.529   2.567 -2.1503 -0.0693  0.9768
 1468SOL     OW 4420   0.447   1.401   0.957 -0.3627 -0.0437  0.2398
 1468SOL    HW1 4421   0.466   1.490   0.926  0.1322  0.0345  0.7435
 1468SOL    HW2 4422   0.498   1.345   0.898  0.5367  0.1012  0.8570
 1469SOL     OW 4423   2.554   0.411   3.036 -0.0755  0.0746  0.8877
 1469SOL    HW1 4424   2.602   0.330   3.052  0.5639 -0.1814 -1.8615
 1469SOL    HW2 4425   2.619   0.471   3.001 -1.4620  0.0714 -1.9048
 1470SOL     OW 4426   4.401   3.607   2.147 -0.2136 -0.1947  0.6585
 1470SOL    HW1 4427   4.479   3.637   2.194  0.4559 -0.7340 -0.0912
 1470SOL    HW2 4428   4.409   3.643   2.059 -0.6379 -0.5383  0.4727
 1471SOL     OW 4429   4.443   1.424   1.741  0.4124  0.2568  0.2188
 1471SOL    HW1 4430   4.375   1.369   1.703  1.7442 -2.2307  1.2226
 1471SOL    HW2 4431   4.459   1.491   1.675 -1.3251 -0.4890 -1.0434
 1472SOL     OW 4432   0.802   3.993   0.283  0.2069  0.4498  0.2770
 1472SOL    HW1 4433   0.807   3.989   0.188 -2.2940 -1.0466  0.1178
 1472SOL    HW2 4434   0.867   3.930   0.313 -1.3696 -1.7543 -0.6419
 1473SOL     OW 4435   3.743   0.124   1.791 -0.1019 -0.5070 -0.1796
 1473SOL    HW1 4436   3.712   0.215   1.792  0.7269 -0.2002  1.1877
 1473SOL    HW2 4437   3.826   0.128   1.744  0.6144 -0.2672  1.0417
 1474SOL     OW 4438   3.495   3.428   3.022  0.4743 -0.0728 -0.4985
 1474SOL    HW1 4439   3.580   3.460   3.053  0.3602 -0.2701  0.0312
 1474SOL    HW2 4440   3.516   3.375   2.945  1.1586 -2.3658  1.1518
 1475SOL     OW 4441   3.706   2.051   2.649 -0.0044 -0.1609 -0.0575
 1475SOL    HW1 4442   3.624   2.075   2.606 -1.1463 -1.3626  1.3313
 1475SOL    HW2 4443   3.753   2.133   2.660 -2.6900  1.2205  2.4311
 1476SOL     OW 4444   3.302   0.019   0.262 -0.1940  0.4071 -0.5237
 1476SOL    HW1 4445   3.280  -0.015   0.175 -1.6871  1.1200 -0.4678
 1476SOL    HW2 4446   3.342   0.104   0.245 -0.5217  0.5639 -0.5283
 1477SOL     OW 4447   4.110   0.761   0.054  0.6984 -0.1881  0.3691
 1477SOL    HW1 4448   4.067   0.777  -0.030  2.3895  0.7655 -0.3629
 1477SOL    HW2 4449   4.186   0.708   0.032  0.9846 -0.2004  1.3510
 1478SOL     OW 4450   3.766   2.207   0.154  0.0840 -0.2869 -0.1801
 1478SOL    HW1 4451   3.677   2.242   0.160  0.7387  1.5246 -0.4343
 1478SOL    HW2 4452   3.812   2.268   0.096  1.5963 -0.9881  0.2291
 1479SOL     OW 4453   1.619   1.722   0.870 -0.5334  0.7377  0.1374
 1479SOL    HW1 4454   1.546   1.737   0.929  0.0629 -0.1984  1.1443
 1479SOL    HW2 4455   1.696   1.724   0.926 -0.1133 -2.2082 -0.1889
 1480SOL     OW 4456   1.674   0.467   0.590  0.1855 -0.2981  0.4018
 1480SOL    HW1 4457   1.705   0.410   0.520  1.3461  1.0457 -0.2289
 1480SOL    HW2 4458   1.606   0.521   0.549  0.4980  0.1356  0.4541
 1481SOL     OW 4459   3.751   2.536   3.011  0.1498  0.3508  0.2327
 1481SOL    HW1 4460   3.685   2.469   2.995  0.9668 -0.8667  1.6812
 1481SOL    HW2 4461   3.834   2.493   2.990  0.6151  1.2810  0.1201
 1482SOL     OW 4462   1.838   3.494   3.326 -0.2110  0.4765  0.3047
 1482SOL    HW1 4463   1.856   3.467   3.416 -1.2485  0.3843  0.5052
 1482SOL    HW2 4464   1.857   3.416   3.273 -2.7456 -0.6243  0.8332
 1483SOL     OW 4465   2.937   3.292   0.070  0.2201  0.1731  0.0382
 1483SOL    HW1 4466   3.013   3.261   0.120  0.2450  2.1201  1.2961
 1483SOL    HW2 4467   2.890   3.350   0.130 -1.5061  0.1478 -1.1912
 1484SOL     OW 4468   0.354   2.089   1.778 -0.0858  0.5196  1.0709
 1484SOL    HW1 4469   0.325   2.083   1.687 -0.7162  0.1379  1.2887
 1484SOL    HW2 4470   0.448   2.073   1.774 -0.6230 -3.9821  0.8954
 1485SOL     OW 4471   0.460   3.334   1.632  0.0967 -0.6369 -0.4043
 1485SOL    HW1 4472   0.528   3.379   1.683  1.0088 -1.3716 -0.9499
 1485SOL    HW2 4473   0.401   3.298   1.699  1.1678 -1.4173  0.1701
 1486SOL     OW 4474   3.957   3.312   2.380  0.2501 -0.1225 -0.0789
 1486SOL    HW1 4475   3.966   3.391   2.433  0.8321 -0.0332 -0.2937
 1486SOL    HW2 4476   3.868   3.316   2.345 -0.4507 -0.6112  1.5435
 1487SOL     OW 4477   4.384   1.596   1.207  0.0714  0.3058  0.7538
 1487SOL    HW1 4478   4.429   1.516   1.234  1.4325  0.2158 -1.5064
 1487SOL    HW2 4479   4.453   1.663   1.208 -0.7714  1.1855  1.3883
 1488SOL     OW 4480   4.309   0.819   0.867  0.1273 -0.0392 -0.6137
 1488SOL    HW1 4481   4.313   0.764   0.789 -1.2299 -1.9254  0.5518
 1488SOL    HW2 4482   4.219   0.851   0.869  0.5707  1.2569 -0.6078
 1489SOL     OW 4483   4.632   3.612   1.143 -0.1471  0.1587  0.2849
 1489SOL    HW1 4484   4.651   3.583   1.054  1.6168  0.5331  0.4998
 1489SOL    HW2 4485   4.626   3.531   1.194  2.0141 -0.0050  0.3766
 1490SOL     OW 4486   3.055   4.694   1.907 -0.4796  0.3090 -0.2032
 1490SOL    HW1 4487   3.027   4.679   1.997 -1.3037 -0.5338 -0.5714
 1490SOL    HW2 4488   3.055   4.606   1.868 -0.4952  0.7084 -1.1133
 1491SOL     OW 4489   4.671   0.406   0.241 -0.2232 -0.1947 -0.5366
 1491SOL    HW1 4490   4.589   0.439   0.277  0.6233  1.3559  0.0655
 1491SOL    HW2 4491   4.645   0.362   0.160 -1.4146  2.6866 -1.8863
 1492SOL     OW 4492   2.278   2.722   3.247 -0.2448 -0.4463 -0.0823
 1492SOL    HW1 4493   2.333   2.791   3.284  1.2397 -1.8507  0.4488
 1492SOL    HW2 4494   2.255   2.753   3.159  0.3380  0.7279  0.1666
 1493SOL     OW 4495   1.204   0.987   0.738 -0.0892  0.2209  0.0958
 1493SOL    HW1 4496   1.213   1.015   0.829 -1.6087 -1.7239  0.9224
 1493SOL    HW2 4497   1.187   1.068   0.689  2.8327  1.6042  1.1164
 1494SOL     OW 4498   3.432   4.117   3.083 -0.1875 -0.2502  0.1465
 1494SOL    HW1 4499   3.451   4.036   3.130 -3.8038 -2.9028 -2.3939
 1494SOL    HW2 4500   3.338   4.129   3.094 -0.0456  2.6871 -1.0092
 1495SOL     OW 4501   0.493   1.512   1.990  0.2659 -0.3994  0.6608
 1495SOL    HW1 4502   0.514   1.579   1.925 -1.6368 -0.1466  0.2575
 1495SOL    HW2 4503   0.442   1.558   2.057  0.4758 -1.0867  1.3133
 1496SOL     OW 4504   1.849   3.354   2.884 -0.2625 -0.0147 -0.8170
 1496SOL    HW1 4505   1.931   3.384   2.924 -0.0774  0.3672 -1.4715
 1496SOL    HW2 4506   1.869   3.265   2.854 -1.2335 -1.4640  2.4019
 1497SOL     OW 4507   0.206   0.005   0.775 -0.0254 -1.0767  0.2168
 1497SOL    HW1 4508   0.236   0.095   0.763  1.1174 -1.5133 -0.3744
 1497SOL    HW2 4509   0.140   0.011   0.844 -0.3351  0.2770 -0.1607
 1498SOL     OW 4510   4.531   3.328   0.885 -0.1725  0.0458  0.5241
 1498SOL    HW1 4511   4.558   3.417   0.908 -0.1761 -0.1535  1.3380
 1498SOL    HW2 4512   4.576   3.272   0.949 -0.3451 -0.5170  0.1586
 1499SOL     OW 4513   0.857   2.804   2.472 -0.2914  0.1224 -0.4244
 1499SOL    HW1 4514   0.799   2.853   2.414 -0.4032  1.9224  1.1523
 1499SOL    HW2 4515   0.929   2.776   2.415 -0.7775  1.1801 -1.5911
 1500SOL     OW 4516   4.119   2.112   3.151  0.0942  0.0513  0.0629
 1500SOL    HW1 4517   4.113   2.199   3.112 -0.3564 -0.1414 -0.2945
 1500SOL    HW2 4518   4.030   2.079   3.152  0.3458 -0.6595 -0.3665
 1501SOL     OW 4519   1.395   3.727   2.288  0.2870  1.0286  0.2049
 1501SOL    HW1 4520   1.451   3.655   2.317 -0.0246  0.3524 -0.8269
 1501SOL    HW2 4521   1.456   3.793   2.254  0.5573  1.1300  0.8794
 1502SOL     OW 4522   0.124   0.038   2.886 -0.7054  0.1151 -0.3798
 1502SOL    HW1 4523   0.218   0.052   2.899 -0.5554  0.3904 -1.5692
 1502SOL    HW2 4524   0.095   0.116   2.838 -1.1548 -0.8038 -1.6499
 1503SOL     OW 4525   0.463   4.675   1.933 -0.1692 -0.3232 -0.0511
 1503SOL    HW1 4526   0.508   4.685   1.849  0.4125 -0.9169  0.1808
 1503SOL    HW2 4527   0.371   4.685   1.912  0.0503  0.8090 -0.5595
 1504SOL     OW 4528   2.514   2.583   2.318 -0.3553 -0.4623  0.5672
 1504SOL    HW1 4529   2.588   2.619   2.367  1.1439  0.4363 -2.1431
 1504SOL    HW2 4530   2.508   2.492   2.348  1.8966 -0.5826  0.8658
 1505SOL     OW 4531   0.003   0.994   1.847 -0.0921 -0.2937  0.1309
 1505SOL    HW1 4532   0.047   0.955   1.772 -1.4642 -2.2887  0.2746
 1505SOL    HW2 4533   0.074   1.027   1.902  0.9618  0.7258 -1.7350
 1506SOL     OW 4534   1.500   2.975   1.456  0.0465  0.8506  0.2823
 1506SOL    HW1 4535   1.410   2.948   1.436  0.4511  1.0334 -1.9669
 1506SOL    HW2 4536   1.490   3.052   1.511 -1.1780  0.8583  0.0738
 1507SOL     OW 4537   3.607   3.221   1.942  0.1816  0.0869 -0.1192
 1507SOL    HW1 4538   3.566   3.244   2.025  2.9394 -0.9367  1.6896
 1507SOL    HW2 4539   3.578   3.132   1.924 -1.1740  0.6476 -0.8091
 1508SOL     OW 4540   0.050   0.917   0.649 -0.0494 -0.5864 -0.3631
 1508SOL    HW1 4541   0.108   0.915   0.573  1.7316  0.7214  0.8499
 1508SOL    HW2 4542  -0.027   0.965   0.620  0.9326  0.5542 -1.1592
 1509SOL     OW 4543   2.990   3.986   1.902  0.6430 -0.1444 -0.2994
 1509SOL    HW1 4544   2.976   4.012   1.811  0.4701  0.6081 -0.0699
 1509SOL    HW2 4545   2.905   3.951   1.930  0.6249 -0.1438 -0.3529
 1510SOL     OW 4546   2.929   3.989   1.374 -0.0074  0.1198  0.5471
 1510SOL    HW1 4547   2.900   3.937   1.449  0.5029 -1.5196 -0.3500
 1510SOL    HW2 4548   2.937   3.926   1.302 -0.7944  1.6813 -0.9969
 1511SOL     OW 4549   2.999   2.445   0.781 -0.1538 -0.0716  0.4662
 1511SOL    HW1 4550   3.000   2.391   0.860  2.8274  2.5137  2.4051
 1511SOL    HW2 4551   2.954   2.525   0.808 -1.6364 -0.1927 -1.4126
 1512SOL     OW 4552   0.494   2.600   2.035 -0.5138  0.4601 -0.0884
 1512SOL    HW1 4553   0.436   2.529   2.062 -0.4353  0.8644  1.2127
 1512SOL    HW2 4554   0.582   2.567   2.050 -0.4850  0.9950  1.0156
 1513SOL     OW 4555   4.105   3.502   1.590  0.2080  0.6565  0.1235
 1513SOL    HW1 4556   4.050   3.525   1.664  1.3021  1.4943  0.7081
 1513SOL    HW2 4557   4.191   3.483   1.629  0.3059 -0.8462 -0.7289
 1514SOL     OW 4558   2.723   0.378   1.705  0.2499 -0.1941  0.0318
 1514SOL    HW1 4559   2.703   0.368   1.612  0.2348 -0.8817  0.1025
 1514SOL    HW2 4560   2.807   0.424   1.707  0.5041 -0.6354 -0.3344
 1515SOL     OW 4561   4.239   1.574   2.583  0.1796 -0.2985  0.1728
 1515SOL    HW1 4562   4.223   1.493   2.534 -0.2681 -0.7583  1.0608
 1515SOL    HW2 4563   4.169   1.578   2.648  1.2850 -0.2105  1.4103
 1516SOL     OW 4564   3.789   1.821   2.779 -0.0969 -0.1307  0.3248
 1516SOL    HW1 4565   3.764   1.746   2.726  2.2739 -0.9649  0.2975
 1516SOL    HW2 4566   3.756   1.897   2.730  0.1525 -0.9858 -1.2264
 1517SOL     OW 4567   1.973   2.628   0.613 -0.6689  0.0557 -0.2156
 1517SOL    HW1 4568   1.967   2.721   0.591  0.9313  0.3099  0.2832
 1517SOL    HW2 4569   2.001   2.626   0.704  0.5489 -0.8876 -0.5806
 1518SOL     OW 4570   0.574   4.485   2.877 -0.2130 -0.1271  0.2527
 1518SOL    HW1 4571   0.669   4.479   2.871 -0.1534  1.5039 -1.2704
 1518SOL    HW2 4572   0.552   4.445   2.961  1.8150 -0.4871  0.6469
 1519SOL     OW 4573   1.330   1.425   2.859 -0.3697 -0.3365 -0.1589
 1519SOL    HW1 4574   1.324   1.513   2.821 -3.4452 -0.3524  0.0216
 1519SOL    HW2 4575   1.373   1.439   2.943 -1.6084  1.1962  0.2819
 1520SOL     OW 4576   3.396   3.330   0.021 -0.3411  0.0236  0.1559
 1520SOL    HW1 4577   3.423   3.337  -0.071  1.1054 -1.1853  0.4566
 1520SOL    HW2 4578   3.450   3.394   0.067  0.0813 -0.5005  0.3896
 1521SOL     OW 4579   3.172   0.300   0.872 -0.0636  0.2401  0.1904
 1521SOL    HW1 4580   3.140   0.308   0.782 -2.5731  1.6919  1.1183
 1521SOL    HW2 4581   3.131   0.220   0.905  1.8087 -0.9588 -0.2522
 1522SOL     OW 4582   1.127   3.376   0.596  0.5141  0.0252  0.0495
 1522SOL    HW1 4583   1.216   3.363   0.629  1.3157  1.2722 -1.4741
 1522SOL    HW2 4584   1.111   3.302   0.539  0.7056 -0.0391  0.0786
 1523SOL     OW 4585   1.147   2.150   3.135  0.0626 -0.5405 -0.3937
 1523SOL    HW1 4586   1.160   2.063   3.173  0.6204 -0.2228  0.1417
 1523SOL    HW2 4587   1.116   2.204   3.207 -0.1337 -0.2471 -0.6914
 1524SOL     OW 4588   0.941   4.259   1.319  0.5955  0.0389  0.4909
 1524SOL    HW1 4589   0.891   4.295   1.245  0.2391 -0.2658  0.5806
 1524SOL    HW2 4590   0.996   4.191   1.279  2.6122  1.8344  0.0049
 1525SOL     OW 4591   4.040   2.883   0.905 -0.2651 -0.3508 -0.0588
 1525SOL    HW1 4592   3.974   2.938   0.862 -0.8613 -1.9908 -1.3209
 1525SOL    HW2 4593   4.122   2.931   0.893 -0.7687  0.2933 -1.0914
 1526SOL     OW 4594   1.025   4.633   1.407  0.4520  0.1853 -0.1273
 1526SOL    HW1 4595   0.999   4.723   1.428 -1.1260  0.1105 -1.5334
 1526SOL    HW2 4596   1.118   4.640   1.384  0.2305  1.5399 -0.6976
 1527SOL     OW 4597   0.503   1.903   2.749  0.1712  0.1424  0.1703
 1527SOL    HW1 4598   0.514   1.972   2.684 -0.6328 -0.5991 -0.7915
 1527SOL    HW2 4599   0.586   1.855   2.747  0.6982  1.0036  0.7790
 1528SOL     OW 4600   1.794   2.370   2.386 -0.2472 -0.6267 -0.2029
 1528SOL    HW1 4601   1.861   2.318   2.431 -0.6157  0.5187  1.7742
 1528SOL    HW2 4602   1.794   2.454   2.431 -2.5814 -0.3719 -0.5497
 1529SOL     OW 4603   0.368   2.725   0.596  0.4837 -0.1349  0.9897
 1529SOL    HW1 4604   0.286   2.680   0.618  0.7703 -1.4704 -0.4850
 1529SOL    HW2 4605   0.423   2.657   0.558  1.6248  1.1093  0.3361
 1530SOL     OW 4606   0.515   2.812   0.338 -0.0144 -0.1295  0.5423
 1530SOL    HW1 4607   0.420   2.803   0.345 -0.0454 -0.4130 -0.1333
 1530SOL    HW2 4608   0.550   2.741   0.392 -0.2211 -1.4435 -0.9865
 1531SOL     OW 4609   0.587   0.744   2.181 -0.0249  0.0264  0.2320
 1531SOL    HW1 4610   0.643   0.670   2.157 -0.1698  0.1489 -0.5109
 1531SOL    HW2 4611   0.646   0.805   2.225 -0.0146 -0.7565  1.3353
 1532SOL     OW 4612   1.312   0.277   1.642  0.5576  0.2814 -0.1573
 1532SOL    HW1 4613   1.364   0.336   1.697  1.8611  0.1040 -1.1568
 1532SOL    HW2 4614   1.358   0.193   1.646  0.4978  0.1826 -1.2440
 1533SOL     OW 4615   0.302   1.747   0.129 -0.6382 -0.0358 -0.0301
 1533SOL    HW1 4616   0.212   1.717   0.134 -0.2790 -1.3050 -0.7260
 1533SOL    HW2 4617   0.325   1.738   0.036  0.3287 -0.1266  0.2103
 1534SOL     OW 4618   0.497   1.167   3.051 -0.3614 -0.3987  0.2053
 1534SOL    HW1 4619   0.532   1.170   2.962 -2.0627 -1.5933 -0.5694
 1534SOL    HW2 4620   0.558   1.219   3.103  1.3486 -0.6711 -1.4206
 1535SOL     OW 4621   0.074   2.541   2.936  0.3418  0.5149  0.0405
 1535SOL    HW1 4622   0.051   2.533   3.029 -1.9132  1.0471 -0.4173
 1535SOL    HW2 4623   0.165   2.571   2.937  0.8889 -0.9560  2.0305
 1536SOL     OW 4624   1.617   2.498   1.072  0.6704 -0.1942 -0.0676
 1536SOL    HW1 4625   1.587   2.430   1.011 -1.7827 -1.2941  2.1616
 1536SOL    HW2 4626   1.562   2.574   1.051 -0.2461 -0.6049  0.7588
 1537SOL     OW 4627   4.262   3.510   3.223  0.2934 -0.0114 -0.2610
 1537SOL    HW1 4628   4.345   3.540   3.261  0.9457 -0.4231 -1.2884
 1537SOL    HW2 4629   4.241   3.431   3.272  0.1946  0.4135  0.3955
 1538SOL     OW 4630   0.091   3.162   0.641  0.2496 -0.0093 -0.5720
 1538SOL    HW1 4631   0.040   3.106   0.700 -1.2811  0.4377 -1.4136
 1538SOL    HW2 4632   0.160   3.105   0.608 -0.7035 -1.1408 -0.6817
 1539SOL     OW 4633   4.647   3.392   2.842  0.0853  0.0008 -0.1872
 1539SOL    HW1 4634   4.591   3.467   2.823  0.8277  1.3954  2.5471
 1539SOL    HW2 4635   4.730   3.411   2.799 -0.0070  0.3477 -0.2151
 1540SOL     OW 4636   0.004   2.885   2.120 -0.3059 -0.2154 -0.6456
 1540SOL    HW1 4637  -0.064   2.943   2.154 -0.7859 -1.4347  0.5252
 1540SOL    HW2 4638   0.086   2.927   2.146 -0.6297  0.4026 -0.6075
 1541SOL     OW 4639   0.282   2.355   0.552  0.3520  0.2374 -0.0160
 1541SOL    HW1 4640   0.293   2.326   0.643  2.4195 -0.4402 -0.4424
 1541SOL    HW2 4641   0.236   2.283   0.509  1.2567 -0.3738  0.0214
 1542SOL     OW 4642   4.404   2.374   2.965 -0.2205  0.3413 -0.2120
 1542SOL    HW1 4643   4.454   2.306   2.920 -0.2740  1.6709 -2.4315
 1542SOL    HW2 4644   4.463   2.406   3.034  0.1285 -1.3048  0.2900
 1543SOL     OW 4645   3.608   1.926   3.105 -0.4111  0.7075 -0.0504
 1543SOL    HW1 4646   3.525   1.921   3.058  0.3633  2.3216 -1.7194
 1543SOL    HW2 4647   3.645   2.010   3.079  1.0475  0.7243  1.8761
 1544SOL     OW 4648   3.888   4.712   2.560  0.1696  0.0388 -0.5758
 1544SOL    HW1 4649   3.947   4.703   2.486  0.3602 -0.5240 -0.3555
 1544SOL    HW2 4650   3.940   4.754   2.628  0.1547  0.0472 -0.5693
 1545SOL     OW 4651   3.046   0.661   0.603  0.1864  0.5516 -0.2785
 1545SOL    HW1 4652   3.047   0.731   0.669  0.5988  1.8059 -1.5667
 1545SOL    HW2 4653   2.979   0.600   0.634  0.2968  1.1553  1.2418
 1546SOL     OW 4654   0.409   0.539   2.654 -0.0962 -0.4631 -0.2348
 1546SOL    HW1 4655   0.390   0.453   2.617 -1.1069 -0.4037  0.1241
 1546SOL    HW2 4656   0.323   0.576   2.674  0.3388  0.5472 -0.1941
 1547SOL     OW 4657   0.454   2.734   0.033  0.3998 -0.0455 -0.4180
 1547SOL    HW1 4658   0.408   2.757   0.114 -0.2970  1.6506 -1.2527
 1547SOL    HW2 4659   0.546   2.752   0.052  0.1365  1.2561 -0.2715
 1548SOL     OW 4660   0.382   1.022   1.667 -0.0373  0.6555 -0.1076
 1548SOL    HW1 4661   0.378   1.116   1.685  1.3813  0.7489 -0.2078
 1548SOL    HW2 4662   0.407   1.017   1.575  0.4084  0.1807  0.0404
 1549SOL     OW 4663   1.111   3.505   1.667  0.7870  0.2192  0.3612
 1549SOL    HW1 4664   1.096   3.550   1.585  1.4878  0.5458  0.4086
 1549SOL    HW2 4665   1.075   3.417   1.653  0.2905  0.4880 -0.0561
 1550SOL     OW 4666   2.131   3.289   2.383  0.0928 -0.3603  0.1940
 1550SOL    HW1 4667   2.210   3.245   2.417  0.0421 -1.0544 -0.5586
 1550SOL    HW2 4668   2.109   3.241   2.304 -0.0040  1.0010 -0.6362
 1551SOL     OW 4669   1.470   2.371   1.718  0.1105  0.5117 -0.4800
 1551SOL    HW1 4670   1.395   2.382   1.776  0.8893  1.1606  0.4403
 1551SOL    HW2 4671   1.438   2.395   1.632 -0.4943  1.7280  0.0603
 1552SOL     OW 4672   0.581   1.544   2.932 -0.0910  0.2771  0.3776
 1552SOL    HW1 4673   0.608   1.452   2.936  0.9941  0.5946  0.8208
 1552SOL    HW2 4674   0.613   1.581   3.014  1.9541  1.6804 -0.9752
 1553SOL     OW 4675   4.566   3.783   1.382 -0.3111  0.1692  0.1982
 1553SOL    HW1 4676   4.502   3.715   1.363 -0.2585 -0.0854  0.9278
 1553SOL    HW2 4677   4.592   3.815   1.295 -1.0024 -0.1067 -0.1211
 1554SOL     OW 4678   1.096   1.269   2.861 -0.2076  0.3052  0.1310
 1554SOL    HW1 4679   1.178   1.318   2.857 -0.8059  1.3608  0.5086
 1554SOL    HW2 4680   1.099   1.224   2.945  0.1024  0.1126  0.0197
 1555SOL     OW 4681   4.432   3.247   1.699  0.1795 -0.1461 -0.2504
 1555SOL    HW1 4682   4.379   3.167   1.700  0.4197 -0.3054  0.7102
 1555SOL    HW2 4683   4.491   3.235   1.625  0.5388 -1.0869  0.1640
 1556SOL     OW 4684   3.301   2.947   2.140  0.4791 -0.1693  0.4358
 1556SOL    HW1 4685   3.383   2.922   2.182  1.3854  0.5532 -0.8479
 1556SOL    HW2 4686   3.280   3.033   2.177  0.6778 -0.0332  0.2290
 1557SOL     OW 4687   3.247   4.510   1.207  0.0144 -0.3291  0.1947
 1557SOL    HW1 4688   3.184   4.549   1.147 -0.8012  0.6930  1.6491
 1557SOL    HW2 4689   3.310   4.580   1.223 -0.9274  0.1369  2.0915
 1558SOL     OW 4690   4.524   1.613   1.556 -0.1685 -0.4901  0.4816
 1558SOL    HW1 4691   4.473   1.688   1.525 -0.9836 -1.5152 -0.7467
 1558SOL    HW2 4692   4.614   1.635   1.534 -0.4291 -0.0001 -0.1275
 1559SOL     OW 4693   0.467   3.740   1.230  0.3075 -0.2535 -0.2431
 1559SOL    HW1 4694   0.440   3.709   1.316  1.7320 -0.1689  0.2647
 1559SOL    HW2 4695   0.387   3.771   1.189 -0.1408  1.4575  1.7915
 1560SOL     OW 4696   3.573   2.787   2.180 -0.1555 -0.3287 -0.3319
 1560SOL    HW1 4697   3.656   2.831   2.199 -0.2206 -0.9331  1.4993
 1560SOL    HW2 4698   3.555   2.811   2.089  1.6784  0.3590 -0.5765
 1561SOL     OW 4699   1.188   1.740   2.031 -0.2435  0.3263 -0.0894
 1561SOL    HW1 4700   1.238   1.822   2.027  0.0762  0.1019 -0.8159
 1561SOL    HW2 4701   1.234   1.688   2.097 -0.9528  1.0511  1.0101
 1562SOL     OW 4702   0.709   0.525   3.304  0.5883 -0.5194  0.1820
 1562SOL    HW1 4703   0.706   0.432   3.282 -1.2196 -0.3252 -0.5909
 1562SOL    HW2 4704   0.679   0.530   3.395  1.8331 -0.7818  0.6139
 1563SOL     OW 4705   2.420   2.397   1.287  0.2331  0.0973 -0.1251
 1563SOL    HW1 4706   2.514   2.387   1.304  0.5053  2.1837 -0.0469
 1563SOL    HW2 4707   2.378   2.379   1.371  0.3651 -2.4485 -0.5380
 1564SOL     OW 4708   2.893   1.670   2.292 -0.7034 -0.1579 -0.2424
 1564SOL    HW1 4709   2.811   1.648   2.335 -0.9540  2.1653  0.6628
 1564SOL    HW2 4710   2.914   1.758   2.324  2.1343 -0.6464 -0.4504
 1565SOL     OW 4711   1.919   3.060   1.439  0.2461 -0.2292 -0.4670
 1565SOL    HW1 4712   1.922   2.976   1.484 -1.1206  0.0299  0.1634
 1565SOL    HW2 4713   2.011   3.084   1.427  0.6796 -0.6035  1.6749
 1566SOL     OW 4714   1.783   1.904   2.491  0.1908  0.1113 -0.2775
 1566SOL    HW1 4715   1.867   1.917   2.447  0.4882 -0.8342 -0.0153
 1566SOL    HW2 4716   1.722   1.880   2.421  0.2777  0.2173 -0.3892
 1567SOL     OW 4717   1.213   0.678   1.183  0.3254  0.4190  0.4210
 1567SOL    HW1 4718   1.249   0.698   1.269 -2.6766 -1.1153  2.1936
 1567SOL    HW2 4719   1.134   0.732   1.177  0.4134  0.3929 -1.3207
 1568SOL     OW 4720   1.301   2.651   3.231 -0.2636  0.2120 -0.2042
 1568SOL    HW1 4721   1.259   2.726   3.272 -2.3285 -1.2965  0.5896
 1568SOL    HW2 4722   1.311   2.676   3.139  1.1967  2.2756  0.4470
 1569SOL     OW 4723   3.063   2.496   2.454 -0.0217 -0.6687 -0.1367
 1569SOL    HW1 4724   3.024   2.447   2.382 -0.5640 -0.4545  0.0121
 1569SOL    HW2 4725   3.138   2.443   2.481  0.6543 -0.3752 -1.3636
 1570SOL     OW 4726   0.109   1.642   1.037 -0.1961 -0.5061  0.2462
 1570SOL    HW1 4727   0.169   1.648   1.111 -1.1359  0.3848  0.9594
 1570SOL    HW2 4728   0.148   1.576   0.980  2.6366  1.4799 -0.3697
 1571SOL     OW 4729   4.527   0.331   0.989 -0.3632  0.3795  0.5489
 1571SOL    HW1 4730   4.622   0.334   0.973 -0.3480  0.0516  0.5640
 1571SOL    HW2 4731   4.519   0.342   1.084 -0.4474  2.2253  0.3498
 1572SOL     OW 4732   2.111   0.463   2.853  0.0979  0.1685  0.4011
 1572SOL    HW1 4733   2.206   0.457   2.851  0.1021 -0.0753  1.0551
 1572SOL    HW2 4734   2.082   0.379   2.889 -0.4136 -0.1472 -0.7262
 1573SOL     OW 4735   2.049   2.595   2.348 -0.1476  0.0067  0.0273
 1573SOL    HW1 4736   1.955   2.576   2.354  0.3342 -2.9000 -0.1732
 1573SOL    HW2 4737   2.081   2.588   2.437 -0.1310  1.4530  0.1676
 1574SOL     OW 4738   2.345   3.924   1.808 -0.0999  0.0546 -0.2009
 1574SOL    HW1 4739   2.356   3.863   1.881  0.2267  0.6007  0.2194
 1574SOL    HW2 4740   2.259   3.962   1.822 -0.3304 -0.3540 -0.4994
 1575SOL     OW 4741   1.848   4.116   2.858 -0.2494 -0.5510 -0.0089
 1575SOL    HW1 4742   1.766   4.073   2.883  0.9004 -1.4575  2.4330
 1575SOL    HW2 4743   1.828   4.209   2.862 -0.4580 -0.6114  3.7024
 1576SOL     OW 4744   2.806   1.974   2.910 -0.1492  0.0834  0.1092
 1576SOL    HW1 4745   2.741   2.044   2.915 -0.6309 -0.2855 -0.8322
 1576SOL    HW2 4746   2.861   1.987   2.988 -1.8575 -0.1353  1.4123
 1577SOL     OW 4747   1.042   1.721   0.393  0.3488  0.6592  0.0362
 1577SOL    HW1 4748   1.104   1.786   0.426  1.5459  0.4976 -1.7850
 1577SOL    HW2 4749   0.958   1.767   0.392  0.8213  1.5732  0.5424
 1578SOL     OW 4750   2.174   2.567   0.807 -0.2149 -0.0366 -0.0777
 1578SOL    HW1 4751   2.140   2.482   0.777  3.8919 -1.3879 -1.6537
 1578SOL    HW2 4752   2.187   2.555   0.901 -0.8255 -0.6943 -0.0649
 1579SOL     OW 4753   0.968   3.112   2.487  0.1816 -0.6794 -0.0295
 1579SOL    HW1 4754   1.054   3.081   2.458  0.5580 -1.2146  1.5408
 1579SOL    HW2 4755   0.988   3.173   2.558 -0.7191 -1.0644  0.5708
 1580SOL     OW 4756   1.187   0.607   1.997 -1.0154  0.2601  0.3919
 1580SOL    HW1 4757   1.171   0.700   1.978 -0.4113 -0.1153 -2.3757
 1580SOL    HW2 4758   1.100   0.572   2.017 -1.5214  1.1125 -0.1979
 1581SOL     OW 4759   2.901   3.614   1.292 -0.2159  0.4340  0.3141
 1581SOL    HW1 4760   2.991   3.646   1.293 -0.6476  1.7317 -0.5074
 1581SOL    HW2 4761   2.881   3.596   1.384  0.8711  0.1284  0.5046
 1582SOL     OW 4762   2.128   3.310   0.382  0.0301  0.3656  0.1127
 1582SOL    HW1 4763   2.111   3.402   0.405  1.6869  0.5267  0.8167
 1582SOL    HW2 4764   2.171   3.274   0.459  2.8956  0.0656 -1.4907
 1583SOL     OW 4765   1.524   3.795   0.103  0.1081  0.3585  0.2501
 1583SOL    HW1 4766   1.554   3.708   0.129 -0.2749  0.3288  0.5941
 1583SOL    HW2 4767   1.434   3.781   0.073  0.4179  0.4471 -0.7835
 1584SOL     OW 4768   4.248   0.063   1.383  0.0159  0.4276 -0.1763
 1584SOL    HW1 4769   4.344   0.058   1.389  0.1246  2.7180  1.1173
 1584SOL    HW2 4770   4.228   0.037   1.293  1.7943 -0.4293 -0.3778
 1585SOL     OW 4771   4.036   0.096   1.708 -0.1687 -0.4715  0.4063
 1585SOL    HW1 4772   4.087   0.034   1.657 -1.1729 -0.8584 -0.1442
 1585SOL    HW2 4773   4.034   0.175   1.655  0.7106 -0.1041  0.8956
 1586SOL     OW 4774   1.193   4.337   2.718  0.3955  0.6670  0.6300
 1586SOL    HW1 4775   1.173   4.401   2.786  1.2154 -0.3526  1.8866
 1586SOL    HW2 4776   1.156   4.255   2.751  3.7034 -0.6060  1.5828
 1587SOL     OW 4777   2.981   0.736   0.868 -0.4425 -0.1932  0.0521
 1587SOL    HW1 4778   2.904   0.680   0.863 -0.4739 -0.0517 -1.2649
 1587SOL    HW2 4779   2.946   0.825   0.870 -0.3556 -0.1692  1.1051
 1588SOL     OW 4780   1.164   4.406   3.010 -0.4682  0.0405  0.0980
 1588SOL    HW1 4781   1.077   4.426   2.977 -0.0439 -0.4233 -1.3743
 1588SOL    HW2 4782   1.149   4.359   3.092 -1.5639  0.8019  0.3661
 1589SOL     OW 4783   2.846   0.392   1.202 -0.3296  0.0669  0.8545
 1589SOL    HW1 4784   2.938   0.417   1.196  0.0108 -0.5853  2.6486
 1589SOL    HW2 4785   2.836   0.358   1.291 -2.2397 -0.1703  0.6003
 1590SOL     OW 4786   1.524   3.865   2.008 -0.0086 -0.1388 -0.4566
 1590SOL    HW1 4787   1.614   3.859   2.039  1.3761 -1.0077 -4.1163
 1590SOL    HW2 4788   1.499   3.774   1.990 -1.2177  0.1982 -0.5920
 1591SOL     OW 4789   0.184   3.579   0.320 -0.6783 -0.2982 -0.1261
 1591SOL    HW1 4790   0.274   3.612   0.320 -1.6308  2.6236  0.2148
 1591SOL    HW2 4791   0.168   3.553   0.411  0.0018 -1.5458 -0.3386
 1592SOL     OW 4792   2.854   1.365   2.881 -0.1484 -0.4981  0.1347
 1592SOL    HW1 4793   2.769   1.403   2.859 -0.1410  0.0409  0.9929
 1592SOL    HW2 4794   2.840   1.271   2.881 -0.4599 -0.4628 -0.8610
 1593SOL     OW 4795   3.746   3.423   3.217  0.3638 -0.8537  0.3574
 1593SOL    HW1 4796   3.769   3.497   3.274 -1.1528  2.0478 -2.4322
 1593SOL    HW2 4797   3.825   3.408   3.165  0.5649 -0.9568  0.6886
 1594SOL     OW 4798   4.508   4.025   2.076 -0.2243  0.3640 -0.2691
 1594SOL    HW1 4799   4.446   3.991   2.140 -0.6951 -0.2015 -1.0098
 1594SOL    HW2 4800   4.553   4.097   2.121 -0.3022 -0.2402  0.8051
 1595SOL     OW 4801   4.165   2.292   1.677 -0.9006  0.3656  0.0869
 1595SOL    HW1 4802   4.156   2.386   1.694  1.0794  1.1666 -2.4796
 1595SOL    HW2 4803   4.084   2.267   1.634 -0.8342  1.3190 -0.6236
 1596SOL     OW 4804   2.394   4.671   2.143 -0.0587  0.2135 -0.2457
 1596SOL    HW1 4805   2.319   4.681   2.085 -0.1946  0.0549 -0.1001
 1596SOL    HW2 4806   2.464   4.637   2.087 -0.2711 -0.2053 -0.2621
 1597SOL     OW 4807   3.297   3.703   2.293  0.0623  0.3575  0.2291
 1597SOL    HW1 4808   3.356   3.757   2.345 -3.0330  1.8937  2.5172
 1597SOL    HW2 4809   3.305   3.615   2.331  0.8510  0.5454  0.5028
 1598SOL     OW 4810   2.669   1.617   3.254  0.2677  0.0647  0.2131
 1598SOL    HW1 4811   2.658   1.539   3.308 -0.0232 -0.4295 -0.5490
 1598SOL    HW2 4812   2.739   1.594   3.193  0.7730  0.7111  0.5262
 1599SOL     OW 4813   2.731   2.818   2.210 -0.4104 -0.3051 -0.5592
 1599SOL    HW1 4814   2.758   2.824   2.118  1.0085  0.7126 -0.1199
 1599SOL    HW2 4815   2.693   2.904   2.229 -1.6689 -0.8709 -0.4602
 1600SOL     OW 4816   0.434   2.678   3.004 -0.5982  0.6293  0.7682
 1600SOL    HW1 4817   0.483   2.740   3.059  1.9388 -0.9295  0.4266
 1600SOL    HW2 4818   0.422   2.723   2.921  4.0298 -0.1941 -0.6253
 1601SOL     OW 4819   1.692   1.836   0.630 -0.2761 -0.6503  0.1806
 1601SOL    HW1 4820   1.643   1.797   0.703  2.1044 -2.0378  1.1620
 1601SOL    HW2 4821   1.746   1.903   0.671  0.3987 -0.8029 -0.4379
 1602SOL     OW 4822   3.232   4.014   0.217  0.1928  0.5197 -0.0155
 1602SOL    HW1 4823   3.221   4.067   0.296 -0.2439 -0.0443  0.3069
 1602SOL    HW2 4824   3.145   3.981   0.198  0.4322  0.0513 -0.3098
 1603SOL     OW 4825   0.325   0.623   1.791 -0.3376 -0.3019 -0.5108
 1603SOL    HW1 4826   0.349   0.604   1.700  0.1749 -0.4771 -0.3393
 1603SOL    HW2 4827   0.398   0.675   1.825 -1.7312  2.1245 -0.9919
 1604SOL     OW 4828   4.693   4.447   0.028 -0.3933  0.1780  0.3779
 1604SOL    HW1 4829   4.685   4.378   0.095 -2.2529 -1.3183 -1.2510
 1604SOL    HW2 4830   4.744   4.406  -0.042  0.0029  1.0902  0.1270
 1605SOL     OW 4831   2.293   3.679   0.104  0.2933  0.3233  0.8326
 1605SOL    HW1 4832   2.245   3.601   0.079  0.0641  0.6071  0.3739
 1605SOL    HW2 4833   2.284   3.683   0.200  1.6742 -1.0858  1.0611
 1606SOL     OW 4834   4.436   0.982   1.837  0.5330 -0.0621  0.1627
 1606SOL    HW1 4835   4.460   1.008   1.748  0.6134 -0.3715  0.0924
 1606SOL    HW2 4836   4.519   0.961   1.880  0.3529 -2.1279 -0.3997
 1607SOL     OW 4837   0.530   2.093   2.575 -0.3487 -0.3810 -0.2575
 1607SOL    HW1 4838   0.533   2.066   2.483 -1.4332 -0.6265 -0.2344
 1607SOL    HW2 4839   0.462   2.160   2.578  0.4061  0.3819  0.1922
 1608SOL     OW 4840   0.888   1.825   3.012 -0.1393 -0.3191  0.1251
 1608SOL    HW1 4841   0.893   1.824   3.108 -0.9078 -1.4801  0.1790
 1608SOL    HW2 4842   0.891   1.733   2.987  0.4134 -0.0097 -1.0011
 1609SOL     OW 4843   0.860   0.697   2.719 -0.1696 -0.1328 -0.0253
 1609SOL    HW1 4844   0.939   0.750   2.713  0.2444 -0.8188 -0.7903
 1609SOL    HW2 4845   0.825   0.695   2.630 -0.7947 -0.2225  0.2135
 1610SOL     OW 4846   3.016   0.077   0.954 -0.1456 -0.2281  0.5435
 1610SOL    HW1 4847   2.984   0.055   0.867 -1.3799  0.2654  0.8535
 1610SOL    HW2 4848   2.937   0.096   1.004  0.5629 -0.3062  1.7181
 1611SOL     OW 4849   0.706   4.684   2.414 -0.1617 -0.0798  0.2366
 1611SOL    HW1 4850   0.619   4.675   2.454  0.2550 -0.6774  1.0482
 1611SOL    HW2 4851   0.701   4.764   2.363 -1.1734 -0.0712  0.3354
 1612SOL     OW 4852   3.309   4.597   2.508  0.2212  0.1415  0.0055
 1612SOL    HW1 4853   3.226   4.602   2.460 -0.1891 -0.7851  0.5885
 1612SOL    HW2 4854   3.309   4.509   2.546  1.0403  0.4762  0.8045
 1613SOL     OW 4855   4.127   2.559   1.716  0.2036 -0.5450 -0.0011
 1613SOL    HW1 4856   4.049   2.542   1.770  0.4131 -1.4355  0.0372
 1613SOL    HW2 4857   4.200   2.547   1.776  0.4262 -1.2636 -0.4066
 1614SOL     OW 4858   1.657   4.530   1.405 -0.2446  0.1157  0.5885
 1614SOL    HW1 4859   1.633   4.445   1.368 -0.9132  1.2399 -1.7754
 1614SOL    HW2 4860   1.719   4.567   1.342 -1.2176  2.0359  0.6753
 1615SOL     OW 4861   0.475   0.058   2.818 -0.1256 -0.1019 -0.2031
 1615SOL    HW1 4862   0.546   0.101   2.866 -0.8392  1.1257 -0.2098
 1615SOL    HW2 4863   0.516  -0.020   2.780  1.2378  0.6099 -0.2704
 1616SOL     OW 4864   0.056   2.310   0.111  0.5719 -0.2035 -0.0026
 1616SOL    HW1 4865   0.088   2.221   0.096 -1.8155 -0.9090 -1.5145
 1616SOL    HW2 4866   0.004   2.304   0.191  2.1534  0.3870  1.1125
 1617SOL     OW 4867   2.623   3.894   1.757  0.1831 -0.2313  0.0676
 1617SOL    HW1 4868   2.559   3.914   1.825  1.0961 -1.0923  1.2258
 1617SOL    HW2 4869   2.660   3.980   1.734 -0.9656  0.2004 -0.2087
 1618SOL     OW 4870   2.106   2.906   0.580  0.9286  0.3573 -0.4134
 1618SOL    HW1 4871   2.160   2.898   0.659  1.8673  0.4745 -1.0246
 1618SOL    HW2 4872   2.087   2.999   0.574  1.3310  0.4306 -0.6199
 1619SOL     OW 4873   4.329   0.633   0.658 -0.4241 -0.8061 -0.0180
 1619SOL    HW1 4874   4.413   0.587   0.667 -0.4260 -0.8199 -0.0677
 1619SOL    HW2 4875   4.347   0.702   0.593 -0.0864  0.0586  0.9630
 1620SOL     OW 4876   3.760   3.334   1.754  0.0937 -0.2901  0.0641
 1620SOL    HW1 4877   3.702   3.304   1.824 -0.7651  0.0794 -0.4768
 1620SOL    HW2 4878   3.810   3.405   1.794 -0.1426 -0.3070  0.3978
 1621SOL     OW 4879   4.410   1.120   0.867  0.0684  0.1481 -0.5641
 1621SOL    HW1 4880   4.383   1.142   0.956  0.4122  0.5722 -0.5595
 1621SOL    HW2 4881   4.399   1.025   0.862 -0.1933  0.1512 -0.1524
 1622SOL     OW 4882   3.911   0.390   2.882  0.0189 -0.0270 -0.0502
 1622SOL    HW1 4883   3.917   0.392   2.978  0.3291 -1.8591 -0.0030
 1622SOL    HW2 4884   3.988   0.440   2.853  0.9091 -0.9318  0.6686
 1623SOL     OW 4885   2.690   2.176   1.012 -0.2457 -0.0371 -1.1135
 1623SOL    HW1 4886   2.739   2.119   0.953 -0.4031  0.3018 -1.5802
 1623SOL    HW2 4887   2.636   2.117   1.064  1.1132 -0.4758 -0.1418
 1624SOL     OW 4888   4.009   4.191   2.661 -0.4287  0.0913  0.0739
 1624SOL    HW1 4889   3.986   4.113   2.610  0.9950 -0.4597  0.2520
 1624SOL    HW2 4890   3.924   4.226   2.689 -1.1038 -1.3408 -0.0760
 1625SOL     OW 4891   3.897   0.312   0.693 -0.3059 -0.3045 -0.3129
 1625SOL    HW1 4892   3.926   0.376   0.757  0.6817 -2.1203  1.1758
 1625SOL    HW2 4893   3.962   0.317   0.623 -1.4258  1.7349 -1.2797
 1626SOL     OW 4894   2.367   0.308   0.732 -0.3664 -0.5205  0.0534
 1626SOL    HW1 4895   2.276   0.314   0.703 -0.3959  1.0595  0.3891
 1626SOL    HW2 4896   2.396   0.222   0.702 -1.9831 -1.0843  0.0022
 1627SOL     OW 4897   1.696   2.677   1.506 -0.4692  0.0590  0.3451
 1627SOL    HW1 4898   1.659   2.600   1.463 -0.7949 -0.2811  1.2204
 1627SOL    HW2 4899   1.627   2.743   1.503 -1.2643 -0.6466  2.1727
 1628SOL     OW 4900   1.729   0.420   3.035 -1.1728 -0.2322 -0.3493
 1628SOL    HW1 4901   1.720   0.466   2.951 -0.5337 -0.1440 -0.3740
 1628SOL    HW2 4902   1.799   0.466   3.081 -1.1512 -0.6141  0.0103
 1629SOL     OW 4903   3.307   1.410   1.226  0.0623 -0.4564 -0.5437
 1629SOL    HW1 4904   3.265   1.329   1.195 -1.3802  0.3489 -0.8099
 1629SOL    HW2 4905   3.370   1.381   1.291  1.1271 -1.9731 -2.1594
 1630SOL     OW 4906   1.636   0.167   1.904  0.0307 -0.0325 -0.4120
 1630SOL    HW1 4907   1.630   0.079   1.941  0.8983  0.1705  0.2437
 1630SOL    HW2 4908   1.585   0.163   1.823  0.6302 -1.3355 -0.7404
 1631SOL     OW 4909   2.934   1.635   0.761 -0.4713 -0.3883 -0.1674
 1631SOL    HW1 4910   2.882   1.692   0.818 -1.4031 -1.1259 -0.2670
 1631SOL    HW2 4911   3.009   1.690   0.735 -0.6774  0.3600  0.7604
 1632SOL     OW 4912   0.185   4.391   1.850 -0.2233 -0.6116 -0.6136
 1632SOL    HW1 4913   0.111   4.433   1.806  1.2628  0.0602 -2.6531
 1632SOL    HW2 4914   0.188   4.303   1.812  0.0233 -0.6257 -0.5663
 1633SOL     OW 4915   0.488   2.143   0.778 -0.3967 -0.3355  0.1365
 1633SOL    HW1 4916   0.437   2.221   0.799 -0.9849 -1.2436  2.2678
 1633SOL    HW2 4917   0.528   2.164   0.693 -0.7491  2.1569  0.4947
 1634SOL     OW 4918   2.149   0.415   3.226  0.2562  0.5423  0.4493
 1634SOL    HW1 4919   2.103   0.332   3.241 -1.5698  1.6414  1.3840
 1634SOL    HW2 4920   2.218   0.417   3.293  0.2796 -0.1905  0.4564
 1635SOL     OW 4921   0.338   1.190   2.599  0.0173  0.1038  0.6552
 1635SOL    HW1 4922   0.279   1.201   2.524  0.5512  2.2083  0.4823
 1635SOL    HW2 4923   0.291   1.229   2.672  0.7161  0.7568  0.7609
 1636SOL     OW 4924   0.097   3.477   0.574 -0.0738  0.9363 -0.1498
 1636SOL    HW1 4925   0.007   3.471   0.542 -0.3607  2.8829  0.1726
 1636SOL    HW2 4926   0.110   3.397   0.626 -2.1532  1.3548  1.1012
 1637SOL     OW 4927   2.081   2.521   2.016  0.4788 -0.2610 -0.3601
 1637SOL    HW1 4928   2.175   2.528   2.036  0.9210 -3.3308 -0.8434
 1637SOL    HW2 4929   2.038   2.526   2.101  1.2939 -0.9200  0.1123
 1638SOL     OW 4930   4.583   1.923   2.627 -0.3437  0.2537 -0.1602
 1638SOL    HW1 4931   4.663   1.870   2.633 -0.6665 -0.4334 -1.6654
 1638SOL    HW2 4932   4.597   1.980   2.551 -0.4841  1.5763  0.7509
 1639SOL     OW 4933   3.137   4.100   2.120  0.2304  0.4137 -0.0898
 1639SOL    HW1 4934   3.161   4.024   2.174  1.4125  1.5290  1.0355
 1639SOL    HW2 4935   3.082   4.063   2.050  0.6195 -1.4369  0.5081
 1640SOL     OW 4936   0.103   3.464   3.234  0.3256 -0.0374 -0.3897
 1640SOL    HW1 4937   0.100   3.473   3.330  0.7993 -0.4745 -0.3304
 1640SOL    HW2 4938   0.182   3.414   3.217 -0.2962 -0.8505 -0.9557
 1641SOL     OW 4939   3.839   2.347   2.673 -0.2770  0.6160  0.3753
 1641SOL    HW1 4940   3.757   2.385   2.703 -0.2829  1.9685 -1.1938
 1641SOL    HW2 4941   3.869   2.407   2.603  1.3095 -0.6110 -0.0567
 1642SOL     OW 4942   2.092   3.877   1.188 -0.5899  0.1585 -0.1882
 1642SOL    HW1 4943   2.141   3.958   1.195  0.1623 -0.4078  1.8454
 1642SOL    HW2 4944   2.055   3.878   1.100  1.4822  1.5098 -1.0989
 1643SOL     OW 4945   1.546   2.889   0.041 -0.3154  0.1607  0.6211
 1643SOL    HW1 4946   1.640   2.908   0.030 -0.5911  1.8101  0.9188
 1643SOL    HW2 4947   1.521   2.846  -0.041  0.2695  1.5499 -0.3226
 1644SOL     OW 4948   2.459   0.668   1.910  0.0851 -0.5271 -0.0719
 1644SOL    HW1 4949   2.433   0.698   1.823  1.9094 -0.6972 -0.7375
 1644SOL    HW2 4950   2.500   0.745   1.950  1.9730 -1.2169 -0.5772
 1645SOL     OW 4951   2.255   2.116   0.995 -0.3169 -0.0949 -0.2188
 1645SOL    HW1 4952   2.273   2.164   0.914  0.1083 -4.0232 -2.7138
 1645SOL    HW2 4953   2.341   2.105   1.036 -0.0043 -0.8619 -1.0368
 1646SOL     OW 4954   2.690   1.354   2.246  0.2016 -0.4506 -0.4807
 1646SOL    HW1 4955   2.770   1.390   2.285  0.1049  0.6374 -1.2403
 1646SOL    HW2 4956   2.690   1.386   2.156 -1.9830  1.1401 -0.0074
 1647SOL     OW 4957   4.540   3.354   3.147 -0.3334 -0.4717  0.2661
 1647SOL    HW1 4958   4.630   3.362   3.116  0.3169  0.1173  2.1320
 1647SOL    HW2 4959   4.538   3.409   3.225 -2.3312 -0.4722  0.2442
 1648SOL     OW 4960   3.398   1.242   2.348 -0.3617  0.0449 -0.2518
 1648SOL    HW1 4961   3.342   1.199   2.413 -0.9205  0.5899 -0.3643
 1648SOL    HW2 4962   3.344   1.249   2.270  0.7217 -1.7931 -1.2539
 1649SOL     OW 4963   1.113   1.393   1.856  0.2784  0.3003  0.5211
 1649SOL    HW1 4964   1.136   1.484   1.875 -0.8206  0.4010  1.5280
 1649SOL    HW2 4965   1.018   1.395   1.843  0.5254 -0.3489 -1.7809
 1650SOL     OW 4966   3.437   0.879   0.363 -0.0239  0.6174  0.0955
 1650SOL    HW1 4967   3.369   0.944   0.348  0.8610  1.9077  1.3769
 1650SOL    HW2 4968   3.407   0.828   0.438 -0.3042  0.1213 -0.3479
 1651SOL     OW 4969   2.213   3.758   0.768 -0.2742  0.0219 -0.7141
 1651SOL    HW1 4970   2.127   3.718   0.753 -0.6365  0.0551  1.0833
 1651SOL    HW2 4971   2.256   3.700   0.830 -0.4446  1.8653  1.2253
 1652SOL     OW 4972   3.449   4.187   2.788 -0.0789  0.5967 -0.5277
 1652SOL    HW1 4973   3.445   4.167   2.881  0.1730  2.4871 -0.0684
 1652SOL    HW2 4974   3.516   4.129   2.753 -0.6796 -0.6344  0.2972
 1653SOL     OW 4975   2.161   1.927   2.629 -0.0121  0.1531  0.1622
 1653SOL    HW1 4976   2.245   1.932   2.674 -0.1306  0.0701  0.3971
 1653SOL    HW2 4977   2.182   1.932   2.536  0.3911 -1.3502  0.1485
 1654SOL     OW 4978   0.259   1.441   1.481 -0.9015 -0.1226 -0.0325
 1654SOL    HW1 4979   0.307   1.521   1.501 -0.6213 -0.1623 -0.5220
 1654SOL    HW2 4980   0.319   1.370   1.503 -0.6455 -0.1692 -0.8486
 1655SOL     OW 4981   1.108   1.420   2.624  1.3248 -0.2346  0.2175
 1655SOL    HW1 4982   1.062   1.499   2.651  0.3381 -0.5429 -0.4857
 1655SOL    HW2 4983   1.105   1.363   2.700  0.8685 -0.1027  0.3016
 1656SOL     OW 4984   2.486   2.370   1.003 -0.2520 -0.0552  0.6881
 1656SOL    HW1 4985   2.564   2.315   0.997 -0.7968 -0.7848 -0.0535
 1656SOL    HW2 4986   2.475   2.385   1.097  0.0291 -1.0643  0.9036
 1657SOL     OW 4987   1.964   0.411   0.144 -0.7913 -1.4857 -0.3654
 1657SOL    HW1 4988   2.030   0.374   0.201  0.6679  0.5868 -0.5994
 1657SOL    HW2 4989   1.882   0.403   0.193  0.1359 -1.3132  1.2778
 1658SOL     OW 4990   4.365   2.269   0.370 -0.4405  0.0951 -0.3321
 1658SOL    HW1 4991   4.293   2.206   0.383 -0.6101  0.5491  1.1413
 1658SOL    HW2 4992   4.379   2.306   0.457  1.0331  0.6182 -0.7777
 1659SOL     OW 4993   0.809   3.881   2.570 -0.6995  0.2049  0.2281
 1659SOL    HW1 4994   0.808   3.913   2.660 -2.5501  1.4138 -0.1755
 1659SOL    HW2 4995   0.863   3.944   2.522 -0.7118  0.2340  0.2530
 1660SOL     OW 4996   3.324   0.891   2.559  0.5057 -0.0519  0.2399
 1660SOL    HW1 4997   3.349   0.853   2.475  2.1693  1.3401  0.0526
 1660SOL    HW2 4998   3.277   0.971   2.536  2.9051  1.5305  0.5664
 1661SOL     OW 4999   1.988   4.455   0.380  0.1682 -0.1386  0.2697
 1661SOL    HW1 5000   1.972   4.492   0.294 -0.3882 -1.8991 -0.4375
 1661SOL    HW2 5001   1.983   4.529   0.440  0.5597  1.1147 -1.2011
 1662SOL     OW 5002   3.299   1.526   3.030  0.1222 -0.2846 -0.3997
 1662SOL    HW1 5003   3.352   1.536   2.951  1.3016 -1.1251  0.2483
 1662SOL    HW2 5004   3.352   1.471   3.088 -0.7237  0.2675  0.9655
 1663SOL     OW 5005   0.573   4.404   1.583  0.3043  0.1057 -0.5983
 1663SOL    HW1 5006   0.647   4.357   1.620  0.7439  1.0935 -0.1754
 1663SOL    HW2 5007   0.613   4.472   1.529 -0.2847  0.5333 -0.5087
 1664SOL     OW 5008   4.422   2.823   1.424 -0.0937  0.5969 -0.0623
 1664SOL    HW1 5009   4.345   2.787   1.469  1.2987 -1.6908  0.6447
 1664SOL    HW2 5010   4.492   2.761   1.443  2.1197  2.9049 -0.1692
 1665SOL     OW 5011   1.119   4.140   1.704  0.1406  0.4875 -0.4023
 1665SOL    HW1 5012   1.080   4.174   1.785 -3.0213 -1.3147 -0.9864
 1665SOL    HW2 5013   1.116   4.213   1.643  0.2670  1.1724  0.3917
 1666SOL     OW 5014   1.684   3.166   0.835 -0.5838  0.3232  0.3420
 1666SOL    HW1 5015   1.652   3.241   0.885 -0.2939  0.3156  0.5390
 1666SOL    HW2 5016   1.733   3.205   0.763  0.4620  0.3237  1.0275
 1667SOL     OW 5017   0.359   4.413   2.737  0.1913 -0.7496  0.0966
 1667SOL    HW1 5018   0.373   4.364   2.657  1.7716 -0.2440  0.0078
 1667SOL    HW2 5019   0.448   4.430   2.770 -0.2989  1.3598  0.5140
 1668SOL     OW 5020   4.170   3.470   0.663 -0.2722 -0.2002 -0.2168
 1668SOL    HW1 5021   4.157   3.378   0.639  0.6798 -0.1024 -1.1732
 1668SOL    HW2 5022   4.081   3.503   0.680 -0.6209 -1.3003  0.2133
 1669SOL     OW 5023   3.811   2.503   2.249 -0.2588 -0.2449 -0.4453
 1669SOL    HW1 5024   3.720   2.504   2.219 -0.7369  0.5245  0.9198
 1669SOL    HW2 5025   3.806   2.535   2.339  1.2009 -1.5688  0.1397
 1670SOL     OW 5026   2.868   1.449   3.146  0.4549 -0.7544  0.2381
 1670SOL    HW1 5027   2.910   1.374   3.188  1.4313  0.1378  0.9093
 1670SOL    HW2 5028   2.837   1.416   3.062  1.1025 -1.8462  0.4152
 1671SOL     OW 5029   3.174   4.341   2.261  0.0972  0.5938 -0.3682
 1671SOL    HW1 5030   3.170   4.250   2.230 -3.1112  0.4916 -0.0148
 1671SOL    HW2 5031   3.126   4.390   2.194 -1.5622  1.3503  1.2887
 1672SOL     OW 5032   1.221   1.224   1.674 -0.0620  0.7464 -0.1013
 1672SOL    HW1 5033   1.296   1.178   1.712 -0.0517 -0.2559 -1.2464
 1672SOL    HW2 5034   1.194   1.287   1.741  2.5022  1.9386 -0.0832
 1673SOL     OW 5035   0.818   2.635   3.057 -0.4661 -0.4159 -1.0026
 1673SOL    HW1 5036   0.788   2.706   3.113 -3.4516 -0.8334 -1.9202
 1673SOL    HW2 5037   0.847   2.679   2.977 -2.2373 -0.1619 -1.5412
 1674SOL     OW 5038   4.222   3.051   0.268  0.2198 -0.4478 -0.2776
 1674SOL    HW1 5039   4.206   2.985   0.200 -1.3003 -0.4917  0.0847
 1674SOL    HW2 5040   4.295   3.016   0.319  1.5355 -0.3236 -1.9633
 1675SOL     OW 5041   1.655   3.178   2.617  0.5621  0.1789 -0.2869
 1675SOL    HW1 5042   1.740   3.148   2.650  0.5685  0.4570 -0.0516
 1675SOL    HW2 5043   1.627   3.245   2.679 -0.1396 -0.3775  0.0171
 1676SOL     OW 5044   4.144   1.347   1.688  0.0703 -0.2944 -0.2873
 1676SOL    HW1 5045   4.096   1.428   1.704 -1.5604 -1.3579  0.4946
 1676SOL    HW2 5046   4.114   1.288   1.757  0.6181 -1.8145 -1.3066
 1677SOL     OW 5047   1.867   2.550   0.889 -0.3853 -0.6041  0.0729
 1677SOL    HW1 5048   1.802   2.605   0.846 -0.6607 -0.6613  0.4152
 1677SOL    HW2 5049   1.827   2.525   0.972 -0.2675 -1.3157 -0.0694
 1678SOL     OW 5050   2.162   0.351   0.365 -0.2653  0.2770 -0.2051
 1678SOL    HW1 5051   2.242   0.303   0.344 -0.3846  0.1269 -0.3242
 1678SOL    HW2 5052   2.148   0.335   0.458  0.2533  0.9221 -0.0097
 1679SOL     OW 5053   0.231   1.371   2.062 -0.0153 -0.1824 -0.1582
 1679SOL    HW1 5054   0.274   1.455   2.075 -2.2446  0.8614  0.8737
 1679SOL    HW2 5055   0.147   1.379   2.106 -1.2446 -2.1840 -1.9349
 1680SOL     OW 5056   0.764   2.665   0.039  0.0704 -0.0654  0.1815
 1680SOL    HW1 5057   0.762   2.577   0.003 -2.8037  0.2880 -0.8151
 1680SOL    HW2 5058   0.722   2.719  -0.028  0.3761  1.7958  1.4151
 1681SOL     OW 5059   0.845   3.578   2.144  0.9853  0.3501  0.0023
 1681SOL    HW1 5060   0.869   3.502   2.197 -0.0355  0.0120 -0.0061
 1681SOL    HW2 5061   0.877   3.653   2.195  0.7125 -0.0082  0.7186
 1682SOL     OW 5062   0.607   0.658   1.321  0.4053  0.0946 -0.2305
 1682SOL    HW1 5063   0.701   0.665   1.335  1.1563 -0.6957 -4.0261
 1682SOL    HW2 5064   0.582   0.742   1.281 -0.2573 -0.2343 -0.5273
 1683SOL     OW 5065   0.627   2.438   1.668  0.1593  0.1306  0.1212
 1683SOL    HW1 5066   0.574   2.398   1.737  1.9246 -3.0949 -0.1984
 1683SOL    HW2 5067   0.624   2.376   1.595  0.1594  2.3762 -1.9277
 1684SOL     OW 5068   1.950   0.394   1.006  0.4908  0.5504  0.0270
 1684SOL    HW1 5069   1.951   0.325   0.940  1.0390  1.1141 -0.5698
 1684SOL    HW2 5070   1.864   0.434   0.997 -0.9462 -1.7399  2.2172
 1685SOL     OW 5071   0.438   2.850   2.174 -0.2011  0.4207  0.4996
 1685SOL    HW1 5072   0.350   2.850   2.214 -0.4571 -0.7775 -0.0222
 1685SOL    HW2 5073   0.439   2.771   2.120  1.1310  0.5534  0.3198
 1686SOL     OW 5074   4.185   1.281   1.110 -0.5467  0.0616 -0.2528
 1686SOL    HW1 5075   4.274   1.247   1.119 -1.0468 -1.7864 -1.5359
 1686SOL    HW2 5076   4.147   1.271   1.198  0.5893  1.2226  0.4004
 1687SOL     OW 5077   0.297   3.975   1.072  0.3561  0.3165 -0.3317
 1687SOL    HW1 5078   0.338   3.929   0.999  0.3781 -0.2170  0.0156
 1687SOL    HW2 5079   0.371   4.010   1.122  0.3290  1.1744 -0.8731
 1688SOL     OW 5080   0.850   3.280   0.579 -0.0320 -0.2346  0.5681
 1688SOL    HW1 5081   0.896   3.196   0.571 -0.6820 -0.5154 -0.4922
 1688SOL    HW2 5082   0.919   3.345   0.592  0.5666 -0.7916  0.2276
 1689SOL     OW 5083   2.579   3.044   2.892  0.6057  0.0956  0.3870
 1689SOL    HW1 5084   2.577   3.051   2.796  1.4060  1.1360  0.4277
 1689SOL    HW2 5085   2.634   2.967   2.908 -1.3939 -1.4832  0.0110
 1690SOL     OW 5086   3.964   1.803   2.138 -0.2002  0.0971 -0.1329
 1690SOL    HW1 5087   4.031   1.868   2.117 -0.7943  0.2764 -1.6283
 1690SOL    HW2 5088   3.950   1.811   2.232  2.1316 -0.2144  0.2977
 1691SOL     OW 5089   2.746   2.842   1.921  0.3799 -0.0461 -0.4885
 1691SOL    HW1 5090   2.739   2.809   1.832 -1.4473 -0.1935 -0.3258
 1691SOL    HW2 5091   2.692   2.922   1.922  0.9820  0.3669  0.2922
 1692SOL     OW 5092   0.503   0.762   0.941  0.2387  0.0944 -0.4792
 1692SOL    HW1 5093   0.464   0.743   0.856  3.1241  1.2619 -2.2085
 1692SOL    HW2 5094   0.544   0.679   0.968  0.7541  0.1381 -1.0941
 1693SOL     OW 5095   2.091   1.595   0.011 -0.5480 -0.1629 -0.1815
 1693SOL    HW1 5096   2.169   1.602  -0.045 -1.4241  2.6994 -1.2388
 1693SOL    HW2 5097   2.023   1.563  -0.047 -0.6684 -0.5939  0.1923
 1694SOL     OW 5098   0.940   3.269   1.640  0.0396 -0.1378 -0.2275
 1694SOL    HW1 5099   0.888   3.196   1.673  0.3136 -0.0593  0.3892
 1694SOL    HW2 5100   0.894   3.297   1.561 -1.0958  0.1879  0.5307
 1695SOL     OW 5101   1.225   2.174   0.846 -0.0439  0.3313  0.0621
 1695SOL    HW1 5102   1.205   2.255   0.799 -1.5347  0.2585  0.5141
 1695SOL    HW2 5103   1.318   2.180   0.866  0.1623  1.3206 -1.0641
 1696SOL     OW 5104   2.900   0.474   0.716 -0.0975 -0.1708 -0.1613
 1696SOL    HW1 5105   2.829   0.484   0.780  0.6686 -1.0991  0.8974
 1696SOL    HW2 5106   2.864   0.417   0.648 -0.9884  0.9861 -0.6867
 1697SOL     OW 5107   2.024   3.957   2.100  0.6730  0.3951 -0.0861
 1697SOL    HW1 5108   2.064   3.974   2.015  3.4914  0.3240  1.0877
 1697SOL    HW2 5109   2.069   4.018   2.160  0.1571 -0.8311  1.6311
 1698SOL     OW 5110   3.947   0.525   1.178 -0.3002 -0.6039  0.1512
 1698SOL    HW1 5111   4.008   0.579   1.229 -0.9014  0.0738  0.1757
 1698SOL    HW2 5112   3.942   0.442   1.225 -0.1964 -0.2879  0.7274
 1699SOL     OW 5113   0.490   1.889   0.610 -0.2945 -0.0330  0.2771
 1699SOL    HW1 5114   0.547   1.960   0.579  0.2821 -0.2821  0.7489
 1699SOL    HW2 5115   0.440   1.928   0.681 -0.3787  0.0530  0.1717
 1700SOL     OW 5116   3.329   3.343   1.021 -0.1112 -0.0278 -0.9196
 1700SOL    HW1 5117   3.300   3.434   1.021  1.2579  0.4287 -0.9893
 1700SOL    HW2 5118   3.310   3.312   0.932 -1.5948 -0.1828 -0.5839
 1701SOL     OW 5119   3.726   3.361   2.239 -0.1606 -0.5854 -0.4564
 1701SOL    HW1 5120   3.768   3.286   2.196 -0.0364  0.0100 -1.4104
 1701SOL    HW2 5121   3.633   3.349   2.222 -0.4392 -1.9377  1.7101
 1702SOL     OW 5122   0.750   2.545   0.273  0.4378 -0.2260  0.4200
 1702SOL    HW1 5123   0.776   2.605   0.204 -1.5771 -0.8289 -0.9483
 1702SOL    HW2 5124   0.788   2.461   0.248 -1.3004 -0.7200 -0.6567
 1703SOL     OW 5125   3.675   2.230   0.865  0.0788 -0.2253  0.3830
 1703SOL    HW1 5126   3.591   2.196   0.833  0.5810 -0.3780 -0.8316
 1703SOL    HW2 5127   3.653   2.312   0.909 -0.8929 -1.0377  1.4884
 1704SOL     OW 5128   3.656   4.711   3.210 -0.0562  0.0512  0.9445
 1704SOL    HW1 5129   3.668   4.636   3.269  1.2876 -0.8789 -0.4382
 1704SOL    HW2 5130   3.744   4.749   3.202  0.2152 -0.9455 -1.8016
 1705SOL     OW 5131   2.199   2.999   0.271 -0.3316 -0.5772  0.5248
 1705SOL    HW1 5132   2.266   3.047   0.321 -0.3920 -1.3778  1.3966
 1705SOL    HW2 5133   2.234   2.996   0.182 -0.2710  0.9717  0.4755
 1706SOL     OW 5134   1.224   1.132   1.248 -0.0608  0.3029  0.1315
 1706SOL    HW1 5135   1.175   1.079   1.309  1.8690 -0.1925  1.3448
 1706SOL    HW2 5136   1.254   1.207   1.300 -1.7106  2.0312 -1.2444
 1707SOL     OW 5137   4.369   3.409   0.042 -0.1614  0.0758  0.2031
 1707SOL    HW1 5138   4.436   3.413   0.110 -1.2226 -0.0899  1.2928
 1707SOL    HW2 5139   4.358   3.499   0.013  0.6362  0.0819 -0.0929
 1708SOL     OW 5140   2.090   1.677   1.363  0.0217 -0.1658  0.5286
 1708SOL    HW1 5141   2.010   1.726   1.379  0.3323  0.5993 -0.1992
 1708SOL    HW2 5142   2.109   1.634   1.447 -0.4687  0.6423  1.0629
 1709SOL     OW 5143   3.114   3.194   2.391  0.1491  0.1635 -0.4582
 1709SOL    HW1 5144   3.047   3.151   2.338 -0.4006  0.3948  0.0391
 1709SOL    HW2 5145   3.145   3.126   2.450 -0.0960  0.2158 -0.2663
 1710SOL     OW 5146   0.564   4.488   1.194  0.2327 -0.8328  0.3832
 1710SOL    HW1 5147   0.485   4.527   1.156  0.5874  1.5493  1.9324
 1710SOL    HW2 5148   0.530   4.421   1.254 -0.5111 -1.0263 -0.2270
 1711SOL     OW 5149   1.692   0.557   2.457  0.6085  0.2968  0.3329
 1711SOL    HW1 5150   1.683   0.652   2.456  0.2228  0.2867 -1.6448
 1711SOL    HW2 5151   1.784   0.542   2.433  0.0396  0.2036 -2.0593
 1712SOL     OW 5152   2.456   1.986   1.165 -0.1576  0.0435  0.2210
 1712SOL    HW1 5153   2.373   1.939   1.156  0.3248 -0.5911 -1.1266
 1712SOL    HW2 5154   2.480   1.974   1.257 -0.1193 -2.3009 -0.0266
 1713SOL     OW 5155   4.705   3.735   0.650  0.4643 -0.5646 -0.4196
 1713SOL    HW1 5156   4.667   3.781   0.575 -0.4726 -0.9888 -0.2282
 1713SOL    HW2 5157   4.749   3.659   0.612  1.4313  0.1116 -0.6749
 1714SOL     OW 5158   0.982   0.378   2.194 -0.3676 -0.0634  0.0417
 1714SOL    HW1 5159   0.933   0.299   2.219 -0.4943  0.3316  1.1052
 1714SOL    HW2 5160   1.073   0.356   2.216 -0.4274  0.1413  0.5145
 1715SOL     OW 5161   3.072   1.241   0.051  0.4698  0.4800 -0.0861
 1715SOL    HW1 5162   3.066   1.221   0.145  2.1276  1.0189  0.1711
 1715SOL    HW2 5163   3.008   1.184   0.010 -0.5499  0.4933  1.4127
 1716SOL     OW 5164   0.655   1.174   1.670 -0.5275 -0.7850  0.5479
 1716SOL    HW1 5165   0.614   1.230   1.735  1.1151  0.4882  0.5541
 1716SOL    HW2 5166   0.697   1.104   1.721  2.5965  1.3457  1.2456
 1717SOL     OW 5167   1.814   1.462   2.341  0.0993  0.1870  0.3864
 1717SOL    HW1 5168   1.885   1.450   2.404 -1.2097 -1.2629  1.6633
 1717SOL    HW2 5169   1.744   1.404   2.371 -0.6165 -0.5801 -2.4236
 1718SOL     OW 5170   0.957   0.732   0.475  0.4764  0.2158 -0.0204
 1718SOL    HW1 5171   1.033   0.755   0.529 -0.5657  1.5765  0.9409
 1718SOL    HW2 5172   0.975   0.643   0.444  1.6407 -0.1567  1.6254
 1719SOL     OW 5173   3.216   1.203   1.040  1.1382 -0.1796 -0.3591
 1719SOL    HW1 5174   3.166   1.128   1.071  0.5034 -0.1617 -1.2939
 1719SOL    HW2 5175   3.154   1.252   0.986  1.9883  0.1743 -1.0289
 1720SOL     OW 5176   0.077   2.934   3.218  0.1177  0.0224 -0.2540
 1720SOL    HW1 5177   0.162   2.978   3.228  0.6746 -0.8582 -0.8860
 1720SOL    HW2 5178   0.100   2.842   3.202 -0.9887 -0.4064  0.5134
 1721SOL     OW 5179   2.517   1.365   1.737  0.1245 -0.2341  0.6452
 1721SOL    HW1 5180   2.518   1.438   1.675 -2.7176  0.1870  0.9665
 1721SOL    HW2 5181   2.504   1.287   1.684 -2.9925  0.1878  0.5926
 1722SOL     OW 5182   3.606   4.540   0.061 -0.0200 -0.0957 -0.4722
 1722SOL    HW1 5183   3.672   4.470   0.061  0.4442  0.2873  1.3622
 1722SOL    HW2 5184   3.522   4.493   0.068  0.2315 -0.4956 -0.0826
 1723SOL     OW 5185   0.957   1.818   1.887 -0.7085  0.4359  0.4869
 1723SOL    HW1 5186   1.030   1.794   1.944 -1.0492  0.5002  0.9665
 1723SOL    HW2 5187   0.881   1.818   1.946 -1.2462 -0.5172 -0.1777
 1724SOL     OW 5188   0.530   3.497   1.094 -0.2183 -0.3189  0.7029
 1724SOL    HW1 5189   0.494   3.559   1.157  0.2868  1.2922 -0.5370
 1724SOL    HW2 5190   0.622   3.488   1.118  0.2035  1.0266 -0.3328
 1725SOL     OW 5191   2.171   1.587   2.065 -0.6030  0.4159  0.1305
 1725SOL    HW1 5192   2.209   1.674   2.068 -0.0060  0.1383  0.8649
 1725SOL    HW2 5193   2.218   1.537   2.131 -0.6790 -0.5726 -0.5280
 1726SOL     OW 5194   3.783   0.790   1.946 -0.1510  0.1808  0.2169
 1726SOL    HW1 5195   3.721   0.731   1.987  0.0825  0.3998  0.9085
 1726SOL    HW2 5196   3.785   0.867   2.004 -1.1869  1.3138 -1.1734
 1727SOL     OW 5197   0.159   0.143   3.278 -0.2368 -0.0984 -0.1752
 1727SOL    HW1 5198   0.253   0.156   3.293 -0.5380  0.9681  1.0591
 1727SOL    HW2 5199   0.136   0.211   3.215 -0.2181 -0.1714 -0.2591
 1728SOL     OW 5200   4.113   4.350   0.205 -0.2204  0.0383  0.0536
 1728SOL    HW1 5201   4.081   4.440   0.208 -0.3129  0.0104 -0.0766
 1728SOL    HW2 5202   4.099   4.317   0.294  0.3043  0.3165  0.2397
 1729SOL     OW 5203   3.548   2.708   2.612  0.1871 -0.7035  0.0282
 1729SOL    HW1 5204   3.493   2.684   2.537  1.0352 -0.0284 -0.8411
 1729SOL    HW2 5205   3.580   2.796   2.590  1.0063 -0.7869  0.8594
 1730SOL     OW 5206   4.623   0.918   2.326  0.1985  0.0260  0.0280
 1730SOL    HW1 5207   4.649   1.010   2.332  1.6965 -0.2811 -0.9746
 1730SOL    HW2 5208   4.672   0.885   2.250 -2.4905 -0.9032 -1.4295
 1731SOL     OW 5209   4.091   4.688   1.122  0.1302 -0.0805 -0.3962
 1731SOL    HW1 5210   4.043   4.649   1.050  1.1338 -1.4857 -0.3474
 1731SOL    HW2 5211   4.183   4.666   1.105  0.5893  1.1003  0.3816
 1732SOL     OW 5212   3.149   4.183   1.212 -0.5244 -0.4445 -0.0504
 1732SOL    HW1 5213   3.196   4.263   1.187 -0.5657 -0.1631  0.7424
 1732SOL    HW2 5214   3.057   4.202   1.190 -0.3750 -0.7322 -0.9588
 1733SOL     OW 5215   4.626   2.378   1.075  0.2302 -0.3649 -0.2639
 1733SOL    HW1 5216   4.540   2.337   1.077  0.3460 -0.6113 -0.3051
 1733SOL    HW2 5217   4.614   2.461   1.121 -0.2617  0.0547 -1.1355
 1734SOL     OW 5218   4.352   3.991   1.436 -0.1213  0.1220 -0.7146
 1734SOL    HW1 5219   4.424   3.929   1.442 -0.7072 -0.4644  0.4340
 1734SOL    HW2 5220   4.357   4.024   1.346 -0.1100 -1.9611 -1.5225
 1735SOL     OW 5221   1.821   3.194   1.209  0.0126  0.0940 -0.8495
 1735SOL    HW1 5222   1.881   3.165   1.278 -0.0195  0.2032 -0.7757
 1735SOL    HW2 5223   1.735   3.163   1.238  0.0962 -0.4617 -1.1780
 1736SOL     OW 5224   4.581   4.644   0.392 -0.0458  0.1635 -0.1696
 1736SOL    HW1 5225   4.562   4.636   0.485 -0.6240  2.1910 -0.0631
 1736SOL    HW2 5226   4.545   4.564   0.353  0.7932 -1.0348  1.3811
 1737SOL     OW 5227   4.343   2.516   2.688 -0.4412 -0.5653  0.0486
 1737SOL    HW1 5228   4.286   2.464   2.744 -1.3131 -0.7945 -1.0007
 1737SOL    HW2 5229   4.292   2.530   2.608  0.8265 -0.4397 -0.7757
 1738SOL     OW 5230   3.121   3.524   0.530  0.1592  0.5727  0.0124
 1738SOL    HW1 5231   3.207   3.483   0.517 -0.8638 -1.5750 -0.4638
 1738SOL    HW2 5232   3.075   3.512   0.447 -0.6826  1.5325  0.3146
 1739SOL     OW 5233   0.579   0.941   2.746  0.1971  0.0047  0.4245
 1739SOL    HW1 5234   0.600   0.884   2.673 -0.6938  1.5570 -1.1240
 1739SOL    HW2 5235   0.626   1.022   2.727 -3.6671  2.1490 -1.0649
 1740SOL     OW 5236   1.753   0.973   3.257  0.3158  0.4819  0.0218
 1740SOL    HW1 5237   1.807   1.043   3.219  1.8347 -0.8422 -0.3690
 1740SOL    HW2 5238   1.816   0.911   3.293 -1.0111 -0.4767  0.7913
 1741SOL     OW 5239   1.484   3.393   0.303  0.5635  0.3187  0.1469
 1741SOL    HW1 5240   1.406   3.341   0.285 -0.2595  1.9743 -1.4353
 1741SOL    HW2 5241   1.544   3.372   0.231  0.7786  0.5201  0.2669
 1742SOL     OW 5242   1.396   3.605   0.430 -0.6254  0.1251  0.3664
 1742SOL    HW1 5243   1.340   3.578   0.503 -0.3575  1.8895  1.2634
 1742SOL    HW2 5244   1.415   3.523   0.384 -1.7130 -0.8816  1.6175
 1743SOL     OW 5245   2.358   0.701   1.587  0.6050  0.4114 -0.0147
 1743SOL    HW1 5246   2.275   0.708   1.540 -0.1013  0.4688  1.2081
 1743SOL    HW2 5247   2.352   0.618   1.634  0.8111  0.9020  0.8921
 1744SOL     OW 5248   1.263   4.655   1.910  0.1525 -0.2425 -0.3888
 1744SOL    HW1 5249   1.257   4.750   1.917 -0.1922 -0.2176 -0.9482
 1744SOL    HW2 5250   1.222   4.623   1.990  0.6321  0.0810 -0.0089
 1745SOL     OW 5251   3.720   3.494   1.236  0.3228 -0.0491  0.1579
 1745SOL    HW1 5252   3.674   3.463   1.314 -0.3051 -1.4863 -0.7425
 1745SOL    HW2 5253   3.811   3.504   1.264  0.1601 -0.8256  1.0005
 1746SOL     OW 5254   4.235   3.134   2.916 -0.2196 -0.1119  0.3345
 1746SOL    HW1 5255   4.330   3.133   2.930 -0.5198  0.0493  2.9456
 1746SOL    HW2 5256   4.199   3.096   2.996 -2.3827 -0.1901 -0.6063
 1747SOL     OW 5257   2.675   0.508   1.913  0.7603 -0.5690 -0.0787
 1747SOL    HW1 5258   2.680   0.448   1.839 -1.4919 -0.5131 -0.3521
 1747SOL    HW2 5259   2.594   0.556   1.900  2.5376  2.7568  0.0507
 1748SOL     OW 5260   2.265   3.014   1.679  0.1112  0.3324  0.0551
 1748SOL    HW1 5261   2.226   3.021   1.766  1.4519  0.2778  0.6814
 1748SOL    HW2 5262   2.358   3.034   1.692  0.6426 -1.1690 -1.1033
 1749SOL     OW 5263   0.344   2.927   3.158  0.3853  0.0028  0.4749
 1749SOL    HW1 5264   0.402   2.899   3.229  1.0758  1.2937  0.4457
 1749SOL    HW2 5265   0.400   2.930   3.081 -0.2329 -0.8512 -0.0216
 1750SOL     OW 5266   2.811   3.595   2.336 -0.0620  0.3535  0.7757
 1750SOL    HW1 5267   2.746   3.664   2.322 -0.9639 -0.4905  0.6999
 1750SOL    HW2 5268   2.859   3.623   2.414 -0.2972  1.1499  0.6435
 1751SOL     OW 5269   2.468   1.718   0.789  0.7539 -0.5851 -0.1308
 1751SOL    HW1 5270   2.437   1.628   0.790 -3.5725  0.5518  3.6616
 1751SOL    HW2 5271   2.523   1.726   0.867  2.5240 -0.1999 -1.3542
 1752SOL     OW 5272   0.750   3.844   3.261 -0.6810  0.2482  0.3586
 1752SOL    HW1 5273   0.816   3.836   3.192 -3.0704 -0.5020 -2.0058
 1752SOL    HW2 5274   0.755   3.762   3.309  0.6117  0.5321  0.7478
 1753SOL     OW 5275   4.265   3.529   0.915  1.3554 -0.5553  0.0275
 1753SOL    HW1 5276   4.239   3.465   0.849 -1.9508  0.1362  0.4799
 1753SOL    HW2 5277   4.270   3.479   0.997  2.0685 -0.7742 -0.1355
 1754SOL     OW 5278   0.880   0.959   0.360 -0.0672 -0.4746 -0.1958
 1754SOL    HW1 5279   0.919   1.028   0.413 -2.2219  0.7171 -0.0418
 1754SOL    HW2 5280   0.905   0.878   0.405  0.1509  0.3717  1.2818
 1755SOL     OW 5281   3.596   0.653   0.299 -0.2594  0.0405  0.0327
 1755SOL    HW1 5282   3.522   0.690   0.345 -0.3353 -2.0396  1.7339
 1755SOL    HW2 5283   3.639   0.596   0.363  1.0707 -1.1106 -1.7568
 1756SOL     OW 5284   2.439   1.517   0.390 -0.0961 -0.1279 -0.5169
 1756SOL    HW1 5285   2.518   1.568   0.371 -0.7628  1.2834  0.3299
 1756SOL    HW2 5286   2.472   1.433   0.423  1.0293 -0.3047 -2.0023
 1757SOL     OW 5287   0.702   0.261   2.788  0.1321  0.3929 -0.1587
 1757SOL    HW1 5288   0.732   0.339   2.833 -1.0957  1.2624 -0.7911
 1757SOL    HW2 5289   0.625   0.289   2.739 -1.4375 -1.5980  1.0104
 1758SOL     OW 5290   2.883   2.237   2.601 -0.3986 -0.0981  0.0387
 1758SOL    HW1 5291   2.862   2.273   2.687 -0.7652 -0.4184  0.0840
 1758SOL    HW2 5292   2.937   2.161   2.620 -0.4238 -0.1298 -0.0180
 1759SOL     OW 5293   4.096   2.710   1.478  0.4448 -0.1319  0.2913
 1759SOL    HW1 5294   4.113   2.633   1.424 -2.0750 -1.3072  1.0264
 1759SOL    HW2 5295   4.095   2.677   1.567 -0.8107  0.7019  0.6099
 1760SOL     OW 5296   0.944   2.675   0.843  0.3367  0.2874  0.7483
 1760SOL    HW1 5297   0.962   2.729   0.766 -1.2889 -1.5687 -1.0213
 1760SOL    HW2 5298   0.856   2.640   0.829  0.6029 -1.3888  2.6971
 1761SOL     OW 5299   3.486   0.969   1.255  0.3799 -0.0556 -0.4238
 1761SOL    HW1 5300   3.415   0.911   1.229  0.0428  1.0214 -2.0409
 1761SOL    HW2 5301   3.565   0.916   1.244 -0.0795 -0.9252  0.3629
 1762SOL     OW 5302   4.074   3.842   1.780  0.3270 -0.1511 -0.1484
 1762SOL    HW1 5303   4.033   3.901   1.843  1.2617 -0.4055  0.7349
 1762SOL    HW2 5304   4.049   3.754   1.810 -1.5332 -0.2399 -1.7840
 1763SOL     OW 5305   2.972   2.937   0.210 -0.2544  0.6002 -0.0026
 1763SOL    HW1 5306   2.894   2.945   0.265  0.0261  1.2994  0.3070
 1763SOL    HW2 5307   3.043   2.972   0.264 -0.0908  1.9872 -1.0448
 1764SOL     OW 5308   3.347   0.630   2.047 -0.0922  0.2167 -0.1956
 1764SOL    HW1 5309   3.384   0.594   1.966  1.0477 -0.7511  0.7310
 1764SOL    HW2 5310   3.261   0.590   2.054 -0.3762  0.6402 -1.1446
 1765SOL     OW 5311   2.228   2.952   2.699  0.7076  0.5014 -0.3368
 1765SOL    HW1 5312   2.314   2.910   2.705  0.3162 -0.3032 -0.1600
 1765SOL    HW2 5313   2.239   3.022   2.635  1.0352 -0.8014 -1.7703
 1766SOL     OW 5314   1.286   3.818   2.865 -0.0038  0.4258 -0.2620
 1766SOL    HW1 5315   1.291   3.726   2.839  3.1642  0.5945 -0.5814
 1766SOL    HW2 5316   1.263   3.865   2.785  0.2117  0.0756 -0.5286
 1767SOL     OW 5317   1.071   3.257   0.083 -0.3513 -0.1085  0.1145
 1767SOL    HW1 5318   1.140   3.249   0.149 -0.0776 -1.8459 -0.3310
 1767SOL    HW2 5319   1.104   3.322   0.022  0.5547 -0.3530  0.3248
 1768SOL     OW 5320   0.727   0.380   0.124  0.7341  0.8358  0.3691
 1768SOL    HW1 5321   0.740   0.438   0.049  1.0005 -1.8875 -1.8606
 1768SOL    HW2 5322   0.804   0.393   0.179  2.7683 -0.1265 -2.0636
 1769SOL     OW 5323   2.674   0.144   0.415  0.3157  0.6078 -0.2106
 1769SOL    HW1 5324   2.681   0.123   0.322  2.3108 -2.1797  0.4546
 1769SOL    HW2 5325   2.671   0.059   0.459 -0.8677  1.8428  2.2949
 1770SOL     OW 5326   2.832   2.967   1.042  0.0293 -0.4932  0.8192
 1770SOL    HW1 5327   2.776   2.904   0.996 -1.7621  0.0253  2.1740
 1770SOL    HW2 5328   2.837   2.933   1.131  1.8762 -0.4795  0.7571
 1771SOL     OW 5329   0.044   1.129   2.955  0.9340  0.3754  0.0558
 1771SOL    HW1 5330   0.094   1.183   2.894  1.2290  0.2960  0.2258
 1771SOL    HW2 5331  -0.014   1.078   2.900 -0.3286  1.8316 -0.0475
 1772SOL     OW 5332   0.973   0.189   2.728 -0.3489 -0.3214 -0.6032
 1772SOL    HW1 5333   0.884   0.221   2.744 -0.1100  0.9502 -1.6741
 1772SOL    HW2 5334   1.010   0.251   2.666  1.2475 -0.9321 -0.3021
 1773SOL     OW 5335   1.830   3.004   2.137  0.1062 -0.2454 -0.5051
 1773SOL    HW1 5336   1.746   2.976   2.102  0.1535 -0.6875 -0.2755
 1773SOL    HW2 5337   1.808   3.058   2.213  0.0302 -1.1552  0.1438
 1774SOL     OW 5338   0.055   4.265   0.508  0.6150 -0.0658  0.1872
 1774SOL    HW1 5339   0.049   4.343   0.564 -1.0907  0.0294 -0.0676
 1774SOL    HW2 5340  -0.036   4.245   0.486  1.0703 -1.8254 -0.1973
 1775SOL     OW 5341   3.848   4.121   2.092 -0.0120  0.8829  0.1192
 1775SOL    HW1 5342   3.854   4.183   2.019 -0.7640 -0.4059 -1.0901
 1775SOL    HW2 5343   3.803   4.045   2.055  0.5491 -0.2417  1.6484
 1776SOL     OW 5344   3.541   1.652   2.898  0.1596  0.0040 -0.2964
 1776SOL    HW1 5345   3.613   1.665   2.960 -0.2419 -3.1844  1.0438
 1776SOL    HW2 5346   3.571   1.581   2.841 -1.2484 -0.2088 -0.8203
 1777SOL     OW 5347   2.343   2.560   2.076 -0.1334 -0.0424  0.1155
 1777SOL    HW1 5348   2.389   2.575   2.159  1.1219 -1.0558 -0.3765
 1777SOL    HW2 5349   2.370   2.633   2.020  2.1773 -1.4033 -0.6789
 1778SOL     OW 5350   2.384   0.610   2.478  0.2171 -0.0178 -0.0061
 1778SOL    HW1 5351   2.299   0.594   2.519 -0.1865 -0.0570 -0.8312
 1778SOL    HW2 5352   2.385   0.552   2.402  0.6409  0.5739 -0.4589
 1779SOL     OW 5353   0.465   1.047   2.130 -0.4853  0.0262 -0.3931
 1779SOL    HW1 5354   0.432   1.025   2.217 -1.2945  1.2327 -0.3649
 1779SOL    HW2 5355   0.478   0.962   2.087 -2.2717 -0.5534  0.1129
 1780SOL     OW 5356   3.440   0.453   0.680 -0.3377 -0.1019  0.4718
 1780SOL    HW1 5357   3.353   0.433   0.646  0.2311  0.2735 -1.3002
 1780SOL    HW2 5358   3.424   0.479   0.771 -2.2667  1.3629 -0.1990
 1781SOL     OW 5359   4.044   4.105   2.301  0.1175 -0.5799  0.6007
 1781SOL    HW1 5360   4.112   4.172   2.289 -1.6254  1.1902  0.0427
 1781SOL    HW2 5361   4.012   4.087   2.212 -0.4891 -0.9918  0.8944
 1782SOL     OW 5362   0.714   3.132   1.794  0.6660 -0.4463  0.2365
 1782SOL    HW1 5363   0.658   3.129   1.717 -0.3461  1.4660  0.8446
 1782SOL    HW2 5364   0.708   3.043   1.831 -0.8889 -0.6559 -0.4584
 1783SOL     OW 5365   3.488   4.711   2.993  0.5504 -0.1841 -0.0877
 1783SOL    HW1 5366   3.563   4.707   3.052  0.9766 -0.6644 -0.6501
 1783SOL    HW2 5367   3.416   4.742   3.048  0.5722 -2.0253  1.0926
 1784SOL     OW 5368   1.647   1.598   1.232 -0.1395  0.9999 -0.4094
 1784SOL    HW1 5369   1.704   1.669   1.202 -0.0160  0.7996 -0.6518
 1784SOL    HW2 5370   1.707   1.527   1.253 -0.1969  1.2404  0.6234
 1785SOL     OW 5371   1.166   4.172   2.461 -0.5262 -0.1678  0.0827
 1785SOL    HW1 5372   1.172   4.268   2.458  0.6838 -0.1505  1.6640
 1785SOL    HW2 5373   1.072   4.154   2.460 -0.7945  1.0773  0.6320
 1786SOL     OW 5374   2.457   3.774   2.374 -0.1652 -0.3211  0.0561
 1786SOL    HW1 5375   2.398   3.727   2.433  0.1186 -1.9592 -0.8938
 1786SOL    HW2 5376   2.469   3.860   2.414 -1.3910 -0.7618  1.4273
 1787SOL     OW 5377   1.046   0.073   1.682  0.6151 -0.2814 -0.0123
 1787SOL    HW1 5378   1.051  -0.022   1.681  1.1635 -0.2634  0.6191
 1787SOL    HW2 5379   1.045   0.096   1.775 -0.5815  0.2842 -0.1447
 1788SOL     OW 5380   4.314   2.611   3.238 -0.1995  0.1436 -0.0092
 1788SOL    HW1 5381   4.362   2.669   3.179  1.8666 -0.8511  0.5660
 1788SOL    HW2 5382   4.302   2.662   3.318 -1.2778  0.8393 -0.6028
 1789SOL     OW 5383   0.935   1.478   0.487 -0.0238  0.2201 -0.2110
 1789SOL    HW1 5384   0.984   1.451   0.565  0.5202 -0.5014 -0.7906
 1789SOL    HW2 5385   0.994   1.537   0.440 -0.8649  1.7744  0.5842
 1790SOL     OW 5386   4.021   2.222   0.264 -0.5563  0.6875  0.2054
 1790SOL    HW1 5387   3.947   2.226   0.204 -0.8320 -2.1208  0.2482
 1790SOL    HW2 5388   4.098   2.239   0.209 -0.9337 -0.3361 -0.6660
 1791SOL     OW 5389   1.495   0.193   0.399 -0.9646 -0.5284 -0.1531
 1791SOL    HW1 5390   1.477   0.238   0.316 -3.4480 -0.1471  0.5031
 1791SOL    HW2 5391   1.438   0.236   0.462  1.6345 -0.1117  2.0565
 1792SOL     OW 5392   4.556   2.500   1.866 -0.1093 -0.3469  0.3409
 1792SOL    HW1 5393   4.629   2.561   1.853  0.4720 -1.0618  0.2045
 1792SOL    HW2 5394   4.596   2.422   1.903 -0.7274 -0.9411 -0.2240
 1793SOL     OW 5395   1.326   0.793   3.194 -0.2621 -0.1970  0.8025
 1793SOL    HW1 5396   1.337   0.740   3.273 -1.2025  1.6341  2.2413
 1793SOL    HW2 5397   1.363   0.878   3.217  0.5137  0.0677 -1.1784
 1794SOL     OW 5398   3.990   2.116   1.490  0.3939 -0.1274  0.2816
 1794SOL    HW1 5399   3.960   2.065   1.566 -1.4654  0.2504 -0.1429
 1794SOL    HW2 5400   4.025   2.051   1.430 -1.9695 -0.9950 -0.2684
 1795SOL     OW 5401   2.628   1.079   1.796 -0.2216  0.3129  0.8493
 1795SOL    HW1 5402   2.690   1.031   1.852  0.5900 -1.1709 -1.1773
 1795SOL    HW2 5403   2.546   1.030   1.803  0.1396 -0.4320  0.0750
 1796SOL     OW 5404   1.092   3.704   1.016  0.1894 -0.3154 -0.5782
 1796SOL    HW1 5405   1.175   3.700   1.062 -0.4401 -0.0065  0.6384
 1796SOL    HW2 5406   1.034   3.647   1.066 -0.7770  0.7935 -0.3723
 1797SOL     OW 5407   1.373   0.788   0.028 -0.0915 -0.3345  0.5727
 1797SOL    HW1 5408   1.360   0.694   0.046 -1.5366 -0.2514  0.0517
 1797SOL    HW2 5409   1.348   0.799  -0.063  2.4984  0.1509 -0.1779
 1798SOL     OW 5410   1.374   1.682   2.746  0.0958  0.0015 -0.1929
 1798SOL    HW1 5411   1.297   1.724   2.708 -0.1963  1.0961  1.5174
 1798SOL    HW2 5412   1.418   1.751   2.795 -0.5888 -1.6238  3.0475
 1799SOL     OW 5413   4.601   0.616   2.905  0.1006 -0.3936  0.1928
 1799SOL    HW1 5414   4.695   0.628   2.895  0.1677 -2.0297 -1.5078
 1799SOL    HW2 5415   4.565   0.632   2.818 -1.1417 -0.4457  0.6740
 1800SOL     OW 5416   0.565   0.451   0.855 -0.3453  0.2540  0.4915
 1800SOL    HW1 5417   0.559   0.455   0.951  0.8916 -0.0866  0.5958
 1800SOL    HW2 5418   0.631   0.384   0.838 -3.0019 -2.2530 -0.6914
 1801SOL     OW 5419   4.250   3.259   1.448 -0.0748  0.0621  0.0655
 1801SOL    HW1 5420   4.184   3.307   1.499 -0.1467 -0.2416  0.2700
 1801SOL    HW2 5421   4.242   3.168   1.480 -0.0623 -0.1152 -0.4336
 1802SOL     OW 5422   4.620   3.413   1.886  0.3775 -0.6485 -0.1688
 1802SOL    HW1 5423   4.700   3.368   1.915  0.0941 -0.3425  1.1402
 1802SOL    HW2 5424   4.616   3.396   1.792  1.6180 -1.2448 -0.1338
 1803SOL     OW 5425   2.531   1.399   2.501  0.2603 -0.4871  0.5475
 1803SOL    HW1 5426   2.436   1.399   2.488  0.0639  0.4378  1.7869
 1803SOL    HW2 5427   2.567   1.382   2.414 -1.0255  0.5041 -0.2257
 1804SOL     OW 5428   3.187   3.124   2.803 -0.7536 -0.0491 -0.1508
 1804SOL    HW1 5429   3.209   3.212   2.833 -1.2196 -0.3723  1.2176
 1804SOL    HW2 5430   3.230   3.066   2.866  0.3336 -0.8550 -1.5636
 1805SOL     OW 5431   2.911   2.399   1.574  0.5626  0.0899  0.0869
 1805SOL    HW1 5432   2.817   2.397   1.593  0.9467 -0.0768  2.1297
 1805SOL    HW2 5433   2.924   2.328   1.511 -0.7008  0.3154 -0.4696
 1806SOL     OW 5434   1.106   1.648   0.134  0.2862 -0.7523  0.0520
 1806SOL    HW1 5435   1.069   1.668   0.220  2.0117 -0.3255  0.7305
 1806SOL    HW2 5436   1.061   1.567   0.107 -0.6390 -0.6194  1.1139
 1807SOL     OW 5437   2.510   3.761   3.180 -0.2810  0.2273 -0.4602
 1807SOL    HW1 5438   2.429   3.779   3.228  1.1614  0.2699  2.1582
 1807SOL    HW2 5439   2.484   3.702   3.109 -2.3889 -0.9984  1.2146
 1808SOL     OW 5440   2.221   2.562   0.491 -0.0522 -0.3592 -0.4181
 1808SOL    HW1 5441   2.173   2.635   0.530  0.9526  0.1262 -0.0684
 1808SOL    HW2 5442   2.267   2.600   0.416  1.7238 -0.2606  0.6788
 1809SOL     OW 5443   0.360   1.934   0.923  0.4115  0.8443 -0.1000
 1809SOL    HW1 5444   0.365   2.025   0.896 -0.5308  0.4070 -1.9569
 1809SOL    HW2 5445   0.273   1.905   0.893  1.0914 -0.9221 -0.4895
 1810SOL     OW 5446   0.594   2.788   3.232  0.5502  0.1784 -0.5239
 1810SOL    HW1 5447   0.662   2.849   3.260  1.9144 -0.9137 -1.3398
 1810SOL    HW2 5448   0.584   2.728   3.306  1.8347 -0.7732 -1.0989
 1811SOL     OW 5449   1.868   0.459   2.061 -0.2318 -0.2671  0.1312
 1811SOL    HW1 5450   1.871   0.365   2.080 -2.6856  0.0593  2.8980
 1811SOL    HW2 5451   1.930   0.498   2.123  2.1434 -0.0737 -2.2050
 1812SOL     OW 5452   1.440   1.634   2.472 -0.1448  0.1263 -0.5203
 1812SOL    HW1 5453   1.454   1.616   2.565  0.3715 -0.8042 -0.7604
 1812SOL    HW2 5454   1.528   1.638   2.435 -0.2509  2.3892 -0.6676
 1813SOL     OW 5455   3.142   2.826   3.165 -0.4882  0.1239  0.1730
 1813SOL    HW1 5456   3.207   2.880   3.120 -0.1478  0.4581  1.0397
 1813SOL    HW2 5457   3.124   2.754   3.105  1.4679 -0.5470  0.3376
 1814SOL     OW 5458   4.063   3.051   2.718 -0.0956 -0.5030 -0.3292
 1814SOL    HW1 5459   4.008   3.118   2.759 -0.0061 -0.0328 -0.9460
 1814SOL    HW2 5460   4.137   3.041   2.778 -0.4964 -0.6195  0.1522
 1815SOL     OW 5461   2.065   1.845   3.221 -0.3697  0.1130  0.2344
 1815SOL    HW1 5462   2.093   1.857   3.311 -1.1642 -0.7198  0.6030
 1815SOL    HW2 5463   1.974   1.877   3.219 -0.3687  0.0986 -0.2576
 1816SOL     OW 5464   3.358   0.580   0.919  0.2796  0.4308 -0.2260
 1816SOL    HW1 5465   3.428   0.590   0.984 -0.7769 -0.5424  1.1134
 1816SOL    HW2 5466   3.277   0.593   0.968 -0.5455  0.2117 -1.4764
 1817SOL     OW 5467   4.457   0.522   1.818 -1.0669  0.3357 -0.3661
 1817SOL    HW1 5468   4.507   0.458   1.870 -1.3469 -0.5924 -1.1999
 1817SOL    HW2 5469   4.366   0.508   1.846 -1.1852  0.0209 -0.8930
 1818SOL     OW 5470   2.934   0.115   2.949 -0.9211 -0.0994  0.1791
 1818SOL    HW1 5471   2.846   0.132   2.915 -0.8164  0.3578  0.1247
 1818SOL    HW2 5472   2.992   0.164   2.890 -0.3375 -2.7851 -1.6406
 1819SOL     OW 5473   1.515   0.453   1.242  0.4220 -0.9644 -0.1085
 1819SOL    HW1 5474   1.538   0.374   1.291  1.2350 -0.1214  0.9005
 1819SOL    HW2 5475   1.475   0.511   1.307  0.4378 -0.2767 -0.7000
 1820SOL     OW 5476   4.499   4.312   2.162  0.1164 -0.0163  0.1065
 1820SOL    HW1 5477   4.506   4.392   2.110  1.1472  0.2913  0.6917
 1820SOL    HW2 5478   4.453   4.340   2.241  1.1007  0.1739  0.6265
 1821SOL     OW 5479   4.163   2.991   3.282  0.0924 -0.2446 -0.4252
 1821SOL    HW1 5480   4.109   2.934   3.227  0.3169 -0.1150 -0.7846
 1821SOL    HW2 5481   4.228   2.932   3.321  0.1880 -0.2727 -0.6237
 1822SOL     OW 5482   4.022   4.291   0.662  0.2660 -0.0786 -0.7488
 1822SOL    HW1 5483   4.048   4.277   0.571 -1.0627 -2.4317 -0.8418
 1822SOL    HW2 5484   3.926   4.288   0.660 -0.0257  3.6933  0.2392
 1823SOL     OW 5485   3.474   3.306   0.746 -0.1551 -0.2207 -0.0645
 1823SOL    HW1 5486   3.526   3.249   0.689  0.8749 -1.3004  1.8678
 1823SOL    HW2 5487   3.383   3.281   0.727  0.2314 -1.7687 -0.0353
 1824SOL     OW 5488   2.322   4.277   2.791 -0.8210  0.3131 -0.0298
 1824SOL    HW1 5489   2.313   4.362   2.749  0.5913 -0.0497 -1.1608
 1824SOL    HW2 5490   2.236   4.258   2.828 -1.8475  1.1167 -1.8905
 1825SOL     OW 5491   4.028   2.122   0.519  0.1597  0.4787  0.2254
 1825SOL    HW1 5492   4.016   2.149   0.427 -1.9840 -0.4443  0.1584
 1825SOL    HW2 5493   3.963   2.174   0.567 -1.3995 -1.6823  0.6130
 1826SOL     OW 5494   1.076   3.847   2.531 -0.3115 -0.0056  0.9486
 1826SOL    HW1 5495   1.139   3.899   2.580 -1.0199  1.3622  0.4627
 1826SOL    HW2 5496   1.009   3.823   2.595 -0.5404  0.6219  0.9506
 1827SOL     OW 5497   0.175   2.580   2.411 -0.3562 -0.4423 -0.1295
 1827SOL    HW1 5498   0.192   2.673   2.426 -0.1166 -0.4336 -0.4318
 1827SOL    HW2 5499   0.139   2.548   2.493 -0.6926 -0.0205 -0.1117
 1828SOL     OW 5500   3.540   2.262   1.319 -0.5434  0.0351 -0.0504
 1828SOL    HW1 5501   3.459   2.313   1.312 -2.0187 -2.3091 -1.6304
 1828SOL    HW2 5502   3.554   2.229   1.231  0.6966 -1.7216  0.7586
 1829SOL     OW 5503   3.536   4.181   2.172 -0.0037  0.1664  0.2509
 1829SOL    HW1 5504   3.629   4.163   2.186  0.3840 -0.0935 -2.1781
 1829SOL    HW2 5505   3.531   4.275   2.160  0.2256  0.0107 -1.1959
 1830SOL     OW 5506   0.337   1.290   1.761  0.3141 -0.3613 -0.3374
 1830SOL    HW1 5507   0.243   1.285   1.780  0.4074 -1.4897 -0.1225
 1830SOL    HW2 5508   0.365   1.373   1.800 -0.6963  0.2555 -0.8849
 1831SOL     OW 5509   3.562   4.452   0.672 -0.0886  0.1668 -0.0585
 1831SOL    HW1 5510   3.505   4.477   0.600  1.4407 -0.1861 -1.4611
 1831SOL    HW2 5511   3.614   4.530   0.691  1.2638 -0.4400 -1.0964
 1832SOL     OW 5512   3.490   2.755   3.277  0.0152  0.1154  0.0006
 1832SOL    HW1 5513   3.480   2.666   3.310 -3.1156  0.7199  1.0658
 1832SOL    HW2 5514   3.425   2.762   3.207  1.0888  1.2458 -0.9430
 1833SOL     OW 5515   3.123   2.720   1.009  0.0874  0.1531 -0.0563
 1833SOL    HW1 5516   3.043   2.684   1.047  1.3717 -1.5639  1.1780
 1833SOL    HW2 5517   3.188   2.651   1.020  1.8345  1.5975 -0.7714
 1834SOL     OW 5518   0.576   0.897   1.173 -0.4989  0.1812  0.2320
 1834SOL    HW1 5519   0.638   0.969   1.168 -0.3819  0.1375  0.9997
 1834SOL    HW2 5520   0.547   0.885   1.082 -0.5356  1.1934  0.0949
 1835SOL     OW 5521   3.352   0.366   1.388 -0.1402 -0.2958  0.4619
 1835SOL    HW1 5522   3.281   0.420   1.354  1.1723  0.6601 -0.9110
 1835SOL    HW2 5523   3.384   0.317   1.313  1.6031  0.4347  0.6561
 1836SOL     OW 5524   3.972   2.181   1.908 -0.2904 -0.0635  0.2464
 1836SOL    HW1 5525   4.039   2.133   1.957 -1.7826 -1.4692  0.9923
 1836SOL    HW2 5526   3.975   2.144   1.820 -0.1252 -0.1496  0.2877
 1837SOL     OW 5527   0.230   0.939   0.456 -0.4227  0.8015  0.0354
 1837SOL    HW1 5528   0.246   0.954   0.363 -0.8739 -0.1813 -0.2199
 1837SOL    HW2 5529   0.313   0.907   0.490 -0.5071  0.2614 -0.2476
 1838SOL     OW 5530   1.856   1.184   2.201 -0.3951  0.8731  0.2944
 1838SOL    HW1 5531   1.796   1.111   2.219  0.7328 -0.2381 -0.3111
 1838SOL    HW2 5532   1.868   1.226   2.287 -1.7171  0.8838  0.4940
 1839SOL     OW 5533   2.152   4.106   1.595 -0.3337  0.3057  0.3423
 1839SOL    HW1 5534   2.238   4.098   1.553 -0.3697 -2.1656  0.5889
 1839SOL    HW2 5535   2.090   4.103   1.522 -0.2497  1.7194  0.1924
 1840SOL     OW 5536   1.513   3.676   1.380 -0.2732 -0.4268 -0.0860
 1840SOL    HW1 5537   1.464   3.756   1.399 -1.3932 -1.0414 -0.2895
 1840SOL    HW2 5538   1.512   3.627   1.462  0.0123 -0.4347 -0.0880
 1841SOL     OW 5539   1.003   2.111   0.072  0.0455 -0.2448 -0.0390
 1841SOL    HW1 5540   1.058   2.117  -0.007 -0.7832  0.2376 -0.5913
 1841SOL    HW2 5541   1.012   2.020   0.100  1.1663 -0.1641 -0.0871
 1842SOL     OW 5542   2.229   3.488   3.222  0.1066 -0.1249 -0.2489
 1842SOL    HW1 5543   2.245   3.399   3.190 -0.9377 -0.0541 -0.9950
 1842SOL    HW2 5544   2.159   3.522   3.167  1.7885  1.8919 -1.2768
 1843SOL     OW 5545   4.637   3.493   2.460  0.5671 -0.0938  0.0664
 1843SOL    HW1 5546   4.634   3.397   2.451 -0.3968 -0.1071  0.4112
 1843SOL    HW2 5547   4.555   3.515   2.504  0.3194  0.9936 -0.9131
 1844SOL     OW 5548   1.357   3.156   2.890  0.4928 -0.2459 -0.4838
 1844SOL    HW1 5549   1.450   3.133   2.884  0.7607  0.7953 -0.4485
 1844SOL    HW2 5550   1.356   3.244   2.926 -0.5745 -0.7413  0.7616
 1845SOL     OW 5551   3.728   4.066   1.680  0.5042 -0.1351  0.2022
 1845SOL    HW1 5552   3.692   4.013   1.750  2.2796 -0.1214  1.1810
 1845SOL    HW2 5553   3.762   4.144   1.724  2.2180 -0.4185 -0.5530
 1846SOL     OW 5554   4.310   4.195   0.641 -0.0470 -0.1540 -0.3070
 1846SOL    HW1 5555   4.224   4.212   0.679 -0.7727 -2.0940 -0.9384
 1846SOL    HW2 5556   4.339   4.114   0.684  1.1004  0.0338 -0.7032
 1847SOL     OW 5557   2.994   0.311   1.426  0.6959  0.2183  0.5774
 1847SOL    HW1 5558   2.958   0.271   1.505 -0.9175 -2.0876 -1.2123
 1847SOL    HW2 5559   3.056   0.376   1.459 -0.4464 -0.1135  3.7265
 1848SOL     OW 5560   2.670   0.801   2.625  0.0011 -0.9759  0.0884
 1848SOL    HW1 5561   2.622   0.829   2.547 -0.4005  0.1115  0.6983
 1848SOL    HW2 5562   2.641   0.861   2.693  0.6688 -1.6390  0.9768
 1849SOL     OW 5563   1.855   1.470   1.325 -0.2016 -0.4133 -0.1743
 1849SOL    HW1 5564   1.854   1.551   1.376 -1.9532  0.2041 -1.0903
 1849SOL    HW2 5565   1.918   1.414   1.370 -0.4232  0.7146  1.6412
 1850SOL     OW 5566   2.118   1.950   0.402 -0.0189  0.4420 -0.1185
 1850SOL    HW1 5567   2.175   2.006   0.348 -0.1694  0.1636 -0.5741
 1850SOL    HW2 5568   2.161   1.865   0.401 -0.3500  0.2756 -0.3159
 1851SOL     OW 5569   0.118   0.558   1.535 -0.0261 -0.5994  0.3628
 1851SOL    HW1 5570   0.041   0.595   1.493  1.3233  1.2288 -0.6331
 1851SOL    HW2 5571   0.105   0.575   1.628 -0.7623 -0.2239  0.1953
 1852SOL     OW 5572   0.713   3.971   2.157 -0.1529 -0.3047 -0.1406
 1852SOL    HW1 5573   0.784   3.991   2.096  0.9505  0.6462  1.3968
 1852SOL    HW2 5574   0.750   3.986   2.244 -1.3473 -2.6390  0.8782
 1853SOL     OW 5575   4.318   1.936   3.206 -0.2882  0.0818  0.3349
 1853SOL    HW1 5576   4.335   1.882   3.129 -2.0327  0.6291 -0.4631
 1853SOL    HW2 5577   4.239   1.985   3.184  0.4086  1.8640  1.6211
 1854SOL     OW 5578   2.054   2.782   0.308  0.0746 -0.0907  0.1748
 1854SOL    HW1 5579   2.023   2.804   0.396  0.8059 -0.5988  0.5758
 1854SOL    HW2 5580   2.102   2.860   0.279  1.2542 -0.5224  0.9163
 1855SOL     OW 5581   1.679   0.035   1.551  0.0061 -0.1921  0.4203
 1855SOL    HW1 5582   1.680  -0.051   1.508  1.0768 -0.2067  0.4354
 1855SOL    HW2 5583   1.769   0.068   1.540 -0.5050  1.1307  0.0086
 1856SOL     OW 5584   3.978   2.795   2.750 -0.1454  0.0407 -0.3818
 1856SOL    HW1 5585   4.018   2.879   2.725 -0.4942  0.1858 -0.4501
 1856SOL    HW2 5586   4.053   2.739   2.770  0.0843  0.5869  0.3799
 1857SOL     OW 5587   4.102   4.198   0.429  0.8524  0.0039 -0.4750
 1857SOL    HW1 5588   4.187   4.162   0.455  0.8864 -0.9356 -1.7720
 1857SOL    HW2 5589   4.042   4.123   0.433 -0.2481  0.9429  1.7359
 1858SOL     OW 5590   1.951   1.964   1.244 -0.3422 -0.2815 -0.3618
 1858SOL    HW1 5591   1.910   1.949   1.329  0.5786  0.5553  0.2543
 1858SOL    HW2 5592   1.983   2.054   1.248  2.1673 -1.0831 -0.5216
 1859SOL     OW 5593   3.383   0.313   1.130 -0.4912  0.0078  0.6503
 1859SOL    HW1 5594   3.476   0.307   1.111 -1.0630 -1.3322 -2.1300
 1859SOL    HW2 5595   3.341   0.319   1.044 -2.9712  0.9571  1.8316
 1860SOL     OW 5596   2.066   2.557   2.636  0.1743  0.0364  0.4221
 1860SOL    HW1 5597   2.002   2.503   2.683  2.0327 -1.7773  1.0326
 1860SOL    HW2 5598   2.144   2.555   2.691  0.4872  3.1374  0.2689
 1861SOL     OW 5599   2.082   1.532   3.225 -0.1126 -0.0881  0.6106
 1861SOL    HW1 5600   2.112   1.522   3.135 -1.0735 -0.4310  0.3167
 1861SOL    HW2 5601   2.149   1.586   3.267  1.6940 -2.0180  0.3891
 1862SOL     OW 5602   2.045   2.688   0.024 -0.1009 -0.1259  0.2750
 1862SOL    HW1 5603   2.000   2.623   0.079  0.0503 -0.3108  0.1821
 1862SOL    HW2 5604   2.092   2.743   0.086  2.4587 -2.0953  0.2403
 1863SOL     OW 5605   1.780   2.728   1.795 -0.0869  1.1311  0.0756
 1863SOL    HW1 5606   1.866   2.750   1.831 -1.1541  1.2984  2.7500
 1863SOL    HW2 5607   1.719   2.745   1.866 -1.9437 -2.7904 -0.3115
 1864SOL     OW 5608   1.173   0.735   0.654  0.0320 -0.4175  0.0711
 1864SOL    HW1 5609   1.121   0.699   0.726  0.0486  0.8665  0.7518
 1864SOL    HW2 5610   1.184   0.827   0.677 -1.1237  0.3679 -2.2396
 1865SOL     OW 5611   4.567   0.849   3.043  0.6267 -0.0647 -0.2490
 1865SOL    HW1 5612   4.584   0.767   2.996  0.5609 -0.4387  0.3752
 1865SOL    HW2 5613   4.542   0.911   2.974  1.2912 -0.3927 -0.7945
 1866SOL     OW 5614   3.469   0.661   1.465 -0.1518  0.0564 -0.2086
 1866SOL    HW1 5615   3.442   0.594   1.402 -0.5503  1.0445 -1.1228
 1866SOL    HW2 5616   3.393   0.718   1.474 -0.4222 -0.5478  1.8868
 1867SOL     OW 5617   0.910   1.159   0.536 -1.1390 -0.0970 -0.3964
 1867SOL    HW1 5618   0.892   1.103   0.611 -2.4198 -1.3498 -1.5778
 1867SOL    HW2 5619   0.966   1.229   0.570 -0.2133 -1.6110  1.3098
 1868SOL     OW 5620   0.302   1.716   1.251  0.1573  0.2050  0.0127
 1868SOL    HW1 5621   0.357   1.641   1.273 -1.2932 -0.3765  1.9318
 1868SOL    HW2 5622   0.360   1.774   1.201  1.5932 -1.7142 -0.6911
 1869SOL     OW 5623   2.238   0.064   0.987 -0.4936  0.0305 -0.0079
 1869SOL    HW1 5624   2.311   0.019   0.944 -0.9127 -0.2348 -0.4544
 1869SOL    HW2 5625   2.160   0.030   0.942 -1.0658 -1.3241  1.8734
 1870SOL     OW 5626   2.687   0.055   2.134 -0.3764  0.1352  0.0880
 1870SOL    HW1 5627   2.668  -0.014   2.070  0.2191  0.1981 -0.1732
 1870SOL    HW2 5628   2.783   0.051   2.144 -0.3408  0.9098  0.0783
 1871SOL     OW 5629   4.063   0.717   0.634  0.2394 -0.3012 -0.2911
 1871SOL    HW1 5630   4.155   0.693   0.642  0.2921  0.2818  1.1863
 1871SOL    HW2 5631   4.045   0.770   0.712 -0.5979  2.0080 -1.9519
 1872SOL     OW 5632   1.210   3.876   1.958 -0.0176  0.3980 -0.3885
 1872SOL    HW1 5633   1.193   3.784   1.938  1.4375 -0.7032  2.8583
 1872SOL    HW2 5634   1.302   3.889   1.937  0.0713  0.7835  0.2090
 1873SOL     OW 5635   2.032   2.364   3.057 -0.7823 -0.8933 -0.0899
 1873SOL    HW1 5636   2.008   2.410   2.976 -0.9251 -1.9922 -0.6891
 1873SOL    HW2 5637   2.127   2.374   3.063 -0.8148 -0.5072 -0.2095
 1874SOL     OW 5638   0.066   2.659   1.786  0.0086  0.1165  0.0382
 1874SOL    HW1 5639   0.097   2.637   1.698 -3.5627  0.8480 -1.5579
 1874SOL    HW2 5640   0.087   2.752   1.797 -0.6825  0.3577 -0.6156
 1875SOL     OW 5641   0.456   3.457   2.430  0.3675  0.3392  0.1980
 1875SOL    HW1 5642   0.481   3.549   2.441 -0.3256  0.5786 -0.1615
 1875SOL    HW2 5643   0.396   3.440   2.502  2.3690 -0.5683  1.7539
 1876SOL     OW 5644   0.532   1.047   0.868 -0.3191  0.0806  0.0006
 1876SOL    HW1 5645   0.529   0.953   0.884  0.2366 -0.1821 -1.3230
 1876SOL    HW2 5646   0.612   1.076   0.911 -0.0887 -0.1936 -0.2376
 1877SOL     OW 5647   3.853   3.696   2.003 -0.5111 -0.4385 -0.0132
 1877SOL    HW1 5648   3.788   3.721   2.069 -0.2145  0.0739  0.0939
 1877SOL    HW2 5649   3.937   3.722   2.042 -0.4178  0.9279 -1.0478
 1878SOL     OW 5650   0.514   4.540   0.907 -0.4727 -0.0749  0.2031
 1878SOL    HW1 5651   0.430   4.539   0.951  0.3946 -0.9699  1.9297
 1878SOL    HW2 5652   0.556   4.621   0.936  0.0818 -0.6417  1.0073
 1879SOL     OW 5653   0.384   3.411   2.962 -0.0038  0.2050 -0.6492
 1879SOL    HW1 5654   0.338   3.331   2.939  1.2921  0.0539 -3.0295
 1879SOL    HW2 5655   0.323   3.481   2.940  0.1654 -0.0532 -2.0174
 1880SOL     OW 5656   0.911   2.014   1.089 -0.2467  0.5928  0.1546
 1880SOL    HW1 5657   0.824   2.049   1.072 -0.0726  1.2675  0.6046
 1880SOL    HW2 5658   0.942   1.986   1.003 -1.1879 -0.3431  0.1010
 1881SOL     OW 5659   2.689   2.339   2.845  0.4112  0.7210 -0.4822
 1881SOL    HW1 5660   2.735   2.376   2.920 -1.2820  0.6534  0.6419
 1881SOL    HW2 5661   2.636   2.269   2.881 -0.7390  0.9432 -1.6619
 1882SOL     OW 5662   3.228   0.475   2.353 -0.1217 -0.1589 -0.1204
 1882SOL    HW1 5663   3.203   0.470   2.261 -1.9795 -0.2397  0.3553
 1882SOL    HW2 5664   3.169   0.541   2.390  1.2403  0.5710  0.8262
 1883SOL     OW 5665   0.927   2.962   0.865  0.0089 -0.4046  0.6543
 1883SOL    HW1 5666   1.011   3.002   0.842  0.3498 -0.1948  2.2049
 1883SOL    HW2 5667   0.950   2.882   0.912 -0.6710 -0.7291  0.4552
 1884SOL     OW 5668   2.644   0.832   2.059 -0.4594 -0.2304  0.3953
 1884SOL    HW1 5669   2.680   0.872   2.138 -1.7452  0.7551  0.5217
 1884SOL    HW2 5670   2.698   0.865   1.988 -1.3859  1.6842  0.5156
 1885SOL     OW 5671   0.250   2.843   2.416 -0.2886 -0.2759 -0.1819
 1885SOL    HW1 5672   0.193   2.865   2.489 -0.3786 -0.2390 -0.2624
 1885SOL    HW2 5673   0.335   2.881   2.439 -0.0200 -1.2270  0.4178
 1886SOL     OW 5674   1.253   1.346   1.447 -0.4143  0.0627 -0.1965
 1886SOL    HW1 5675   1.231   1.285   1.517 -0.3694  0.2150 -0.0500
 1886SOL    HW2 5676   1.191   1.417   1.457  0.1653  0.5175  0.2471
 1887SOL     OW 5677   2.780   3.811   3.255 -0.1655  0.1603 -0.1406
 1887SOL    HW1 5678   2.689   3.788   3.241  0.0513 -1.0055  0.2391
 1887SOL    HW2 5679   2.789   3.899   3.217 -1.4434  0.3168 -0.1262
 1888SOL     OW 5680   4.558   3.888   0.256 -0.2394  0.1508  0.5504
 1888SOL    HW1 5681   4.629   3.857   0.313 -0.2472  2.4575  1.9933
 1888SOL    HW2 5682   4.603   3.937   0.187 -0.3525 -0.0271  0.3509
 1889SOL     OW 5683   2.003   1.989   2.853  0.6022  0.2693 -0.1237
 1889SOL    HW1 5684   2.035   1.924   2.916 -0.3727  0.9304  1.1092
 1889SOL    HW2 5685   2.040   1.962   2.769 -0.4113 -2.3729  0.1898
 1890SOL     OW 5686   2.546   0.816   2.367  1.0012  0.1392 -0.1913
 1890SOL    HW1 5687   2.497   0.761   2.430  1.9160 -0.4453  0.0278
 1890SOL    HW2 5688   2.546   0.764   2.286  1.3454  0.0891 -0.1592
 1891SOL     OW 5689   3.625   3.901   0.984  0.4402 -0.3014  0.4303
 1891SOL    HW1 5690   3.680   3.853   0.921  0.7903 -0.3423  0.7668
 1891SOL    HW2 5691   3.687   3.947   1.040  0.1046  0.8271 -0.0972
 1892SOL     OW 5692   4.447   2.669   2.378 -0.4521 -0.3201  0.3239
 1892SOL    HW1 5693   4.480   2.579   2.377 -0.3212 -0.2815  1.0233
 1892SOL    HW2 5694   4.397   2.676   2.459 -2.7386 -0.5639 -0.9990
 1893SOL     OW 5695   2.483   1.192   2.145 -0.0815  0.6813 -0.2654
 1893SOL    HW1 5696   2.567   1.213   2.186  0.6484 -0.2442 -1.2603
 1893SOL    HW2 5697   2.477   1.253   2.072 -0.9211  1.6491  0.5729
 1894SOL     OW 5698   1.569   3.557   2.047 -0.4559 -0.3103  0.3232
 1894SOL    HW1 5699   1.534   3.472   2.073 -1.0543  0.2874  1.5639
 1894SOL    HW2 5700   1.658   3.558   2.084 -0.4741 -0.3740  0.3700
 1895SOL     OW 5701   1.670   2.000   2.176  0.5982 -0.4820 -0.0354
 1895SOL    HW1 5702   1.719   1.993   2.095  2.1591 -1.5625  0.9505
 1895SOL    HW2 5703   1.676   1.914   2.216 -1.2138 -0.3376  0.6718
 1896SOL     OW 5704   2.573   4.532   2.622 -0.2926 -0.2146 -0.2546
 1896SOL    HW1 5705   2.480   4.512   2.632 -0.4560 -0.8081 -2.4389
 1896SOL    HW2 5706   2.576   4.626   2.609 -0.4269  0.0025  1.1513
 1897SOL     OW 5707   2.893   2.649   1.166 -0.2873 -0.0716 -0.3786
 1897SOL    HW1 5708   2.824   2.587   1.189 -0.4530  0.3274  0.2032
 1897SOL    HW2 5709   2.894   2.712   1.237 -0.5449  0.9760 -1.2843
 1898SOL     OW 5710   4.157   0.889   2.459 -0.3087  0.4809  0.0903
 1898SOL    HW1 5711   4.093   0.837   2.509 -0.4641 -0.2876 -0.8832
 1898SOL    HW2 5712   4.206   0.937   2.526  1.5012 -2.7312  1.3094
 1899SOL     OW 5713   4.385   1.214   1.509 -0.4473  0.0941  0.1887
 1899SOL    HW1 5714   4.301   1.197   1.551 -0.5123 -0.3801 -0.1347
 1899SOL    HW2 5715   4.443   1.145   1.541  0.4774  1.7032  2.2076
 1900SOL     OW 5716   2.249   4.628   0.297 -0.7280  0.0413  0.2145
 1900SOL    HW1 5717   2.276   4.568   0.228  0.3935 -0.0725  0.7401
 1900SOL    HW2 5718   2.180   4.681   0.256 -1.6916 -1.5239 -0.2773
 1901SOL     OW 5719   1.819   1.745   1.074 -0.3136  0.0131 -0.4274
 1901SOL    HW1 5720   1.895   1.734   1.016  0.6802 -1.5580  1.0810
 1901SOL    HW2 5721   1.842   1.819   1.130 -0.0063 -0.2697 -0.1734
 1902SOL     OW 5722   4.256   2.755   0.151  0.0548  0.7282 -0.3250
 1902SOL    HW1 5723   4.264   2.763   0.055  1.0814 -0.5196 -0.3706
 1902SOL    HW2 5724   4.162   2.746   0.166 -0.3056  2.7297 -1.0379
 1903SOL     OW 5725   1.631   3.434   2.771 -0.2926  0.2937 -0.3470
 1903SOL    HW1 5726   1.719   3.421   2.806 -0.8496 -0.1920  0.9306
 1903SOL    HW2 5727   1.640   3.506   2.708  1.1255 -0.1729 -0.7065
 1904SOL     OW 5728   1.754   2.743   2.299 -0.1797 -0.1341 -0.4027
 1904SOL    HW1 5729   1.764   2.830   2.338 -2.9568 -0.0648  0.3486
 1904SOL    HW2 5730   1.742   2.684   2.374 -1.5462 -0.6273 -0.9640
 1905SOL     OW 5731   1.994   4.404   1.580  0.9666  0.0549  0.0221
 1905SOL    HW1 5732   1.956   4.330   1.532  0.3353 -0.5329  1.3897
 1905SOL    HW2 5733   1.990   4.476   1.518 -0.3236 -0.5495 -0.6491
 1906SOL     OW 5734   0.107   3.206   2.232 -0.0850  0.1072 -0.4833
 1906SOL    HW1 5735   0.027   3.259   2.234 -1.1039 -1.3869  1.3828
 1906SOL    HW2 5736   0.178   3.270   2.235 -1.2099  1.4157 -0.5233
 1907SOL     OW 5737   3.830   1.489   2.111  0.4133  0.5106 -0.1729
 1907SOL    HW1 5738   3.892   1.557   2.138  0.6359 -0.3083  1.5239
 1907SOL    HW2 5739   3.833   1.425   2.182 -0.9985 -0.4724 -0.9582
 1908SOL     OW 5740   0.470   0.163   1.511  0.1926  0.4435 -0.4040
 1908SOL    HW1 5741   0.410   0.179   1.439 -0.0214 -0.2899 -0.3977
 1908SOL    HW2 5742   0.557   0.181   1.475  0.0658  0.3324 -0.7716
 1909SOL     OW 5743   1.940   3.704   3.158  0.0498  0.7764  0.3766
 1909SOL    HW1 5744   2.000   3.759   3.209  0.0294  0.6758  0.5116
 1909SOL    HW2 5745   1.899   3.648   3.224  0.2388  0.4451  0.2146
 1910SOL     OW 5746   2.025   3.537   1.934 -0.0201  0.3661 -0.0585
 1910SOL    HW1 5747   2.099   3.567   1.880  0.2211 -0.0805  0.0144
 1910SOL    HW2 5748   2.040   3.443   1.944 -0.6488  0.2572 -0.1088
 1911SOL     OW 5749   0.469   0.251   2.628 -0.5684 -0.3193 -0.0433
 1911SOL    HW1 5750   0.444   0.193   2.699 -1.2110  1.2043  1.0403
 1911SOL    HW2 5751   0.444   0.204   2.548 -1.1230 -1.4818  0.7901
 1912SOL     OW 5752   0.707   0.862   3.023 -0.4137  0.0081 -0.6029
 1912SOL    HW1 5753   0.678   0.808   2.949 -2.3132  1.8103 -1.2680
 1912SOL    HW2 5754   0.633   0.920   3.041  0.5293  0.5826  1.8352
 1913SOL     OW 5755   3.239   1.649   1.821  0.1086 -0.2132  0.2930
 1913SOL    HW1 5756   3.224   1.655   1.915  1.2579 -1.0141  0.5440
 1913SOL    HW2 5757   3.331   1.672   1.809  0.1530 -0.7547 -0.5494
 1914SOL     OW 5758   1.430   0.506   1.821  0.7811 -0.0813  0.3383
 1914SOL    HW1 5759   1.524   0.515   1.807  0.2868  2.1975 -2.5419
 1914SOL    HW2 5760   1.400   0.595   1.843 -1.1687  0.4137 -3.4351
 1915SOL     OW 5761   4.214   0.344   0.720  0.3116 -0.0520  0.5496
 1915SOL    HW1 5762   4.210   0.439   0.730  2.2378 -0.0812  2.4037
 1915SOL    HW2 5763   4.255   0.331   0.635 -2.2799  0.6408 -0.9248
 1916SOL     OW 5764   0.227   1.099   1.979 -0.0728 -0.2626  0.2107
 1916SOL    HW1 5765   0.254   1.187   2.004 -0.9875  0.4687 -1.2077
 1916SOL    HW2 5766   0.308   1.054   1.957  0.2540  1.2243 -1.9628
 1917SOL     OW 5767   4.403   0.068   0.937  0.0611  0.1624 -0.5424
 1917SOL    HW1 5768   4.357   0.071   0.853  1.6631  0.5298 -1.4276
 1917SOL    HW2 5769   4.412   0.160   0.962  0.2333  0.0873 -0.3254
 1918SOL     OW 5770   1.323   4.701   1.360  0.0236 -0.1472  0.0099
 1918SOL    HW1 5771   1.360   4.774   1.410 -0.0426  0.6081 -1.0121
 1918SOL    HW2 5772   1.364   4.707   1.274 -0.6822 -0.7572 -0.3856
 1919SOL     OW 5773   0.424   2.669   1.240  0.0809 -0.1749 -0.0388
 1919SOL    HW1 5774   0.458   2.688   1.328  1.0937  0.1862 -0.5066
 1919SOL    HW2 5775   0.359   2.737   1.224 -0.5000 -0.5518  0.6350
 1920SOL     OW 5776   1.054   2.197   1.280  0.0137 -0.7706  0.0998
 1920SOL    HW1 5777   1.017   2.126   1.228  1.9847 -1.6223 -0.2073
 1920SOL    HW2 5778   1.113   2.243   1.221  2.0920 -1.5778  1.4403
 1921SOL     OW 5779   2.337   2.823   2.359 -0.3347 -0.5747 -0.7066
 1921SOL    HW1 5780   2.390   2.744   2.360 -0.9901 -1.0360  1.4351
 1921SOL    HW2 5781   2.290   2.818   2.276 -0.3523 -2.4402 -0.6317
 1922SOL     OW 5782   0.680   2.049   2.992  0.1014  0.0388  1.0070
 1922SOL    HW1 5783   0.708   1.958   3.007  0.1800 -0.1503 -0.1800
 1922SOL    HW2 5784   0.757   2.092   2.956  0.3462  0.8406  2.4352
 1923SOL     OW 5785   1.111   4.235   0.263 -0.2364 -0.3059 -0.6231
 1923SOL    HW1 5786   1.161   4.161   0.227  1.0599  0.2470  0.0080
 1923SOL    HW2 5787   1.137   4.310   0.210  1.6284  0.5072  1.3215
 1924SOL     OW 5788   2.726   0.860   3.096 -0.5697  0.0405  0.1029
 1924SOL    HW1 5789   2.662   0.811   3.148  0.9834 -1.1949  0.9088
 1924SOL    HW2 5790   2.765   0.922   3.158 -0.8553  0.6894 -0.3522
 1925SOL     OW 5791   3.251   1.254   1.512 -0.0199 -0.0649 -0.0974
 1925SOL    HW1 5792   3.335   1.258   1.467  0.8967  1.6151  1.5887
 1925SOL    HW2 5793   3.255   1.171   1.561  1.0952  0.4049  0.6708
 1926SOL     OW 5794   0.748   3.525   1.584 -0.2671  0.0152  0.7395
 1926SOL    HW1 5795   0.707   3.486   1.661  2.3545 -0.0635  2.2298
 1926SOL    HW2 5796   0.804   3.594   1.620  1.0861 -0.0659 -1.0864
[truncated: 97,865 more chars]
