# Supplementary material for: Adding the AMBER 14SB Force Field to the Stochastic Titration CpHMD Method
Source: J Chem Theory Comput. 2025 Jun 16;21(13):6292–304. doi: 10.1021/acs.jctc.5c00415 (PMC12818765; doi:10.1021/acs.jctc.5c00415)
Supplement: Supplementary file 1 [file ct5c00415_si_001.zip › code_availability/MD-runs/dipeptides/NCYS-CTYR/final-NCYS-CTYR.gro]

Protein in water
 6134
    1CYS      N    1   4.010   1.793   0.472 -0.2650  0.1833 -0.1205
    1CYS     H1    2   3.968   1.819   0.384 -0.7802 -2.2410 -0.6465
    1CYS     H2    3   4.104   1.765   0.448 -0.7339  0.0326 -1.8617
    1CYS     H3    4   3.970   1.707   0.507  0.1394  0.0220 -0.0539
    1CYS     CA    5   4.018   1.915   0.565  0.0751 -0.0178 -0.2920
    1CYS     HA    6   4.065   1.886   0.660  0.0364  1.6250  0.2761
    1CYS     CB    7   4.099   2.036   0.504  0.1162  0.4061  0.1748
    1CYS    HB1    8   4.103   2.120   0.573 -0.4843  0.2971  0.3495
    1CYS    HB2    9   4.048   2.069   0.413 -1.8851 -1.4802  0.5229
    1CYS     SG   10   4.271   1.988   0.470 -0.0554  0.0892 -0.5705
    1CYS     HG   11   4.286   2.093   0.389 -0.2545  0.2026 -0.4606
    1CYS      C   12   3.879   1.965   0.591  0.8061  0.1227  0.1336
    1CYS      O   13   3.784   1.927   0.524  0.8332 -0.0049  0.2183
    2TYR      N   14   3.868   2.060   0.693 -0.0846  0.9599 -0.1281
    2TYR      H   15   3.952   2.097   0.735  1.2057 -1.1465 -0.7191
    2TYR     CA   16   3.748   2.143   0.719  0.3332  0.1738  0.4573
    2TYR     HA   17   3.664   2.074   0.708 -2.3043  3.0506  1.0722
    2TYR     CB   18   3.740   2.194   0.866  0.2650  0.6104  0.8964
    2TYR    HB1   19   3.649   2.252   0.881  0.5035  1.0289  0.7607
    2TYR    HB2   20   3.821   2.260   0.900 -0.0263  1.0059  0.8368
    2TYR     CG   21   3.742   2.085   0.969 -0.8798 -0.3576 -0.1301
    2TYR    CD1   22   3.845   2.082   1.071  0.0047 -0.6917  0.0718
    2TYR    HD1   23   3.923   2.156   1.060  1.3748 -1.9981  0.6100
    2TYR    CE1   24   3.832   1.995   1.183  0.0298  0.1942  0.5750
    2TYR    HE1   25   3.914   1.985   1.253  1.7388 -1.3990 -1.4694
    2TYR     CZ   26   3.715   1.915   1.190  0.8251  0.4075 -0.5073
    2TYR     OH   27   3.693   1.830   1.298  0.3384  0.1726  0.3789
    2TYR     HH   28   3.607   1.860   1.331 -0.2320  0.1600 -1.0367
    2TYR    CE2   29   3.613   1.920   1.094 -0.1934 -0.1701 -0.6825
    2TYR    HE2   30   3.521   1.863   1.096  0.1629 -0.7537 -0.5032
    2TYR    CD2   31   3.640   1.995   0.978  0.6369 -0.5015 -0.5678
    2TYR    HD2   32   3.567   2.008   0.899 -0.2286  0.9937  0.4442
    2TYR      C   33   3.724   2.255   0.618 -0.4355  0.0073 -0.1127
    2TYR    OC1   34   3.810   2.338   0.613 -0.4417 -0.5992  0.0792
    2TYR    OC2   35   3.613   2.263   0.558 -0.4221  0.1250  0.4815
    3SOL     OW   36   2.311   3.534   1.867  0.5448 -0.4992  0.1134
    3SOL    HW1   37   2.317   3.473   1.941 -1.4180  1.5365  2.1124
    3SOL    HW2   38   2.276   3.614   1.905  0.6865  1.1028 -2.8479
    4SOL     OW   39   2.890   1.613   1.192 -0.0145  0.5211  0.0361
    4SOL    HW1   40   2.877   1.531   1.144 -2.4826  0.2312  1.0563
    4SOL    HW2   41   2.852   1.680   1.136 -0.8208  0.4973  0.5320
    5SOL     OW   42   3.099   0.592   0.933 -0.1047 -0.5480 -0.2598
    5SOL    HW1   43   3.050   0.560   1.009  1.0602  0.4543  0.9671
    5SOL    HW2   44   3.187   0.607   0.966  0.4762 -0.2166 -1.8700
    6SOL     OW   45   0.395   2.905   2.237 -0.1503 -0.3926  0.4095
    6SOL    HW1   46   0.324   2.898   2.300 -1.1584 -0.4036 -0.6854
    6SOL    HW2   47   0.356   2.877   2.154  0.0997  2.8225 -0.9343
    7SOL     OW   48   3.214   0.594   0.315  0.1025 -0.2665 -0.2770
    7SOL    HW1   49   3.169   0.587   0.399  0.2120  0.2688 -0.1693
    7SOL    HW2   50   3.170   0.530   0.259  0.3598 -0.9844  0.3289
    8SOL     OW   51   0.023   4.025   2.737 -0.3793 -0.1767  0.7314
    8SOL    HW1   52   0.069   4.076   2.803 -1.3204  0.1012  1.1893
    8SOL    HW2   53   0.038   4.072   2.655 -1.2107  0.8439  1.1421
    9SOL     OW   54   2.919   0.913   1.930 -0.4315  0.3765  0.2753
    9SOL    HW1   55   2.835   0.959   1.925 -1.1461 -0.8682  0.3884
    9SOL    HW2   56   2.984   0.979   1.905 -1.3179  1.6795  1.2482
   10SOL     OW   57   4.385   2.288   0.300  0.2672 -0.0140 -0.7543
   10SOL    HW1   58   4.461   2.247   0.341 -0.2781 -0.1533  0.1311
   10SOL    HW2   59   4.382   2.376   0.337 -0.1635 -0.1052 -0.5601
   11SOL     OW   60   2.397   1.975   1.111  0.2755 -0.0301 -0.1696
   11SOL    HW1   61   2.474   1.999   1.058 -0.5727 -0.5350 -1.6927
   11SOL    HW2   62   2.414   2.016   1.196  1.5079  1.1839 -0.9343
   12SOL     OW   63   1.338   3.190   3.029 -0.7169 -0.1552 -0.1954
   12SOL    HW1   64   1.421   3.239   3.031 -0.9680  0.3995  3.1551
   12SOL    HW2   65   1.365   3.098   3.030 -0.1278  0.0110 -0.1549
   13SOL     OW   66   4.035   3.428   2.764  0.1307 -0.2632  0.2183
   13SOL    HW1   67   4.087   3.353   2.736  1.5495  1.1271 -1.1127
   13SOL    HW2   68   4.057   3.497   2.701 -0.9937  1.3118  1.4680
   14SOL     OW   69   0.932   2.773   0.383 -0.5095 -0.3647 -0.2867
   14SOL    HW1   70   0.995   2.740   0.317 -0.0746  2.3234 -1.3387
   14SOL    HW2   71   0.965   2.739   0.466 -0.0061 -2.3317 -1.2278
   15SOL     OW   72   1.959   0.408   2.226  0.5006 -0.2535 -0.5064
   15SOL    HW1   73   1.953   0.443   2.315 -0.5592  0.8031 -0.9609
   15SOL    HW2   74   1.962   0.485   2.170  0.1188 -0.8981 -1.4446
   16SOL     OW   75   0.920   2.269   0.722  0.2758 -0.2383 -0.3459
   16SOL    HW1   76   0.988   2.255   0.656  2.1782  1.8001  1.0286
   16SOL    HW2   77   0.926   2.191   0.778  1.5016 -0.1022 -0.2514
   17SOL     OW   78   3.722   1.547   1.276 -0.2379 -0.6357 -0.0612
   17SOL    HW1   79   3.665   1.520   1.348 -1.9133 -0.7867 -1.3761
   17SOL    HW2   80   3.725   1.642   1.281 -0.5647 -0.6318  0.0380
   18SOL     OW   81   3.501   3.451   2.334  0.0316 -0.1291  0.2316
   18SOL    HW1   82   3.435   3.382   2.323 -0.0402 -0.2074  1.0751
   18SOL    HW2   83   3.582   3.412   2.301  0.4848 -1.4771  2.6800
   19SOL     OW   84   0.810   1.743   2.074  0.1398  0.4035  0.5646
   19SOL    HW1   85   0.760   1.817   2.110 -1.0417 -0.5422  0.9332
   19SOL    HW2   86   0.743   1.682   2.043  1.0279 -1.2487  1.7479
   20SOL     OW   87   0.902   4.115   0.549  0.3813  0.5113  0.4710
   20SOL    HW1   88   0.935   4.204   0.541  0.9001  0.3015  0.1386
   20SOL    HW2   89   0.976   4.060   0.521 -0.6119  0.0603 -1.4544
   21SOL     OW   90   1.627   3.310   2.521 -0.3036 -0.3148  0.5584
   21SOL    HW1   91   1.556   3.371   2.500  0.8127  0.5847 -0.7513
   21SOL    HW2   92   1.706   3.351   2.485  0.7912 -1.6154  1.3658
   22SOL     OW   93   2.334   0.704   0.806  0.3848  0.7391 -0.3564
   22SOL    HW1   94   2.272   0.747   0.864 -0.8265  0.1185 -1.1509
   22SOL    HW2   95   2.413   0.694   0.859 -0.8870 -0.4466  1.4555
   23SOL     OW   96   4.376   1.717   1.602 -0.1143 -0.2679 -0.4389
   23SOL    HW1   97   4.336   1.732   1.688  0.2690 -2.6705  0.2442
   23SOL    HW2   98   4.470   1.711   1.619  0.2179  1.4056 -1.4203
   24SOL     OW   99   0.950   0.389   2.967 -0.2107 -0.3807  0.1368
   24SOL    HW1  100   0.973   0.298   2.985  0.2247 -0.0876  1.1363
   24SOL    HW2  101   1.034   0.435   2.966 -0.5132  0.2009  0.8361
   25SOL     OW  102   1.787   1.232   2.949 -0.3232 -0.5627 -0.5967
   25SOL    HW1  103   1.759   1.141   2.942  1.1788 -1.0294 -1.0873
   25SOL    HW2  104   1.805   1.245   3.042 -0.6746 -0.7237 -0.5071
   26SOL     OW  105   3.158   2.109   2.443 -0.0430 -0.3404 -0.0291
   26SOL    HW1  106   3.146   2.192   2.398 -0.2384 -0.2002  0.2804
   26SOL    HW2  107   3.214   2.058   2.384  0.3614  0.1358 -0.0575
   27SOL     OW  108   3.631   4.446   0.938  0.1770  0.0456 -0.3384
   27SOL    HW1  109   3.723   4.420   0.932 -0.0008 -0.5408 -0.6153
   27SOL    HW2  110   3.629   4.537   0.909  0.3048 -0.6905 -2.8785
   28SOL     OW  111   3.812   4.209   2.191  0.0979 -0.4710 -0.2587
   28SOL    HW1  112   3.735   4.262   2.169  1.5099  0.9969 -1.9058
   28SOL    HW2  113   3.806   4.133   2.133 -0.8293 -1.1181  0.6424
   29SOL     OW  114   0.266   0.506   1.097 -0.2456 -0.0911  0.8825
   29SOL    HW1  115   0.280   0.598   1.076  0.4852 -0.3651  0.0991
   29SOL    HW2  116   0.329   0.459   1.042 -1.4214 -1.1380  0.3852
   30SOL     OW  117   0.544   1.101   2.600 -0.0096  0.1146 -0.1902
   30SOL    HW1  118   0.495   1.043   2.658 -0.6720  1.9716  1.2021
   30SOL    HW2  119   0.634   1.069   2.604 -0.3210 -0.6945  0.6906
   31SOL     OW  120   1.609   3.774   0.659  0.8223  0.1438  0.3363
   31SOL    HW1  121   1.664   3.760   0.736  0.4445  0.2755  0.6357
   31SOL    HW2  122   1.532   3.820   0.693 -0.0034 -1.0507  0.1241
   32SOL     OW  123   1.305   1.233   1.442 -0.5868  0.3059 -0.9503
   32SOL    HW1  124   1.240   1.211   1.375 -1.1273  1.0156 -0.6721
   32SOL    HW2  125   1.310   1.328   1.440 -0.9540  0.3722  0.3298
   33SOL     OW  126   2.769   0.230   2.234  0.2188  0.1420 -0.8413
   33SOL    HW1  127   2.863   0.226   2.221  0.3001  1.3152 -0.6899
   33SOL    HW2  128   2.752   0.318   2.267 -0.9519  0.0225 -1.0515
   34SOL     OW  129   4.421   4.172   0.048 -0.3077 -0.4329  0.6008
   34SOL    HW1  130   4.508   4.132   0.053  0.5931  1.3404 -0.1046
   34SOL    HW2  131   4.434   4.261   0.078 -1.7085  0.1263 -0.3461
   35SOL     OW  132   0.723   3.342   0.271  0.2379 -0.4041  0.1949
   35SOL    HW1  133   0.730   3.426   0.315  2.4632  0.5960 -1.8223
   35SOL    HW2  134   0.672   3.360   0.192 -3.8273 -2.1900  2.0932
   36SOL     OW  135   3.092   4.334   1.714  0.3095  0.6380 -0.2092
   36SOL    HW1  136   3.049   4.355   1.631 -0.2040  2.3352  0.4457
   36SOL    HW2  137   3.032   4.275   1.759  0.5300 -0.1873 -0.9530
   37SOL     OW  138   0.127   4.297   2.862 -0.1197  0.4358 -0.1254
   37SOL    HW1  139   0.150   4.317   2.771  0.2211  2.3886  0.3477
   37SOL    HW2  140   0.201   4.246   2.895  0.0698  0.2983 -0.7514
   38SOL     OW  141   2.912   3.979   1.091  0.8356  0.5494 -0.0581
   38SOL    HW1  142   2.891   3.886   1.089 -0.0380  0.7452 -1.2382
   38SOL    HW2  143   2.958   3.992   1.174  0.7957 -0.8898  0.2057
   39SOL     OW  144   2.914   2.493   2.661 -0.3402 -0.0144  0.0737
   39SOL    HW1  145   2.883   2.405   2.639 -0.9779 -0.2059  1.5937
   39SOL    HW2  146   2.961   2.482   2.743  1.4344  0.7447 -0.7861
   40SOL     OW  147   0.736   2.229   3.077 -0.1561 -0.1447 -0.4933
   40SOL    HW1  148   0.755   2.322   3.062  0.4960 -0.5885 -2.9813
   40SOL    HW2  149   0.806   2.183   3.031 -0.6068 -1.8834  0.4746
   41SOL     OW  150   3.717   0.505   0.508  0.1639  0.1383  0.6764
   41SOL    HW1  151   3.782   0.464   0.451 -0.8907 -0.3243 -0.2360
   41SOL    HW2  152   3.744   0.480   0.596  1.3406  0.1452  0.3423
   42SOL     OW  153   0.138   1.892   0.409  0.1740 -0.2958  0.5266
   42SOL    HW1  154   0.158   1.799   0.397 -0.4273 -0.3863  0.1657
   42SOL    HW2  155   0.044   1.899   0.390  0.6187  0.7474 -1.5561
   43SOL     OW  156   1.169   3.389   1.724 -0.0305 -0.0962 -1.0772
   43SOL    HW1  157   1.189   3.307   1.680  0.2615 -0.1710 -0.8101
   43SOL    HW2  158   1.096   3.426   1.675  0.1894 -0.2522 -1.5249
   44SOL     OW  159   3.662   0.916   0.888  0.1875 -0.2586 -0.3743
   44SOL    HW1  160   3.575   0.947   0.913 -0.0088 -0.9453 -0.1824
   44SOL    HW2  161   3.686   0.970   0.813  0.2122  0.9114  0.4573
   45SOL     OW  162   0.237   3.192   2.160  0.6664 -0.0697  0.4831
   45SOL    HW1  163   0.307   3.253   2.135  1.5542 -0.5475  1.7488
   45SOL    HW2  164   0.282   3.111   2.181 -0.6384 -2.2022 -3.7821
   46SOL     OW  165   1.146   3.359   3.141  0.3309  0.4071 -0.1203
   46SOL    HW1  166   1.188   3.444   3.131 -0.6187  0.7243 -2.1022
   46SOL    HW2  167   1.211   3.295   3.109  2.1530 -0.0594  3.9723
   47SOL     OW  168   3.973   1.922   1.612 -0.0573 -0.1199 -0.0024
   47SOL    HW1  169   3.892   1.965   1.585  0.1861  0.4881  0.2068
   47SOL    HW2  170   4.031   1.929   1.536  1.1226  2.8226  0.9959
   48SOL     OW  171   0.465   0.806   0.848 -0.2926 -0.4047  0.0587
   48SOL    HW1  172   0.419   0.886   0.825 -0.9406 -0.7559  0.1061
   48SOL    HW2  173   0.548   0.812   0.801  0.2367  0.8943  1.0830
   49SOL     OW  174   2.687   2.503   1.660  0.4030  0.5248 -0.4135
   49SOL    HW1  175   2.729   2.574   1.611 -0.3145  1.5502  0.3920
   49SOL    HW2  176   2.615   2.546   1.706 -0.1363 -0.7706 -0.0053
   50SOL     OW  177   1.808   3.380   1.694 -0.0890 -0.1207  0.3840
   50SOL    HW1  178   1.824   3.458   1.642  1.0916 -0.8253 -0.3720
   50SOL    HW2  179   1.860   3.394   1.773 -1.2299  0.5834  1.0416
   51SOL     OW  180   2.996   1.888   2.253 -0.2120  0.2166  0.4872
   51SOL    HW1  181   3.032   1.815   2.303  0.6974  0.0726 -0.3457
   51SOL    HW2  182   2.955   1.944   2.318 -2.1627 -1.7029  1.0182
   52SOL     OW  183   3.685   1.060   1.915 -0.4900  0.5016 -0.6738
   52SOL    HW1  184   3.660   1.027   2.001  0.5077 -0.7598 -0.8402
   52SOL    HW2  185   3.662   1.153   1.917  1.2492  0.9601  1.6438
   53SOL     OW  186   3.195   2.518   2.540  0.3344  0.3703 -0.2059
   53SOL    HW1  187   3.199   2.444   2.479  1.3775 -1.1137  1.5616
   53SOL    HW2  188   3.102   2.524   2.564  0.3988 -1.1266  0.4903
   54SOL     OW  189   0.989   3.475   2.259  0.5243 -0.1066 -0.5146
   54SOL    HW1  190   0.924   3.523   2.207 -1.0711 -0.7013  0.8419
   54SOL    HW2  191   1.073   3.509   2.228 -0.3611  0.2717 -2.7578
   55SOL     OW  192   3.854   0.778   0.502  0.3215 -0.1375  0.2240
   55SOL    HW1  193   3.813   0.694   0.524  0.1987 -0.3994 -0.8951
   55SOL    HW2  194   3.802   0.844   0.547 -0.1680 -0.6066  0.3518
   56SOL     OW  195   2.894   0.477   0.751 -0.0335 -0.1171  0.6558
   56SOL    HW1  196   2.949   0.498   0.826 -1.6639 -1.1573  2.2218
   56SOL    HW2  197   2.894   0.382   0.747 -1.9474 -0.1646  0.9356
   57SOL     OW  198   3.187   4.048   2.557  0.6050 -0.1807 -0.1396
   57SOL    HW1  199   3.209   4.133   2.520  1.0063  0.0562  0.6167
   57SOL    HW2  200   3.213   3.985   2.489  1.8774  0.2060 -0.0438
   58SOL     OW  201   1.708   3.615   2.667 -0.2507 -0.6438  0.1123
   58SOL    HW1  202   1.632   3.579   2.621 -0.9787  0.7534  0.1616
   58SOL    HW2  203   1.725   3.698   2.622 -1.1371  0.8982  2.4487
   59SOL     OW  204   1.378   3.975   1.395  0.7832  0.5096 -0.1835
   59SOL    HW1  205   1.317   4.017   1.457  0.4560 -0.0082 -0.1497
   59SOL    HW2  206   1.323   3.954   1.319  0.5294 -1.4385  0.4865
   60SOL     OW  207   3.275   0.897   2.440  0.2760 -0.5625  0.4926
   60SOL    HW1  208   3.221   0.913   2.363  2.8883 -3.2121 -2.1565
   60SOL    HW2  209   3.215   0.857   2.503 -1.2389 -2.0453 -1.7271
   61SOL     OW  210   0.532   1.745   0.336 -0.2397 -0.4746  0.1822
   61SOL    HW1  211   0.467   1.696   0.387 -2.1320 -1.9899 -3.3622
   61SOL    HW2  212   0.480   1.807   0.285  1.3902  0.0227 -0.9364
   62SOL     OW  213   2.781   2.846   2.078 -0.7064  0.3092 -0.7398
   62SOL    HW1  214   2.775   2.927   2.129 -0.4479 -0.0994 -0.0429
   62SOL    HW2  215   2.872   2.818   2.089 -0.8731 -0.2356 -0.7084
   63SOL     OW  216   2.044   2.187   0.089  0.2857 -0.1664 -0.1121
   63SOL    HW1  217   2.039   2.169  -0.005  0.5269  1.0859 -0.3854
   63SOL    HW2  218   1.963   2.150   0.124 -1.5642  2.3227 -1.3764
   64SOL     OW  219   2.393   0.593   1.114  0.0229  0.0107  0.2300
   64SOL    HW1  220   2.375   0.644   1.193  2.1332  0.5616  0.4228
   64SOL    HW2  221   2.373   0.503   1.138  2.6377 -0.1597  2.1974
   65SOL     OW  222   0.544   4.070   0.905 -0.2643 -0.1610  0.3914
   65SOL    HW1  223   0.568   4.115   0.986  0.3049  0.1498  0.0527
   65SOL    HW2  224   0.607   4.100   0.841  0.5310 -1.9059  0.2993
   66SOL     OW  225   4.210   2.982   1.289  0.9193  0.6598  0.4210
   66SOL    HW1  226   4.170   2.991   1.376  0.8918 -0.2431  0.5071
   66SOL    HW2  227   4.136   2.963   1.231  0.8277  2.0332  0.0479
   67SOL     OW  228   2.886   3.289   1.278  0.4949 -0.3867  0.0932
   67SOL    HW1  229   2.832   3.250   1.345  0.2329 -0.0231  0.0951
   67SOL    HW2  230   2.859   3.246   1.197 -1.1558  1.1299 -0.2074
   68SOL     OW  231   3.863   3.764   2.130 -0.2271  0.2747 -0.4464
   68SOL    HW1  232   3.896   3.827   2.194 -1.2323  0.0872  0.2933
   68SOL    HW2  233   3.793   3.811   2.085 -0.6632 -0.1476 -0.2199
   69SOL     OW  234   3.710   1.326   1.124 -0.0209 -0.3352  0.5297
   69SOL    HW1  235   3.726   1.412   1.162 -0.4250 -0.0321  0.0343
   69SOL    HW2  236   3.621   1.304   1.152 -1.1299  0.7887 -1.8329
   70SOL     OW  237   4.070   3.709   1.385  0.5776 -0.3559  0.1861
   70SOL    HW1  238   4.081   3.620   1.352  0.3591  0.6057 -2.7245
   70SOL    HW2  239   4.150   3.754   1.360  0.0221  0.6617  0.2136
   71SOL     OW  240   1.305   0.577   0.236 -0.1350  0.6084 -0.0544
   71SOL    HW1  241   1.336   0.513   0.173 -0.4218  0.1626  0.2458
   71SOL    HW2  242   1.378   0.638   0.248  0.6535 -0.4633  0.7123
   72SOL     OW  243   3.750   1.027   2.250 -0.1521  0.2474  0.3740
   72SOL    HW1  244   3.764   1.121   2.264  0.1864  0.0963  1.0894
   72SOL    HW2  245   3.656   1.019   2.232 -0.3685  0.6134  1.2808
   73SOL     OW  246   2.106   0.758   0.407  0.5318  0.0011  0.3474
   73SOL    HW1  247   2.043   0.826   0.383 -1.4096 -1.0790  2.0389
   73SOL    HW2  248   2.056   0.676   0.402  1.1337 -0.7133  3.7678
   74SOL     OW  249   0.221   1.372   2.797 -0.1809  0.5142  0.0030
   74SOL    HW1  250   0.265   1.376   2.713  0.4682 -1.5807  0.2045
   74SOL    HW2  251   0.258   1.445   2.847  0.5218  0.8526 -0.9979
   75SOL     OW  252   0.204   0.339   2.707  0.7664  0.5915  0.2447
   75SOL    HW1  253   0.110   0.329   2.697  0.5197  1.5964  1.3068
   75SOL    HW2  254   0.237   0.251   2.722 -0.3478  0.4788  2.3237
   76SOL     OW  255   2.669   0.497   2.286 -0.3097  0.1292 -0.2666
   76SOL    HW1  256   2.583   0.468   2.316 -0.4671 -0.0379 -0.8612
   76SOL    HW2  257   2.700   0.556   2.355 -0.0425 -1.3316  0.9074
   77SOL     OW  258   4.019   1.167   2.269 -0.2662  0.5345  0.7537
   77SOL    HW1  259   3.951   1.117   2.225 -1.9717  2.2946  1.2509
   77SOL    HW2  260   4.088   1.178   2.203 -1.1840  0.0861 -0.2928
   78SOL     OW  261   0.832   0.789   0.475 -0.1914  0.2684 -0.4805
   78SOL    HW1  262   0.827   0.790   0.380  0.1615  0.9107 -0.5043
   78SOL    HW2  263   0.798   0.875   0.501 -2.3577 -0.7152  0.1046
   79SOL     OW  264   1.688   3.768   1.168 -0.2491 -0.0144 -0.2783
   79SOL    HW1  265   1.755   3.700   1.160  0.5594  0.7660 -0.3094
   79SOL    HW2  266   1.706   3.828   1.096 -1.5486 -0.2511 -0.8342
   80SOL     OW  267   2.423   4.069   3.084  0.5510  0.1628 -0.0990
   80SOL    HW1  268   2.356   4.039   3.146 -0.2308  3.0993  0.6231
   80SOL    HW2  269   2.504   4.028   3.114 -0.1938 -0.1782  1.5378
   81SOL     OW  270   2.325   1.685   1.666  0.2471 -0.5068  0.3084
   81SOL    HW1  271   2.408   1.643   1.686 -0.0248 -1.0739  0.2657
   81SOL    HW2  272   2.286   1.704   1.751  1.3317  1.6604  0.3934
   82SOL     OW  273   0.270   1.477   2.014  0.1709  0.0778  0.5653
   82SOL    HW1  274   0.280   1.392   2.058  0.8308 -0.1486  0.0018
   82SOL    HW2  275   0.291   1.542   2.081  1.2899 -0.2649  0.5643
   83SOL     OW  276   1.448   0.597   1.101  0.1360  0.2478  0.2618
   83SOL    HW1  277   1.436   0.503   1.090  1.0277  0.2586 -1.0426
   83SOL    HW2  278   1.364   0.635   1.078  0.4528 -0.0992 -1.5835
   84SOL     OW  279   1.902   2.492   2.389  0.0471  0.1930 -0.4283
   84SOL    HW1  280   1.948   2.483   2.306 -0.5091  0.2461 -0.7457
   84SOL    HW2  281   1.870   2.404   2.408  2.5594 -0.4918  1.1616
   85SOL     OW  282   2.866   1.203   2.887  0.1525 -0.3744  0.7941
   85SOL    HW1  283   2.816   1.132   2.845 -0.8954  0.3201  0.8379
   85SOL    HW2  284   2.859   1.276   2.826  0.7749 -0.1316  1.0095
   86SOL     OW  285   4.283   2.501   0.029  0.8544  0.3425  1.1074
   86SOL    HW1  286   4.266   2.544   0.113  1.9247 -0.7808  1.9210
   86SOL    HW2  287   4.372   2.468   0.035  1.1321  0.6307 -0.6657
   87SOL     OW  288   0.666   1.229   1.186  0.4184 -0.1573  0.4335
   87SOL    HW1  289   0.656   1.216   1.092 -0.2608 -1.2466  0.6473
   87SOL    HW2  290   0.757   1.257   1.196  0.7424 -0.8461 -0.4626
   88SOL     OW  291   1.665   2.719   2.898  0.1914 -0.3824 -0.2400
   88SOL    HW1  292   1.612   2.667   2.958  0.4689  1.9105  2.1868
   88SOL    HW2  293   1.709   2.783   2.954  1.8995  0.7846 -2.7233
   89SOL     OW  294   0.639   0.211   0.230 -0.3356  0.7670  0.2236
   89SOL    HW1  295   0.572   0.198   0.298  0.5072  2.1105  1.3602
   89SOL    HW2  296   0.645   0.306   0.220 -0.0387  0.6129 -1.3685
   90SOL     OW  297   3.097   0.404   1.214 -0.2100  0.0699  0.1186
   90SOL    HW1  298   3.168   0.342   1.231  0.0166  0.5694  1.0847
   90SOL    HW2  299   3.018   0.360   1.245 -0.1187  0.0684  0.3490
   91SOL     OW  300   0.394   0.546   3.155 -0.1141 -0.6152  0.4440
   91SOL    HW1  301   0.472   0.491   3.146  1.1228  1.2151 -0.6215
   91SOL    HW2  302   0.360   0.554   3.066 -0.9301 -0.5454  0.7506
   92SOL     OW  303   1.516   0.320   1.145 -0.0259 -0.4652 -1.1981
   92SOL    HW1  304   1.530   0.226   1.142  1.9675 -0.5172  2.7600
   92SOL    HW2  305   1.604   0.357   1.148 -0.6595  1.1097  1.3760
   93SOL     OW  306   1.421   3.165   2.717 -0.0945 -0.8752 -0.0747
   93SOL    HW1  307   1.382   3.094   2.667 -0.8999 -1.1661  0.9336
   93SOL    HW2  308   1.488   3.122   2.772  0.7857 -0.5597 -0.8775
   94SOL     OW  309   0.868   0.043   0.689  0.1699 -0.0325  0.4539
   94SOL    HW1  310   0.890   0.128   0.728 -3.3406  0.8364  0.9037
   94SOL    HW2  311   0.867  -0.018   0.763 -1.4213  0.5184  0.9375
   95SOL     OW  312   2.686   1.734   0.722 -0.3887 -0.2782 -0.0283
   95SOL    HW1  313   2.715   1.684   0.646 -0.4648 -0.9450  0.3712
   95SOL    HW2  314   2.619   1.679   0.763 -0.1928 -0.0314  0.6380
   96SOL     OW  315   0.343   3.306   0.302  0.3250  0.4062 -0.3895
   96SOL    HW1  316   0.255   3.335   0.277 -0.9203 -1.0957  1.8862
   96SOL    HW2  317   0.369   3.246   0.232 -0.6090  0.5821 -0.9110
   97SOL     OW  318   2.618   0.685   2.029 -0.2513  0.1041  0.3034
   97SOL    HW1  319   2.562   0.617   1.991  0.8552 -1.6579  1.6501
   97SOL    HW2  320   2.557   0.750   2.064 -1.3169  0.7564 -2.5313
   98SOL     OW  321   2.620   2.246   1.230 -0.2363  0.0659  0.3194
   98SOL    HW1  322   2.591   2.220   1.318 -1.5789 -0.4408 -0.2429
   98SOL    HW2  323   2.565   2.322   1.209 -0.4962 -0.3146 -0.3953
   99SOL     OW  324   4.348   1.391   1.533  0.1334  0.2033  0.7424
   99SOL    HW1  325   4.259   1.408   1.564 -0.6226 -0.6299 -0.8438
   99SOL    HW2  326   4.336   1.355   1.445  2.0097 -0.7631  0.8379
  100SOL     OW  327   1.955   4.297   1.589 -0.6916  0.2077 -0.4078
  100SOL    HW1  328   1.949   4.321   1.497 -1.3533 -1.6210 -0.8793
  100SOL    HW2  329   1.866   4.271   1.613 -0.3138 -0.3487  0.4462
  101SOL     OW  330   4.029   0.496   2.565  0.3222  0.0122 -0.3553
  101SOL    HW1  331   4.017   0.519   2.473 -1.8845 -0.4685 -0.2451
  101SOL    HW2  332   4.030   0.580   2.611  0.2606  0.2038 -0.7011
  102SOL     OW  333   1.794   1.813   1.346  0.5449  0.3120 -0.7609
  102SOL    HW1  334   1.733   1.878   1.380  0.5681  0.3577 -0.8073
  102SOL    HW2  335   1.739   1.741   1.316  0.5468  0.0472 -0.1502
  103SOL     OW  336   0.623   0.969   1.401  0.4432  0.7937 -0.7291
  103SOL    HW1  337   0.601   0.912   1.475 -0.4357  1.3863 -0.5146
  103SOL    HW2  338   0.711   1.001   1.420  0.5253  0.3433 -0.3219
  104SOL     OW  339   2.603   0.291   0.061 -0.1672 -0.2927 -0.2285
  104SOL    HW1  340   2.647   0.209   0.043  0.3469 -0.0115 -0.2677
  104SOL    HW2  341   2.512   0.267   0.078  0.4157 -1.1252  2.0061
  105SOL     OW  342   1.466   2.925   3.107 -0.2726  0.5480 -0.4535
  105SOL    HW1  343   1.421   2.840   3.112  2.3132 -0.8330  1.5231
  105SOL    HW2  344   1.521   2.928   3.185  1.7907  2.8450 -1.8648
  106SOL     OW  345   1.781   0.895   0.476  0.1866  0.1499  0.0805
  106SOL    HW1  346   1.737   0.966   0.524 -2.1171 -1.6451  0.8035
  106SOL    HW2  347   1.763   0.914   0.384 -0.4635  0.4823  0.2688
  107SOL     OW  348   2.012   0.027   0.889  0.7214 -0.2073  0.2201
  107SOL    HW1  349   2.099  -0.004   0.866 -0.2037 -1.2037 -2.2188
  107SOL    HW2  350   1.956  -0.050   0.882 -0.8629  1.0053 -1.3185
  108SOL     OW  351   3.519   3.937   0.580 -0.0794  0.2571  0.1032
  108SOL    HW1  352   3.561   3.910   0.498 -2.1870 -1.8551 -0.3886
  108SOL    HW2  353   3.536   3.865   0.641  0.7646  1.4366  1.3180
  109SOL     OW  354   2.780   1.989   1.541  0.0782 -0.2400  0.0021
  109SOL    HW1  355   2.685   1.981   1.531  0.0101  0.3621  0.1609
  109SOL    HW2  356   2.794   2.077   1.575  0.8433  0.5647 -2.1793
  110SOL     OW  357   0.572   1.443   2.898 -0.2436 -0.2880 -0.1358
  110SOL    HW1  358   0.569   1.348   2.906  0.0283 -0.1616  2.3211
  110SOL    HW2  359   0.654   1.468   2.942 -1.1875  1.1869  0.8734
  111SOL     OW  360   2.127   0.813   2.561  0.6464  0.1563  0.3330
  111SOL    HW1  361   2.062   0.881   2.548  0.4316 -0.0073  0.5485
  111SOL    HW2  362   2.210   0.860   2.572  0.6185  0.3504 -0.2623
  112SOL     OW  363   2.117   1.560   2.555  0.8338 -0.4135 -0.3150
  112SOL    HW1  364   2.190   1.504   2.527  1.0457 -0.5550  0.4927
  112SOL    HW2  365   2.112   1.628   2.488  0.1713 -1.7278 -1.6675
  113SOL     OW  366   2.789   0.514   1.459  0.6323 -0.3394  0.4401
  113SOL    HW1  367   2.698   0.486   1.461  0.4724 -0.9420 -4.0223
  113SOL    HW2  368   2.838   0.435   1.434  1.9171  0.6063 -0.1945
  114SOL     OW  369   1.909   1.573   2.268  0.2111 -0.6752 -0.4338
  114SOL    HW1  370   1.878   1.489   2.302  0.4113 -0.3860  0.4928
  114SOL    HW2  371   1.984   1.551   2.213 -0.9320 -1.2776 -1.8185
  115SOL     OW  372   3.206   1.557   2.282  0.1120  0.5745  0.3749
  115SOL    HW1  373   3.279   1.496   2.269 -0.3528 -0.0454  0.6157
  115SOL    HW2  374   3.143   1.534   2.214  0.3706  1.4814 -0.1883
  116SOL     OW  375   1.293   1.702   0.154  0.0848 -0.0199 -0.3696
  116SOL    HW1  376   1.280   1.653   0.072 -1.3679  0.5902 -0.5471
  116SOL    HW2  377   1.243   1.783   0.141 -1.6862 -0.6888  1.7770
  117SOL     OW  378   0.027   3.400   1.563 -0.1421 -0.1902 -0.5935
  117SOL    HW1  379  -0.047   3.349   1.597  0.2177 -2.3648 -2.7691
  117SOL    HW2  380   0.104   3.360   1.602  0.0404  0.0523 -0.7021
  118SOL     OW  381   1.959   0.710   1.015 -0.2722 -0.0256  0.2539
  118SOL    HW1  382   2.032   0.772   1.013  0.8062 -1.2426  0.3538
  118SOL    HW2  383   1.899   0.745   1.080  0.3090  0.9255  0.2909
  119SOL     OW  384   4.341   2.487   1.434 -0.4640  0.1635 -0.0211
  119SOL    HW1  385   4.422   2.439   1.414 -0.0265  1.0115 -0.2943
  119SOL    HW2  386   4.368   2.556   1.494 -0.8595  0.9048 -0.6831
  120SOL     OW  387   0.531   1.513   1.331 -0.0837 -0.1849  0.0602
  120SOL    HW1  388   0.508   1.421   1.341  0.8066 -0.2053  2.5124
  120SOL    HW2  389   0.626   1.516   1.345 -0.4502  1.3938  2.9147
  121SOL     OW  390   3.600   4.398   2.181 -0.1436 -0.5109 -1.0970
  121SOL    HW1  391   3.557   4.483   2.188  0.0189 -0.3757 -1.6745
  121SOL    HW2  392   3.537   4.343   2.134 -1.3187 -1.4706  1.4222
  122SOL     OW  393   2.351   1.831   2.436 -0.0510  0.2636  0.2712
  122SOL    HW1  394   2.410   1.771   2.482 -0.1237  0.8748  1.1739
  122SOL    HW2  395   2.409   1.890   2.389  0.0219 -0.4818 -0.5983
  123SOL     OW  396   0.032   3.246   2.671 -0.1405 -0.0163  0.4017
  123SOL    HW1  397   0.056   3.261   2.579 -1.3765  0.7481  0.1879
  123SOL    HW2  398   0.112   3.264   2.720  0.2097  0.7509 -0.4307
  124SOL     OW  399   0.686   2.805   1.501  0.7038  0.3654 -0.3279
  124SOL    HW1  400   0.600   2.776   1.471  0.7166  0.8080 -0.8070
  124SOL    HW2  401   0.748   2.746   1.458  0.5868 -0.9746  1.2371
  125SOL     OW  402   3.472   4.094   2.127 -0.0661 -0.0943 -0.1025
  125SOL    HW1  403   3.536   4.048   2.182 -0.6707 -2.2382 -1.1003
  125SOL    HW2  404   3.399   4.032   2.118 -0.6689  0.8283 -2.0122
  126SOL     OW  405   3.900   4.149   1.850  0.2585  0.1749  0.6055
  126SOL    HW1  406   3.949   4.182   1.775 -0.4751  0.0791  0.0719
  126SOL    HW2  407   3.947   4.182   1.926  0.8728  0.4768  0.1048
  127SOL     OW  408   4.316   2.440   3.066 -0.3455  0.0959 -0.1533
  127SOL    HW1  409   4.386   2.453   3.003 -0.0484  0.6226  0.2768
  127SOL    HW2  410   4.264   2.520   3.061 -0.9670 -0.3197 -0.5217
  128SOL     OW  411   1.514   3.924   0.123  0.3941 -0.1511 -0.4718
  128SOL    HW1  412   1.569   4.002   0.124 -2.4831  2.0511 -0.3617
  128SOL    HW2  413   1.510   3.898   0.031  1.1079  0.0499 -0.5609
  129SOL     OW  414   0.190   2.197   2.465 -0.3485  0.0216 -0.3188
  129SOL    HW1  415   0.161   2.153   2.384  0.8100 -1.5380  0.0582
  129SOL    HW2  416   0.181   2.290   2.446 -2.5259 -0.3106 -1.3226
  130SOL     OW  417   3.785   2.309   0.044  0.4363 -0.2125 -0.1411
  130SOL    HW1  418   3.735   2.284   0.121  2.2612 -0.0431  1.1565
  130SOL    HW2  419   3.748   2.256  -0.027 -1.9357  0.3409  0.5914
  131SOL     OW  420   1.905   1.317   2.379 -0.7340  1.3313  0.1186
  131SOL    HW1  421   1.961   1.294   2.453 -1.7973 -1.1235  0.2463
  131SOL    HW2  422   1.963   1.313   2.303 -0.6409 -1.1663  0.2450
  132SOL     OW  423   0.425   2.153   1.617  0.0881  0.3615 -0.3090
  132SOL    HW1  424   0.336   2.189   1.613 -0.3378 -0.6741 -0.8266
  132SOL    HW2  425   0.468   2.188   1.539  0.3254  1.3025  0.2288
  133SOL     OW  426   0.539   3.680   0.494 -0.4632  0.1244  0.0120
  133SOL    HW1  427   0.604   3.750   0.488  0.1705 -0.4765 -0.1571
  133SOL    HW2  428   0.589   3.603   0.520 -0.8698 -0.6653 -1.4438
  134SOL     OW  429   3.187   3.878   2.097  0.0562 -0.2513 -0.5009
  134SOL    HW1  430   3.104   3.834   2.079  1.0039 -1.9946 -0.8345
  134SOL    HW2  431   3.177   3.965   2.058 -1.5578 -0.4765 -0.6459
  135SOL     OW  432   3.273   1.344   2.556  0.2408 -0.2189  0.7329
  135SOL    HW1  433   3.354   1.302   2.528  0.7093  0.8550  0.4241
  135SOL    HW2  434   3.296   1.386   2.639  1.3135  3.6647 -1.2828
  136SOL     OW  435   4.028   1.638   0.717  0.3637  0.1002 -0.0957
  136SOL    HW1  436   4.116   1.606   0.733  0.5809 -0.5744 -2.3968
  136SOL    HW2  437   3.971   1.563   0.736  0.6120 -0.6708 -2.2240
  137SOL     OW  438   2.874   1.105   2.559 -0.1587 -0.2575 -0.0168
  137SOL    HW1  439   2.957   1.099   2.606  0.4733  0.5334 -0.9718
  137SOL    HW2  440   2.810   1.062   2.616  0.8756 -0.7500  0.8016
  138SOL     OW  441   3.330   0.865   0.196 -0.1546  0.3138 -0.2300
  138SOL    HW1  442   3.316   0.876   0.290 -0.5520  2.1078 -0.4502
  138SOL    HW2  443   3.317   0.953   0.160 -0.4145 -0.4175 -2.0172
  139SOL     OW  444   0.392   0.743   2.309  0.0531  0.2022 -0.1608
  139SOL    HW1  445   0.342   0.708   2.382 -1.3496  1.4963 -0.4458
  139SOL    HW2  446   0.395   0.838   2.325 -0.1076  0.4884 -1.6563
  140SOL     OW  447   1.030   0.178   0.071  0.6072 -0.2516 -0.1768
  140SOL    HW1  448   1.088   0.207   0.141  0.3030  0.2159 -0.1136
  140SOL    HW2  449   0.977   0.108   0.110  0.9274 -0.4812 -0.1513
  141SOL     OW  450   2.515   0.072   1.073 -0.1332 -0.2745  0.0931
  141SOL    HW1  451   2.570   0.026   1.010 -0.0354 -0.3440  0.2293
  141SOL    HW2  452   2.433   0.088   1.026 -0.5640 -1.5440  0.3874
  142SOL     OW  453   2.384   1.303   2.734 -0.4662 -0.1585  0.2660
  142SOL    HW1  454   2.398   1.386   2.779 -1.2086  0.2231 -0.1789
  142SOL    HW2  455   2.466   1.287   2.687 -1.3899  2.0902 -2.4266
  143SOL     OW  456   2.602   3.646   3.152 -0.5759  0.1026  0.4276
  143SOL    HW1  457   2.517   3.638   3.107 -0.5330  0.7956  0.2046
  143SOL    HW2  458   2.659   3.584   3.106 -0.6188  0.5710 -0.2871
  144SOL     OW  459   2.173   3.809   0.405  0.4159 -0.0904  0.6526
  144SOL    HW1  460   2.134   3.877   0.349  0.7045  0.1101  0.6927
  144SOL    HW2  461   2.140   3.828   0.493 -1.8269 -1.7066  0.2483
  145SOL     OW  462   4.155   1.798   1.821 -0.0056  0.6135  0.3406
  145SOL    HW1  463   4.090   1.810   1.890  1.2635  1.1907  1.5003
  145SOL    HW2  464   4.128   1.859   1.752 -0.0213  1.7772  1.3353
  146SOL     OW  465   1.578   0.353   0.461  0.2742 -0.1426  0.5688
  146SOL    HW1  466   1.670   0.350   0.488  1.0666  1.9693 -1.5106
  146SOL    HW2  467   1.579   0.407   0.381 -2.6631 -0.8387 -0.0260
  147SOL     OW  468   4.097   2.664   2.207 -0.2421 -0.0601 -0.1677
  147SOL    HW1  469   4.165   2.665   2.274 -0.2040 -0.1481 -0.2046
  147SOL    HW2  470   4.054   2.580   2.217  2.0178 -1.6857 -2.4817
  148SOL     OW  471   1.079   2.184   1.915  0.1465  0.1148  0.8846
  148SOL    HW1  472   1.166   2.224   1.913  0.9464 -1.5026 -1.5494
  148SOL    HW2  473   1.024   2.243   1.865  1.0781 -1.1628 -1.8048
  149SOL     OW  474   0.832   3.990   3.082 -0.0097 -0.5972  0.5752
  149SOL    HW1  475   0.755   3.953   3.126 -1.8467  0.8865 -1.1606
  149SOL    HW2  476   0.798   4.022   2.998  1.6222  3.5543  1.2401
  150SOL     OW  477   2.258   2.646   0.581 -0.5477 -0.0826  0.2505
  150SOL    HW1  478   2.317   2.587   0.533 -0.5113  1.0315 -1.1457
  150SOL    HW2  479   2.311   2.725   0.594 -1.9664  1.3371 -1.9265
  151SOL     OW  480   1.395   0.054   0.097  0.1526 -0.0596 -0.5459
  151SOL    HW1  481   1.320  -0.006   0.096 -0.0970  0.2553 -0.9267
  151SOL    HW2  482   1.463   0.008   0.048  0.0932 -0.1956 -0.5035
  152SOL     OW  483   0.913   1.395   2.657 -0.2668  0.1733 -0.3029
  152SOL    HW1  484   0.825   1.419   2.630 -0.3915  0.2597  0.1682
  152SOL    HW2  485   0.930   1.312   2.613 -1.1909 -0.6436  0.8025
  153SOL     OW  486   3.742   4.001   3.152 -0.2894  0.1454  0.2608
  153SOL    HW1  487   3.735   4.006   3.247 -0.6885 -1.0208  0.3088
  153SOL    HW2  488   3.659   3.963   3.123  1.2453 -3.3182 -0.1541
  154SOL     OW  489   3.565   2.982   2.173  0.4115 -0.3112 -0.1718
  154SOL    HW1  490   3.528   2.906   2.219  1.0687 -0.0399  0.8312
  154SOL    HW2  491   3.652   2.992   2.211  0.4910  0.6863 -0.6078
  155SOL     OW  492   1.028   0.806   3.099 -0.6017 -0.1084  0.4808
  155SOL    HW1  493   1.075   0.795   3.182  0.6268  2.8675  0.3016
  155SOL    HW2  494   1.055   0.731   3.046  1.5077 -0.1415  1.4927
  156SOL     OW  495   2.641   0.735   0.321 -0.2636  0.2345  0.6991
  156SOL    HW1  496   2.560   0.764   0.278 -0.7895 -1.2597  0.6159
  156SOL    HW2  497   2.659   0.649   0.283  0.7475  0.0491  1.5412
  157SOL     OW  498   3.961   3.918   0.117  0.1299 -0.3485  1.0728
  157SOL    HW1  499   3.982   3.918   0.211 -1.5787  0.2761  1.5027
  157SOL    HW2  500   3.952   4.010   0.094  1.9547 -0.4201 -0.0938
  158SOL     OW  501   2.003   2.587   0.497  0.3182  0.0220  0.3275
  158SOL    HW1  502   2.096   2.600   0.518  0.8179 -2.1575 -0.2850
  158SOL    HW2  503   2.002   2.565   0.404 -0.7254 -0.6548  0.4867
  159SOL     OW  504   1.087   3.959   0.384 -0.0908  0.2285 -0.1017
  159SOL    HW1  505   1.102   3.870   0.414 -0.3470 -1.0393 -3.2979
  159SOL    HW2  506   1.167   3.982   0.335 -0.7056  1.0554 -0.7670
  160SOL     OW  507   4.094   0.894   0.568 -0.0174  0.0591 -0.1097
  160SOL    HW1  508   4.014   0.841   0.564  0.5061 -0.6734 -1.5682
  160SOL    HW2  509   4.164   0.830   0.577  0.4110  0.7244  1.7586
  161SOL     OW  510   3.308   4.106   0.129 -0.3723 -0.0303  0.4155
  161SOL    HW1  511   3.217   4.129   0.148 -0.2265 -0.2091  1.4196
  161SOL    HW2  512   3.354   4.121   0.212  0.5455  0.2117 -0.1241
  162SOL     OW  513   0.246   3.312   1.731  0.2626  0.2869  1.1577
  162SOL    HW1  514   0.299   3.385   1.762  0.6855  1.2000 -1.4446
  162SOL    HW2  515   0.310   3.244   1.710  0.2502  0.6346 -0.0609
  163SOL     OW  516   3.546   3.357   0.836  0.0882 -0.5628 -0.0731
  163SOL    HW1  517   3.497   3.423   0.886 -0.3222 -0.4498 -0.6159
  163SOL    HW2  518   3.485   3.328   0.769  0.0818 -1.8825  0.4716
  164SOL     OW  519   3.256   0.898   2.009 -0.3609  0.4888 -0.2480
  164SOL    HW1  520   3.280   0.805   2.003  0.9099  0.6821  1.2376
  164SOL    HW2  521   3.172   0.898   2.056  1.2208  0.1660  2.8285
  165SOL     OW  522   2.267   4.474   2.293 -0.1922 -0.3182 -0.0453
  165SOL    HW1  523   2.288   4.531   2.366 -0.9551 -0.8038  0.5776
  165SOL    HW2  524   2.182   4.505   2.262  0.6063  0.5674 -1.4431
  166SOL     OW  525   3.903   1.907   2.010 -0.0962  0.5529 -0.7213
  166SOL    HW1  526   3.891   1.812   2.007 -0.0536  0.5114  0.0607
  166SOL    HW2  527   3.830   1.943   1.959 -0.6658  0.1289 -0.2142
  167SOL     OW  528   4.024   0.117   0.223 -0.7103 -0.0754  0.1581
  167SOL    HW1  529   3.962   0.045   0.219 -0.5747 -0.1750 -0.1992
  167SOL    HW2  530   3.980   0.190   0.180 -1.0725  0.2303  1.0224
  168SOL     OW  531   0.448   1.608   2.682  0.5856 -0.1432  0.0751
  168SOL    HW1  532   0.435   1.578   2.773 -0.4006  0.1291  0.0345
  168SOL    HW2  533   0.456   1.527   2.632 -1.3011 -0.3718  0.0791
  169SOL     OW  534   3.910   0.610   0.101 -0.8169 -0.0198 -0.5919
  169SOL    HW1  535   3.983   0.629   0.041  0.3148 -0.0101  0.7327
  169SOL    HW2  536   3.923   0.670   0.175 -1.2985 -1.0417  0.3595
  170SOL     OW  537   1.067   0.834   2.330  0.4090  0.1364 -0.2075
  170SOL    HW1  538   0.986   0.840   2.278  0.9982 -2.0960 -1.5021
  170SOL    HW2  539   1.043   0.780   2.405 -0.0976  2.2799  1.2678
  171SOL     OW  540   2.889   0.696   2.123  0.0202  0.5125 -0.7488
  171SOL    HW1  541   2.946   0.681   2.047 -0.8513 -1.6700 -1.0435
  171SOL    HW2  542   2.801   0.701   2.086 -0.4993 -1.2937  0.0985
  172SOL     OW  543   4.442   3.790   1.246 -0.0876 -0.0413  0.0960
  172SOL    HW1  544   4.364   3.736   1.237 -0.6663  0.7806  0.1613
  172SOL    HW2  545   4.512   3.727   1.264 -0.9482 -0.6910  1.3311
  173SOL     OW  546   2.049   4.195   0.876  0.0375  0.0781 -0.0866
  173SOL    HW1  547   2.031   4.195   0.782 -0.3681 -0.8116 -0.0181
  173SOL    HW2  548   2.140   4.167   0.883 -0.4459 -1.6409 -0.1565
  174SOL     OW  549   1.997   4.388   2.597  0.3618  0.7829 -0.0826
  174SOL    HW1  550   2.051   4.334   2.538 -0.6326 -0.8026  0.3810
  174SOL    HW2  551   2.000   4.342   2.681 -0.0004  1.8273  0.5159
  175SOL     OW  552   0.548   2.466   2.645  0.0070  0.4195  0.4091
  175SOL    HW1  553   0.627   2.516   2.622  1.9065 -0.4394  4.2966
  175SOL    HW2  554   0.490   2.530   2.686  0.9325  0.2116  2.1414
  176SOL     OW  555   0.972   3.304   1.512  0.1570  0.0801  0.3718
  176SOL    HW1  556   1.029   3.242   1.468 -0.0624 -0.4120  0.7650
  176SOL    HW2  557   0.929   3.252   1.580 -0.7103  0.4580  0.1179
  177SOL     OW  558   1.030   1.138   2.528 -0.2448 -0.8009  0.5989
  177SOL    HW1  559   0.995   1.140   2.438 -0.0903  0.8078  0.5417
  177SOL    HW2  560   1.049   1.046   2.544 -1.3150 -1.2725 -0.6174
  178SOL     OW  561   0.169   2.876   2.407 -0.6356  0.3485  0.5384
  178SOL    HW1  562   0.114   2.823   2.464 -0.0738  0.8067  1.5410
  178SOL    HW2  563   0.169   2.963   2.447 -0.1608  0.6649 -0.1184
  179SOL     OW  564   1.115   3.659   2.564 -0.3319  0.5949  0.2073
  179SOL    HW1  565   1.153   3.572   2.553  0.0744  0.7168  0.5937
  179SOL    HW2  566   1.128   3.679   2.657 -0.0876  1.2255  0.0433
  180SOL     OW  567   1.218   4.472   2.582  0.3424 -0.0734  0.2964
  180SOL    HW1  568   1.219   4.542   2.647  0.5791 -0.1090  0.3325
  180SOL    HW2  569   1.237   4.393   2.631 -0.6138 -0.2623  0.3646
  181SOL     OW  570   1.221   4.314   0.124 -0.2584 -0.1725 -0.9850
  181SOL    HW1  571   1.260   4.227   0.123  0.0667 -0.0289 -1.0513
  181SOL    HW2  572   1.132   4.301   0.090 -1.3353 -0.9762  1.8963
  182SOL     OW  573   0.345   0.208   1.398 -0.3612 -0.6388  0.0793
  182SOL    HW1  574   0.313   0.211   1.488 -2.3422  0.0716 -0.5890
  182SOL    HW2  575   0.274   0.247   1.346 -0.9765 -4.3277 -2.2701
  183SOL     OW  576   0.578   0.072   1.984 -0.3263  0.0912  0.0708
  183SOL    HW1  577   0.530   0.122   2.050 -1.1659 -1.5291  0.7324
  183SOL    HW2  578   0.517   0.004   1.955  1.6318 -2.3575  1.2941
  184SOL     OW  579   2.702   0.548   1.057  0.1977 -0.8009 -0.2121
  184SOL    HW1  580   2.698   0.473   0.998 -0.5541 -0.9996  0.0810
  184SOL    HW2  581   2.628   0.536   1.116  1.9459 -1.5847  1.9457
  185SOL     OW  582   2.536   2.915   0.728  0.1303  0.2179 -0.2879
  185SOL    HW1  583   2.475   2.910   0.655 -0.6532 -1.6523  0.4149
  185SOL    HW2  584   2.556   2.823   0.749  4.0037  0.6953 -1.0965
  186SOL     OW  585   1.965   3.061   1.925 -0.1341  0.0789  0.3135
  186SOL    HW1  586   2.024   3.045   1.851  0.7464  0.7070  0.8526
  186SOL    HW2  587   1.932   3.149   1.911  0.4454  0.4071  0.9169
  187SOL     OW  588   2.936   2.638   2.285  0.2465 -0.1837  0.0938
  187SOL    HW1  589   2.930   2.566   2.223  1.7454 -0.5469  0.3165
  187SOL    HW2  590   2.975   2.710   2.234  2.2250 -0.7270  0.7391
  188SOL     OW  591   1.514   3.648   2.451  0.3163 -0.0219 -0.4416
  188SOL    HW1  592   1.488   3.739   2.464 -0.2937 -0.0802 -1.1738
  188SOL    HW2  593   1.438   3.607   2.411  1.1027 -0.5073 -1.4800
  189SOL     OW  594   1.491   0.736   2.114  0.4229 -0.0149 -0.0160
  189SOL    HW1  595   1.419   0.798   2.125  0.7381  0.2111  0.8573
  189SOL    HW2  596   1.567   0.790   2.091  1.0946  0.1605  2.3605
  190SOL     OW  597   1.968   1.524   0.446  0.3804 -0.5712  0.0076
  190SOL    HW1  598   1.919   1.497   0.524 -0.3521 -1.4483 -0.7293
  190SOL    HW2  599   1.986   1.617   0.459 -1.5987 -0.1883  0.2428
  191SOL     OW  600   4.380   0.276   3.037  0.1486 -0.0135 -0.2669
  191SOL    HW1  601   4.297   0.244   3.001  0.4624  0.3048 -1.3230
  191SOL    HW2  602   4.447   0.236   2.981  0.7049 -0.0872  0.4303
  192SOL     OW  603   1.960   1.246   0.771 -0.1191 -0.1374 -0.0547
  192SOL    HW1  604   1.966   1.153   0.747  0.0300 -0.2709  0.4995
  192SOL    HW2  605   2.050   1.278   0.764 -0.3221  0.2315 -1.2720
  193SOL     OW  606   1.348   2.703   0.101  0.0656  0.0109 -0.0082
  193SOL    HW1  607   1.323   2.615   0.075 -0.7482  0.7064 -1.7042
  193SOL    HW2  608   1.369   2.695   0.194  0.2064 -1.9935 -0.1654
  194SOL     OW  609   0.196   0.282   1.599  0.6118 -0.0266  0.1492
  194SOL    HW1  610   0.157   0.356   1.645 -1.0915 -1.5847  1.4181
  194SOL    HW2  611   0.149   0.278   1.516  0.1428 -0.1090  0.4109
  195SOL     OW  612   1.208   2.544   2.293  0.0057 -0.2991 -0.5884
  195SOL    HW1  613   1.193   2.450   2.279  1.5091 -0.5579 -0.6828
  195SOL    HW2  614   1.222   2.552   2.387  2.2056 -0.5832 -0.8462
  196SOL     OW  615   0.973   4.219   1.626 -0.6125 -0.1014 -0.3975
  196SOL    HW1  616   0.994   4.298   1.676 -0.4320  0.2816 -1.0513
  196SOL    HW2  617   0.979   4.147   1.689 -0.7287  0.4025  0.1944
  197SOL     OW  618   2.480   3.664   2.671 -0.0442 -0.3408  0.6382
  197SOL    HW1  619   2.551   3.671   2.607  0.5168  0.3755  1.3122
  197SOL    HW2  620   2.406   3.630   2.622  1.0156 -1.9795  0.1130
  198SOL     OW  621   1.997   2.079   2.039  0.2435  0.1328 -0.1336
  198SOL    HW1  622   1.973   2.021   2.112  0.7110  0.1495  0.0317
  198SOL    HW2  623   2.084   2.112   2.062  1.5345 -1.8414 -1.9033
  199SOL     OW  624   3.836   0.585   1.294 -0.0761  0.5503 -0.5645
  199SOL    HW1  625   3.931   0.591   1.282  0.1229  2.6372  1.2473
  199SOL    HW2  626   3.801   0.650   1.233 -0.1856  1.0064 -0.0210
  200SOL     OW  627   3.129   3.199   1.248 -0.7378 -0.1920  0.0581
  200SOL    HW1  628   3.114   3.118   1.199  0.7446  0.2679 -1.2418
  200SOL    HW2  629   3.043   3.242   1.251 -0.7853  0.0681 -2.7577
  201SOL     OW  630   1.502   2.953   2.122  0.6478  0.4067  0.4043
  201SOL    HW1  631   1.450   3.019   2.075 -1.4020  0.0096  1.9841
  201SOL    HW2  632   1.543   3.002   2.194 -0.6701  0.0716  1.4252
  202SOL     OW  633   3.823   1.198   3.074 -0.0433  0.0562  0.0841
  202SOL    HW1  634   3.871   1.152   3.143 -0.1991  1.0925  0.9043
  202SOL    HW2  635   3.785   1.274   3.117  1.7069  2.0100 -1.5932
  203SOL     OW  636   2.724   0.510   0.174  0.0199  0.0501 -0.4190
  203SOL    HW1  637   2.688   0.457   0.245  0.5763 -0.5701 -0.5856
  203SOL    HW2  638   2.681   0.476   0.095  0.6230 -0.3945 -0.5655
  204SOL     OW  639   3.520   2.195   0.167  0.0985  0.1978 -0.7096
  204SOL    HW1  640   3.459   2.179   0.238 -0.8842  0.2174 -1.5371
  204SOL    HW2  641   3.484   2.269   0.119 -0.3028 -1.0070 -2.3639
  205SOL     OW  642   2.227   2.790   1.527  0.0625 -0.0624  0.3247
  205SOL    HW1  643   2.298   2.751   1.578 -0.0973  1.0809  1.4852
  205SOL    HW2  644   2.207   2.725   1.460  1.1175 -1.0916  0.9625
  206SOL     OW  645   1.664   0.984   1.653 -0.4870 -0.1760  0.7348
  206SOL    HW1  646   1.637   1.000   1.562  3.3395 -2.3130 -1.0440
  206SOL    HW2  647   1.597   0.925   1.687 -0.5310 -1.7921 -1.8313
  207SOL     OW  648   2.726   2.813   1.786 -0.4658 -0.9095 -0.1415
  207SOL    HW1  649   2.742   2.799   1.879 -2.8500  0.9637  0.6544
  207SOL    HW2  650   2.785   2.884   1.762 -1.2630  0.0127  0.5266
  208SOL     OW  651   3.947   0.784   1.083 -0.4956  0.2486  0.5596
  208SOL    HW1  652   3.871   0.819   1.036 -0.1016  0.4733  0.0870
  208SOL    HW2  653   4.022   0.806   1.028 -0.1559 -0.6085  0.6674
  209SOL     OW  654   3.060   1.384   1.295 -0.1385  0.5552 -0.0655
  209SOL    HW1  655   3.020   1.471   1.285 -1.8254  0.2778  3.0553
  209SOL    HW2  656   3.023   1.332   1.223 -2.1968  1.4327  0.2975
  210SOL     OW  657   0.030   0.155   1.996 -0.7208 -0.1138 -0.6637
  210SOL    HW1  658   0.014   0.133   1.904 -1.9688  0.3547 -0.5890
  210SOL    HW2  659  -0.006   0.244   2.005 -0.0644  0.0776  0.1324
  211SOL     OW  660   3.580   0.081   1.878  0.8368 -0.1253  0.3237
  211SOL    HW1  661   3.513   0.139   1.843 -1.4737 -2.7641  0.0558
  211SOL    HW2  662   3.565   0.081   1.973 -1.7171 -2.9681  0.0631
  212SOL     OW  663   3.548   3.195   3.149 -0.4205 -0.1655  0.1708
  212SOL    HW1  664   3.489   3.227   3.217  0.1971  0.1413  0.5743
  212SOL    HW2  665   3.490   3.172   3.076 -0.9712  0.9753  0.2200
  213SOL     OW  666   3.439   1.848   1.375  0.3929 -0.6569 -0.5400
  213SOL    HW1  667   3.385   1.806   1.442 -0.8391 -1.4176 -1.9817
  213SOL    HW2  668   3.384   1.852   1.297  1.4582  1.0995 -1.2669
  214SOL     OW  669   0.244   2.837   2.008 -0.2576 -0.5199  0.5242
  214SOL    HW1  670   0.211   2.912   1.957  1.7213  0.9710  1.3063
  214SOL    HW2  671   0.256   2.768   1.943  0.0053  0.5862 -0.6510
  215SOL     OW  672   2.338   2.960   1.352 -0.0858  0.0669  0.8298
  215SOL    HW1  673   2.302   2.911   1.427  2.0122  0.2937  2.0547
  215SOL    HW2  674   2.424   2.989   1.382 -0.0533  1.9833 -0.9496
  216SOL     OW  675   0.339   0.135   2.831  0.7513 -0.0324 -0.1960
  216SOL    HW1  676   0.351   0.140   2.926 -2.5057 -0.5845  0.3425
  216SOL    HW2  677   0.365   0.046   2.809  1.3043  0.0243  0.1989
  217SOL     OW  678   0.830   4.336   1.908  0.0740  0.7391  0.1647
  217SOL    HW1  679   0.739   4.364   1.918 -0.0259  0.6172 -0.3867
  217SOL    HW2  680   0.881   4.414   1.929 -0.1881  1.1476 -0.6688
  218SOL     OW  681   4.257   2.806   2.682  0.1060  0.3396 -0.0952
  218SOL    HW1  682   4.222   2.828   2.595 -1.8519  1.4574  0.9118
  218SOL    HW2  683   4.250   2.888   2.731  1.3695 -0.2298  1.0799
  219SOL     OW  684   3.526   1.989   2.622  0.1123 -0.8453  0.1359
  219SOL    HW1  685   3.509   2.014   2.712  2.0004  1.1479  0.0466
  219SOL    HW2  686   3.448   1.942   2.594  0.0905 -2.9199  3.2375
  220SOL     OW  687   2.738   4.438   2.950 -0.2321  0.4606 -0.3056
  220SOL    HW1  688   2.658   4.491   2.957 -0.9698 -0.5413 -0.8488
  220SOL    HW2  689   2.707   4.352   2.922  1.1676  0.3568 -1.6404
  221SOL     OW  690   3.839   2.676   1.927  0.3420 -0.2911 -0.4331
  221SOL    HW1  691   3.856   2.733   2.003 -1.5495 -0.4469  0.1592
  221SOL    HW2  692   3.874   2.591   1.953 -0.9849 -0.5487  0.6413
  222SOL     OW  693   3.560   2.839   2.939 -0.3671  0.3170  0.3556
  222SOL    HW1  694   3.575   2.878   2.853 -0.9783 -2.3877 -1.0998
  222SOL    HW2  695   3.648   2.824   2.974 -0.0518 -0.1428 -0.5964
  223SOL     OW  696   4.030   3.946   0.413  0.0242 -0.3129 -0.0114
  223SOL    HW1  697   4.113   3.947   0.461  1.5929 -1.0062 -2.5312
  223SOL    HW2  698   4.009   4.038   0.400  0.7226 -0.1307  0.1200
  224SOL     OW  699   2.013   3.483   0.858 -0.5355  0.0805 -0.4913
  224SOL    HW1  700   2.050   3.421   0.921 -0.5125  0.7772  0.1897
  224SOL    HW2  701   2.049   3.455   0.774 -0.4316 -0.7540 -0.1803
  225SOL     OW  702   0.927   3.287   1.036  0.0142  0.3611 -0.1925
  225SOL    HW1  703   0.948   3.373   1.070  2.2301  0.8175 -2.4521
  225SOL    HW2  704   0.976   3.226   1.091  1.3112  0.8573 -0.7728
  226SOL     OW  705   4.385   2.563   1.746  0.1861  0.6709 -0.2698
  226SOL    HW1  706   4.304   2.564   1.798 -1.5536 -0.2481 -2.7172
  226SOL    HW2  707   4.377   2.639   1.689  0.7119  0.2196 -0.9634
  227SOL     OW  708   3.486   1.588   1.039 -0.5287 -0.2198  0.1481
  227SOL    HW1  709   3.555   1.590   0.972  1.7301  0.5506  2.3318
  227SOL    HW2  710   3.432   1.664   1.020 -0.1895 -0.2701 -1.0706
  228SOL     OW  711   3.189   2.892   1.323 -0.0839  0.1383  0.7469
  228SOL    HW1  712   3.139   2.910   1.243  0.2968 -1.0364  0.2290
  228SOL    HW2  713   3.137   2.932   1.393 -0.5194  1.0182 -0.0521
  229SOL     OW  714   0.209   0.023   0.285 -0.1780 -0.1119  0.1188
  229SOL    HW1  715   0.276   0.072   0.332 -0.7249 -0.7613  1.6300
  229SOL    HW2  716   0.252  -0.003   0.203  0.9340  0.7028  0.4117
  230SOL     OW  717   3.122   2.735   0.255 -0.2857  0.3062 -0.0772
  230SOL    HW1  718   3.181   2.720   0.328  1.4202  0.8071 -1.3035
  230SOL    HW2  719   3.131   2.656   0.201 -0.4421  0.5590 -0.4755
  231SOL     OW  720   4.327   1.589   0.976  0.3309  0.0600 -0.2030
  231SOL    HW1  721   4.255   1.573   1.037 -0.3987 -0.4754 -1.1773
  231SOL    HW2  722   4.301   1.545   0.895  2.8519 -2.3485  0.1012
  232SOL     OW  723   0.982   4.401   0.477 -0.0944 -0.4825  0.3413
  232SOL    HW1  724   0.922   4.429   0.547 -0.6935  1.2119 -0.7660
  232SOL    HW2  725   0.949   4.446   0.399  2.8283  0.8740 -0.2667
  233SOL     OW  726   3.356   4.196   1.749  0.6685  0.5323  0.5458
  233SOL    HW1  727   3.428   4.259   1.747  0.2103  1.0731  0.9743
  233SOL    HW2  728   3.277   4.249   1.740  0.1153  0.2842  3.2602
  234SOL     OW  729   4.078   4.250   1.681  0.5316 -0.3957  0.0050
  234SOL    HW1  730   4.166   4.223   1.709  0.3429  0.0390  1.1005
  234SOL    HW2  731   4.066   4.211   1.595  0.8772 -2.4489  0.8373
  235SOL     OW  732   2.006   4.259   2.844 -0.7877  0.2058 -0.7610
  235SOL    HW1  733   2.019   4.314   2.922  0.0449  0.2095 -0.8933
  235SOL    HW2  734   1.967   4.178   2.878 -3.0465  1.2568 -0.6932
  236SOL     OW  735   1.478   0.470   2.052 -0.5495  0.3509  0.2130
  236SOL    HW1  736   1.531   0.449   2.129 -1.9312 -1.5683  0.6892
  236SOL    HW2  737   1.494   0.564   2.038  4.7377 -0.3986 -1.0787
  237SOL     OW  738   2.476   1.330   3.151 -0.4332  0.1025 -0.2325
  237SOL    HW1  739   2.507   1.396   3.088 -2.4596  0.4430 -0.9346
  237SOL    HW2  740   2.516   1.248   3.122  0.1453  0.5805 -0.8173
  238SOL     OW  741   4.215   2.203   1.079  0.2657  0.2251 -0.0712
  238SOL    HW1  742   4.298   2.156   1.086 -0.2867 -0.7261  0.3307
  238SOL    HW2  743   4.167   2.157   1.011 -0.6613 -0.4108  0.9744
  239SOL     OW  744   0.914   1.103   2.211  0.0875  0.9076 -0.6612
  239SOL    HW1  745   0.883   1.193   2.223 -0.1988  0.7760 -0.4149
  239SOL    HW2  746   0.988   1.112   2.151  0.4827  1.3869 -0.1273
  240SOL     OW  747   2.444   0.381   1.930  0.0735 -0.7407  0.3851
  240SOL    HW1  748   2.538   0.368   1.936  0.1220 -1.1648 -1.0595
  240SOL    HW2  749   2.406   0.307   1.978  0.4614 -0.2818  1.4247
  241SOL     OW  750   3.385   0.712   1.064 -0.0196  0.3334  0.6305
  241SOL    HW1  751   3.324   0.732   1.135 -0.8951 -1.0469  0.2964
  241SOL    HW2  752   3.412   0.798   1.031 -3.2375  1.0574 -0.4419
  242SOL     OW  753   2.128   1.487   2.947  0.6454  0.2731 -0.1240
  242SOL    HW1  754   2.196   1.487   2.880  0.0296 -0.1345 -0.7700
  242SOL    HW2  755   2.086   1.573   2.940  0.2579  0.0511 -0.6154
  243SOL     OW  756   2.092   1.837   0.177  0.0123  0.0955  0.0038
  243SOL    HW1  757   2.103   1.787   0.096 -1.6613  0.5758 -0.5626
  243SOL    HW2  758   2.008   1.881   0.166 -0.6917 -0.5193  2.3682
  244SOL     OW  759   3.157   0.678   1.517  0.1392 -0.4872  1.2175
  244SOL    HW1  760   3.156   0.602   1.574 -0.6267 -1.0197  0.5156
  244SOL    HW2  761   3.213   0.741   1.563  2.9170 -2.3517  0.6139
  245SOL     OW  762   2.623   1.016   1.681 -0.1797  0.1826 -0.2180
  245SOL    HW1  763   2.608   1.032   1.774 -0.5503 -0.9217 -0.0686
  245SOL    HW2  764   2.538   1.027   1.640 -0.0986  0.2791 -0.3617
  246SOL     OW  765   1.682   0.493   2.405  0.4166  0.1474  0.5392
  246SOL    HW1  766   1.644   0.448   2.329  2.1696  0.2162 -0.4399
  246SOL    HW2  767   1.645   0.448   2.481 -2.1959  0.7188 -0.2794
  247SOL     OW  768   4.224   1.778   2.141 -0.0837 -0.0107  0.2042
  247SOL    HW1  769   4.266   1.770   2.055  1.1422 -1.8566  0.9036
  247SOL    HW2  770   4.297   1.775   2.204 -0.8286  2.5750  1.3373
  248SOL     OW  771   1.964   3.686   0.056 -0.0608 -0.3148  0.2216
  248SOL    HW1  772   1.884   3.729   0.027  0.4801 -0.5173 -1.7122
  248SOL    HW2  773   1.934   3.603   0.093 -0.8139  0.0460  0.4438
  249SOL     OW  774   4.338   3.020   0.633  0.0550 -0.1698 -0.0189
  249SOL    HW1  775   4.364   3.086   0.570 -0.5267  0.8013  0.7167
  249SOL    HW2  776   4.243   3.017   0.626 -0.3282  1.8417  2.5078
  250SOL     OW  777   2.390   1.252   2.240  0.3216 -0.0747 -0.4330
  250SOL    HW1  778   2.393   1.164   2.278  1.0797  0.5807  1.1129
  250SOL    HW2  779   2.479   1.266   2.207  0.0838 -0.0535 -1.0575
  251SOL     OW  780   0.688   2.011   2.773  0.2547  0.1048 -0.1112
  251SOL    HW1  781   0.629   1.952   2.727  0.1660  0.4526 -0.4481
  251SOL    HW2  782   0.716   1.962   2.850 -1.3322  0.3330  0.6540
  252SOL     OW  783   0.241   3.152   3.031  0.0141 -0.2697 -0.3210
  252SOL    HW1  784   0.178   3.189   3.092  1.0794  0.5039  0.3461
  252SOL    HW2  785   0.302   3.103   3.086  0.8122  0.1735 -0.7863
  253SOL     OW  786   0.470   1.400   1.756 -0.1266 -0.6937  0.0794
  253SOL    HW1  787   0.384   1.403   1.797 -0.1816  0.7505 -0.1125
  253SOL    HW2  788   0.453   1.371   1.666 -0.4445 -0.2030 -0.0228
  254SOL     OW  789   3.958   2.487   0.410 -0.6371 -0.5395  0.1127
  254SOL    HW1  790   4.023   2.550   0.441 -0.7551  0.0666 -0.8194
  254SOL    HW2  791   3.918   2.452   0.490  1.0671 -1.1949  0.7192
  255SOL     OW  792   0.034   3.623   0.172 -0.3272 -0.1114 -0.2878
  255SOL    HW1  793   0.080   3.608   0.090 -0.7928 -0.8116 -0.4327
  255SOL    HW2  794  -0.033   3.688   0.151  1.2137  1.7111  0.1625
  256SOL     OW  795   2.831   0.121   2.557 -0.4835 -0.2617 -0.1178
  256SOL    HW1  796   2.736   0.118   2.571 -0.2611 -0.4271  1.5568
  256SOL    HW2  797   2.840   0.136   2.463 -2.1810  0.9052 -0.1512
  257SOL     OW  798   0.831   1.057   0.532  0.0095 -0.3942 -0.6096
  257SOL    HW1  799   0.892   1.130   0.523 -0.8835  0.7900  2.0770
  257SOL    HW2  800   0.755   1.082   0.479  1.3284 -1.4667 -3.2205
  258SOL     OW  801   2.071   2.159   2.372 -0.1833 -0.4854  0.0908
  258SOL    HW1  802   1.985   2.186   2.402 -0.2236 -0.4863 -0.0228
  258SOL    HW2  803   2.059   2.071   2.336 -0.0186 -0.7265  0.6133
  259SOL     OW  804   4.047   3.572   0.037  0.6320 -0.2015  0.0423
  259SOL    HW1  805   3.993   3.498   0.068 -1.5691  0.5327 -1.7456
  259SOL    HW2  806   4.043   3.635   0.109 -0.8475 -0.2182  0.0060
  260SOL     OW  807   3.947   3.866   1.578  0.3976  0.0099 -0.0101
  260SOL    HW1  808   3.921   3.949   1.537  1.3559  0.1573 -0.3322
  260SOL    HW2  809   3.966   3.808   1.505  2.7663  0.4776  0.1473
  261SOL     OW  810   4.238   3.201   2.407  0.3798 -0.1528 -0.0287
  261SOL    HW1  811   4.232   3.106   2.403  0.7647 -0.1624 -0.5170
  261SOL    HW2  812   4.210   3.231   2.321 -0.1383  0.2018  0.2576
  262SOL     OW  813   3.881   3.326   1.468 -0.0016  0.0893 -0.0725
  262SOL    HW1  814   3.869   3.231   1.462  0.2137 -0.0028  0.8666
  262SOL    HW2  815   3.794   3.361   1.484 -0.0371  0.0245 -0.1253
  263SOL     OW  816   4.142   0.121   2.058  0.2473  0.2223  0.1454
  263SOL    HW1  817   4.103   0.188   2.003 -3.1703 -1.3270  0.4652
  263SOL    HW2  818   4.080   0.108   2.130  1.8703 -1.6985  1.3234
  264SOL     OW  819   4.464   2.752   1.512  0.7967  0.3339  0.7668
  264SOL    HW1  820   4.551   2.784   1.533  1.9071 -0.7428 -1.8293
  264SOL    HW2  821   4.454   2.766   1.418 -0.1736 -3.1682  0.1974
  265SOL     OW  822   0.125   0.839   2.913  0.0191 -0.3860  0.3577
  265SOL    HW1  823   0.145   0.768   2.853  0.4259 -1.1378  1.3475
  265SOL    HW2  824   0.085   0.907   2.859  1.5247 -0.5117 -0.9835
  266SOL     OW  825   1.804   2.152   1.842  0.2971  0.4164  0.3127
  266SOL    HW1  826   1.869   2.130   1.910  2.3181  1.0951 -1.3151
  266SOL    HW2  827   1.836   2.233   1.803 -0.4423 -0.2804 -1.8882
  267SOL     OW  828   0.655   2.022   0.997 -0.0732 -0.0098 -0.3145
  267SOL    HW1  829   0.583   2.067   0.952  0.9110  1.5555 -0.4134
  267SOL    HW2  830   0.725   2.088   1.001  1.2485 -1.3843  0.0377
  268SOL     OW  831   4.018   3.969   2.260  0.3799 -0.9721  0.0122
  268SOL    HW1  832   4.092   3.928   2.305  1.8316  0.1465 -1.2443
  268SOL    HW2  833   3.984   4.033   2.323  1.4645 -0.4354  0.0821
  269SOL     OW  834   0.352   0.406   2.086  0.1500 -0.3603  0.6537
  269SOL    HW1  835   0.379   0.316   2.070 -1.2707 -0.9248  1.3555
  269SOL    HW2  836   0.269   0.400   2.132  0.0390  1.3128  0.7622
  270SOL     OW  837   2.731   2.755   2.435 -0.0327 -0.1800 -0.1569
  270SOL    HW1  838   2.664   2.721   2.376  0.7018 -2.1305  0.0719
  270SOL    HW2  839   2.813   2.720   2.401  0.7120  0.8908  0.4793
  271SOL     OW  840   3.092   0.408   2.563  0.0426  0.1414  0.3426
  271SOL    HW1  841   3.156   0.476   2.545 -0.7799  0.8373 -0.0284
  271SOL    HW2  842   3.133   0.353   2.630  1.2729  0.1902 -0.3446
  272SOL     OW  843   3.777   1.261   0.463 -0.6479  0.1767 -0.6380
  272SOL    HW1  844   3.855   1.212   0.437 -0.5384 -1.2521  2.0072
  272SOL    HW2  845   3.707   1.229   0.406 -0.3755 -2.4733  0.3727
  273SOL     OW  846   4.374   3.839   2.899 -0.0782 -0.0292 -0.3765
  273SOL    HW1  847   4.430   3.767   2.871  0.6757  0.7302 -0.8627
  273SOL    HW2  848   4.396   3.911   2.840 -0.2834  0.8372  0.5739
  274SOL     OW  849   3.309   3.607   2.426 -0.0450  0.1093 -0.7024
  274SOL    HW1  850   3.395   3.568   2.412 -0.4024 -0.6454 -0.8232
  274SOL    HW2  851   3.254   3.535   2.458 -1.0246  0.2009 -2.0853
  275SOL     OW  852   1.563   1.687   3.056  0.0378  0.1071  0.0647
  275SOL    HW1  853   1.608   1.658   3.136 -1.6921  0.3663  1.1938
  275SOL    HW2  854   1.592   1.626   2.989  3.5581  1.4023  0.1896
  276SOL     OW  855   3.879   1.047   1.723 -0.1739  0.1580 -0.0288
  276SOL    HW1  856   3.880   1.129   1.673 -0.8173  0.1483 -0.0734
  276SOL    HW2  857   3.800   1.055   1.778  0.0438 -0.2104  0.3382
  277SOL     OW  858   2.202   2.838   2.152 -0.3329  0.1204 -0.5196
  277SOL    HW1  859   2.114   2.801   2.144 -0.3055 -0.1162  0.1837
  277SOL    HW2  860   2.261   2.763   2.143 -0.3126 -0.3288  2.2801
  278SOL     OW  861   3.309   3.834   1.474  0.0569 -0.0714 -0.1569
  278SOL    HW1  862   3.264   3.918   1.490  0.4805  0.1898 -0.3270
  278SOL    HW2  863   3.402   3.854   1.484  0.1631 -0.5214 -0.2227
  279SOL     OW  864   0.450   0.348   0.965 -0.1807  0.2102 -0.2687
  279SOL    HW1  865   0.514   0.284   0.997  1.1525  1.1716 -0.8834
  279SOL    HW2  866   0.468   0.355   0.872 -2.6591 -1.0593 -0.9198
  280SOL     OW  867   2.588   1.093   0.383  0.2041 -0.3022  0.0873
  280SOL    HW1  868   2.666   1.040   0.400 -0.1750 -2.2392 -3.3584
  280SOL    HW2  869   2.540   1.091   0.466  2.3209 -1.6619  1.3880
  281SOL     OW  870   2.577   1.371   0.341  0.0204  0.6513  0.2719
  281SOL    HW1  871   2.583   1.278   0.366  2.7594  0.9804  1.1409
  281SOL    HW2  872   2.562   1.417   0.424  2.7718  1.2360  0.5404
  282SOL     OW  873   0.741   4.172   0.764  0.1130 -0.4492 -0.3634
  282SOL    HW1  874   0.801   4.208   0.829 -1.8583 -0.2226  1.4304
  282SOL    HW2  875   0.783   4.190   0.680  1.5737  1.4872  0.7116
  283SOL     OW  876   1.693   1.563   2.008 -0.1582  0.0838  0.1107
  283SOL    HW1  877   1.731   1.644   2.041 -0.7194  0.1508  0.6065
  283SOL    HW2  878   1.620   1.545   2.066 -0.3737 -0.4906 -0.3249
  284SOL     OW  879   4.070   0.237   3.152 -1.0855  0.3487 -0.3125
  284SOL    HW1  880   3.977   0.235   3.173 -1.2229 -2.6974 -0.8571
  284SOL    HW2  881   4.079   0.183   3.074  1.2197  0.1211  0.0373
  285SOL     OW  882   0.135   1.169   2.465 -0.1537 -0.4080  0.0147
  285SOL    HW1  883   0.134   1.252   2.513 -0.7282 -0.5683  0.2872
  285SOL    HW2  884   0.054   1.169   2.415  0.0753 -0.5934 -0.3628
  286SOL     OW  885   1.636   2.127   2.302  0.2242  0.7972  0.2184
  286SOL    HW1  886   1.647   2.044   2.255  1.5301  0.9372  0.2416
  286SOL    HW2  887   1.552   2.160   2.272 -0.8332 -1.0451  1.0150
  287SOL     OW  888   3.034   0.823   2.601  0.3665 -0.3287  0.2312
  287SOL    HW1  889   2.973   0.776   2.658 -0.9793 -0.4849 -1.2494
  287SOL    HW2  890   3.040   0.911   2.638 -1.7432  0.0597 -0.2241
  288SOL     OW  891   1.065   4.399   1.109 -0.2049 -0.1554 -0.1592
  288SOL    HW1  892   1.129   4.462   1.078  1.1443 -1.6751 -0.6155
  288SOL    HW2  893   1.051   4.421   1.201  0.0101  0.9728 -0.3914
  289SOL     OW  894   3.758   3.393   3.115 -0.0781  0.1535 -0.1228
  289SOL    HW1  895   3.689   3.327   3.115  0.9530 -1.0699  2.7180
  289SOL    HW2  896   3.835   3.347   3.149  1.2883  2.2720 -0.1678
  290SOL     OW  897   0.699   0.137   1.574 -0.3078 -0.1139 -0.5150
  290SOL    HW1  898   0.659   0.114   1.490 -0.4696 -0.9784 -0.2151
  290SOL    HW2  899   0.629   0.126   1.638 -0.2418  0.7426 -0.2826
  291SOL     OW  900   3.061   3.447   2.719  0.6523 -0.1750  0.3660
  291SOL    HW1  901   2.967   3.431   2.725  0.5699  0.5890  1.3188
  291SOL    HW2  902   3.072   3.539   2.742  1.8863 -0.9408  3.5462
  292SOL     OW  903   1.218   1.284   1.031  0.2029 -0.0010  0.2846
  292SOL    HW1  904   1.199   1.243   1.116 -2.7920  0.2535 -0.1543
  292SOL    HW2  905   1.150   1.351   1.021 -0.1783 -0.6923 -2.7485
  293SOL     OW  906   0.143   1.613   1.546  0.2211  0.0278 -0.6400
  293SOL    HW1  907   0.087   1.538   1.528  1.3720 -0.8716 -0.6259
  293SOL    HW2  908   0.217   1.603   1.486  2.5551 -1.2751  2.1668
  294SOL     OW  909   0.406   0.993   2.786  0.1690 -0.1839 -0.2241
  294SOL    HW1  910   0.458   0.933   2.840  0.2277  0.1306  0.0776
  294SOL    HW2  911   0.319   0.953   2.784 -0.1578  0.3974  1.1137
  295SOL     OW  912   1.411   3.549   0.578  1.0201  0.1019 -0.1625
  295SOL    HW1  913   1.448   3.603   0.509  0.6895  0.6462  0.0750
  295SOL    HW2  914   1.325   3.588   0.596  0.7653 -0.5136  0.0016
  296SOL     OW  915   1.453   2.306   2.611 -0.0887  0.1744  0.8239
  296SOL    HW1  916   1.366   2.322   2.574  0.3129  1.8163  0.4951
  296SOL    HW2  917   1.498   2.390   2.603  1.2523 -0.4166  1.7540
  297SOL     OW  918   4.115   0.296   1.663 -0.5004 -0.4429 -0.2978
  297SOL    HW1  919   4.169   0.309   1.585 -1.1128  0.1377 -0.6319
  297SOL    HW2  920   4.076   0.382   1.680 -0.7745 -0.6878  0.3512
  298SOL     OW  921   0.215   1.492   2.296  0.5541  0.4132 -0.0738
  298SOL    HW1  922   0.167   1.538   2.365 -0.6772  1.9037 -1.8309
  298SOL    HW2  923   0.305   1.489   2.328  0.3321  2.4746  0.9225
  299SOL     OW  924   3.649   2.547   0.519  0.6502 -0.4675  0.0508
  299SOL    HW1  925   3.557   2.532   0.543  1.0334 -0.0768  1.9590
  299SOL    HW2  926   3.694   2.465   0.541  1.3683  0.5760  2.8379
  300SOL     OW  927   3.266   0.043   0.213 -0.0547  0.2019  0.4049
  300SOL    HW1  928   3.250   0.033   0.119 -0.8992  1.6308  0.3663
  300SOL    HW2  929   3.179   0.051   0.251  0.3329  2.5755  0.9220
  301SOL     OW  930   1.151   4.270   2.252 -0.3361  0.3737 -0.1691
  301SOL    HW1  931   1.164   4.361   2.228 -1.1751  0.1182 -1.7083
  301SOL    HW2  932   1.152   4.222   2.169 -1.2874 -0.8303  0.4656
  302SOL     OW  933   3.644   0.226   2.495 -0.0241  0.3460 -0.1650
  302SOL    HW1  934   3.572   0.164   2.506 -0.3977  0.6129 -1.0472
  302SOL    HW2  935   3.697   0.189   2.425  0.3466  0.4817  0.0432
  303SOL     OW  936   1.098   1.905   0.751 -0.9089  0.1145  0.1320
  303SOL    HW1  937   1.154   1.862   0.816 -0.3453 -3.5046 -2.4498
  303SOL    HW2  938   1.154   1.973   0.714 -0.6276  1.0138  2.0710
  304SOL     OW  939   1.123   2.726   1.951  0.1916  0.0485  0.1250
  304SOL    HW1  940   1.210   2.731   1.991 -0.7184  1.3125  2.0427
  304SOL    HW2  941   1.088   2.815   1.957 -1.2893 -0.4540 -0.5583
  305SOL     OW  942   4.469   1.080   0.905  0.1588  0.1763 -0.4643
  305SOL    HW1  943   4.512   1.032   0.834  1.4486  1.3885 -0.5416
  305SOL    HW2  944   4.518   1.056   0.983 -1.3991 -1.3303  0.1153
  306SOL     OW  945   3.147   3.075   1.617  0.4336  0.1916 -0.5934
  306SOL    HW1  946   3.074   3.020   1.589 -0.0542 -0.5001  1.7507
  306SOL    HW2  947   3.142   3.153   1.561 -1.2479 -0.4552 -1.4119
  307SOL     OW  948   1.387   2.091   2.136 -0.6078 -0.6157  0.8775
  307SOL    HW1  949   1.421   2.125   2.053  1.5450 -1.1076  1.4866
  307SOL    HW2  950   1.454   2.028   2.165 -1.4982 -0.7500  2.7819
  308SOL     OW  951   0.381   1.007   2.410 -0.2459 -0.0616  0.5921
  308SOL    HW1  952   0.306   1.054   2.447  0.2976 -0.6140  2.4533
  308SOL    HW2  953   0.458   1.050   2.447  0.3375 -0.5244 -0.0442
  309SOL     OW  954   3.719   3.264   1.020  0.5225 -0.1472 -0.1548
  309SOL    HW1  955   3.674   3.248   1.103  1.0941 -0.8139  0.0379
  309SOL    HW2  956   3.651   3.293   0.960 -0.4929 -2.6487 -0.3383
  310SOL     OW  957   2.074   3.082   0.106  0.4268  0.4544 -0.2559
  310SOL    HW1  958   2.077   3.141   0.030 -0.9642 -0.7323 -1.2953
  310SOL    HW2  959   2.140   3.015   0.087  0.0208  0.1104 -0.4976
  311SOL     OW  960   3.099   3.515   1.139  0.7648 -0.2200  0.6325
  311SOL    HW1  961   3.076   3.568   1.062  3.0947 -0.7128 -0.5048
  311SOL    HW2  962   3.038   3.543   1.207  0.2283  2.0462 -0.6827
  312SOL     OW  963   2.363   1.718   1.947 -0.3165 -0.4630 -0.0373
  312SOL    HW1  964   2.396   1.702   2.036 -0.0115 -1.0271 -0.2524
  312SOL    HW2  965   2.438   1.754   1.900 -0.4943 -0.1106 -0.0552
  313SOL     OW  966   1.787   3.634   0.828 -0.5072  0.8457 -0.2114
  313SOL    HW1  967   1.862   3.575   0.824 -1.0206  0.2392 -1.8466
  313SOL    HW2  968   1.713   3.578   0.854 -0.9858  0.7361 -1.7199
  314SOL     OW  969   2.351   1.087   1.342  0.1213  0.1405 -0.1549
  314SOL    HW1  970   2.270   1.137   1.337 -1.3411 -2.0557  0.0637
  314SOL    HW2  971   2.405   1.135   1.405 -1.9141  0.5128  1.4149
  315SOL     OW  972   3.588   3.673   2.158  0.2938 -0.5294  0.1101
  315SOL    HW1  973   3.578   3.646   2.250  2.0758 -0.3185  0.4063
  315SOL    HW2  974   3.662   3.622   2.126  0.5312  0.3611 -0.8064
  316SOL     OW  975   2.553   4.390   1.593  0.3449  0.1294  0.2393
  316SOL    HW1  976   2.481   4.379   1.530  0.0850 -0.2293  0.5921
  316SOL    HW2  977   2.510   4.384   1.678  1.0587 -2.0708  0.5001
  317SOL     OW  978   0.511   2.308   2.891  0.2522 -0.0051 -0.0835
  317SOL    HW1  979   0.590   2.264   2.921  0.2484  0.8476  1.2534
  317SOL    HW2  980   0.534   2.345   2.806  1.4712  0.6494  0.5067
  318SOL     OW  981   3.205   3.052   2.272  0.4129 -0.1192  0.4461
  318SOL    HW1  982   3.208   3.034   2.366  0.0928 -1.0890  0.2746
  318SOL    HW2  983   3.272   3.120   2.259  0.8311 -0.3546  1.2905
  319SOL     OW  984   2.155   1.290   1.315  0.2149 -0.1787 -0.0704
  319SOL    HW1  985   2.069   1.251   1.294  0.4929 -0.2624 -1.1357
  319SOL    HW2  986   2.139   1.341   1.394 -1.0886  0.6399 -0.7981
  320SOL     OW  987   1.827   0.977   1.861 -0.8511 -0.4832 -0.1029
  320SOL    HW1  988   1.791   1.001   1.776  0.1585  1.3557 -0.0441
  320SOL    HW2  989   1.852   1.060   1.901  1.3454 -1.5067  0.7790
  321SOL     OW  990   0.636   1.758   2.360  0.0006 -0.3492 -0.3771
  321SOL    HW1  991   0.719   1.716   2.384  0.1294 -1.1757 -2.1167
  321SOL    HW2  992   0.660   1.821   2.292 -0.1437  2.9012  2.3271
  322SOL     OW  993   4.085   2.705   3.095 -0.4879 -0.2096 -0.5770
  322SOL    HW1  994   4.160   2.757   3.124  0.6694 -0.4400 -2.9277
  322SOL    HW2  995   4.075   2.638   3.163 -0.1871  1.3261  1.0364
  323SOL     OW  996   0.344   1.904   1.462  0.0855  0.1364 -0.1329
  323SOL    HW1  997   0.349   1.993   1.495 -1.6564  0.4141 -0.5339
  323SOL    HW2  998   0.415   1.898   1.398  1.2194  0.7057  1.0182
  324SOL     OW  999   1.248   0.494   2.598 -0.1652 -0.3004 -0.2214
  324SOL    HW1 1000   1.164   0.513   2.555 -0.6910 -2.1262 -0.0831
  324SOL    HW2 1001   1.301   0.572   2.581 -2.1977  1.3526  0.5431
  325SOL     OW 1002   0.050   2.371   2.776 -0.0419 -0.5913 -0.0787
  325SOL    HW1 1003   0.057   2.297   2.716  0.3098  1.2275 -2.4663
  325SOL    HW2 1004   0.111   2.353   2.846  0.8271 -2.0560 -1.1761
  326SOL     OW 1005   4.271   0.771   1.442  0.5350 -0.3260 -0.3249
  326SOL    HW1 1006   4.241   0.861   1.458  0.2937 -0.1523 -1.6264
  326SOL    HW2 1007   4.364   0.773   1.463  0.7568  0.5054 -1.2688
  327SOL     OW 1008   1.368   0.276   2.484 -0.2361  0.1253 -0.0940
  327SOL    HW1 1009   1.318   0.358   2.491 -0.1157  0.0981  1.4597
  327SOL    HW2 1010   1.362   0.238   2.572 -1.6061 -2.3362 -1.1687
  328SOL     OW 1011   0.497   3.743   2.896 -0.1593 -0.0038  0.5957
  328SOL    HW1 1012   0.538   3.671   2.944  0.8190 -1.9477 -2.8380
  328SOL    HW2 1013   0.403   3.727   2.907  0.0434 -1.1754  0.7654
  329SOL     OW 1014   1.455   2.852   2.430  0.3822  0.2663 -0.3329
  329SOL    HW1 1015   1.458   2.864   2.525 -1.4696  1.7574 -0.3993
  329SOL    HW2 1016   1.520   2.913   2.396  2.4098 -1.6035 -0.0078
  330SOL     OW 1017   1.633   3.095   0.700 -0.1113 -0.3015 -0.0784
  330SOL    HW1 1018   1.701   3.065   0.641  2.6978  1.3511  2.0743
  330SOL    HW2 1019   1.594   3.170   0.656 -0.4941 -1.1493 -1.2479
  331SOL     OW 1020   0.176   1.984   3.053 -0.6180  1.1076 -0.1746
  331SOL    HW1 1021   0.206   2.053   3.111 -1.3329  0.8737  0.4978
  331SOL    HW2 1022   0.234   1.989   2.977  1.9046 -0.0940  1.5240
  332SOL     OW 1023   0.826   2.712   2.800 -0.5570 -0.4937  0.0394
  332SOL    HW1 1024   0.784   2.784   2.754 -0.7508 -0.8542 -0.3530
  332SOL    HW2 1025   0.853   2.652   2.730  0.0029 -0.5853  0.3317
  333SOL     OW 1026   1.026   1.951   0.362 -0.2932  0.0017  0.0167
  333SOL    HW1 1027   0.935   1.932   0.342  0.5736 -2.1914 -2.6153
  333SOL    HW2 1028   1.031   2.047   0.365 -2.5108  0.1931 -0.6779
  334SOL     OW 1029   0.792   2.509   1.540 -0.1743 -0.2557 -0.2474
  334SOL    HW1 1030   0.789   2.564   1.618 -1.0467  1.9784 -1.7501
  334SOL    HW2 1031   0.718   2.449   1.550  1.4353 -2.0170  1.9317
  335SOL     OW 1032   0.459   1.329   0.259 -0.2493 -0.2989 -0.2045
  335SOL    HW1 1033   0.421   1.338   0.172  1.3462 -2.9019 -1.2967
  335SOL    HW2 1034   0.551   1.356   0.248  0.2643 -1.7215  0.3441
  336SOL     OW 1035   1.594   1.648   1.748 -0.2287  1.2964 -0.2250
  336SOL    HW1 1036   1.608   1.740   1.725  4.1881  0.7720 -0.6377
  336SOL    HW2 1037   1.668   1.627   1.806 -1.1377 -1.9603 -0.0620
  337SOL     OW 1038   0.004   1.685   2.931  0.0520  0.3022 -0.1373
  337SOL    HW1 1039  -0.068   1.742   2.957 -0.7930 -0.0697 -1.5773
  337SOL    HW2 1040  -0.030   1.596   2.942  0.9896  0.0710  1.0651
  338SOL     OW 1041   1.110   4.163   3.016 -0.0670  0.0240  0.5164
  338SOL    HW1 1042   1.140   4.126   3.099 -0.0218  1.6023  1.2476
  338SOL    HW2 1043   1.134   4.256   3.021 -0.1398  0.1715 -1.2317
  339SOL     OW 1044   3.416   2.639   2.615 -0.0471 -0.3638 -0.6525
  339SOL    HW1 1045   3.361   2.581   2.564  2.5082 -2.6027 -1.1395
  339SOL    HW2 1046   3.382   2.633   2.704 -1.2542 -0.7379 -1.1289
  340SOL     OW 1047   0.061   0.878   1.386  0.1600 -0.2851 -0.1625
  340SOL    HW1 1048   0.073   0.897   1.293 -0.4868  0.6816 -0.0570
  340SOL    HW2 1049  -0.015   0.931   1.412  0.9748  0.2825  1.1528
  341SOL     OW 1050   0.347   2.695   2.998 -0.5252 -0.5405 -0.4436
  341SOL    HW1 1051   0.375   2.617   3.046  0.3473 -0.8898 -1.4700
  341SOL    HW2 1052   0.343   2.666   2.907 -0.2155  0.6187 -0.8373
  342SOL     OW 1053   3.547   3.986   1.756  0.0362 -1.0127  0.4459
  342SOL    HW1 1054   3.484   4.038   1.805  1.6698  1.0252  0.5772
  342SOL    HW2 1055   3.544   4.022   1.667 -0.2767 -2.1499 -0.0198
  343SOL     OW 1056   0.371   4.326   1.991  0.0162  0.6038  0.5766
  343SOL    HW1 1057   0.370   4.319   2.087  0.3390  2.0616  0.6996
  343SOL    HW2 1058   0.283   4.299   1.965 -0.0703  0.1755  1.2712
  344SOL     OW 1059   2.004   3.691   2.917 -0.1494 -0.3309 -0.3608
  344SOL    HW1 1060   1.912   3.705   2.939 -0.3892 -1.8448 -0.2596
  344SOL    HW2 1061   2.002   3.625   2.848  0.8823 -1.2054  0.4054
  345SOL     OW 1062   2.814   0.181   0.292 -0.5585 -0.2070 -0.3167
  345SOL    HW1 1063   2.762   0.228   0.356 -1.0709  1.6747 -2.0105
  345SOL    HW2 1064   2.750   0.131   0.241 -0.6921  1.3414 -1.7701
  346SOL     OW 1065   0.355   2.077   2.807 -0.2211 -0.2503 -0.2588
  346SOL    HW1 1066   0.426   2.026   2.767  0.3455 -0.5265  1.0417
  346SOL    HW2 1067   0.396   2.158   2.835 -0.7056  0.1167 -0.5854
  347SOL     OW 1068   0.716   1.362   1.678 -0.0879  0.1740 -0.2772
  347SOL    HW1 1069   0.741   1.273   1.656  1.0218 -0.5479  3.2449
  347SOL    HW2 1070   0.626   1.355   1.712  0.4652  0.0884  1.2526
  348SOL     OW 1071   1.796   4.263   2.066  0.9732  0.1910  0.6511
  348SOL    HW1 1072   1.819   4.297   1.979 -1.0646  0.8122  0.2953
  348SOL    HW2 1073   1.856   4.306   2.126  1.9372  0.3126 -0.3696
  349SOL     OW 1074   2.655   3.534   0.711  0.2506  0.0610  0.0197
  349SOL    HW1 1075   2.648   3.502   0.801 -2.2288 -0.6619 -0.3468
  349SOL    HW2 1076   2.712   3.471   0.668  0.7787 -0.0668  0.8846
  350SOL     OW 1077   2.140   2.511   2.556 -0.3300  0.1715  0.2240
  350SOL    HW1 1078   2.050   2.506   2.524  0.4204 -1.4431 -1.8794
  350SOL    HW2 1079   2.157   2.425   2.594  0.0810  0.7614  1.4450
  351SOL     OW 1080   3.450   0.205   0.568  0.4214  0.2113  0.0289
  351SOL    HW1 1081   3.365   0.215   0.525 -0.0040  0.9116  1.0101
  351SOL    HW2 1082   3.434   0.146   0.641  1.0539 -0.6265 -0.4868
  352SOL     OW 1083   2.895   0.101   1.770  0.3645 -0.2798 -0.0040
  352SOL    HW1 1084   2.846   0.049   1.834 -1.1242  0.5263 -0.4285
  352SOL    HW2 1085   2.912   0.184   1.814 -0.3875  0.1596 -0.5149
  353SOL     OW 1086   3.907   3.619   1.759 -0.0575 -0.0331 -0.1564
  353SOL    HW1 1087   3.815   3.596   1.774 -0.0635 -0.3926 -0.7178
  353SOL    HW2 1088   3.904   3.707   1.722 -0.1199  0.2852  0.5735
  354SOL     OW 1089   3.521   2.116   1.440  0.2289  0.0770  0.2897
  354SOL    HW1 1090   3.478   2.031   1.427 -0.2228  0.2389  0.7196
  354SOL    HW2 1091   3.482   2.173   1.374  2.4906 -0.7098 -1.9296
  355SOL     OW 1092   0.294   0.136   2.024 -0.0311  0.1540  1.4490
  355SOL    HW1 1093   0.302   0.044   2.000 -0.0043 -0.0684  2.2820
  355SOL    HW2 1094   0.200   0.155   2.018  0.0531  0.3096  0.4619
  356SOL     OW 1095   3.416   1.472   2.747 -0.1474  0.2541  0.0376
  356SOL    HW1 1096   3.509   1.495   2.747  0.1273 -0.7226 -1.3204
  356SOL    HW2 1097   3.388   1.484   2.838  1.4053  0.1900  0.5540
  357SOL     OW 1098   2.797   3.438   2.692  0.6235 -0.4109 -0.3051
  357SOL    HW1 1099   2.736   3.375   2.655 -1.3117  0.2258  1.5331
  357SOL    HW2 1100   2.793   3.513   2.633 -0.8618 -0.1634  0.0755
  358SOL     OW 1101   1.403   2.060   1.028  0.1621  0.0332  0.4712
  358SOL    HW1 1102   1.356   1.977   1.022 -1.4626  0.8768  0.7804
  358SOL    HW2 1103   1.457   2.064   0.949 -1.0466 -0.5535 -0.4124
  359SOL     OW 1104   3.726   0.160   0.501 -0.6964 -0.0295 -0.1366
  359SOL    HW1 1105   3.664   0.203   0.560 -0.3505 -1.8749  1.6757
  359SOL    HW2 1106   3.708   0.067   0.511  2.0040 -0.6178  0.0804
  360SOL     OW 1107   1.103   3.644   1.519  0.4966 -0.2586  0.0338
  360SOL    HW1 1108   1.167   3.631   1.449  1.0789  0.3587  0.4362
  360SOL    HW2 1109   1.053   3.721   1.491  1.2005  0.4347  0.6066
  361SOL     OW 1110   0.289   3.550   2.051  0.3906 -0.0669  0.2471
  361SOL    HW1 1111   0.266   3.571   1.960  0.0975  0.9492  0.5448
  361SOL    HW2 1112   0.206   3.557   2.098  0.7965  0.8487  0.8462
  362SOL     OW 1113   3.204   3.947   2.989  0.8055  0.2427 -0.1449
  362SOL    HW1 1114   3.256   3.866   2.995 -0.3075 -0.4246  1.0927
  362SOL    HW2 1115   3.190   3.973   3.080 -0.3808  0.8137 -0.4708
  363SOL     OW 1116   1.491   4.311   0.543  0.0776 -0.6921 -0.0115
  363SOL    HW1 1117   1.474   4.224   0.579  0.1560 -1.9427 -2.7881
  363SOL    HW2 1118   1.405   4.343   0.515  0.3424 -0.9144 -1.1233
  364SOL     OW 1119   3.989   0.748   2.641  0.2137  0.4368  0.1142
  364SOL    HW1 1120   3.912   0.727   2.694  0.1398 -1.8787 -0.8101
  364SOL    HW2 1121   3.979   0.841   2.621 -0.8249  0.8970  2.3804
  365SOL     OW 1122   0.397   0.092   2.558  0.0422  0.0303 -0.1529
  365SOL    HW1 1123   0.359   0.169   2.515  1.5963  0.7283 -0.3220
  365SOL    HW2 1124   0.487   0.117   2.579  0.5791 -1.7317 -0.1696
  366SOL     OW 1125   3.318   2.697   0.976 -0.2442 -0.0558 -0.3226
  366SOL    HW1 1126   3.287   2.749   0.902 -1.8884  0.3548  0.6088
  366SOL    HW2 1127   3.379   2.754   1.023 -0.0518  0.0799 -0.7381
  367SOL     OW 1128   3.578   3.698   1.740 -0.1867  0.0825 -0.0040
  367SOL    HW1 1129   3.488   3.699   1.774 -1.0601 -1.0886 -2.0917
  367SOL    HW2 1130   3.590   3.784   1.701 -1.2397 -0.4412 -1.5907
  368SOL     OW 1131   4.463   1.320   0.282 -0.2426 -0.4528 -0.2437
  368SOL    HW1 1132   4.469   1.400   0.229 -2.1588  0.8469  1.3059
  368SOL    HW2 1133   4.415   1.258   0.228 -1.5777  0.6154 -0.3485
  369SOL     OW 1134   2.508   0.521   0.624  0.2022  0.5357  0.1597
  369SOL    HW1 1135   2.568   0.569   0.681 -0.0982  1.1902 -0.0693
  369SOL    HW2 1136   2.437   0.582   0.606  0.5556  0.5403 -1.3547
  370SOL     OW 1137   2.739   3.963   2.494 -0.0194 -0.0380 -0.3347
  370SOL    HW1 1138   2.646   3.976   2.476  0.1299  0.8422 -0.5421
  370SOL    HW2 1139   2.774   4.052   2.500  0.9624 -0.3528 -1.0911
  371SOL     OW 1140   4.079   3.887   2.005  0.4386  0.3971  0.5965
  371SOL    HW1 1141   3.994   3.842   2.012  1.1083 -1.0971 -0.4215
  371SOL    HW2 1142   4.083   3.942   2.083 -0.8723 -0.5767  1.3968
  372SOL     OW 1143   1.109   0.055   2.030  0.9353  0.1998  0.0557
  372SOL    HW1 1144   1.148   0.135   2.065 -0.8695  1.4740 -0.6758
  372SOL    HW2 1145   1.023   0.083   1.999  0.7430 -1.7891 -1.3406
  373SOL     OW 1146   3.560   3.197   1.236 -0.1716  0.2324  0.8679
  373SOL    HW1 1147   3.613   3.192   1.315 -0.3734  0.1855  1.0013
  373SOL    HW2 1148   3.474   3.164   1.263 -0.0654 -0.3876  0.4728
  374SOL     OW 1149   1.412   3.782   2.929  0.2278  0.8099 -0.5509
  374SOL    HW1 1150   1.355   3.796   3.005 -1.0208 -0.3642 -1.2248
  374SOL    HW2 1151   1.355   3.792   2.854  0.5947 -1.5354 -1.2262
  375SOL     OW 1152   0.874   0.600   2.254 -0.2902  0.2186  0.6197
  375SOL    HW1 1153   0.855   0.690   2.226 -1.6710  1.3016  4.4174
  375SOL    HW2 1154   0.791   0.553   2.244 -0.5556  0.3835  1.9166
  376SOL     OW 1155   2.384   2.314   0.395  0.1359  0.0711 -0.4737
  376SOL    HW1 1156   2.401   2.386   0.334  0.6267  1.0977  0.8385
  376SOL    HW2 1157   2.361   2.240   0.339  0.9923  0.8653 -1.9259
  377SOL     OW 1158   3.993   4.166   1.416  0.4700 -0.6569 -0.0887
  377SOL    HW1 1159   3.987   4.090   1.358  0.3094 -1.6599  1.2021
  377SOL    HW2 1160   4.011   4.240   1.357 -2.3097 -1.1527 -1.7373
  378SOL     OW 1161   4.134   1.148   2.698  0.5098  0.1915 -0.0254
  378SOL    HW1 1162   4.162   1.079   2.759  0.0564  0.0025 -0.0291
  378SOL    HW2 1163   4.061   1.191   2.742  1.2970  1.2114  0.3430
  379SOL     OW 1164   3.896   2.328   1.358  0.0790  0.1737 -0.2665
  379SOL    HW1 1165   3.985   2.310   1.389 -0.5515  0.0690  1.6011
  379SOL    HW2 1166   3.889   2.423   1.357  0.3038  0.1907 -0.7579
  380SOL     OW 1167   2.426   0.285   0.705 -0.2665 -0.2410  0.3271
  380SOL    HW1 1168   2.445   0.371   0.668 -0.0936  0.3731  1.7741
  380SOL    HW2 1169   2.499   0.230   0.675  0.4133  0.4908  0.5962
  381SOL     OW 1170   1.804   2.765   0.498 -0.0898  0.1459  0.6255
  381SOL    HW1 1171   1.887   2.717   0.500 -0.1038  0.0465 -0.5903
  381SOL    HW2 1172   1.761   2.735   0.418 -1.7381 -0.5199  1.6936
  382SOL     OW 1173   2.768   3.599   0.271  0.5104  0.4936  0.4062
  382SOL    HW1 1174   2.843   3.596   0.212 -1.3047  0.8557 -2.0448
  382SOL    HW2 1175   2.731   3.511   0.269  0.1635  0.6298  0.6513
  383SOL     OW 1176   2.496   4.061   0.856 -0.4584 -0.2534  0.1701
  383SOL    HW1 1177   2.428   4.105   0.907  0.9986  0.1254  1.8781
  383SOL    HW2 1178   2.518   3.983   0.907  0.6519 -0.1733 -0.1582
  384SOL     OW 1179   3.599   0.311   0.257 -0.1087  0.1050 -0.7787
  384SOL    HW1 1180   3.539   0.334   0.328  1.1522  1.6709 -0.1623
  384SOL    HW2 1181   3.673   0.268   0.302 -0.9577 -2.3681 -1.5839
  385SOL     OW 1182   1.475   2.838   2.697 -0.0523 -0.4103 -0.2015
  385SOL    HW1 1183   1.389   2.806   2.723 -0.4422  1.6886  1.3792
  385SOL    HW2 1184   1.536   2.796   2.757 -0.4797  1.1204  1.3805
  386SOL     OW 1185   4.330   1.038   3.075  0.1405 -0.8015  0.1482
  386SOL    HW1 1186   4.290   1.019   2.989 -1.6127  1.3189  0.3798
  386SOL    HW2 1187   4.415   1.076   3.053  0.2544 -1.4495 -0.5918
  387SOL     OW 1188   1.283   3.793   1.713 -0.6836 -0.1505  0.6317
  387SOL    HW1 1189   1.319   3.738   1.784  1.0011  0.4520  0.2943
  387SOL    HW2 1190   1.280   3.734   1.637 -1.3523 -0.4706  0.8997
  388SOL     OW 1191   0.130   0.975   0.696  0.6240  0.4473 -0.5134
  388SOL    HW1 1192   0.091   0.989   0.610  0.6333 -0.6774 -0.7200
  388SOL    HW2 1193   0.138   0.880   0.703 -1.1534  0.3735  1.5336
  389SOL     OW 1194   2.134   0.316   1.741  0.1018  0.7096 -0.5715
  389SOL    HW1 1195   2.147   0.352   1.653 -1.2771  0.6426 -0.8268
  389SOL    HW2 1196   2.148   0.391   1.799 -0.9757  1.2646 -0.9919
  390SOL     OW 1197   2.194   3.708   3.111 -0.5495  1.0762 -0.1644
  390SOL    HW1 1198   2.227   3.630   3.068  0.3487 -0.0502  2.3490
  390SOL    HW2 1199   2.108   3.723   3.073  0.4192  0.5890 -2.7139
  391SOL     OW 1200   0.989   0.035   1.718  0.1776  0.3443 -0.0987
  391SOL    HW1 1201   1.048   0.055   1.646  0.1121  0.2232 -0.1859
  391SOL    HW2 1202   0.911   0.087   1.701 -0.4259 -0.7882 -0.9062
  392SOL     OW 1203   0.628   2.641   0.261  0.0150 -0.0050  0.5051
  392SOL    HW1 1204   0.623   2.737   0.258 -0.6040 -0.0584 -0.5591
  392SOL    HW2 1205   0.693   2.618   0.194  0.4284 -0.3151  1.0085
  393SOL     OW 1206   0.329   4.263   0.736  0.2070  0.1435 -0.1765
  393SOL    HW1 1207   0.252   4.236   0.686  0.4061  0.8963 -0.8994
  393SOL    HW2 1208   0.331   4.203   0.811 -0.4880 -0.5484 -0.6991
  394SOL     OW 1209   3.357   1.954   0.698 -1.1122 -0.3486  0.2522
  394SOL    HW1 1210   3.289   1.983   0.637 -0.6049  1.3679  0.4540
  394SOL    HW2 1211   3.387   2.034   0.741 -1.3345 -1.4607  2.6554
  395SOL     OW 1212   4.030   1.324   0.847 -0.0561 -0.1130  0.0344
  395SOL    HW1 1213   4.008   1.268   0.922 -1.2752  0.0854 -0.1707
  395SOL    HW2 1214   4.053   1.262   0.778  0.3910 -0.3120  0.3516
  396SOL     OW 1215   3.926   3.856   2.627 -0.0319  0.8667 -0.1579
  396SOL    HW1 1216   3.907   3.889   2.715 -0.6961  2.0282 -0.7050
  396SOL    HW2 1217   3.915   3.933   2.570 -1.0450 -0.1685 -1.4272
  397SOL     OW 1218   1.639   3.856   1.776 -0.2391 -0.0706 -0.6451
  397SOL    HW1 1219   1.567   3.793   1.767 -1.1414  0.3000  2.6917
  397SOL    HW2 1220   1.597   3.937   1.806  1.4230  0.6606 -0.1573
  398SOL     OW 1221   4.166   0.178   2.854  0.4252 -0.4240 -0.5340
  398SOL    HW1 1222   4.138   0.217   2.771  0.2159  0.2441 -0.1536
  398SOL    HW2 1223   4.183   0.086   2.833  1.0861 -0.0952 -1.4753
  399SOL     OW 1224   1.714   1.792   0.353 -0.3180 -0.4334  0.7115
  399SOL    HW1 1225   1.661   1.721   0.319  1.5853 -1.7838  0.3606
  399SOL    HW2 1226   1.701   1.790   0.448 -1.8601  0.1333  0.5301
  400SOL     OW 1227   1.237   4.317   0.411 -0.1727 -0.3397  0.3345
  400SOL    HW1 1228   1.151   4.359   0.410 -1.1984 -2.3312  0.7391
  400SOL    HW2 1229   1.269   4.327   0.321  0.0107  1.9333  0.5880
  401SOL     OW 1230   1.215   3.596   2.166  0.2194 -0.1777 -0.2971
  401SOL    HW1 1231   1.190   3.689   2.169  0.8486 -0.0036 -0.3487
  401SOL    HW2 1232   1.260   3.586   2.082 -1.4086 -0.9455 -1.1296
  402SOL     OW 1233   2.316   0.195   2.485 -0.0503 -0.6010 -0.5825
  402SOL    HW1 1234   2.251   0.222   2.550 -0.7755 -0.8363 -1.2050
  402SOL    HW2 1235   2.361   0.275   2.461  0.9217 -0.6418  0.9408
  403SOL     OW 1236   4.444   2.079   1.045 -0.5169 -0.0200 -0.8789
  403SOL    HW1 1237   4.474   2.048   1.130 -2.1404 -2.3845 -1.0428
  403SOL    HW2 1238   4.498   2.031   0.982 -1.2770 -0.5525 -1.1455
  404SOL     OW 1239   1.437   1.968   0.442  0.2529 -0.3725 -0.4399
  404SOL    HW1 1240   1.420   1.875   0.427 -0.8656  0.0893 -2.4485
  404SOL    HW2 1241   1.383   1.990   0.518 -0.4928 -1.0947 -0.7412
  405SOL     OW 1242   3.803   2.821   1.643  0.7452 -0.2724  0.0470
  405SOL    HW1 1243   3.732   2.879   1.671  0.9812 -0.2148  0.5478
  405SOL    HW2 1244   3.857   2.810   1.722  1.7032  0.2775 -0.5196
  406SOL     OW 1245   2.207   2.256   0.627  0.2253 -0.4974  0.6366
  406SOL    HW1 1246   2.290   2.265   0.579  1.0970 -1.3188  1.9190
  406SOL    HW2 1247   2.141   2.250   0.558  1.4280 -1.6222 -0.5013
  407SOL     OW 1248   4.303   4.136   0.304 -0.1331 -0.0616 -0.2366
  407SOL    HW1 1249   4.341   4.091   0.229  0.4132 -0.6170  0.3592
  407SOL    HW2 1250   4.356   4.215   0.314 -0.9103  0.5830 -1.1069
  408SOL     OW 1251   3.805   3.057   1.426 -0.1853  0.1664 -0.6006
  408SOL    HW1 1252   3.763   3.039   1.510 -1.2484  4.2729 -0.0110
  408SOL    HW2 1253   3.769   2.991   1.367 -1.4312 -1.2391  1.5912
  409SOL     OW 1254   1.798   0.187   1.410 -0.2926  0.9950  0.2887
  409SOL    HW1 1255   1.843   0.269   1.429 -0.1108  0.7338  0.9838
  409SOL    HW2 1256   1.848   0.149   1.338 -0.1135  1.2786  0.2595
  410SOL     OW 1257   3.240   0.249   2.736  0.0144  0.1230 -0.7869
  410SOL    HW1 1258   3.286   0.167   2.718 -1.3065 -0.6925 -0.6223
  410SOL    HW2 1259   3.189   0.231   2.815  0.7805  1.5810  0.0925
  411SOL     OW 1260   0.851   0.006   0.236 -0.1826 -0.2577 -0.6332
  411SOL    HW1 1261   0.793   0.069   0.193 -0.8402  0.7824  1.6421
  411SOL    HW2 1262   0.795  -0.068   0.258 -0.7442  0.7513  1.5743
  412SOL     OW 1263   3.903   0.756   1.650 -0.0123 -1.1001  0.3088
  412SOL    HW1 1264   3.902   0.852   1.649  0.0682 -1.0640  1.6824
  412SOL    HW2 1265   3.822   0.731   1.605  0.2264 -0.4176 -0.5421
  413SOL     OW 1266   0.089   2.342   1.366  0.4237 -0.2669 -0.2864
  413SOL    HW1 1267   0.162   2.283   1.346  0.9767  0.6429 -1.0067
  413SOL    HW2 1268   0.113   2.425   1.325 -0.3388  0.4723  0.7028
  414SOL     OW 1269   3.280   3.548   0.339 -0.0007 -0.1696 -0.1624
  414SOL    HW1 1270   3.317   3.474   0.291 -0.5960 -1.8189  1.7969
  414SOL    HW2 1271   3.185   3.532   0.339 -0.1723  0.7398  0.0900
  415SOL     OW 1272   0.623   3.294   1.348 -0.4261  0.2155 -0.1135
  415SOL    HW1 1273   0.559   3.359   1.319  0.7450  1.2454 -0.5113
  415SOL    HW2 1274   0.708   3.337   1.334  0.3168 -0.7476  1.2619
  416SOL     OW 1275   1.003   2.259   0.224 -0.8614  0.1129 -0.0139
  416SOL    HW1 1276   0.960   2.265   0.138 -1.2017 -2.6835 -0.1559
  416SOL    HW2 1277   0.931   2.264   0.286 -0.9454 -0.5175 -0.0515
  417SOL     OW 1278   3.383   0.414   0.743 -0.7324 -0.5282  0.0979
  417SOL    HW1 1279   3.418   0.342   0.690  2.5547  1.0469 -0.1539
  417SOL    HW2 1280   3.391   0.491   0.686 -0.8041  0.5702  1.5229
  418SOL     OW 1281   0.897   1.869   2.527 -0.4741  0.2912 -0.3344
  418SOL    HW1 1282   0.974   1.864   2.583 -0.3812 -1.8080 -0.5993
  418SOL    HW2 1283   0.840   1.798   2.556 -0.6999 -0.4757 -2.4705
  419SOL     OW 1284   3.256   1.190   1.373 -0.2065 -0.7067 -0.0917
  419SOL    HW1 1285   3.326   1.239   1.331 -0.4981 -0.0183  0.2091
  419SOL    HW2 1286   3.182   1.251   1.376 -0.0216 -0.5335  1.9215
  420SOL     OW 1287   1.587   1.674   2.727  0.2733  0.0613  0.0858
  420SOL    HW1 1288   1.667   1.718   2.697 -0.5308  2.3242  0.9770
  420SOL    HW2 1289   1.617   1.597   2.775  1.7700 -0.5253 -1.7043
  421SOL     OW 1290   4.468   3.917   1.739  0.4512 -0.1173 -0.5372
  421SOL    HW1 1291   4.373   3.906   1.748  0.4653  0.8604  1.5600
  421SOL    HW2 1292   4.503   3.830   1.755 -0.0453 -0.1619  0.3979
  422SOL     OW 1293   2.706   1.680   0.460 -0.0823 -0.5686 -0.2442
  422SOL    HW1 1294   2.635   1.672   0.396 -0.4500  1.7892 -0.2000
  422SOL    HW2 1295   2.786   1.679   0.406 -0.3503  0.5705 -0.6869
  423SOL     OW 1296   3.394   2.262   1.046  0.1782  0.0403 -0.8020
  423SOL    HW1 1297   3.329   2.238   1.112 -0.2267  1.8828 -0.4647
  423SOL    HW2 1298   3.473   2.281   1.096  0.3267 -0.0573 -0.9986
  424SOL     OW 1299   4.017   2.851   0.282  0.1074  0.3159  0.0323
  424SOL    HW1 1300   4.080   2.917   0.253 -0.1740  0.7735  0.4435
  424SOL    HW2 1301   3.969   2.893   0.353 -1.7565  0.5390 -1.3026
  425SOL     OW 1302   1.996   3.117   0.964  0.1306 -0.3189 -0.4935
  425SOL    HW1 1303   1.904   3.093   0.954 -0.1849  0.7655 -0.3374
  425SOL    HW2 1304   2.026   3.069   1.041 -0.8498  0.7687  0.6195
  426SOL     OW 1305   2.230   0.523   1.945 -0.5858  0.0261  0.4161
  426SOL    HW1 1306   2.225   0.530   2.040 -1.7147  1.5718  0.2664
  426SOL    HW2 1307   2.297   0.457   1.930 -0.7271 -0.6005  2.2863
  427SOL     OW 1308   3.856   3.625   2.990 -0.5520 -0.0862  0.7566
  427SOL    HW1 1309   3.896   3.586   2.913 -2.8593 -0.6193 -0.2529
  427SOL    HW2 1310   3.836   3.551   3.047 -0.9335  0.0612  0.8182
  428SOL     OW 1311   1.142   3.334   2.554 -0.8604  0.6897 -0.0199
  428SOL    HW1 1312   1.156   3.300   2.642 -2.9185  0.5730  0.2968
  428SOL    HW2 1313   1.142   3.255   2.498 -0.5719  0.6753 -0.0050
  429SOL     OW 1314   4.445   0.013   2.498  0.5519 -0.4372 -0.4866
  429SOL    HW1 1315   4.532  -0.014   2.529  1.0716 -0.5411 -1.9815
  429SOL    HW2 1316   4.447  -0.003   2.404 -0.3264  1.6056 -0.8999
  430SOL     OW 1317   3.391   0.042   2.969 -0.2156  0.1938  0.0540
  430SOL    HW1 1318   3.324   0.011   3.030  0.8561 -1.2562  0.5488
  430SOL    HW2 1319   3.361   0.012   2.883 -0.6366  0.3005  0.1649
  431SOL     OW 1320   1.577   1.884   2.178  0.0175 -0.2087  0.5520
  431SOL    HW1 1321   1.531   1.807   2.212  1.6708 -1.0656  0.9361
  431SOL    HW2 1322   1.645   1.848   2.122  0.0265  1.0462 -0.2733
  432SOL     OW 1323   1.312   4.126   1.782  0.3866  0.2706  0.2040
  432SOL    HW1 1324   1.246   4.141   1.849  0.2448  2.0351 -0.2634
  432SOL    HW2 1325   1.267   4.077   1.714  0.1717 -0.4042  0.8278
  433SOL     OW 1326   3.173   1.053   3.115 -0.1132  0.7702 -0.1133
  433SOL    HW1 1327   3.207   1.041   3.027 -0.0563  1.2666 -0.1595
  433SOL    HW2 1328   3.078   1.061   3.103 -0.2217 -0.1741 -0.0250
  434SOL     OW 1329   2.205   0.708   2.197  0.0623  0.5494 -0.5744
  434SOL    HW1 1330   2.200   0.789   2.249 -1.7137 -0.2651  0.6557
  434SOL    HW2 1331   2.114   0.682   2.185  0.5505 -0.6471 -2.0049
  435SOL     OW 1332   0.457   2.440   0.285 -0.2677 -0.1568 -0.1028
  435SOL    HW1 1333   0.528   2.502   0.271  2.0544 -2.4033  0.8733
  435SOL    HW2 1334   0.442   2.442   0.380  0.1918 -1.3633  0.0168
  436SOL     OW 1335   3.771   3.029   2.346  0.0998  0.0742 -0.3266
  436SOL    HW1 1336   3.754   3.108   2.397 -1.0986 -0.4473  0.1363
  436SOL    HW2 1337   3.801   2.964   2.410  1.7928  0.3312 -0.8100
  437SOL     OW 1338   1.575   0.053   1.143 -0.5027 -0.0707 -0.2585
  437SOL    HW1 1339   1.571  -0.003   1.221 -1.2957  0.5537  0.1734
  437SOL    HW2 1340   1.581  -0.008   1.070 -1.5728 -0.7313  0.1827
  438SOL     OW 1341   3.026   3.098   0.072  0.1016  0.5037 -0.1858
  438SOL    HW1 1342   3.023   3.192   0.091  1.8761  0.8771 -1.4766
  438SOL    HW2 1343   3.098   3.089   0.010  0.2062 -1.7674  0.1905
  439SOL     OW 1344   1.263   4.023   0.156  0.4813  0.1621 -0.4902
  439SOL    HW1 1345   1.225   4.008   0.069 -0.1065  0.4010 -0.2790
  439SOL    HW2 1346   1.352   3.988   0.149 -0.1585 -1.5337 -0.6145
  440SOL     OW 1347   2.559   2.324   2.544  0.1387  0.3182  0.4240
  440SOL    HW1 1348   2.567   2.414   2.577  1.5298 -0.3313  1.9796
  440SOL    HW2 1349   2.465   2.310   2.538 -0.1406  2.4037 -1.4343
  441SOL     OW 1350   0.789   2.250   1.358 -0.5259 -0.2611  0.2568
  441SOL    HW1 1351   0.847   2.216   1.427  0.4292 -1.0803 -0.9071
  441SOL    HW2 1352   0.830   2.331   1.329  1.6270 -2.1006 -2.3607
  442SOL     OW 1353   2.668   3.914   1.916  0.4239  0.1862  0.2293
  442SOL    HW1 1354   2.649   3.928   1.824  1.8227  1.0664  0.0302
  442SOL    HW2 1355   2.583   3.921   1.960 -0.2912 -0.4869 -1.0007
  443SOL     OW 1356   0.052   2.032   2.665 -0.0481 -0.4402 -0.9020
  443SOL    HW1 1357   0.090   2.086   2.596  0.1446  1.7248  0.7908
  443SOL    HW2 1358   0.128   1.997   2.712 -0.1697 -0.6155 -0.8359
  444SOL     OW 1359   2.027   1.619   1.213  0.4630  0.9210  0.9112
  444SOL    HW1 1360   2.091   1.686   1.188  0.3798  1.2132  1.4663
  444SOL    HW2 1361   2.049   1.597   1.303 -0.1640  0.9668  1.0839
  445SOL     OW 1362   4.303   1.153   0.512 -1.0708 -0.0002  0.8252
  445SOL    HW1 1363   4.318   1.179   0.602 -1.4971 -0.7968  1.1402
  445SOL    HW2 1364   4.390   1.134   0.477 -0.7182  2.0076  0.5006
  446SOL     OW 1365   1.049   0.257   2.640 -0.3346 -0.0203 -0.1738
  446SOL    HW1 1366   1.041   0.178   2.586 -1.4016 -0.2409  0.2859
  446SOL    HW2 1367   1.130   0.244   2.689  0.9983  0.4623 -2.1472
  447SOL     OW 1368   2.288   1.351   2.462  0.3960  0.2006  0.1335
  447SOL    HW1 1369   2.358   1.305   2.508 -0.0228 -1.5242 -0.8807
  447SOL    HW2 1370   2.328   1.380   2.381  0.4288  0.9302  0.4010
  448SOL     OW 1371   3.750   3.959   1.986  0.3816  0.7290  0.0190
  448SOL    HW1 1372   3.809   4.008   1.929  1.1695  0.5264  0.6432
  448SOL    HW2 1373   3.673   3.942   1.932  0.5566  1.6824 -0.5596
  449SOL     OW 1374   3.167   1.070   1.823  0.0675  0.2127 -0.7704
  449SOL    HW1 1375   3.214   0.994   1.858 -1.0314  0.3332  1.1501
  449SOL    HW2 1376   3.194   1.075   1.732  2.4310 -0.7227 -0.2095
  450SOL     OW 1377   2.861   3.705   1.037  0.6456  0.5290 -0.0540
  450SOL    HW1 1378   2.869   3.642   0.965 -0.8087  1.3156 -0.9556
  450SOL    HW2 1379   2.830   3.653   1.111  3.2211 -0.5075  0.4194
  451SOL     OW 1380   0.755   2.257   2.707 -0.4660 -0.1851 -0.1214
  451SOL    HW1 1381   0.810   2.250   2.629  2.2690  0.6991  1.6097
  451SOL    HW2 1382   0.754   2.168   2.743  1.7295  0.1868  0.9845
  452SOL     OW 1383   4.441   4.269   1.467 -0.3211  0.0445 -0.0638
  452SOL    HW1 1384   4.438   4.239   1.376  1.5019  0.9338 -0.4614
  452SOL    HW2 1385   4.500   4.206   1.510 -1.0087 -0.2469  0.4704
  453SOL     OW 1386   0.642   2.748   1.999  0.1955  0.1103 -0.0717
  453SOL    HW1 1387   0.691   2.785   2.072  0.3893 -1.1689  0.4626
  453SOL    HW2 1388   0.567   2.704   2.039 -0.3877  0.4610 -0.7430
  454SOL     OW 1389   0.379   0.250   0.372  0.1928 -0.1672  0.1522
  454SOL    HW1 1390   0.337   0.270   0.456 -2.5284 -1.9742 -0.6238
  454SOL    HW2 1391   0.334   0.306   0.309  1.6232  0.5617 -0.2623
  455SOL     OW 1392   3.417   2.508   0.838 -0.0854 -0.7776  0.4349
  455SOL    HW1 1393   3.412   2.425   0.885 -0.0421 -0.8910  0.2423
  455SOL    HW2 1394   3.365   2.569   0.890 -0.6657 -1.0913  0.2347
  456SOL     OW 1395   0.460   0.670   0.488 -0.3029  0.3128 -0.8334
  456SOL    HW1 1396   0.514   0.744   0.515  0.3437 -0.2877 -0.4363
  456SOL    HW2 1397   0.480   0.658   0.395  1.6401 -0.9922 -0.3210
  457SOL     OW 1398   1.211   1.572   1.697 -0.3818 -0.4726  0.1722
  457SOL    HW1 1399   1.275   1.521   1.748 -0.0458  0.0069  0.2313
  457SOL    HW2 1400   1.129   1.562   1.746 -0.3446 -1.0294  0.1364
  458SOL     OW 1401   4.210   3.452   0.416 -0.3334 -0.5306  0.6124
  458SOL    HW1 1402   4.220   3.470   0.509  0.2244  0.8982  0.3094
  458SOL    HW2 1403   4.175   3.534   0.380  1.8987 -0.1061 -0.8175
  459SOL     OW 1404   1.580   1.250   1.733  0.2553 -0.1954 -0.7344
  459SOL    HW1 1405   1.644   1.299   1.682  1.1703  0.5401  1.0246
  459SOL    HW2 1406   1.593   1.159   1.706  3.3415 -0.3370  0.7257
  460SOL     OW 1407   1.903   3.863   1.687 -0.0572  0.0682 -0.3795
  460SOL    HW1 1408   1.810   3.876   1.706  0.0327 -0.5755  0.5671
  460SOL    HW2 1409   1.907   3.786   1.631 -0.0321 -0.5465  0.4487
  461SOL     OW 1410   3.840   1.676   1.009  0.3146  0.5600 -0.0843
  461SOL    HW1 1411   3.799   1.644   0.929  1.3439 -0.3825 -0.2432
  461SOL    HW2 1412   3.778   1.653   1.078 -0.5050  1.2415 -0.5647
  462SOL     OW 1413   1.150   1.921   2.628 -0.4736 -0.0398  0.2724
  462SOL    HW1 1414   1.229   1.887   2.586 -0.2686 -1.3635  1.6610
  462SOL    HW2 1415   1.148   2.014   2.603  1.1622 -0.1268 -0.3059
  463SOL     OW 1416   1.598   3.084   1.869  0.1918 -0.1109  0.0857
  463SOL    HW1 1417   1.564   3.172   1.887  0.4856  0.1264 -0.5134
  463SOL    HW2 1418   1.664   3.069   1.937 -0.7778 -0.4005  0.9935
  464SOL     OW 1419   3.568   0.469   2.393  1.1670  0.3275 -0.4047
  464SOL    HW1 1420   3.611   0.546   2.430  1.5955  0.1361 -0.4896
  464SOL    HW2 1421   3.619   0.395   2.428  1.4907  0.1363 -1.2525
  465SOL     OW 1422   4.373   0.161   0.896  0.1531  0.2341 -0.0472
  465SOL    HW1 1423   4.299   0.117   0.856 -1.8677  1.7045  1.8420
  465SOL    HW2 1424   4.377   0.127   0.985  1.9059  0.0515 -0.1508
  466SOL     OW 1425   4.055   3.638   2.541 -0.5806  0.0717 -0.1874
  466SOL    HW1 1426   4.000   3.713   2.565 -1.0314 -0.7132  1.3816
  466SOL    HW2 1427   4.145   3.670   2.549 -0.7774  0.6373 -0.2178
  467SOL     OW 1428   2.493   4.259   2.629 -0.5489  0.2397 -0.2747
  467SOL    HW1 1429   2.472   4.182   2.576  0.4056 -1.6848  1.9739
  467SOL    HW2 1430   2.429   4.259   2.699  1.5375 -0.6540  1.7509
  468SOL     OW 1431   1.637   1.445   1.527  0.2256 -0.6217  0.1500
  468SOL    HW1 1432   1.579   1.447   1.451 -1.7532 -1.1788  1.5645
  468SOL    HW2 1433   1.614   1.524   1.576  0.7444 -0.8114  0.7004
  469SOL     OW 1434   0.856   3.636   2.465  0.2339  0.3014  0.1672
  469SOL    HW1 1435   0.864   3.650   2.371 -0.3277  1.4924  0.2815
  469SOL    HW2 1436   0.947   3.634   2.496  0.4057  1.2931 -0.2251
  470SOL     OW 1437   3.025   4.244   0.094 -0.2539 -0.3296 -0.1810
  470SOL    HW1 1438   2.959   4.233   0.162  2.2813  0.1825  2.5451
  470SOL    HW2 1439   3.024   4.338   0.076 -1.0305 -0.4849 -1.0550
  471SOL     OW 1440   0.257   0.369   0.601  0.3368  0.3472  0.0804
  471SOL    HW1 1441   0.210   0.319   0.667  2.4172 -2.4894 -0.4144
  471SOL    HW2 1442   0.334   0.402   0.646  0.7616  0.0760 -0.4399
  472SOL     OW 1443   1.928   3.456   2.645 -0.6292 -0.1326 -0.0742
  472SOL    HW1 1444   1.845   3.503   2.653 -1.1516 -0.5990 -2.2052
  472SOL    HW2 1445   1.906   3.376   2.596  0.8501 -0.9379  0.4985
  473SOL     OW 1446   1.161   1.323   0.585  0.5201  0.2632  0.0718
  473SOL    HW1 1447   1.196   1.272   0.512  2.8909 -2.0762  2.6260
  473SOL    HW2 1448   1.203   1.409   0.577  1.5001 -0.2747 -0.7851
  474SOL     OW 1449   3.706   1.360   1.726  0.0501 -0.1722 -0.7334
  474SOL    HW1 1450   3.783   1.329   1.678 -0.5163 -1.6931 -0.7174
  474SOL    HW2 1451   3.741   1.399   1.805  0.8731  0.3174 -1.3282
  475SOL     OW 1452   1.161   3.966   1.562  0.0532 -1.1475  0.6623
  475SOL    HW1 1453   1.075   3.930   1.542  0.2451 -2.6530  2.3167
  475SOL    HW2 1454   1.205   3.897   1.612  1.9163 -0.0856  0.5732
  476SOL     OW 1455   4.310   1.350   2.607  0.9151  0.5053  0.0729
  476SOL    HW1 1456   4.268   1.399   2.535  0.9086  0.7463  0.2387
  476SOL    HW2 1457   4.269   1.264   2.604 -1.0136  1.3057  1.4283
  477SOL     OW 1458   1.508   2.481   3.008  0.1980  1.1283  0.4315
  477SOL    HW1 1459   1.413   2.492   3.014  0.2003  1.1282  0.4692
  477SOL    HW2 1460   1.520   2.398   2.961  0.1777  0.9649  0.7149
  478SOL     OW 1461   2.133   1.635   0.002 -0.3721  0.2612  0.2902
  478SOL    HW1 1462   2.110   1.606  -0.086 -0.7154 -0.3176  0.5639
  478SOL    HW2 1463   2.125   1.556   0.056 -0.6432  0.7119  0.9216
  479SOL     OW 1464   3.878   4.282   3.065  0.2935 -1.2846 -0.0779
  479SOL    HW1 1465   3.828   4.317   2.991  1.3294  0.1056 -0.1700
  479SOL    HW2 1466   3.813   4.244   3.123 -0.8464  0.1366 -0.3722
  480SOL     OW 1467   1.856   1.294   1.506 -0.1177  0.0723  0.4433
  480SOL    HW1 1468   1.851   1.247   1.423  0.3404  2.4334 -0.9959
  480SOL    HW2 1469   1.784   1.356   1.503  0.3163  0.6491  1.5264
  481SOL     OW 1470   0.659   1.501   0.279  0.6456  0.5778 -0.0877
  481SOL    HW1 1471   0.752   1.508   0.299  1.2529 -1.5054 -1.8129
  481SOL    HW2 1472   0.623   1.586   0.303  3.2982  2.0301 -0.8573
  482SOL     OW 1473   1.289   3.148   1.586 -0.5937 -0.3548 -0.6977
  482SOL    HW1 1474   1.223   3.119   1.524 -0.9183 -1.7562  0.2446
  482SOL    HW2 1475   1.299   3.074   1.647 -1.2387  1.3797  1.6912
  483SOL     OW 1476   1.652   0.748   1.175 -0.8671 -0.0226 -0.2339
  483SOL    HW1 1477   1.579   0.698   1.139 -2.6196  1.4854  1.0658
  483SOL    HW2 1478   1.677   0.701   1.254 -2.3593  0.9267  0.8584
  484SOL     OW 1479   1.552   2.927   1.626 -0.2745 -0.1151  0.5596
  484SOL    HW1 1480   1.541   2.847   1.677  0.2217  0.7482  2.0687
  484SOL    HW2 1481   1.561   2.996   1.691 -1.7145  1.3455 -0.7015
  485SOL     OW 1482   3.599   1.238   0.686  0.0038 -0.0758 -0.1827
  485SOL    HW1 1483   3.662   1.285   0.632 -0.0677  0.1990 -0.0273
  485SOL    HW2 1484   3.582   1.157   0.638 -0.0691  0.1735 -0.5827
  486SOL     OW 1485   2.965   2.159   2.068  0.1178 -0.2245 -0.6129
  486SOL    HW1 1486   2.972   2.107   2.148 -3.7102 -0.0319  0.0417
  486SOL    HW2 1487   2.910   2.107   2.010  0.0604  1.0880 -1.7967
  487SOL     OW 1488   0.700   3.844   0.804  0.0786 -0.1651  0.2194
  487SOL    HW1 1489   0.761   3.910   0.838  0.5563 -0.7033  0.4277
  487SOL    HW2 1490   0.658   3.809   0.882  2.9033 -3.1197  0.6342
  488SOL     OW 1491   3.181   3.626   1.600  0.2352  0.2808  0.1566
  488SOL    HW1 1492   3.170   3.580   1.516 -4.3006  1.8002 -0.3967
  488SOL    HW2 1493   3.223   3.708   1.576  0.7343 -0.1007 -0.2963
  489SOL     OW 1494   1.492   3.453   1.143  0.0424  0.0534 -0.0987
  489SOL    HW1 1495   1.543   3.373   1.129 -0.5244 -0.2740 -0.3213
  489SOL    HW2 1496   1.527   3.515   1.079 -1.6493 -1.0244 -2.2056
  490SOL     OW 1497   0.496   0.524   2.879 -0.2660 -0.5867  0.1709
  490SOL    HW1 1498   0.405   0.495   2.876 -0.8278  1.0051  0.5965
  490SOL    HW2 1499   0.524   0.525   2.788 -0.8289 -0.6413 -0.0058
  491SOL     OW 1500   2.259   0.517   0.233 -0.2230  0.1358 -0.3367
  491SOL    HW1 1501   2.253   0.589   0.296 -0.5291  1.5524 -1.9238
  491SOL    HW2 1502   2.305   0.554   0.158 -0.3699 -1.3315 -1.1959
  492SOL     OW 1503   0.622   0.155   1.034  0.7159  0.1895  0.5360
  492SOL    HW1 1504   0.681   0.103   1.089  0.2977 -1.7618 -0.7245
  492SOL    HW2 1505   0.537   0.112   1.044  0.4894  0.2097 -1.0365
  493SOL     OW 1506   3.047   3.651   2.018 -0.1029 -0.1171 -0.0976
  493SOL    HW1 1507   3.081   3.579   2.071 -0.4451 -0.7269 -0.6896
  493SOL    HW2 1508   3.037   3.613   1.930 -1.0621  0.4191 -0.2302
  494SOL     OW 1509   1.432   2.545   1.504 -0.6388 -0.1055  0.6899
  494SOL    HW1 1510   1.364   2.525   1.568 -1.6593 -0.2303 -0.4075
  494SOL    HW2 1511   1.420   2.481   1.435  1.1845 -0.7043  0.8703
  495SOL     OW 1512   0.977   0.633   2.521 -0.3309 -0.5468  0.7724
  495SOL    HW1 1513   0.948   0.590   2.601  1.2011 -2.4957  0.3770
  495SOL    HW2 1514   0.938   0.581   2.450  1.2842 -1.1717  0.2851
  496SOL     OW 1515   3.414   2.767   2.226  0.0904 -0.0483  0.5282
  496SOL    HW1 1516   3.405   2.684   2.179 -1.8632  0.2762  0.2661
  496SOL    HW2 1517   3.329   2.780   2.269  0.7965  1.1891  1.6338
  497SOL     OW 1518   2.228   3.404   1.473  0.1324  0.7758 -0.3148
  497SOL    HW1 1519   2.190   3.487   1.446 -0.5064  0.1630 -1.4116
  497SOL    HW2 1520   2.322   3.420   1.476 -0.1008  2.0548  1.4702
  498SOL     OW 1521   0.318   3.084   1.530 -0.1776 -0.5299  0.2292
  498SOL    HW1 1522   0.257   3.010   1.536  0.6222 -1.3404 -1.1289
  498SOL    HW2 1523   0.346   3.085   1.439  3.3320 -1.4466  1.1227
  499SOL     OW 1524   1.768   0.706   1.913  0.3515  0.4539 -0.2575
  499SOL    HW1 1525   1.820   0.781   1.885  0.9553 -0.2608 -1.1294
  499SOL    HW2 1526   1.681   0.721   1.876  0.6856  0.3552 -1.1015
  500SOL     OW 1527   0.375   2.654   2.733  0.8187  0.2689 -0.4730
  500SOL    HW1 1528   0.391   2.737   2.687 -2.5865  1.6931  0.6339
  500SOL    HW2 1529   0.310   2.610   2.680 -0.7172  0.4250  1.1966
  501SOL     OW 1530   2.247   3.061   2.665  0.4582  0.2147  0.4863
  501SOL    HW1 1531   2.340   3.041   2.675  0.2127 -1.8896 -0.7459
  501SOL    HW2 1532   2.236   3.077   2.571 -0.2610  1.5612  0.7712
  502SOL     OW 1533   1.902   0.797   2.752 -0.2781  0.5832 -0.5473
  502SOL    HW1 1534   1.820   0.833   2.718  1.0074  0.9110 -3.6699
  502SOL    HW2 1535   1.963   0.871   2.750 -0.1490  0.7833  3.2646
  503SOL     OW 1536   2.758   2.699   1.468 -0.3357  0.1759 -0.0596
  503SOL    HW1 1537   2.680   2.708   1.413 -2.2318 -1.8693  2.0625
  503SOL    HW2 1538   2.784   2.608   1.459  1.0114  0.4906  0.3428
  504SOL     OW 1539   3.142   1.984   1.805  0.3893  0.5322 -0.4933
  504SOL    HW1 1540   3.067   2.042   1.815  0.6304  0.6437  0.9912
  504SOL    HW2 1541   3.106   1.904   1.766 -0.4154  0.7487 -0.2134
  505SOL     OW 1542   1.542   2.562   2.532 -0.3283  0.1461 -0.0682
  505SOL    HW1 1543   1.507   2.633   2.479  0.3306  0.1068 -0.5619
  505SOL    HW2 1544   1.637   2.573   2.528 -0.2156 -0.7625 -0.1527
  506SOL     OW 1545   2.041   0.100   2.200 -0.3160 -0.0060  0.1605
  506SOL    HW1 1546   1.953   0.075   2.228 -1.0895  0.0881 -2.0461
  506SOL    HW2 1547   2.033   0.193   2.177  0.7316  0.3803  1.2165
  507SOL     OW 1548   0.197   3.041   1.016 -0.1931 -0.2781  0.5360
  507SOL    HW1 1549   0.166   3.001   0.935  1.7136 -0.5322 -0.0996
  507SOL    HW2 1550   0.176   3.134   1.005  0.6950 -0.1860 -0.5894
  508SOL     OW 1551   2.146   1.522   1.994 -0.0783  0.9001  0.2609
  508SOL    HW1 1552   2.203   1.596   1.972  2.1724 -1.0490 -0.9244
  508SOL    HW2 1553   2.102   1.500   1.912 -1.6745  1.5820  0.8797
  509SOL     OW 1554   2.640   4.281   0.073 -0.2896  0.6923 -0.2226
  509SOL    HW1 1555   2.628   4.244   0.160  0.8595  0.1172 -0.2895
  509SOL    HW2 1556   2.664   4.206   0.018  0.0993  1.2255 -0.7893
  510SOL     OW 1557   3.471   2.875   0.639  0.3408 -0.2028  0.3847
  510SOL    HW1 1558   3.534   2.909   0.575 -0.1412 -1.5590 -0.8828
  510SOL    HW2 1559   3.509   2.895   0.724  0.8524  1.9714 -0.2945
  511SOL     OW 1560   2.501   3.366   0.000 -0.7344 -0.3441  0.2672
  511SOL    HW1 1561   2.509   3.417   0.081  1.3338  1.4891 -0.9999
  511SOL    HW2 1562   2.555   3.288   0.016  0.7196  0.6262  0.2346
  512SOL     OW 1563   1.291   1.302   2.551 -0.2952  0.4857 -0.3714
  512SOL    HW1 1564   1.253   1.379   2.592 -0.8804 -1.4263  2.9536
  512SOL    HW2 1565   1.218   1.243   2.537  0.6551 -1.0691  0.9789
  513SOL     OW 1566   3.152   2.731   0.743 -0.3698 -0.3956 -0.7272
  513SOL    HW1 1567   3.138   2.650   0.695 -2.1225 -0.0141 -0.9099
  513SOL    HW2 1568   3.219   2.778   0.692  0.5990 -1.6401 -0.6667
  514SOL     OW 1569   1.194   0.569   2.885  0.5288  0.4773  0.0596
  514SOL    HW1 1570   1.221   0.525   2.805 -2.0566 -0.6322 -0.2820
  514SOL    HW2 1571   1.199   0.662   2.863  2.5523  0.3232 -0.3975
  515SOL     OW 1572   3.491   4.191   0.686  0.6296  0.6163 -0.0082
  515SOL    HW1 1573   3.523   4.106   0.655  0.1025  0.1341  0.7402
  515SOL    HW2 1574   3.449   4.171   0.769 -1.7938  1.1574 -1.0125
  516SOL     OW 1575   3.263   4.429   2.761  0.0020  0.3429 -0.6837
  516SOL    HW1 1576   3.254   4.344   2.718  0.1963 -0.1734  0.2569
  516SOL    HW2 1577   3.173   4.461   2.771 -0.0508  0.4192 -1.3561
  517SOL     OW 1578   3.666   1.433   2.960 -0.3500 -0.4141  0.4653
  517SOL    HW1 1579   3.755   1.467   2.969  0.2532 -1.4440 -1.0762
  517SOL    HW2 1580   3.641   1.407   3.048  1.7167 -2.0404  0.6672
  518SOL     OW 1581   1.087   3.310   2.008  0.2114  0.1995  0.2586
  518SOL    HW1 1582   1.030   3.387   2.005  0.4706  0.4875  1.8112
  518SOL    HW2 1583   1.127   3.306   1.921 -2.0868  0.0391 -0.8665
  519SOL     OW 1584   0.295   0.891   0.316 -0.0763 -0.1931  0.3610
  519SOL    HW1 1585   0.346   0.810   0.324 -1.0480 -0.9212 -0.5150
  519SOL    HW2 1586   0.354   0.953   0.274  0.0024 -1.1232 -0.9467
  520SOL     OW 1587   0.387   2.028   2.304 -0.0404  0.5384 -0.0789
  520SOL    HW1 1588   0.391   2.089   2.378 -2.1826  1.4030 -0.5725
  520SOL    HW2 1589   0.339   1.952   2.338 -0.4603  0.6567 -0.3988
  521SOL     OW 1590   0.440   2.466   0.552 -0.0836  0.0668  0.0970
  521SOL    HW1 1591   0.470   2.551   0.584  1.0639  0.4983 -1.9379
  521SOL    HW2 1592   0.515   2.408   0.565  0.0770  0.0334 -0.8744
  522SOL     OW 1593   0.395   3.123   1.276  0.2120 -0.5475 -0.3071
  522SOL    HW1 1594   0.384   3.179   1.199 -0.9168  1.0397  0.9314
  522SOL    HW2 1595   0.488   3.132   1.299  0.3080 -0.1632 -0.8273
  523SOL     OW 1596   1.151   1.917   0.113 -0.1915 -0.3360 -0.4382
  523SOL    HW1 1597   1.132   1.966   0.193 -0.2291  0.2130 -0.7754
  523SOL    HW2 1598   1.199   1.979   0.058  0.0652 -0.7927 -0.7351
  524SOL     OW 1599   0.790   1.976   0.075 -0.3269 -0.7283 -0.2701
  524SOL    HW1 1600   0.855   1.910   0.052  0.5867 -0.0611  0.3328
  524SOL    HW2 1601   0.724   1.970   0.005  1.1650 -0.3727 -1.7934
  525SOL     OW 1602   0.174   2.250   1.644 -0.1766 -0.4458  0.0031
  525SOL    HW1 1603   0.094   2.197   1.641 -0.2506 -0.3618  0.4101
  525SOL    HW2 1604   0.151   2.324   1.701  0.8195 -1.4752  1.8393
  526SOL     OW 1605   1.574   2.039   0.807  0.2385  0.3066  0.2235
  526SOL    HW1 1606   1.660   2.051   0.847  0.4600  0.3281 -0.2485
  526SOL    HW2 1607   1.553   2.124   0.769 -1.1372  1.0556  2.4842
  527SOL     OW 1608   0.864   4.377   0.909 -0.2249  0.6032 -0.0490
  527SOL    HW1 1609   0.920   4.399   0.984 -1.1721  0.8045  0.6225
  527SOL    HW2 1610   0.779   4.413   0.932 -1.8142 -3.2486  0.9044
  528SOL     OW 1611   2.946   4.308   2.376 -0.4447 -0.6712  0.1923
  528SOL    HW1 1612   2.952   4.213   2.361 -0.4856 -0.7883  0.8943
  528SOL    HW2 1613   2.868   4.319   2.429 -0.0290 -0.3201  0.7404
  529SOL     OW 1614   0.167   4.051   0.153  0.5893 -0.6664  0.2280
  529SOL    HW1 1615   0.135   3.963   0.176  3.4421 -1.8210  0.1333
  529SOL    HW2 1616   0.239   4.067   0.213  1.4696  0.7169 -1.1276
  530SOL     OW 1617   4.344   0.829   0.136 -0.2903 -0.4115 -0.2015
  530SOL    HW1 1618   4.280   0.845   0.206 -1.1520  0.0314 -1.0608
  530SOL    HW2 1619   4.299   0.858   0.057  0.7983 -0.5952 -0.8947
  531SOL     OW 1620   2.762   4.183   0.910  0.1318 -0.3148  1.5495
  531SOL    HW1 1621   2.816   4.125   0.963  0.3217 -2.1890 -0.5397
  531SOL    HW2 1622   2.674   4.147   0.916 -0.0201  0.0101  1.3172
  532SOL     OW 1623   3.685   3.207   2.530  0.2096  0.0175  0.2328
  532SOL    HW1 1624   3.625   3.218   2.604  0.3522  0.8593  0.2288
  532SOL    HW2 1625   3.735   3.289   2.527 -0.0371  0.1413 -1.0137
  533SOL     OW 1626   4.147   1.946   1.407 -0.3046  0.0985 -0.0330
  533SOL    HW1 1627   4.201   1.875   1.373  0.0087 -0.0962  0.8501
  533SOL    HW2 1628   4.206   2.022   1.412 -0.4188  0.1978 -0.1779
  534SOL     OW 1629   1.177   0.092   2.349  0.2172 -0.0527  0.3410
  534SOL    HW1 1630   1.229   0.168   2.374  2.4015 -1.2347 -0.3212
  534SOL    HW2 1631   1.186   0.031   2.423  0.9837 -0.8125 -0.3504
  535SOL     OW 1632   0.049   3.581   2.174 -0.1643  0.4114  0.2189
  535SOL    HW1 1633   0.030   3.495   2.137  0.6926  0.8661 -1.3723
  535SOL    HW2 1634  -0.025   3.635   2.148  0.8276  0.9466 -1.7023
  536SOL     OW 1635   0.409   1.672   0.039 -0.2521 -0.3340 -0.4144
  536SOL    HW1 1636   0.378   1.584   0.017 -1.2533  0.6045 -3.2548
  536SOL    HW2 1637   0.495   1.679  -0.002 -1.0436  0.6014 -2.0442
  537SOL     OW 1638   0.540   1.368   0.529 -1.0174  0.1802  0.4955
  537SOL    HW1 1639   0.549   1.396   0.438  0.3517  0.7804  0.7887
  537SOL    HW2 1640   0.498   1.282   0.524 -2.4412  0.9022 -0.5978
  538SOL     OW 1641   1.328   3.162   2.041 -0.1857  0.5652  0.3425
  538SOL    HW1 1642   1.268   3.207   2.101 -0.8721 -0.4876  0.4786
  538SOL    HW2 1643   1.276   3.145   1.963  0.0702  0.0673  0.2716
  539SOL     OW 1644   2.154   0.883   0.962 -0.2250 -0.1529 -0.0561
  539SOL    HW1 1645   2.206   0.945   1.013 -1.6599  1.3173 -0.2801
  539SOL    HW2 1646   2.107   0.938   0.899 -1.5358 -1.4598 -0.2648
  540SOL     OW 1647   4.099   1.559   1.602  0.0803 -0.1112 -0.2893
  540SOL    HW1 1648   4.120   1.565   1.509 -1.2823  0.8638 -0.5574
  540SOL    HW2 1649   4.168   1.610   1.645 -0.2473  0.8901 -0.9175
  541SOL     OW 1650   3.226   0.329   2.031  0.8262 -0.1213  0.4499
  541SOL    HW1 1651   3.145   0.283   2.010 -0.0011  0.7979  1.5108
  541SOL    HW2 1652   3.204   0.383   2.107  1.9992  1.3345 -0.1933
  542SOL     OW 1653   2.575   1.050   1.937 -0.1135 -0.2968  0.2304
  542SOL    HW1 1654   2.555   0.987   2.006  0.4779 -0.1014  0.5843
  542SOL    HW2 1655   2.536   1.132   1.967  0.5475 -0.0955  0.5716
  543SOL     OW 1656   4.223   2.008   2.485  0.0176  0.2224  0.2348
  543SOL    HW1 1657   4.188   2.092   2.516 -1.7957  0.1990 -1.5480
  543SOL    HW2 1658   4.280   2.032   2.412 -0.2217 -0.0725 -0.0504
  544SOL     OW 1659   0.451   1.345   2.571  0.2022  0.1937 -0.1117
  544SOL    HW1 1660   0.487   1.350   2.483 -0.0387 -1.4053 -0.3274
  544SOL    HW2 1661   0.488   1.265   2.608 -1.1383 -0.1458  0.5643
  545SOL     OW 1662   1.569   2.538   0.619  0.3354  0.2186  0.0020
  545SOL    HW1 1663   1.543   2.583   0.539  1.4088 -1.4108 -1.2997
  545SOL    HW2 1664   1.625   2.601   0.665 -0.4108  1.2162 -0.4255
  546SOL     OW 1665   0.872   3.775   2.207 -0.1344  0.6078 -0.0068
  546SOL    HW1 1666   0.804   3.796   2.143  0.6188 -1.6217 -1.6634
  546SOL    HW2 1667   0.928   3.853   2.210 -0.1683  0.7523 -2.1177
  547SOL     OW 1668   1.079   1.391   2.883 -0.0773 -0.3617  0.1593
  547SOL    HW1 1669   1.053   1.414   2.794  0.2906 -0.1144  0.1165
  547SOL    HW2 1670   1.174   1.400   2.884 -0.1062 -0.0610  0.6652
  548SOL     OW 1671   0.405   3.665   2.299  0.0260  0.0457 -0.2935
  548SOL    HW1 1672   0.351   3.633   2.370 -0.0175  1.3762  0.3060
  548SOL    HW2 1673   0.363   3.632   2.220  0.7900 -2.5181  0.2979
  549SOL     OW 1674   2.173   3.223   2.869 -0.2490 -0.4926 -0.7833
  549SOL    HW1 1675   2.199   3.308   2.833  1.1896 -0.2920  0.6218
  549SOL    HW2 1676   2.176   3.164   2.794  0.4454  0.3501 -1.4473
  550SOL     OW 1677   2.732   2.397   2.298  0.3751  0.4161  0.0527
  550SOL    HW1 1678   2.670   2.466   2.272  0.6241  1.0597  1.1051
  550SOL    HW2 1679   2.776   2.433   2.375 -0.4501 -1.4660  1.4724
  551SOL     OW 1680   0.336   2.574   0.065  0.1711  0.1883 -0.4504
  551SOL    HW1 1681   0.268   2.633   0.098 -1.1752 -1.3187 -0.4203
  551SOL    HW2 1682   0.372   2.532   0.143  0.9278  0.7292 -0.4942
  552SOL     OW 1683   2.935   1.448   3.012 -0.4288  0.6094  0.6032
  552SOL    HW1 1684   2.920   1.354   3.022  0.2259  0.4467  0.1335
  552SOL    HW2 1685   2.972   1.457   2.924 -0.6467  1.3282  0.5792
  553SOL     OW 1686   2.611   2.654   2.186 -0.1790 -0.1400 -0.0563
  553SOL    HW1 1687   2.687   2.697   2.145 -0.0791  0.5882  0.8501
  553SOL    HW2 1688   2.537   2.681   2.132 -0.4025  2.7780  1.4706
  554SOL     OW 1689   0.623   2.869   2.997 -0.5012 -0.0062  0.1745
  554SOL    HW1 1690   0.681   2.898   2.926  1.0252 -2.8079  0.1393
  554SOL    HW2 1691   0.601   2.779   2.974  0.2004 -1.0938  3.3130
  555SOL     OW 1692   2.073   3.013   1.235  0.7984 -0.1894 -0.1477
  555SOL    HW1 1693   2.167   2.994   1.228  0.7666 -0.4878  0.2250
  555SOL    HW2 1694   2.064   3.060   1.318  0.6241 -0.1150 -0.2084
  556SOL     OW 1695   1.580   4.389   2.496  0.1544  0.4036 -0.0339
  556SOL    HW1 1696   1.507   4.326   2.502  0.8844 -0.4865 -0.3332
  556SOL    HW2 1697   1.554   4.449   2.426 -1.0115  1.0709  0.9196
  557SOL     OW 1698   3.033   1.783   1.725 -0.2474  0.6700  0.9675
  557SOL    HW1 1699   2.963   1.717   1.722  1.5001 -1.4133  2.5360
  557SOL    HW2 1700   3.111   1.736   1.694  0.5792  2.7909 -0.3354
  558SOL     OW 1701   2.942   2.129   3.124  0.1240 -0.2669 -0.8827
  558SOL    HW1 1702   2.869   2.164   3.175  0.0816  0.4545 -1.4165
  558SOL    HW2 1703   2.950   2.038   3.152 -2.1686 -0.9197 -2.0731
  559SOL     OW 1704   3.322   3.085   0.355 -0.1729 -0.1485  0.2522
  559SOL    HW1 1705   3.405   3.123   0.382 -0.9705 -0.0467  2.8580
  559SOL    HW2 1706   3.346   3.017   0.292  1.6208  1.5350 -1.0365
  560SOL     OW 1707   1.669   2.114   0.480  0.3234 -0.3971 -0.3583
  560SOL    HW1 1708   1.583   2.092   0.447  0.3344  1.7736 -1.9895
  560SOL    HW2 1709   1.705   2.031   0.511 -3.1803 -1.0670  2.6290
  561SOL     OW 1710   1.185   4.261   0.741  0.2915  0.3138  0.5885
  561SOL    HW1 1711   1.204   4.355   0.733 -1.7278  0.6364 -1.8574
  561SOL    HW2 1712   1.232   4.221   0.667  0.2474 -0.4399  0.9585
  562SOL     OW 1713   3.442   1.523   1.832 -0.4219  0.2098  0.3370
  562SOL    HW1 1714   3.482   1.610   1.822  1.3421 -0.2493  2.6102
  562SOL    HW2 1715   3.366   1.538   1.887 -2.3038  0.7410 -2.1851
  563SOL     OW 1716   4.358   0.087   0.505 -0.0130 -0.2538  0.1902
  563SOL    HW1 1717   4.401   0.032   0.571  0.1076 -1.2152 -0.6534
  563SOL    HW2 1718   4.383   0.176   0.528  3.9630 -0.8011 -1.1943
  564SOL     OW 1719   2.768   0.965   2.758 -0.2244  0.6368 -0.0218
  564SOL    HW1 1720   2.695   0.942   2.817  0.6786  0.8009  1.2024
  564SOL    HW2 1721   2.843   0.919   2.794  0.5120  1.3419 -0.6190
  565SOL     OW 1722   1.489   2.651   1.169  0.5915 -0.0073  0.3704
  565SOL    HW1 1723   1.439   2.732   1.178 -1.4094 -1.0579 -0.6554
  565SOL    HW2 1724   1.470   2.601   1.248 -0.2550 -0.5260 -0.1462
  566SOL     OW 1725   1.564   3.779   1.411 -0.3209 -0.1333 -0.2303
  566SOL    HW1 1726   1.607   3.782   1.326  0.2575  0.2460  0.0657
  566SOL    HW2 1727   1.503   3.853   1.410  0.8327  0.8580  0.2671
  567SOL     OW 1728   2.370   3.651   1.416  0.4099  0.0873  0.0880
  567SOL    HW1 1729   2.306   3.668   1.347 -0.0326  0.2886  0.5444
  567SOL    HW2 1730   2.368   3.730   1.470  1.2227  0.1969 -0.0339
  568SOL     OW 1731   0.811   0.053   1.237  0.5212  0.2345 -0.3156
  568SOL    HW1 1732   0.897   0.027   1.272  0.2285  1.8211  1.8122
  568SOL    HW2 1733   0.749   0.027   1.306 -0.6394 -0.1649 -1.4727
  569SOL     OW 1734   1.782   0.041   2.208  0.3537 -0.0060  0.0301
  569SOL    HW1 1735   1.737   0.046   2.123  1.5318  0.9106 -0.5693
  569SOL    HW2 1736   1.712   0.048   2.272 -0.4326  0.8075 -0.8792
  570SOL     OW 1737   4.141   1.495   2.210  0.2291 -0.4757  0.1909
  570SOL    HW1 1738   4.145   1.581   2.168  0.5417  0.4924  2.1132
  570SOL    HW2 1739   4.170   1.434   2.141 -0.4369  0.8682 -1.3558
  571SOL     OW 1740   1.401   4.181   2.401 -0.4394  0.5710  0.5517
  571SOL    HW1 1741   1.316   4.162   2.361 -0.7069  0.3834  1.1878
  571SOL    HW2 1742   1.460   4.195   2.327 -0.8780  0.0605  0.0898
  572SOL     OW 1743   3.208   0.271   0.379  0.5197 -0.2747 -0.2627
  572SOL    HW1 1744   3.154   0.319   0.316 -0.4715  0.1746  0.8795
  572SOL    HW2 1745   3.166   0.186   0.387 -0.8100  0.4979  1.5426
  573SOL     OW 1746   3.458   3.405   1.930 -0.7325 -0.4509  0.0892
  573SOL    HW1 1747   3.455   3.378   1.838  0.6293  1.1891 -0.4815
  573SOL    HW2 1748   3.386   3.466   1.940  0.7463  1.5352 -0.6979
  574SOL     OW 1749   3.887   3.444   2.476 -0.1291  0.2406 -0.1347
  574SOL    HW1 1750   3.969   3.481   2.443 -0.4955 -0.3650 -1.8356
  574SOL    HW2 1751   3.871   3.491   2.558  0.7069  2.0473 -0.9360
  575SOL     OW 1752   3.897   1.918   0.250 -0.1751 -0.3912  0.2540
  575SOL    HW1 1753   3.822   1.875   0.210  0.0756 -1.1441  0.5757
  575SOL    HW2 1754   3.873   2.010   0.254 -0.5751 -0.4449 -0.7655
  576SOL     OW 1755   2.497   2.080   2.391  0.4628 -0.4266  0.5366
  576SOL    HW1 1756   2.580   2.076   2.438  0.3613 -1.7173  0.6423
  576SOL    HW2 1757   2.448   2.150   2.434  1.4465  0.2873  0.5267
  577SOL     OW 1758   3.629   2.050   1.863 -0.0636  0.6488 -0.2328
  577SOL    HW1 1759   3.539   2.079   1.878 -0.3879  0.5193 -1.7336
  577SOL    HW2 1760   3.681   2.099   1.927 -1.3655 -0.5884  1.8968
  578SOL     OW 1761   0.389   1.858   0.897 -0.6823  0.5713  0.6127
  578SOL    HW1 1762   0.449   1.829   0.829 -1.4758  1.6318 -0.5745
  578SOL    HW2 1763   0.418   1.812   0.976  1.9149  1.3183  0.1815
  579SOL     OW 1764   3.995   1.535   3.019  0.1624  0.3039  0.3322
  579SOL    HW1 1765   4.050   1.526   2.941 -0.0400 -2.1431  0.4063
  579SOL    HW2 1766   3.939   1.611   2.999  0.8825  0.4438 -1.3988
  580SOL     OW 1767   3.610   4.322   1.669  0.5194 -0.2742 -1.0511
  580SOL    HW1 1768   3.588   4.383   1.599 -1.6814  0.3784  0.0944
  580SOL    HW2 1769   3.615   4.377   1.747  0.4485 -1.3004 -0.3089
  581SOL     OW 1770   1.368   3.367   1.426 -0.2736  0.3091 -0.3718
  581SOL    HW1 1771   1.320   3.319   1.493  0.2549  0.9079  0.4443
  581SOL    HW2 1772   1.459   3.337   1.435 -0.3352 -0.2495 -1.4008
  582SOL     OW 1773   1.136   1.300   0.099  0.0174  0.1410 -0.3365
  582SOL    HW1 1774   1.136   1.350   0.180  3.1900 -0.3489  0.0935
  582SOL    HW2 1775   1.122   1.209   0.126  3.7897 -0.4458  0.1844
  583SOL     OW 1776   0.122   4.084   1.575 -0.2110  0.4821  0.0275
  583SOL    HW1 1777   0.194   4.039   1.530  0.2091  0.6773  0.4866
  583SOL    HW2 1778   0.076   4.015   1.622 -0.8984  0.2187 -1.0191
  584SOL     OW 1779   2.758   3.116   2.198  0.0981 -0.3593 -0.0990
  584SOL    HW1 1780   2.698   3.185   2.169  0.2182  0.4482  1.4510
  584SOL    HW2 1781   2.818   3.103   2.124 -1.0012 -0.0555 -1.0664
  585SOL     OW 1782   0.846   2.585   0.742  0.0559  0.1120 -0.3223
  585SOL    HW1 1783   0.876   2.495   0.734  1.5093  0.6223 -0.9101
  585SOL    HW2 1784   0.922   2.633   0.775 -0.8869  1.0248  0.6372
  586SOL     OW 1785   3.301   1.755   1.580 -0.0531  0.0812 -0.2602
  586SOL    HW1 1786   3.269   1.666   1.568 -1.6009  0.3520  1.4304
  586SOL    HW2 1787   3.364   1.749   1.652  0.4815  0.2226 -0.7139
  587SOL     OW 1788   2.329   1.079   1.061  0.2311 -0.4188 -0.8577
  587SOL    HW1 1789   2.358   1.107   1.148  3.0670 -0.9215 -1.5365
  587SOL    HW2 1790   2.373   1.138   1.001 -0.3899 -1.0990 -2.0159
  588SOL     OW 1791   3.096   3.299   0.259 -0.0440 -0.3434 -0.2256
  588SOL    HW1 1792   3.024   3.322   0.317  0.1798 -2.0090  0.7855
  588SOL    HW2 1793   3.157   3.250   0.315  1.9230  1.0691 -1.0285
  589SOL     OW 1794   1.060   1.131   3.005 -0.0203 -0.2011  0.5202
  589SOL    HW1 1795   1.058   1.220   2.972  1.0569  0.4845  2.1484
  589SOL    HW2 1796   1.153   1.112   3.020  0.1233 -2.7809 -2.6449
  590SOL     OW 1797   3.016   2.729   2.560  0.5465  0.0617  0.1242
  590SOL    HW1 1798   3.021   2.686   2.474 -1.2897  1.0850 -0.5481
  590SOL    HW2 1799   2.986   2.660   2.619 -2.5410  0.3108 -0.9792
  591SOL     OW 1800   2.743   3.378   3.000 -0.1686 -0.2414  0.3188
  591SOL    HW1 1801   2.765   3.425   2.919  0.8440  0.6096  1.0747
  591SOL    HW2 1802   2.802   3.302   3.000 -0.4779 -0.4855  0.0472
  592SOL     OW 1803   1.613   2.226   2.908 -0.2066 -0.4090  0.1189
  592SOL    HW1 1804   1.660   2.259   2.831  0.3502  0.7654  0.9296
  592SOL    HW2 1805   1.576   2.142   2.879  0.1743 -0.1100 -1.3505
  593SOL     OW 1806   4.092   0.027   1.568 -0.0466  0.6146  0.1030
  593SOL    HW1 1807   4.038  -0.020   1.631  0.2526 -1.5535 -1.1482
  593SOL    HW2 1808   4.082   0.119   1.591 -0.7831 -0.0175  2.6086
  594SOL     OW 1809   2.546   0.584   2.639  0.4258 -0.3254 -0.7756
  594SOL    HW1 1810   2.518   0.580   2.730 -0.7402 -0.7010 -1.1308
  594SOL    HW2 1811   2.639   0.560   2.641  0.8447  1.1854  0.4770
  595SOL     OW 1812   3.071   1.637   0.872 -0.2971 -0.2080 -0.1811
  595SOL    HW1 1813   2.981   1.634   0.906 -0.7027 -0.8966 -1.2806
  595SOL    HW2 1814   3.061   1.662   0.781  0.6354 -0.3732 -0.3347
  596SOL     OW 1815   1.572   2.271   0.665  0.1366 -0.1386 -0.0459
  596SOL    HW1 1816   1.581   2.365   0.650 -0.4781 -0.2350 -1.1087
  596SOL    HW2 1817   1.614   2.230   0.590 -1.3262 -0.6635 -0.6223
  597SOL     OW 1818   0.691   0.894   0.722  0.5450 -0.5127  0.6768
  597SOL    HW1 1819   0.748   0.866   0.794  1.9264 -0.6560 -0.4258
  597SOL    HW2 1820   0.743   0.959   0.675 -1.1105  1.0694  0.9349
  598SOL     OW 1821   4.243   2.771   0.966  0.6338 -0.6334  0.4112
  598SOL    HW1 1822   4.180   2.799   1.033  1.7091  0.5388  0.9854
  598SOL    HW2 1823   4.269   2.683   0.993  1.6470  0.1041  2.0609
  599SOL     OW 1824   1.636   0.191   0.679  0.7302  0.4411 -0.2060
  599SOL    HW1 1825   1.649   0.270   0.732 -0.5505 -0.3112  1.3202
  599SOL    HW2 1826   1.544   0.195   0.652  1.0127  0.1312 -1.2833
  600SOL     OW 1827   0.487   1.767   0.649 -0.2666  0.3888 -0.5786
  600SOL    HW1 1828   0.575   1.785   0.616 -0.5142  0.7759 -1.0508
  600SOL    HW2 1829   0.444   1.853   0.649 -0.1052  0.5130  1.3071
  601SOL     OW 1830   2.306   2.263   3.047  0.6355 -0.5539 -0.2074
  601SOL    HW1 1831   2.267   2.212   3.117 -0.2334 -0.8023 -0.8507
  601SOL    HW2 1832   2.232   2.308   3.006  1.1628 -0.1756 -0.7720
  602SOL     OW 1833   1.656   3.017   0.173 -0.0149 -0.3483 -0.0009
  602SOL    HW1 1834   1.668   2.970   0.090  0.8471  0.2212 -0.2182
  602SOL    HW2 1835   1.706   2.967   0.237  0.7920  0.1816 -0.2045
  603SOL     OW 1836   1.563   4.095   1.857 -0.7260 -0.0239 -0.2105
  603SOL    HW1 1837   1.477   4.115   1.819 -0.2416  0.6336 -0.9990
  603SOL    HW2 1838   1.572   4.156   1.930 -0.1844  1.1777 -1.2465
  604SOL     OW 1839   3.252   2.018   2.206 -0.0184 -0.7578 -0.3734
  604SOL    HW1 1840   3.263   2.062   2.122 -0.7909 -0.8905 -0.5570
  604SOL    HW2 1841   3.173   1.964   2.195 -2.0072  1.5531  1.3748
  605SOL     OW 1842   0.552   3.439   2.694 -0.4020  0.4200  0.2797
  605SOL    HW1 1843   0.558   3.534   2.682  1.0300  0.3134 -0.0735
  605SOL    HW2 1844   0.643   3.410   2.699 -0.7993 -1.0155 -0.2546
  606SOL     OW 1845   1.644   3.406   0.892 -0.0560 -0.3231 -0.0691
  606SOL    HW1 1846   1.594   3.380   0.815  2.0036  0.0371 -1.6344
  606SOL    HW2 1847   1.689   3.326   0.920 -1.1309 -0.5579  1.0912
  607SOL     OW 1848   1.345   4.263   1.228 -0.0300 -0.0128 -0.5025
  607SOL    HW1 1849   1.333   4.260   1.323 -0.0846 -0.8924 -0.5252
  607SOL    HW2 1850   1.359   4.355   1.209  1.4851  0.0170  0.5505
  608SOL     OW 1851   0.530   3.757   1.048 -0.0539 -0.4629 -0.3864
  608SOL    HW1 1852   0.507   3.849   1.059 -2.4843 -0.8315 -1.5734
  608SOL    HW2 1853   0.462   3.709   1.096  1.5442 -1.6717  0.7731
  609SOL     OW 1854   1.283   4.025   1.063 -1.0967  0.1025  0.1177
  609SOL    HW1 1855   1.208   4.052   1.010  0.4511  1.4362 -1.5130
  609SOL    HW2 1856   1.303   4.102   1.116 -0.6809 -0.1227  0.2896
  610SOL     OW 1857   4.409   3.176   3.101  0.3901 -0.2612  0.2659
  610SOL    HW1 1858   4.339   3.227   3.060  1.9372  0.5261 -1.5419
  610SOL    HW2 1859   4.411   3.206   3.191  1.3906  3.1891 -0.7455
  611SOL     OW 1860   3.545   0.778   2.489  0.8586  0.1122 -0.2221
  611SOL    HW1 1861   3.589   0.844   2.543 -0.1568  0.1318  0.5992
  611SOL    HW2 1862   3.457   0.813   2.475  0.5136 -0.7647 -0.3073
  612SOL     OW 1863   3.508   0.613   0.233  0.1766 -0.0817  0.3607
  612SOL    HW1 1864   3.535   0.572   0.151 -0.9435 -0.3723  0.1194
  612SOL    HW2 1865   3.417   0.639   0.219  0.1449  0.4087  1.3108
  613SOL     OW 1866   2.529   4.283   2.066  0.7156 -0.7406 -0.8894
  613SOL    HW1 1867   2.601   4.225   2.089  0.2396 -0.7412  0.7032
  613SOL    HW2 1868   2.549   4.365   2.113 -0.8242 -1.0886  0.4456
  614SOL     OW 1869   2.558   4.302   1.275 -0.2118 -0.6162 -0.2557
  614SOL    HW1 1870   2.478   4.342   1.310 -0.1756 -0.6599 -0.1243
  614SOL    HW2 1871   2.551   4.314   1.180 -0.7462 -1.2908 -0.3166
  615SOL     OW 1872   1.790   3.221   1.392  0.1486  0.2445 -0.5297
  615SOL    HW1 1873   1.735   3.204   1.469  0.0361 -1.7135 -0.9787
  615SOL    HW2 1874   1.782   3.315   1.377  0.4627  0.7513  2.0517
  616SOL     OW 1875   2.791   2.930   2.626  0.1382 -0.3359 -0.4759
  616SOL    HW1 1876   2.881   2.963   2.623  0.1699 -0.4195 -0.4388
  616SOL    HW2 1877   2.790   2.858   2.563  0.5194 -1.3774  0.6650
  617SOL     OW 1878   4.436   4.384   0.721 -0.1793 -0.3993 -0.5238
  617SOL    HW1 1879   4.441   4.379   0.817 -1.4538  0.4238 -0.3987
  617SOL    HW2 1880   4.432   4.292   0.694 -2.7471 -0.6470  0.4265
  618SOL     OW 1881   3.827   1.458   0.688  0.3651  0.0716  0.5937
  618SOL    HW1 1882   3.832   1.392   0.757 -1.8270 -0.1399  0.6272
  618SOL    HW2 1883   3.827   1.408   0.606 -0.1846  0.0832  0.5802
  619SOL     OW 1884   1.794   4.004   2.927 -0.4676 -0.2434 -0.0886
  619SOL    HW1 1885   1.787   3.909   2.923  0.2005 -0.3003 -0.0202
  619SOL    HW2 1886   1.811   4.023   3.020  1.2744 -0.2017 -0.3990
  620SOL     OW 1887   2.262   2.978   2.986  0.0469  0.7584 -0.0159
  620SOL    HW1 1888   2.229   3.062   2.953 -3.7922 -0.8490 -0.8884
  620SOL    HW2 1889   2.314   3.001   3.063 -2.1572  3.9016  0.7276
  621SOL     OW 1890   0.494   1.185   2.999  0.5367  0.0146 -0.3444
  621SOL    HW1 1891   0.446   1.144   2.927  0.8600  0.4938 -0.8439
  621SOL    HW2 1892   0.436   1.177   3.075  0.3281 -0.7792 -0.5816
  622SOL     OW 1893   0.010   2.927   1.239 -0.2691  0.3782 -0.0629
  622SOL    HW1 1894  -0.081   2.926   1.268 -0.1187  0.6547  0.4397
  622SOL    HW2 1895   0.011   2.987   1.165 -0.2957  1.2788  0.6456
  623SOL     OW 1896   3.459   4.224   0.979  0.4055  0.2907 -0.5127
  623SOL    HW1 1897   3.534   4.282   0.979  0.0244  0.8328  1.1945
  623SOL    HW2 1898   3.492   4.142   1.016  0.0224  0.7740  0.9697
  624SOL     OW 1899   1.970   4.244   1.307 -0.0073 -0.0099  0.1058
  624SOL    HW1 1900   2.024   4.180   1.353  0.7309  0.9246  0.5642
  624SOL    HW2 1901   1.901   4.191   1.265  1.6464 -1.2969 -1.1024
  625SOL     OW 1902   3.280   2.652   1.416 -0.0523  0.4764  0.0685
  625SOL    HW1 1903   3.259   2.729   1.363 -1.2104  0.1066 -0.0334
  625SOL    HW2 1904   3.375   2.642   1.408 -0.1562  0.6315 -1.6566
  626SOL     OW 1905   4.259   1.538   0.708 -0.0534  0.5306  0.1306
  626SOL    HW1 1906   4.262   1.536   0.612  0.7039  2.6310  0.0458
  626SOL    HW2 1907   4.286   1.451   0.735 -0.0357 -0.0276 -1.5772
  627SOL     OW 1908   2.810   3.114   1.710 -0.2257 -0.4401 -0.3908
  627SOL    HW1 1909   2.841   3.186   1.655 -1.2624 -0.3418 -0.8792
  627SOL    HW2 1910   2.715   3.114   1.697 -0.1526 -2.7386 -1.4753
  628SOL     OW 1911   0.621   3.777   2.127 -0.5405 -0.5286  0.2803
  628SOL    HW1 1912   0.611   3.688   2.093  0.1323 -0.7150  0.5467
  628SOL    HW2 1913   0.543   3.790   2.181 -0.0990 -1.4126  1.1906
  629SOL     OW 1914   1.081   2.754   0.616  0.1067  0.4967  0.5627
  629SOL    HW1 1915   1.089   2.758   0.711  2.0019 -1.6291  0.5859
  629SOL    HW2 1916   1.152   2.810   0.583  0.1540  0.3490  0.4118
  630SOL     OW 1917   2.289   1.501   0.523  0.1592  0.2727 -0.0996
  630SOL    HW1 1918   2.373   1.502   0.568  0.0451 -0.6723  0.1615
  630SOL    HW2 1919   2.295   1.571   0.458  0.0851  2.1158  1.7860
  631SOL     OW 1920   3.989   0.438   0.360 -0.2311 -0.1166 -0.3597
  631SOL    HW1 1921   3.972   0.449   0.267  2.0086 -1.9415 -1.1054
  631SOL    HW2 1922   4.053   0.506   0.381 -0.4769  0.0754 -0.2240
  632SOL     OW 1923   0.343   4.356   0.105 -0.1977 -0.1778  0.3123
  632SOL    HW1 1924   0.388   4.281   0.067  0.0121  0.4756 -0.7657
  632SOL    HW2 1925   0.393   4.432   0.076 -0.8984  0.4408  0.6747
  633SOL     OW 1926   3.340   2.100   1.955 -0.0568  0.2527  0.3687
  633SOL    HW1 1927   3.273   2.051   1.908 -0.4399  1.0029  0.1062
  633SOL    HW2 1928   3.339   2.187   1.914  1.5965  0.0636 -0.1471
  634SOL     OW 1929   1.696   1.350   0.816 -0.3646 -0.2627  0.7462
  634SOL    HW1 1930   1.784   1.312   0.805  1.3002  3.3989 -0.0801
  634SOL    HW2 1931   1.651   1.289   0.874  1.7392 -3.7039 -0.9006
  635SOL     OW 1932   3.021   1.387   2.478 -0.3288  0.3745 -0.2549
  635SOL    HW1 1933   3.114   1.371   2.491 -0.3531  0.1298 -0.3726
  635SOL    HW2 1934   3.013   1.482   2.470 -0.2084  0.4802  0.7164
  636SOL     OW 1935   0.077   3.488   2.937 -0.5647 -0.2935 -0.1222
  636SOL    HW1 1936   0.054   3.402   2.902 -1.8629  0.1882 -0.5193
  636SOL    HW2 1937   0.002   3.513   2.990 -1.6534  1.8917 -2.4564
  637SOL     OW 1938   2.776   3.805   1.534 -0.0162 -0.3329 -0.0812
  637SOL    HW1 1939   2.809   3.856   1.461 -0.9356 -1.0192 -1.0081
  637SOL    HW2 1940   2.736   3.869   1.593  0.6736  0.2190 -0.2113
  638SOL     OW 1941   3.876   2.594   1.489 -0.4107  0.4061 -0.4430
  638SOL    HW1 1942   3.845   2.540   1.562 -3.5423  1.5739 -0.7529
  638SOL    HW2 1943   3.852   2.683   1.513  1.8670  1.3370 -1.3139
  639SOL     OW 1944   1.158   3.710   2.843  0.1647  0.1398 -0.5155
  639SOL    HW1 1945   1.106   3.661   2.906  0.5812 -1.1481 -1.1277
  639SOL    HW2 1946   1.149   3.801   2.869  1.3501 -0.4205  2.2028
  640SOL     OW 1947   2.971   1.183   1.114  0.4952 -0.4394  0.1627
  640SOL    HW1 1948   3.060   1.191   1.080  0.3137  1.0435 -0.0171
  640SOL    HW2 1949   2.934   1.110   1.064  2.0282 -2.0447  1.2565
  641SOL     OW 1950   1.802   2.955   2.536  0.1211  0.2975  0.1947
  641SOL    HW1 1951   1.865   2.949   2.608 -0.1394  1.3002  0.5184
  641SOL    HW2 1952   1.849   2.921   2.460  0.3901 -0.8226  0.8352
  642SOL     OW 1953   2.316   2.445   0.832 -0.4429  0.2385  0.2445
  642SOL    HW1 1954   2.226   2.451   0.864 -0.2474  0.4155  0.7576
  642SOL    HW2 1955   2.306   2.419   0.740 -1.0114  0.0893  0.3420
  643SOL     OW 1956   1.560   1.065   0.649 -0.1707 -0.4167  0.2781
  643SOL    HW1 1957   1.531   1.000   0.585 -0.4175 -1.9152  1.8100
  643SOL    HW2 1958   1.478   1.100   0.686 -0.0371 -0.3960  0.5597
  644SOL     OW 1959   1.257   1.997   3.123  0.0273 -0.2928  0.2873
  644SOL    HW1 1960   1.190   1.981   3.056  0.1840  0.9681 -0.1963
  644SOL    HW2 1961   1.229   1.944   3.198 -0.6862 -0.9569 -0.4260
  645SOL     OW 1962   0.704   3.076   2.448 -0.0427  0.0427 -0.3363
  645SOL    HW1 1963   0.638   3.108   2.510 -0.8657 -1.8847 -0.1468
  645SOL    HW2 1964   0.761   3.151   2.433 -0.4604  0.8914  1.9195
  646SOL     OW 1965   1.600   3.274   2.947  0.6778  0.5442 -0.2327
  646SOL    HW1 1966   1.626   3.236   2.863 -2.1766 -0.7117 -0.6654
  646SOL    HW2 1967   1.572   3.363   2.925  0.7413  0.5132 -0.4426
  647SOL     OW 1968   3.232   2.498   1.894 -0.0069  0.6898 -0.0070
  647SOL    HW1 1969   3.260   2.556   1.823 -0.8647 -0.2667 -1.1455
  647SOL    HW2 1970   3.289   2.421   1.887 -0.6898  0.1988 -0.2345
  648SOL     OW 1971   3.846   1.449   0.144 -0.0134 -0.1339 -0.0588
  648SOL    HW1 1972   3.828   1.519   0.080  0.2944 -0.9763 -1.1084
  648SOL    HW2 1973   3.766   1.397   0.145  0.5814 -1.1230 -1.1050
  649SOL     OW 1974   4.470   0.500   0.092 -0.0114 -0.6410 -0.5905
  649SOL    HW1 1975   4.457   0.593   0.075  0.8292 -0.3255  0.3949
  649SOL    HW2 1976   4.414   0.456   0.028  0.2444  0.5190 -1.6514
  650SOL     OW 1977   1.274   0.561   1.388 -0.6437 -0.2545  0.0276
  650SOL    HW1 1978   1.344   0.496   1.388  1.7765  2.1262 -0.6792
  650SOL    HW2 1979   1.269   0.592   1.478  0.3377  0.5891 -0.1822
  651SOL     OW 1980   2.909   0.058   3.140 -0.0380 -0.3132  0.6508
  651SOL    HW1 1981   2.861   0.003   3.079  1.5670 -1.3622  0.2754
  651SOL    HW2 1982   2.848   0.073   3.212 -1.5404 -0.0562 -0.6258
  652SOL     OW 1983   3.179   4.445   3.119  0.4205 -0.7109  0.8355
  652SOL    HW1 1984   3.166   4.358   3.156 -0.7014 -1.0099 -0.2069
  652SOL    HW2 1985   3.091   4.482   3.111  0.9257  0.9173  2.1163
  653SOL     OW 1986   3.773   0.502   0.777  0.3047 -0.5336 -0.3418
  653SOL    HW1 1987   3.841   0.484   0.842  1.2181  0.5452 -0.9495
  653SOL    HW2 1988   3.699   0.534   0.828  0.1773 -1.8857  0.3482
  654SOL     OW 1989   3.929   2.624   0.167  0.2609  0.0185 -0.1702
  654SOL    HW1 1990   3.967   2.711   0.159  0.8260 -0.2021  0.0572
  654SOL    HW2 1991   3.918   2.611   0.261  1.3121 -0.6307 -0.1259
  655SOL     OW 1992   1.324   2.099   1.384 -0.6641 -0.3768 -0.0850
  655SOL    HW1 1993   1.235   2.079   1.412 -0.3727  1.2787  2.2922
  655SOL    HW2 1994   1.379   2.065   1.454  0.3560  1.0291 -0.1576
  656SOL     OW 1995   4.281   0.673   3.004  0.2166  0.4146 -0.6274
  656SOL    HW1 1996   4.253   0.598   3.056 -0.3800  1.3528  0.4506
  656SOL    HW2 1997   4.373   0.685   3.028  0.0576  0.5913 -0.0817
  657SOL     OW 1998   0.491   2.591   2.236 -0.2916  0.2148 -0.2681
  657SOL    HW1 1999   0.520   2.680   2.256 -0.0636  0.2668 -0.8203
  657SOL    HW2 2000   0.400   2.588   2.267 -0.4227  0.7599 -0.5988
  658SOL     OW 2001   2.825   2.031   0.279 -0.0462 -0.4889  0.3243
  658SOL    HW1 2002   2.730   2.042   0.285  0.1193  0.1364  2.1838
  658SOL    HW2 2003   2.854   2.107   0.227 -0.6055 -1.0992 -0.9375
  659SOL     OW 2004   0.904   3.569   1.686  0.3100 -0.1635 -0.5238
  659SOL    HW1 2005   0.875   3.478   1.683  3.0650 -1.2130  0.6968
  659SOL    HW2 2006   0.955   3.582   1.606  0.2843  0.1488 -0.4934
  660SOL     OW 2007   2.042   0.890   2.010 -0.4739  0.1086  0.1107
  660SOL    HW1 2008   1.984   0.881   1.934 -0.4114  0.0506  0.0693
  660SOL    HW2 2009   2.026   0.810   2.061  0.7914 -0.7459 -0.7459
  661SOL     OW 2010   4.429   3.769   0.638 -0.2344  0.6461 -0.4059
  661SOL    HW1 2011   4.381   3.843   0.601 -1.7858 -0.7424 -1.2971
  661SOL    HW2 2012   4.472   3.729   0.562 -0.4511 -0.1016 -0.1356
  662SOL     OW 2013   3.157   4.097   0.760 -0.2152  0.0371  0.3795
  662SOL    HW1 2014   3.198   4.020   0.721  2.3823  1.6324 -0.2988
  662SOL    HW2 2015   3.169   4.166   0.695 -0.9332  1.4210  1.6594
  663SOL     OW 2016   1.563   0.710   2.826  0.0435  0.5840 -0.6443
  663SOL    HW1 2017   1.537   0.732   2.736 -1.5902  0.4857 -0.2401
  663SOL    HW2 2018   1.644   0.661   2.817 -0.1027  0.5753 -2.0743
  664SOL     OW 2019   4.445   2.495   0.924 -0.7982 -1.1031  0.4327
  664SOL    HW1 2020   4.382   2.473   0.993 -1.8745 -0.2998 -0.2690
  664SOL    HW2 2021   4.445   2.418   0.867  0.0548 -1.7486  1.2650
  665SOL     OW 2022   1.421   1.452   1.822 -0.9244  0.0894 -0.0912
  665SOL    HW1 2023   1.460   1.531   1.784  0.6213 -0.3298  0.5614
  665SOL    HW2 2024   1.482   1.382   1.801 -1.4282 -0.6444  0.7902
  666SOL     OW 2025   1.659   1.274   2.301 -0.1923  0.1090  0.1325
  666SOL    HW1 2026   1.672   1.256   2.208 -0.4276 -0.7445  0.2540
  666SOL    HW2 2027   1.747   1.274   2.338 -0.1315 -0.0127 -0.0129
  667SOL     OW 2028   0.193   2.389   0.672  0.1130 -0.6417 -0.1710
  667SOL    HW1 2029   0.214   2.383   0.765  0.1617  1.1895 -0.0445
  667SOL    HW2 2030   0.274   2.417   0.631 -0.9216  2.7392 -0.1667
  668SOL     OW 2031   0.430   3.877   0.237  0.2263 -0.0822  0.1343
  668SOL    HW1 2032   0.415   3.785   0.255 -0.7410 -0.1739 -0.9987
  668SOL    HW2 2033   0.468   3.912   0.318 -1.5239 -0.9778  1.4183
  669SOL     OW 2034   2.089   1.845   0.702  0.3173  0.3090  0.2648
  669SOL    HW1 2035   2.037   1.767   0.723  2.2941 -0.9025  0.8809
  669SOL    HW2 2036   2.078   1.857   0.608 -1.4975  0.4379  0.4591
  670SOL     OW 2037   3.326   1.010   2.832  0.1944 -0.0882 -0.0090
  670SOL    HW1 2038   3.409   1.057   2.825  0.1050  0.1722  0.6321
  670SOL    HW2 2039   3.348   0.927   2.874  0.5879 -1.2785 -2.4002
  671SOL     OW 2040   0.300   0.934   1.918 -0.1753  0.3876 -0.2776
  671SOL    HW1 2041   0.320   1.021   1.952 -0.5300  0.3198  0.1097
  671SOL    HW2 2042   0.207   0.922   1.934  0.0187 -0.3586  0.3528
  672SOL     OW 2043   0.274   1.979   0.636  0.0393  0.1255  0.2402
  672SOL    HW1 2044   0.206   1.989   0.702 -1.2915 -2.4866 -0.6050
  672SOL    HW2 2045   0.233   1.927   0.567  2.0349  0.9319 -1.6643
  673SOL     OW 2046   2.287   1.698   0.342  0.0446 -0.4595  0.0704
  673SOL    HW1 2047   2.360   1.723   0.286  1.4670  0.4860  2.1862
  673SOL    HW2 2048   2.212   1.691   0.283  0.7889  3.1968 -1.5777
  674SOL     OW 2049   3.940   1.305   1.576  0.0034  0.5215  0.1489
  674SOL    HW1 2050   3.992   1.247   1.520 -0.1452 -0.4909  1.0322
  674SOL    HW2 2051   3.991   1.386   1.579  1.0438 -0.1135  0.1934
  675SOL     OW 2052   1.670   2.777   1.943 -0.1463  0.2882  0.4707
  675SOL    HW1 2053   1.614   2.758   1.868 -0.0734  0.9203  0.2449
  675SOL    HW2 2054   1.616   2.833   2.000 -0.2569 -0.3174  0.9666
  676SOL     OW 2055   4.439   2.536   0.487  0.2574  0.6098  0.6785
  676SOL    HW1 2056   4.482   2.611   0.445  3.2755 -0.1052  2.2214
  676SOL    HW2 2057   4.497   2.513   0.559 -2.8018 -0.5255  2.9777
  677SOL     OW 2058   2.647   1.272   2.190  0.2306  0.2758  0.1812
  677SOL    HW1 2059   2.721   1.212   2.192 -0.6757 -0.8835  0.9117
  677SOL    HW2 2060   2.685   1.358   2.175  1.7181 -0.2848  0.6042
  678SOL     OW 2061   1.689   3.292   0.169  0.7296  0.0950  0.1029
  678SOL    HW1 2062   1.658   3.202   0.154 -0.2358  0.4233  0.1141
  678SOL    HW2 2063   1.626   3.329   0.231  2.1191  0.2177  1.5041
  679SOL     OW 2064   0.535   4.346   2.269  0.0801  0.2215  0.0407
  679SOL    HW1 2065   0.503   4.279   2.329 -0.1887  0.5866  0.3131
  679SOL    HW2 2066   0.556   4.299   2.188 -0.6230 -0.1145  0.0439
  680SOL     OW 2067   0.723   2.962   2.764  0.3302  0.2631 -0.0759
  680SOL    HW1 2068   0.776   3.037   2.788  2.7475 -0.8875 -1.3872
  680SOL    HW2 2069   0.694   2.981   2.674 -0.6490  0.4151  0.2572
  681SOL     OW 2070   2.751   4.215   2.562 -0.4754  0.0253  0.2277
  681SOL    HW1 2071   2.797   4.258   2.634 -1.0306 -1.8874  1.8080
  681SOL    HW2 2072   2.659   4.233   2.577 -0.5815 -0.1422 -0.1998
  682SOL     OW 2073   2.657   2.057   1.037  0.5521 -0.1966 -0.5060
  682SOL    HW1 2074   2.641   2.090   0.949 -0.7888  0.5802  0.0081
  682SOL    HW2 2075   2.654   2.135   1.093  1.1589 -0.7096  0.2681
  683SOL     OW 2076   3.431   0.162   2.166  0.3279  0.1576  0.0744
  683SOL    HW1 2077   3.396   0.146   2.254 -0.3032  0.3183 -0.1417
  683SOL    HW2 2078   3.368   0.222   2.126  0.3799 -0.2648 -0.6491
  684SOL     OW 2079   2.297   2.018   0.242 -0.5098  0.7483 -0.0473
  684SOL    HW1 2080   2.202   2.015   0.228 -0.8707 -0.1090  2.1393
  684SOL    HW2 2081   2.330   1.938   0.200 -1.1372 -0.2563  1.2897
  685SOL     OW 2082   2.651   1.130   1.282 -0.0001 -0.5034 -0.1338
  685SOL    HW1 2083   2.733   1.176   1.267 -0.6140  0.3862 -0.9222
  685SOL    HW2 2084   2.675   1.038   1.283  0.8312 -0.3404 -1.7854
  686SOL     OW 2085   4.198   3.314   3.008 -0.2457 -0.8271  0.0711
  686SOL    HW1 2086   4.203   3.310   2.912 -0.3931 -0.3743  0.0426
  686SOL    HW2 2087   4.220   3.405   3.029  1.3759 -1.3150  0.5806
  687SOL     OW 2088   4.341   2.163   1.360 -0.2449 -0.1896  0.3903
  687SOL    HW1 2089   4.299   2.202   1.283 -0.7612 -0.1651  0.6772
  687SOL    HW2 2090   4.416   2.220   1.378 -0.1223 -0.1942 -0.0909
  688SOL     OW 2091   0.230   0.622   1.400  0.0124 -0.6123 -0.4287
  688SOL    HW1 2092   0.194   0.711   1.392  0.1162 -0.2942  1.9733
  688SOL    HW2 2093   0.323   0.632   1.380 -0.0008 -0.2011 -0.2919
  689SOL     OW 2094   0.237   0.492   2.916  0.3171  0.6045  0.2746
  689SOL    HW1 2095   0.209   0.565   2.861 -0.0003  0.1832 -0.1317
  689SOL    HW2 2096   0.222   0.414   2.863 -1.9677 -0.0046  1.6528
  690SOL     OW 2097   2.551   1.523   1.763 -0.1155  0.6451 -0.6915
  690SOL    HW1 2098   2.515   1.466   1.832 -0.6573  0.7567 -0.8748
  690SOL    HW2 2099   2.626   1.565   1.804 -1.1961  1.7131  0.2895
  691SOL     OW 2100   4.172   1.724   0.260  0.4149  0.5595  0.0928
  691SOL    HW1 2101   4.168   1.783   0.184 -0.9800 -0.5037 -0.7259
  691SOL    HW2 2102   4.145   1.639   0.224  0.2295 -0.0779  1.6953
  692SOL     OW 2103   2.306   1.140   0.573  0.3010 -0.0816 -0.1023
  692SOL    HW1 2104   2.339   1.053   0.597  0.9857  0.1479 -0.1806
  692SOL    HW2 2105   2.335   1.197   0.644  0.9191  0.3008 -0.6496
  693SOL     OW 2106   3.123   1.089   2.672  0.1703 -0.7282 -0.8408
  693SOL    HW1 2107   3.173   1.139   2.608  0.0559 -1.6741 -1.6903
  693SOL    HW2 2108   3.188   1.060   2.736  0.0528  1.5375  0.3805
  694SOL     OW 2109   2.350   0.922   2.665  0.1570  0.6876 -0.4751
  694SOL    HW1 2110   2.350   0.954   2.755 -0.0601  1.1630 -0.6437
  694SOL    HW2 2111   2.440   0.894   2.650  0.0075 -0.2211  0.1779
  695SOL     OW 2112   3.835   3.014   2.686 -0.3127  0.4382  0.2121
  695SOL    HW1 2113   3.771   2.945   2.702 -2.6409  2.5178  0.5680
  695SOL    HW2 2114   3.782   3.090   2.661  2.1411  1.9548 -0.7493
  696SOL     OW 2115   3.108   2.841   1.877 -0.3753  0.4831 -0.3014
  696SOL    HW1 2116   3.166   2.772   1.844  0.7901  1.1250  0.3820
  696SOL    HW2 2117   3.162   2.920   1.880 -1.3363  1.1461  0.1486
  697SOL     OW 2118   0.653   0.475   0.141  0.0278  0.9556 -0.7103
  697SOL    HW1 2119   0.664   0.564   0.176 -0.0792  1.3978 -1.7478
  697SOL    HW2 2120   0.570   0.480   0.092  0.7007  0.6808 -1.9198
  698SOL     OW 2121   1.062   2.628   0.187 -0.6409 -0.0799 -0.3419
  698SOL    HW1 2122   0.976   2.621   0.146 -0.2170  1.6072 -1.6283
  698SOL    HW2 2123   1.122   2.592   0.121 -0.4091 -2.4577  1.0498
  699SOL     OW 2124   1.384   2.417   0.346  0.2464  0.3834  0.8306
  699SOL    HW1 2125   1.400   2.327   0.319 -1.3921  0.7186 -1.5941
  699SOL    HW2 2126   1.300   2.413   0.392  0.0999  0.6863  0.5923
  700SOL     OW 2127   3.371   2.264   0.423  0.8021  0.8456  0.0404
  700SOL    HW1 2128   3.450   2.231   0.466  2.0949  1.0479 -2.0352
  700SOL    HW2 2129   3.320   2.302   0.494  2.0835 -0.1853  1.6082
  701SOL     OW 2130   2.219   2.103   1.571  0.2086  0.7958 -0.1091
  701SOL    HW1 2131   2.158   2.176   1.564 -2.0483 -1.0229 -0.3774
  701SOL    HW2 2132   2.219   2.080   1.664  2.0011  1.9308  0.2294
  702SOL     OW 2133   0.666   4.275   0.326 -0.0963 -0.3501  0.4480
  702SOL    HW1 2134   0.592   4.311   0.374 -1.2430 -0.9281 -0.8121
  702SOL    HW2 2135   0.714   4.225   0.391 -0.5042  0.4763  1.4122
  703SOL     OW 2136   0.044   0.516   0.486  0.1016 -0.3661  0.6080
  703SOL    HW1 2137   0.126   0.540   0.528 -1.2987  3.3839  1.6068
  703SOL    HW2 2138  -0.005   0.470   0.555  0.8639 -1.6360  0.3441
  704SOL     OW 2139   0.399   0.564   1.873  0.0850  0.2474  0.4397
  704SOL    HW1 2140   0.402   0.516   1.956  0.2481 -1.8235 -0.6863
  704SOL    HW2 2141   0.490   0.570   1.846 -0.1447 -1.8354 -1.0064
  705SOL     OW 2142   3.558   3.960   1.069  0.5704  0.5624  0.5039
  705SOL    HW1 2143   3.620   3.894   1.040  0.5851  0.7949 -0.0118
  705SOL    HW2 2144   3.484   3.910   1.105  0.2819  0.2435 -0.4996
  706SOL     OW 2145   1.045   3.063   0.842 -0.3614  0.1884  0.2329
  706SOL    HW1 2146   1.019   3.054   0.750  1.0499  0.1470 -0.1780
  706SOL    HW2 2147   1.018   3.151   0.866 -1.6397 -0.1418  0.0949
  707SOL     OW 2148   3.521   2.020   2.231  0.0353  0.2489 -0.2038
  707SOL    HW1 2149   3.508   2.005   2.137  0.3746 -1.3568 -0.0313
  707SOL    HW2 2150   3.432   2.023   2.267 -0.1087 -2.3242 -0.1788
  708SOL     OW 2151   3.050   2.855   2.148  0.0879  0.2901  0.0802
  708SOL    HW1 2152   3.083   2.927   2.202  2.0129  0.1886 -0.8536
  708SOL    HW2 2153   3.109   2.855   2.072  1.5268 -3.5585  0.9730
  709SOL     OW 2154   4.206   2.602   0.264 -0.0181  0.1816  0.0521
  709SOL    HW1 2155   4.139   2.658   0.302 -0.5709 -0.1278 -0.4627
  709SOL    HW2 2156   4.244   2.556   0.339 -0.8841 -0.1941  0.2627
  710SOL     OW 2157   0.900   3.658   0.636 -0.3981 -0.2203 -0.2382
  710SOL    HW1 2158   0.847   3.732   0.667  1.2464  0.0398  2.2184
  710SOL    HW2 2159   0.863   3.582   0.681  0.3180 -0.2609  0.2994
  711SOL     OW 2160   0.522   3.070   0.513 -0.6111 -0.0808 -0.7139
  711SOL    HW1 2161   0.549   2.978   0.519 -0.6978 -0.1079 -0.7444
  711SOL    HW2 2162   0.580   3.107   0.446  0.0955  0.1290 -0.0101
  712SOL     OW 2163   1.950   1.862   2.668 -0.2789  0.1692 -1.0083
  712SOL    HW1 2164   1.882   1.822   2.614 -0.6689  1.3011 -1.3722
  712SOL    HW2 2165   1.903   1.898   2.743  0.1813 -0.8080 -0.2169
  713SOL     OW 2166   3.922   0.287   1.228  0.2749 -0.0323 -0.1964
  713SOL    HW1 2167   3.874   0.220   1.277  0.5937 -0.4079 -0.3995
  713SOL    HW2 2168   3.883   0.369   1.257  0.7726 -0.2141  1.0352
  714SOL     OW 2169   0.799   0.552   0.705  0.0806  0.0511 -0.1717
  714SOL    HW1 2170   0.775   0.623   0.647 -3.5105  0.9658  2.1154
  714SOL    HW2 2171   0.874   0.584   0.754 -0.3544  1.5443 -0.4539
  715SOL     OW 2172   3.475   0.908   1.714  0.2174 -0.1521 -0.9658
  715SOL    HW1 2173   3.557   0.889   1.668  0.4443  1.7419 -1.4444
  715SOL    HW2 2174   3.501   0.955   1.793 -0.3940  0.7937 -1.3036
  716SOL     OW 2175   0.156   0.361   0.870  0.5490 -0.0966  0.0182
  716SOL    HW1 2176   0.123   0.272   0.883  3.1249 -1.3306 -1.1621
  716SOL    HW2 2177   0.184   0.389   0.958 -0.9201 -0.1434  0.5151
  717SOL     OW 2178   1.268   1.114   0.717  0.0026 -0.5241  0.0741
  717SOL    HW1 2179   1.230   1.095   0.803 -0.5743 -2.3277 -0.5254
  717SOL    HW2 2180   1.213   1.184   0.681  0.7236  0.8070  1.4492
  718SOL     OW 2181   3.743   1.625   0.449 -0.2605 -0.1007  0.3234
  718SOL    HW1 2182   3.705   1.691   0.508  0.9302 -0.9263  2.1185
  718SOL    HW2 2183   3.686   1.549   0.459  0.7092 -0.7076  1.5609
  719SOL     OW 2184   2.839   0.553   2.614 -0.4388  0.8594  0.3790
  719SOL    HW1 2185   2.844   0.600   2.531 -2.5508 -1.1279 -1.0138
  719SOL    HW2 2186   2.903   0.482   2.606 -1.8193 -0.3613 -0.3556
  720SOL     OW 2187   2.318   2.913   0.595 -0.4490 -0.2619  0.3121
  720SOL    HW1 2188   2.296   2.906   0.502  1.7694  1.1682 -0.3848
  720SOL    HW2 2189   2.234   2.930   0.638 -1.5877 -1.4056 -1.3268
  721SOL     OW 2190   0.027   1.701   0.101 -0.0100  0.0860 -0.3213
  721SOL    HW1 2191   0.022   1.700   0.197 -0.0009 -1.2112 -0.3096
  721SOL    HW2 2192   0.031   1.608   0.077 -0.8384  0.3621 -1.6192
  722SOL     OW 2193   0.911   3.129   1.713  0.4335  0.3743 -0.4816
  722SOL    HW1 2194   0.842   3.136   1.779 -0.7469  1.2466 -1.7458
  722SOL    HW2 2195   0.919   3.034   1.697  1.2578  0.0870  1.3757
  723SOL     OW 2196   3.668   1.689   0.180 -0.1510 -0.0687  0.2404
  723SOL    HW1 2197   3.682   1.684   0.274 -2.2710 -0.8495  0.5597
  723SOL    HW2 2198   3.659   1.782   0.162  0.5837  0.1110  0.7258
  724SOL     OW 2199   1.962   0.529   0.347  0.7023  0.0356  0.1009
  724SOL    HW1 2200   2.010   0.483   0.277 -0.7293 -0.9219 -0.2814
  724SOL    HW2 2201   1.908   0.462   0.388 -0.6443  1.1500  0.2311
  725SOL     OW 2202   2.434   0.433   2.441  0.3456  0.0666  0.1640
  725SOL    HW1 2203   2.353   0.481   2.423  1.5803  2.0245 -0.5432
  725SOL    HW2 2204   2.473   0.479   2.515  1.0569 -0.5259  0.1658
  726SOL     OW 2205   0.013   4.416   1.716  0.3760 -0.2693  0.0751
  726SOL    HW1 2206  -0.046   4.491   1.723 -1.0827 -1.4071  0.4117
  726SOL    HW2 2207   0.028   4.407   1.622 -0.2915 -0.1828 -0.0451
  727SOL     OW 2208   3.347   3.811   0.301  0.3820 -0.1417  0.7052
  727SOL    HW1 2209   3.307   3.730   0.333 -0.0274 -1.5766 -2.9216
  727SOL    HW2 2210   3.429   3.782   0.260  1.8308  1.7984  2.0871
  728SOL     OW 2211   0.664   2.818   0.491  0.8755 -0.4077 -0.0140
  728SOL    HW1 2212   0.637   2.766   0.567 -0.3002 -1.1200 -0.8698
  728SOL    HW2 2213   0.749   2.781   0.466 -0.9254 -3.7621 -2.0434
  729SOL     OW 2214   0.862   3.269   0.481 -0.3057 -0.4008 -0.3558
  729SOL    HW1 2215   0.954   3.279   0.457 -0.4136 -1.0421 -1.0474
  729SOL    HW2 2216   0.815   3.262   0.398 -0.7961 -1.5976 -0.0055
  730SOL     OW 2217   4.432   0.468   1.152 -0.6476  0.2930 -0.5058
  730SOL    HW1 2218   4.443   0.562   1.137  1.2378 -0.1357 -2.3368
  730SOL    HW2 2219   4.368   0.440   1.086 -0.1094  0.0867 -0.9545
  731SOL     OW 2220   2.839   2.206   2.620 -0.7650 -0.0620 -0.0188
  731SOL    HW1 2221   2.863   2.180   2.709  0.7129 -2.5970 -1.0538
  731SOL    HW2 2222   2.771   2.144   2.594  1.5750 -2.0512 -1.9286
  732SOL     OW 2223   0.547   2.151   1.335 -0.2317 -0.0307 -0.3345
  732SOL    HW1 2224   0.625   2.199   1.362 -0.3625 -0.0816  0.1592
  732SOL    HW2 2225   0.580   2.065   1.308 -0.1104 -0.0467 -0.1435
  733SOL     OW 2226   0.870   0.826   0.923  0.1552  0.2544 -0.0029
  733SOL    HW1 2227   0.930   0.774   0.871  0.4980 -0.1712  0.8009
  733SOL    HW2 2228   0.867   0.782   1.008 -1.0030  0.4746  0.0962
  734SOL     OW 2229   1.125   2.026   1.169  0.3236  0.1523 -0.2458
  734SOL    HW1 2230   1.070   2.021   1.246  0.8149  0.3293  0.1220
  734SOL    HW2 2231   1.164   2.113   1.172  3.3975 -1.1297  1.4615
  735SOL     OW 2232   1.583   4.172   0.086 -0.2877 -0.0106  0.2927
  735SOL    HW1 2233   1.600   4.238   0.018 -1.1298  1.7249  1.6664
  735SOL    HW2 2234   1.586   4.222   0.168  0.6838 -2.0311  1.5458
  736SOL     OW 2235   2.855   4.348   2.077  0.3116 -0.3591  0.0628
  736SOL    HW1 2236   2.796   4.283   2.117 -1.6697  0.2395 -1.7133
  736SOL    HW2 2237   2.834   4.429   2.123 -0.0036 -0.2151 -0.3336
  737SOL     OW 2238   1.661   0.309   2.617 -0.1137 -0.8922  0.3724
  737SOL    HW1 2239   1.653   0.270   2.704  1.4391  0.1345  1.0164
  737SOL    HW2 2240   1.729   0.258   2.574  2.1928  1.1495  1.3471
  738SOL     OW 2241   3.312   4.101   2.798  0.0749  1.1947 -0.0434
  738SOL    HW1 2242   3.240   4.082   2.738  0.7039 -0.1756 -0.3939
  738SOL    HW2 2243   3.290   4.054   2.879 -0.0160  1.7763  0.2767
  739SOL     OW 2244   1.057   1.489   2.093 -0.1890  0.3555  0.0856
  739SOL    HW1 2245   1.016   1.442   2.166  1.0725  0.2269  0.7328
  739SOL    HW2 2246   1.142   1.448   2.082 -0.2122  0.6166 -1.2393
  740SOL     OW 2247   1.443   3.969   2.162 -0.2398 -0.5337 -0.0196
  740SOL    HW1 2248   1.496   4.045   2.137 -1.0557 -0.2283 -0.8395
  740SOL    HW2 2249   1.477   3.897   2.109 -0.4034 -0.4205 -0.2778
  741SOL     OW 2250   2.587   3.088   0.923 -0.1215 -0.2308  0.3648
  741SOL    HW1 2251   2.512   3.114   0.976 -0.6026 -1.6615  0.4472
  741SOL    HW2 2252   2.548   3.046   0.846  0.5862 -0.1589 -0.0365
  742SOL     OW 2253   3.527   0.535   1.917 -0.1672  0.3276  0.1464
  742SOL    HW1 2254   3.585   0.610   1.908 -2.0122  1.8141  0.1494
  742SOL    HW2 2255   3.561   0.487   1.993  0.5522  1.6258  0.6634
  743SOL     OW 2256   2.551   2.628   0.331 -0.0457  0.7168  0.6780
  743SOL    HW1 2257   2.616   2.593   0.270 -0.6574 -1.4307  1.1786
  743SOL    HW2 2258   2.558   2.723   0.321  1.1842  0.4812 -1.3276
  744SOL     OW 2259   0.266   3.501   2.503  0.0767 -0.2693 -0.3051
  744SOL    HW1 2260   0.217   3.426   2.470 -0.3675  0.6000 -1.7107
  744SOL    HW2 2261   0.278   3.483   2.596 -2.2607 -0.8574 -0.0742
  745SOL     OW 2262   2.499   2.440   3.107  0.2247 -0.3981 -0.0454
  745SOL    HW1 2263   2.492   2.479   3.020 -0.9256 -1.4481 -0.4475
  745SOL    HW2 2264   2.427   2.377   3.111  0.3217 -0.4421  1.6345
  746SOL     OW 2265   0.931   4.186   2.396  0.6437 -0.2471  0.1178
  746SOL    HW1 2266   0.878   4.195   2.316 -0.9113  0.4326  1.1581
  746SOL    HW2 2267   1.021   4.201   2.368  0.1950 -0.6100 -1.5962
  747SOL     OW 2268   3.336   2.928   3.086  0.1230 -0.3210  0.0921
  747SOL    HW1 2269   3.296   2.842   3.092 -0.7894  0.1884  3.8352
  747SOL    HW2 2270   3.415   2.914   3.034  0.2107 -3.5170  0.8921
  748SOL     OW 2271   2.905   3.885   2.064 -0.2557 -0.4654 -0.0833
  748SOL    HW1 2272   2.826   3.898   2.011 -0.3814 -0.1370  0.1806
  748SOL    HW2 2273   2.943   3.803   2.031  0.3961  0.3862 -1.5972
  749SOL     OW 2274   2.529   0.812   1.040 -0.5647 -0.6255  0.1081
  749SOL    HW1 2275   2.462   0.869   1.077 -1.7336 -0.1936 -2.4659
  749SOL    HW2 2276   2.493   0.724   1.051 -1.6827 -0.3896 -1.3619
  750SOL     OW 2277   2.098   1.226   3.093 -0.4617 -0.1312 -0.3203
  750SOL    HW1 2278   2.024   1.272   3.053 -0.1419  0.7878  0.1039
  750SOL    HW2 2279   2.101   1.260   3.183 -0.3622 -1.1770  0.0881
  751SOL     OW 2280   1.039   1.628   1.068 -0.7604  0.5871 -0.0585
  751SOL    HW1 2281   0.981   1.701   1.049 -0.2488  0.5380 -2.0982
  751SOL    HW2 2282   1.085   1.653   1.148 -1.3448  1.9986 -0.1443
  752SOL     OW 2283   3.816   2.416   1.672  0.0943 -0.1878 -0.7487
  752SOL    HW1 2284   3.738   2.361   1.675 -0.7619  0.9465  2.3630
  752SOL    HW2 2285   3.887   2.361   1.705 -0.7959  0.4081  2.5407
  753SOL     OW 2286   3.369   2.489   2.134 -0.1549  0.1061  0.3032
  753SOL    HW1 2287   3.295   2.498   2.075  1.2068  0.4452 -1.4344
  753SOL    HW2 2288   3.443   2.467   2.077  1.4829  1.6824  1.7036
  754SOL     OW 2289   3.058   3.765   0.217 -0.1419  0.2929 -0.0078
  754SOL    HW1 2290   3.058   3.858   0.240  1.9764  1.3343 -3.4948
  754SOL    HW2 2291   3.151   3.740   0.218 -0.5395 -1.3389 -0.7262
  755SOL     OW 2292   1.206   1.843   1.751  0.0307 -0.0133 -0.4877
  755SOL    HW1 2293   1.227   1.750   1.757 -0.0580 -0.0936 -1.3682
  755SOL    HW2 2294   1.139   1.856   1.819  0.7654 -0.3702  0.3228
  756SOL     OW 2295   3.248   3.854   2.367  0.4815  0.1150 -0.5300
  756SOL    HW1 2296   3.234   3.852   2.272  3.3634 -0.2630 -1.0173
  756SOL    HW2 2297   3.262   3.763   2.391 -1.6530  0.0128  0.5841
  757SOL     OW 2298   0.800   4.465   2.593 -0.1300 -0.0974 -0.0676
  757SOL    HW1 2299   0.777   4.453   2.501  0.8710  0.0205 -0.3494
  757SOL    HW2 2300   0.756   4.547   2.618 -0.5826 -0.2431 -0.3707
  758SOL     OW 2301   3.021   1.661   2.448  0.0674 -0.2674  0.1108
  758SOL    HW1 2302   3.057   1.694   2.530 -0.6844 -2.0357  1.1901
  758SOL    HW2 2303   3.098   1.637   2.396  0.7023  3.3500 -0.9286
  759SOL     OW 2304   1.698   0.332   2.186  0.2378  0.0084  0.3739
  759SOL    HW1 2305   1.783   0.353   2.225  0.2826 -1.8012  1.3626
  759SOL    HW2 2306   1.709   0.353   2.093  1.0731  1.7121  0.8072
  760SOL     OW 2307   0.133   1.779   1.299  0.3492 -0.1937  0.0156
  760SOL    HW1 2308   0.182   1.821   1.369  1.8238  0.7688 -1.5278
  760SOL    HW2 2309   0.170   1.690   1.295 -1.8796 -1.3559  2.4173
  761SOL     OW 2310   2.779   2.897   0.992 -0.0300  0.7074  0.5719
  761SOL    HW1 2311   2.847   2.926   0.931  0.4654 -0.5122  0.5177
  761SOL    HW2 2312   2.703   2.950   0.971  0.5587  1.2829 -0.1521
  762SOL     OW 2313   2.797   4.232   1.372  0.6876  0.0883  0.1705
  762SOL    HW1 2314   2.714   4.258   1.332  1.0603  2.0689  0.5917
  762SOL    HW2 2315   2.859   4.299   1.344  2.1298 -1.2289  0.0460
  763SOL     OW 2316   1.060   1.680   3.104 -0.4334  0.3561 -0.2274
  763SOL    HW1 2317   1.069   1.749   3.039 -2.2447  0.5769 -0.3161
  763SOL    HW2 2318   1.064   1.725   3.188 -0.7025  0.4508 -0.2637
  764SOL     OW 2319   4.265   4.252   2.550 -0.6355 -0.2212  0.2818
  764SOL    HW1 2320   4.319   4.331   2.542 -1.8073  0.9077  2.6238
  764SOL    HW2 2321   4.269   4.229   2.643 -2.9465 -0.9658  0.2584
  765SOL     OW 2322   3.541   2.669   1.341  0.0762 -0.6335 -0.1590
  765SOL    HW1 2323   3.558   2.614   1.418 -1.8883 -0.2812  0.5981
  765SOL    HW2 2324   3.545   2.609   1.267 -0.5622 -1.5231  0.5022
  766SOL     OW 2325   2.555   3.182   2.996  0.2188 -0.3404 -0.5465
  766SOL    HW1 2326   2.617   3.254   2.991 -0.3118  0.0948 -0.9280
  766SOL    HW2 2327   2.489   3.211   3.059 -1.6737  0.8456 -2.9152
  767SOL     OW 2328   3.330   2.678   2.882  0.7708  0.0550  0.1482
  767SOL    HW1 2329   3.354   2.600   2.932 -2.3260 -0.9874  0.1961
  767SOL    HW2 2330   3.406   2.736   2.891  2.4369 -2.1706  1.6491
  768SOL     OW 2331   1.331   2.710   2.108  0.8313 -0.2492 -0.3061
  768SOL    HW1 2332   1.288   2.673   2.185 -0.8409 -0.2456 -1.2082
  768SOL    HW2 2333   1.399   2.767   2.144  1.3987 -1.7613  1.1291
  769SOL     OW 2334   4.269   4.232   1.120 -0.1431 -0.0785 -0.8698
  769SOL    HW1 2335   4.310   4.174   1.184 -3.2248 -0.5413  0.8974
  769SOL    HW2 2336   4.203   4.281   1.171  0.6669  3.3046 -2.7521
  770SOL     OW 2337   0.631   0.678   1.056 -0.1887  0.1542  0.8719
  770SOL    HW1 2338   0.585   0.715   0.981 -0.2596 -0.5218  0.5772
  770SOL    HW2 2339   0.682   0.751   1.092  1.4078  0.0443 -1.0099
  771SOL     OW 2340   4.290   0.775   1.772 -0.0703  0.1713  0.3593
  771SOL    HW1 2341   4.251   0.709   1.715  0.3260  1.2042 -1.1702
  771SOL    HW2 2342   4.216   0.815   1.818 -0.4792 -0.0965 -0.0695
  772SOL     OW 2343   2.040   1.072   2.763  0.0778  0.0693  0.4603
  772SOL    HW1 2344   1.988   1.153   2.769  1.7119  1.3225 -1.1446
  772SOL    HW2 2345   2.084   1.065   2.847  0.4782  1.2782  0.3665
  773SOL     OW 2346   2.736   3.563   1.877  0.2259  0.0065  0.0923
  773SOL    HW1 2347   2.712   3.616   1.952  0.1441 -1.4061  1.1042
  773SOL    HW2 2348   2.822   3.595   1.850 -0.1438  1.1159  0.2021
  774SOL     OW 2349   3.673   0.798   2.955 -0.0249 -0.1989  0.0389
  774SOL    HW1 2350   3.709   0.722   2.910 -0.2406  0.1911 -0.8186
  774SOL    HW2 2351   3.736   0.869   2.936  0.5844 -0.3303  1.4749
  775SOL     OW 2352   1.126   2.529   0.460  0.1700 -0.1357  0.1512
  775SOL    HW1 2353   1.079   2.559   0.383  0.2323  0.7074  0.4298
  775SOL    HW2 2354   1.121   2.602   0.521  2.1738  0.1444  0.0436
  776SOL     OW 2355   1.906   4.405   0.345 -0.1128 -0.2760  0.0418
  776SOL    HW1 2356   1.897   4.316   0.378 -0.8700 -0.4151 -0.5258
  776SOL    HW2 2357   1.964   4.448   0.408  2.6446 -1.9535 -1.1668
  777SOL     OW 2358   2.072   0.733   1.772  0.2281  0.4321 -0.6523
  777SOL    HW1 2359   2.147   0.769   1.724  0.3867  0.8048 -0.1362
  777SOL    HW2 2360   2.111   0.691   1.849 -0.1179  1.0258 -0.1408
  778SOL     OW 2361   1.505   3.342   1.997 -0.0848  0.6797  0.3184
  778SOL    HW1 2362   1.468   3.378   1.916 -0.7986 -1.2674 -0.2694
  778SOL    HW2 2363   1.439   3.281   2.029  0.6959  0.5408  1.7574
  779SOL     OW 2364   3.218   2.920   2.816 -0.3510  0.2510 -0.3368
  779SOL    HW1 2365   3.259   2.837   2.841  0.3936  0.5607 -0.4927
  779SOL    HW2 2366   3.158   2.939   2.887  0.4560  0.2396  0.3683
  780SOL     OW 2367   2.580   2.194   2.005  0.5760 -0.0374 -0.0670
  780SOL    HW1 2368   2.614   2.149   2.081  0.5483 -0.8992 -0.5540
  780SOL    HW2 2369   2.533   2.270   2.041  1.2825  0.0403  0.7098
  781SOL     OW 2370   2.679   0.832   1.324 -0.1111 -0.2358  0.1317
  781SOL    HW1 2371   2.719   0.827   1.411 -0.5217 -0.7560  0.2974
  781SOL    HW2 2372   2.746   0.799   1.264  0.3147  0.4835  0.1949
  782SOL     OW 2373   3.246   2.221   2.862  0.5573  0.3192  0.4260
  782SOL    HW1 2374   3.296   2.291   2.905  0.3767  1.4237 -1.0907
  782SOL    HW2 2375   3.154   2.245   2.876  0.4439 -0.6038  1.4285
  783SOL     OW 2376   0.414   3.592   0.227  0.3186  0.1945  0.0881
  783SOL    HW1 2377   0.340   3.592   0.166 -0.4278  0.3346  0.9678
  783SOL    HW2 2378   0.431   3.500   0.245 -0.5039  0.1675  0.8606
  784SOL     OW 2379   4.171   2.246   2.636 -0.2139  0.0873 -0.3672
  784SOL    HW1 2380   4.106   2.300   2.591 -1.7932 -1.1966  0.3010
  784SOL    HW2 2381   4.234   2.309   2.671  0.7185  1.2150 -3.6714
  785SOL     OW 2382   0.856   3.628   0.983  0.1665 -0.3050  0.2927
  785SOL    HW1 2383   0.865   3.719   1.011 -3.5175  0.6722 -1.1547
  785SOL    HW2 2384   0.946   3.593   0.985  1.8474  3.5383  0.1662
  786SOL     OW 2385   3.075   1.315   1.807 -0.2200 -0.6212  0.6828
  786SOL    HW1 2386   3.097   1.223   1.814 -2.1732 -1.4138 -1.8633
  786SOL    HW2 2387   2.982   1.316   1.782  0.4917  1.8191 -2.6359
  787SOL     OW 2388   2.660   0.302   0.935  0.1318 -0.3223  0.2548
  787SOL    HW1 2389   2.579   0.300   0.884 -0.5429  0.0865  1.2724
  787SOL    HW2 2390   2.645   0.241   1.007  0.3466  0.4682  0.9912
  788SOL     OW 2391   1.741   2.275   0.897  0.8720  0.2948  0.7408
  788SOL    HW1 2392   1.705   2.271   0.809  1.1075  0.7463  0.6216
  788SOL    HW2 2393   1.673   2.317   0.949  0.9664  0.5647  0.6489
  789SOL     OW 2394   3.176   2.935   2.533 -0.1215 -0.3143  0.0352
  789SOL    HW1 2395   3.225   2.954   2.612  0.1234  1.4283 -0.5045
  789SOL    HW2 2396   3.139   2.848   2.548  1.5173 -0.8483  1.2448
  790SOL     OW 2397   1.904   2.185   1.100  0.0425  0.0983  0.1919
  790SOL    HW1 2398   1.894   2.090   1.100  0.1014  0.0583 -1.7452
  790SOL    HW2 2399   1.861   2.214   1.020  0.2514  1.6981  0.6186
  791SOL     OW 2400   2.801   0.919   0.437 -0.0384 -0.5797  0.4432
  791SOL    HW1 2401   2.767   0.850   0.380  0.5920 -1.3587  1.0051
  791SOL    HW2 2402   2.777   0.892   0.525  1.8407 -1.0705  0.8520
  792SOL     OW 2403   1.198   1.487   0.319 -0.3219 -0.5207  0.7453
  792SOL    HW1 2404   1.231   1.558   0.263 -0.3110 -2.6600 -2.2491
  792SOL    HW2 2405   1.276   1.435   0.339 -0.9162 -2.5736 -1.7359
  793SOL     OW 2406   3.167   2.494   0.105  0.6965  0.3894 -0.5493
  793SOL    HW1 2407   3.159   2.496   0.010  0.5163 -2.3671 -0.6885
  793SOL    HW2 2408   3.257   2.465   0.121  1.2288  2.3305  0.1982
  794SOL     OW 2409   4.279   0.546   2.308 -0.4914 -0.2355 -0.8212
  794SOL    HW1 2410   4.310   0.580   2.224  0.1592 -0.1465 -0.5467
  794SOL    HW2 2411   4.262   0.453   2.291 -0.1796 -0.2605 -1.0003
  795SOL     OW 2412   3.151   2.125   0.340  0.2551  0.1856 -0.3760
  795SOL    HW1 2413   3.217   2.192   0.359 -0.1111 -0.0547  1.9053
  795SOL    HW2 2414   3.125   2.090   0.425 -2.9313  0.3564 -1.1265
  796SOL     OW 2415   0.892   4.371   2.853  0.6332 -0.3102 -0.7861
  796SOL    HW1 2416   0.883   4.279   2.828  0.9591 -0.4192 -0.5090
  796SOL    HW2 2417   0.860   4.420   2.777 -1.0054 -0.6616 -0.3539
  797SOL     OW 2418   3.668   3.485   0.065  0.0744  0.3829 -0.0853
  797SOL    HW1 2419   3.616   3.562   0.045 -1.0085 -0.2005  0.4189
  797SOL    HW2 2420   3.720   3.510   0.141 -1.5586  0.0823  1.1783
  798SOL     OW 2421   1.060   1.807   1.526  0.1939  0.3194  0.2662
  798SOL    HW1 2422   1.117   1.827   1.600  0.3639  1.5925 -0.1921
  798SOL    HW2 2423   0.983   1.765   1.566  0.9932 -0.5183  0.9769
  799SOL     OW 2424   2.545   1.252   1.041 -0.6316  0.2051  0.2649
  799SOL    HW1 2425   2.567   1.208   1.123  1.0638  2.7161  1.2899
  799SOL    HW2 2426   2.535   1.344   1.065  0.9382  1.2104 -2.4515
  800SOL     OW 2427   2.277   1.965   2.065 -0.1270  0.0720  0.0075
  800SOL    HW1 2428   2.268   1.879   2.024  1.3673 -0.0877 -0.0331
  800SOL    HW2 2429   2.330   2.016   2.004  0.0891  0.6037  0.6259
  801SOL     OW 2430   3.817   4.400   0.143  0.6279 -0.5982 -0.5150
  801SOL    HW1 2431   3.727   4.431   0.147  0.4401 -1.1761 -0.1871
  801SOL    HW2 2432   3.810   4.306   0.127  1.1813 -0.5677 -0.9765
  802SOL     OW 2433   0.907   3.558   1.973  0.4209  0.0548  1.1967
  802SOL    HW1 2434   0.881   3.593   1.888  3.5947  0.2397  0.1637
  802SOL    HW2 2435   0.929   3.635   2.026 -1.8100 -0.0415  2.3642
  803SOL     OW 2436   2.391   2.612   1.648 -0.6196 -0.0775  0.5087
  803SOL    HW1 2437   2.420   2.529   1.687  2.0425 -0.2202 -1.5063
  803SOL    HW2 2438   2.333   2.585   1.577  1.7253 -0.4574 -1.3783
  804SOL     OW 2439   1.105   2.649   1.223 -0.0584 -0.5358 -0.6731
  804SOL    HW1 2440   1.155   2.589   1.278  0.0724 -0.6267 -0.8925
  804SOL    HW2 2441   1.163   2.724   1.211 -0.3222 -0.2486 -0.1816
  805SOL     OW 2442   1.812   1.940   2.873  0.3802 -0.3823  0.3964
  805SOL    HW1 2443   1.823   1.950   2.968  0.4752  0.2214  0.3306
  805SOL    HW2 2444   1.723   1.970   2.855  1.0553  1.5580  0.0441
  806SOL     OW 2445   1.829   2.834   1.540 -0.3506  0.0264  0.0070
  806SOL    HW1 2446   1.807   2.847   1.448 -0.3910  0.8979  0.1290
  806SOL    HW2 2447   1.766   2.888   1.588  0.1464  0.1694  0.5110
  807SOL     OW 2448   0.897   2.467   1.055 -0.4047 -0.1857  0.0495
  807SOL    HW1 2449   0.927   2.547   1.099  1.0296  0.1044 -1.3475
  807SOL    HW2 2450   0.845   2.499   0.981  0.2293 -0.5131 -0.5542
  808SOL     OW 2451   0.290   0.550   2.493 -0.2951  0.2439  0.0549
  808SOL    HW1 2452   0.244   0.470   2.469  1.1175 -0.3828 -0.6705
  808SOL    HW2 2453   0.381   0.523   2.505  0.4117  1.8922 -1.1869
  809SOL     OW 2454   3.080   0.042   1.249  0.1579 -0.5588  0.1169
  809SOL    HW1 2455   3.090  -0.050   1.224  0.3711 -0.4861 -0.0713
  809SOL    HW2 2456   3.160   0.084   1.218  0.0925 -0.3229  0.2660
  810SOL     OW 2457   1.299   0.916   2.219  0.3148 -0.1112 -0.0716
  810SOL    HW1 2458   1.321   1.008   2.201 -0.4032  0.2017  0.6367
  810SOL    HW2 2459   1.215   0.919   2.264 -0.0365 -1.1629 -0.6234
  811SOL     OW 2460   0.851   3.200   2.786 -0.0150  0.0549  0.4695
  811SOL    HW1 2461   0.833   3.282   2.740  0.1196 -0.4926 -0.5971
  811SOL    HW2 2462   0.944   3.205   2.809 -0.1189  0.3966  0.8137
  812SOL     OW 2463   1.181   2.533   2.574 -0.1837 -0.7266  0.6470
  812SOL    HW1 2464   1.098   2.519   2.620  0.5930  0.1467  2.4083
  812SOL    HW2 2465   1.222   2.606   2.621  1.5174 -1.0528 -0.2784
  813SOL     OW 2466   4.366   1.820   0.762  0.3854  0.0819 -0.0165
  813SOL    HW1 2467   4.334   1.767   0.835  1.7455  0.4011  0.8483
  813SOL    HW2 2468   4.415   1.758   0.707  0.4183  0.0841  0.0104
  814SOL     OW 2469   0.691   0.465   3.135 -0.2674  0.5891  0.0794
  814SOL    HW1 2470   0.685   0.550   3.178  2.0159  0.5294  0.6249
  814SOL    HW2 2471   0.758   0.476   3.067 -0.1268 -0.6861 -0.0230
  815SOL     OW 2472   2.541   3.411   1.428 -0.3353  1.0253  0.3947
  815SOL    HW1 2473   2.499   3.488   1.389  1.4068  2.0547  0.4390
  815SOL    HW2 2474   2.563   3.438   1.517 -1.3265 -0.1800  1.0280
  816SOL     OW 2475   2.228   2.641   2.758 -0.4260 -0.2571  0.3908
  816SOL    HW1 2476   2.168   2.604   2.694 -2.2164  1.6119  0.8782
  816SOL    HW2 2477   2.287   2.697   2.707 -1.1427  0.3701  0.2384
  817SOL     OW 2478   3.869   0.973   2.908  0.0207 -0.5389  0.2572
  817SOL    HW1 2479   3.959   0.942   2.899 -0.3461 -1.6904  0.3950
  817SOL    HW2 2480   3.877   1.060   2.947  1.2955  1.1720 -3.3338
  818SOL     OW 2481   1.274   2.388   0.916  0.6552 -0.6256 -0.2571
  818SOL    HW1 2482   1.248   2.478   0.894 -0.0656 -0.9875 -0.9210
  818SOL    HW2 2483   1.370   2.393   0.923  1.1214 -0.5983 -4.3762
  819SOL     OW 2484   2.242   2.271   2.006 -0.0255  0.2452  0.4475
  819SOL    HW1 2485   2.243   2.362   1.976 -2.9781  0.3601  0.4357
  819SOL    HW2 2486   2.307   2.269   2.076  2.0470  1.6478 -1.2944
  820SOL     OW 2487   1.635   1.468   2.896 -0.4252  0.2831  0.2720
  820SOL    HW1 2488   1.559   1.411   2.882 -0.5308  0.0364  1.6476
  820SOL    HW2 2489   1.707   1.407   2.915 -0.2255  0.5636  0.4178
  821SOL     OW 2490   1.882   0.430   1.467  0.0371  0.2919 -0.2122
  821SOL    HW1 2491   1.885   0.425   1.563 -1.0406  0.1233 -0.1779
  821SOL    HW2 2492   1.835   0.511   1.449 -2.5142 -1.1241 -0.5250
  822SOL     OW 2493   3.838   0.578   2.827 -0.1395  0.5174 -0.0579
  822SOL    HW1 2494   3.919   0.538   2.796 -1.5994 -0.9552 -2.2144
  822SOL    HW2 2495   3.791   0.507   2.871 -1.2684  0.7147 -0.9038
  823SOL     OW 2496   3.986   4.198   0.331 -1.1745 -0.1667 -0.1914
  823SOL    HW1 2497   3.999   4.248   0.411 -1.5533  0.2800 -0.4029
  823SOL    HW2 2498   4.051   4.231   0.270 -0.9531 -0.4372 -0.1068
  824SOL     OW 2499   0.790   3.952   1.202 -0.5850  0.6613 -0.9646
  824SOL    HW1 2500   0.744   3.873   1.231 -0.2026  1.0329  0.7695
  824SOL    HW2 2501   0.722   4.020   1.201 -0.7129  0.5319 -1.5208
  825SOL     OW 2502   3.204   2.033   1.511  0.0632 -0.2993 -0.6744
  825SOL    HW1 2503   3.109   2.031   1.514 -0.0356 -1.9912 -2.7091
  825SOL    HW2 2504   3.232   1.970   1.577 -0.1659  0.6248  0.3341
  826SOL     OW 2505   1.061   2.697   0.891  0.0364 -0.2648  0.2830
  826SOL    HW1 2506   1.140   2.708   0.945  1.2815 -0.6855 -1.3559
  826SOL    HW2 2507   0.994   2.749   0.935  1.3954  0.6064  1.4063
  827SOL     OW 2508   2.406   0.930   3.074  0.2890  0.4999 -0.1676
  827SOL    HW1 2509   2.343   0.957   3.008  0.5554 -2.5289 -1.8509
  827SOL    HW2 2510   2.359   0.866   3.128  1.3541 -0.5038 -0.3645
  828SOL     OW 2511   0.071   4.252   0.388  0.5864 -0.4837  0.2674
  828SOL    HW1 2512   0.097   4.343   0.371 -0.9322 -0.2243 -0.8643
  828SOL    HW2 2513   0.140   4.199   0.348  0.6602  0.1720 -0.4850
  829SOL     OW 2514   1.063   2.060   1.417  0.4470  0.7144 -0.2177
  829SOL    HW1 2515   1.005   2.126   1.455 -1.5605 -1.0655  0.0051
  829SOL    HW2 2516   1.044   1.980   1.467  0.8934 -0.6419 -2.1147
  830SOL     OW 2517   4.471   4.330   0.992 -0.3630  0.4505  0.5782
  830SOL    HW1 2518   4.486   4.404   1.050 -0.5418  1.1455 -0.2486
  830SOL    HW2 2519   4.388   4.292   1.022 -1.1629  1.6429 -0.0749
  831SOL     OW 2520   0.464   1.682   1.089 -0.3406 -0.3424 -0.2611
  831SOL    HW1 2521   0.474   1.642   1.176 -0.5694 -0.7657 -0.4288
  831SOL    HW2 2522   0.520   1.630   1.032 -0.3082 -0.1558 -0.4008
  832SOL     OW 2523   0.072   4.107   0.623  0.4262 -0.5099  0.4684
  832SOL    HW1 2524   0.044   4.121   0.533  0.3877 -1.3284  0.3395
  832SOL    HW2 2525   0.101   4.015   0.625 -0.5842 -0.8380  1.5406
  833SOL     OW 2526   1.980   1.792   0.438 -0.4425 -0.0803 -0.4837
  833SOL    HW1 2527   1.886   1.803   0.427 -0.7378 -1.9345 -0.0499
  833SOL    HW2 2528   2.017   1.809   0.352 -1.4744 -2.1663 -1.3898
  834SOL     OW 2529   0.434   0.891   3.140  0.0591  0.3554  0.0364
  834SOL    HW1 2530   0.366   0.828   3.116  0.8371 -0.5588  0.1684
  834SOL    HW2 2531   0.502   0.878   3.075  0.0504  1.3768 -0.1898
  835SOL     OW 2532   4.200   3.871   1.747  0.0178  0.3416 -0.3501
  835SOL    HW1 2533   4.128   3.861   1.685  1.0703  0.5992 -1.6716
  835SOL    HW2 2534   4.158   3.878   1.832 -1.4715 -0.2510 -1.0015
  836SOL     OW 2535   2.382   1.938   2.812 -0.1684  0.2169  0.5355
  836SOL    HW1 2536   2.321   1.970   2.746  1.1024  1.4231 -0.1216
  836SOL    HW2 2537   2.419   2.018   2.850  2.3351 -0.3890 -0.3946
  837SOL     OW 2538   1.067   4.053   2.640 -0.9344  0.2087 -0.1040
  837SOL    HW1 2539   1.054   4.021   2.730 -0.0297  0.9333  0.3080
  837SOL    HW2 2540   1.028   4.140   2.640  0.2626  0.7698  0.0025
  838SOL     OW 2541   1.157   3.453   0.420  0.3001 -0.4241 -0.2081
  838SOL    HW1 2542   1.127   3.442   0.329 -0.2350  0.1814 -0.1147
  838SOL    HW2 2543   1.210   3.375   0.437  1.7605  0.2148 -1.5697
  839SOL     OW 2544   0.497   4.150   0.011 -0.0175  0.1883  0.2172
  839SOL    HW1 2545   0.591   4.132   0.008  0.1083  0.9122 -0.7451
  839SOL    HW2 2546   0.456   4.067  -0.012  0.3316 -0.4302  1.7204
  840SOL     OW 2547   3.394   1.376   0.181  0.9308 -0.0115  0.0798
  840SOL    HW1 2548   3.369   1.458   0.138  0.3231  1.1908  2.5227
  840SOL    HW2 2549   3.387   1.395   0.274 -1.0960 -3.3993  0.8067
  841SOL     OW 2550   3.479   0.818   1.392 -0.0247  0.4992 -0.7571
  841SOL    HW1 2551   3.410   0.834   1.328  0.1229 -0.8496 -1.2747
  841SOL    HW2 2552   3.474   0.724   1.411  0.0869  0.8140  1.0420
  842SOL     OW 2553   3.580   1.137   0.247  0.0976  0.2238  0.3158
  842SOL    HW1 2554   3.565   1.044   0.264  1.0887  0.2320  1.3640
  842SOL    HW2 2555   3.509   1.182   0.292 -0.0646 -0.0059  0.2869
  843SOL     OW 2556   3.979   0.523   0.988  0.3244  0.1418 -0.6161
  843SOL    HW1 2557   3.982   0.546   1.080  1.7560 -0.4123 -0.4947
  843SOL    HW2 2558   4.004   0.604   0.942  0.4128  0.1975 -0.4691
  844SOL     OW 2559   0.744   4.081   1.686  0.1031  0.3890  0.7132
  844SOL    HW1 2560   0.809   4.129   1.635 -2.1689  1.1301 -1.6945
  844SOL    HW2 2561   0.679   4.147   1.712 -0.5218 -0.5670  1.7002
  845SOL     OW 2562   4.083   1.399   0.262  0.2135 -0.6346  0.9166
  845SOL    HW1 2563   4.109   1.334   0.196  0.1091 -0.7447  0.9834
  845SOL    HW2 2564   4.001   1.435   0.228  1.3900  1.0909 -0.2749
  846SOL     OW 2565   4.270   3.437   0.722 -0.4992 -0.4950 -0.0827
  846SOL    HW1 2566   4.364   3.448   0.709 -0.3623 -1.4510  0.0111
  846SOL    HW2 2567   4.262   3.358   0.776 -1.3762 -0.9455 -0.8300
  847SOL     OW 2568   2.470   3.841   2.211  0.6899  0.3364 -0.8217
  847SOL    HW1 2569   2.469   3.895   2.290 -0.9711  0.5090 -0.9272
  847SOL    HW2 2570   2.390   3.865   2.164  1.6964  0.3108 -2.6290
  848SOL     OW 2571   0.453   2.881   0.088 -0.2974 -0.2832  0.4102
  848SOL    HW1 2572   0.501   2.921   0.160  0.6208  1.2002 -0.9577
  848SOL    HW2 2573   0.450   2.788   0.109  1.0381 -0.0540  1.7325
  849SOL     OW 2574   0.393   1.049   0.727 -0.3696 -0.0220  0.5789
  849SOL    HW1 2575   0.423   1.110   0.660  0.4612 -0.7295  0.2900
  849SOL    HW2 2576   0.298   1.051   0.721 -0.4627  2.4305  1.6611
  850SOL     OW 2577   1.925   2.858   0.190  0.3015 -0.0406 -0.3272
  850SOL    HW1 2578   1.959   2.816   0.111  1.3324  1.2735 -0.6227
  850SOL    HW2 2579   1.954   2.949   0.183 -1.1890  0.5423  0.6662
  851SOL     OW 2580   4.225   3.420   2.220  0.8650 -0.3399  0.0857
  851SOL    HW1 2581   4.293   3.408   2.154 -0.1238 -2.9673 -0.5618
  851SOL    HW2 2582   4.149   3.451   2.171  0.8155  0.0780  0.4154
  852SOL     OW 2583   2.010   3.855   0.887 -0.3252 -0.1164 -0.0697
  852SOL    HW1 2584   1.984   3.765   0.907  1.1802 -0.7027 -0.6233
  852SOL    HW2 2585   1.999   3.902   0.969  2.6146 -1.7171  1.3940
  853SOL     OW 2586   3.082   1.495   2.005  0.5927  0.5677 -0.1102
  853SOL    HW1 2587   3.100   1.431   1.936 -0.1064 -1.5066  1.5285
  853SOL    HW2 2588   2.995   1.528   1.985 -0.1894 -1.0322  0.4241
  854SOL     OW 2589   3.320   1.751   0.914  0.0257  0.5607  0.0060
  854SOL    HW1 2590   3.234   1.713   0.895  0.6100 -1.2252  0.7342
  854SOL    HW2 2591   3.340   1.806   0.837 -0.9351 -0.5085 -1.0377
  855SOL     OW 2592   2.119   4.011   1.799 -0.3535  0.3471  0.5578
  855SOL    HW1 2593   2.099   4.097   1.762 -0.4181  0.1588  0.1467
  855SOL    HW2 2594   2.051   3.954   1.765 -0.3098  0.1289  0.8276
  856SOL     OW 2595   2.982   2.234   1.735  0.9798 -0.0809  0.1071
  856SOL    HW1 2596   2.947   2.271   1.816 -0.5958 -3.4403  1.1349
  856SOL    HW2 2597   2.911   2.241   1.672  0.8492 -0.7993  0.1609
  857SOL     OW 2598   1.616   0.200   1.606  0.0187 -0.0295 -0.2887
  857SOL    HW1 2599   1.696   0.198   1.554  0.4856 -1.6863  0.4146
  857SOL    HW2 2600   1.566   0.124   1.575 -1.4232  1.1263 -0.8946
  858SOL     OW 2601   3.250   1.875   0.347  0.0687 -0.4311  0.5892
  858SOL    HW1 2602   3.343   1.872   0.369  0.4216 -0.7302 -0.8316
  858SOL    HW2 2603   3.227   1.967   0.353 -0.1976 -0.5949  3.3415
  859SOL     OW 2604   3.137   1.060   0.038  0.5717 -0.4012 -0.5568
  859SOL    HW1 2605   3.099   1.146   0.053 -2.5593 -1.2805 -2.5260
  859SOL    HW2 2606   3.224   1.077   0.003 -0.4982  2.0457 -2.2792
  860SOL     OW 2607   4.429   4.064   1.270  0.3724  0.4337 -0.1494
  860SOL    HW1 2608   4.414   3.971   1.287  0.1876  0.1568 -1.6811
  860SOL    HW2 2609   4.515   4.067   1.227  0.6404  1.0361  0.4261
  861SOL     OW 2610   4.355   4.234   2.982  0.4593 -0.2344  0.3051
  861SOL    HW1 2611   4.393   4.149   3.002  0.5460  0.0942  1.6669
  861SOL    HW2 2612   4.420   4.277   2.927  0.4361 -1.0196 -0.3441
  862SOL     OW 2613   1.390   0.302   1.423  0.6723  0.4626  0.1399
  862SOL    HW1 2614   1.408   0.284   1.331 -0.4438 -0.4560  0.0792
  862SOL    HW2 2615   1.464   0.264   1.470  0.4676 -0.4840 -0.2883
  863SOL     OW 2616   3.763   4.369   2.815 -0.0016 -0.2036  0.3242
  863SOL    HW1 2617   3.697   4.332   2.757 -0.5280  0.7428  0.2924
  863SOL    HW2 2618   3.799   4.444   2.767  1.9855 -1.4041 -0.1609
  864SOL     OW 2619   0.455   2.973   1.014  0.1470  0.0064 -0.1530
  864SOL    HW1 2620   0.362   2.991   1.022 -0.0002 -0.6715 -0.2895
  864SOL    HW2 2621   0.495   3.060   1.002 -0.6394  0.1924 -1.7944
  865SOL     OW 2622   2.128   4.060   3.056  0.0715 -0.8199  0.3127
  865SOL    HW1 2623   2.161   3.996   3.120  0.1330 -0.4118  0.6967
  865SOL    HW2 2624   2.157   4.027   2.971 -0.8501 -1.8953  0.3903
  866SOL     OW 2625   3.382   2.763   0.405  0.6247  0.2992 -1.0304
  866SOL    HW1 2626   3.389   2.669   0.422 -0.8524  0.3140 -0.1230
  866SOL    HW2 2627   3.397   2.804   0.490 -0.3371  0.7683 -1.0683
  867SOL     OW 2628   2.128   0.977   1.560 -0.4764 -0.0129  0.5262
  867SOL    HW1 2629   2.192   0.909   1.542 -1.0696 -0.6167  0.6719
  867SOL    HW2 2630   2.180   1.053   1.586  0.1281 -1.1027  2.7090
  868SOL     OW 2631   1.675   0.412   0.841 -0.1339 -0.4266  0.2544
  868SOL    HW1 2632   1.626   0.455   0.912 -1.1575 -0.1401 -0.6004
  868SOL    HW2 2633   1.744   0.474   0.818 -0.3725 -0.1190  0.3723
  869SOL     OW 2634   0.068   1.761   1.022 -0.4821  0.5008 -0.0680
  869SOL    HW1 2635   0.118   1.766   1.104  0.0063  1.1491 -0.3931
  869SOL    HW2 2636   0.021   1.678   1.028 -0.2744  0.4305  0.7686
  870SOL     OW 2637   2.976   1.784   0.270  0.2332  0.2529 -0.2733
  870SOL    HW1 2638   2.926   1.864   0.254  0.7383  0.4056 -1.1498
  870SOL    HW2 2639   3.067   1.813   0.268  0.4038 -0.2678 -0.1321
  871SOL     OW 2640   3.825   3.017   0.965  0.6116  0.6902 -0.1703
  871SOL    HW1 2641   3.803   2.980   1.051  1.3077  1.1516  0.2097
  871SOL    HW2 2642   3.812   3.111   0.974 -0.1418  0.6625 -0.8320
  872SOL     OW 2643   2.560   3.190   1.670  0.2354  0.1759 -0.5667
  872SOL    HW1 2644   2.513   3.149   1.742  0.1849  0.4931 -0.4200
  872SOL    HW2 2645   2.555   3.284   1.687 -2.9043  0.5939 -2.8262
  873SOL     OW 2646   1.786   1.553   0.667 -0.2115 -0.0751 -0.3764
  873SOL    HW1 2647   1.847   1.580   0.735 -0.9223 -0.3228  0.3719
  873SOL    HW2 2648   1.724   1.494   0.711 -1.8305  1.2381 -0.7724
  874SOL     OW 2649   1.573   0.329   3.090  0.0852 -0.0934  0.3372
  874SOL    HW1 2650   1.574   0.236   3.114  0.7696  0.2508  1.7153
  874SOL    HW2 2651   1.604   0.375   3.168  0.5020  1.2439 -0.5757
  875SOL     OW 2652   1.262   4.415   2.944 -0.3666  0.2433  0.1988
  875SOL    HW1 2653   1.354   4.440   2.930  0.2183  0.0058  2.9849
  875SOL    HW2 2654   1.243   4.353   2.874  1.5503  0.4558 -0.5695
  876SOL     OW 2655   3.195   1.253   0.972 -0.0230 -0.3935  0.4558
  876SOL    HW1 2656   3.259   1.212   0.915 -0.0579 -0.4413  0.4511
  876SOL    HW2 2657   3.246   1.317   1.023  0.2390 -1.1872  1.2248
  877SOL     OW 2658   0.503   1.877   2.623  0.0066  0.0361 -0.0270
  877SOL    HW1 2659   0.473   1.794   2.658 -0.0430  0.1610  0.2300
  877SOL    HW2 2660   0.461   1.883   2.537  0.0843 -0.2448 -0.0854
  878SOL     OW 2661   1.198   2.551   2.999 -0.3492  0.0841  0.1238
  878SOL    HW1 2662   1.202   2.456   3.012  1.1896  0.2722  1.2881
  878SOL    HW2 2663   1.106   2.573   3.011 -0.4326 -1.0269  1.8724
  879SOL     OW 2664   3.763   3.339   0.638  0.3548 -0.4001 -0.2274
  879SOL    HW1 2665   3.820   3.268   0.669 -0.4352 -1.3784 -0.9233
  879SOL    HW2 2666   3.706   3.358   0.713  1.3296  0.3172  0.3442
  880SOL     OW 2667   2.255   3.467   2.116 -0.3215 -0.1439  0.8106
  880SOL    HW1 2668   2.221   3.430   2.197  1.1779 -0.6727  1.2257
  880SOL    HW2 2669   2.200   3.544   2.099 -0.3117  0.2994  2.6204
  881SOL     OW 2670   1.767   0.724   2.355  0.4863  0.1219 -0.1119
  881SOL    HW1 2671   1.696   0.774   2.397 -0.2929  0.8229 -2.1250
  881SOL    HW2 2672   1.738   0.632   2.361 -0.6379  0.3977 -0.8967
  882SOL     OW 2673   1.388   3.774   1.093  0.4224  0.0903  0.4425
  882SOL    HW1 2674   1.481   3.791   1.079  0.4683 -0.2188  0.3801
  882SOL    HW2 2675   1.347   3.861   1.086  0.4932  0.0362 -1.1390
  883SOL     OW 2676   2.920   3.989   1.372 -0.2248 -0.4735  0.5164
  883SOL    HW1 2677   2.882   4.074   1.348  2.2246  0.0266 -2.1723
  883SOL    HW2 2678   3.010   4.010   1.399  0.5965 -2.1657 -0.6732
  884SOL     OW 2679   4.002   2.360   1.973 -0.1657  0.1774 -0.4997
  884SOL    HW1 2680   4.022   2.303   1.899 -0.8844  0.4660 -0.9213
  884SOL    HW2 2681   3.933   2.314   2.020 -0.3187  0.4147 -0.4946
  885SOL     OW 2682   4.385   2.156   1.899 -0.0292  0.0342 -0.0964
  885SOL    HW1 2683   4.370   2.248   1.918  2.4356  0.4475  0.2410
  885SOL    HW2 2684   4.303   2.113   1.921 -1.1054  2.0794  0.1340
  886SOL     OW 2685   4.409   2.835   0.387 -0.3650 -0.0823 -0.0296
  886SOL    HW1 2686   4.340   2.890   0.352 -0.2157 -0.7838 -1.4981
  886SOL    HW2 2687   4.458   2.892   0.446 -3.5716 -0.1866  3.0423
  887SOL     OW 2688   1.372   1.190   2.231  0.0951  0.1727  0.1276
  887SOL    HW1 2689   1.376   1.258   2.163  2.0276  0.3559  0.3653
  887SOL    HW2 2690   1.447   1.210   2.288  0.7718 -2.1944  0.1561
  888SOL     OW 2691   2.558   1.549   1.115 -0.5075  0.2132  0.3631
  888SOL    HW1 2692   2.496   1.540   1.188 -0.4795  1.5428  0.5799
  888SOL    HW2 2693   2.622   1.613   1.146 -1.4382  2.1185 -1.4185
  889SOL     OW 2694   2.919   0.744   2.858 -0.0544  1.0285 -0.1283
  889SOL    HW1 2695   2.853   0.688   2.900 -0.9295  1.2597 -1.1360
  889SOL    HW2 2696   3.001   0.721   2.902 -0.2899 -1.3434 -0.7602
  890SOL     OW 2697   4.322   3.084   0.256  0.0490  0.1829  0.0439
  890SOL    HW1 2698   4.346   3.139   0.330 -1.3147  2.4095 -1.0687
  890SOL    HW2 2699   4.270   3.141   0.199  0.7038 -1.5457 -2.4517
  891SOL     OW 2700   3.686   0.587   1.532 -0.4762  0.0580 -0.1179
  891SOL    HW1 2701   3.733   0.511   1.566  0.8705  1.7378  2.0240
  891SOL    HW2 2702   3.721   0.598   1.443  0.0205 -1.2306 -0.1093
  892SOL     OW 2703   0.130   2.958   0.552  0.2846 -0.5402 -0.0847
  892SOL    HW1 2704   0.135   2.914   0.636  1.6682 -1.1868 -0.4813
  892SOL    HW2 2705   0.154   3.049   0.571  1.2117 -0.8234  0.1221
  893SOL     OW 2706   0.705   3.923   0.536 -0.3701 -0.2441 -0.0145
  893SOL    HW1 2707   0.703   3.912   0.631  0.2945 -1.6419 -0.1307
  893SOL    HW2 2708   0.774   3.987   0.520  1.1636 -1.7419  0.3495
  894SOL     OW 2709   4.053   1.510   1.042 -0.0537 -0.8197 -0.3500
  894SOL    HW1 2710   4.043   1.438   0.979  0.9057 -0.4188 -0.9826
  894SOL    HW2 2711   3.979   1.568   1.024  0.5848 -0.3416 -1.6458
  895SOL     OW 2712   0.313   2.244   2.154  0.3819 -0.4660  0.0122
  895SOL    HW1 2713   0.315   2.161   2.201  1.1914 -1.8510 -2.3372
  895SOL    HW2 2714   0.403   2.275   2.155  0.2545 -0.0831  0.0284
  896SOL     OW 2715   0.103   1.647   0.652  0.4553 -0.1882 -0.4551
  896SOL    HW1 2716   0.112   1.576   0.715  2.0826  0.3750 -0.0046
  896SOL    HW2 2717   0.192   1.666   0.624  0.0490  1.5571 -0.6978
  897SOL     OW 2718   4.044   1.161   0.592 -0.3523  0.4190 -0.0892
  897SOL    HW1 2719   4.110   1.194   0.530 -1.5051  1.7791 -0.6568
  897SOL    HW2 2720   4.068   1.069   0.606  0.6137  0.3933 -1.6648
  898SOL     OW 2721   0.857   2.329   1.823 -0.6537  0.0910  0.2647
  898SOL    HW1 2722   0.937   2.378   1.840 -0.5592 -0.3369  1.1088
  898SOL    HW2 2723   0.792   2.396   1.801 -0.9456  0.8120  2.9151
  899SOL     OW 2724   4.043   3.138   0.651  0.0610  0.2514 -0.1757
  899SOL    HW1 2725   4.044   3.186   0.569 -0.2740 -1.2459 -1.0906
  899SOL    HW2 2726   4.019   3.049   0.627  1.2075 -0.5374  1.3759
  900SOL     OW 2727   2.204   2.565   1.396  0.1192  0.4876  0.0011
  900SOL    HW1 2728   2.168   2.483   1.429 -1.0286  1.2613  0.7425
  900SOL    HW2 2729   2.224   2.548   1.304  3.3029 -1.7181  0.8983
  901SOL     OW 2730   4.071   0.952   1.880  0.3324 -0.5563  0.1104
  901SOL    HW1 2731   3.980   0.968   1.853  0.0377  1.6038  2.0609
  901SOL    HW2 2732   4.121   1.020   1.834  0.2947  0.9887  2.2228
  902SOL     OW 2733   1.176   0.098   1.545 -0.3193 -0.0286 -0.1102
  902SOL    HW1 2734   1.191   0.193   1.539 -1.1189  0.4532  3.2965
  902SOL    HW2 2735   1.258   0.064   1.581 -0.8777 -0.2017  1.0469
  903SOL     OW 2736   0.668   1.538   1.953 -0.2883 -0.3194  0.6022
  903SOL    HW1 2737   0.657   1.506   1.863  0.1147 -0.9061  0.7584
  903SOL    HW2 2738   0.695   1.461   2.003  1.6906  0.4415  0.7960
  904SOL     OW 2739   4.407   2.730   2.312 -0.6332 -0.1653 -0.1175
  904SOL    HW1 2740   4.421   2.688   2.227 -0.0465  1.3599 -0.8158
  904SOL    HW2 2741   4.382   2.820   2.290 -0.2250  0.3225  1.3234
  905SOL     OW 2742   1.652   1.928   1.681 -0.2304 -0.3925 -0.6236
  905SOL    HW1 2743   1.682   1.988   1.612 -1.0133 -0.2128 -0.8149
  905SOL    HW2 2744   1.689   1.964   1.761 -0.1125 -0.0459 -0.8283
  906SOL     OW 2745   2.607   0.010   2.242 -0.9303  0.2080 -0.2506
  906SOL    HW1 2746   2.656   0.089   2.219 -2.3915  0.8044 -1.4543
  906SOL    HW2 2747   2.621   0.001   2.337  1.5208  0.2792 -0.5312
  907SOL     OW 2748   2.326   0.202   1.536 -0.4908 -0.3876  0.1723
  907SOL    HW1 2749   2.261   0.256   1.491 -2.1015 -2.8033 -0.6232
  907SOL    HW2 2750   2.275   0.154   1.602  1.2058  0.3447  2.1249
  908SOL     OW 2751   1.641   4.317   0.299  0.4263 -0.9669  0.3513
  908SOL    HW1 2752   1.607   4.310   0.389 -1.5094  1.1639 -0.1303
  908SOL    HW2 2753   1.680   4.404   0.295 -0.3950 -0.6429 -1.1279
  909SOL     OW 2754   0.588   3.057   1.651 -0.2211 -0.1293  0.4522
  909SOL    HW1 2755   0.503   3.062   1.608 -0.0201  0.6722  0.1257
  909SOL    HW2 2756   0.630   2.981   1.613 -0.7686 -0.5000  0.5794
  910SOL     OW 2757   0.663   0.242   2.987  0.7110 -0.1132 -0.0033
  910SOL    HW1 2758   0.624   0.160   3.019 -1.8548  0.8780 -0.3622
  910SOL    HW2 2759   0.662   0.301   3.062 -0.2634  0.5042 -0.4807
  911SOL     OW 2760   1.631   0.130   0.299  0.1005 -0.0198 -0.2713
  911SOL    HW1 2761   1.557   0.111   0.241  0.6033 -0.2823 -0.8336
  911SOL    HW2 2762   1.598   0.198   0.358 -0.6397 -0.2425 -0.4147
  912SOL     OW 2763   3.705   0.347   2.876  0.5354  0.5213  0.4775
  912SOL    HW1 2764   3.740   0.329   2.789 -0.4758 -0.7865  0.3169
  912SOL    HW2 2765   3.705   0.262   2.920 -0.2177  0.9258  1.2906
  913SOL     OW 2766   1.723   3.676   0.439 -0.1798 -0.7146 -0.3313
  913SOL    HW1 2767   1.687   3.701   0.524  0.1553 -0.0277 -0.3836
  913SOL    HW2 2768   1.817   3.671   0.454 -0.2917 -3.6195  0.0998
  914SOL     OW 2769   1.305   3.485   2.415  0.9687  0.0800  0.0107
  914SOL    HW1 2770   1.251   3.526   2.347  0.1420  0.7772  1.0463
  914SOL    HW2 2771   1.254   3.408   2.441  1.0087  0.1315  0.2377
  915SOL     OW 2772   0.637   3.608   1.773 -0.0336 -0.0325  0.3150
  915SOL    HW1 2773   0.617   3.518   1.744 -0.4446  0.0194  0.4251
  915SOL    HW2 2774   0.716   3.631   1.725 -1.3463  0.4919 -1.7565
  916SOL     OW 2775   2.385   1.909   0.563  0.2698 -0.2596  0.4106
  916SOL    HW1 2776   2.404   1.834   0.507 -1.4253 -1.6388  1.5784
  916SOL    HW2 2777   2.314   1.955   0.519 -0.2215 -0.6436  0.7875
  917SOL     OW 2778   2.002   1.912   1.542 -0.1490 -0.2987 -0.1975
  917SOL    HW1 2779   1.941   1.929   1.470 -2.3728 -0.3809  1.5611
  917SOL    HW2 2780   2.049   1.994   1.553 -1.1777  0.3541 -0.5038
  918SOL     OW 2781   1.883   1.907   3.159  0.3349  0.2865 -0.2996
  918SOL    HW1 2782   1.883   2.003   3.158  0.1809  0.2881 -0.2280
  918SOL    HW2 2783   1.960   1.884   3.210  0.0835  0.3809  0.1318
  919SOL     OW 2784   2.800   3.012   1.262 -0.4916  0.4062 -0.0371
  919SOL    HW1 2785   2.721   3.050   1.302 -1.2729 -0.4593 -0.6877
  919SOL    HW2 2786   2.767   2.937   1.213  0.9504 -0.9039  0.9257
  920SOL     OW 2787   0.216   2.303   0.938 -0.1604 -0.2321  0.0254
  920SOL    HW1 2788   0.121   2.299   0.948 -0.1654 -1.7552 -0.4138
  920SOL    HW2 2789   0.250   2.278   1.024 -0.1834 -1.1578 -0.2185
  921SOL     OW 2790   1.398   0.122   1.924 -0.5764 -1.1147  0.0799
  921SOL    HW1 2791   1.359   0.208   1.941 -1.3393 -1.1542 -1.2766
  921SOL    HW2 2792   1.373   0.069   1.999  0.2214 -0.0612  1.1163
  922SOL     OW 2793   2.560   3.008   2.397 -0.0572  0.4600 -0.0994
  922SOL    HW1 2794   2.610   3.072   2.345  2.4936 -1.4283 -0.1377
  922SOL    HW2 2795   2.619   2.933   2.406 -2.2744 -1.2149  1.4359
  923SOL     OW 2796   3.104   0.520   2.225  0.1586  0.6211  0.5068
  923SOL    HW1 2797   3.134   0.537   2.315 -1.9458 -0.6980  1.5654
  923SOL    HW2 2798   3.028   0.578   2.215  0.0551  0.3601 -0.2097
  924SOL     OW 2799   2.368   2.189   1.343 -0.1245  0.0521  0.3675
  924SOL    HW1 2800   2.311   2.236   1.282 -1.6757 -0.0842  1.6165
  924SOL    HW2 2801   2.308   2.155   1.409  1.0944 -2.6002  0.2307
  925SOL     OW 2802   0.902   0.435   0.028 -0.0512  0.1021  0.4750
  925SOL    HW1 2803   0.819   0.460   0.067  0.2329 -1.0399  1.9033
  925SOL    HW2 2804   0.910   0.341   0.045  0.0191 -0.5622 -2.5637
  926SOL     OW 2805   3.369   2.555   0.583 -0.1413  0.0549 -0.4058
  926SOL    HW1 2806   3.398   2.566   0.674 -1.2204  1.1566 -0.1604
  926SOL    HW2 2807   3.309   2.480   0.585  0.3362 -0.3238 -0.3316
  927SOL     OW 2808   1.864   4.440   0.068 -0.9140  0.0750  0.4637
  927SOL    HW1 2809   1.883   4.439   0.162 -0.4686  0.6141  0.3902
  927SOL    HW2 2810   1.942   4.403   0.027 -0.2360  1.7004  0.1963
  928SOL     OW 2811   3.670   3.195   0.160 -0.2534 -0.1038  0.0635
  928SOL    HW1 2812   3.624   3.278   0.154 -1.5926 -0.8894 -1.3874
  928SOL    HW2 2813   3.630   3.150   0.234 -0.6187 -0.0875 -0.1241
  929SOL     OW 2814   2.321   0.285   0.058  0.3229  0.5857  0.3710
  929SOL    HW1 2815   2.257   0.214   0.050  1.3977 -0.3945  0.2613
  929SOL    HW2 2816   2.277   0.351   0.112 -0.0572 -0.9496  2.0103
  930SOL     OW 2817   4.445   0.610   1.949 -0.2369 -0.4236 -0.4580
  930SOL    HW1 2818   4.391   0.675   1.903 -0.1355  0.3012  0.4051
  930SOL    HW2 2819   4.484   0.659   2.021  0.0319 -1.3987  0.0764
  931SOL     OW 2820   0.196   0.695   2.109  0.1970  0.4557  0.5959
  931SOL    HW1 2821   0.251   0.674   2.034 -1.8439  0.5358 -1.0196
  931SOL    HW2 2822   0.254   0.688   2.185  1.8501 -1.7338 -0.7617
  932SOL     OW 2823   4.232   0.678   0.622 -0.7628  0.2010 -0.7369
  932SOL    HW1 2824   4.184   0.596   0.635 -0.4002  0.1271  0.1636
  932SOL    HW2 2825   4.307   0.653   0.567  0.1020 -0.3593  0.6485
  933SOL     OW 2826   2.206   4.463   1.108 -0.4556 -0.0784  0.0573
  933SOL    HW1 2827   2.118   4.500   1.108 -1.0898 -1.5088 -0.6178
  933SOL    HW2 2828   2.248   4.504   1.032 -0.6347  0.3761  0.1980
  934SOL     OW 2829   2.068   3.004   0.708 -0.1021 -0.0749 -0.2456
  934SOL    HW1 2830   1.988   3.016   0.657 -0.2276  2.8686  0.4664
  934SOL    HW2 2831   2.050   3.048   0.792  1.6093 -0.9862  0.6495
  935SOL     OW 2832   2.995   3.146   2.698  0.2095 -0.1402  0.2380
  935SOL    HW1 2833   2.961   3.171   2.612  0.4228 -0.0532  0.1761
  935SOL    HW2 2834   3.086   3.121   2.681 -0.5818 -3.2936 -0.1320
  936SOL     OW 2835   1.532   0.811   3.088  0.0181  0.0242  0.0777
  936SOL    HW1 2836   1.492   0.757   3.020  0.2065 -0.5422  0.4090
  936SOL    HW2 2837   1.458   0.839   3.142 -0.3557  1.8633 -1.2841
  937SOL     OW 2838   2.220   3.445   2.751  0.1514 -0.1840 -0.2436
  937SOL    HW1 2839   2.126   3.450   2.735  0.3491  2.3810 -1.1472
  937SOL    HW2 2840   2.259   3.484   2.673  1.8745  0.5531  0.9309
  938SOL     OW 2841   1.027   0.658   0.793  0.4455 -0.3974  0.4352
  938SOL    HW1 2842   1.101   0.611   0.831 -0.0495 -1.2634  0.3404
  938SOL    HW2 2843   1.052   0.671   0.701  0.3951 -0.8789  0.3496
  939SOL     OW 2844   3.632   3.657   2.450 -0.6098 -0.0454  0.1845
  939SOL    HW1 2845   3.612   3.567   2.425 -1.1862  0.0081  0.4463
  939SOL    HW2 2846   3.696   3.648   2.521 -0.6440 -0.2451  0.1898
  940SOL     OW 2847   0.529   2.222   2.508  0.3747 -0.2478  0.4296
  940SOL    HW1 2848   0.532   2.148   2.569 -1.0578  0.2481  1.1394
  940SOL    HW2 2849   0.528   2.299   2.563 -2.9981  0.1955 -0.0115
  941SOL     OW 2850   1.989   0.547   2.511  0.1358  0.2696  0.1738
  941SOL    HW1 2851   1.925   0.553   2.582 -0.5775  0.7588 -0.4986
  941SOL    HW2 2852   2.026   0.635   2.504  1.1807 -0.1009  0.8139
  942SOL     OW 2853   0.824   4.193   2.637  0.2668  0.5327 -0.1033
  942SOL    HW1 2854   0.802   4.286   2.628 -1.6593  0.0502 -0.8627
  942SOL    HW2 2855   0.863   4.170   2.553 -0.9575  0.2729 -0.6357
  943SOL     OW 2856   2.440   0.865   2.121  0.3157 -0.3657  0.4868
  943SOL    HW1 2857   2.374   0.796   2.123  2.3607 -2.5075  2.9310
  943SOL    HW2 2858   2.437   0.903   2.209  1.6271  0.1658  0.3281
  944SOL     OW 2859   1.402   2.001   1.626  0.3140  0.1075 -0.2633
  944SOL    HW1 2860   1.485   1.958   1.650 -0.4483 -1.4826 -0.3114
  944SOL    HW2 2861   1.335   1.951   1.674 -0.9360 -0.8930 -2.8514
  945SOL     OW 2862   1.749   0.449   1.140 -1.0526  0.3286 -0.4674
  945SOL    HW1 2863   1.836   0.414   1.120 -0.9214  0.2884  0.1523
  945SOL    HW2 2864   1.759   0.544   1.135 -0.7769  0.3532  0.3409
  946SOL     OW 2865   0.732   3.967   1.942  0.2237 -0.5921  0.2350
  946SOL    HW1 2866   0.648   3.934   1.975 -1.5480  4.5086  1.7168
  946SOL    HW2 2867   0.716   3.984   1.849 -0.0368 -0.6428  0.2680
  947SOL     OW 2868   3.759   0.925   1.428 -0.3930  0.5429 -0.1397
  947SOL    HW1 2869   3.665   0.907   1.420 -0.4854  0.6460  0.6136
  947SOL    HW2 2870   3.765   1.019   1.444 -0.1412  0.5821 -0.4555
  948SOL     OW 2871   1.530   2.690   1.731  0.2613 -0.2196 -0.2411
  948SOL    HW1 2872   1.491   2.629   1.794  0.3090  0.0232  0.0276
  948SOL    HW2 2873   1.523   2.646   1.647  1.5080 -1.1795  0.1305
  949SOL     OW 2874   3.496   2.906   2.656  0.3596 -0.4306 -0.2045
  949SOL    HW1 2875   3.445   2.825   2.651 -0.0371 -0.2243  0.3213
  949SOL    HW2 2876   3.460   2.962   2.586  1.1740 -0.9893 -1.0957
  950SOL     OW 2877   4.053   2.961   2.855  0.1499  0.0216 -0.5174
  950SOL    HW1 2878   3.987   3.001   2.798  0.5712 -1.0020 -1.7893
  950SOL    HW2 2879   4.053   2.869   2.829  0.5886 -0.4216  0.9617
  951SOL     OW 2880   1.316   2.872   0.530 -0.3002 -0.3525  0.9087
  951SOL    HW1 2881   1.366   2.820   0.466  0.6883  0.3440  1.0989
  951SOL    HW2 2882   1.365   2.862   0.612 -0.5517  0.2246  1.1289
  952SOL     OW 2883   4.438   0.527   2.559  0.4118 -0.0511 -0.2505
  952SOL    HW1 2884   4.434   0.432   2.569  0.2036  0.0198  0.4138
  952SOL    HW2 2885   4.375   0.548   2.490 -0.2070 -0.3144  0.2242
  953SOL     OW 2886   4.287   3.576   3.026  0.3818 -0.0319 -0.1366
  953SOL    HW1 2887   4.283   3.593   2.932  0.9417  1.8632  0.1277
  953SOL    HW2 2888   4.214   3.628   3.062 -1.9118 -3.2265  0.2566
  954SOL     OW 2889   4.021   0.407   0.673 -0.0276  0.4817  0.3572
  954SOL    HW1 2890   4.003   0.335   0.612 -0.2729  0.4001  0.5276
  954SOL    HW2 2891   3.947   0.467   0.662  1.3417  1.9580 -1.6034
  955SOL     OW 2892   3.691   3.823   0.322 -0.0684  0.2886 -0.0398
  955SOL    HW1 2893   3.695   3.915   0.346 -1.1807  0.0665  1.0972
  955SOL    HW2 2894   3.771   3.808   0.270  1.1117  1.4258  1.3568
  956SOL     OW 2895   3.476   3.605   1.303  0.1025 -0.2821 -0.1329
  956SOL    HW1 2896   3.432   3.529   1.266  1.2599 -0.8199 -0.4571
  956SOL    HW2 2897   3.427   3.680   1.271 -1.3310 -0.8966  0.5496
  957SOL     OW 2898   0.914   2.494   2.639  0.2859 -0.2404 -0.6067
  957SOL    HW1 2899   0.873   2.488   2.553  0.1588 -0.9938 -0.5045
  957SOL    HW2 2900   0.863   2.434   2.694 -0.2377  0.9386  0.2372
  958SOL     OW 2901   3.619   2.643   2.391 -0.0445 -0.4439  0.3655
  958SOL    HW1 2902   3.557   2.677   2.327  1.2632  1.1601 -0.1107
  958SOL    HW2 2903   3.571   2.646   2.474 -0.1619  2.2275  0.2713
  959SOL     OW 2904   0.957   2.080   2.202 -0.5455 -0.3483 -0.1170
  959SOL    HW1 2905   0.900   2.115   2.134  1.1581  1.2974 -0.7923
  959SOL    HW2 2906   0.903   2.080   2.281 -2.2361 -1.3164 -1.2076
  960SOL     OW 2907   2.021   4.453   3.044 -0.2723 -0.1622  0.2297
  960SOL    HW1 2908   2.021   4.398   3.122  2.4197 -0.3819  0.1587
  960SOL    HW2 2909   2.061   4.535   3.072 -3.6870  1.7095  0.1888
  961SOL     OW 2910   1.287   1.578   0.860  0.1176  0.3951  0.5454
  961SOL    HW1 2911   1.302   1.486   0.882 -0.7728 -0.1102 -0.8529
  961SOL    HW2 2912   1.314   1.626   0.939  1.0487 -1.0139  1.1296
  962SOL     OW 2913   1.592   0.506   1.632  0.0920  0.2970 -0.4058
  962SOL    HW1 2914   1.686   0.504   1.647 -0.0738  0.8888  0.9180
  962SOL    HW2 2915   1.564   0.414   1.640  0.5575  0.1078 -0.9072
  963SOL     OW 2916   3.779   3.075   3.048 -0.3333  0.0912 -0.6347
  963SOL    HW1 2917   3.794   3.113   2.961 -0.1194  2.4063  0.3359
  963SOL    HW2 2918   3.700   3.119   3.079  1.1230  1.4553  1.4009
  964SOL     OW 2919   1.542   4.236   2.150  0.2470 -0.0575  0.6946
  964SOL    HW1 2920   1.635   4.254   2.139 -0.2665  1.0162 -3.0922
  964SOL    HW2 2921   1.498   4.311   2.111 -2.2855 -0.4351  2.5711
  965SOL     OW 2922   1.435   2.682   0.355 -0.0795  0.4538  0.1893
  965SOL    HW1 2923   1.411   2.589   0.349 -0.8563  0.6164  0.5793
  965SOL    HW2 2924   1.517   2.689   0.307 -0.3407 -0.3209 -0.3940
  966SOL     OW 2925   3.338   3.652   2.093 -0.2965  0.6841  0.1727
  966SOL    HW1 2926   3.433   3.655   2.106  0.0844 -0.5021 -1.8440
  966SOL    HW2 2927   3.310   3.743   2.100  0.9718  1.0383  0.9548
  967SOL     OW 2928   4.150   1.528   1.297 -0.2231  0.6211  0.2013
  967SOL    HW1 2929   4.115   1.534   1.208 -0.7238  1.7329  0.4640
  967SOL    HW2 2930   4.223   1.590   1.299 -2.3429  3.2604  1.5109
  968SOL     OW 2931   4.352   4.192   1.766 -0.2153 -0.0331  0.0504
  968SOL    HW1 2932   4.397   4.271   1.737  0.9827 -0.5882  0.3321
  968SOL    HW2 2933   4.417   4.123   1.756 -1.2480 -0.9908 -0.2053
  969SOL     OW 2934   4.149   4.378   2.781 -0.5213 -0.4995 -0.1230
  969SOL    HW1 2935   4.060   4.366   2.816  0.0140  3.3094  3.4304
  969SOL    HW2 2936   4.193   4.295   2.798 -2.7112 -1.6154  0.4303
  970SOL     OW 2937   4.410   3.259   0.437 -0.1381 -0.0578 -0.1734
  970SOL    HW1 2938   4.362   3.341   0.425  0.1805  0.0354 -0.8764
  970SOL    HW2 2939   4.476   3.260   0.367  0.2690 -0.6219  0.2007
  971SOL     OW 2940   1.778   0.687   0.184  0.0382 -0.0393 -0.1517
  971SOL    HW1 2941   1.840   0.656   0.250 -0.2840  2.0227  1.2006
  971SOL    HW2 2942   1.832   0.703   0.107  0.9294  0.2004  0.4998
  972SOL     OW 2943   1.966   1.230   1.752  0.2526  0.1373  0.2842
  972SOL    HW1 2944   1.954   1.311   1.802 -0.6457  0.2159 -0.0287
  972SOL    HW2 2945   1.957   1.258   1.660 -2.1804 -0.5939  0.2224
  973SOL     OW 2946   4.285   3.979   0.514  0.4171  0.2492  0.1537
  973SOL    HW1 2947   4.292   4.035   0.436 -0.3217 -0.0823 -0.1672
  973SOL    HW2 2948   4.295   4.039   0.587  0.3778  0.6883 -0.1957
  974SOL     OW 2949   1.708   0.969   2.967  0.8562 -0.2519  0.4634
  974SOL    HW1 2950   1.692   0.971   2.873  0.3486 -0.9671  0.5268
  974SOL    HW2 2951   1.627   0.934   3.005  0.5280  1.3045  1.2953
  975SOL     OW 2952   0.304   3.102   2.556 -0.2079  0.3608 -0.1042
  975SOL    HW1 2953   0.354   3.165   2.504 -2.2764  2.3405  0.1628
  975SOL    HW2 2954   0.307   3.137   2.645  1.1869 -1.6535  0.7380
  976SOL     OW 2955   2.566   3.908   2.810 -0.1167  0.1371 -0.7980
  976SOL    HW1 2956   2.478   3.933   2.837 -0.0805  0.7457 -1.2265
  976SOL    HW2 2957   2.552   3.836   2.748 -0.4545  1.4412 -2.3238
  977SOL     OW 2958   1.224   2.472   0.023 -0.0751 -0.0792 -0.1962
  977SOL    HW1 2959   1.231   2.390   0.071  1.6701 -1.7106 -2.9345
  977SOL    HW2 2960   1.207   2.446  -0.068  0.0119  2.6203 -1.0901
  978SOL     OW 2961   1.870   3.993   2.327 -0.0721  0.5182 -0.6463
  978SOL    HW1 2962   1.941   4.002   2.263  0.9126  1.8396  0.5644
  978SOL    HW2 2963   1.810   4.064   2.306  0.3061  1.0197 -0.0692
  979SOL     OW 2964   0.638   2.164   0.227 -0.0811 -0.0797  0.3234
  979SOL    HW1 2965   0.697   2.099   0.190  1.1603  1.3099 -0.2061
  979SOL    HW2 2966   0.554   2.118   0.235  0.4446 -1.3931 -1.1597
  980SOL     OW 2967   3.957   3.948   1.255  0.1520  0.1128 -0.1394
  980SOL    HW1 2968   3.987   3.862   1.283  1.1895 -0.0025 -1.5152
  980SOL    HW2 2969   3.866   3.934   1.227  0.1674 -0.4222  0.0650
  981SOL     OW 2970   3.916   1.642   1.944  0.2722  0.5820 -0.7133
  981SOL    HW1 2971   3.880   1.565   1.989 -1.0416  1.2342 -0.6034
  981SOL    HW2 2972   3.895   1.627   1.852 -0.2594  0.9259 -0.6572
  982SOL     OW 2973   0.979   0.428   0.503  0.1575  0.1319  0.3591
  982SOL    HW1 2974   0.899   0.475   0.526 -0.1738 -0.1034 -0.2935
  982SOL    HW2 2975   0.979   0.350   0.558 -0.3854 -0.1847 -0.0770
  983SOL     OW 2976   3.541   1.796   1.737 -0.2983 -0.7382 -0.4513
  983SOL    HW1 2977   3.632   1.785   1.709 -0.2090  1.2834 -1.1596
  983SOL    HW2 2978   3.538   1.885   1.772 -1.4073 -1.6970  2.1446
  984SOL     OW 2979   2.729   4.122   2.144 -0.3208  0.1924 -0.8150
  984SOL    HW1 2980   2.681   4.045   2.176  1.3849 -0.9300 -0.8432
  984SOL    HW2 2981   2.814   4.088   2.116  0.2008  1.9835 -1.5711
  985SOL     OW 2982   0.444   0.071   3.065 -0.3088 -0.1133  0.2005
  985SOL    HW1 2983   0.396   0.096   3.144 -1.2684  1.8387 -0.9058
  985SOL    HW2 2984   0.503   0.001   3.093 -0.4968  0.6221  2.6660
  986SOL     OW 2985   1.310   1.392   2.046 -0.5103  0.2933  0.1172
  986SOL    HW1 2986   1.382   1.428   2.097 -1.4035  0.7800  1.0599
  986SOL    HW2 2987   1.333   1.412   1.955  0.5439  0.4179  0.3973
  987SOL     OW 2988   3.702   2.897   1.236  0.1191 -0.6050 -0.3000
  987SOL    HW1 2989   3.753   2.834   1.183  0.2175 -0.9818  0.2357
  987SOL    HW2 2990   3.628   2.846   1.269 -0.8019  0.0190 -1.3319
  988SOL     OW 2991   4.437   1.242   1.310 -0.3041  0.5810 -0.0079
  988SOL    HW1 2992   4.416   1.253   1.217 -0.8406 -0.3140 -0.0101
  988SOL    HW2 2993   4.533   1.246   1.313 -0.0880 -1.9113 -1.0104
  989SOL     OW 2994   2.068   1.912   2.256  0.1840 -0.1592  0.1714
  989SOL    HW1 2995   2.156   1.928   2.222  0.5553 -2.3788 -0.0820
  989SOL    HW2 2996   2.076   1.830   2.305 -1.5639  0.0582  0.9039
  990SOL     OW 2997   0.293   3.935   1.396  0.8298 -0.1620  0.2502
  990SOL    HW1 2998   0.387   3.948   1.386  0.9553 -0.3570  1.1044
  990SOL    HW2 2999   0.260   3.928   1.307  1.9338 -2.2939 -0.0623
  991SOL     OW 3000   4.064   1.402   2.446  0.1012 -0.9213  0.1734
  991SOL    HW1 3001   4.029   1.316   2.423  0.8905 -1.3501  0.5312
  991SOL    HW2 3002   4.093   1.439   2.363 -0.8738 -0.6957 -0.0807
  992SOL     OW 3003   3.139   3.266   1.968  0.5813 -0.0970  0.2595
  992SOL    HW1 3004   3.147   3.329   2.040 -2.9718  0.2957  0.4963
  992SOL    HW2 3005   3.071   3.206   1.997 -0.6961 -0.1825 -2.6020
  993SOL     OW 3006   0.790   1.718   0.680 -0.2901 -0.1626  0.0054
  993SOL    HW1 3007   0.822   1.735   0.768 -1.0667 -1.1132  0.4896
  993SOL    HW2 3008   0.764   1.626   0.681  0.3513 -0.3881 -1.4288
  994SOL     OW 3009   0.714   0.284   2.308  0.9177  0.1381 -0.1820
  994SOL    HW1 3010   0.789   0.226   2.294  0.4825 -1.1664  2.3419
  994SOL    HW2 3011   0.639   0.225   2.316 -0.2825  1.3595 -1.6263
  995SOL     OW 3012   1.517   1.049   1.444  0.3970  0.3178 -0.3409
  995SOL    HW1 3013   1.498   1.003   1.362  1.0134 -0.1538 -0.2290
  995SOL    HW2 3014   1.463   1.128   1.440 -0.9150 -0.5506 -0.4111
  996SOL     OW 3015   0.213   4.044   2.980 -0.1620  0.1150  0.0823
  996SOL    HW1 3016   0.159   3.973   3.015  0.9916 -1.8303 -1.8764
  996SOL    HW2 3017   0.302   4.022   3.007  0.1080  1.4620  0.3803
  997SOL     OW 3018   4.315   3.811   0.065  0.1817  0.0697 -0.3584
  997SOL    HW1 3019   4.226   3.840   0.084  1.1408  1.9181  1.6655
  997SOL    HW2 3020   4.321   3.815  -0.030 -1.5181  1.1315 -0.4716
  998SOL     OW 3021   2.103   0.451   1.187  0.3604  0.1776 -0.6059
  998SOL    HW1 3022   2.092   0.518   1.119  1.6525  0.1586 -0.8504
  998SOL    HW2 3023   2.110   0.369   1.139  1.3374  0.1721 -0.4565
  999SOL     OW 3024   0.272   3.727   1.554 -0.1346 -0.1226  0.0233
  999SOL    HW1 3025   0.216   3.664   1.508  0.3687 -0.1038 -0.6367
  999SOL    HW2 3026   0.268   3.806   1.501  0.8055 -0.2414 -0.2356
 1000SOL     OW 3027   1.798   4.326   0.985 -0.8114  0.2745  0.0252
 1000SOL    HW1 3028   1.827   4.239   0.960 -0.5145 -0.3642  2.3962
 1000SOL    HW2 3029   1.714   4.337   0.940 -0.2736 -0.6880 -1.2879
 1001SOL     OW 3030   3.788   1.721   1.658  0.0157 -0.1200  0.7281
 1001SOL    HW1 3031   3.765   1.692   1.570 -1.7564  1.3982  0.6122
 1001SOL    HW2 3032   3.862   1.780   1.644  0.1122 -0.3317  0.3141
 1002SOL     OW 3033   0.768   1.553   1.479  0.2942 -0.2985 -0.5194
 1002SOL    HW1 3034   0.757   1.633   1.530  0.0154  0.9323 -2.4038
 1002SOL    HW2 3035   0.749   1.482   1.540 -0.7763  1.1186  0.8651
 1003SOL     OW 3036   3.896   0.889   0.238 -0.5257  0.3547 -0.4933
 1003SOL    HW1 3037   3.902   0.861   0.330  0.5544  0.2599 -0.5772
 1003SOL    HW2 3038   3.967   0.952   0.228  0.8014 -1.2523 -1.8113
 1004SOL     OW 3039   2.580   0.300   1.485 -0.7370 -0.3299  0.1830
 1004SOL    HW1 3040   2.632   0.241   1.541 -1.8192  0.1622  1.7735
 1004SOL    HW2 3041   2.491   0.268   1.494 -1.0564  0.3281 -0.5730
 1005SOL     OW 3042   1.428   3.451   1.771  0.3704  0.3582 -0.7898
 1005SOL    HW1 3043   1.336   3.428   1.758  0.5229 -0.7598 -0.0032
 1005SOL    HW2 3044   1.453   3.496   1.690 -1.6187  3.2695  0.0515
 1006SOL     OW 3045   3.607   3.171   0.419 -0.2520  0.0103 -0.1110
 1006SOL    HW1 3046   3.583   3.248   0.471  1.5053  1.2089 -0.9848
 1006SOL    HW2 3047   3.697   3.153   0.444  0.4367  0.2304 -2.2172
 1007SOL     OW 3048   1.062   2.355   1.532  0.0351 -0.0714  0.5341
 1007SOL    HW1 3049   0.991   2.418   1.520 -0.4586 -0.6574  0.3139
 1007SOL    HW2 3050   1.019   2.276   1.563  0.6270 -0.3590  0.6437
 1008SOL     OW 3051   2.800   1.689   1.629 -0.2689 -0.0666  0.5925
 1008SOL    HW1 3052   2.740   1.647   1.567 -1.8065  1.5721  0.8675
 1008SOL    HW2 3053   2.814   1.777   1.592  0.0108  0.4044  1.7761
 1009SOL     OW 3054   0.470   3.913   2.674  0.2092 -0.0007  0.0425
 1009SOL    HW1 3055   0.506   3.853   2.609 -1.5619 -0.7955 -0.2843
 1009SOL    HW2 3056   0.469   3.862   2.756  1.1780  0.5270  0.3924
 1010SOL     OW 3057   0.220   3.730   3.019 -0.1804  0.1298 -0.8176
 1010SOL    HW1 3058   0.249   3.712   3.108  0.9948  1.1117 -0.9713
 1010SOL    HW2 3059   0.153   3.664   3.001  0.2835 -0.7087  0.4332
 1011SOL     OW 3060   1.083   3.482   1.155 -0.3831  0.1192 -0.2796
 1011SOL    HW1 3061   1.113   3.517   1.072 -0.7729 -1.1107 -0.9625
 1011SOL    HW2 3062   1.159   3.489   1.213  0.5231 -0.8500 -1.3163
 1012SOL     OW 3063   3.736   3.538   0.324  0.0047  0.2667 -0.4873
 1012SOL    HW1 3064   3.697   3.624   0.337 -0.0849 -0.1713  2.8646
 1012SOL    HW2 3065   3.776   3.516   0.408  0.3632 -2.8249 -1.3322
 1013SOL     OW 3066   0.659   2.816   2.329 -0.7735 -0.2954  0.4389
 1013SOL    HW1 3067   0.674   2.910   2.342 -2.2397  0.2679 -1.4267
 1013SOL    HW2 3068   0.735   2.786   2.280  0.2085 -0.3677  1.9273
 1014SOL     OW 3069   0.027   1.212   1.669  0.0925 -0.1611 -0.1443
 1014SOL    HW1 3070   0.097   1.167   1.623 -0.1616  0.2928 -0.9980
 1014SOL    HW2 3071  -0.010   1.272   1.604 -2.1471 -1.5321 -0.2229
 1015SOL     OW 3072   2.832   2.115   2.341  0.3760 -0.3308  0.1680
 1015SOL    HW1 3073   2.892   2.128   2.414 -0.2948 -0.5265  0.7767
 1015SOL    HW2 3074   2.796   2.202   2.323 -0.7205 -0.5221  1.2238
 1016SOL     OW 3075   4.199   3.729   0.900 -0.3884 -0.5236 -0.2431
 1016SOL    HW1 3076   4.200   3.783   0.980 -1.4225 -0.5791 -0.1790
 1016SOL    HW2 3077   4.284   3.746   0.859 -0.2677  0.3376  0.3220
 1017SOL     OW 3078   1.484   0.872   0.461  0.1634 -0.9233  0.1754
 1017SOL    HW1 3079   1.390   0.883   0.480  0.1338 -1.0638  0.1086
 1017SOL    HW2 3080   1.487   0.857   0.366  0.4723  2.0455 -0.3909
 1018SOL     OW 3081   3.716   2.307   2.811  0.4433  0.3142 -0.1488
 1018SOL    HW1 3082   3.763   2.233   2.771 -2.0208 -1.7060  0.4288
 1018SOL    HW2 3083   3.653   2.333   2.745 -0.4430  0.1412  0.6112
 1019SOL     OW 3084   0.941   3.844   1.475  0.2088  0.2975 -0.8969
 1019SOL    HW1 3085   0.869   3.783   1.489  1.1769 -0.5456  0.7543
 1019SOL    HW2 3086   0.908   3.906   1.410 -2.5087  0.7478  0.7604
 1020SOL     OW 3087   0.431   3.979   3.104 -0.1838 -0.2564  0.3449
 1020SOL    HW1 3088   0.419   3.898   3.054  0.4614  0.5305 -1.1791
 1020SOL    HW2 3089   0.500   3.958   3.167 -1.0967 -1.3169  1.0323
 1021SOL     OW 3090   2.863   4.133   3.036  0.1330  0.1339  0.4899
 1021SOL    HW1 3091   2.770   4.147   3.019  0.3156  1.9840  0.7550
 1021SOL    HW2 3092   2.907   4.167   2.957  0.6588  1.8599  1.4668
 1022SOL     OW 3093   1.543   2.001   2.529 -0.1504  0.7000 -0.3777
 1022SOL    HW1 3094   1.535   2.058   2.606 -0.9734 -0.7672  0.6895
 1022SOL    HW2 3095   1.576   2.058   2.460 -3.1551  3.1000 -0.0880
 1023SOL     OW 3096   1.812   0.251   0.109 -0.2124  0.2926  0.5447
 1023SOL    HW1 3097   1.829   0.169   0.062 -0.1957  0.0655  0.9401
 1023SOL    HW2 3098   1.749   0.227   0.177  0.9985  0.2440  1.6917
 1024SOL     OW 3099   0.081   1.195   2.975  0.3824 -0.4346 -0.0664
 1024SOL    HW1 3100   0.137   1.254   2.925 -0.4725 -0.0926 -0.6472
 1024SOL    HW2 3101   0.137   1.162   3.045  2.0341 -1.9949 -2.0066
 1025SOL     OW 3102   4.239   0.353   1.422  0.1640 -0.0120  0.3134
 1025SOL    HW1 3103   4.262   0.267   1.385 -0.9034  0.1193 -0.7258
 1025SOL    HW2 3104   4.320   0.402   1.420 -0.0646  0.4965 -3.3985
 1026SOL     OW 3105   1.063   2.504   1.829  0.2616 -0.2804 -0.1793
 1026SOL    HW1 3106   1.085   2.589   1.868 -0.7397  0.2183 -0.6447
 1026SOL    HW2 3107   1.137   2.482   1.774  1.4189 -0.6765  1.4655
 1027SOL     OW 3108   3.637   3.172   1.677  0.5553 -0.5841 -0.6017
 1027SOL    HW1 3109   3.592   3.138   1.754 -1.4368  0.1449 -1.3913
 1027SOL    HW2 3110   3.691   3.243   1.710  0.7679 -1.1504  0.2972
 1028SOL     OW 3111   3.154   1.343   0.456 -0.3957 -0.2183  0.7400
 1028SOL    HW1 3112   3.145   1.346   0.551 -0.5259 -1.6782  0.7946
 1028SOL    HW2 3113   3.094   1.273   0.428  0.7941 -0.8925 -0.2455
 1029SOL     OW 3114   4.315   0.820   2.151  0.3577 -0.5636  0.2428
 1029SOL    HW1 3115   4.392   0.862   2.188  0.4711  1.3122 -1.9344
 1029SOL    HW2 3116   4.242   0.853   2.204  0.7212  0.2479  0.2545
 1030SOL     OW 3117   0.805   2.318   0.384  0.4327  0.3872  0.2549
 1030SOL    HW1 3118   0.734   2.276   0.335 -0.7723 -1.4796  3.3126
 1030SOL    HW2 3119   0.761   2.362   0.458  2.2891  1.1817  0.9594
 1031SOL     OW 3120   0.469   2.854   2.548  0.7911  0.1143 -0.6060
 1031SOL    HW1 3121   0.394   2.913   2.559  0.8506  0.3261 -1.3185
 1031SOL    HW2 3122   0.496   2.866   2.457  1.5532 -0.1279 -0.4177
 1032SOL     OW 3123   3.260   2.742   1.687  1.0301  0.8359  0.5876
 1032SOL    HW1 3124   3.305   2.678   1.632 -3.7321 -1.3451 -1.3013
 1032SOL    HW2 3125   3.246   2.817   1.630 -1.3611 -0.2761 -0.4217
 1033SOL     OW 3126   2.508   1.561   0.859 -0.2206  0.4708 -0.4897
 1033SOL    HW1 3127   2.527   1.566   0.953  0.9634  0.4875 -0.7073
 1033SOL    HW2 3128   2.443   1.629   0.843 -0.8354  0.0996  0.4137
 1034SOL     OW 3129   0.078   3.337   0.214 -0.2726 -0.2686  0.4310
 1034SOL    HW1 3130   0.049   3.428   0.221 -1.7253 -0.5435 -1.2149
 1034SOL    HW2 3131   0.083   3.321   0.120  0.1149 -1.8588  0.6958
 1035SOL     OW 3132   2.116   1.271   0.421 -0.1446 -0.0768  0.0422
 1035SOL    HW1 3133   2.096   1.355   0.464 -0.0700  0.2018 -0.4550
 1035SOL    HW2 3134   2.184   1.232   0.476 -0.0229  0.2924  0.1607
 1036SOL     OW 3135   0.564   4.271   1.803 -0.2697  0.6941 -0.5956
 1036SOL    HW1 3136   0.509   4.254   1.880  1.3029 -2.6552 -0.0721
 1036SOL    HW2 3137   0.512   4.239   1.729 -0.3518  0.6283 -0.5095
 1037SOL     OW 3138   3.336   3.842   1.193 -0.4034 -0.4218 -0.6150
 1037SOL    HW1 3139   3.292   3.875   1.271 -0.0276  0.4445 -0.7591
 1037SOL    HW2 3140   3.268   3.841   1.125 -0.5514 -0.4931 -0.4665
 1038SOL     OW 3141   3.645   2.793   0.143  0.3709 -0.0974  0.6627
 1038SOL    HW1 3142   3.728   2.778   0.097 -0.8408 -0.4383 -1.5545
 1038SOL    HW2 3143   3.627   2.710   0.188  0.2150 -0.7817 -0.6183
 1039SOL     OW 3144   0.868   3.016   0.606 -0.4765 -0.0595 -0.0135
 1039SOL    HW1 3145   0.907   2.959   0.540 -1.1423 -0.2378 -0.2533
 1039SOL    HW2 3146   0.859   3.101   0.561 -1.2119 -0.2610 -0.2545
 1040SOL     OW 3147   0.215   1.316   0.719  0.5050  0.0893 -0.2368
 1040SOL    HW1 3148   0.203   1.347   0.630  0.0407 -1.0585 -0.5894
 1040SOL    HW2 3149   0.258   1.389   0.764  1.2868  0.4615 -1.5357
 1041SOL     OW 3150   0.818   3.460   2.679 -0.3987  0.0168  0.0634
 1041SOL    HW1 3151   0.823   3.527   2.611 -1.2172 -0.0153 -0.0466
 1041SOL    HW2 3152   0.850   3.503   2.758 -0.8306  0.5199 -0.0276
 1042SOL     OW 3153   3.773   3.790   1.084  0.0841 -0.1083  0.8359
 1042SOL    HW1 3154   3.774   3.742   1.166  2.7344 -0.1534  0.8619
 1042SOL    HW2 3155   3.801   3.726   1.018 -2.7394 -0.2858 -0.3063
 1043SOL     OW 3156   1.617   0.656   0.657 -0.4470  0.1085 -0.0375
 1043SOL    HW1 3157   1.694   0.614   0.617 -1.7394 -1.4509 -1.0058
 1043SOL    HW2 3158   1.574   0.701   0.585 -2.0471 -1.5802 -0.2201
 1044SOL     OW 3159   0.837   3.482   1.308  0.6415  0.3202 -0.4420
 1044SOL    HW1 3160   0.881   3.431   1.376  0.2578 -0.2594 -0.6226
 1044SOL    HW2 3161   0.909   3.517   1.255  0.9949  1.5656  0.7887
 1045SOL     OW 3162   3.090   2.024   0.610  0.0621 -0.0363  0.7307
 1045SOL    HW1 3163   3.000   1.993   0.606  0.2381 -0.4495 -1.0346
 1045SOL    HW2 3164   3.085   2.107   0.657 -0.8240 -1.3409  3.0739
 1046SOL     OW 3165   1.860   1.982   0.138 -0.0074  0.3273 -0.1064
 1046SOL    HW1 3166   1.793   1.989   0.206 -0.0273  0.5881 -0.1523
 1046SOL    HW2 3167   1.812   1.991   0.055  0.2713  2.0546 -0.1037
 1047SOL     OW 3168   2.073   2.433   2.183  0.1403 -0.5590 -0.2230
 1047SOL    HW1 3169   2.100   2.345   2.157 -1.1544 -1.1421  0.3086
 1047SOL    HW2 3170   2.051   2.477   2.101  0.4570 -0.8444 -0.4634
 1048SOL     OW 3171   0.533   4.068   1.505  0.3457  0.6862  0.1377
 1048SOL    HW1 3172   0.616   4.056   1.551  0.2191  0.1167  0.2268
 1048SOL    HW2 3173   0.482   4.125   1.561  1.4501  2.8289 -0.8989
 1049SOL     OW 3174   2.860   1.396   0.275 -0.3672 -0.3638  0.1573
 1049SOL    HW1 3175   2.765   1.392   0.290 -0.3253  2.6456  2.2092
 1049SOL    HW2 3176   2.893   1.312   0.307 -2.2076 -0.9551  0.6319
 1050SOL     OW 3177   3.721   4.088   0.296 -0.4387 -0.3513 -0.4628
 1050SOL    HW1 3178   3.803   4.134   0.315  0.0896 -0.8400 -1.4545
 1050SOL    HW2 3179   3.708   4.101   0.202 -2.5007  1.3029 -0.0424
 1051SOL     OW 3180   2.845   1.803   2.927 -0.2827  0.1842  0.7336
 1051SOL    HW1 3181   2.776   1.868   2.942 -0.3324  0.5832 -1.0183
 1051SOL    HW2 3182   2.841   1.746   3.004 -1.7815  0.8921  1.2240
 1052SOL     OW 3183   0.032   1.622   0.369 -0.3918  0.4554 -0.6199
 1052SOL    HW1 3184  -0.058   1.590   0.367  0.4258 -2.1372  0.2167
 1052SOL    HW2 3185   0.061   1.607   0.459  1.0981  0.6336 -1.0473
 1053SOL     OW 3186   4.404   4.055   2.404  0.4877 -0.1083  0.0467
 1053SOL    HW1 3187   4.449   4.137   2.384  1.3559 -0.3931  0.7741
 1053SOL    HW2 3188   4.335   4.080   2.465 -0.2412  0.3007 -0.9194
 1054SOL     OW 3189   2.271   3.590   0.891  0.0536  0.3815 -0.1210
 1054SOL    HW1 3190   2.264   3.500   0.923  1.7201  0.5819  0.9473
 1054SOL    HW2 3191   2.184   3.610   0.858 -0.7459 -1.1536  0.8927
 1055SOL     OW 3192   4.276   3.817   2.611 -0.0750  0.1861 -0.6035
 1055SOL    HW1 3193   4.289   3.903   2.650  0.9865  0.1464 -0.8358
 1055SOL    HW2 3194   4.331   3.817   2.533 -1.0670 -0.2469 -1.3335
 1056SOL     OW 3195   0.865   2.725   2.194  0.0038 -0.5650  0.4704
 1056SOL    HW1 3196   0.893   2.754   2.107 -0.8305 -0.2945  0.2782
 1056SOL    HW2 3197   0.946   2.705   2.240  0.5368  0.6816  0.1177
 1057SOL     OW 3198   0.755   4.153   2.126 -0.2320  0.1470 -0.2467
 1057SOL    HW1 3199   0.740   4.073   2.075  2.1096 -0.9235  0.5571
 1057SOL    HW2 3200   0.788   4.216   2.062  1.7734 -0.8822 -0.3347
 1058SOL     OW 3201   3.858   0.290   0.105  0.1587  0.1188 -0.0096
 1058SOL    HW1 3202   3.798   0.359   0.131  0.3472 -0.5004  2.2535
 1058SOL    HW2 3203   3.861   0.296   0.009  0.6494  3.6011  0.0990
 1059SOL     OW 3204   2.907   0.263   1.378  0.1098  1.0930  0.2190
 1059SOL    HW1 3205   2.909   0.207   1.300  0.5314  0.6995  0.5063
 1059SOL    HW2 3206   2.861   0.211   1.444  1.2497  0.7173  0.7487
 1060SOL     OW 3207   3.743   1.644   2.613  0.1852 -0.5283  0.5958
 1060SOL    HW1 3208   3.731   1.699   2.535  0.1006 -0.9576  0.2988
 1060SOL    HW2 3209   3.835   1.618   2.610  0.3645  0.0320  1.0341
 1061SOL     OW 3210   3.626   1.960   0.082  0.1470 -0.2117  0.7237
 1061SOL    HW1 3211   3.569   2.028   0.118 -0.0443  0.5796 -0.9741
 1061SOL    HW2 3212   3.644   1.988  -0.008 -1.4966 -3.3174 -0.7538
 1062SOL     OW 3213   0.783   1.846   0.419  0.5067 -0.2930  0.1053
 1062SOL    HW1 3214   0.701   1.814   0.381  0.4804 -1.1859  0.8769
 1062SOL    HW2 3215   0.782   1.813   0.509  1.5342  0.0237  0.2459
 1063SOL     OW 3216   3.729   0.723   1.893  0.0239 -0.1767  0.3499
 1063SOL    HW1 3217   3.790   0.738   1.965 -0.1832 -2.3421  1.0520
 1063SOL    HW2 3218   3.783   0.728   1.814  1.1171 -1.7466  0.9419
 1064SOL     OW 3219   4.148   3.021   3.115 -0.3370  0.6169 -0.1289
 1064SOL    HW1 3220   4.244   3.025   3.114 -0.0499 -2.6367  0.5235
 1064SOL    HW2 3221   4.125   2.989   3.028 -0.8198  1.0835 -0.1744
 1065SOL     OW 3222   2.712   3.654   2.521  0.6134  0.1724 -0.5010
 1065SOL    HW1 3223   2.800   3.629   2.494  0.4423 -0.2017 -0.7283
 1065SOL    HW2 3224   2.714   3.749   2.527  1.4173  0.0827  0.8636
 1066SOL     OW 3225   2.423   2.784   2.618  0.1700 -0.2119  0.3767
 1066SOL    HW1 3226   2.454   2.869   2.650 -0.5172  0.3101 -0.2998
 1066SOL    HW2 3227   2.379   2.804   2.535  0.5397 -1.3128 -0.1112
 1067SOL     OW 3228   1.315   1.074   3.035  0.1818 -0.0624 -0.3223
 1067SOL    HW1 3229   1.349   1.141   2.975 -0.5948  1.0253  0.4030
 1067SOL    HW2 3230   1.367   1.086   3.115  0.2402 -0.5297 -0.2906
 1068SOL     OW 3231   4.032   1.836   2.341 -0.2770  0.0923  0.1294
 1068SOL    HW1 3232   4.089   1.889   2.398  1.1761 -0.6495 -0.5768
 1068SOL    HW2 3233   4.092   1.775   2.297 -1.5729 -0.4060 -1.0188
 1069SOL     OW 3234   3.630   4.174   2.433 -0.7656 -0.1528  0.6205
 1069SOL    HW1 3235   3.635   4.096   2.379  2.5406 -0.1598  0.7604
 1069SOL    HW2 3236   3.626   4.246   2.371 -1.3519 -0.3022  0.4740
 1070SOL     OW 3237   2.069   2.336   1.517  0.0841  0.4112 -0.3904
 1070SOL    HW1 3238   2.033   2.337   1.605  0.7613  0.3641 -0.1080
 1070SOL    HW2 3239   1.993   2.332   1.460 -0.3432  0.0415  0.2029
 1071SOL     OW 3240   1.910   0.169   2.595 -0.0731 -0.2406  0.0002
 1071SOL    HW1 3241   1.992   0.211   2.570  0.9913 -2.2379 -0.0068
 1071SOL    HW2 3242   1.926   0.075   2.586 -0.5581 -1.1132  5.1906
 1072SOL     OW 3243   2.498   1.746   3.038 -0.4414 -0.2995 -0.3477
 1072SOL    HW1 3244   2.468   1.772   3.125  2.3000 -0.4486  0.7614
 1072SOL    HW2 3245   2.462   1.813   2.979 -0.8755  0.8665  1.1717
 1073SOL     OW 3246   2.832   1.935   0.555  0.5674 -0.5136 -0.0512
 1073SOL    HW1 3247   2.832   1.916   0.461 -1.0930  0.5124 -0.2909
 1073SOL    HW2 3248   2.775   1.870   0.593 -0.1954  0.1568 -0.0213
 1074SOL     OW 3249   3.369   0.251   1.566 -0.0441  0.0378  0.3852
 1074SOL    HW1 3250   3.292   0.197   1.547  1.1633 -1.3290 -0.9321
 1074SOL    HW2 3251   3.382   0.241   1.660 -0.4238 -1.2093  0.3293
 1075SOL     OW 3252   1.245   1.191   1.725 -0.4177 -0.3534  0.2860
 1075SOL    HW1 3253   1.269   1.183   1.632 -1.7873  0.7353 -0.1891
 1075SOL    HW2 3254   1.324   1.223   1.767  0.3057 -1.1126 -0.4413
 1076SOL     OW 3255   1.901   0.934   1.414 -0.3714 -0.4117 -0.0283
 1076SOL    HW1 3256   1.974   0.963   1.468  0.9745 -0.9847 -1.4392
 1076SOL    HW2 3257   1.885   0.844   1.442  1.0792 -1.1036 -1.2562
 1077SOL     OW 3258   4.358   4.033   0.880 -0.2649  0.3014 -0.5523
 1077SOL    HW1 3259   4.300   4.094   0.833  0.1125 -0.0429 -1.4961
 1077SOL    HW2 3260   4.446   4.070   0.868 -0.0642 -0.2830 -0.9144
 1078SOL     OW 3261   2.205   2.214   1.125 -0.0549 -0.3506  0.1796
 1078SOL    HW1 3262   2.231   2.186   1.038 -0.9312  0.9497 -0.5379
 1078SOL    HW2 3263   2.110   2.199   1.127  0.1271 -1.4847  1.3541
 1079SOL     OW 3264   1.684   2.697   0.234  0.1230 -0.4083  0.0182
 1079SOL    HW1 3265   1.760   2.747   0.204  0.4830 -0.0224  1.5118
 1079SOL    HW2 3266   1.671   2.630   0.166  2.1428 -0.8328  0.0019
 1080SOL     OW 3267   3.743   4.151   0.038 -0.2598 -0.5872  0.3673
 1080SOL    HW1 3268   3.660   4.165  -0.007  0.4106  0.6622 -0.5153
 1080SOL    HW2 3269   3.798   4.105  -0.025  0.8824  1.6894 -0.3954
 1081SOL     OW 3270   4.323   4.233   2.043 -0.0059 -0.5757 -0.1981
 1081SOL    HW1 3271   4.235   4.205   2.068  0.5327 -1.0219  1.2521
 1081SOL    HW2 3272   4.326   4.216   1.948 -1.1438 -1.4580 -0.1079
 1082SOL     OW 3273   4.106   2.574   1.347  0.1974 -0.0552  0.2900
 1082SOL    HW1 3274   4.040   2.595   1.413  0.2951 -1.0828  0.7435
 1082SOL    HW2 3275   4.182   2.543   1.397 -0.4767 -2.9781 -0.2848
 1083SOL     OW 3276   0.749   0.417   1.536 -0.3187  0.6026 -0.2945
 1083SOL    HW1 3277   0.720   0.332   1.567  0.4433 -0.1521 -1.5445
 1083SOL    HW2 3278   0.724   0.418   1.443  4.1809 -0.4733 -1.7503
 1084SOL     OW 3279   2.638   3.289   2.534  0.0554  0.7411 -0.3115
 1084SOL    HW1 3280   2.571   3.222   2.551 -0.7255  1.5490 -0.1754
 1084SOL    HW2 3281   2.603   3.340   2.461  0.7181  0.9268 -0.5075
 1085SOL     OW 3282   4.316   0.337   0.654 -0.3268  0.0028  0.7894
 1085SOL    HW1 3283   4.325   0.256   0.703  0.5474 -0.2450  0.2427
 1085SOL    HW2 3284   4.225   0.363   0.667 -0.5971 -1.0213  1.0343
 1086SOL     OW 3285   4.150   2.306   1.520  0.2348 -0.0690  0.4589
 1086SOL    HW1 3286   4.219   2.371   1.511  1.0967 -1.0753 -0.6624
 1086SOL    HW2 3287   4.182   2.230   1.471 -1.2699 -0.9035  0.6859
 1087SOL     OW 3288   3.755   0.153   1.401  0.4865 -0.0276 -0.4743
 1087SOL    HW1 3289   3.773   0.059   1.407 -0.8093 -0.2194  1.3442
 1087SOL    HW2 3290   3.685   0.167   1.464  1.1026  2.2905 -0.2417
 1088SOL     OW 3291   3.537   4.228   2.686  0.2300 -0.3674  0.5136
 1088SOL    HW1 3292   3.574   4.187   2.608  0.0658 -0.6678  0.5926
 1088SOL    HW2 3293   3.467   4.169   2.714  0.9652 -0.7914  1.4954
 1089SOL     OW 3294   1.315   2.302   1.764  0.0837  0.0400 -0.4790
 1089SOL    HW1 3295   1.387   2.288   1.826  0.9607 -0.4409 -1.5656
 1089SOL    HW2 3296   1.330   2.237   1.695 -2.9636 -2.0052  0.5659
 1090SOL     OW 3297   0.894   3.040   0.068 -0.0825  0.0406 -0.0043
 1090SOL    HW1 3298   0.922   3.131   0.060  1.9897 -0.4081  1.3399
 1090SOL    HW2 3299   0.878   3.012  -0.022  1.6832  1.0444 -0.6732
 1091SOL     OW 3300   1.994   2.549   0.224 -0.2205 -0.1041  0.1347
 1091SOL    HW1 3301   2.076   2.596   0.206 -0.2064  0.5955  1.7762
 1091SOL    HW2 3302   1.949   2.547   0.140  0.0640  2.3746 -0.1672
 1092SOL     OW 3303   0.300   3.526   1.030  0.4995 -0.3294  0.3789
 1092SOL    HW1 3304   0.318   3.490   0.943  2.4085  0.4427  0.4113
 1092SOL    HW2 3305   0.245   3.459   1.072 -0.0444 -0.9397 -1.2184
 1093SOL     OW 3306   3.921   3.624   0.920 -0.1328  0.1771  0.2191
 1093SOL    HW1 3307   4.014   3.645   0.921  0.2492 -1.3840  0.4361
 1093SOL    HW2 3308   3.892   3.648   0.832  0.8811 -0.9008 -0.4313
 1094SOL     OW 3309   2.840   1.574   1.891 -0.3472 -0.0970 -0.0326
 1094SOL    HW1 3310   2.842   1.507   1.824  0.1681  0.0025 -0.1180
 1094SOL    HW2 3311   2.820   1.655   1.844 -0.5700 -0.1242  0.0149
 1095SOL     OW 3312   2.647   1.318   1.506  0.6446  0.4208  0.1570
 1095SOL    HW1 3313   2.621   1.242   1.454  1.2811  0.4285 -0.1873
 1095SOL    HW2 3314   2.575   1.331   1.567 -1.3556  1.8856 -2.3007
 1096SOL     OW 3315   3.728   2.474   3.013 -0.2469 -0.5116 -0.1308
 1096SOL    HW1 3316   3.740   2.438   2.925 -3.3232  0.1130 -0.9222
 1096SOL    HW2 3317   3.767   2.408   3.071  0.9679 -1.4227 -1.8893
 1097SOL     OW 3318   1.931   0.018   1.168  1.0157 -0.5667 -0.2530
 1097SOL    HW1 3319   1.869  -0.003   1.097 -1.2238  2.7066  0.4983
 1097SOL    HW2 3320   1.953  -0.066   1.206 -0.3915 -2.1596 -2.6639
 1098SOL     OW 3321   2.563   0.835   2.518 -0.7113 -0.4849 -0.0588
 1098SOL    HW1 3322   2.543   0.752   2.560 -1.0968 -1.5822 -2.2528
 1098SOL    HW2 3323   2.658   0.832   2.503 -0.0657  1.0735  2.9161
 1099SOL     OW 3324   0.502   4.224   2.998  0.0536  0.6537 -1.0637
 1099SOL    HW1 3325   0.484   4.139   3.037  4.5503 -0.3075 -0.5226
 1099SOL    HW2 3326   0.523   4.205   2.907  1.0959  1.1340 -0.9387
 1100SOL     OW 3327   2.928   2.170   1.249  0.3381  0.4596 -0.2075
 1100SOL    HW1 3328   2.954   2.079   1.265  1.5833  0.9371  0.6459
 1100SOL    HW2 3329   2.842   2.163   1.207  1.3961 -1.1921 -2.3293
 1101SOL     OW 3330   0.160   2.586   1.871  0.0645  0.1523  0.0524
 1101SOL    HW1 3331   0.080   2.554   1.830  0.1407 -1.1258  0.8482
 1101SOL    HW2 3332   0.186   2.517   1.932  0.7892  1.3162  1.1343
 1102SOL     OW 3333   1.951   1.910   1.130  0.0394 -0.3364  0.0043
 1102SOL    HW1 3334   1.916   1.855   1.201 -0.3889  1.0315  0.8955
 1102SOL    HW2 3335   2.034   1.869   1.107  0.0719 -0.9635  1.1491
 1103SOL     OW 3336   2.793   3.545   1.240  0.8817  0.0919  0.1757
 1103SOL    HW1 3337   2.830   3.457   1.248  1.8969  0.4022 -0.8323
 1103SOL    HW2 3338   2.744   3.558   1.321  0.7214 -1.3915  0.3436
 1104SOL     OW 3339   3.079   0.534   0.542 -0.7264  0.0360  0.5236
 1104SOL    HW1 3340   3.114   0.447   0.558 -0.3785  0.1007  0.1079
 1104SOL    HW2 3341   2.989   0.530   0.576 -0.2957 -0.0957  1.6929
 1105SOL     OW 3342   0.560   2.383   1.685 -0.3536 -0.1889  0.4061
 1105SOL    HW1 3343   0.530   2.292   1.692 -0.1823 -0.1216  2.6280
 1105SOL    HW2 3344   0.483   2.435   1.710  0.0465  0.1988  0.8398
 1106SOL     OW 3345   2.610   2.585   2.651 -0.4205 -0.1582 -0.3999
 1106SOL    HW1 3346   2.701   2.613   2.658 -0.4271  0.2178 -1.6548
 1106SOL    HW2 3347   2.561   2.667   2.640 -0.8009 -0.4313 -0.7513
 1107SOL     OW 3348   4.115   2.883   2.451 -0.6036 -0.1084  0.6874
 1107SOL    HW1 3349   4.033   2.841   2.477 -0.2942 -0.9514  0.3244
 1107SOL    HW2 3350   4.096   2.924   2.367 -0.6913 -0.1644  0.6803
 1108SOL     OW 3351   1.648   3.245   1.124 -0.1473 -0.1286 -0.8930
 1108SOL    HW1 3352   1.681   3.171   1.074  0.4939 -0.7264  0.3792
 1108SOL    HW2 3353   1.663   3.222   1.216 -1.1880  0.9825 -0.4070
 1109SOL     OW 3354   2.454   2.770   1.960  0.3130  0.1585  0.2698
 1109SOL    HW1 3355   2.401   2.845   1.933 -1.3422 -1.2224 -0.4998
 1109SOL    HW2 3356   2.539   2.784   1.918  0.3044  1.9711  0.7859
 1110SOL     OW 3357   3.386   3.455   0.613 -0.2247 -0.1265  0.1442
 1110SOL    HW1 3358   3.438   3.529   0.646  0.8832 -0.1007 -1.5320
 1110SOL    HW2 3359   3.353   3.485   0.528 -2.5453 -0.3738  0.9036
 1111SOL     OW 3360   2.675   1.585   1.373  0.3776  0.1085  0.1458
 1111SOL    HW1 3361   2.750   1.610   1.319  0.6153 -0.4994  0.1828
 1111SOL    HW2 3362   2.691   1.493   1.394  0.4538  0.4096  1.5026
 1112SOL     OW 3363   1.968   3.595   2.137  0.4084 -0.4334 -0.0561
 1112SOL    HW1 3364   1.979   3.652   2.213 -2.2087 -0.6209  0.5526
 1112SOL    HW2 3365   1.890   3.543   2.157  1.7616 -3.0993 -1.3177
 1113SOL     OW 3366   1.785   4.090   0.290  0.3126  0.0987 -0.4508
 1113SOL    HW1 3367   1.717   4.156   0.274 -1.4958 -1.9057 -1.5305
 1113SOL    HW2 3368   1.824   4.074   0.204 -1.2572 -2.2210 -0.8084
 1114SOL     OW 3369   1.790   2.972   1.276  0.4886  0.3271 -0.8096
 1114SOL    HW1 3370   1.781   3.067   1.289  0.9289  0.8252 -3.4347
 1114SOL    HW2 3371   1.872   2.963   1.228  0.8480 -1.5061  0.0642
 1115SOL     OW 3372   4.248   3.833   2.326 -0.3752  0.8430 -0.5875
 1115SOL    HW1 3373   4.321   3.892   2.310 -0.2935  0.8949 -0.0393
 1115SOL    HW2 3374   4.276   3.749   2.288  0.2108  0.7107  0.1173
 1116SOL     OW 3375   0.107   3.303   2.413  0.2515  0.9515 -0.1332
 1116SOL    HW1 3376   0.129   3.270   2.326  0.4538  4.5888 -1.6164
 1116SOL    HW2 3377   0.019   3.340   2.403 -1.1335 -1.3121  2.1729
 1117SOL     OW 3378   0.344   3.890   0.558 -0.1169  0.3171  0.3117
 1117SOL    HW1 3379   0.420   3.832   0.557  0.7148  1.3343 -2.0279
 1117SOL    HW2 3380   0.310   3.882   0.647  0.5476 -2.9218  0.4311
 1118SOL     OW 3381   0.979   0.283   0.798  0.0830  0.0705 -0.1020
 1118SOL    HW1 3382   0.935   0.251   0.877 -2.8858 -0.6547 -1.9018
 1118SOL    HW2 3383   1.043   0.346   0.831 -0.5843 -0.6470  2.9123
 1119SOL     OW 3384   1.824   2.337   2.734 -0.3167  0.6297 -0.4031
 1119SOL    HW1 3385   1.813   2.432   2.732 -0.7194  0.6644  1.4846
 1119SOL    HW2 3386   1.912   2.324   2.769 -0.4406  0.3107 -0.2060
 1120SOL     OW 3387   0.989   1.274   1.752 -0.3771 -0.1277  0.6255
 1120SOL    HW1 3388   1.075   1.273   1.710  0.5841 -0.5788  2.5145
 1120SOL    HW2 3389   0.931   1.315   1.687  1.3323  0.5765 -0.5219
 1121SOL     OW 3390   0.687   0.923   1.149 -0.4805  0.3787 -0.0876
 1121SOL    HW1 3391   0.697   0.983   1.223  0.1462  1.7352 -1.2413
 1121SOL    HW2 3392   0.676   0.980   1.073  0.7556 -0.9486 -1.3176
 1122SOL     OW 3393   4.466   3.658   1.812 -0.6716 -0.0642  0.6263
 1122SOL    HW1 3394   4.506   3.577   1.845 -2.0899 -0.7314  0.7568
 1122SOL    HW2 3395   4.411   3.629   1.739 -0.8988  0.8360  0.4353
 1123SOL     OW 3396   0.107   0.952   0.079  0.5516  0.1153 -0.5546
 1123SOL    HW1 3397   0.159   0.924   0.155  1.1111  0.3797 -0.8314
 1123SOL    HW2 3398   0.017   0.935   0.104  0.7930 -0.8058 -0.2352
 1124SOL     OW 3399   2.360   1.775   1.334  0.2038  0.0082  0.3341
 1124SOL    HW1 3400   2.376   1.681   1.328 -1.1420 -0.4388  2.5065
 1124SOL    HW2 3401   2.289   1.791   1.271  1.0388 -0.2169 -0.6969
 1125SOL     OW 3402   1.516   3.422   0.332 -0.0225  0.3327 -0.2338
 1125SOL    HW1 3403   1.469   3.499   0.302 -0.9312 -0.0883  0.0533
 1125SOL    HW2 3404   1.522   3.433   0.427 -0.2925 -0.0117 -0.1720
 1126SOL     OW 3405   4.070   3.001   1.531  0.8711 -0.6842 -0.1012
 1126SOL    HW1 3406   3.990   3.039   1.494 -0.0759 -1.7926  0.7538
 1126SOL    HW2 3407   4.073   3.036   1.620 -0.1042 -2.6437  0.7579
 1127SOL     OW 3408   0.809   2.999   1.262  0.6977  0.3632 -0.4729
 1127SOL    HW1 3409   0.765   3.082   1.280 -1.7658 -1.2393  1.5769
 1127SOL    HW2 3410   0.745   2.948   1.212  0.6267 -1.5231  1.3661
 1128SOL     OW 3411   0.632   3.514   0.948 -0.0366 -0.2240  0.3698
 1128SOL    HW1 3412   0.575   3.580   0.987  0.3992  1.7799 -2.1782
 1128SOL    HW2 3413   0.718   3.556   0.943  0.5012 -1.3652 -0.4172
 1129SOL     OW 3414   1.895   0.565   0.790 -0.2551  0.2603 -0.0171
 1129SOL    HW1 3415   1.980   0.572   0.748  0.1197  1.4890  0.8727
 1129SOL    HW2 3416   1.901   0.623   0.867 -1.7026 -0.0446  0.3655
 1130SOL     OW 3417   2.121   1.403   0.170 -0.0675  0.5831 -0.5100
 1130SOL    HW1 3418   2.043   1.376   0.122  0.4805 -0.4333 -0.8684
 1130SOL    HW2 3419   2.108   1.369   0.258  0.5506 -0.7934 -0.9207
 1131SOL     OW 3420   0.890   2.139   1.052  0.0524 -0.1157 -0.0150
 1131SOL    HW1 3421   0.846   2.176   1.129 -0.3588 -0.1811 -0.2136
 1131SOL    HW2 3422   0.981   2.168   1.059  0.0708 -0.3294  0.6251
 1132SOL     OW 3423   1.798   1.126   0.245  0.4304  0.1392 -0.5848
 1132SOL    HW1 3424   1.714   1.171   0.255  0.5411  0.1665  0.2854
 1132SOL    HW2 3425   1.791   1.080   0.162 -1.7208 -2.4689  0.8681
 1133SOL     OW 3426   0.252   4.071   1.849  0.3950 -0.0959 -0.2400
 1133SOL    HW1 3427   0.198   3.995   1.827  0.7931 -0.5556  0.3823
 1133SOL    HW2 3428   0.283   4.055   1.938  2.1363 -0.1741 -0.8233
 1134SOL     OW 3429   1.650   3.086   2.350 -0.3204  0.2503 -0.0307
 1134SOL    HW1 3430   1.629   3.158   2.409 -2.6969 -0.2592 -0.1550
 1134SOL    HW2 3431   1.719   3.037   2.395 -0.7778  0.9112  1.4515
 1135SOL     OW 3432   1.724   3.168   2.731 -0.1237 -0.4183 -0.0314
 1135SOL    HW1 3433   1.773   3.100   2.684  0.4976  0.3954 -0.5770
 1135SOL    HW2 3434   1.693   3.227   2.662 -0.3343  0.0633  0.4678
 1136SOL     OW 3435   3.069   0.917   2.245  0.1883 -0.3368  0.0758
 1136SOL    HW1 3436   3.017   0.997   2.252 -0.1123 -0.4938 -0.3425
 1136SOL    HW2 3437   3.012   0.855   2.201  0.7458 -0.5018 -0.4322
 1137SOL     OW 3438   0.875   2.154   1.616  0.5151 -0.0274 -0.0835
 1137SOL    HW1 3439   0.838   2.204   1.688  1.3640 -0.1915  0.4769
 1137SOL    HW2 3440   0.868   2.063   1.643  1.6190 -0.0445  0.1846
 1138SOL     OW 3441   3.175   0.931   1.151 -0.3571 -0.6398 -0.0702
 1138SOL    HW1 3442   3.131   0.993   1.208 -2.2174 -1.4425 -0.5696
 1138SOL    HW2 3443   3.163   0.846   1.193 -0.3717 -1.0350 -0.8575
 1139SOL     OW 3444   2.418   0.873   0.611 -0.6397  0.1162  0.3572
 1139SOL    HW1 3445   2.510   0.886   0.634  0.0595 -1.5382 -1.3172
 1139SOL    HW2 3446   2.385   0.812   0.677 -0.5228  0.5616  0.8419
 1140SOL     OW 3447   2.792   3.543   1.563  0.6539 -0.2419 -0.5048
 1140SOL    HW1 3448   2.740   3.547   1.643  1.3065  1.4936 -0.1194
 1140SOL    HW2 3449   2.778   3.628   1.520 -0.9201 -1.6689 -3.0963
 1141SOL     OW 3450   3.395   0.407   1.013 -0.3134 -0.6406  0.2529
 1141SOL    HW1 3451   3.352   0.404   0.927  0.8999 -0.8978 -0.3690
 1141SOL    HW2 3452   3.413   0.500   1.027 -2.3803 -0.3233  1.2317
 1142SOL     OW 3453   2.964   2.569   2.929  0.0853 -0.2438 -0.2840
 1142SOL    HW1 3454   3.031   2.609   2.984  0.3208 -0.8962 -0.0828
 1142SOL    HW2 3455   2.890   2.630   2.934 -0.0753 -0.5135  1.1656
 1143SOL     OW 3456   3.526   2.290   1.687  0.4006  0.1164  0.7465
 1143SOL    HW1 3457   3.430   2.285   1.690  0.3422  0.8994  0.2985
 1143SOL    HW2 3458   3.550   2.236   1.612  0.3905 -0.9217  1.4651
 1144SOL     OW 3459   0.577   3.538   3.083 -0.9135  0.6679  0.0094
 1144SOL    HW1 3460   0.515   3.491   3.139 -1.2528  1.7283  0.5348
 1144SOL    HW2 3461   0.663   3.509   3.114 -1.0988 -0.9780 -0.8646
 1145SOL     OW 3462   3.769   1.329   2.585 -0.0552 -0.0425 -0.5769
 1145SOL    HW1 3463   3.783   1.279   2.666 -0.1279 -2.3834 -1.9218
 1145SOL    HW2 3464   3.751   1.418   2.615 -0.5825 -0.9300  2.0155
 1146SOL     OW 3465   4.149   0.967   0.307  0.3805 -0.2268 -0.2927
 1146SOL    HW1 3466   4.183   1.054   0.286  1.1159 -0.1795  0.9999
 1146SOL    HW2 3467   4.147   0.965   0.402 -0.2981 -1.3806 -0.3222
 1147SOL     OW 3468   2.366   3.867   1.577 -0.2544 -0.4096 -0.6898
 1147SOL    HW1 3469   2.326   3.954   1.566  0.5516  0.1128  0.3464
 1147SOL    HW2 3470   2.293   3.812   1.606 -0.3659  0.4273  0.7316
 1148SOL     OW 3471   0.623   1.101   0.936 -0.4688 -0.5683  0.0790
 1148SOL    HW1 3472   0.570   1.082   0.859 -0.1127 -0.4712 -0.1931
 1148SOL    HW2 3473   0.712   1.110   0.902 -0.4083  0.1339  0.3979
 1149SOL     OW 3474   2.640   1.990   2.170  0.2560  0.3553 -0.2933
 1149SOL    HW1 3475   2.699   2.034   2.231  0.8454  0.2920 -0.8100
 1149SOL    HW2 3476   2.554   1.998   2.211  0.6893 -0.0233  0.7294
 1150SOL     OW 3477   1.302   0.637   2.338 -0.3498  0.1111  0.1865
 1150SOL    HW1 3478   1.323   0.665   2.250 -1.2073  0.9631  0.2372
 1150SOL    HW2 3479   1.302   0.717   2.390  1.1458 -0.4954  1.1949
 1151SOL     OW 3480   0.329   0.801   1.093 -0.3674  0.3494 -0.1482
 1151SOL    HW1 3481   0.360   0.822   1.005 -4.0645  2.3530 -1.1763
 1151SOL    HW2 3482   0.369   0.867   1.149  2.9824 -1.6452  0.1157
 1152SOL     OW 3483   3.849   2.831   3.006  0.6467 -0.8598 -0.3951
 1152SOL    HW1 3484   3.836   2.922   3.033  0.9548 -0.7187 -0.7225
 1152SOL    HW2 3485   3.944   2.821   2.998  0.7689 -1.7906  1.6211
 1153SOL     OW 3486   2.057   1.064   0.209 -0.1533 -0.5757  0.0452
 1153SOL    HW1 3487   1.977   1.114   0.224  1.4001  2.5764 -1.0208
 1153SOL    HW2 3488   2.110   1.078   0.288  0.2297 -0.7212 -0.1816
 1154SOL     OW 3489   1.858   0.439   1.729 -0.6226  0.1476  0.1448
 1154SOL    HW1 3490   1.905   0.390   1.797 -0.8030  0.6585  0.6405
 1154SOL    HW2 3491   1.848   0.527   1.765 -2.0308  0.0288  0.0768
 1155SOL     OW 3492   4.172   0.175   1.202 -0.4056 -0.2362 -0.0640
 1155SOL    HW1 3493   4.202   0.210   1.118  1.2867 -0.1051  0.5600
 1155SOL    HW2 3494   4.107   0.238   1.233  0.3642  0.7270 -0.3765
 1156SOL     OW 3495   1.814   1.820   2.052  0.2206  0.6780 -0.2642
 1156SOL    HW1 3496   1.855   1.845   1.969  0.2343 -2.0839 -1.1928
 1156SOL    HW2 3497   1.888   1.801   2.110  0.2106  1.1424 -0.0942
 1157SOL     OW 3498   4.469   2.898   0.856  0.3907 -0.0533  0.0090
 1157SOL    HW1 3499   4.432   2.947   0.782 -1.1901 -1.3658 -0.1106
 1157SOL    HW2 3500   4.395   2.852   0.894  1.6535 -1.6425  0.6759
 1158SOL     OW 3501   1.016   4.036   1.842  0.0451  0.3348  0.1447
 1158SOL    HW1 3502   0.942   4.034   1.903  0.3456  0.0655  0.5111
 1158SOL    HW2 3503   1.074   3.966   1.874 -0.0926 -0.2496 -0.8361
 1159SOL     OW 3504   3.042   2.944   1.117  0.2731 -0.1569  0.3168
 1159SOL    HW1 3505   2.949   2.946   1.139 -0.0165 -4.0832  0.1753
 1159SOL    HW2 3506   3.044   2.958   1.022 -0.1829 -0.0837  0.3129
 1160SOL     OW 3507   4.426   1.045   1.851 -0.2058 -0.2479  0.0284
 1160SOL    HW1 3508   4.451   1.115   1.791  1.5400  0.7693  1.8071
 1160SOL    HW2 3509   4.394   0.975   1.795 -1.3197  1.6793 -1.8668
 1161SOL     OW 3510   2.439   4.401   0.292  0.1984  0.4252  0.4535
 1161SOL    HW1 3511   2.348   4.389   0.266  0.4077 -0.2993  0.0342
 1161SOL    HW2 3512   2.465   4.317   0.329  1.5258 -0.3541 -2.0324
 1162SOL     OW 3513   2.055   3.177   1.478  0.4001  0.3009  0.5009
 1162SOL    HW1 3514   1.966   3.207   1.457  0.4906  0.6701  0.6350
 1162SOL    HW2 3515   2.105   3.258   1.492  0.6419  0.0889  0.8883
 1163SOL     OW 3516   0.600   3.354   1.646 -0.0658 -0.2877  0.5154
 1163SOL    HW1 3517   0.631   3.264   1.650  0.4231 -0.2765 -1.5819
 1163SOL    HW2 3518   0.573   3.366   1.555 -0.5566  1.5447  0.8525
 1164SOL     OW 3519   0.301   3.537   0.496  0.2203  0.0402  0.1912
 1164SOL    HW1 3520   0.330   3.477   0.427 -0.6225  0.0898 -0.2163
 1164SOL    HW2 3521   0.371   3.602   0.501  1.2305 -1.0384  0.7451
 1165SOL     OW 3522   4.083   4.390   1.308 -0.4566  0.0841 -0.1541
 1165SOL    HW1 3523   4.052   4.462   1.253  0.6842  0.0132 -0.9053
 1165SOL    HW2 3524   4.092   4.429   1.395 -0.2837  0.7370 -0.4562
 1166SOL     OW 3525   2.868   2.366   0.496 -0.2045  0.2527 -0.6394
 1166SOL    HW1 3526   2.875   2.373   0.400  1.6529  0.3578 -0.5503
 1166SOL    HW2 3527   2.837   2.451   0.524  0.2905  0.5964 -1.1002
 1167SOL     OW 3528   0.006   0.527   1.499  0.1377  0.5444  0.0092
 1167SOL    HW1 3529   0.026   0.540   1.592 -2.7981  1.6141  0.6168
 1167SOL    HW2 3530   0.084   0.556   1.453  1.0854  1.5278  2.1106
 1168SOL     OW 3531   0.613   0.205   2.707  0.5896 -0.7841 -0.1763
 1168SOL    HW1 3532   0.619   0.298   2.682  1.4767 -0.5149  0.9372
 1168SOL    HW2 3533   0.647   0.203   2.797  0.4382 -2.1697 -0.1423
 1169SOL     OW 3534   2.204   2.475   1.125  0.3150 -0.3545  0.9017
 1169SOL    HW1 3535   2.187   2.383   1.107  0.7780 -0.3588  0.4637
 1169SOL    HW2 3536   2.136   2.523   1.078 -2.4278 -0.5772  4.2842
 1170SOL     OW 3537   4.445   4.438   0.131  0.4699 -0.8351  0.1361
 1170SOL    HW1 3538   4.510   4.490   0.177 -1.3486 -0.0049  1.9346
 1170SOL    HW2 3539   4.365   4.447   0.183 -1.4949 -0.6839 -2.6315
 1171SOL     OW 3540   2.577   2.164   0.802 -0.3139 -0.4153  0.0326
 1171SOL    HW1 3541   2.486   2.145   0.781 -0.2708 -1.2755  0.5730
 1171SOL    HW2 3542   2.623   2.154   0.718 -1.1709  3.6407 -1.1303
 1172SOL     OW 3543   0.175   0.708   0.748  0.1345  0.2569 -0.4379
 1172SOL    HW1 3544   0.129   0.638   0.794 -1.7939  2.8843  2.0439
 1172SOL    HW2 3545   0.266   0.699   0.775 -0.3444 -0.4366  1.0276
 1173SOL     OW 3546   3.015   3.378   1.549  0.3287 -0.3147 -0.2826
 1173SOL    HW1 3547   3.027   3.392   1.455  0.9268  0.7805 -0.0696
 1173SOL    HW2 3548   2.936   3.428   1.571 -0.1983 -1.1219 -0.3139
 1174SOL     OW 3549   0.800   0.856   2.174 -0.6591 -0.6928 -0.2815
 1174SOL    HW1 3550   0.712   0.856   2.137 -0.2633 -2.9716 -1.3660
 1174SOL    HW2 3551   0.825   0.949   2.177 -2.7140 -0.0777 -0.8079
 1175SOL     OW 3552   4.002   0.982   1.264 -0.0133 -0.2028  0.1722
 1175SOL    HW1 3553   4.010   0.903   1.211 -0.7766  0.8170 -1.5700
 1175SOL    HW2 3554   3.923   0.969   1.316 -1.0949  0.0351 -1.3326
 1176SOL     OW 3555   1.250   2.424   1.332  0.0729  0.2701 -0.1553
 1176SOL    HW1 3556   1.209   2.400   1.249  0.7159 -0.4970 -0.2619
 1176SOL    HW2 3557   1.190   2.391   1.399  0.0642 -0.0362 -0.3126
 1177SOL     OW 3558   0.837   2.677   0.020  0.0053  0.2070 -0.5900
 1177SOL    HW1 3559   0.825   2.619  -0.055  0.5449 -0.9050  0.1456
 1177SOL    HW2 3560   0.894   2.746  -0.012  0.6062 -0.5035 -1.1008
 1178SOL     OW 3561   3.334   1.564   0.489  0.1545 -0.6096 -0.0550
 1178SOL    HW1 3562   3.257   1.525   0.530  0.2384  0.1584  0.8612
 1178SOL    HW2 3563   3.322   1.546   0.396 -1.5551  0.2000 -0.0369
 1179SOL     OW 3564   2.623   0.717   1.654  0.1479 -0.1585 -0.2726
 1179SOL    HW1 3565   2.662   0.716   1.566 -0.2912 -2.4907 -0.5119
 1179SOL    HW2 3566   2.678   0.777   1.704 -0.3347  2.2832 -2.4097
 1180SOL     OW 3567   0.591   0.121   0.647 -0.3741 -0.1481 -0.2356
 1180SOL    HW1 3568   0.544   0.204   0.653  0.0309 -0.0039  1.4193
 1180SOL    HW2 3569   0.682   0.145   0.630  0.2055 -0.0718  2.6253
 1181SOL     OW 3570   2.460   2.375   2.171  0.0652  0.1563 -0.1686
 1181SOL    HW1 3571   2.528   2.353   2.235 -2.4649  1.9645  3.4386
 1181SOL    HW2 3572   2.457   2.470   2.171 -0.2359  0.2110 -2.9064
 1182SOL     OW 3573   3.881   0.573   2.315  0.3430  0.4772  0.2410
 1182SOL    HW1 3574   3.945   0.633   2.277  0.5211  0.6827  0.8504
 1182SOL    HW2 3575   3.798   0.599   2.276  0.6827 -0.0798 -0.8960
 1183SOL     OW 3576   0.139   1.964   0.864  0.1094  0.2172 -0.7790
 1183SOL    HW1 3577   0.213   1.925   0.911  0.3295 -0.1055 -1.3874
 1183SOL    HW2 3578   0.083   1.890   0.842  0.3585  0.2732 -1.6432
 1184SOL     OW 3579   0.986   0.614   1.935 -0.3810 -0.0533  0.1772
 1184SOL    HW1 3580   1.026   0.701   1.936 -0.3923 -0.0482  0.1769
 1184SOL    HW2 3581   1.018   0.573   2.016  2.0928 -1.1506 -1.2367
 1185SOL     OW 3582   1.281   0.191   2.780  0.3517  0.3075 -0.2653
 1185SOL    HW1 3583   1.284   0.238   2.863  0.2061  1.7108 -1.0212
 1185SOL    HW2 3584   1.357   0.133   2.782 -0.2842 -0.5008  1.3063
 1186SOL     OW 3585   1.157   1.718   1.285  0.1018  0.3419  0.3115
 1186SOL    HW1 3586   1.243   1.756   1.305 -0.0666  0.6438  0.4702
 1186SOL    HW2 3587   1.105   1.733   1.363 -0.3358  0.8669 -0.0704
 1187SOL     OW 3588   0.535   1.483   2.337 -0.0789  0.6520  0.1770
 1187SOL    HW1 3589   0.523   1.464   2.244 -2.2304  2.2372  0.0693
 1187SOL    HW2 3590   0.523   1.577   2.344 -1.8140  0.3418  2.3007
 1188SOL     OW 3591   4.208   0.265   0.000 -0.3835 -0.3034 -0.3108
 1188SOL    HW1 3592   4.200   0.358   0.020  1.3298  0.1412 -1.5504
 1188SOL    HW2 3593   4.223   0.224   0.085  0.6313  0.7783  0.0504
 1189SOL     OW 3594   4.128   2.554   1.838  0.9790  0.2501 -0.0819
 1189SOL    HW1 3595   4.072   2.583   1.766  1.7231  1.5679 -0.1638
 1189SOL    HW2 3596   4.080   2.483   1.878  0.0632  0.1775 -1.2398
 1190SOL     OW 3597   1.101   0.494   2.183  0.0439 -0.0405 -0.1909
 1190SOL    HW1 3598   1.157   0.556   2.231 -0.8766 -0.4003  1.4363
 1190SOL    HW2 3599   1.013   0.513   2.213 -0.2840 -1.9786  0.2118
 1191SOL     OW 3600   2.267   3.583   2.522 -0.4772 -0.2803  0.5308
 1191SOL    HW1 3601   2.238   3.510   2.468 -0.6048 -0.1610  0.4368
 1191SOL    HW2 3602   2.227   3.660   2.482  1.5910  0.1673 -0.8805
 1192SOL     OW 3603   2.287   2.949   2.421  0.5978  0.4191 -0.7524
 1192SOL    HW1 3604   2.376   2.981   2.406  0.1712  1.7920 -0.5179
 1192SOL    HW2 3605   2.257   2.920   2.334  0.8469  1.1046 -1.0711
 1193SOL     OW 3606   0.162   2.914   2.884  0.3579 -0.1719  1.2407
 1193SOL    HW1 3607   0.173   3.001   2.922  0.3147  1.2750 -1.7436
 1193SOL    HW2 3608   0.210   2.856   2.943  1.0275  1.9630  2.9401
 1194SOL     OW 3609   1.033   3.481   0.162 -0.0684 -0.2964  0.3865
 1194SOL    HW1 3610   0.982   3.557   0.135 -2.1904 -1.5910  0.5419
 1194SOL    HW2 3611   1.031   3.422   0.086  1.2031 -0.3817  0.4059
 1195SOL     OW 3612   0.351   4.232   1.649 -0.1230 -0.1158  0.3809
 1195SOL    HW1 3613   0.267   4.261   1.612 -2.1034 -3.4049  1.8156
 1195SOL    HW2 3614   0.327   4.188   1.731  3.0271 -1.2748  0.8117
 1196SOL     OW 3615   4.395   1.455   3.000  0.0614  0.0676  0.2430
 1196SOL    HW1 3616   4.356   1.457   3.088 -1.3268  1.6632 -0.3640
 1196SOL    HW2 3617   4.422   1.364   2.988 -1.3832 -0.5904  1.6229
 1197SOL     OW 3618   2.167   3.723   1.234 -0.2092 -0.0328  0.0877
 1197SOL    HW1 3619   2.078   3.754   1.220 -0.1611  0.0239 -0.1020
 1197SOL    HW2 3620   2.186   3.667   1.158  0.7831  1.9220 -1.2177
 1198SOL     OW 3621   1.210   4.268   1.484 -0.6207 -0.1418  0.4586
 1198SOL    HW1 3622   1.137   4.223   1.527  0.0927  0.2249  2.0983
 1198SOL    HW2 3623   1.252   4.318   1.553  0.0420  1.1947 -0.8531
 1199SOL     OW 3624   1.817   4.400   1.846 -0.0911  0.3472 -0.1767
 1199SOL    HW1 3625   1.854   4.457   1.778 -0.9923  0.7402 -0.3474
 1199SOL    HW2 3626   1.766   4.459   1.902  0.8300  0.0718  1.0101
 1200SOL     OW 3627   2.007   2.290   2.955 -0.1101 -0.1293  0.0673
 1200SOL    HW1 3628   1.931   2.238   2.982 -0.0804  0.8772  2.3112
 1200SOL    HW2 3629   2.003   2.368   3.010  2.2457  0.2093 -0.1496
 1201SOL     OW 3630   1.396   1.784   2.576 -0.2841 -0.5988  0.4715
 1201SOL    HW1 3631   1.454   1.859   2.561 -0.3055 -0.6226  0.2663
 1201SOL    HW2 3632   1.435   1.738   2.651 -0.1839 -0.4706  0.4990
 1202SOL     OW 3633   1.718   4.124   0.757  0.0415 -0.3661  0.5863
 1202SOL    HW1 3634   1.760   4.073   0.687 -0.7956 -0.7930  0.3821
 1202SOL    HW2 3635   1.752   4.213   0.744 -0.0517 -0.4486 -0.3322
 1203SOL     OW 3636   4.427   2.601   2.067  0.8685  0.0585 -0.2547
 1203SOL    HW1 3637   4.377   2.521   2.050  0.2365  0.6619 -1.3923
 1203SOL    HW2 3638   4.515   2.581   2.035  1.5566 -1.1874  2.2276
 1204SOL     OW 3639   1.507   1.483   2.198 -0.2179 -0.3504  0.3612
 1204SOL    HW1 3640   1.567   1.435   2.256  0.0275  0.1283  0.5063
 1204SOL    HW2 3641   1.466   1.548   2.254  0.1764  0.2576 -0.0425
 1205SOL     OW 3642   2.476   3.525   0.216  0.3671  0.1939 -0.1487
 1205SOL    HW1 3643   2.391   3.554   0.183 -1.2100 -0.0580  3.3141
 1205SOL    HW2 3644   2.495   3.582   0.290  0.2336 -3.2426  2.8584
 1206SOL     OW 3645   1.144   2.189   2.507  0.1753 -0.0760  0.0726
 1206SOL    HW1 3646   1.059   2.148   2.487  0.6306 -0.2328 -1.6674
 1206SOL    HW2 3647   1.170   2.232   2.425  2.4577 -1.2647  0.0930
 1207SOL     OW 3648   2.330   4.036   1.982  0.0500 -0.2723  0.3178
 1207SOL    HW1 3649   2.368   4.123   1.990  0.8081 -0.5744  0.1580
 1207SOL    HW2 3650   2.280   4.039   1.900 -0.7437  0.3007  0.8190
 1208SOL     OW 3651   4.028   3.258   0.408  0.4828 -0.2435  0.2056
 1208SOL    HW1 3652   3.979   3.271   0.327  2.3227 -0.5258 -0.9892
 1208SOL    HW2 3653   4.099   3.322   0.405  0.9763 -0.7041  1.2839
 1209SOL     OW 3654   2.396   3.375   0.519 -0.1011 -0.2171  0.1766
 1209SOL    HW1 3655   2.415   3.284   0.495 -0.3853 -0.1609 -0.2826
 1209SOL    HW2 3656   2.438   3.427   0.450 -0.9524 -0.0519 -0.2269
 1210SOL     OW 3657   3.354   1.432   3.024  0.3813 -0.6300  0.0246
 1210SOL    HW1 3658   3.277   1.458   3.075 -0.3504 -0.2465 -1.2271
 1210SOL    HW2 3659   3.423   1.417   3.089 -0.1135  1.2165  1.0192
 1211SOL     OW 3660   3.761   3.611   2.697 -0.2439 -0.0135  0.1748
 1211SOL    HW1 3661   3.698   3.621   2.768 -0.3694 -1.6637  0.3336
 1211SOL    HW2 3662   3.811   3.692   2.698 -0.3796  0.0939  2.0244
 1212SOL     OW 3663   2.484   0.364   1.242  0.6057  0.2080 -1.1023
 1212SOL    HW1 3664   2.537   0.381   1.320 -0.4705 -0.9832 -0.0596
 1212SOL    HW2 3665   2.479   0.269   1.237 -2.5540  0.2445 -0.3264
 1213SOL     OW 3666   1.917   2.537   1.034  0.3324 -0.4222  0.1787
 1213SOL    HW1 3667   1.911   2.582   0.949  5.4407 -0.0158 -0.2388
 1213SOL    HW2 3668   1.899   2.445   1.013  1.5788 -0.3419 -1.4448
 1214SOL     OW 3669   2.809   1.649   3.127 -0.0353  0.8297  0.2168
 1214SOL    HW1 3670   2.785   1.627   3.217 -0.4009 -1.2412 -0.3310
 1214SOL    HW2 3671   2.830   1.565   3.087  1.7378  1.8757 -1.2033
 1215SOL     OW 3672   0.693   2.939   0.224  0.0525  0.0452  0.1153
 1215SOL    HW1 3673   0.758   2.981   0.167  0.6751 -2.3971 -1.1125
 1215SOL    HW2 3674   0.745   2.884   0.283 -0.8060 -1.9698 -0.8990
 1216SOL     OW 3675   3.790   1.448   2.067 -0.2368 -0.2882 -0.3026
 1216SOL    HW1 3676   3.707   1.405   2.046 -0.5561  0.2081 -0.0829
 1216SOL    HW2 3677   3.807   1.421   2.157 -0.5444  0.2072 -0.0935
 1217SOL     OW 3678   4.468   0.076   1.147  0.0460 -0.9573 -0.3705
 1217SOL    HW1 3679   4.409   0.109   1.215 -1.1764 -0.4166 -1.6422
 1217SOL    HW2 3680   4.546   0.132   1.154 -1.5283  1.6270 -1.7513
 1218SOL     OW 3681   0.972   3.533   2.958 -1.0318 -0.2581 -0.0393
 1218SOL    HW1 3682   0.936   3.567   3.040  1.7096 -0.5053  1.3958
 1218SOL    HW2 3683   1.015   3.452   2.984 -1.1600 -0.9837 -1.9986
 1219SOL     OW 3684   4.125   0.866   2.885  0.5405 -0.4324  0.0852
 1219SOL    HW1 3685   4.074   0.808   2.828  0.0499  0.0566  0.0194
 1219SOL    HW2 3686   4.185   0.807   2.931  0.4897 -0.9123 -0.4526
 1220SOL     OW 3687   1.644   1.350   1.209 -0.4214  0.0232  0.0874
 1220SOL    HW1 3688   1.709   1.279   1.218 -0.2736  0.2257  0.6678
 1220SOL    HW2 3689   1.590   1.323   1.135 -0.7547 -1.0074  0.6803
 1221SOL     OW 3690   3.627   3.466   1.602 -0.2863  0.0929 -0.3716
 1221SOL    HW1 3691   3.545   3.439   1.562 -0.7652 -0.7558  1.0844
 1221SOL    HW2 3692   3.604   3.541   1.657  0.1892  0.7213 -1.0221
 1222SOL     OW 3693   0.233   3.280   0.884 -0.1320 -0.4400 -0.0599
 1222SOL    HW1 3694   0.319   3.263   0.845  0.7968  3.2457  0.0476
 1222SOL    HW2 3695   0.178   3.309   0.811  0.2993  2.0900  0.5136
 1223SOL     OW 3696   1.168   3.096   2.423  0.0344 -0.2966 -0.2135
 1223SOL    HW1 3697   1.097   3.067   2.365 -0.1128 -0.6705  0.1443
 1223SOL    HW2 3698   1.241   3.038   2.401  0.1828 -0.0149 -0.4718
 1224SOL     OW 3699   1.977   3.151   3.049 -0.2700 -0.0534  0.2766
 1224SOL    HW1 3700   2.024   3.171   2.968  0.0701  0.2252  0.5385
 1224SOL    HW2 3701   1.907   3.217   3.053  1.0805  1.3911  1.3297
 1225SOL     OW 3702   0.495   4.353   0.520 -0.4256 -0.6529  0.5859
 1225SOL    HW1 3703   0.436   4.316   0.586 -1.6941 -0.7044 -0.5350
 1225SOL    HW2 3704   0.534   4.429   0.563 -0.1789 -1.4588  1.8527
 1226SOL     OW 3705   4.061   2.955   0.014 -0.1511 -0.1322  0.5638
 1226SOL    HW1 3706   3.979   2.997  -0.011 -0.0452  0.8775  1.7888
 1226SOL    HW2 3707   4.076   2.888  -0.054  0.1822  2.4215 -2.0642
 1227SOL     OW 3708   1.242   3.829   3.152 -0.4273  0.3372  0.1737
 1227SOL    HW1 3709   1.310   3.840   3.219 -0.6276 -0.4306  0.5151
 1227SOL    HW2 3710   1.183   3.904   3.166 -0.5213  0.1373  0.9378
 1228SOL     OW 3711   3.779   1.721   3.001  0.7333 -0.1712 -0.2508
 1228SOL    HW1 3712   3.710   1.698   2.939 -0.8460  0.0371  1.3458
 1228SOL    HW2 3713   3.773   1.816   3.009 -0.9853 -0.3828  2.1921
 1229SOL     OW 3714   2.761   1.271   0.652  0.2653 -0.0075  0.4115
 1229SOL    HW1 3715   2.734   1.211   0.722 -0.1168  1.3194  1.4347
 1229SOL    HW2 3716   2.857   1.274   0.660  0.2832 -0.4311  0.3935
 1230SOL     OW 3717   0.310   1.118   2.136  0.0676 -0.0242  0.6192
 1230SOL    HW1 3718   0.221   1.139   2.106 -0.0987 -0.6320  0.6634
 1230SOL    HW2 3719   0.299   1.088   2.226  0.4761  1.0624  1.0411
 1231SOL     OW 3720   0.953   0.228   1.070 -0.2709  0.9255  0.6431
 1231SOL    HW1 3721   0.905   0.163   1.121  0.2039  0.8628  1.0213
 1231SOL    HW2 3722   0.962   0.303   1.129  0.9817  0.5538  0.9607
 1232SOL     OW 3723   0.757   1.169   0.177 -0.0547  1.0238 -0.3327
 1232SOL    HW1 3724   0.797   1.208   0.099 -0.0866 -0.0407 -0.9096
 1232SOL    HW2 3725   0.814   1.095   0.198 -1.3134 -0.1262 -0.7821
 1233SOL     OW 3726   0.105   4.311   1.976  0.2789  0.4965  0.1082
 1233SOL    HW1 3727   0.019   4.273   1.992  1.2278 -1.1183  1.6875
 1233SOL    HW2 3728   0.096   4.356   1.892 -1.6876 -0.8360 -0.4606
 1234SOL     OW 3729   4.334   1.034   1.467  0.0340  0.5417 -0.4100
 1234SOL    HW1 3730   4.244   1.064   1.451 -0.5412 -1.1851 -0.5416
 1234SOL    HW2 3731   4.388   1.112   1.450 -1.4142  1.6030 -0.3602
 1235SOL     OW 3732   4.051   3.389   1.675  0.3189 -0.3302  0.1958
 1235SOL    HW1 3733   3.996   3.367   1.600 -1.1970 -0.5759  1.3226
 1235SOL    HW2 3734   4.016   3.472   1.707  1.0136 -0.1785  0.5776
 1236SOL     OW 3735   1.874   3.587   1.106  0.1062 -0.1835  0.7522
 1236SOL    HW1 3736   1.867   3.584   1.011  0.2034 -1.6256  0.7667
 1236SOL    HW2 3737   1.933   3.515   1.128 -0.0655  0.0106  1.9136
 1237SOL     OW 3738   3.155   1.556   0.270 -0.3299 -0.5762 -0.2732
 1237SOL    HW1 3739   3.147   1.491   0.340 -0.6886 -0.5815 -0.3217
 1237SOL    HW2 3740   3.094   1.625   0.295  0.3069 -0.0882 -0.0330
 1238SOL     OW 3741   0.214   2.328   2.985 -0.4034  0.4305  0.1633
 1238SOL    HW1 3742   0.185   2.382   3.058 -1.7475  0.2408 -0.2023
 1238SOL    HW2 3743   0.304   2.357   2.967 -0.2812  0.9065  1.4658
 1239SOL     OW 3744   0.610   3.446   0.588 -0.8916  0.3707  0.3514
 1239SOL    HW1 3745   0.683   3.418   0.533 -1.6117  1.0676 -0.9970
 1239SOL    HW2 3746   0.584   3.366   0.635 -0.3538 -0.2798 -0.4278
 1240SOL     OW 3747   4.335   0.177   1.773 -0.4494 -0.1429  0.0008
 1240SOL    HW1 3748   4.314   0.213   1.860  0.4056 -2.0160  1.0461
 1240SOL    HW2 3749   4.261   0.204   1.718 -0.8024  1.4680  1.1735
 1241SOL     OW 3750   3.786   3.282   2.811 -0.0755  0.2284  0.2714
 1241SOL    HW1 3751   3.765   3.329   2.891  0.0001  3.2920 -1.3553
 1241SOL    HW2 3752   3.869   3.318   2.782  0.8636 -2.1557 -0.3006
 1242SOL     OW 3753   2.743   1.558   2.173 -0.0583  0.4059  0.0739
 1242SOL    HW1 3754   2.819   1.589   2.222  0.9618  0.3137 -1.3847
 1242SOL    HW2 3755   2.753   1.596   2.086 -0.8013 -0.9270 -0.6326
 1243SOL     OW 3756   0.588   0.758   1.603 -0.1355 -0.0463  0.3054
 1243SOL    HW1 3757   0.538   0.686   1.563  0.2950  0.1060 -0.5340
 1243SOL    HW2 3758   0.638   0.716   1.673 -0.2105 -0.4830  0.1002
 1244SOL     OW 3759   1.028   0.113   2.982  0.0245  0.3727  0.1550
 1244SOL    HW1 3760   1.115   0.074   2.993 -0.1566  0.0639  0.5124
 1244SOL    HW2 3761   0.976   0.045   2.940  0.2522  0.9541 -1.1388
 1245SOL     OW 3762   0.835   2.114   2.459 -0.0692  0.2623  0.4323
 1245SOL    HW1 3763   0.739   2.118   2.463 -0.3303 -1.1167 -2.0747
 1245SOL    HW2 3764   0.856   2.026   2.490  0.5157  0.8723  1.8532
 1246SOL     OW 3765   0.612   1.889   1.279 -0.1510 -0.4232  0.0306
 1246SOL    HW1 3766   0.642   1.920   1.194 -0.2543 -0.2202  0.0664
 1246SOL    HW2 3767   0.651   1.802   1.288 -2.2498 -1.5966 -1.3851
 1247SOL     OW 3768   0.965   2.829   1.391 -0.2317 -0.3346 -0.5991
 1247SOL    HW1 3769   1.007   2.768   1.331  0.8967  0.5580 -0.7552
 1247SOL    HW2 3770   0.910   2.884   1.334  0.2666  0.0370 -0.7292
 1248SOL     OW 3771   0.995   1.628   1.869 -0.5859  0.0449 -0.6055
 1248SOL    HW1 3772   0.961   1.698   1.925  0.0333 -0.5055  0.4926
 1248SOL    HW2 3773   0.999   1.551   1.926  0.2100 -0.4974 -1.3647
 1249SOL     OW 3774   4.326   1.745   1.336 -0.3298  0.1462  0.7881
 1249SOL    HW1 3775   4.410   1.773   1.299 -0.6019  1.3445  1.0088
 1249SOL    HW2 3776   4.344   1.730   1.428 -0.3371  0.3513  0.8245
 1250SOL     OW 3777   1.689   3.008   3.020 -0.2824  0.0045  0.0045
 1250SOL    HW1 3778   1.677   3.103   3.020 -1.5553 -0.0347  3.0775
 1250SOL    HW2 3779   1.604   2.973   3.046  0.1937 -1.9924 -0.9371
 1251SOL     OW 3780   3.230   2.006   3.134 -0.1380  0.4344  0.0922
 1251SOL    HW1 3781   3.173   2.067   3.087 -0.7605  0.2513  0.5871
 1251SOL    HW2 3782   3.171   1.937   3.165  0.4407 -0.0326  0.1780
 1252SOL     OW 3783   0.525   0.433   0.675 -0.6116 -0.2250 -1.0873
 1252SOL    HW1 3784   0.619   0.434   0.694 -1.0274  0.4891  1.2859
 1252SOL    HW2 3785   0.512   0.504   0.613 -0.0023  2.3461  1.4851
 1253SOL     OW 3786   1.527   4.282   3.030 -0.0867 -0.2651 -0.4379
 1253SOL    HW1 3787   1.513   4.203   2.977  0.9136 -1.9314  1.6528
 1253SOL    HW2 3788   1.622   4.285   3.043 -0.3376 -0.1231  1.5474
 1254SOL     OW 3789   4.257   2.529   2.410  0.3273  0.2381 -0.0931
 1254SOL    HW1 3790   4.262   2.558   2.502  1.0027 -0.8347  0.2187
 1254SOL    HW2 3791   4.317   2.587   2.363  3.1917 -1.7798  0.8425
 1255SOL     OW 3792   4.122   1.200   1.390  0.1668  0.4377 -0.0516
 1255SOL    HW1 3793   4.102   1.125   1.334 -1.3034  0.6279  0.1650
 1255SOL    HW2 3794   4.119   1.275   1.330  1.7398  0.3353 -0.2887
 1256SOL     OW 3795   1.820   3.675   1.503 -0.1300 -0.6912  0.8374
 1256SOL    HW1 3796   1.735   3.719   1.497 -1.5716 -3.4424 -3.1572
 1256SOL    HW2 3797   1.805   3.590   1.462  4.5581 -1.3866  0.0867
 1257SOL     OW 3798   0.277   2.877   1.310  0.4459 -0.5754  0.5218
 1257SOL    HW1 3799   0.337   2.945   1.279 -0.2159 -0.3033 -0.1950
 1257SOL    HW2 3800   0.190   2.906   1.280  0.1948 -1.9345 -0.1527
 1258SOL     OW 3801   1.853   1.447   0.014  0.4038  0.0563  0.7056
 1258SOL    HW1 3802   1.795   1.386  -0.032 -0.6382  1.0880  0.6049
 1258SOL    HW2 3803   1.802   1.474   0.091  1.1239  0.2877  1.1057
 1259SOL     OW 3804   2.266   0.142   0.889  0.3004 -0.1508 -0.3477
 1259SOL    HW1 3805   2.329   0.177   0.825 -0.0798 -1.2784 -1.3741
 1259SOL    HW2 3806   2.200   0.210   0.897  0.0164 -0.2325 -1.6738
 1260SOL     OW 3807   2.195   3.882   2.863  0.7888 -0.0185  0.4666
 1260SOL    HW1 3808   2.270   3.846   2.910  0.4049  0.6255  1.6056
 1260SOL    HW2 3809   2.124   3.820   2.879  0.9989 -0.5117 -0.4272
 1261SOL     OW 3810   3.583   3.946   2.858  0.7985  0.0905  0.4525
 1261SOL    HW1 3811   3.674   3.924   2.839  0.7951  0.5829 -0.1777
 1261SOL    HW2 3812   3.538   3.936   2.774  0.7152  2.0350  0.2278
 1262SOL     OW 3813   2.461   2.391   1.810  0.2166 -0.4318 -0.0506
 1262SOL    HW1 3814   2.540   2.355   1.849  0.7977 -1.2292 -1.8506
 1262SOL    HW2 3815   2.420   2.317   1.765 -2.6113 -0.5187  2.3113
 1263SOL     OW 3816   0.792   2.630   1.801 -0.2716 -0.3644 -0.3555
 1263SOL    HW1 3817   0.750   2.678   1.873  0.0218 -0.4936 -0.0938
 1263SOL    HW2 3818   0.875   2.598   1.839  0.0482 -0.1382 -0.8519
 1264SOL     OW 3819   2.927   3.160   2.960 -0.0942  1.0198 -0.1100
 1264SOL    HW1 3820   3.018   3.155   2.989 -0.1373  1.5714  0.1263
 1264SOL    HW2 3821   2.932   3.143   2.865  0.5340  3.2878 -0.5302
 1265SOL     OW 3822   1.298   0.975   1.907  0.4003 -0.1500  0.0859
 1265SOL    HW1 3823   1.220   0.946   1.953  0.8163 -0.0103  0.9002
 1265SOL    HW2 3824   1.266   1.029   1.835 -0.2719 -0.6395  0.0080
 1266SOL     OW 3825   1.832   0.764   1.640  0.3399  0.4353 -0.4504
 1266SOL    HW1 3826   1.802   0.853   1.657  0.6565  0.7538 -1.4470
 1266SOL    HW2 3827   1.921   0.761   1.675  0.2240  0.4156 -0.1548
 1267SOL     OW 3828   3.016   3.529   0.418  0.0155 -0.5934  0.5255
 1267SOL    HW1 3829   2.965   3.580   0.354 -0.9848 -2.0154  0.1417
 1267SOL    HW2 3830   2.997   3.572   0.502 -0.5490 -0.1417  0.1792
 1268SOL     OW 3831   2.449   3.593   2.918  0.0393  0.0698 -0.6786
 1268SOL    HW1 3832   2.502   3.584   2.839 -0.3773  0.4643 -1.0044
 1268SOL    HW2 3833   2.373   3.537   2.902  1.1016 -1.8371  0.4642
 1269SOL     OW 3834   1.018   4.445   1.358  0.4826  0.2849 -0.1065
 1269SOL    HW1 3835   1.074   4.376   1.394  0.7482  0.9510  0.7777
 1269SOL    HW2 3836   1.034   4.521   1.413 -1.3410  0.4838  0.2032
 1270SOL     OW 3837   0.251   1.250   1.207 -0.4159 -0.3062 -0.4453
 1270SOL    HW1 3838   0.272   1.161   1.235 -0.2152 -0.4836 -1.1420
 1270SOL    HW2 3839   0.276   1.253   1.115 -0.4372  0.4688 -0.4337
 1271SOL     OW 3840   1.551   2.452   0.053  0.0973  0.2332  0.4328
 1271SOL    HW1 3841   1.490   2.425  -0.015 -0.2762  0.9800  0.4663
 1271SOL    HW2 3842   1.498   2.456   0.133  0.1905  0.8798  0.4648
 1272SOL     OW 3843   1.675   2.775   0.998 -0.0286  0.1047 -0.2123
 1272SOL    HW1 3844   1.753   2.795   1.049 -0.6416  0.8940  0.4437
 1272SOL    HW2 3845   1.647   2.689   1.030  1.9399 -1.3906 -2.2001
 1273SOL     OW 3846   1.597   3.253   1.583  0.0900  0.2333 -0.6251
 1273SOL    HW1 3847   1.658   3.293   1.645 -0.9381  1.0573 -0.1282
 1273SOL    HW2 3848   1.520   3.229   1.635 -1.2672  1.9833 -1.7309
 1274SOL     OW 3849   2.556   1.492   2.932 -0.1016  0.5150  0.2752
 1274SOL    HW1 3850   2.536   1.581   2.961  1.2302  0.4611  1.4398
 1274SOL    HW2 3851   2.648   1.495   2.906 -0.6049 -0.0329 -1.7785
 1275SOL     OW 3852   2.138   0.377   1.454 -0.0961 -0.1190  0.1364
 1275SOL    HW1 3853   2.045   0.397   1.445 -0.0569  0.2923  0.6120
 1275SOL    HW2 3854   2.181   0.440   1.395 -0.2202 -1.5968 -1.6272
 1276SOL     OW 3855   2.698   1.123   0.093  0.0755 -0.8625  0.2884
 1276SOL    HW1 3856   2.746   1.077   0.161 -0.7612  0.7130  2.0504
 1276SOL    HW2 3857   2.606   1.117   0.119 -0.0311  2.3076  1.0691
 1277SOL     OW 3858   4.271   3.592   1.240  0.3447  0.4143 -0.3390
 1277SOL    HW1 3859   4.241   3.521   1.297  0.0715  0.2131 -0.7290
 1277SOL    HW2 3860   4.323   3.549   1.173 -1.1402  0.3554 -1.5241
 1278SOL     OW 3861   2.468   0.195   0.316  1.0011 -0.2164  0.2833
 1278SOL    HW1 3862   2.488   0.101   0.310 -0.1834 -0.6508  2.2309
 1278SOL    HW2 3863   2.389   0.206   0.263  1.2051 -0.2946 -0.0398
 1279SOL     OW 3864   1.852   0.535   2.771 -0.4665  0.1047  0.5224
 1279SOL    HW1 3865   1.853   0.496   2.858  0.4012 -0.9679  0.0471
 1279SOL    HW2 3866   1.882   0.625   2.785 -2.4211  0.6499  1.6210
 1280SOL     OW 3867   2.399   1.000   2.372 -0.6905  1.1022  0.3430
 1280SOL    HW1 3868   2.458   0.947   2.425  0.4683  1.8572 -0.1369
 1280SOL    HW2 3869   2.321   1.010   2.426 -0.8870 -0.9318  0.4955
 1281SOL     OW 3870   1.495   4.054   2.865  0.5156  0.3518 -0.2371
 1281SOL    HW1 3871   1.462   3.965   2.871  0.2044  0.5747  2.8998
 1281SOL    HW2 3872   1.587   4.048   2.890  0.1661  0.9993  1.3702
 1282SOL     OW 3873   3.624   0.967   0.569 -0.2542 -0.3621  0.1833
 1282SOL    HW1 3874   3.602   0.931   0.483  1.0793 -1.4961  0.2815
 1282SOL    HW2 3875   3.569   0.918   0.631 -0.4968 -0.2336  0.0714
 1283SOL     OW 3876   3.867   2.552   0.807 -0.4487 -0.1792 -0.1510
 1283SOL    HW1 3877   3.833   2.519   0.724  1.2745  0.6443 -1.2462
 1283SOL    HW2 3878   3.892   2.473   0.856 -1.0677 -0.6531 -0.5902
 1284SOL     OW 3879   1.321   4.071   0.495 -0.2463  0.6952  0.3282
 1284SOL    HW1 3880   1.375   4.036   0.425 -0.4440  0.5871  0.2301
 1284SOL    HW2 3881   1.263   4.134   0.452 -2.1625 -1.2420 -0.0651
 1285SOL     OW 3882   0.516   4.032   2.313 -0.4967  0.0752 -0.0365
 1285SOL    HW1 3883   0.529   3.998   2.401  0.4359 -0.1005 -0.2329
 1285SOL    HW2 3884   0.590   3.999   2.263  0.2115  1.9927 -0.3477
 1286SOL     OW 3885   1.021   0.880   2.672  0.3599  0.3448  0.0485
 1286SOL    HW1 3886   1.089   0.895   2.738  0.0974  1.4091  0.1104
 1286SOL    HW2 3887   1.052   0.805   2.622  0.8311 -0.1425  1.0424
 1287SOL     OW 3888   2.129   2.727   0.041  0.1463 -0.2756  0.2822
 1287SOL    HW1 3889   2.154   2.650  -0.011 -1.6696 -0.9519  0.3626
 1287SOL    HW2 3890   2.209   2.780   0.044  1.1951 -1.7339 -0.5107
 1288SOL     OW 3891   2.988   4.052   2.336 -0.1819  0.7249 -0.2489
 1288SOL    HW1 3892   2.971   4.001   2.257 -1.6559  2.3445 -1.0425
 1288SOL    HW2 3893   3.055   4.003   2.383 -0.8918 -1.4371 -1.3973
 1289SOL     OW 3894   0.578   3.092   2.135 -0.0255  0.1499 -0.3251
 1289SOL    HW1 3895   0.538   3.031   2.197  0.7555 -0.5209 -0.4780
 1289SOL    HW2 3896   0.546   3.178   2.163  0.4451 -0.1221  1.1106
 1290SOL     OW 3897   1.898   3.907   2.583 -0.7506  0.2841 -0.3099
 1290SOL    HW1 3898   1.893   3.952   2.499  1.1951 -0.3128 -0.7859
 1290SOL    HW2 3899   1.843   3.959   2.641 -1.3345  1.2708 -1.6941
 1291SOL     OW 3900   2.179   0.267   0.361 -0.6587 -0.2622 -0.5064
 1291SOL    HW1 3901   2.220   0.352   0.349 -1.8277  0.1820 -1.5879
 1291SOL    HW2 3902   2.128   0.276   0.442  0.3196 -0.4114  0.1438
 1292SOL     OW 3903   0.844   1.419   1.103 -0.4388  0.2265  0.5008
 1292SOL    HW1 3904   0.832   1.508   1.136  1.2768  0.5057  0.4451
 1292SOL    HW2 3905   0.896   1.430   1.023 -1.6756 -0.7112 -0.4756
 1293SOL     OW 3906   2.191   1.980   2.636  0.1867 -0.0687  0.6382
 1293SOL    HW1 3907   2.096   1.965   2.637  0.4016 -2.1518 -1.6944
 1293SOL    HW2 3908   2.225   1.917   2.573  2.8330  2.5968 -0.8274
 1294SOL     OW 3909   4.472   3.322   2.139  0.4247 -0.0930 -0.5559
 1294SOL    HW1 3910   4.470   3.338   2.044  0.0043 -0.7113 -0.6615
 1294SOL    HW2 3911   4.549   3.267   2.152  1.1520  0.9458 -0.3680
 1295SOL     OW 3912   2.450   3.781   0.944  0.2643  0.1835 -0.1900
 1295SOL    HW1 3913   2.382   3.714   0.937 -0.0011  0.5323 -1.1364
 1295SOL    HW2 3914   2.531   3.734   0.925  0.1073  0.0757 -0.6044
 1296SOL     OW 3915   2.935   0.332   1.923 -0.4511  0.6145  0.1189
 1296SOL    HW1 3916   2.843   0.354   1.937 -0.5622  0.0347  0.3045
 1296SOL    HW2 3917   2.978   0.417   1.910 -1.0443  0.8720 -0.1804
 1297SOL     OW 3918   3.001   4.437   1.493 -0.0693  0.1540  0.0799
 1297SOL    HW1 3919   3.041   4.480   1.417 -0.0158  0.0898  0.0716
 1297SOL    HW2 3920   2.923   4.489   1.512  0.6567  1.0243  0.8431
 1298SOL     OW 3921   0.069   3.728   2.420 -0.3196 -0.2466  0.6327
 1298SOL    HW1 3922   0.122   3.695   2.493 -0.5141 -2.1290 -0.0293
 1298SOL    HW2 3923   0.068   3.657   2.357  1.4796  1.9898 -2.1741
 1299SOL     OW 3924   1.170   0.307   0.309  0.3157  0.2962  0.1018
 1299SOL    HW1 3925   1.107   0.353   0.365  1.5265  0.5604  1.3091
 1299SOL    HW2 3926   1.205   0.375   0.251  0.9667  0.5930  0.8275
 1300SOL     OW 3927   0.146   0.342   1.282  0.3676  0.1507 -0.1793
 1300SOL    HW1 3928   0.200   0.413   1.247  0.8727 -1.2974 -2.5876
 1300SOL    HW2 3929   0.057   0.362   1.253  0.8037 -1.1103 -2.6172
 1301SOL     OW 3930   0.124   3.561   1.358 -0.1335 -0.4646  0.1838
 1301SOL    HW1 3931   0.100   3.504   1.285 -3.2664  0.4142  0.3848
 1301SOL    HW2 3932   0.081   3.522   1.434  0.0274  0.6072  0.8459
 1302SOL     OW 3933   1.757   1.024   0.020 -0.7708  0.2986 -0.0589
 1302SOL    HW1 3934   1.842   1.035  -0.023 -0.3236  1.2552  1.0361
 1302SOL    HW2 3935   1.747   0.929   0.028  0.2585  0.1755 -0.0719
 1303SOL     OW 3936   2.563   1.464   0.599 -0.1256 -0.1883  0.2071
 1303SOL    HW1 3937   2.640   1.408   0.605  0.1549  0.1456 -0.2130
 1303SOL    HW2 3938   2.587   1.543   0.647  0.7900  0.9987 -2.0664
 1304SOL     OW 3939   1.278   3.331   0.067  0.0372  0.2460 -0.4633
 1304SOL    HW1 3940   1.326   3.277   0.130 -1.8083  0.2306  1.0379
 1304SOL    HW2 3941   1.238   3.268   0.008 -0.5689  0.0594  0.1317
 1305SOL     OW 3942   4.208   2.759   1.636 -0.7999 -0.5590  0.1626
 1305SOL    HW1 3943   4.286   2.797   1.595 -0.5739 -1.8696 -0.6589
 1305SOL    HW2 3944   4.136   2.815   1.608 -0.1830  0.6283  0.8703
 1306SOL     OW 3945   3.830   2.093   2.678  0.0807  0.2726  0.2579
 1306SOL    HW1 3946   3.920   2.114   2.652 -0.1556  0.6922 -0.2431
 1306SOL    HW2 3947   3.786   2.071   2.595 -0.4549  0.7384  0.4125
 1307SOL     OW 3948   0.837   0.877   0.176 -0.0822 -0.1047  0.0532
 1307SOL    HW1 3949   0.847   0.909   0.086  0.5059  0.0955  0.1894
 1307SOL    HW2 3950   0.917   0.829   0.195 -0.0386  0.1683  0.5983
 1308SOL     OW 3951   2.598   3.983   1.656 -0.1295  0.4467 -0.3903
 1308SOL    HW1 3952   2.566   4.067   1.624 -1.0113 -1.1647 -4.3719
 1308SOL    HW2 3953   2.528   3.921   1.635  0.3682 -1.3365  2.6259
 1309SOL     OW 3954   1.058   0.841   1.558 -0.9884 -0.0013 -0.3239
 1309SOL    HW1 3955   1.102   0.764   1.595  0.8023  1.1794  0.1807
 1309SOL    HW2 3956   1.006   0.876   1.630 -1.2037 -0.3128 -0.3268
 1310SOL     OW 3957   3.640   0.344   2.123 -0.2081  0.2277 -0.3165
 1310SOL    HW1 3958   3.570   0.279   2.129 -1.2659  1.2752 -0.6719
 1310SOL    HW2 3959   3.633   0.394   2.204 -0.2661  0.7066 -0.6120
 1311SOL     OW 3960   3.768   2.245   0.322  0.4041  0.4308 -1.0938
 1311SOL    HW1 3961   3.840   2.294   0.361  2.6050 -3.3851  0.1691
 1311SOL    HW2 3962   3.697   2.251   0.386  2.0591 -1.1683  1.0650
 1312SOL     OW 3963   1.380   3.081   0.204 -0.2903  0.1008  0.2133
 1312SOL    HW1 3964   1.335   3.015   0.152 -1.7293  0.2087  1.2607
 1312SOL    HW2 3965   1.468   3.045   0.218 -0.4075 -0.6621 -0.8782
 1313SOL     OW 3966   1.163   3.827   0.744  0.0756 -0.1081 -0.0640
 1313SOL    HW1 3967   1.104   3.902   0.746 -0.2492 -0.3559 -0.2160
 1313SOL    HW2 3968   1.150   3.789   0.657 -0.8952 -1.2344  0.5544
 1314SOL     OW 3969   1.242   0.970   0.939 -0.2736 -0.4413 -0.4866
 1314SOL    HW1 3970   1.263   0.988   1.030  1.4864  0.2320 -0.9793
 1314SOL    HW2 3971   1.300   0.898   0.914 -1.8384 -1.7006 -0.6771
 1315SOL     OW 3972   1.051   0.729   0.193  0.1528 -0.3666  0.3275
 1315SOL    HW1 3973   1.044   0.702   0.101  0.6016 -0.8403  0.4284
 1315SOL    HW2 3974   1.104   0.660   0.234 -0.6386 -0.5378  1.0932
 1316SOL     OW 3975   3.148   3.401   0.758  0.2811  0.1857  0.0892
 1316SOL    HW1 3976   3.093   3.332   0.721  0.1017  0.3669  0.0088
 1316SOL    HW2 3977   3.228   3.400   0.705  0.0079  0.4730 -0.3423
 1317SOL     OW 3978   3.410   3.212   2.187  0.9356  0.1127  0.1603
 1317SOL    HW1 3979   3.468   3.138   2.205 -1.0361 -1.6948 -0.5051
 1317SOL    HW2 3980   3.437   3.243   2.101  1.2324 -0.4029  0.0621
 1318SOL     OW 3981   4.021   3.681   0.338 -0.6782  0.0430 -0.0370
 1318SOL    HW1 3982   4.055   3.767   0.363  0.2875 -0.6443  1.1419
 1318SOL    HW2 3983   3.947   3.667   0.397  0.0236 -0.4962  0.7458
 1319SOL     OW 3984   1.255   0.603   1.652  0.1510 -0.9642 -0.0719
 1319SOL    HW1 3985   1.162   0.583   1.651  0.5046 -2.8825 -0.0324
 1319SOL    HW2 3986   1.296   0.524   1.687  1.8240 -0.3510 -0.5212
 1320SOL     OW 3987   3.146   0.826   0.560 -0.3910  0.2774 -0.0006
 1320SOL    HW1 3988   3.114   0.881   0.489 -0.7691 -0.1839 -0.1969
 1320SOL    HW2 3989   3.120   0.737   0.535  0.3687 -0.0177  0.2184
 1321SOL     OW 3990   0.487   0.153   2.284  0.2971  0.3090 -0.6380
 1321SOL    HW1 3991   0.400   0.180   2.313 -0.5375 -0.7177 -2.0258
 1321SOL    HW2 3992   0.485   0.057   2.290  1.1675  0.2487 -1.1150
 1322SOL     OW 3993   0.444   2.159   0.824 -0.1366  0.4585 -0.2702
 1322SOL    HW1 3994   0.419   2.073   0.789  0.0754 -1.2778  3.3394
 1322SOL    HW2 3995   0.363   2.196   0.859  0.2028  0.4948  0.5048
 1323SOL     OW 3996   3.304   1.773   0.085  0.2050 -0.0727  0.0655
 1323SOL    HW1 3997   3.267   1.778   0.173 -1.4355 -0.2430 -0.5887
 1323SOL    HW2 3998   3.230   1.784   0.027  1.3741  0.8763 -1.3273
 1324SOL     OW 3999   3.736   2.717   2.706 -0.0872  0.8069  0.0657
 1324SOL    HW1 4000   3.786   2.686   2.782 -0.8754  1.4103  0.8464
 1324SOL    HW2 4001   3.648   2.682   2.719 -0.0965  0.4494 -0.8716
 1325SOL     OW 4002   3.231   3.861   0.633  0.2135  0.0850  0.2401
 1325SOL    HW1 4003   3.158   3.805   0.606 -0.7629  2.1027 -1.6336
 1325SOL    HW2 4004   3.308   3.823   0.590 -0.7687  1.2013 -2.8041
 1326SOL     OW 4005   0.682   4.059   2.833  0.0394 -0.0642 -0.2400
 1326SOL    HW1 4006   0.734   4.114   2.774  0.8753  0.4477  0.9141
 1326SOL    HW2 4007   0.626   4.007   2.776  0.4702  0.7609 -1.4433
 1327SOL     OW 4008   0.971   1.662   2.333 -0.0298  0.2252  0.3646
 1327SOL    HW1 4009   0.969   1.757   2.322  1.1558  0.2986  0.6019
 1327SOL    HW2 4010   1.010   1.629   2.252 -0.2987 -0.0460  0.3438
 1328SOL     OW 4011   3.802   0.026   2.358  0.6719  0.4698  0.2959
 1328SOL    HW1 4012   3.746  -0.031   2.305 -0.0564  1.3874  0.0565
 1328SOL    HW2 4013   3.875  -0.030   2.384 -0.1343 -0.6324  0.2560
 1329SOL     OW 4014   1.615   0.463   0.229  0.2164 -0.0513 -0.0568
 1329SOL    HW1 4015   1.662   0.528   0.177  0.7631  1.6070  2.3272
 1329SOL    HW2 4016   1.539   0.440   0.176  0.4953  1.8499 -1.3790
 1330SOL     OW 4017   2.912   3.109   1.963 -0.1730 -0.2335 -0.1536
 1330SOL    HW1 4018   2.922   3.031   1.908  0.0841  0.0039 -0.4445
 1330SOL    HW2 4019   2.883   3.177   1.902  2.5531  0.7138 -0.5196
 1331SOL     OW 4020   2.431   1.510   0.141  0.2837  0.4669  0.0204
 1331SOL    HW1 4021   2.339   1.485   0.137  0.7420 -1.2519 -1.4329
 1331SOL    HW2 4022   2.471   1.449   0.203  0.6324  0.5311 -0.1337
 1332SOL     OW 4023   1.962   2.642   1.707  0.1724 -0.3481 -0.0172
 1332SOL    HW1 4024   2.033   2.694   1.744 -0.5914  1.2816 -0.7756
 1332SOL    HW2 4025   1.899   2.706   1.676 -1.6716 -1.7429  0.6651
 1333SOL     OW 4026   1.999   0.077   0.573  0.5983 -0.1891  0.3293
 1333SOL    HW1 4027   1.942   0.026   0.631  1.6312 -0.5186  1.0791
 1333SOL    HW2 4028   2.038   0.143   0.631  0.8652  0.1335 -0.2132
 1334SOL     OW 4029   3.182   4.107   1.483  0.5797 -0.1959 -0.7188
 1334SOL    HW1 4030   3.251   4.140   1.425  3.3584 -0.6392  2.0924
 1334SOL    HW2 4031   3.189   4.162   1.561 -0.6031 -1.8692  0.6193
 1335SOL     OW 4032   4.295   2.099   3.088 -0.3998  0.6366  0.0373
 1335SOL    HW1 4033   4.376   2.149   3.074  0.1694 -0.4331 -0.6750
 1335SOL    HW2 4034   4.280   2.054   3.005 -1.2586  0.1470  0.4416
 1336SOL     OW 4035   3.577   1.306   2.013  0.3901 -0.1296  0.3446
 1336SOL    HW1 4036   3.509   1.327   2.078 -0.0115 -1.0127  0.2223
 1336SOL    HW2 4037   3.540   1.335   1.930  1.6874  2.8342  0.6547
 1337SOL     OW 4038   2.522   3.022   2.746  0.3258  0.1319  0.8279
 1337SOL    HW1 4039   2.523   3.077   2.824  1.8165  1.2673  0.0576
 1337SOL    HW2 4040   2.613   3.021   2.715 -0.5776  2.0448 -2.4215
 1338SOL     OW 4041   3.067   4.259   1.158  0.5726  0.1290  0.0370
 1338SOL    HW1 4042   2.993   4.239   1.102  0.3931 -0.6570  0.5421
 1338SOL    HW2 4043   3.143   4.226   1.111  0.4929  0.0431 -0.0303
 1339SOL     OW 4044   2.656   2.388   0.923 -0.3326  0.1862 -0.1479
 1339SOL    HW1 4045   2.600   2.317   0.892  0.0055 -1.3375  2.4370
 1339SOL    HW2 4046   2.745   2.356   0.909 -0.1508  0.7224 -0.2377
 1340SOL     OW 4047   0.361   1.564   0.545  0.3689  0.2951 -0.1427
 1340SOL    HW1 4048   0.417   1.488   0.555 -0.4876 -0.6253 -1.8321
 1340SOL    HW2 4049   0.405   1.634   0.594  0.3280 -1.6484  2.8872
 1341SOL     OW 4050   2.130   4.074   0.254  0.2817  0.0591 -0.6491
 1341SOL    HW1 4051   2.207   4.079   0.197  0.0457  0.9943 -0.8957
 1341SOL    HW2 4052   2.058   4.053   0.195 -0.1512  2.0545 -0.9121
 1342SOL     OW 4053   2.349   0.130   2.015  0.2504 -0.0438  0.5250
 1342SOL    HW1 4054   2.346   0.086   2.100  0.0507 -1.1567 -0.0481
 1342SOL    HW2 4055   2.382   0.064   1.954 -0.9677  0.2967 -0.5464
 1343SOL     OW 4056   4.391   1.161   2.274  0.3568 -0.4688  0.3687
 1343SOL    HW1 4057   4.315   1.152   2.216  1.0205 -0.3634 -0.5399
 1343SOL    HW2 4058   4.466   1.163   2.215  1.0516 -0.2855  1.2363
 1344SOL     OW 4059   2.906   1.902   1.282  0.3666  0.5469 -0.3040
 1344SOL    HW1 4060   2.902   1.812   1.251  1.4704  0.5361 -0.4271
 1344SOL    HW2 4061   2.879   1.896   1.374 -0.2981  0.2153 -0.5081
 1345SOL     OW 4062   2.288   2.645   0.285 -0.0041 -0.6724 -0.2161
 1345SOL    HW1 4063   2.383   2.632   0.287 -0.2352 -2.5089  1.1554
 1345SOL    HW2 4064   2.256   2.575   0.227 -0.6932 -1.8821  1.5206
 1346SOL     OW 4065   1.734   1.436   0.262  0.4371  0.5381 -0.3747
 1346SOL    HW1 4066   1.820   1.458   0.299 -0.7760  2.5228  1.5485
 1346SOL    HW2 4067   1.673   1.452   0.334 -1.4320 -2.6375 -1.0913
 1347SOL     OW 4068   4.260   0.257   2.293  0.4542  0.6205 -0.6032
 1347SOL    HW1 4069   4.166   0.255   2.279 -0.0184  1.1647  2.0163
 1347SOL    HW2 4070   4.288   0.166   2.285 -0.8445 -0.0277  1.4288
 1348SOL     OW 4071   0.118   0.556   1.745  0.4463  0.1450 -0.3672
 1348SOL    HW1 4072   0.067   0.563   1.826  0.5081  0.3456 -0.3461
 1348SOL    HW2 4073   0.209   0.558   1.773  0.4721 -0.9274 -0.3428
 1349SOL     OW 4074   3.010   0.069   2.216  0.0789  0.1479  0.7735
 1349SOL    HW1 4075   2.986   0.002   2.279  0.3329 -0.3436  0.3525
 1349SOL    HW2 4076   3.061   0.023   2.149  1.0065  0.9049  0.9229
 1350SOL     OW 4077   1.297   1.469   3.146 -0.0655  0.1149 -0.0419
 1350SOL    HW1 4078   1.350   1.538   3.105 -0.0978  0.1551 -0.0156
 1350SOL    HW2 4079   1.214   1.511   3.165  0.3755  0.4572  1.2282
 1351SOL     OW 4080   2.695   0.390   2.009 -0.3334  0.0929 -0.0789
 1351SOL    HW1 4081   2.683   0.370   2.101 -0.4929  1.3163  0.1899
 1351SOL    HW2 4082   2.712   0.484   2.007  0.2072 -0.0117 -1.2506
 1352SOL     OW 4083   3.648   1.606   0.822 -0.0985 -0.1863  0.1688
 1352SOL    HW1 4084   3.709   1.559   0.766  0.0854 -0.1718  0.3566
 1352SOL    HW2 4085   3.595   1.659   0.761 -0.7015 -1.0719 -0.0986
 1353SOL     OW 4086   0.794   1.869   2.996 -0.4090  0.1277  0.2164
 1353SOL    HW1 4087   0.789   1.884   3.091  0.2712 -0.7901  0.4150
 1353SOL    HW2 4088   0.742   1.790   2.982 -0.5740  0.3098 -0.1919
 1354SOL     OW 4089   1.406   3.967   0.758 -0.4054  0.2009 -0.6505
 1354SOL    HW1 4090   1.327   3.914   0.761 -1.5077  1.8066  0.0371
 1354SOL    HW2 4091   1.399   4.015   0.675  0.3309 -0.3441 -1.0348
 1355SOL     OW 4092   0.585   0.813   2.906  0.0131  0.4907 -0.2045
 1355SOL    HW1 4093   0.675   0.844   2.889 -0.4679  1.6716 -0.7052
 1355SOL    HW2 4094   0.587   0.721   2.883  0.8904  0.6933 -1.0149
 1356SOL     OW 4095   3.407   3.334   2.686  0.2760 -0.4996  0.1967
 1356SOL    HW1 4096   3.460   3.412   2.705 -0.0912 -0.3819  0.7629
 1356SOL    HW2 4097   3.331   3.368   2.639  0.6508 -0.6561 -0.5265
 1357SOL     OW 4098   1.767   4.196   2.592 -0.7015 -0.0242  0.6712
 1357SOL    HW1 4099   1.829   4.261   2.622  0.2802 -0.9075  0.6066
 1357SOL    HW2 4100   1.693   4.247   2.559  0.1397  1.0576  0.3960
 1358SOL     OW 4101   3.391   0.045   2.454  0.6641  0.2625 -0.3390
 1358SOL    HW1 4102   3.350  -0.038   2.474  1.6944 -0.2318 -0.2113
 1358SOL    HW2 4103   3.321   0.099   2.417  0.5946 -1.6437 -3.2703
 1359SOL     OW 4104   4.258   1.476   0.446 -0.3465  0.0252 -0.3750
 1359SOL    HW1 4105   4.309   1.398   0.471 -0.9461  0.0556  1.0522
 1359SOL    HW2 4106   4.207   1.448   0.371  0.8155 -0.3895 -1.0372
 1360SOL     OW 4107   3.337   3.640   3.027 -0.1161 -0.0106 -0.0320
 1360SOL    HW1 4108   3.359   3.587   3.104 -1.0940 -0.8527 -0.3135
 1360SOL    HW2 4109   3.269   3.590   2.982 -1.0564  1.4726 -0.3313
 1361SOL     OW 4110   4.280   3.028   1.863  0.9810 -0.5057 -0.6572
 1361SOL    HW1 4111   4.187   3.042   1.846  0.6500 -0.8758  0.7678
 1361SOL    HW2 4112   4.287   2.936   1.887  1.5602 -0.2474  0.1911
 1362SOL     OW 4113   2.996   2.288   2.913 -0.0334  0.2416 -0.2905
 1362SOL    HW1 4114   2.969   2.375   2.942 -2.5067 -0.5967  0.1280
 1362SOL    HW2 4115   2.965   2.229   2.981  1.7921 -0.9900 -0.4642
 1363SOL     OW 4116   2.335   4.404   1.356 -0.3675 -1.0595  0.2042
 1363SOL    HW1 4117   2.291   4.431   1.275  1.7548  0.0426 -0.6520
 1363SOL    HW2 4118   2.334   4.482   1.411 -0.2519 -1.2835  0.5239
 1364SOL     OW 4119   2.047   3.140   0.389  0.0930 -0.3577  0.6256
 1364SOL    HW1 4120   2.086   3.140   0.301  0.6753 -0.3256  0.8774
 1364SOL    HW2 4121   2.020   3.231   0.403  0.9205 -0.1363  0.8682
 1365SOL     OW 4122   3.107   2.231   1.048 -0.3451  0.4132  0.0481
 1365SOL    HW1 4123   3.099   2.326   1.039 -1.2766  0.2469 -1.1614
 1365SOL    HW2 4124   3.043   2.208   1.115  0.2542  0.6824  0.7267
 1366SOL     OW 4125   3.521   2.418   1.937  0.1858  0.3012  0.4305
 1366SOL    HW1 4126   3.544   2.355   1.869 -2.2024 -0.2180  0.0242
 1366SOL    HW2 4127   3.531   2.503   1.895 -0.2348  0.0231 -0.2486
 1367SOL     OW 4128   2.483   2.186   2.860 -0.1335 -0.0340  0.2882
 1367SOL    HW1 4129   2.427   2.238   2.919 -0.6373 -0.9992  0.6834
 1367SOL    HW2 4130   2.492   2.240   2.782 -1.2791  0.3337  0.3876
 1368SOL     OW 4131   2.774   2.763   3.010  0.3316 -0.0712 -0.0037
 1368SOL    HW1 4132   2.756   2.854   3.031  1.4583  0.3096 -0.6274
 1368SOL    HW2 4133   2.700   2.715   3.047 -1.9361  1.3672 -2.3777
 1369SOL     OW 4134   1.675   0.169   1.866  0.1187 -0.3111 -0.0772
 1369SOL    HW1 4135   1.674   0.210   1.779  1.2163  0.2062  0.1407
 1369SOL    HW2 4136   1.583   0.150   1.884 -0.1143 -0.6069 -1.4347
 1370SOL     OW 4137   1.559   0.145   2.336 -0.1276 -0.4952  0.5088
 1370SOL    HW1 4138   1.628   0.209   2.316  1.7263 -2.3617  0.5284
 1370SOL    HW2 4139   1.496   0.194   2.389  0.7442  1.5195 -0.1870
 1371SOL     OW 4140   2.327   3.994   1.217 -0.1678  0.6885  0.9786
 1371SOL    HW1 4141   2.391   3.956   1.157  1.7828  1.7854  2.2804
 1371SOL    HW2 4142   2.266   3.922   1.236 -0.2414  0.0406 -1.4380
 1372SOL     OW 4143   0.156   3.964   2.319  0.3190  0.4764  0.2161
 1372SOL    HW1 4144   0.077   4.007   2.352  0.0247 -0.0304  0.1896
 1372SOL    HW2 4145   0.139   3.870   2.330  0.7068  0.3410 -0.2574
 1373SOL     OW 4146   1.166   1.781   0.521 -0.0822 -0.1339  0.1451
 1373SOL    HW1 4147   1.128   1.809   0.439  1.0171  2.0271  0.3107
 1373SOL    HW2 4148   1.124   1.836   0.588  1.2369  0.3228  0.6354
 1374SOL     OW 4149   2.177   3.698   1.650  0.4243 -0.3441  0.2181
 1374SOL    HW1 4150   2.227   3.621   1.674  3.2849  0.6405 -1.9672
 1374SOL    HW2 4151   2.156   3.740   1.733  3.1781 -0.9493  1.3469
 1375SOL     OW 4152   2.290   1.109   2.916  0.4559  0.5612 -0.0218
 1375SOL    HW1 4153   2.323   1.164   2.844 -1.3196 -1.2466 -2.4012
 1375SOL    HW2 4154   2.232   1.166   2.966  2.1484  2.0118  0.3761
 1376SOL     OW 4155   0.340   4.135   0.386 -0.2922  0.4924 -0.4077
 1376SOL    HW1 4156   0.367   4.063   0.443  1.6845  1.3980 -0.1129
 1376SOL    HW2 4157   0.400   4.207   0.408 -0.9401  1.5986 -2.0524
 1377SOL     OW 4158   1.527   0.780   0.203  0.0472 -0.3229  0.1689
 1377SOL    HW1 4159   1.612   0.738   0.216  0.7906  1.4229  1.3255
 1377SOL    HW2 4160   1.532   0.816   0.114 -0.2422 -1.8190 -0.4780
 1378SOL     OW 4161   2.432   0.600   0.038  0.2950 -0.0606  0.1346
 1378SOL    HW1 4162   2.472   0.535  -0.020 -0.6399 -0.4505 -0.0926
 1378SOL    HW2 4163   2.489   0.677   0.030  1.2037 -0.7171  0.1163
 1379SOL     OW 4164   0.916   1.849   0.958  0.1721  0.3122 -0.0013
 1379SOL    HW1 4165   0.966   1.878   0.881  3.1041  0.0991  1.6642
 1379SOL    HW2 4166   0.878   1.930   0.993  1.2640  0.8897 -0.0839
 1380SOL     OW 4167   1.706   1.001   1.047  0.5389  0.4145  0.2597
 1380SOL    HW1 4168   1.718   0.964   0.959 -0.6111 -0.5673  0.4937
 1380SOL    HW2 4169   1.693   0.925   1.104  1.5713  1.0194  1.3581
 1381SOL     OW 4170   4.020   0.577   3.103 -0.0233  0.1761  0.7234
 1381SOL    HW1 4171   4.055   0.494   3.070 -2.4782 -1.6554  2.2924
 1381SOL    HW2 4172   3.972   0.614   3.030  1.7008  0.6456 -0.2157
 1382SOL     OW 4173   2.859   1.118   3.139 -0.2377  0.5781  0.6842
 1382SOL    HW1 4174   2.861   1.166   3.056 -1.0956  1.4222  1.1218
 1382SOL    HW2 4175   2.792   1.050   3.126  0.3321  0.0693  0.3663
 1383SOL     OW 4176   3.627   3.930   2.322  0.0200 -0.2462  0.1640
 1383SOL    HW1 4177   3.660   3.869   2.256  1.1236 -0.0465  0.5096
 1383SOL    HW2 4178   3.615   3.877   2.400  0.4175 -0.1415  0.2986
 1384SOL     OW 4179   3.521   1.723   0.615  0.2164 -0.2775  0.1335
 1384SOL    HW1 4180   3.455   1.667   0.574  1.2334 -0.9250 -0.6788
 1384SOL    HW2 4181   3.471   1.784   0.669 -0.9598 -1.6048  0.6098
 1385SOL     OW 4182   0.343   1.157   0.488  0.2760 -0.2337  0.1909
 1385SOL    HW1 4183   0.266   1.212   0.475 -0.8290 -0.9106  3.0316
 1385SOL    HW2 4184   0.317   1.071   0.454  0.0849 -0.2618  0.4075
 1386SOL     OW 4185   3.242   2.249   1.718 -0.3454  0.2815  0.6427
 1386SOL    HW1 4186   3.155   2.283   1.741 -0.2598 -0.4392  2.1382
 1386SOL    HW2 4187   3.225   2.186   1.648 -0.8783  0.9697  0.1282
 1387SOL     OW 4188   0.413   1.027   1.252 -0.3625  0.1037 -0.0968
 1387SOL    HW1 4189   0.474   1.004   1.322 -1.8358 -3.3923  0.2678
 1387SOL    HW2 4190   0.469   1.067   1.185  1.8156 -0.2100  1.3994
 1388SOL     OW 4191   2.593   1.198   2.607 -0.2989 -0.2944 -0.3467
 1388SOL    HW1 4192   2.681   1.235   2.602 -0.4277  0.3378  1.3172
 1388SOL    HW2 4193   2.598   1.117   2.558  0.7692  0.5305 -1.6604
 1389SOL     OW 4194   1.213   1.542   2.641  0.3642 -0.3412 -0.0236
 1389SOL    HW1 4195   1.276   1.613   2.629 -0.5070  0.2432 -1.3018
 1389SOL    HW2 4196   1.128   1.586   2.642 -0.1299 -1.2846  0.0367
 1390SOL     OW 4197   3.615   0.633   0.936  0.1342  0.0776 -0.1535
 1390SOL    HW1 4198   3.541   0.628   0.997  0.0625  0.2075 -0.2295
 1390SOL    HW2 4199   3.617   0.724   0.908 -2.0628 -0.5994 -3.0417
 1391SOL     OW 4200   0.165   2.594   1.230  0.2166  0.0283  0.3075
 1391SOL    HW1 4201   0.178   2.687   1.210  2.1983 -0.3934 -0.5655
 1391SOL    HW2 4202   0.132   2.556   1.149  0.1974 -0.1925  0.4180
 1392SOL     OW 4203   4.227   3.238   2.696  0.7958 -0.0981  0.3272
 1392SOL    HW1 4204   4.323   3.246   2.695  0.6836  1.5624 -0.5751
 1392SOL    HW2 4205   4.205   3.195   2.613  0.7028  0.5462  0.0125
 1393SOL     OW 4206   0.135   3.088   1.866  0.4246  0.1827 -0.8404
 1393SOL    HW1 4207   0.047   3.061   1.839  0.6375 -0.4261 -0.9449
 1393SOL    HW2 4208   0.156   3.161   1.808 -1.8616  3.5937  2.1808
 1394SOL     OW 4209   2.296   2.540   1.955  0.3944  0.0465 -0.7650
 1394SOL    HW1 4210   2.325   2.630   1.941  1.2469 -0.0323  0.4453
 1394SOL    HW2 4211   2.369   2.485   1.926  0.6218 -0.2043  0.2575
 1395SOL     OW 4212   0.973   0.568   1.641  0.7325  0.4634  0.6145
 1395SOL    HW1 4213   0.965   0.570   1.736  0.5217  0.7478  0.5910
 1395SOL    HW2 4214   0.883   0.557   1.609  0.9575 -1.3528  0.4886
 1396SOL     OW 4215   3.165   1.483   1.606 -0.0908  0.7127 -0.6029
 1396SOL    HW1 4216   3.147   1.417   1.539  1.8190 -1.5589  0.9756
 1396SOL    HW2 4217   3.141   1.441   1.688 -3.0373  3.6551  0.2732
 1397SOL     OW 4218   4.314   3.311   1.734 -0.3380 -0.1435  0.2347
 1397SOL    HW1 4219   4.279   3.234   1.779 -0.6621 -0.0114  0.2135
 1397SOL    HW2 4220   4.241   3.342   1.680  0.4836 -1.1763 -1.5530
 1398SOL     OW 4221   0.588   2.653   0.687 -0.2520  0.0925 -0.4991
 1398SOL    HW1 4222   0.529   2.642   0.762 -1.7049  1.3819 -1.3740
 1398SOL    HW2 4223   0.675   2.637   0.722 -0.8981  0.5446  1.4516
 1399SOL     OW 4224   0.191   1.070   1.533  0.0833 -0.2687  0.2874
 1399SOL    HW1 4225   0.151   0.987   1.506  1.0194 -0.3671 -0.8445
 1399SOL    HW2 4226   0.282   1.048   1.551  0.3353  0.5122 -0.0087
 1400SOL     OW 4227   3.214   4.279   0.512 -0.3819  0.1044  0.1716
 1400SOL    HW1 4228   3.302   4.249   0.490 -0.1656 -1.3631  2.6325
 1400SOL    HW2 4229   3.157   4.231   0.453  0.4214  1.6062 -1.9571
 1401SOL     OW 4230   1.759   2.523   1.970 -0.4395 -0.1172 -0.1151
 1401SOL    HW1 4231   1.734   2.493   2.058 -1.0486 -0.0452 -0.2563
 1401SOL    HW2 4232   1.711   2.605   1.958  3.2686  2.5455  1.3281
 1402SOL     OW 4233   1.375   1.690   2.301 -0.6202  0.5606  0.5040
 1402SOL    HW1 4234   1.289   1.731   2.292  0.3471  2.7853  0.8802
 1402SOL    HW2 4235   1.400   1.705   2.392  1.4102  2.7147 -0.2843
 1403SOL     OW 4236   4.011   3.135   1.763 -0.4928  0.5153 -0.0000
 1403SOL    HW1 4237   3.984   3.223   1.737  2.5289  2.4400  2.5491
 1403SOL    HW2 4238   3.943   3.105   1.823 -1.3900  1.2504 -0.6259
 1404SOL     OW 4239   1.193   0.916   0.505 -0.6927  0.1605 -0.7160
 1404SOL    HW1 4240   1.194   0.959   0.590  0.5579  0.5883 -0.9218
 1404SOL    HW2 4241   1.135   0.841   0.516 -1.6736  1.0002  0.0952
 1405SOL     OW 4242   3.413   2.874   1.183 -0.0049  0.0043  0.0403
 1405SOL    HW1 4243   3.335   2.876   1.238 -1.2449  0.8467 -1.6372
 1405SOL    HW2 4244   3.466   2.947   1.214 -1.1355  1.0781 -0.4311
 1406SOL     OW 4245   1.663   4.010   0.994  0.1927 -0.3339  0.1206
 1406SOL    HW1 4246   1.685   4.045   0.908  1.1654 -0.4890  0.2954
 1406SOL    HW2 4247   1.568   3.999   0.992  0.0736  0.6551 -0.5545
 1407SOL     OW 4248   4.322   3.477   2.456 -0.2532  0.0873 -0.5300
 1407SOL    HW1 4249   4.293   3.467   2.366  1.5920 -0.9699 -1.0475
 1407SOL    HW2 4250   4.276   3.408   2.504 -0.2842 -0.1533 -0.9034
 1408SOL     OW 4251   3.122   3.385   2.451 -0.2057 -0.4074 -0.3918
 1408SOL    HW1 4252   3.076   3.318   2.400  1.1557 -1.5101 -0.2319
 1408SOL    HW2 4253   3.077   3.385   2.535 -1.1666 -0.0299 -0.8875
 1409SOL     OW 4254   2.812   1.391   2.661 -0.2044  0.0559 -0.0477
 1409SOL    HW1 4255   2.810   1.486   2.654 -2.6009  0.0379 -0.4988
 1409SOL    HW2 4256   2.876   1.364   2.594  0.6602  1.3234  0.2253
 1410SOL     OW 4257   1.863   0.288   0.446 -0.1437  0.2433 -0.3964
 1410SOL    HW1 4258   1.882   0.269   0.537 -1.3645 -2.8038 -0.6754
 1410SOL    HW2 4259   1.861   0.203   0.403  1.3191  1.6230 -3.5088
 1411SOL     OW 4260   1.887   4.104   0.020  0.6145 -0.0666  0.6219
 1411SOL    HW1 4261   1.916   4.075  -0.067 -0.9745 -0.2604  0.1148
 1411SOL    HW2 4262   1.915   4.195   0.026  1.9418 -0.4500  0.4819
 1412SOL     OW 4263   4.079   0.788   2.334 -0.3371  0.0876  0.5481
 1412SOL    HW1 4264   4.113   0.699   2.344  0.3302  0.4719  2.0076
 1412SOL    HW2 4265   4.041   0.809   2.419 -1.8454  0.6801 -0.2283
 1413SOL     OW 4266   1.736   4.094   1.246 -0.0657  0.7969 -0.1174
 1413SOL    HW1 4267   1.667   4.125   1.304 -1.2085 -0.0211 -0.9911
 1413SOL    HW2 4268   1.695   4.091   1.160  0.6023 -1.1319 -0.4074
 1414SOL     OW 4269   1.348   4.235   2.681  0.0237  0.2036  0.1695
 1414SOL    HW1 4270   1.345   4.202   2.592  0.7449  0.0110  0.2070
 1414SOL    HW2 4271   1.399   4.170   2.729 -1.1138 -0.1583  0.9325
 1415SOL     OW 4272   2.882   1.074   1.672 -0.3609  0.2290 -1.0611
 1415SOL    HW1 4273   2.917   1.073   1.583 -2.2035 -0.5748 -1.8313
 1415SOL    HW2 4274   2.799   1.027   1.665 -1.1678  1.2814  0.8384
 1416SOL     OW 4275   1.403   0.502   0.698 -0.0089  0.1046  0.2203
 1416SOL    HW1 4276   1.486   0.548   0.690 -0.2935  0.6206  0.1651
 1416SOL    HW2 4277   1.377   0.482   0.608 -0.6216  1.1959  0.1330
 1417SOL     OW 4278   1.387   0.913   2.478 -0.1878 -0.0769 -0.3457
 1417SOL    HW1 4279   1.412   1.002   2.502 -0.1449 -0.1258 -0.2109
 1417SOL    HW2 4280   1.400   0.910   2.383  1.5607 -0.4962 -0.1272
 1418SOL     OW 4281   2.673   3.622   2.166 -0.3463 -0.3797 -0.2899
 1418SOL    HW1 4282   2.747   3.638   2.224  0.1652 -0.9083 -0.7795
 1418SOL    HW2 4283   2.612   3.694   2.183  0.1828 -0.0591  0.2690
 1419SOL     OW 4284   0.548   3.222   0.738  0.0926  0.5882  0.3826
 1419SOL    HW1 4285   0.559   3.129   0.719  0.0659  0.2951  1.6998
 1419SOL    HW2 4286   0.602   3.237   0.816 -0.3721  1.5448  0.5404
 1420SOL     OW 4287   4.129   1.864   0.005 -0.1940  0.1894  0.0039
 1420SOL    HW1 4288   4.135   1.939   0.063 -0.3673  1.9055 -2.0503
 1420SOL    HW2 4289   4.220   1.841  -0.014 -0.1327 -0.6401  1.2183
 1421SOL     OW 4290   0.832   1.741   1.663 -0.7606 -0.0680  0.2553
 1421SOL    HW1 4291   0.880   1.724   1.744  0.9993  1.5609 -0.3572
 1421SOL    HW2 4292   0.783   1.821   1.681 -0.2523  0.3779 -0.3054
 1422SOL     OW 4293   3.653   2.537   0.246  0.1327  0.2423  0.1833
 1422SOL    HW1 4294   3.734   2.491   0.222  1.0177  0.6018  2.2452
 1422SOL    HW2 4295   3.650   2.532   0.341 -0.7316  2.8071  0.3686
 1423SOL     OW 4296   0.888   3.679   0.044  0.3236 -0.3398  0.0463
 1423SOL    HW1 4297   0.864   3.721   0.126  0.2441 -3.4794  1.7779
 1423SOL    HW2 4298   0.822   3.710  -0.019 -1.0745  0.3368  1.7659
 1424SOL     OW 4299   1.584   1.573   0.469 -0.1281  0.3341  0.7157
 1424SOL    HW1 4300   1.501   1.542   0.505  0.4272 -1.1122  0.8372
 1424SOL    HW2 4301   1.637   1.595   0.545 -0.0963  0.4250  0.6676
 1425SOL     OW 4302   3.564   1.707   2.814  0.3021  0.2873 -0.1265
 1425SOL    HW1 4303   3.487   1.743   2.770  0.2933  0.2049 -0.1795
 1425SOL    HW2 4304   3.628   1.697   2.744 -0.3297 -1.6258 -0.5043
 1426SOL     OW 4305   2.263   3.095   2.110  0.0675 -0.0516  0.1322
 1426SOL    HW1 4306   2.273   3.107   2.016 -0.7832  2.0345  0.2694
 1426SOL    HW2 4307   2.256   3.000   2.121 -1.5552 -0.2731 -2.1124
 1427SOL     OW 4308   1.240   1.828   0.998 -0.1634 -1.0737 -0.9873
 1427SOL    HW1 4309   1.180   1.754   1.006  0.0042 -1.1672 -0.5426
 1427SOL    HW2 4310   1.207   1.893   1.060  0.1680 -1.1112 -0.7658
 1428SOL     OW 4311   2.441   3.765   0.024 -0.3033  0.7477  0.4809
 1428SOL    HW1 4312   2.466   3.793   0.112  1.2297 -2.2662  1.1186
 1428SOL    HW2 4313   2.386   3.688   0.038  1.4997 -0.9284 -1.1469
 1429SOL     OW 4314   1.473   2.848   0.776 -0.2722  0.1749 -0.9560
 1429SOL    HW1 4315   1.511   2.817   0.859 -0.8501  2.2225  0.1463
 1429SOL    HW2 4316   1.528   2.922   0.752 -1.6011  1.1380 -1.0737
 1430SOL     OW 4317   2.961   1.166   0.398  0.4059 -0.1033  0.7044
 1430SOL    HW1 4318   2.968   1.079   0.360 -1.0048  0.5660 -1.2394
 1430SOL    HW2 4319   2.911   1.152   0.479  1.6221 -1.2751  1.2972
 1431SOL     OW 4320   0.940   1.745   0.104 -0.1087 -0.1654  0.1484
 1431SOL    HW1 4321   1.018   1.799   0.117  1.4981 -2.2475 -0.3306
 1431SOL    HW2 4322   0.925   1.702   0.189 -1.1127  0.6332  0.4011
 1432SOL     OW 4323   2.423   0.530   1.652 -0.1492 -0.2271  0.6600
 1432SOL    HW1 4324   2.449   0.439   1.666 -3.0942 -1.0632  1.4132
 1432SOL    HW2 4325   2.503   0.581   1.668  1.5501 -2.6335  0.3214
 1433SOL     OW 4326   1.700   3.744   2.269 -0.4571  0.4575  0.4602
 1433SOL    HW1 4327   1.733   3.819   2.317 -1.5077  0.5279  1.0955
 1433SOL    HW2 4328   1.626   3.712   2.321 -0.3916 -0.6617 -0.0976
 1434SOL     OW 4329   4.104   0.474   2.846  0.0706  0.6626  0.0648
 1434SOL    HW1 4330   4.149   0.535   2.903 -0.8788  0.6619  0.8419
 1434SOL    HW2 4331   4.170   0.445   2.784  0.8695  1.4233  0.5506
 1435SOL     OW 4332   3.567   0.042   0.198 -0.1115 -0.6455 -0.2226
 1435SOL    HW1 4333   3.473   0.032   0.210 -0.2461  1.1851  0.6120
 1435SOL    HW2 4334   3.581   0.137   0.193  1.9150 -0.7578  1.6950
 1436SOL     OW 4335   0.851   0.140   1.979  0.0000 -0.1335 -0.4606
 1436SOL    HW1 4336   0.865   0.220   1.928 -1.0192 -0.3969 -1.1644
 1436SOL    HW2 4337   0.756   0.129   1.983  0.0618 -0.4164  1.0597
 1437SOL     OW 4338   1.995   1.617   0.830  0.4644  0.3022 -0.0826
 1437SOL    HW1 4339   1.970   1.617   0.923  0.3378  0.8306 -0.1117
 1437SOL    HW2 4340   2.064   1.551   0.823  0.4950  0.2828  0.3947
 1438SOL     OW 4341   4.316   2.537   2.677  0.2409  0.1661  0.0137
 1438SOL    HW1 4342   4.390   2.516   2.735 -1.1774 -1.1733  1.4365
 1438SOL    HW2 4343   4.298   2.629   2.693  1.6175  0.5271 -0.3948
 1439SOL     OW 4344   4.404   4.473   2.187 -0.1521  0.6945 -0.1948
 1439SOL    HW1 4345   4.439   4.543   2.131  1.0028 -0.4753 -1.0047
 1439SOL    HW2 4346   4.343   4.426   2.131 -0.2220  0.5010  0.0424
 1440SOL     OW 4347   1.913   0.678   2.132 -0.3826 -0.1104 -0.0799
 1440SOL    HW1 4348   1.859   0.713   2.203  0.4947  0.1922  0.4664
 1440SOL    HW2 4349   1.867   0.703   2.052 -0.3088  1.4468  0.3181
 1441SOL     OW 4350   3.515   1.953   0.439  0.3729 -0.0093 -0.1678
 1441SOL    HW1 4351   3.577   2.024   0.424  0.9691 -0.7570 -1.3659
 1441SOL    HW2 4352   3.561   1.894   0.499  0.6168 -0.2985 -0.6355
 1442SOL     OW 4353   3.770   3.765   0.731 -0.6716  0.5326 -0.1759
 1442SOL    HW1 4354   3.786   3.700   0.662 -3.6734  0.0995 -0.6085
 1442SOL    HW2 4355   3.829   3.837   0.710  1.2495 -1.1407 -0.9020
 1443SOL     OW 4356   2.615   0.136   0.597  0.0151 -0.2460 -0.1833
 1443SOL    HW1 4357   2.674   0.077   0.644 -1.4859  0.0479  2.2526
 1443SOL    HW2 4358   2.541   0.081   0.573  0.2939 -0.1435 -1.3766
 1444SOL     OW 4359   2.301   1.504   1.238 -0.0199  0.4248 -0.3235
 1444SOL    HW1 4360   2.243   1.518   1.163  0.4182  0.3452 -0.6846
 1444SOL    HW2 4361   2.272   1.422   1.277 -0.1098  0.3525 -0.5423
 1445SOL     OW 4362   2.950   0.715   0.105  0.5919  0.0893 -0.0535
 1445SOL    HW1 4363   2.876   0.673   0.148  0.2115 -0.1929 -0.9610
 1445SOL    HW2 4364   2.933   0.705   0.011  0.6192  2.0322 -0.3063
 1446SOL     OW 4365   2.768   0.936   1.030 -0.3861  0.6248 -0.4234
 1446SOL    HW1 4366   2.682   0.897   1.019 -0.3395 -0.1579  1.4855
 1446SOL    HW2 4367   2.814   0.875   1.088 -0.5804  3.7776  3.4948
 1447SOL     OW 4368   1.370   0.368   0.065  0.2174  0.1017 -0.2121
 1447SOL    HW1 4369   1.403   0.396  -0.020  1.6897 -0.4646  0.1404
 1447SOL    HW2 4370   1.356   0.274   0.055  1.7730 -0.2565  0.5355
 1448SOL     OW 4371   1.755   3.414   2.115  0.2252 -0.0110  0.6550
 1448SOL    HW1 4372   1.667   3.450   2.104  0.4209  0.7224  1.4206
 1448SOL    HW2 4373   1.748   3.324   2.084 -0.6555  0.2191  0.1736
 1449SOL     OW 4374   0.097   0.667   3.113 -0.5723 -0.7800  0.1807
 1449SOL    HW1 4375   0.171   0.618   3.077  2.6884  2.5650  1.6515
 1449SOL    HW2 4376   0.100   0.751   3.066 -2.4502  0.0220  1.3951
 1450SOL     OW 4377   2.808   1.330   1.729  0.7274 -0.7397  0.2012
 1450SOL    HW1 4378   2.828   1.238   1.715  3.7410 -0.0370 -0.9850
 1450SOL    HW2 4379   2.746   1.352   1.660  0.7699 -1.6475 -0.1364
 1451SOL     OW 4380   0.411   3.507   0.764 -0.0928 -0.4013 -0.0025
 1451SOL    HW1 4381   0.387   3.516   0.672  0.0791  0.4642  0.0263
 1451SOL    HW2 4382   0.505   3.522   0.767  0.0295 -1.1591  0.2265
 1452SOL     OW 4383   2.873   1.628   0.085  0.3032 -0.2970 -0.1464
 1452SOL    HW1 4384   2.911   1.690   0.147  1.2702 -0.0288 -0.9671
 1452SOL    HW2 4385   2.875   1.543   0.131  0.7658 -0.0616  0.2781
 1453SOL     OW 4386   3.740   1.292   2.316  0.4869 -0.1384  0.0959
 1453SOL    HW1 4387   3.747   1.274   2.410  0.4978  1.2933  0.3917
 1453SOL    HW2 4388   3.675   1.362   2.310 -1.3122 -1.8126 -1.1892
 1454SOL     OW 4389   2.293   2.601   2.269 -0.5308  0.1669  0.2948
 1454SOL    HW1 4390   2.291   2.599   2.365 -0.5107  0.1041  0.2940
 1454SOL    HW2 4391   2.251   2.520   2.242 -1.3857  0.6239  0.2360
 1455SOL     OW 4392   1.175   2.253   2.232 -0.1704 -0.2720  0.3885
 1455SOL    HW1 4393   1.109   2.190   2.202 -1.0658  1.1927 -0.8722
 1455SOL    HW2 4394   1.258   2.209   2.218 -0.8068 -2.3098  2.3379
 1456SOL     OW 4395   3.865   2.481   2.249  0.0713 -0.4262  0.1245
 1456SOL    HW1 4396   3.830   2.397   2.277 -0.6185 -0.4795 -0.8509
 1456SOL    HW2 4397   3.791   2.542   2.256 -0.1845 -0.4694 -1.6305
 1457SOL     OW 4398   1.303   3.591   1.271  0.1736 -0.4556  0.2231
 1457SOL    HW1 4399   1.358   3.514   1.282  1.5189  0.6117  1.4796
 1457SOL    HW2 4400   1.337   3.634   1.192  1.6348  0.5360  1.3512
 1458SOL     OW 4401   2.947   3.651   2.318  0.0614  0.5146  0.1450
 1458SOL    HW1 4402   3.006   3.623   2.388 -0.7051 -0.1584  0.5369
 1458SOL    HW2 4403   2.973   3.742   2.300  0.5558  0.5539  0.9950
 1459SOL     OW 4404   3.854   2.801   2.475 -0.1238  0.2726 -0.5793
 1459SOL    HW1 4405   3.823   2.729   2.420 -1.0847  1.1988 -1.3096
 1459SOL    HW2 4406   3.814   2.785   2.561 -0.1628 -0.1646 -0.6768
 1460SOL     OW 4407   0.225   0.270   2.391 -0.1285  0.3654 -0.2216
 1460SOL    HW1 4408   0.211   0.328   2.317  1.1325  1.7982  0.6059
 1460SOL    HW2 4409   0.141   0.269   2.437 -0.6313  0.2236 -1.1188
 1461SOL     OW 4410   2.167   2.078   1.817 -0.7100 -0.3657 -0.4033
 1461SOL    HW1 4411   2.098   2.040   1.872  0.9446 -1.7549  0.8095
 1461SOL    HW2 4412   2.194   2.157   1.864 -1.2271 -0.0051 -0.7046
 1462SOL     OW 4413   2.380   4.213   2.284 -0.2114 -0.0977  0.6439
 1462SOL    HW1 4414   2.348   4.302   2.295  1.4388  0.2959  2.8415
 1462SOL    HW2 4415   2.437   4.217   2.207 -3.1694 -0.2480 -1.7271
 1463SOL     OW 4416   0.093   0.925   1.120  0.2800 -0.4576 -0.0373
 1463SOL    HW1 4417   0.181   0.889   1.110 -0.3839 -2.1738 -0.0319
 1463SOL    HW2 4418   0.036   0.859   1.080 -1.2689 -0.9046  2.6774
 1464SOL     OW 4419   1.508   1.229   1.007  0.0410 -0.8417 -0.9515
 1464SOL    HW1 4420   1.415   1.251   1.001  0.0473 -0.4840  0.0930
 1464SOL    HW2 4421   1.511   1.134   1.003 -0.2870 -0.8191 -1.9384
 1465SOL     OW 4422   3.605   2.527   1.075 -0.0977 -0.2478  0.2420
 1465SOL    HW1 4423   3.567   2.543   0.989  1.6835  0.1955 -0.4990
 1465SOL    HW2 4424   3.599   2.432   1.086  0.9769 -0.5012 -1.0535
 1466SOL     OW 4425   1.543   2.424   1.047  0.0023  0.4803  0.5960
 1466SOL    HW1 4426   1.502   2.367   1.112  0.9718  1.6040  2.2731
 1466SOL    HW2 4427   1.538   2.512   1.085  1.4313  1.0428 -0.4185
 1467SOL     OW 4428   3.373   0.009   0.742 -0.3682 -0.4256  1.0821
 1467SOL    HW1 4429   3.323  -0.059   0.697  1.2297  0.3300 -2.1462
 1467SOL    HW2 4430   3.428  -0.039   0.805 -0.9827 -1.8532  0.5703
 1468SOL     OW 4431   4.141   0.589   1.254 -0.6633  0.1417  0.0215
 1468SOL    HW1 4432   4.203   0.516   1.250 -0.7828  0.0887 -0.8755
 1468SOL    HW2 4433   4.184   0.653   1.311  0.3035  0.1798 -0.7271
 1469SOL     OW 4434   0.446   1.694   2.085  0.0741  0.2214  0.0283
 1469SOL    HW1 4435   0.488   1.672   2.002 -0.1540 -2.0623  0.4433
 1469SOL    HW2 4436   0.449   1.790   2.090 -0.3062  0.4416 -2.7942
 1470SOL     OW 4437   3.743   2.220   2.055 -0.6198 -0.5212  0.2933
 1470SOL    HW1 4438   3.673   2.271   2.096  0.1887 -0.0581  1.1505
 1470SOL    HW2 4439   3.778   2.166   2.126  0.9755  0.4855  0.3336
 1471SOL     OW 4440   0.842   1.124   1.506  0.1667 -0.3438  0.1190
 1471SOL    HW1 4441   0.871   1.199   1.454 -0.3041 -0.6923 -0.6688
 1471SOL    HW2 4442   0.895   1.052   1.475  1.0912 -0.2190  1.3492
 1472SOL     OW 4443   0.933   2.933   2.020  0.1353 -0.4550 -0.1555
 1472SOL    HW1 4444   0.859   2.976   1.977  1.3943  0.6180 -1.3464
 1472SOL    HW2 4445   0.960   2.994   2.088  1.3167  0.2745 -1.2203
 1473SOL     OW 4446   0.910   0.919   1.343 -0.2519  0.3323  0.3926
 1473SOL    HW1 4447   0.944   0.872   1.419 -2.0446 -0.0813  0.9782
 1473SOL    HW2 4448   0.874   0.851   1.286  0.4628  0.7008 -0.5362
 1474SOL     OW 4449   1.837   1.961   0.876  0.8419 -0.2813  0.1602
 1474SOL    HW1 4450   1.889   2.030   0.834  0.6123 -0.1043  0.1619
 1474SOL    HW2 4451   1.887   1.936   0.953  1.0751 -0.3302 -0.0061
 1475SOL     OW 4452   0.623   0.517   2.204  0.8696  0.5036 -0.5220
 1475SOL    HW1 4453   0.531   0.527   2.180  1.0612  0.1570 -1.4528
 1475SOL    HW2 4454   0.625   0.439   2.259  0.4669  1.1230  0.3972
 1476SOL     OW 4455   2.944   4.161   1.884  0.5840  0.5905  0.7429
 1476SOL    HW1 4456   2.926   4.225   1.952 -3.2199 -1.2749  1.7855
 1476SOL    HW2 4457   2.876   4.176   1.818  0.8876 -1.0123  0.0198
 1477SOL     OW 4458   2.359   1.425   1.534 -0.7747  0.0984  0.2298
 1477SOL    HW1 4459   2.355   1.487   1.608 -0.9666  0.0076  0.2966
 1477SOL    HW2 4460   2.389   1.478   1.460  1.3554 -0.2182  0.8035
 1478SOL     OW 4461   0.035   2.034   2.294 -0.1248  0.7263 -0.6935
 1478SOL    HW1 4462   0.008   1.972   2.227 -0.2996 -1.2402  1.1019
 1478SOL    HW2 4463  -0.021   2.111   2.280 -0.7099  0.0474 -2.2558
 1479SOL     OW 4464   3.043   0.934   0.261  0.1447 -0.3069 -0.0559
 1479SOL    HW1 4465   3.022   0.842   0.247  0.7552 -0.3072 -1.0700
 1479SOL    HW2 4466   3.070   0.966   0.175 -0.3588  0.9077  0.2101
 1480SOL     OW 4467   3.413   1.344   2.234 -0.4815 -0.6034 -0.2007
 1480SOL    HW1 4468   3.478   1.414   2.236 -0.6133 -0.3186 -2.8466
 1480SOL    HW2 4469   3.430   1.294   2.315  1.7556  0.5560  0.1418
 1481SOL     OW 4470   2.482   4.344   0.631  0.2453 -0.6327 -0.1729
 1481SOL    HW1 4471   2.482   4.253   0.600 -1.4616 -1.0090  0.8277
 1481SOL    HW2 4472   2.401   4.381   0.596  1.3472  0.8196 -1.3288
 1482SOL     OW 4473   2.099   1.281   2.187 -0.1315  0.5367 -0.0282
 1482SOL    HW1 4474   2.191   1.282   2.216 -0.8847  1.6667  2.6923
 1482SOL    HW2 4475   2.096   1.344   2.115  1.3443 -0.0820 -0.6646
 1483SOL     OW 4476   1.730   0.899   0.810  0.0160  0.2539  0.0130
 1483SOL    HW1 4477   1.685   0.967   0.759  1.7237 -0.4713 -2.6879
 1483SOL    HW2 4478   1.706   0.817   0.767 -0.4560 -0.7040  2.0073
 1484SOL     OW 4479   3.505   3.857   3.080  0.5173 -0.1332 -0.0850
 1484SOL    HW1 4480   3.483   3.766   3.061  1.8834 -0.7156  0.8967
 1484SOL    HW2 4481   3.525   3.896   2.994  0.5155 -0.9297 -0.4541
 1485SOL     OW 4482   0.172   1.379   0.467 -0.6242  0.4707  0.4420
 1485SOL    HW1 4483   0.243   1.439   0.442  1.2493 -1.0683  1.8369
 1485SOL    HW2 4484   0.116   1.376   0.389  1.7142  0.4862 -1.3745
 1486SOL     OW 4485   3.003   0.653   1.881 -0.6788  0.5563  0.3727
 1486SOL    HW1 4486   3.087   0.643   1.836 -0.7452 -0.3627  0.4296
 1486SOL    HW2 4487   2.978   0.743   1.864 -0.2377  0.5082 -0.6251
 1487SOL     OW 4488   1.208   0.719   1.066 -0.5369 -0.0495  0.4706
 1487SOL    HW1 4489   1.168   0.733   1.152 -3.9468 -0.0584 -0.9317
 1487SOL    HW2 4490   1.144   0.755   1.004  0.6651 -2.1267 -2.1820
 1488SOL     OW 4491   3.110   1.738   0.600 -0.1575 -0.0263  0.0497
 1488SOL    HW1 4492   3.109   1.833   0.611  0.5189  0.1535 -1.2264
 1488SOL    HW2 4493   3.189   1.721   0.548 -0.6169 -1.2147 -0.2877
 1489SOL     OW 4494   0.900   0.104   2.298  0.2103  0.2293  0.2930
 1489SOL    HW1 4495   0.916   0.060   2.214  1.3427  1.1659 -0.0018
 1489SOL    HW2 4496   0.986   0.114   2.337 -0.3132 -0.2745  1.6355
 1490SOL     OW 4497   4.423   1.711   2.295 -0.5504 -0.2399  0.5863
 1490SOL    HW1 4498   4.450   1.619   2.296 -0.5978 -0.2601  0.2582
 1490SOL    HW2 4499   4.406   1.732   2.387 -1.7562 -0.9281  0.5399
 1491SOL     OW 4500   4.051   2.819   1.145  0.0279  0.0689 -0.5388
 1491SOL    HW1 4501   3.965   2.790   1.115 -0.7769  1.7046  0.0782
 1491SOL    HW2 4502   4.077   2.752   1.209 -0.9199 -0.3017 -0.5173
 1492SOL     OW 4503   2.053   2.098   0.786 -0.1712  0.6479 -0.3098
 1492SOL    HW1 4504   2.127   2.139   0.741  0.3808 -0.8567 -0.8180
 1492SOL    HW2 4505   2.053   2.008   0.755 -1.2378  0.1974  0.9228
 1493SOL     OW 4506   2.915   2.904   0.223  0.1754  0.7710 -0.0716
 1493SOL    HW1 4507   2.996   2.852   0.225 -0.6698 -0.6960 -1.6045
 1493SOL    HW2 4508   2.943   2.989   0.188  1.3742  1.0002  1.3359
 1494SOL     OW 4509   0.699   3.351   1.967 -0.1286 -0.5517 -0.0278
 1494SOL    HW1 4510   0.740   3.265   1.964 -0.6741 -0.8684  1.0229
 1494SOL    HW2 4511   0.770   3.412   1.950  0.5395 -1.1427  0.5655
 1495SOL     OW 4512   3.555   1.562   2.277 -0.7156 -0.4771  0.2235
 1495SOL    HW1 4513   3.494   1.635   2.288 -0.2435 -0.3704  2.8041
 1495SOL    HW2 4514   3.639   1.604   2.255 -0.8287 -0.3920 -0.0541
 1496SOL     OW 4515   1.833   3.034   0.523  0.1749 -0.2912  0.3646
 1496SOL    HW1 4516   1.825   2.941   0.499 -1.3083  0.1542 -1.0666
 1496SOL    HW2 4517   1.890   3.071   0.455 -0.7430  0.1862 -0.1614
 1497SOL     OW 4518   1.979   2.874   2.719  0.3237  0.6042  0.0938
 1497SOL    HW1 4519   2.068   2.906   2.703  0.2499  0.5653 -0.4322
 1497SOL    HW2 4520   1.986   2.823   2.799  0.3056  2.4868  1.3690
 1498SOL     OW 4521   2.151   1.122   2.496 -0.0971 -0.4777  0.5010
 1498SOL    HW1 4522   2.124   1.115   2.588  2.3589  0.0506  1.3259
 1498SOL    HW2 4523   2.200   1.204   2.492  0.0247 -0.6063 -1.2599
 1499SOL     OW 4524   3.346   0.456   2.937  0.2062  0.4192  0.7840
 1499SOL    HW1 4525   3.440   0.465   2.956  0.1667  2.7832  0.1740
 1499SOL    HW2 4526   3.343   0.412   2.852  0.7610  0.4708  0.7328
 1500SOL     OW 4527   0.065   4.268   2.255 -0.5929 -0.1235  0.3031
 1500SOL    HW1 4528   0.020   4.349   2.229 -1.1791 -0.5670 -0.0958
 1500SOL    HW2 4529   0.109   4.239   2.175  0.7041  0.4835  0.7748
 1501SOL     OW 4530   1.923   1.500   1.846  0.5025 -0.7987 -0.4885
 1501SOL    HW1 4531   1.919   1.587   1.805  0.8120 -0.1452  0.8036
 1501SOL    HW2 4532   1.850   1.500   1.908  2.1511 -0.3140  1.5783
 1502SOL     OW 4533   3.980   3.370   1.001 -0.0549  0.0674  0.0428
 1502SOL    HW1 4534   3.950   3.460   0.985 -0.0103  0.5103  2.2244
 1502SOL    HW2 4535   3.900   3.321   1.021 -0.0902 -0.4376 -1.2214
 1503SOL     OW 4536   1.146   2.897   0.065  0.1636  0.6663 -0.5295
 1503SOL    HW1 4537   1.204   2.826   0.092  0.7055  1.4188  0.3292
 1503SOL    HW2 4538   1.072   2.892   0.125  1.1127  1.9993  0.8234
 1504SOL     OW 4539   1.313   0.191   0.519 -0.2278  0.3796  0.0863
 1504SOL    HW1 4540   1.283   0.201   0.429  0.9666 -1.1850 -0.5217
 1504SOL    HW2 4541   1.397   0.238   0.522  2.3221 -3.6049 -1.1227
 1505SOL     OW 4542   2.195   1.410   0.774  0.0694  0.0438 -0.0784
 1505SOL    HW1 4543   2.267   1.349   0.788 -0.0123 -0.1489 -0.4783
 1505SOL    HW2 4544   2.219   1.459   0.695 -0.2993 -0.1126 -0.2894
 1506SOL     OW 4545   4.150   4.069   2.811 -0.9588  0.0552 -0.3651
 1506SOL    HW1 4546   4.201   4.011   2.868  0.1403  0.1228 -1.2529
 1506SOL    HW2 4547   4.059   4.048   2.831 -0.5806 -1.2550  0.0626
 1507SOL     OW 4548   3.685   2.809   0.455 -0.3286  0.0393 -0.0280
 1507SOL    HW1 4549   3.650   2.795   0.367 -3.0637 -0.1211  0.9944
 1507SOL    HW2 4550   3.678   2.724   0.498 -0.8069  0.5384  0.9182
 1508SOL     OW 4551   1.304   4.406   1.754 -0.2200  0.2094 -0.0493
 1508SOL    HW1 4552   1.327   4.482   1.806 -1.6267  0.1915  0.6578
 1508SOL    HW2 4553   1.249   4.353   1.812  0.8321 -1.4204 -0.4761
 1509SOL     OW 4554   4.346   0.361   2.001 -0.3524 -0.3693 -0.3308
 1509SOL    HW1 4555   4.383   0.442   1.967 -0.1938 -0.3271 -0.0635
 1509SOL    HW2 4556   4.252   0.375   2.002 -0.2793  0.0925  0.4227
 1510SOL     OW 4557   4.234   1.291   1.820 -0.2488  0.3728 -0.0370
 1510SOL    HW1 4558   4.232   1.386   1.829  0.7228  0.4358 -0.3644
 1510SOL    HW2 4559   4.318   1.272   1.778  0.4523 -0.7465  1.7102
 1511SOL     OW 4560   3.431   1.341   0.850 -0.2958  0.7957 -0.1295
 1511SOL    HW1 4561   3.483   1.382   0.919  1.2305  0.0305 -0.7898
 1511SOL    HW2 4562   3.495   1.300   0.792 -1.5861  0.7189 -1.5652
 1512SOL     OW 4563   1.801   1.670   2.543 -0.5765 -0.5326  0.5166
 1512SOL    HW1 4564   1.812   1.661   2.448  0.3987  2.0636  0.2958
 1512SOL    HW2 4565   1.874   1.622   2.581 -0.7097 -1.1998 -0.0457
 1513SOL     OW 4566   4.301   3.578   2.753 -0.1098  0.3347 -0.0061
 1513SOL    HW1 4567   4.357   3.544   2.683 -0.2958 -0.3267  0.1561
 1513SOL    HW2 4568   4.265   3.659   2.717 -0.1521  0.0409 -0.6542
 1514SOL     OW 4569   2.150   0.343   2.656  0.3399  0.1607 -0.2649
 1514SOL    HW1 4570   2.154   0.373   2.747 -0.3596 -1.3028  0.2877
 1514SOL    HW2 4571   2.093   0.406   2.612 -0.6536 -0.0175  0.7234
 1515SOL     OW 4572   1.745   2.081   1.454 -0.1214 -0.4022  0.3661
 1515SOL    HW1 4573   1.663   2.114   1.416  0.2947 -2.1681 -2.4185
 1515SOL    HW2 4574   1.808   2.152   1.440 -0.6177 -0.0003  0.1410
 1516SOL     OW 4575   1.384   3.522   2.986  0.2566  0.2131  0.2765
 1516SOL    HW1 4576   1.350   3.473   2.912  0.2945  0.6790 -0.0518
 1516SOL    HW2 4577   1.392   3.612   2.954  1.9607  0.0889  0.2906
 1517SOL     OW 4578   2.117   0.322   0.651  0.1314  0.0096 -0.2525
 1517SOL    HW1 4579   2.198   0.276   0.670 -0.1537 -0.7131 -0.7390
 1517SOL    HW2 4580   2.139   0.415   0.658  0.5609 -0.1902  1.4211
 1518SOL     OW 4581   3.799   3.414   2.219 -0.2325  0.2493 -0.2352
 1518SOL    HW1 4582   3.820   3.414   2.312 -2.2987 -0.0434  0.2879
 1518SOL    HW2 4583   3.882   3.431   2.175  0.5912  1.5115  1.6964
 1519SOL     OW 4584   1.723   0.643   1.430  0.5308 -0.6053 -0.0424
 1519SOL    HW1 4585   1.741   0.686   1.513  0.6806 -0.0244 -0.3671
 1519SOL    HW2 4586   1.648   0.585   1.448  0.8245 -0.7958  0.5881
 1520SOL     OW 4587   3.298   3.049   1.837  0.1618 -0.1684  0.4451
 1520SOL    HW1 4588   3.246   3.068   1.758 -0.1930  0.2495  0.7762
 1520SOL    HW2 4589   3.279   3.121   1.896  2.2216  0.7430  0.0551
 1521SOL     OW 4590   2.608   4.201   2.910  0.2281 -0.7386 -0.3506
 1521SOL    HW1 4591   2.540   4.188   2.975  1.1658  0.4315  0.9244
 1521SOL    HW2 4592   2.561   4.225   2.830 -0.8506  0.8545  0.7073
 1522SOL     OW 4593   1.157   1.110   1.242  0.0501  0.2483 -0.0991
 1522SOL    HW1 4594   1.066   1.081   1.247 -0.4622  0.9807 -2.9713
 1522SOL    HW2 4595   1.209   1.030   1.249 -0.9216 -0.3946 -0.0954
 1523SOL     OW 4596   3.377   2.907   0.135 -0.1136 -0.1245 -0.2221
 1523SOL    HW1 4597   3.304   2.854   0.165 -1.0856  0.7319 -0.9738
 1523SOL    HW2 4598   3.454   2.853   0.150 -0.9086 -1.1196  0.4336
 1524SOL     OW 4599   2.986   2.956   0.835 -0.8451  0.3565  0.3094
 1524SOL    HW1 4600   3.033   2.883   0.794  0.2038  0.2075  1.6860
 1524SOL    HW2 4601   2.982   3.023   0.768  0.6452  0.0522 -0.1278
 1525SOL     OW 4602   2.649   2.857   0.252 -0.1105  0.1951 -0.0898
 1525SOL    HW1 4603   2.635   2.859   0.158  0.5384 -1.4771 -0.2569
 1525SOL    HW2 4604   2.735   2.898   0.265 -0.2340  0.4923 -0.2192
 1526SOL     OW 4605   0.202   3.721   0.774 -0.5059  0.0841  0.4663
 1526SOL    HW1 4606   0.123   3.689   0.730  0.3722 -1.4700 -0.0447
 1526SOL    HW2 4607   0.250   3.642   0.798  1.8180  0.9963 -0.9006
 1527SOL     OW 4608   2.202   3.967   2.385  0.0866 -0.0866 -0.2859
 1527SOL    HW1 4609   2.173   3.997   2.299  0.7801 -1.4934 -1.0388
 1527SOL    HW2 4610   2.179   4.039   2.444  1.1284  1.6583 -1.8917
 1528SOL     OW 4611   1.755   0.071   2.903 -0.9217 -0.6965 -0.0949
 1528SOL    HW1 4612   1.823   0.013   2.869  0.3004  1.9292 -2.5387
 1528SOL    HW2 4613   1.801   0.129   2.964 -1.1940  0.2334 -0.7442
 1529SOL     OW 4614   4.448   2.268   0.778 -0.3405 -0.0203 -0.3888
 1529SOL    HW1 4615   4.459   2.179   0.811  0.3370  0.2385  0.0996
 1529SOL    HW2 4616   4.495   2.268   0.694  0.6137  0.1745  0.1361
 1530SOL     OW 4617   1.451   3.311   0.720 -0.2100 -0.7178 -0.1048
 1530SOL    HW1 4618   1.386   3.314   0.790  0.8651  1.3508  0.8799
 1530SOL    HW2 4619   1.439   3.393   0.672  0.3923 -1.2088 -1.1446
 1531SOL     OW 4620   4.021   4.391   2.455  0.2324  0.4667  0.0196
 1531SOL    HW1 4621   3.986   4.423   2.538  1.1906  3.3576 -0.5736
 1531SOL    HW2 4622   4.109   4.360   2.476 -0.7544 -2.2316  0.6261
 1532SOL     OW 4623   1.929   2.828   2.053 -0.4465  0.3081  0.6559
 1532SOL    HW1 4624   1.855   2.791   2.004  0.1402 -1.9369  1.3473
 1532SOL    HW2 4625   1.953   2.906   2.004  0.1055 -1.7632 -2.7310
 1533SOL     OW 4626   3.023   1.792   2.713 -0.1147 -0.2026  0.4044
 1533SOL    HW1 4627   2.958   1.785   2.783  0.4127 -0.2284  0.9036
 1533SOL    HW2 4628   3.046   1.885   2.710  0.7381 -0.3747  1.0946
 1534SOL     OW 4629   2.428   4.401   1.835 -0.1894  0.2887  0.1037
 1534SOL    HW1 4630   2.341   4.362   1.826 -0.6145  1.3238 -0.5010
 1534SOL    HW2 4631   2.464   4.362   1.914 -1.1207 -0.3224  0.2410
 1535SOL     OW 4632   2.110   1.621   1.494 -0.4649 -0.5124  0.3465
 1535SOL    HW1 4633   2.036   1.681   1.487 -0.6624 -0.8010 -0.1158
 1535SOL    HW2 4634   2.181   1.674   1.530 -0.7632 -0.1147  0.3567
 1536SOL     OW 4635   2.397   4.423   2.869 -0.0783  0.1507  0.1241
 1536SOL    HW1 4636   2.324   4.483   2.854  0.6119  1.0293  0.1963
 1536SOL    HW2 4637   2.400   4.412   2.964 -0.7301 -0.6877  0.0607
 1537SOL     OW 4638   3.787   1.192   0.043  0.1498 -0.2783 -0.1400
 1537SOL    HW1 4639   3.736   1.235  -0.025 -0.8213 -0.5097  0.4215
 1537SOL    HW2 4640   3.724   1.175   0.113  0.8464 -1.2246  0.2792
 1538SOL     OW 4641   0.474   3.291   2.454  0.5078 -0.2984  0.2544
 1538SOL    HW1 4642   0.452   3.355   2.522 -1.8813 -1.9729  1.2127
 1538SOL    HW2 4643   0.482   3.342   2.374 -0.0721  1.3410  1.1940
 1539SOL     OW 4644   1.806   1.567   1.025  0.6094 -0.2461 -0.8999
 1539SOL    HW1 4645   1.776   1.488   0.981 -1.5110 -0.1051  0.1882
 1539SOL    HW2 4646   1.833   1.537   1.112  1.9305 -0.0672 -1.2215
 1540SOL     OW 4647   2.697   1.123   0.854  0.1170  0.3924 -0.4260
 1540SOL    HW1 4648   2.736   1.052   0.905 -0.0386 -1.2936 -2.5134
 1540SOL    HW2 4649   2.632   1.162   0.912 -1.8483 -3.0354 -0.0407
 1541SOL     OW 4650   1.428   2.519   1.932  0.3686 -0.0521 -0.1943
 1541SOL    HW1 4651   1.381   2.439   1.954  2.1392 -0.8648  0.8410
 1541SOL    HW2 4652   1.413   2.578   2.006  1.4849 -0.5691  0.4669
 1542SOL     OW 4653   3.967   4.100   2.507 -0.2213  0.6317 -0.5658
 1542SOL    HW1 4654   3.920   4.174   2.468  0.3658  1.2322 -0.1559
 1542SOL    HW2 4655   4.039   4.140   2.555  1.1784 -0.2960 -1.7957
 1543SOL     OW 4656   0.131   2.193   0.480  0.2819 -0.2814  0.0686
 1543SOL    HW1 4657   0.139   2.276   0.528 -2.0559 -1.0338  1.9288
 1543SOL    HW2 4658   0.187   2.132   0.528  0.4199 -0.2709 -0.0786
 1544SOL     OW 4659   2.752   3.235   0.438  0.7566  0.0329 -0.0213
 1544SOL    HW1 4660   2.733   3.234   0.344  0.2871  0.4041  0.0671
 1544SOL    HW2 4661   2.684   3.182   0.477  0.6956  0.2370  0.1530
 1545SOL     OW 4662   2.686   2.165   0.562 -0.0864 -0.1883 -0.3856
 1545SOL    HW1 4663   2.755   2.229   0.544  0.2334 -0.6423 -0.7695
 1545SOL    HW2 4664   2.721   2.081   0.533 -1.5440 -0.1481 -2.5205
 1546SOL     OW 4665   2.183   0.590   0.615 -0.0811  0.5611 -1.3146
 1546SOL    HW1 4666   2.176   0.659   0.549  0.9030  1.0066 -0.9799
 1546SOL    HW2 4667   2.242   0.627   0.682 -1.4387  0.3246  0.0701
 1547SOL     OW 4668   0.883   1.398   2.299 -0.4693 -0.0985  0.3168
 1547SOL    HW1 4669   0.794   1.413   2.330 -0.1754 -0.5519  1.4234
 1547SOL    HW2 4670   0.925   1.484   2.302 -0.8814  0.1259 -0.2656
 1548SOL     OW 4671   0.077   3.372   0.658  0.0585 -0.9539  0.3317
 1548SOL    HW1 4672   0.164   3.374   0.620  0.5892 -2.7086  1.3511
 1548SOL    HW2 4673   0.021   3.334   0.590  0.1247 -0.0904 -0.2180
 1549SOL     OW 4674   1.891   3.271   2.405  0.4472 -0.4843  0.5146
 1549SOL    HW1 4675   1.929   3.187   2.381  0.7766 -0.1273 -0.2422
 1549SOL    HW2 4676   1.872   3.314   2.322  1.2662  0.6321  0.8784
 1550SOL     OW 4677   2.468   4.007   2.443  0.0734  0.0985  0.2187
 1550SOL    HW1 4678   2.394   3.960   2.482  0.8083  0.0732  1.6690
 1550SOL    HW2 4679   2.428   4.067   2.380 -1.0064 -1.3134 -0.4934
 1551SOL     OW 4680   1.976   3.925   1.163 -0.5144  0.0752 -0.2782
 1551SOL    HW1 4681   2.033   4.001   1.176 -0.6662  0.3839 -1.3165
 1551SOL    HW2 4682   1.899   3.942   1.217 -0.6433  0.7762 -0.6768
 1552SOL     OW 4683   1.989   0.963   0.736 -0.0958 -0.3677 -0.1513
 1552SOL    HW1 4684   1.912   0.908   0.748  0.5210 -1.1968  0.0654
 1552SOL    HW2 4685   2.013   0.951   0.644 -0.0549 -0.3373 -0.1447
 1553SOL     OW 4686   4.253   2.489   1.101  0.1764 -0.1826 -0.0642
 1553SOL    HW1 4687   4.197   2.416   1.077 -0.3931  0.4249 -0.6357
 1553SOL    HW2 4688   4.220   2.518   1.186  0.1680 -0.3494 -0.0095
 1554SOL     OW 4689   1.381   0.001   2.185 -0.0949 -0.1040 -0.5187
 1554SOL    HW1 4690   1.457   0.046   2.223 -0.5111  0.5586 -0.4546
 1554SOL    HW2 4691   1.309   0.020   2.244 -0.3945 -0.4407 -0.7646
 1555SOL     OW 4692   4.447   0.540   0.816  0.1191  0.7133  0.0413
 1555SOL    HW1 4693   4.362   0.502   0.795 -0.2542  1.0017  0.9817
 1555SOL    HW2 4694   4.507   0.466   0.820 -0.5547  0.2174  1.6442
 1556SOL     OW 4695   1.230   0.809   1.340 -0.2630  0.4714 -0.4647
 1556SOL    HW1 4696   1.261   0.719   1.347 -0.1153  0.5120 -0.5857
 1556SOL    HW2 4697   1.172   0.821   1.415 -0.4717  0.1997 -0.5785
 1557SOL     OW 4698   0.940   1.365   1.385 -0.0654 -0.1158  0.1026
 1557SOL    HW1 4699   0.989   1.396   1.309  1.0344  1.4335  1.4027
 1557SOL    HW2 4700   0.908   1.444   1.428 -0.6120 -0.9582  1.3146
 1558SOL     OW 4701   1.399   2.172   0.271 -0.1069 -0.5348 -0.2224
 1558SOL    HW1 4702   1.382   2.135   0.184 -2.9464  0.4315 -0.1772
 1558SOL    HW2 4703   1.406   2.096   0.328  2.4766 -1.2219 -1.3261
 1559SOL     OW 4704   3.177   0.662   1.241  0.3893 -0.5337  0.0844
 1559SOL    HW1 4705   3.173   0.575   1.201  0.5126  0.3706 -2.0032
 1559SOL    HW2 4706   3.179   0.644   1.335  1.8410 -2.8572 -0.2857
 1560SOL     OW 4707   0.105   0.422   2.203  0.1278 -0.2414  0.7905
 1560SOL    HW1 4708   0.018   0.382   2.203  0.1593 -0.3578 -1.0727
 1560SOL    HW2 4709   0.099   0.493   2.140  1.6387 -0.8232 -0.0648
 1561SOL     OW 4710   4.035   2.773   0.759  0.3993  0.3462  0.2229
 1561SOL    HW1 4711   4.110   2.763   0.818 -0.4178 -0.0767  1.2231
 1561SOL    HW2 4712   3.975   2.703   0.785  0.6706 -0.9066 -2.1902
 1562SOL     OW 4713   0.223   4.359   2.626 -0.1997 -0.2226 -0.6020
 1562SOL    HW1 4714   0.264   4.294   2.569  0.5559  0.5932 -1.0122
 1562SOL    HW2 4715   0.287   4.429   2.633 -0.4776 -0.0760  0.8699
 1563SOL     OW 4716   1.163   3.206   2.807  0.1680  0.1764 -0.1884
 1563SOL    HW1 4717   1.195   3.121   2.776 -0.4115  0.0631 -0.4824
 1563SOL    HW2 4718   1.227   3.233   2.873  0.4301 -0.4214 -0.1958
 1564SOL     OW 4719   3.775   4.199   1.169 -0.0423 -0.8564  0.3234
 1564SOL    HW1 4720   3.863   4.209   1.131 -0.8466  0.5119 -1.3305
 1564SOL    HW2 4721   3.744   4.115   1.136  0.5006 -1.1723  0.6086
 1565SOL     OW 4722   4.192   4.411   0.334 -0.7752 -0.2733  0.7339
 1565SOL    HW1 4723   4.125   4.471   0.300  0.2856  0.3993 -0.2326
 1565SOL    HW2 4724   4.247   4.466   0.390 -0.8720 -0.7674  1.3213
 1566SOL     OW 4725   0.547   0.800   2.034 -0.1733 -0.1992  0.3127
 1566SOL    HW1 4726   0.548   0.752   2.117  0.6298 -0.8009 -0.0357
 1566SOL    HW2 4727   0.456   0.828   2.023 -0.2450  0.0924  1.5060
 1567SOL     OW 4728   0.628   0.371   1.285  0.5638  0.4230 -0.1373
 1567SOL    HW1 4729   0.646   0.381   1.192 -0.4604  0.4225 -0.3480
 1567SOL    HW2 4730   0.578   0.289   1.291 -0.3024  0.9605  0.2711
 1568SOL     OW 4731   3.990   0.172   0.510 -0.4882 -0.2295 -0.4799
 1568SOL    HW1 4732   4.011   0.187   0.418 -0.8604  1.9473 -0.2722
 1568SOL    HW2 4733   3.895   0.166   0.513 -0.6531  1.8866 -0.0305
 1569SOL     OW 4734   0.896   1.147   0.881 -0.2095  0.0345 -0.1094
 1569SOL    HW1 4735   0.951   1.215   0.920 -0.4940  1.0366 -1.4119
 1569SOL    HW2 4736   0.952   1.069   0.882  1.6969  1.2383 -2.2746
 1570SOL     OW 4737   2.720   0.059   0.039  0.2752  0.1119  0.0574
 1570SOL    HW1 4738   2.784   0.037  -0.029  0.1113 -1.5319  0.3992
 1570SOL    HW2 4739   2.674  -0.023   0.057 -0.0313  0.6245  1.8080
 1571SOL     OW 4740   1.884   2.807   2.331 -0.3221  0.0895 -0.0291
 1571SOL    HW1 4741   1.897   2.810   2.236 -1.7076 -1.6049 -0.3215
 1571SOL    HW2 4742   1.896   2.715   2.354 -0.3014  0.4269  1.4225
 1572SOL     OW 4743   3.424   0.813   0.702  0.0248  0.1235  0.2530
 1572SOL    HW1 4744   3.366   0.836   0.629  0.6905 -0.6344 -0.5413
 1572SOL    HW2 4745   3.454   0.724   0.682  1.9535  0.7136  0.2975
 1573SOL     OW 4746   0.160   2.677   0.279  0.2156  0.1070  0.1188
 1573SOL    HW1 4747   0.212   2.655   0.357 -1.4649  1.0119  1.5604
 1573SOL    HW2 4748   0.094   2.738   0.311 -0.8728  0.0728 -1.9320
 1574SOL     OW 4749   4.411   0.252   2.643 -0.9144  0.6922  0.0602
 1574SOL    HW1 4750   4.362   0.223   2.719 -0.1314 -2.1629 -0.3860
 1574SOL    HW2 4751   4.400   0.181   2.579  1.5835  1.1515 -1.0045
 1575SOL     OW 4752   0.549   2.444   1.273  0.1928  0.2725 -0.2870
 1575SOL    HW1 4753   0.527   2.396   1.193  0.7039 -0.8491  0.2253
 1575SOL    HW2 4754   0.599   2.520   1.243 -0.1567  0.2008 -1.0676
 1576SOL     OW 4755   3.077   1.332   0.077  0.9422  0.8061  0.6094
 1576SOL    HW1 4756   3.140   1.403   0.092  0.2714  1.4961  0.2428
 1576SOL    HW2 4757   3.019   1.335   0.153  1.2287  0.3002  0.8505
 1577SOL     OW 4758   2.881   3.858   3.057 -0.3256  0.3192 -0.3992
 1577SOL    HW1 4759   2.873   3.866   2.961 -0.5943  0.9131 -0.3334
 1577SOL    HW2 4760   2.926   3.938   3.084  2.1984 -1.0478 -0.2926
 1578SOL     OW 4761   3.562   0.464   0.012 -0.3470 -0.0464  0.2152
 1578SOL    HW1 4762   3.565   0.394   0.078  1.7807 -1.3478 -1.1452
 1578SOL    HW2 4763   3.498   0.433  -0.052 -1.2766  0.4958  0.8542
 1579SOL     OW 4764   2.891   2.641   0.418 -0.2105  0.3283 -0.4095
 1579SOL    HW1 4765   2.957   2.699   0.380  2.0424  0.2570  3.0230
 1579SOL    HW2 4766   2.810   2.692   0.415  0.9263  2.1897 -0.8285
 1580SOL     OW 4767   1.399   0.951   1.191 -0.3128  0.3311  0.1389
 1580SOL    HW1 4768   1.457   0.906   1.130 -0.1703  1.8686 -0.9052
 1580SOL    HW2 4769   1.360   0.881   1.243 -0.3627 -1.0157 -1.6354
 1581SOL     OW 4770   2.140   0.096   2.829 -0.7031 -0.3043 -0.1200
 1581SOL    HW1 4771   2.084   0.030   2.789 -2.3033  0.9750 -0.0665
 1581SOL    HW2 4772   2.116   0.178   2.786  1.6309  0.2236 -0.5958
 1582SOL     OW 4773   1.301   2.118   0.649 -0.6977  0.2829  0.5129
 1582SOL    HW1 4774   1.373   2.174   0.680 -0.3215  1.0275 -1.5893
 1582SOL    HW2 4775   1.238   2.179   0.611 -0.5749 -0.6574 -1.2661
 1583SOL     OW 4776   3.774   4.095   1.588  0.5426 -0.2081  0.3545
 1583SOL    HW1 4777   3.741   4.185   1.585  2.0309  0.3931  0.9190
 1583SOL    HW2 4778   3.804   4.084   1.678  0.3136 -1.3134  0.3101
 1584SOL     OW 4779   1.834   0.972   2.495  0.5666 -0.1256  0.2115
 1584SOL    HW1 4780   1.877   1.012   2.418  0.6082 -0.3448  0.1194
 1584SOL    HW2 4781   1.839   0.878   2.478  1.2827 -0.2113  0.8594
 1585SOL     OW 4782   3.669   0.083   2.982 -0.2560  0.7266  0.4582
 1585SOL    HW1 4783   3.573   0.084   2.983 -0.2948 -0.3994 -0.5102
 1585SOL    HW2 4784   3.692   0.010   2.924  1.1868  1.1665  0.4372
 1586SOL     OW 4785   0.641   1.938   2.120 -0.2256 -0.2206 -0.6289
 1586SOL    HW1 4786   0.675   2.021   2.087  0.9077 -0.3316  0.2113
 1586SOL    HW2 4787   0.571   1.963   2.180  1.0976  0.2341  0.7790
 1587SOL     OW 4788   2.786   3.286   0.834  0.5994 -0.0004 -0.3940
 1587SOL    HW1 4789   2.718   3.228   0.866  0.2743  0.9591  0.7613
 1587SOL    HW2 4790   2.838   3.233   0.775 -0.9501 -0.8428 -1.0484
 1588SOL     OW 4791   2.312   4.215   1.014 -0.1685 -0.0281 -0.2912
 1588SOL    HW1 4792   2.268   4.298   1.029 -0.3242 -0.2858  0.8470
 1588SOL    HW2 4793   2.296   4.165   1.095 -0.7422 -1.4558 -1.2423
 1589SOL     OW 4794   0.573   1.142   2.121 -0.2336  0.7659  0.1131
 1589SOL    HW1 4795   0.602   1.088   2.195 -0.7711 -1.8456 -1.4525
 1589SOL    HW2 4796   0.479   1.153   2.135  0.0415  2.3803  1.0066
 1590SOL     OW 4797   3.438   4.139   0.368 -0.1649 -0.1138 -0.1213
 1590SOL    HW1 4798   3.429   4.057   0.417  1.1382 -1.1159 -1.4816
 1590SOL    HW2 4799   3.530   4.143   0.344  0.1978  2.5777  1.2285
 1591SOL     OW 4800   2.551   0.863   2.873 -0.6864 -0.3159 -0.1168
 1591SOL    HW1 4801   2.512   0.906   2.949  1.1966  1.2756  0.0147
 1591SOL    HW2 4802   2.574   0.776   2.904 -1.3012 -0.2039  0.6883
 1592SOL     OW 4803   2.689   3.848   0.339  0.2351 -0.4746  0.1616
 1592SOL    HW1 4804   2.736   3.765   0.337  1.3780  0.1579 -0.4533
 1592SOL    HW2 4805   2.599   3.824   0.361  0.5530 -1.8589  0.0673
 1593SOL     OW 4806   1.138   4.280   1.943 -0.3937 -0.2514  0.0253
 1593SOL    HW1 4807   1.122   4.371   1.970 -1.2503 -0.5351  0.5087
 1593SOL    HW2 4808   1.060   4.256   1.893  0.2304 -0.4363 -0.8855
 1594SOL     OW 4809   3.057   0.056   0.371  0.3909 -0.2099  0.4875
 1594SOL    HW1 4810   2.980   0.109   0.350  0.3814 -0.6037 -0.5525
 1594SOL    HW2 4811   3.022  -0.032   0.383  0.3857  0.0057  2.3579
 1595SOL     OW 4812   4.032   2.305   0.176 -0.7330 -0.7001 -0.3705
 1595SOL    HW1 4813   3.946   2.290   0.138 -1.8579  1.5826  1.0616
 1595SOL    HW2 4814   4.028   2.394   0.211  1.6832 -1.0890  1.1404
 1596SOL     OW 4815   4.122   0.098   0.787 -0.8568  0.0541 -0.7169
 1596SOL    HW1 4816   4.053   0.125   0.847 -0.1549  2.9965 -1.0922
 1596SOL    HW2 4817   4.082   0.104   0.700 -1.2142 -2.1008 -0.7762
 1597SOL     OW 4818   2.354   1.168   1.613  0.0069  0.5911 -0.2024
 1597SOL    HW1 4819   2.362   1.263   1.622  1.6033  0.3818  1.2494
 1597SOL    HW2 4820   2.320   1.139   1.697  2.5447 -0.3358  0.6165
 1598SOL     OW 4821   3.561   1.174   2.866 -0.0254 -0.2310  0.1488
 1598SOL    HW1 4822   3.583   1.263   2.895 -0.0518 -0.1202 -0.1678
 1598SOL    HW2 4823   3.606   1.117   2.929  2.3694 -0.0250 -1.2679
 1599SOL     OW 4824   1.134   3.695   0.510 -0.4737  0.2812  0.3081
 1599SOL    HW1 4825   1.052   3.670   0.554 -0.0001 -0.3197  0.8591
 1599SOL    HW2 4826   1.168   3.613   0.474 -0.7255  0.7171 -0.9987
 1600SOL     OW 4827   1.573   3.773   2.039  0.1527  0.1372 -0.2808
 1600SOL    HW1 4828   1.636   3.736   2.101 -0.9384 -1.7844 -0.2309
 1600SOL    HW2 4829   1.626   3.800   1.964  1.2086  0.1602  0.4582
 1601SOL     OW 4830   3.862   0.121   2.691 -0.3218 -0.1735 -0.5354
 1601SOL    HW1 4831   3.813   0.165   2.622  2.7249 -0.9962 -3.5334
 1601SOL    HW2 4832   3.936   0.179   2.708  0.2893 -1.1395  0.2276
 1602SOL     OW 4833   1.935   3.404   0.105  0.2437  0.4226  0.5800
 1602SOL    HW1 4834   1.851   3.359   0.116  1.5614 -2.3147  0.3370
 1602SOL    HW2 4835   1.988   3.343   0.053  1.6353  3.1124 -1.3763
 1603SOL     OW 4836   2.878   0.732   1.169 -0.3205 -0.0060 -0.2392
 1603SOL    HW1 4837   2.822   0.667   1.127 -0.7089  0.1417  0.0447
 1603SOL    HW2 4838   2.929   0.682   1.233 -0.0549 -0.1547 -0.5608
 1604SOL     OW 4839   3.129   2.452   1.322  0.4575 -0.2903  0.2751
 1604SOL    HW1 4840   3.125   2.472   1.228  1.8235  0.9035  0.4406
 1604SOL    HW2 4841   3.183   2.522   1.359  0.2342 -0.9446  1.9035
 1605SOL     OW 4842   1.065   0.684   0.523 -0.3189  0.4655  0.1815
 1605SOL    HW1 4843   1.065   0.592   0.497 -0.0888  0.3061  0.7305
 1605SOL    HW2 4844   0.980   0.718   0.493 -0.7253 -0.1206  0.6598
 1606SOL     OW 4845   3.346   1.774   2.685 -0.2943 -0.2311  0.2912
 1606SOL    HW1 4846   3.274   1.834   2.702 -0.6348 -0.6055  0.1807
 1606SOL    HW2 4847   3.308   1.687   2.696 -0.0457 -0.4479 -0.4899
 1607SOL     OW 4848   1.142   1.001   0.224 -0.1158 -0.1262 -0.0640
 1607SOL    HW1 4849   1.123   0.907   0.224 -0.0337 -0.1633  1.1324
 1607SOL    HW2 4850   1.183   1.016   0.309  1.5086  0.6835 -0.9635
 1608SOL     OW 4851   3.998   2.218   1.736  0.3674  0.0309  0.2526
 1608SOL    HW1 4852   3.971   2.133   1.700 -0.8183  0.5597 -0.1367
 1608SOL    HW2 4853   4.054   2.256   1.668 -2.6493  1.4561 -1.6075
 1609SOL     OW 4854   3.418   1.259   0.482 -0.0809  0.7371 -0.5935
 1609SOL    HW1 4855   3.458   1.270   0.568  2.2754 -0.5558 -1.4375
 1609SOL    HW2 4856   3.324   1.267   0.498  0.1582 -1.0310  2.3796
 1610SOL     OW 4857   3.879   3.907   2.905 -0.2511 -0.1663  0.3653
 1610SOL    HW1 4858   3.874   3.814   2.929  1.6255 -0.3985 -0.0268
 1610SOL    HW2 4859   3.898   3.951   2.988 -1.3314 -0.0947  0.5855
 1611SOL     OW 4860   4.011   3.545   2.076 -0.6414  0.1709 -0.6625
 1611SOL    HW1 4861   3.991   3.538   1.983  2.4108  4.5492 -1.9695
 1611SOL    HW2 4862   3.966   3.624   2.105  1.8507  1.3625  0.2950
 1612SOL     OW 4863   2.929   0.409   2.884 -0.7570  0.6232  0.3766
 1612SOL    HW1 4864   2.849   0.398   2.935 -0.7050  1.6683  0.7082
 1612SOL    HW2 4865   2.907   0.473   2.817 -0.1521  1.0807  0.5980
 1613SOL     OW 4866   2.825   3.866   2.763  0.5545 -0.5350 -0.2220
 1613SOL    HW1 4867   2.739   3.889   2.799  0.3806 -1.2645 -0.1711
 1613SOL    HW2 4868   2.846   3.939   2.705  0.5578  0.3604  0.8697
 1614SOL     OW 4869   4.273   1.549   1.892  0.3350  0.2782  0.0049
 1614SOL    HW1 4870   4.366   1.566   1.878 -0.0266  0.7159 -2.3589
 1614SOL    HW2 4871   4.230   1.632   1.870 -0.6088  0.1494  1.2862
 1615SOL     OW 4872   0.255   2.226   0.243 -0.2657  0.1348  0.0227
 1615SOL    HW1 4873   0.224   2.213   0.332  1.1821  0.0633  0.5392
 1615SOL    HW2 4874   0.322   2.294   0.250  0.8163 -0.7986 -0.7777
 1616SOL     OW 4875   3.650   0.686   2.211  0.0027 -0.1115 -0.0925
 1616SOL    HW1 4876   3.610   0.768   2.180  0.3103 -0.3102 -1.0533
 1616SOL    HW2 4877   3.580   0.641   2.258 -0.7620 -0.2127 -1.2936
 1617SOL     OW 4878   3.254   1.716   1.995  0.1079 -0.0734  0.3994
 1617SOL    HW1 4879   3.230   1.800   1.956  0.5397 -0.5273 -0.8752
 1617SOL    HW2 4880   3.180   1.659   1.978 -0.5474  0.2563  2.0057
 1618SOL     OW 4881   4.001   1.571   2.643  0.6815  0.4933 -0.0751
 1618SOL    HW1 4882   4.060   1.548   2.714 -1.5730 -0.3653  1.6119
 1618SOL    HW2 4883   4.025   1.512   2.571 -0.0468 -1.9997  1.6101
 1619SOL     OW 4884   0.788   3.597   0.383 -1.1675 -0.1750 -0.7748
 1619SOL    HW1 4885   0.809   3.677   0.432 -3.0484 -0.4058  0.4807
 1619SOL    HW2 4886   0.856   3.535   0.409  0.3740  0.9694 -1.8213
 1620SOL     OW 4887   2.443   1.286   0.785  0.2769 -0.2671 -0.1272
 1620SOL    HW1 4888   2.486   1.276   0.870  0.1940  2.7325  0.3915
 1620SOL    HW2 4889   2.476   1.369   0.751  0.4857 -1.4894 -3.2009
 1621SOL     OW 4890   3.628   4.395   0.545  0.0264 -0.2588  0.1439
 1621SOL    HW1 4891   3.551   4.429   0.499 -0.5489 -1.3876  0.2550
 1621SOL    HW2 4892   3.593   4.333   0.608  1.1072 -1.8130 -0.7103
 1622SOL     OW 4893   2.536   2.872   1.573 -0.3371 -0.3433 -0.1138
 1622SOL    HW1 4894   2.603   2.871   1.641  0.3902 -0.9642 -0.8131
 1622SOL    HW2 4895   2.518   2.780   1.554 -1.4719 -0.1852  0.1317
 1623SOL     OW 4896   2.354   0.841   0.336  0.0175 -0.7040  0.2356
 1623SOL    HW1 4897   2.402   0.850   0.419  0.4227 -1.9116  0.1505
 1623SOL    HW2 4898   2.269   0.806   0.361 -0.6637  0.9139  0.3278
 1624SOL     OW 4899   1.358   1.526   1.470  0.5819  0.0023 -0.7683
 1624SOL    HW1 4900   1.378   1.602   1.414  0.0110  2.0268  1.6098
 1624SOL    HW2 4901   1.308   1.563   1.543  2.8476 -2.1403  2.0893
 1625SOL     OW 4902   2.668   0.787   0.012  0.2429  0.7746  0.4915
 1625SOL    HW1 4903   2.720   0.850   0.060  2.3713  0.8898 -1.7229
 1625SOL    HW2 4904   2.732   0.742  -0.045 -1.9609  0.4027 -1.8737
 1626SOL     OW 4905   4.344   0.060   1.438  0.3283  0.5026  0.4559
 1626SOL    HW1 4906   4.256   0.023   1.448 -0.1662  0.8355 -2.1639
 1626SOL    HW2 4907   4.401  -0.003   1.482 -1.1787  0.3025  2.2571
 1627SOL     OW 4908   2.196   1.124   1.856 -0.5969  0.3597 -0.3902
 1627SOL    HW1 4909   2.168   1.066   1.927  0.0690  1.6886  1.0238
 1627SOL    HW2 4910   2.115   1.167   1.826 -0.8897 -0.2536 -0.4836
 1628SOL     OW 4911   0.565   0.748   0.233 -0.0025 -0.0900  0.1772
 1628SOL    HW1 4912   0.512   0.753   0.153 -3.4469  1.5034  2.3485
 1628SOL    HW2 4913   0.629   0.820   0.223 -2.4442  2.2338  0.0800
 1629SOL     OW 4914   3.126   2.222   0.791 -0.2028  0.3079 -0.4565
 1629SOL    HW1 4915   3.221   2.215   0.798 -0.3534 -2.2489  0.0120
 1629SOL    HW2 4916   3.095   2.230   0.881 -0.4427  2.0574 -0.6505
 1630SOL     OW 4917   3.093   4.097   0.324  0.3152  0.3053 -0.6131
 1630SOL    HW1 4918   3.007   4.069   0.355  0.8640  0.4017  1.1235
 1630SOL    HW2 4919   3.153   4.029   0.356  0.8224 -0.2044 -2.5043
 1631SOL     OW 4920   0.398   1.295   1.511 -0.0040 -0.0232 -0.6612
 1631SOL    HW1 4921   0.335   1.304   1.439 -1.8522  0.1279  0.8818
 1631SOL    HW2 4922   0.412   1.200   1.518 -1.7502 -0.2782  0.2515
 1632SOL     OW 4923   2.839   2.436   1.375 -0.1122 -0.3196  0.1341
 1632SOL    HW1 4924   2.815   2.373   1.307  0.5827  1.3706 -1.7616
 1632SOL    HW2 4925   2.934   2.431   1.380 -0.1617 -0.4731  1.0481
 1633SOL     OW 4926   2.869   0.775   1.510  0.6020  0.1299 -0.0044
 1633SOL    HW1 4927   2.964   0.764   1.512  0.5069 -1.0228  3.0498
 1633SOL    HW2 4928   2.834   0.686   1.512 -0.5246  0.5574  0.4651
 1634SOL     OW 4929   3.115   0.201   1.639 -0.3220  0.5127 -0.6731
 1634SOL    HW1 4930   3.054   0.139   1.678  0.4847  0.6152  0.8120
 1634SOL    HW2 4931   3.068   0.236   1.563 -0.7291 -2.0042 -1.6741
 1635SOL     OW 4932   4.265   0.538   0.386  0.1175 -0.2306  0.2043
 1635SOL    HW1 4933   4.349   0.554   0.342  0.1237 -0.3591  0.1682
 1635SOL    HW2 4934   4.272   0.448   0.418 -0.7906 -0.9987 -1.5837
 1636SOL     OW 4935   1.357   3.661   1.930 -0.4933 -0.0207  0.1766
 1636SOL    HW1 4936   1.382   3.595   1.866 -1.0111 -0.1372  0.0867
 1636SOL    HW2 4937   1.439   3.689   1.969  0.1604  1.9236 -2.3309
 1637SOL     OW 4938   4.000   0.755   2.049 -0.3343  0.1018 -0.3878
 1637SOL    HW1 4939   4.007   0.781   2.141 -1.0995  0.4152 -0.4131
 1637SOL    HW2 4940   4.017   0.837   2.001 -0.4652  0.0508 -0.5182
 1638SOL     OW 4941   3.094   2.989   0.469 -0.0385 -0.3567 -0.1315
 1638SOL    HW1 4942   3.068   2.930   0.399  2.3802 -0.6585 -0.8636
 1638SOL    HW2 4943   3.187   3.004   0.455 -0.3960  3.2099  0.3578
 1639SOL     OW 4944   3.440   1.373   1.266  0.4345  0.2005  0.0283
 1639SOL    HW1 4945   3.457   1.403   1.355  0.6956 -0.6203  0.2655
 1639SOL    HW2 4946   3.407   1.450   1.221  1.5470  0.9773  0.4807
 1640SOL     OW 4947   1.564   4.204   1.434 -0.2335 -0.5659  0.1175
 1640SOL    HW1 4948   1.616   4.207   1.515 -1.6110  2.6509  1.0602
 1640SOL    HW2 4949   1.486   4.155   1.458 -0.1590 -0.5429  0.4170
 1641SOL     OW 4950   2.945   2.350   0.180  0.0545 -0.2197  0.0887
 1641SOL    HW1 4951   2.966   2.284   0.115 -0.3031 -0.1059 -0.1426
 1641SOL    HW2 4952   3.024   2.403   0.186  0.1481 -0.3333 -0.1294
 1642SOL     OW 4953   4.263   2.794   1.958  0.1578  0.1035  0.1812
 1642SOL    HW1 4954   4.204   2.735   1.911  1.6507 -1.5286  0.2714
 1642SOL    HW2 4955   4.311   2.738   2.018  4.0057  0.7223 -2.0173
 1643SOL     OW 4956   0.302   0.124   1.058  0.3021  0.7861 -0.1766
 1643SOL    HW1 4957   0.272   0.111   0.969 -1.3452  0.2599  0.4139
 1643SOL    HW2 4958   0.318   0.218   1.064  1.1368  0.7298 -1.2052
 1644SOL     OW 4959   3.920   3.355   0.148  0.0021 -0.3121  0.4273
 1644SOL    HW1 4960   3.856   3.299   0.105  0.4130 -0.0623 -0.5387
 1644SOL    HW2 4961   3.874   3.393   0.222 -1.0281  0.0143 -0.3611
 1645SOL     OW 4962   0.159   2.310   1.936  0.2564 -0.1625 -0.3406
 1645SOL    HW1 4963   0.211   2.274   2.008  0.1564 -0.7247 -0.5423
 1645SOL    HW2 4964   0.076   2.262   1.940 -0.2671  0.7423 -0.0081
 1646SOL     OW 4965   2.763   1.659   2.685 -0.0480 -0.2080 -0.3675
 1646SOL    HW1 4966   2.845   1.692   2.649 -0.6001  0.5112 -1.0147
 1646SOL    HW2 4967   2.766   1.682   2.778  0.6946 -0.6466 -0.2765
 1647SOL     OW 4968   0.010   1.036   2.771  0.6878 -0.0149 -0.0963
 1647SOL    HW1 4969   0.015   1.104   2.839  0.7636  1.9675 -1.9620
 1647SOL    HW2 4970   0.023   1.084   2.689 -0.0022 -2.2097 -1.5709
 1648SOL     OW 4971   0.354   4.019   2.104  0.0881 -0.4678 -0.5257
 1648SOL    HW1 4972   0.280   4.001   2.162  0.9948 -1.0859  0.5065
 1648SOL    HW2 4973   0.428   4.029   2.164  0.6348  1.3374 -1.4562
 1649SOL     OW 4974   1.205   0.429   0.876 -0.0201 -0.0930 -0.2535
 1649SOL    HW1 4975   1.252   0.377   0.941  1.1716  1.1383 -0.0872
 1649SOL    HW2 4976   1.272   0.454   0.812 -0.0631  2.7697  0.6636
 1650SOL     OW 4977   1.981   3.967   1.442 -0.0861 -0.1539  0.9827
 1650SOL    HW1 4978   1.937   3.978   1.527 -3.1394 -0.7861 -0.3711
 1650SOL    HW2 4979   1.969   3.875   1.421 -0.1960  0.1835 -0.5282
 1651SOL     OW 4980   3.173   0.673   2.972 -0.6229  0.2863 -0.5117
 1651SOL    HW1 4981   3.234   0.599   2.963 -0.3111  0.2932  1.2033
 1651SOL    HW2 4982   3.229   0.748   2.987 -1.0038  0.2038  1.6662
 1652SOL     OW 4983   4.200   4.186   0.735  0.2229  0.1398 -0.4351
 1652SOL    HW1 4984   4.204   4.274   0.699  0.5568  0.2397 -0.1644
 1652SOL    HW2 4985   4.111   4.155   0.716 -1.8006  2.4145  3.7735
 1653SOL     OW 4986   0.714   3.081   1.894  0.3616  0.2575  0.6202
 1653SOL    HW1 4987   0.659   3.063   1.970  0.7780 -0.5649  0.7411
 1653SOL    HW2 4988   0.652   3.083   1.820  0.2934 -2.2754  0.5203
 1654SOL     OW 4989   0.250   3.785   1.110  0.0559 -0.1612 -0.7294
 1654SOL    HW1 4990   0.163   3.822   1.104  0.6554  1.5214  0.2921
 1654SOL    HW2 4991   0.241   3.697   1.074 -2.1189 -0.1523 -0.3436
 1655SOL     OW 4992   3.196   0.040   1.902 -0.0018 -0.0546 -0.2151
 1655SOL    HW1 4993   3.172  -0.024   1.835 -0.0888  0.7721 -0.9945
 1655SOL    HW2 4994   3.172   0.125   1.864 -0.0065  0.4360  0.8469
 1656SOL     OW 4995   0.364   4.335   1.175  0.0783 -0.5469  0.7420
 1656SOL    HW1 4996   0.278   4.296   1.191 -0.2195  0.7158  2.4877
 1656SOL    HW2 4997   0.345   4.422   1.140  0.6885 -0.8860 -0.4787
 1657SOL     OW 4998   2.316   4.115   1.457 -0.0395 -0.0188  0.0979
 1657SOL    HW1 4999   2.335   4.060   1.380 -0.1305 -0.3807  0.3321
 1657SOL    HW2 5000   2.330   4.204   1.426  2.1409 -0.2548  0.2532
 1658SOL     OW 5001   0.245   1.794   1.749 -0.4793  0.3053 -0.4732
 1658SOL    HW1 5002   0.297   1.715   1.766 -0.1777  0.3239 -1.2711
 1658SOL    HW2 5003   0.221   1.787   1.657  0.0818  1.4550 -0.7227
 1659SOL     OW 5004   4.203   1.761   2.943 -0.5006 -0.3981  0.1840
 1659SOL    HW1 5005   4.165   1.716   2.867 -0.3464 -2.2663  1.1637
 1659SOL    HW2 5006   4.251   1.835   2.905 -0.8194 -0.9970 -1.4863
 1660SOL     OW 5007   1.374   2.097   0.017  0.8625 -0.0012 -0.2671
 1660SOL    HW1 5008   1.409   2.167  -0.036 -0.6191  0.3844 -0.7978
 1660SOL    HW2 5009   1.327   2.041  -0.045 -1.1112  0.5946  0.5996
 1661SOL     OW 5010   3.901   4.304   0.623  0.2606 -0.6108 -0.0635
 1661SOL    HW1 5011   3.896   4.309   0.718  1.5002  1.5589 -0.0488
 1661SOL    HW2 5012   3.823   4.350   0.593  1.2586  1.2283 -0.0159
 1662SOL     OW 5013   1.775   3.995   0.530 -0.2394  0.2276 -0.6095
 1662SOL    HW1 5014   1.752   3.904   0.510  2.1398 -0.6757  0.3291
 1662SOL    HW2 5015   1.783   4.037   0.444  0.3112 -0.9512 -1.1672
 1663SOL     OW 5016   1.035   2.199   3.079 -0.4020 -0.2315 -0.1571
 1663SOL    HW1 5017   1.129   2.211   3.092 -0.5639  2.2216 -0.7182
 1663SOL    HW2 5018   1.027   2.111   3.045  1.7154 -0.4399 -0.2710
 1664SOL     OW 5019   3.717   1.213   1.443 -0.7307 -0.2502  0.3032
 1664SOL    HW1 5020   3.799   1.254   1.470  0.5898 -2.4706 -0.0396
 1664SOL    HW2 5021   3.655   1.285   1.435  0.8931  1.3879  1.6110
 1665SOL     OW 5022   1.914   2.863   3.149 -0.3401 -0.6498  0.1148
 1665SOL    HW1 5023   1.894   2.949   3.113  0.9466  0.0454  0.9919
 1665SOL    HW2 5024   1.985   2.830   3.094 -1.7357 -1.8040 -1.0985
 1666SOL     OW 5025   0.595   3.732   2.498 -0.2405  0.5764  0.0881
 1666SOL    HW1 5026   0.685   3.704   2.480 -0.9141 -2.1921  0.5920
 1666SOL    HW2 5027   0.548   3.715   2.416 -0.0873  3.4533 -0.6914
 1667SOL     OW 5028   2.810   4.240   1.660 -0.0603 -0.0857 -0.3149
 1667SOL    HW1 5029   2.743   4.306   1.644 -0.3382 -0.0617  0.8119
 1667SOL    HW2 5030   2.797   4.175   1.591 -1.4618 -0.2367  0.0573
 1668SOL     OW 5031   2.556   3.467   1.699 -0.3761  0.0631 -0.0662
 1668SOL    HW1 5032   2.479   3.501   1.745 -0.2417 -0.6754  0.7288
 1668SOL    HW2 5033   2.625   3.465   1.766 -0.3161 -1.5083 -0.1213
 1669SOL     OW 5034   4.319   3.717   2.065 -0.1481 -0.9705  0.3552
 1669SOL    HW1 5035   4.364   3.738   1.983 -0.8423  0.1053  0.2310
 1669SOL    HW2 5036   4.226   3.733   2.046 -0.3565 -1.0969  1.2398
 1670SOL     OW 5037   3.461   2.005   2.918  0.3374  0.2287 -0.3178
 1670SOL    HW1 5038   3.384   2.055   2.945  0.7090  1.1597 -0.9549
 1670SOL    HW2 5039   3.464   1.931   2.979 -1.4232 -0.1804 -0.6717
 1671SOL     OW 5040   1.711   3.744   2.914  0.1735 -0.1788  0.1767
 1671SOL    HW1 5041   1.715   3.695   2.832  0.7588 -1.5689  1.0036
 1671SOL    HW2 5042   1.622   3.727   2.947 -0.2028  0.7135 -0.3515
 1672SOL     OW 5043   2.191   4.110   2.637 -0.3166 -0.5037  0.0991
 1672SOL    HW1 5044   2.191   4.017   2.661  2.7343 -0.3008  1.3081
 1672SOL    HW2 5045   2.189   4.156   2.721 -1.0085  0.5567 -0.4674
 1673SOL     OW 5046   3.798   2.138   1.512 -0.2142  0.1946  0.5929
 1673SOL    HW1 5047   3.705   2.140   1.489 -0.7074  0.1275  2.4320
 1673SOL    HW2 5048   3.837   2.206   1.456 -1.5475  0.9731  0.5478
 1674SOL     OW 5049   0.341   3.242   2.796 -0.5954 -0.5685 -0.0523
 1674SOL    HW1 5050   0.335   3.207   2.885 -1.7688  1.4833  0.7327
 1674SOL    HW2 5051   0.407   3.311   2.803 -1.4469  0.3010 -0.5208
 1675SOL     OW 5052   3.777   4.325   1.403  0.5998  0.0728  0.3980
 1675SOL    HW1 5053   3.850   4.272   1.434 -0.9559 -1.6222  1.4213
 1675SOL    HW2 5054   3.755   4.287   1.318  2.4995  2.3039 -1.1989
 1676SOL     OW 5055   4.153   2.038   2.016 -0.0887 -0.7001 -0.0508
 1676SOL    HW1 5056   4.062   2.032   1.988  0.0788 -0.4100 -0.6634
 1676SOL    HW2 5057   4.177   1.948   2.041 -1.0198 -0.5188  1.6732
 1677SOL     OW 5058   0.198   2.669   2.213 -0.1942 -0.3472 -0.3098
 1677SOL    HW1 5059   0.198   2.727   2.136  0.8707 -0.0878 -0.1307
 1677SOL    HW2 5060   0.179   2.727   2.286 -0.1560 -0.4078 -0.2520
 1678SOL     OW 5061   1.526   2.233   1.921  0.0746  1.1273  0.1800
 1678SOL    HW1 5062   1.600   2.180   1.892 -1.7395 -0.8699 -1.0350
 1678SOL    HW2 5063   1.550   2.322   1.897  2.3756  0.6578  0.4845
 1679SOL     OW 5064   0.690   0.663   1.847  0.1287 -0.3091  0.2632
 1679SOL    HW1 5065   0.781   0.640   1.868 -0.0166 -0.9772  0.2007
 1679SOL    HW2 5066   0.659   0.711   1.923  0.7495  0.5388 -0.0074
 1680SOL     OW 5067   3.853   2.222   3.130  0.1334  0.4601  0.0083
 1680SOL    HW1 5068   3.856   2.173   3.048 -0.3904  1.9321 -0.9470
 1680SOL    HW2 5069   3.944   2.224   3.161  0.4040  0.2251 -0.7572
 1681SOL     OW 5070   2.024   4.190   0.484  0.1751 -0.0568  0.5362
 1681SOL    HW1 5071   2.031   4.104   0.525  0.4627  0.1501  0.9271
 1681SOL    HW2 5072   2.069   4.181   0.400  0.5247 -0.1896  0.7363
 1682SOL     OW 5073   3.559   2.957   0.902  0.0527 -0.0047 -0.0620
 1682SOL    HW1 5074   3.652   2.980   0.903  0.1801 -0.4510  1.1188
 1682SOL    HW2 5075   3.541   2.928   0.992 -1.7046  1.9547  0.3033
 1683SOL     OW 5076   1.485   3.686   0.320  0.0053 -0.2845  0.4519
 1683SOL    HW1 5077   1.490   3.750   0.249 -0.7858 -0.3840  0.2965
 1683SOL    HW2 5078   1.573   3.684   0.356  1.1382 -2.0702 -2.1250
 1684SOL     OW 5079   0.382   1.989   0.203  0.5404  0.0127 -0.3105
 1684SOL    HW1 5080   0.335   1.945   0.133  0.8302 -0.4744 -0.1976
 1684SOL    HW2 5081   0.334   2.072   0.215  0.7228  0.2797 -1.3434
 1685SOL     OW 5082   0.617   0.494   2.587 -0.5520 -0.5076 -0.0907
 1685SOL    HW1 5083   0.631   0.468   2.496 -2.8879  0.3683 -0.7762
 1685SOL    HW2 5084   0.704   0.494   2.626  0.3461 -2.2033 -1.9570
 1686SOL     OW 5085   1.453   3.587   1.554 -0.1376 -0.2173  0.7096
 1686SOL    HW1 5086   1.401   3.519   1.511 -1.3088  0.5484  0.8965
 1686SOL    HW2 5087   1.488   3.639   1.482  0.6658 -0.9187  0.5705
 1687SOL     OW 5088   2.480   4.474   3.137  0.3787 -0.2758 -0.0772
 1687SOL    HW1 5089   2.480   4.460   3.231  0.3715  0.3934  0.0300
 1687SOL    HW2 5090   2.431   4.556   3.125 -0.0012 -0.5890 -0.6984
 1688SOL     OW 5091   3.305   3.377   0.116 -0.7027 -0.2708  0.3876
 1688SOL    HW1 5092   3.314   3.370   0.021 -0.5761  0.6593  0.3211
 1688SOL    HW2 5093   3.211   3.372   0.133 -0.8308  0.7859  0.0867
 1689SOL     OW 5094   3.226   4.307   2.427  0.1680  0.2100  0.4929
 1689SOL    HW1 5095   3.141   4.352   2.434  0.7509  1.4784 -0.1890
 1689SOL    HW2 5096   3.252   4.319   2.336  0.8869 -0.5469  0.5865
 1690SOL     OW 5097   0.269   4.010   0.887  0.0764  0.1763  0.1549
 1690SOL    HW1 5098   0.362   3.991   0.896 -0.0043 -0.1714  0.2699
 1690SOL    HW2 5099   0.227   3.924   0.883 -0.3964  0.3052  1.7358
 1691SOL     OW 5100   1.386   0.375   1.759 -0.3029 -0.4262  0.2900
 1691SOL    HW1 5101   1.441   0.452   1.772 -1.9801  0.9204 -0.2015
 1691SOL    HW2 5102   1.447   0.302   1.763  1.5701  0.9898 -0.5552
 1692SOL     OW 5103   2.060   4.039   2.146  0.0433 -0.3181 -0.5488
 1692SOL    HW1 5104   2.073   4.134   2.148  1.1978 -0.4639 -0.4097
 1692SOL    HW2 5105   2.053   4.018   2.053 -0.9688 -0.0124 -0.5494
 1693SOL     OW 5106   2.453   3.727   0.403 -0.3278 -0.0858 -0.2098
 1693SOL    HW1 5107   2.368   3.769   0.390 -0.8083 -1.3714 -1.5056
 1693SOL    HW2 5108   2.451   3.695   0.493 -2.2682 -2.2433 -0.9337
 1694SOL     OW 5109   2.856   1.412   1.016 -0.3898 -0.0201  0.4248
 1694SOL    HW1 5110   2.899   1.335   0.980 -0.8982 -0.3879  0.6021
 1694SOL    HW2 5111   2.767   1.409   0.981 -0.3877  0.5353  0.3597
 1695SOL     OW 5112   0.184   0.673   2.690 -0.0022  0.2896 -0.3867
 1695SOL    HW1 5113   0.264   0.670   2.638  0.6671  1.1863  0.5582
 1695SOL    HW2 5114   0.120   0.623   2.639  1.7356 -2.4380 -0.1281
 1696SOL     OW 5115   1.789   2.629   2.688 -0.1113  0.1589  0.0967
 1696SOL    HW1 5116   1.752   2.654   2.773  0.4240  0.8958  0.1203
 1696SOL    HW2 5117   1.840   2.705   2.660  1.0091 -0.6557 -0.1545
 1697SOL     OW 5118   2.666   0.368   2.988  0.1081  0.5093 -0.3077
 1697SOL    HW1 5119   2.647   0.344   3.079 -1.4238  3.8669  0.3819
 1697SOL    HW2 5120   2.590   0.336   2.939  0.9721 -1.3761 -0.5254
 1698SOL     OW 5121   4.119   0.604   1.669 -0.0726 -0.3438 -0.6154
 1698SOL    HW1 5122   4.047   0.666   1.658  0.9181  1.0072  0.3137
 1698SOL    HW2 5123   4.160   0.600   1.583 -0.6893 -0.4380 -0.9157
 1699SOL     OW 5124   4.001   0.308   2.294  0.5623 -0.1133  0.8283
 1699SOL    HW1 5125   3.921   0.259   2.277 -0.3109  1.4904  0.0879
 1699SOL    HW2 5126   3.971   0.394   2.324  1.9663  0.9041 -0.5072
 1700SOL     OW 5127   3.424   4.188   1.396  0.1106  0.0114  0.0706
 1700SOL    HW1 5128   3.416   4.241   1.317 -0.6716 -0.5349 -0.2342
 1700SOL    HW2 5129   3.485   4.237   1.452  1.4493 -0.0794 -1.2516
 1701SOL     OW 5130   3.655   0.231   0.875 -0.3445 -0.1074 -0.6637
 1701SOL    HW1 5131   3.643   0.292   0.802 -0.1483 -0.6237 -1.1400
 1701SOL    HW2 5132   3.584   0.252   0.936  0.4244  1.4047 -0.2277
 1702SOL     OW 5133   2.885   4.308   0.385  0.0597  0.7047 -0.0759
 1702SOL    HW1 5134   2.796   4.276   0.369  0.4652 -0.1861 -0.5748
 1702SOL    HW2 5135   2.895   4.302   0.480 -0.5188  1.1158  0.0210
 1703SOL     OW 5136   3.178   1.669   2.965  0.3114 -1.0842  0.1445
 1703SOL    HW1 5137   3.127   1.749   2.978  0.6115 -0.9925  0.8073
 1703SOL    HW2 5138   3.139   1.628   2.888  0.6123  0.0570 -0.6389
 1704SOL     OW 5139   0.331   4.089   2.517 -0.3010  0.1687  0.0655
 1704SOL    HW1 5140   0.367   4.014   2.564 -1.0148 -0.3472 -0.1989
 1704SOL    HW2 5141   0.312   4.056   2.430 -2.1499  0.2038  0.4215
 1705SOL     OW 5142   3.911   4.324   0.885 -0.3372 -0.4856 -0.0153
 1705SOL    HW1 5143   3.948   4.244   0.921 -0.7869 -1.1562 -0.9834
 1705SOL    HW2 5144   3.964   4.395   0.922 -1.4081 -1.0230  2.7547
 1706SOL     OW 5145   1.215   2.924   1.730  0.7053 -0.0802 -0.8971
 1706SOL    HW1 5146   1.241   2.851   1.786  0.8609  0.3690 -0.3732
 1706SOL    HW2 5147   1.131   2.898   1.694  0.3103 -0.1264  0.0237
 1707SOL     OW 5148   1.020   1.924   1.930  0.0273  0.2942  0.2481
 1707SOL    HW1 5149   1.054   2.014   1.931  0.0226  0.2921  0.6324
 1707SOL    HW2 5150   0.959   1.920   2.003  0.2225 -0.0972  0.3925
 1708SOL     OW 5151   0.793   1.401   0.020 -0.4829 -0.1676  0.1266
 1708SOL    HW1 5152   0.837   1.483   0.046 -1.1882  0.2286  0.1009
 1708SOL    HW2 5153   0.700   1.423   0.022 -0.6440 -0.7932 -0.5215
 1709SOL     OW 5154   2.311   0.235   3.075  0.0561  0.4870  0.7422
 1709SOL    HW1 5155   2.372   0.307   3.092  0.9635  0.1689 -0.9445
 1709SOL    HW2 5156   2.269   0.259   2.992  0.1087 -0.7516  0.3484
 1710SOL     OW 5157   3.237   0.672   0.031 -0.4731 -0.2107 -0.1128
 1710SOL    HW1 5158   3.154   0.708   0.063  0.0686  0.3995  0.6373
 1710SOL    HW2 5159   3.301   0.696   0.098 -0.1454 -3.0637  0.7219
 1711SOL     OW 5160   3.928   1.164   1.047 -0.2289  0.0315  0.2632
 1711SOL    HW1 5161   3.955   1.113   1.123  0.6886 -1.3797 -0.9447
 1711SOL    HW2 5162   3.842   1.199   1.070  0.1354 -0.1363  2.0239
 1712SOL     OW 5163   4.342   3.163   1.110 -0.3405 -0.2174 -0.2688
 1712SOL    HW1 5164   4.287   3.187   1.036 -1.4751 -0.1970  0.5545
 1712SOL    HW2 5165   4.292   3.095   1.156  0.4237 -0.3649  0.3688
 1713SOL     OW 5166   3.013   1.221   0.753 -0.1704  0.3973  0.6076
 1713SOL    HW1 5167   3.079   1.257   0.812  0.6555  0.6758 -0.4501
 1713SOL    HW2 5168   3.015   1.127   0.769  3.2887 -0.1944 -1.9762
 1714SOL     OW 5169   2.339   2.831   0.984  0.7953  0.2561 -0.4367
 1714SOL    HW1 5170   2.397   2.768   0.940 -0.4434 -0.0788 -1.6547
 1714SOL    HW2 5171   2.255   2.822   0.939 -0.3436  0.4349  1.5544
 1715SOL     OW 5172   2.310   1.635   2.754  0.2719 -0.1259  0.4313
 1715SOL    HW1 5173   2.277   1.702   2.814  0.2712  0.6797 -0.4498
 1715SOL    HW2 5174   2.237   1.616   2.695  1.1047  1.2111 -1.1282
 1716SOL     OW 5175   2.347   3.077   1.086 -0.1710 -0.1487  0.1103
 1716SOL    HW1 5176   2.330   3.071   1.180  0.2563  2.1789  0.3706
 1716SOL    HW2 5177   2.344   2.986   1.056 -0.8297 -0.8956  2.2679
 1717SOL     OW 5178   3.182   0.461   1.700  0.1865  0.9121 -0.0992
 1717SOL    HW1 5179   3.274   0.480   1.721  0.0964  1.6000 -0.2809
 1717SOL    HW2 5180   3.181   0.369   1.675  0.7815  0.8272  0.1761
 1718SOL     OW 5181   3.829   3.060   1.942 -0.1982 -0.8817 -0.0003
 1718SOL    HW1 5182   3.742   3.085   1.972 -0.5678 -0.3263 -1.4352
 1718SOL    HW2 5183   3.846   2.975   1.983 -0.8482 -0.3815  1.3367
 1719SOL     OW 5184   2.394   4.110   0.470  0.2890 -0.4195  0.4339
 1719SOL    HW1 5185   2.309   4.066   0.477 -0.0188  0.0382 -0.3537
 1719SOL    HW2 5186   2.455   4.052   0.516 -0.6962 -0.0680  2.3008
 1720SOL     OW 5187   1.695   4.393   0.688 -0.2485 -0.4663 -0.5089
 1720SOL    HW1 5188   1.685   4.488   0.697 -2.6785 -0.8134  1.2787
 1720SOL    HW2 5189   1.643   4.371   0.611  0.9750 -0.3206 -1.4192
 1721SOL     OW 5190   0.155   2.672   0.837  0.0730 -0.0259 -0.1667
 1721SOL    HW1 5191   0.100   2.748   0.854 -1.6724 -0.7174 -2.1486
 1721SOL    HW2 5192   0.101   2.597   0.864  0.9703 -0.6341 -0.0360
 1722SOL     OW 5193   2.215   1.784   1.077  0.4342  0.1280 -0.3239
 1722SOL    HW1 5194   2.281   1.852   1.091 -0.4384  0.8938  0.2143
 1722SOL    HW2 5195   2.214   1.770   0.983  1.0080  0.4648 -0.3857
 1723SOL     OW 5196   0.068   1.571   1.854 -0.0436  0.8241 -0.2340
 1723SOL    HW1 5197   0.100   1.562   1.765 -1.7111 -1.5971 -0.6887
 1723SOL    HW2 5198   0.140   1.540   1.909  0.1658  0.1178 -0.8985
 1724SOL     OW 5199   3.644   3.241   2.036  0.4739 -0.0198 -0.0512
 1724SOL    HW1 5200   3.711   3.287   2.085 -0.5761  1.7860 -0.2166
 1724SOL    HW2 5201   3.593   3.310   1.994 -0.9001 -1.3650 -0.7135
 1725SOL     OW 5202   1.830   2.245   2.479 -0.7436 -0.4574  0.1542
 1725SOL    HW1 5203   1.744   2.219   2.446 -0.4790 -0.3743 -0.6008
 1725SOL    HW2 5204   1.816   2.255   2.574 -1.2894 -1.5694  0.2146
 1726SOL     OW 5205   3.297   0.564   2.436 -1.1757 -0.1147  0.1176
 1726SOL    HW1 5206   3.378   0.515   2.425 -1.9756 -1.5375  0.3411
 1726SOL    HW2 5207   3.323   0.643   2.483  0.1841 -0.1827 -0.4811
 1727SOL     OW 5208   3.937   0.186   0.958 -0.1591  0.1799  0.1653
 1727SOL    HW1 5209   3.848   0.204   0.930 -0.1827 -0.2190 -0.0197
 1727SOL    HW2 5210   3.949   0.239   1.038 -0.6048  0.1136  0.2748
 1728SOL     OW 5211   3.342   3.534   0.925 -0.0541  0.2228  0.1125
 1728SOL    HW1 5212   3.264   3.516   0.873  0.6586  0.9424 -1.2706
 1728SOL    HW2 5213   3.335   3.476   1.001 -0.0307 -2.5272 -1.8699
 1729SOL     OW 5214   1.790   2.202   3.109 -0.1530 -0.2439  0.0307
 1729SOL    HW1 5215   1.772   2.251   3.189  0.9654 -0.2921  0.3227
 1729SOL    HW2 5216   1.708   2.206   3.059 -0.2044  1.6195  0.1975
 1730SOL     OW 5217   2.296   0.758   1.290  0.1237 -0.3295  0.3683
 1730SOL    HW1 5218   2.220   0.788   1.340 -1.0015 -0.2959 -1.3179
 1730SOL    HW2 5219   2.366   0.819   1.314  0.2540 -1.4722  3.4271
 1731SOL     OW 5220   1.717   4.201   1.653  0.1064 -0.5789 -0.0435
 1731SOL    HW1 5221   1.747   4.258   1.724  1.0139 -0.4243 -0.5220
 1731SOL    HW2 5222   1.681   4.124   1.697  1.1357 -0.7213  0.5903
 1732SOL     OW 5223   0.937   2.842   1.647  0.0787 -0.2055 -0.4435
 1732SOL    HW1 5224   0.860   2.788   1.667  0.2512 -0.3914 -0.2740
 1732SOL    HW2 5225   0.952   2.828   1.554  0.5786 -1.0567 -0.2476
 1733SOL     OW 5226   3.461   3.588   2.729  0.5642 -0.0972 -0.0493
 1733SOL    HW1 5227   3.451   3.626   2.816 -0.4481 -0.6140  0.0793
 1733SOL    HW2 5228   3.455   3.662   2.670 -0.2389  0.1000  0.2601
 1734SOL     OW 5229   0.930   1.637   0.342  0.0405  0.2527 -0.1062
 1734SOL    HW1 5230   0.995   1.604   0.403  0.3455 -1.7120 -1.3740
 1734SOL    HW2 5231   0.884   1.706   0.390  2.9692  1.7151  0.8446
 1735SOL     OW 5232   0.041   3.618   0.435 -0.2599  0.8375 -0.1599
 1735SOL    HW1 5233   0.125   3.578   0.459 -1.9310 -1.5448  2.3426
 1735SOL    HW2 5234   0.045   3.627   0.340  1.6631 -2.2001 -0.5170
 1736SOL     OW 5235   2.985   3.677   0.631 -0.7239 -0.8267  0.0294
 1736SOL    HW1 5236   2.952   3.767   0.642  0.7805 -0.3115  0.6428
 1736SOL    HW2 5237   2.965   3.634   0.714 -0.3812 -0.6796  0.1925
 1737SOL     OW 5238   2.049   0.293   0.954  0.2832 -0.0672  0.6334
 1737SOL    HW1 5239   1.982   0.225   0.963  0.1649 -0.2072 -1.0763
 1737SOL    HW2 5240   2.018   0.347   0.881  1.8733  0.0672  0.0363
 1738SOL     OW 5241   0.856   1.470   3.024 -0.2718 -0.2042  0.0301
 1738SOL    HW1 5242   0.917   1.427   2.964  0.1835 -2.1553  1.7672
 1738SOL    HW2 5243   0.906   1.541   3.063 -0.7132  1.4162 -2.0996
 1739SOL     OW 5244   1.597   2.455   2.226 -0.0037 -0.4990 -0.4673
 1739SOL    HW1 5245   1.630   2.538   2.261 -1.7980  0.1213 -0.1614
 1739SOL    HW2 5246   1.535   2.424   2.292  0.3889 -1.9302 -0.7443
 1740SOL     OW 5247   2.985   2.420   2.118 -0.1915 -0.3152 -0.0593
 1740SOL    HW1 5248   2.972   2.459   2.032  0.0325  0.0871  0.0829
 1740SOL    HW2 5249   2.959   2.329   2.108 -0.2978 -0.2363 -0.5163
 1741SOL     OW 5250   3.417   2.214   0.764  0.1220  0.0934  0.1428
 1741SOL    HW1 5251   3.465   2.279   0.713  0.9732 -1.4505 -1.1015
 1741SOL    HW2 5252   3.435   2.237   0.855  2.9856 -0.2085 -0.2697
 1742SOL     OW 5253   0.106   2.407   2.245  0.1122 -0.9690  0.1378
 1742SOL    HW1 5254   0.179   2.377   2.191  0.4579 -0.7520  0.4820
 1742SOL    HW2 5255   0.124   2.500   2.259 -1.1552 -0.4590 -1.2753
 1743SOL     OW 5256   2.870   3.182   2.449 -0.4554 -0.0128 -0.4480
 1743SOL    HW1 5257   2.816   3.135   2.385 -1.3911  1.9910 -1.2147
 1743SOL    HW2 5258   2.809   3.239   2.495  0.9956  2.8580 -1.8074
 1744SOL     OW 5259   0.691   1.984   1.790  0.0581 -0.0150 -0.0499
 1744SOL    HW1 5260   0.742   1.980   1.871 -1.0396  1.3514  0.7576
 1744SOL    HW2 5261   0.600   1.973   1.817 -0.5662  2.5923 -0.7249
 1745SOL     OW 5262   4.402   0.731   1.009  0.4450  0.6091  0.5354
 1745SOL    HW1 5263   4.306   0.738   1.006  0.4569  0.7751  0.5382
 1745SOL    HW2 5264   4.424   0.667   0.941  0.2984  0.2421  0.8273
 1746SOL     OW 5265   3.226   1.426   0.709 -0.3843  0.0769  0.2243
 1746SOL    HW1 5266   3.300   1.395   0.761 -1.5820 -0.4287  1.7320
 1746SOL    HW2 5267   3.195   1.504   0.755 -2.2691 -1.1091  1.1125
 1747SOL     OW 5268   1.311   0.344   3.021  0.5994 -0.1139 -0.2953
 1747SOL    HW1 5269   1.293   0.423   2.971 -1.8195 -1.3483 -1.5334
 1747SOL    HW2 5270   1.401   0.355   3.051 -0.0672  3.7784  0.9301
 1748SOL     OW 5271   0.403   3.154   0.062 -0.3124 -0.2548  0.3918
 1748SOL    HW1 5272   0.422   3.060   0.059  0.1078 -0.1733  0.5352
 1748SOL    HW2 5273   0.322   3.163   0.011 -0.3788 -0.6985  0.4100
 1749SOL     OW 5274   0.105   2.996   0.115 -0.1128 -0.5564 -0.6163
 1749SOL    HW1 5275   0.166   2.943   0.166  0.0547 -0.4261 -0.6823
 1749SOL    HW2 5276   0.047   3.036   0.180  1.2163  1.0588 -0.3534
 1750SOL     OW 5277   2.511   1.691   2.588  0.6126 -0.3152  0.5960
 1750SOL    HW1 5278   2.458   1.669   2.665 -0.1152 -0.9705 -0.0708
 1750SOL    HW2 5279   2.601   1.670   2.614  0.2306 -1.7607  0.8470
 1751SOL     OW 5280   2.757   2.251   1.592  0.1207  1.0250  0.2855
 1751SOL    HW1 5281   2.719   2.324   1.639 -0.3612  0.8280  0.2047
 1751SOL    HW2 5282   2.759   2.279   1.500 -2.6438 -0.0765 -0.2090
 1752SOL     OW 5283   3.764   2.020   2.930 -0.0076 -0.1215 -0.3589
 1752SOL    HW1 5284   3.776   2.043   2.837  0.4107 -0.2998 -0.3493
 1752SOL    HW2 5285   3.669   2.019   2.942 -0.0739 -0.4033 -0.8645
 1753SOL     OW 5286   3.808   2.248   2.366  0.0883 -0.2453 -0.1856
 1753SOL    HW1 5287   3.882   2.207   2.321 -0.7387 -1.0100 -0.8797
 1753SOL    HW2 5288   3.762   2.176   2.407  0.4073  0.3663  1.2917
 1754SOL     OW 5289   1.469   2.240   1.217  0.2204  0.8433 -0.4213
 1754SOL    HW1 5290   1.463   2.171   1.151  0.7366  2.0542 -1.7978
 1754SOL    HW2 5291   1.401   2.219   1.281 -0.0907 -0.5333 -1.1688
 1755SOL     OW 5292   4.199   1.484   2.797 -1.0835  0.1501  0.8285
 1755SOL    HW1 5293   4.251   1.433   2.735 -1.5226 -0.6926  1.1491
 1755SOL    HW2 5294   4.259   1.503   2.869 -1.2389 -0.9264  1.2536
 1756SOL     OW 5295   2.502   2.658   0.834  0.0718 -0.7655 -0.1696
 1756SOL    HW1 5296   2.583   2.612   0.856  0.6075 -0.8351 -2.0721
 1756SOL    HW2 5297   2.436   2.589   0.825 -0.7529 -0.5924  3.1292
 1757SOL     OW 5298   0.923   2.640   3.051 -0.3220  0.4381 -0.2175
 1757SOL    HW1 5299   0.949   2.730   3.071 -3.0421  1.2467  0.1137
 1757SOL    HW2 5300   0.868   2.648   2.973 -0.3645 -1.0125 -0.3695
 1758SOL     OW 5301   2.111   2.745   0.811 -0.0748 -0.0613  0.4042
 1758SOL    HW1 5302   2.087   2.824   0.763  0.1298 -1.0567 -1.4487
 1758SOL    HW2 5303   2.136   2.683   0.742  2.6534 -0.7929  1.9103
 1759SOL     OW 5304   1.670   1.004   2.711 -0.0095 -0.1418  0.3418
 1759SOL    HW1 5305   1.747   1.022   2.658 -0.4937  0.4764 -0.1665
 1759SOL    HW2 5306   1.608   1.074   2.689 -0.4910 -0.2832  1.1875
 1760SOL     OW 5307   3.884   2.851   2.120  0.1708  1.3228 -0.1958
 1760SOL    HW1 5308   3.861   2.894   2.203  1.6313  0.5970  0.6296
 1760SOL    HW2 5309   3.975   2.825   2.131  0.2215  0.6755 -1.8251
 1761SOL     OW 5310   1.524   1.242   0.210 -0.4773  0.0674 -0.0094
 1761SOL    HW1 5311   1.586   1.312   0.228 -0.0663 -0.2439 -0.1993
 1761SOL    HW2 5312   1.498   1.256   0.119 -0.7988  0.2805  0.1120
 1762SOL     OW 5313   3.919   1.280   2.821 -0.0786 -0.2165  0.5715
 1762SOL    HW1 5314   3.890   1.287   2.912  0.1364  0.1100  0.6167
 1762SOL    HW2 5315   3.954   1.367   2.800 -0.9617 -0.0149 -0.1186
 1763SOL     OW 5316   2.928   3.163   0.636 -0.0754 -0.5156 -0.0263
 1763SOL    HW1 5317   2.872   3.223   0.587  1.0091  0.9598  0.4666
 1763SOL    HW2 5318   2.973   3.111   0.569  1.9540  1.9828 -0.7497
 1764SOL     OW 5319   0.207   1.811   2.345 -0.1927  0.2931 -0.6585
 1764SOL    HW1 5320   0.187   1.732   2.294  0.6356  0.2597 -0.9395
 1764SOL    HW2 5321   0.148   1.878   2.309 -1.0737 -0.2518 -0.2526
 1765SOL     OW 5322   0.344   1.243   0.955 -0.2606  0.0019  0.0307
 1765SOL    HW1 5323   0.341   1.202   0.868  1.8144  0.2383 -0.1831
 1765SOL    HW2 5324   0.369   1.334   0.938  0.7013 -0.0899  0.9135
 1766SOL     OW 5325   1.200   0.053   0.737  0.7767 -0.4318 -0.3707
 1766SOL    HW1 5326   1.232   0.101   0.661 -0.4793  0.3536 -0.4395
 1766SOL    HW2 5327   1.115   0.093   0.756  0.7674 -1.0579  1.0335
 1767SOL     OW 5328   3.059   3.745   2.817 -0.0996  0.3076 -0.2485
 1767SOL    HW1 5329   3.076   3.781   2.904 -1.1540 -1.4166  0.7279
 1767SOL    HW2 5330   2.979   3.789   2.788  0.3057  0.9541 -0.4386
 1768SOL     OW 5331   0.548   2.423   0.998 -0.3638  0.4449 -0.1316
 1768SOL    HW1 5332   0.515   2.513   0.999 -0.4717  0.4902 -2.2875
 1768SOL    HW2 5333   0.485   2.376   0.943  0.4685 -0.6143 -0.2014
 1769SOL     OW 5334   0.916   3.939   0.970 -0.6491 -0.2350  0.3239
 1769SOL    HW1 5335   0.987   4.002   0.967 -0.7700 -0.1150 -1.3014
 1769SOL    HW2 5336   0.873   3.954   1.054  0.7730  0.1915  0.9997
 1770SOL     OW 5337   4.283   2.964   2.198 -0.2422  0.1900  0.1682
 1770SOL    HW1 5338   4.260   2.901   2.130  1.0032  0.8098 -0.8750
 1770SOL    HW2 5339   4.347   3.022   2.157 -0.4379  1.4052  1.4631
 1771SOL     OW 5340   2.359   1.770   0.788 -0.1543 -0.3289  0.6367
 1771SOL    HW1 5341   2.386   1.833   0.721  1.0228 -1.2558  0.2235
 1771SOL    HW2 5342   2.266   1.756   0.770 -0.4011  1.1231  0.6194
 1772SOL     OW 5343   1.272   0.072   1.021 -0.4048 -0.4836  0.2849
 1772SOL    HW1 5344   1.246   0.083   0.930 -0.9411  1.5120  0.6372
 1772SOL    HW2 5345   1.367   0.069   1.020 -0.3182  1.5404 -0.1811
 1773SOL     OW 5346   0.072   1.545   2.524 -0.0810  0.3429 -0.2128
 1773SOL    HW1 5347   0.008   1.491   2.570  0.6134 -0.2466  0.0775
 1773SOL    HW2 5348   0.062   1.632   2.564  0.4847 -0.1439  1.0492
 1774SOL     OW 5349   3.284   1.013   1.565  0.1582  0.3576  0.5460
 1774SOL    HW1 5350   3.372   0.982   1.587  0.5510  1.4374  0.5469
 1774SOL    HW2 5351   3.296   1.064   1.485 -0.9032 -1.6772 -1.0340
 1775SOL     OW 5352   1.936   2.387   1.748 -0.3911  0.0274  1.0002
 1775SOL    HW1 5353   1.963   2.475   1.721  1.6590 -0.3733  1.6179
 1775SOL    HW2 5354   1.882   2.402   1.826 -3.5206  0.9435 -1.1237
 1776SOL     OW 5355   3.422   2.422   3.001  0.2903  0.7171  0.0964
 1776SOL    HW1 5356   3.358   2.414   3.071  0.0352 -0.3112 -0.2362
 1776SOL    HW2 5357   3.507   2.422   3.046  0.2156 -1.6049  0.3494
 1777SOL     OW 5358   0.016   2.739   0.021 -0.1153 -0.1182 -0.7594
 1777SOL    HW1 5359   0.049   2.829   0.021 -1.3859  0.3703 -1.4383
 1777SOL    HW2 5360  -0.010   2.723   0.111  2.5002 -0.7693 -0.0183
 1778SOL     OW 5361   1.470   0.810   1.767 -0.1163  0.2449 -0.5489
 1778SOL    HW1 5362   1.404   0.863   1.812  0.8098  0.9299  0.0425
 1778SOL    HW2 5363   1.432   0.723   1.762 -1.1510  0.6765 -0.4110
 1779SOL     OW 5364   0.228   0.058   0.791 -0.1528  0.0979 -0.3402
 1779SOL    HW1 5365   0.273  -0.025   0.777  0.6674  0.5769 -0.6337
 1779SOL    HW2 5366   0.171   0.067   0.715 -1.5475 -0.9904  0.5221
 1780SOL     OW 5367   0.915   0.693   1.190 -0.8977  0.0190  0.3711
 1780SOL    HW1 5368   0.970   0.620   1.217  1.1893  1.0389 -0.9005
 1780SOL    HW2 5369   0.825   0.661   1.202 -0.1396 -1.3395  3.5197
 1781SOL     OW 5370   0.997   0.433   1.301 -0.4154 -0.2770 -0.0413
 1781SOL    HW1 5371   1.087   0.447   1.328 -0.7293 -0.6294  1.2667
 1781SOL    HW2 5372   0.952   0.405   1.381 -1.6677 -0.1635 -0.6780
 1782SOL     OW 5373   0.286   3.209   0.558 -0.3295  0.7299  0.1808
 1782SOL    HW1 5374   0.302   3.219   0.464 -2.5844  0.0983 -0.3281
 1782SOL    HW2 5375   0.373   3.197   0.596  0.5679  0.0732 -1.9344
 1783SOL     OW 5376   0.324   1.534   0.889 -0.2787  0.0709  0.3736
 1783SOL    HW1 5377   0.418   1.553   0.891 -0.1273 -0.4588 -0.7469
 1783SOL    HW2 5378   0.284   1.606   0.938  0.3931  2.4526 -2.3342
 1784SOL     OW 5379   0.541   1.057   0.269  0.4352  0.2082 -0.1111
 1784SOL    HW1 5380   0.614   1.102   0.227  1.0373 -0.5913  0.0672
 1784SOL    HW2 5381   0.500   1.124   0.324  2.2608  0.1823  1.3642
 1785SOL     OW 5382   2.068   3.401   0.364  0.5227  0.1161 -0.3148
 1785SOL    HW1 5383   2.140   3.463   0.358  0.6378 -0.0311 -0.4602
 1785SOL    HW2 5384   2.010   3.423   0.291 -1.2061  2.2728  1.5557
 1786SOL     OW 5385   3.226   0.268   2.358 -0.5923 -0.2156 -0.1783
 1786SOL    HW1 5386   3.173   0.318   2.419 -0.8530 -0.6972 -0.0004
 1786SOL    HW2 5387   3.164   0.239   2.291 -0.1504  1.0617 -1.1751
 1787SOL     OW 5388   0.842   0.919   2.874  0.1409 -0.2038 -0.0687
 1787SOL    HW1 5389   0.894   0.967   2.939 -1.7969  1.1530  0.5688
 1787SOL    HW2 5390   0.893   0.926   2.793  1.6620 -0.2433  0.8450
 1788SOL     OW 5391   2.444   1.634   2.179 -0.0577  1.0398 -0.0921
 1788SOL    HW1 5392   2.517   1.588   2.136 -0.0786 -1.1851  2.0720
 1788SOL    HW2 5393   2.486   1.687   2.247 -0.0180  4.6246 -2.6375
 1789SOL     OW 5394   2.430   3.637   0.664 -0.6752 -0.1322  0.3001
 1789SOL    HW1 5395   2.519   3.607   0.681 -0.8278 -0.2539  0.9202
 1789SOL    HW2 5396   2.377   3.596   0.733 -1.0826  0.5617  0.4109
 1790SOL     OW 5397   3.739   3.665   1.300 -0.0519 -0.2916  0.0622
 1790SOL    HW1 5398   3.651   3.627   1.298 -0.5068  0.5521  1.7349
 1790SOL    HW2 5399   3.760   3.671   1.394  1.6113 -0.0652 -0.2916
 1791SOL     OW 5400   0.486   0.628   1.357  0.0780  0.3088 -0.3077
 1791SOL    HW1 5401   0.538   0.548   1.353 -1.3319 -0.6807  0.2478
 1791SOL    HW2 5402   0.486   0.661   1.267  0.1088 -0.7117 -0.6967
 1792SOL     OW 5403   3.193   2.352   2.312  0.0483  0.0123  0.3787
 1792SOL    HW1 5404   3.115   2.361   2.257  0.8074  0.0481 -0.7167
 1792SOL    HW2 5405   3.266   2.363   2.252  0.9099 -0.2060  1.3632
 1793SOL     OW 5406   3.847   0.386   1.632 -0.0219 -0.1691  0.2496
 1793SOL    HW1 5407   3.912   0.338   1.581 -0.7333  0.1290 -0.9971
 1793SOL    HW2 5408   3.848   0.345   1.719  0.3508 -1.5199 -0.3678
 1794SOL     OW 5409   1.332   1.569   0.579  0.4607  0.3425 -0.2122
 1794SOL    HW1 5410   1.280   1.647   0.561  0.1388  0.3288  0.6374
 1794SOL    HW2 5411   1.339   1.565   0.674 -0.3387 -1.1825 -0.1767
 1795SOL     OW 5412   2.038   0.881   3.031 -0.1544 -0.4494  0.1392
 1795SOL    HW1 5413   2.016   0.939   3.104 -1.0904 -0.2493 -0.2897
 1795SOL    HW2 5414   1.969   0.815   3.030  0.5894 -1.2521  0.2636
 1796SOL     OW 5415   3.097   0.224   2.972 -0.7284 -0.1305 -0.3927
 1796SOL    HW1 5416   3.046   0.178   3.039  0.8564  0.5026  1.3540
 1796SOL    HW2 5417   3.033   0.279   2.926 -1.8984 -0.7150  0.4832
 1797SOL     OW 5418   1.963   1.024   2.259  0.6154 -0.0487  0.3553
 1797SOL    HW1 5419   1.998   1.008   2.171  2.0896 -0.9821  1.0643
 1797SOL    HW2 5420   2.022   1.089   2.296  0.6743 -0.4888  1.0439
 1798SOL     OW 5421   3.481   1.207   2.510  0.0702 -0.0918 -0.5539
 1798SOL    HW1 5422   3.496   1.112   2.518 -0.1316 -0.0667  0.1199
 1798SOL    HW2 5423   3.568   1.245   2.522  0.6408 -0.3061 -3.3396
 1799SOL     OW 5424   0.504   0.090   0.019 -0.0765  0.0063 -0.3819
 1799SOL    HW1 5425   0.527   0.151   0.089  0.2558 -0.1746 -0.3336
 1799SOL    HW2 5426   0.418   0.119  -0.011 -1.8253 -1.8677  2.3280
 1800SOL     OW 5427   0.715   3.700   1.418  0.3523 -0.4801 -0.4035
 1800SOL    HW1 5428   0.628   3.677   1.451  0.2073  1.5476  0.7938
 1800SOL    HW2 5429   0.745   3.622   1.373 -1.1421 -2.0221  1.1401
 1801SOL     OW 5430   2.522   3.073   0.412  0.0137 -0.6336 -0.5769
 1801SOL    HW1 5431   2.469   3.022   0.352 -1.1144 -0.3490  0.1525
 1801SOL    HW2 5432   2.507   3.032   0.498  1.6003 -1.0498 -0.4525
 1802SOL     OW 5433   3.339   3.365   1.149  0.1037  0.0159  0.1977
 1802SOL    HW1 5434   3.298   3.281   1.167 -1.6119  0.0909 -2.7427
 1802SOL    HW2 5435   3.273   3.430   1.172  0.8168  0.5175  0.9151
 1803SOL     OW 5436   4.112   0.476   1.974  0.0122  0.4459 -0.2787
 1803SOL    HW1 5437   4.084   0.521   1.894 -2.2854  0.0232  0.2286
 1803SOL    HW2 5438   4.060   0.517   2.043  1.7910  0.6481  1.0135
 1804SOL     OW 5439   0.536   0.028   1.328 -0.4944 -0.3237  0.0978
 1804SOL    HW1 5440   0.476   0.101   1.345  0.5762  0.9338 -1.3326
 1804SOL    HW2 5441   0.482  -0.039   1.286 -1.2603  0.0355  0.4876
 1805SOL     OW 5442   0.178   4.149   1.114 -0.3303 -0.2563 -0.4945
 1805SOL    HW1 5443   0.222   4.112   1.038 -0.0563  0.3700 -0.6453
 1805SOL    HW2 5444   0.109   4.205   1.077 -0.6878 -0.5379 -0.2699
 1806SOL     OW 5445   1.847   0.420   3.042 -0.0901 -0.3007  0.7359
 1806SOL    HW1 5446   1.763   0.377   3.028 -0.4311 -0.0805  1.9968
 1806SOL    HW2 5447   1.901   0.355   3.086  1.1055 -1.1194 -1.7124
 1807SOL     OW 5448   4.171   2.638   0.541  0.5164 -0.0602 -0.0983
 1807SOL    HW1 5449   4.154   2.701   0.611 -3.0935 -0.3670 -0.5277
 1807SOL    HW2 5450   4.261   2.609   0.557  0.7852  1.9062  2.7316
 1808SOL     OW 5451   0.868   0.439   2.702  0.4826 -0.1402 -0.1479
 1808SOL    HW1 5452   0.886   0.421   2.795 -2.5921 -0.3546  0.5181
 1808SOL    HW2 5453   0.917   0.372   2.655  1.6699 -0.3847  1.3541
 1809SOL     OW 5454   3.699   2.014   2.439  0.9772 -0.0353 -0.4112
 1809SOL    HW1 5455   3.638   1.999   2.511  0.7256  1.9536 -0.1604
 1809SOL    HW2 5456   3.645   2.009   2.360  0.7594  0.3639 -0.2863
 1810SOL     OW 5457   2.366   0.524   2.846  1.1017  0.1680 -0.5325
 1810SOL    HW1 5458   2.336   0.615   2.841 -0.3027 -0.2970 -1.0412
 1810SOL    HW2 5459   2.287   0.474   2.868  2.3366 -0.6692  2.5299
 1811SOL     OW 5460   1.101   2.273   0.518  0.2011 -0.2052 -0.5276
 1811SOL    HW1 5461   1.050   2.275   0.437  0.4715  0.7830 -0.6868
 1811SOL    HW2 5462   1.124   2.365   0.534  1.4014 -0.5582 -0.1290
 1812SOL     OW 5463   2.825   0.717   2.394  0.6826  0.4487  0.2225
 1812SOL    HW1 5464   2.843   0.693   2.303  1.5297 -3.3809  1.2226
 1812SOL    HW2 5465   2.909   0.751   2.426  1.5843 -1.9174  0.5323
 1813SOL     OW 5466   0.059   0.103   2.873  0.4331  0.4036  0.1200
 1813SOL    HW1 5467   0.151   0.126   2.857 -0.5480  2.2426 -3.9854
 1813SOL    HW2 5468   0.059   0.007   2.878  2.5128  0.3563 -0.0513
 1814SOL     OW 5469   2.882   3.999   0.466  0.2959  0.6022 -0.2440
 1814SOL    HW1 5470   2.811   3.950   0.423  0.5634 -0.5477  0.5693
 1814SOL    HW2 5471   2.837   4.062   0.522 -0.0556  1.4058 -1.3840
 1815SOL     OW 5472   0.335   2.194   1.159  0.3193 -0.0312 -0.2005
 1815SOL    HW1 5473   0.405   2.204   1.223 -1.4523  0.1675  1.8364
 1815SOL    HW2 5474   0.358   2.114   1.111  0.7796 -1.3323  2.0249
 1816SOL     OW 5475   4.042   1.832   0.991  0.0976 -0.1009 -0.2376
 1816SOL    HW1 5476   4.055   1.867   1.079 -0.3164  0.7040 -0.4811
 1816SOL    HW2 5477   3.954   1.793   0.993 -0.7140  1.5765 -0.7770
 1817SOL     OW 5478   2.408   1.034   0.144  0.1223 -0.3756  0.1158
 1817SOL    HW1 5479   2.372   1.113   0.186 -1.4587  0.7364 -2.9691
 1817SOL    HW2 5480   2.391   0.964   0.207 -1.5230  1.2053  1.5738
 1818SOL     OW 5481   3.214   2.001   2.700 -0.9420 -0.1091 -0.2277
 1818SOL    HW1 5482   3.247   2.079   2.743 -1.8712 -0.5860  1.4393
 1818SOL    HW2 5483   3.195   2.029   2.610  0.3401  1.1161 -0.1442
 1819SOL     OW 5484   1.714   1.280   2.008  0.1495  0.6954  0.0896
 1819SOL    HW1 5485   1.687   1.372   1.998 -2.2406  0.3196  2.1478
 1819SOL    HW2 5486   1.713   1.246   1.918 -0.8265  2.2107 -0.5216
 1820SOL     OW 5487   4.225   0.392   0.968 -0.0068 -0.3446  0.3111
 1820SOL    HW1 5488   4.139   0.434   0.967  0.5815  0.9008 -0.1582
 1820SOL    HW2 5489   4.217   0.321   0.904  0.3893  2.1519 -2.8064
 1821SOL     OW 5490   3.266   4.368   2.162 -0.2376  0.6082  0.4614
 1821SOL    HW1 5491   3.245   4.293   2.106 -0.1570 -0.1074  1.3441
 1821SOL    HW2 5492   3.281   4.440   2.102  1.5384 -0.5227 -0.5501
 1822SOL     OW 5493   3.929   2.909   0.546  0.5168  0.2819  0.0956
 1822SOL    HW1 5494   3.841   2.875   0.532  0.7851 -0.1107 -0.6498
 1822SOL    HW2 5495   3.974   2.841   0.597  0.2044  0.7613  1.0354
 1823SOL     OW 5496   1.942   2.799   1.097  0.5281  0.4009 -0.2304
 1823SOL    HW1 5497   2.028   2.816   1.135  0.2101 -0.7654  1.0804
 1823SOL    HW2 5498   1.946   2.708   1.067  0.4007  0.9536 -2.0283
 1824SOL     OW 5499   2.312   0.060   0.544 -0.2079  0.4432 -0.4943
 1824SOL    HW1 5500   2.326   0.134   0.486 -0.4626  1.4441  0.6913
 1824SOL    HW2 5501   2.217   0.052   0.551 -0.2086 -0.6626 -1.4154
 1825SOL     OW 5502   4.105   3.424   1.351  0.4577  0.1741 -0.3822
 1825SOL    HW1 5503   4.069   3.399   1.265  1.7970 -1.0772 -0.6271
 1825SOL    HW2 5504   4.040   3.392   1.414  0.6038 -1.1204 -0.8487
 1826SOL     OW 5505   0.377   0.435   0.036 -0.2845 -0.0927  0.4565
 1826SOL    HW1 5506   0.336   0.353   0.007  1.7307 -1.6117  1.6559
 1826SOL    HW2 5507   0.329   0.460   0.114  2.1394 -3.0861  3.2035
 1827SOL     OW 5508   4.360   1.286   0.753 -0.2902  0.5049  0.5576
 1827SOL    HW1 5509   4.451   1.307   0.731  0.2209 -1.3618  0.7533
 1827SOL    HW2 5510   4.366   1.219   0.821 -1.8263  0.3920  0.6266
 1828SOL     OW 5511   3.570   2.670   1.856 -0.1010  0.3269 -0.2166
 1828SOL    HW1 5512   3.665   2.663   1.870 -0.1146  2.2779  1.2214
 1828SOL    HW2 5513   3.557   2.760   1.827 -1.6852  0.7796  1.6678
 1829SOL     OW 5514   2.711   2.046   1.830 -1.1001 -0.1688 -0.1711
 1829SOL    HW1 5515   2.673   2.067   1.745 -1.3766 -0.2846 -0.0765
 1829SOL    HW2 5516   2.666   2.104   1.891  0.3508  1.2298 -0.3323
 1830SOL     OW 5517   1.041   3.947   2.895  0.1397 -0.1775  0.1514
 1830SOL    HW1 5518   1.088   4.023   2.930  0.7003  0.6521 -2.2049
 1830SOL    HW2 5519   0.960   3.943   2.945 -0.5350  2.8281 -0.4923
 1831SOL     OW 5520   1.234   2.724   2.794 -0.6177  0.0218 -0.2626
 1831SOL    HW1 5521   1.244   2.678   2.878  0.3169  3.4945  1.7082
 1831SOL    HW2 5522   1.169   2.792   2.811  1.1438  2.2078 -1.6313
 1832SOL     OW 5523   0.749   2.195   2.056 -0.0094  0.5499 -0.2485
 1832SOL    HW1 5524   0.769   2.232   1.970 -3.3544  1.6783 -0.7047
 1832SOL    HW2 5525   0.717   2.269   2.107  0.0137 -0.4643  1.2931
 1833SOL     OW 5526   2.639   4.119   0.302  0.0613  0.1720 -0.6773
 1833SOL    HW1 5527   2.552   4.107   0.340 -0.8128 -0.1191 -2.6427
 1833SOL    HW2 5528   2.668   4.031   0.279  1.7054  0.0497  1.5405
 1834SOL     OW 5529   3.545   3.003   1.884 -0.2378  0.2783 -0.6100
 1834SOL    HW1 5530   3.459   3.038   1.859 -0.6303 -0.0554  0.2509
 1834SOL    HW2 5531   3.552   3.021   1.977  0.4167 -0.1599 -0.5727
 1835SOL     OW 5532   2.002   3.077   2.216  0.1958 -1.1842  0.3858
 1835SOL    HW1 5533   1.982   2.984   2.210 -0.5423 -0.9844 -0.4858
 1835SOL    HW2 5534   2.083   3.088   2.167  0.3710 -1.3933  0.6285
 1836SOL     OW 5535   1.846   2.451   0.644  0.0940  0.4716  0.5464
 1836SOL    HW1 5536   1.915   2.494   0.593  0.9753 -2.3489 -0.8292
 1836SOL    HW2 5537   1.769   2.456   0.587  0.3771 -0.3302  0.0800
 1837SOL     OW 5538   2.106   2.761   2.988  0.5083  0.1777  0.9025
 1837SOL    HW1 5539   2.165   2.835   2.980  0.8909 -0.2961 -1.6693
 1837SOL    HW2 5540   2.149   2.691   2.938 -1.1781 -0.8656  0.8256
 1838SOL     OW 5541   0.300   1.644   2.946 -0.3153 -0.6234 -0.1786
 1838SOL    HW1 5542   0.210   1.675   2.960  0.0126 -0.2753  1.3851
 1838SOL    HW2 5543   0.312   1.576   3.013  1.5099  1.3918  1.7031
 1839SOL     OW 5544   2.957   4.458   2.795 -0.1640  1.0910  0.3235
 1839SOL    HW1 5545   2.936   4.541   2.753 -1.9909  0.7849  0.5211
 1839SOL    HW2 5546   2.875   4.432   2.838  0.1134 -1.1480 -0.3438
 1840SOL     OW 5547   1.551   0.996   2.041 -0.7828 -0.7729  0.0936
 1840SOL    HW1 5548   1.470   1.017   1.995 -0.5282 -1.6891 -0.8174
 1840SOL    HW2 5549   1.605   1.075   2.031 -1.2739 -0.4346  0.0623
 1841SOL     OW 5550   0.687   0.964   1.813 -0.0797  0.4403 -0.4700
 1841SOL    HW1 5551   0.626   0.942   1.884  1.2985 -0.3153  0.5352
 1841SOL    HW2 5552   0.659   0.911   1.739 -0.8731  0.3862 -0.1337
 1842SOL     OW 5553   2.007   2.236   0.418 -0.3091 -0.3094  0.1276
 1842SOL    HW1 5554   2.023   2.270   0.330 -1.0675  0.1269  0.1514
 1842SOL    HW2 5555   1.912   2.222   0.422 -0.5067  1.1493  1.3919
 1843SOL     OW 5556   3.416   0.543   1.490 -0.0930  0.6197 -0.1579
 1843SOL    HW1 5557   3.380   0.455   1.495  0.4192  0.4339  0.4739
 1843SOL    HW2 5558   3.507   0.533   1.520  1.7901  0.3681 -5.0450
 1844SOL     OW 5559   1.164   3.896   2.447  0.1815  0.1690 -0.5075
 1844SOL    HW1 5560   1.163   3.812   2.492 -1.0873 -0.1532 -1.0971
 1844SOL    HW2 5561   1.131   3.958   2.513 -0.5840 -0.1109 -0.6121
 1845SOL     OW 5562   2.744   2.078   2.875 -0.3314 -0.4708 -0.1188
 1845SOL    HW1 5563   2.784   2.101   2.959  0.7153 -1.1405 -0.4188
 1845SOL    HW2 5564   2.656   2.117   2.879 -0.1805 -0.2201  1.1469
 1846SOL     OW 5565   3.827   2.704   1.076 -0.2594 -0.2361 -0.0830
 1846SOL    HW1 5566   3.834   2.680   0.984 -1.2436 -0.8876  0.0006
 1846SOL    HW2 5567   3.745   2.665   1.105  0.1556 -0.2426  1.1360
 1847SOL     OW 5568   1.371   3.432   2.736  0.0391 -0.0011  0.0923
 1847SOL    HW1 5569   1.391   3.341   2.717  0.3233  0.1787 -0.5039
 1847SOL    HW2 5570   1.348   3.470   2.650 -2.3374 -0.0687  0.6256
 1848SOL     OW 5571   2.128   2.993   1.663 -0.1881 -0.3589  0.2303
 1848SOL    HW1 5572   2.077   3.049   1.605 -1.7701 -0.3055  1.5863
 1848SOL    HW2 5573   2.140   2.912   1.614 -0.4403  0.1075 -0.6200
 1849SOL     OW 5574   0.581   2.306   2.255  0.1416  0.7348  0.2863
 1849SOL    HW1 5575   0.556   2.238   2.317  2.0239  0.3675  0.7000
 1849SOL    HW2 5576   0.579   2.387   2.306 -1.2702  0.8955  0.0106
 1850SOL     OW 5577   4.145   3.665   0.626  0.5366  0.6710  0.2202
 1850SOL    HW1 5578   4.201   3.742   0.635  0.4330  0.7845 -0.0973
 1850SOL    HW2 5579   4.189   3.597   0.676  0.8537  0.8165  0.1395
 1851SOL     OW 5580   1.071   1.166   2.008  0.2342 -0.3108  0.6501
 1851SOL    HW1 5581   1.022   1.210   1.938 -0.1764 -0.1189  1.0496
 1851SOL    HW2 5582   1.153   1.215   2.015  0.4384 -0.5604  0.0549
 1852SOL     OW 5583   4.128   0.240   2.578 -0.2083 -0.0354 -0.3164
 1852SOL    HW1 5584   4.179   0.234   2.497 -0.8276  1.7993 -0.8813
 1852SOL    HW2 5585   4.096   0.330   2.580 -0.7183 -0.2123  1.6806
 1853SOL     OW 5586   3.887   3.589   0.571  0.4432  0.1562  0.3192
 1853SOL    HW1 5587   3.876   3.498   0.599  1.0162  0.1354  0.4738
 1853SOL    HW2 5588   3.978   3.610   0.591  0.0954  1.0356  1.0553
 1854SOL     OW 5589   3.540   3.962   1.469  0.2835  0.1796  0.1689
 1854SOL    HW1 5590   3.501   4.046   1.444  0.8039  0.5806  0.6622
 1854SOL    HW2 5591   3.633   3.973   1.452  0.2433 -0.6205 -0.5988
 1855SOL     OW 5592   2.971   2.910   1.493  0.4335 -0.2197 -0.0140
 1855SOL    HW1 5593   2.913   2.946   1.426  1.4226 -1.3380 -1.5242
 1855SOL    HW2 5594   2.934   2.824   1.513  1.3993 -0.8409 -0.8180
 1856SOL     OW 5595   3.496   4.217   2.985  0.6300  0.5000  0.1257
 1856SOL    HW1 5596   3.573   4.162   2.969  0.2980  0.0361  0.1025
 1856SOL    HW2 5597   3.451   4.219   2.900  0.4248  0.4691  0.2338
 1857SOL     OW 5598   3.490   0.932   2.211  0.1746 -0.2842 -0.1030
 1857SOL    HW1 5599   3.414   0.942   2.154  0.2801 -2.9965 -0.8639
 1857SOL    HW2 5600   3.454   0.912   2.297 -0.0969 -3.0874 -0.7778
 1858SOL     OW 5601   2.107   4.332   2.101  0.4504 -0.3090 -0.0347
 1858SOL    HW1 5602   2.118   4.384   2.180 -2.7003 -1.0325  1.0267
 1858SOL    HW2 5603   2.079   4.395   2.035  0.4796 -0.0858  0.1639
 1859SOL     OW 5604   2.046   2.361   0.865 -0.1187 -0.1066 -0.3342
 1859SOL    HW1 5605   2.041   2.267   0.844  0.0524  0.2331 -2.1005
 1859SOL    HW2 5606   1.982   2.401   0.807  1.1984  1.0641 -1.0364
 1860SOL     OW 5607   0.060   2.822   2.643  0.0180  1.0111 -0.1528
 1860SOL    HW1 5608  -0.029   2.799   2.667  0.2939  0.6325  0.5299
 1860SOL    HW2 5609   0.094   2.869   2.719  0.7269  0.2555  0.0144
 1861SOL     OW 5610   2.015   3.368   1.893 -0.2585 -0.1762 -0.0371
 1861SOL    HW1 5611   2.100   3.406   1.874 -0.5778  0.9256  0.6573
 1861SOL    HW2 5612   1.989   3.406   1.976 -1.6880 -0.0351 -0.5061
 1862SOL     OW 5613   2.625   4.427   0.843 -0.2021  0.1219  0.2495
 1862SOL    HW1 5614   2.572   4.394   0.771  1.3227 -0.7807 -0.5152
 1862SOL    HW2 5615   2.681   4.353   0.867  0.1538  0.7880  1.5588
 1863SOL     OW 5616   2.670   2.380   0.176  0.3640 -0.6944  0.1786
 1863SOL    HW1 5617   2.641   2.308   0.232  0.3678 -0.8801 -0.0532
 1863SOL    HW2 5618   2.765   2.370   0.171  0.2511 -1.4707 -0.9061
 1864SOL     OW 5619   1.455   3.905   2.475 -0.2195  0.2186 -0.7974
 1864SOL    HW1 5620   1.369   3.915   2.434 -0.5907 -0.7618 -0.3007
 1864SOL    HW2 5621   1.490   3.994   2.479 -2.0778  0.9693  0.8219
 1865SOL     OW 5622   2.791   3.325   0.152  0.6580 -0.1030 -0.7845
 1865SOL    HW1 5623   2.845   3.387   0.103  1.7894 -0.5362 -0.1142
 1865SOL    HW2 5624   2.781   3.250   0.093  0.1988  0.2624 -1.1757
 1866SOL     OW 5625   3.392   0.840   3.037 -0.3837 -0.3987 -0.3163
 1866SOL    HW1 5626   3.480   0.823   3.003 -0.1089  0.6019 -0.1162
 1866SOL    HW2 5627   3.383   0.780   3.111  0.6665  0.4583  0.5364
 1867SOL     OW 5628   3.422   1.740   3.077  0.1621 -0.2012 -0.1510
 1867SOL    HW1 5629   3.336   1.701   3.062  0.0610 -0.5327  1.1551
 1867SOL    HW2 5630   3.481   1.689   3.022 -0.3944 -0.3482 -0.6188
 1868SOL     OW 5631   2.170   0.056   0.125  0.1010  0.1503  0.1425
 1868SOL    HW1 5632   2.143   0.111   0.198  1.5461  0.0680  0.7892
 1868SOL    HW2 5633   2.119   0.087   0.050  1.0906  2.6153  0.4044
 1869SOL     OW 5634   2.717   3.016   3.121  0.1236 -0.0616  0.2967
 1869SOL    HW1 5635   2.784   3.065   3.072  0.5600 -0.3445  0.5975
 1869SOL    HW2 5636   2.635   3.059   3.099  0.4885  0.7669  0.4888
 1870SOL     OW 5637   4.201   2.087   0.151 -0.1358  0.3691 -0.5418
 1870SOL    HW1 5638   4.127   2.138   0.183  0.1607 -0.0903  0.9602
 1870SOL    HW2 5639   4.277   2.144   0.166 -0.2276  1.2234 -2.9425
 1871SOL     OW 5640   3.151   3.437   2.984  0.4225 -0.3597 -0.6777
 1871SOL    HW1 5641   3.086   3.496   3.021  2.8439  1.8631  0.3688
 1871SOL    HW2 5642   3.152   3.458   2.890  0.0018 -0.0489 -0.6138
 1872SOL     OW 5643   0.206   0.415   0.249  0.3632 -0.0096  0.1664
 1872SOL    HW1 5644   0.135   0.430   0.187  2.0097  2.3476 -1.3056
 1872SOL    HW2 5645   0.163   0.406   0.334 -1.6612  3.1157 -0.3829
 1873SOL     OW 5646   3.506   3.695   0.698 -0.5831 -0.2815 -0.0820
 1873SOL    HW1 5647   3.460   3.693   0.782  0.3175 -0.8655  0.4100
 1873SOL    HW2 5648   3.599   3.695   0.721 -0.3120 -1.1600 -1.0724
 1874SOL     OW 5649   3.178   3.408   2.189  0.1985  0.1509  0.2188
 1874SOL    HW1 5650   3.193   3.389   2.282 -1.6141  0.8058  0.6839
 1874SOL    HW2 5651   3.245   3.473   2.167  0.5304  0.1274  1.1074
 1875SOL     OW 5652   4.326   1.176   0.119 -0.3560 -0.4765 -0.5494
 1875SOL    HW1 5653   4.396   1.171   0.055  0.9104  0.7561  0.6756
 1875SOL    HW2 5654   4.246   1.164   0.068  0.7412 -3.0863 -1.8168
 1876SOL     OW 5655   0.228   2.778   1.661  0.0051 -0.1486 -0.1163
 1876SOL    HW1 5656   0.183   2.707   1.707 -1.9406  0.7162 -0.5680
 1876SOL    HW2 5657   0.321   2.761   1.675 -0.4407 -2.0779  0.8173
 1877SOL     OW 5658   2.379   3.011   1.812  0.7301  0.1685 -0.3453
 1877SOL    HW1 5659   2.286   3.023   1.794  0.8458 -0.8898 -1.8555
 1877SOL    HW2 5660   2.420   3.008   1.725  2.3394  1.6705  0.2802
 1878SOL     OW 5661   2.553   3.145   1.399  0.3958  0.4150 -0.6557
 1878SOL    HW1 5662   2.548   3.114   1.489  0.7218  0.2435 -0.6969
 1878SOL    HW2 5663   2.568   3.239   1.406  0.9741  0.3163 -0.5287
 1879SOL     OW 5664   3.038   0.946   0.785  0.1528  0.4987 -0.2811
 1879SOL    HW1 5665   3.058   0.899   0.865 -0.6903  0.4278 -0.0954
 1879SOL    HW2 5666   3.098   0.911   0.720 -0.1058 -0.4570 -0.0185
 1880SOL     OW 5667   2.881   4.194   0.673  0.5672  0.3058 -0.7352
 1880SOL    HW1 5668   2.833   4.194   0.756 -0.6295  3.1783 -1.2916
 1880SOL    HW2 5669   2.973   4.194   0.698  0.2318  1.7080  0.6629
 1881SOL     OW 5670   3.279   2.228   1.333  0.1992  0.4103 -0.5478
 1881SOL    HW1 5671   3.243   2.156   1.385 -0.0388 -1.4851 -3.1650
 1881SOL    HW2 5672   3.209   2.293   1.330  0.2044  0.5563  1.3762
 1882SOL     OW 5673   0.035   0.946   0.422  0.4885  0.3153 -0.6143
 1882SOL    HW1 5674  -0.006   0.862   0.402  0.4184  0.3809 -0.7511
 1882SOL    HW2 5675   0.125   0.936   0.393  0.6981  0.0079  0.1237
 1883SOL     OW 5676   3.426   0.574   0.525  0.1231 -0.1518 -0.1509
 1883SOL    HW1 5677   3.382   0.548   0.444  0.4283  0.2726 -0.4565
 1883SOL    HW2 5678   3.519   0.557   0.508  0.1305 -0.6068  0.3222
 1884SOL     OW 5679   2.431   1.787   0.132 -0.4418  0.4236  0.0920
 1884SOL    HW1 5680   2.465   1.698   0.129 -0.2634  0.4625  0.8989
 1884SOL    HW2 5681   2.445   1.821   0.043 -0.2301 -0.2417 -0.1324
 1885SOL     OW 5682   0.056   3.403   1.873 -0.4827 -0.5097 -0.4861
 1885SOL    HW1 5683   0.139   3.377   1.833  0.0702  0.3023  0.1088
 1885SOL    HW2 5684  -0.010   3.350   1.828  0.2020 -0.1633 -1.9242
 1886SOL     OW 5685   1.293   2.979   0.951  0.5306  0.3914  0.0320
 1886SOL    HW1 5686   1.341   2.989   0.869  0.4263 -2.7397 -0.5179
 1886SOL    HW2 5687   1.201   2.991   0.927  0.6598  2.0019  0.2384
 1887SOL     OW 5688   4.058   1.105   0.054  0.4788  0.4210 -0.4449
 1887SOL    HW1 5689   3.976   1.145   0.080  1.2241  1.5344  0.2652
 1887SOL    HW2 5690   4.041   1.011   0.057 -0.3959  0.6014  0.9232
 1888SOL     OW 5691   2.683   0.625   0.793 -0.1884 -0.4057 -0.4192
 1888SOL    HW1 5692   2.758   0.582   0.752 -1.5285  0.3374 -4.0823
 1888SOL    HW2 5693   2.707   0.633   0.885  3.5106 -1.5985 -1.1024
 1889SOL     OW 5694   2.602   3.351   2.158 -0.1106 -0.3383 -0.0235
 1889SOL    HW1 5695   2.512   3.382   2.164 -0.0972  0.0185 -1.4062
 1889SOL    HW2 5696   2.655   3.431   2.165  0.0463 -0.3971 -0.5133
 1890SOL     OW 5697   2.584   2.729   1.289  0.5776  0.7125  0.7546
 1890SOL    HW1 5698   2.566   2.651   1.238  3.5762  0.2987  0.1205
 1890SOL    HW2 5699   2.506   2.784   1.279 -1.0037 -1.5544  0.0376
 1891SOL     OW 5700   1.155   1.886   2.254 -0.3229 -0.4551  0.7142
 1891SOL    HW1 5701   1.103   1.964   2.235  0.0147  0.2312  2.4134
 1891SOL    HW2 5702   1.210   1.874   2.177 -0.7141  0.7107  0.2344
 1892SOL     OW 5703   4.348   2.265   2.326  0.3344  0.8214 -0.7472
 1892SOL    HW1 5704   4.422   2.314   2.292 -1.1306  2.3736 -1.9048
 1892SOL    HW2 5705   4.282   2.331   2.347 -1.3455 -0.5459 -1.3712
 1893SOL     OW 5706   2.311   2.226   2.539  0.0426  0.1328  0.0651
 1893SOL    HW1 5707   2.274   2.162   2.600 -1.9410  1.6920  0.5909
 1893SOL    HW2 5708   2.255   2.220   2.462  1.1087 -0.1833 -0.6980
 1894SOL     OW 5709   3.464   4.388   1.201  0.3627  0.2919 -0.6221
 1894SOL    HW1 5710   3.560   4.384   1.209  0.3299 -0.4298 -0.4816
 1894SOL    HW2 5711   3.445   4.333   1.125 -0.1754 -2.6455  1.4402
 1895SOL     OW 5712   1.500   0.040   2.812 -0.2740 -0.2838  0.1634
 1895SOL    HW1 5713   1.586   0.040   2.853 -0.2277 -1.0959  0.0860
 1895SOL    HW2 5714   1.503  -0.032   2.749 -1.2391 -0.7889  0.6594
 1896SOL     OW 5715   4.175   2.009   0.844 -0.2047 -0.6879 -0.0522
 1896SOL    HW1 5716   4.120   1.937   0.876  0.2635 -0.3567  1.5754
 1896SOL    HW2 5717   4.256   1.967   0.817 -1.1343 -1.1637 -2.3419
 1897SOL     OW 5718   0.475   3.361   2.130  0.0029 -0.0399 -0.4214
 1897SOL    HW1 5719   0.562   3.363   2.090  0.0800  1.6319 -0.2247
 1897SOL    HW2 5720   0.423   3.423   2.079 -0.6057  0.2002  0.4587
 1898SOL     OW 5721   0.988   3.116   2.208 -0.6236 -0.0926 -0.4122
 1898SOL    HW1 5722   0.918   3.167   2.249  0.6012 -0.1207  1.9101
 1898SOL    HW2 5723   1.028   3.176   2.145 -0.6489  1.0857  0.6411
 1899SOL     OW 5724   3.489   1.454   1.545  0.1319  0.4991 -0.0499
 1899SOL    HW1 5725   3.413   1.477   1.598  0.3165  0.8610  0.0578
 1899SOL    HW2 5726   3.560   1.442   1.607  0.7944  2.6468 -0.2957
 1900SOL     OW 5727   2.788   1.774   1.007  0.3627  0.0815 -0.0734
 1900SOL    HW1 5728   2.765   1.862   1.037  1.6323  0.3265  0.2427
 1900SOL    HW2 5729   2.784   1.779   0.911 -0.2793  0.2735 -0.0374
 1901SOL     OW 5730   3.166   3.873   0.991  0.1221  0.2871  0.1555
 1901SOL    HW1 5731   3.202   3.897   0.905  0.6421 -1.0884 -0.0374
 1901SOL    HW2 5732   3.088   3.927   1.000  0.0479  0.4455 -1.1904
 1902SOL     OW 5733   0.846   2.805   1.021 -0.0180 -0.6063  0.4894
 1902SOL    HW1 5734   0.783   2.803   1.093  1.0923  0.2983  1.5142
 1902SOL    HW2 5735   0.807   2.864   0.956 -1.0197 -1.4234  0.3184
 1903SOL     OW 5736   1.869   2.322   1.335  0.2537  0.1506  0.5395
 1903SOL    HW1 5737   1.880   2.275   1.252 -1.3191  0.9867 -0.2083
 1903SOL    HW2 5738   1.802   2.387   1.316  0.2132  0.6989  2.3599
 1904SOL     OW 5739   1.315   3.584   0.024 -0.6762 -0.3426 -0.2475
 1904SOL    HW1 5740   1.349   3.597   0.112  0.5437 -3.0014 -0.2136
 1904SOL    HW2 5741   1.273   3.498   0.027 -1.4352 -0.0793 -2.0211
 1905SOL     OW 5742   0.840   3.896   0.239  0.3897  0.3173  0.0650
 1905SOL    HW1 5743   0.933   3.917   0.242  0.7434 -1.1597  0.0992
 1905SOL    HW2 5744   0.818   3.870   0.329  0.5469 -1.6818 -0.4406
 1906SOL     OW 5745   2.506   1.959   1.523  0.5219 -0.3338  0.2084
 1906SOL    HW1 5746   2.476   1.871   1.502 -2.2885  0.6264 -0.2394
 1906SOL    HW2 5747   2.441   2.017   1.483  0.2643  1.8597  3.4172
 1907SOL     OW 5748   0.395   0.955   1.648  0.3919 -0.4496 -0.8128
 1907SOL    HW1 5749   0.451   0.879   1.630  2.5437  0.6512  0.6719
 1907SOL    HW2 5750   0.356   0.936   1.733  0.5143 -0.1279 -0.6843
 1908SOL     OW 5751   2.075   3.720   2.401 -0.1074 -0.1431  0.5496
 1908SOL    HW1 5752   2.003   3.755   2.454  0.6993  1.3355  0.7043
 1908SOL    HW2 5753   2.128   3.796   2.378  0.5749 -1.0031 -0.8669
 1909SOL     OW 5754   4.154   3.224   0.087 -0.2269 -0.5504 -0.2669
 1909SOL    HW1 5755   4.101   3.150   0.059 -2.5745  1.2926 -1.0068
 1909SOL    HW2 5756   4.091   3.293   0.108  1.8530  1.6114 -0.6537
 1910SOL     OW 5757   3.260   3.371   1.738  0.5143  0.5626 -0.2636
 1910SOL    HW1 5758   3.194   3.389   1.672  0.4676  1.9721  0.1392
 1910SOL    HW2 5759   3.211   3.335   1.812  0.3612  0.4175 -0.4371
 1911SOL     OW 5760   2.988   0.391   0.231 -0.5070 -0.0497 -0.5527
 1911SOL    HW1 5761   2.951   0.304   0.221  0.7620 -0.8179  0.9313
 1911SOL    HW2 5762   2.914   0.451   0.218 -1.5060 -1.3556 -1.0599
 1912SOL     OW 5763   2.036   3.379   1.135 -0.4903  0.3973 -0.2179
 1912SOL    HW1 5764   2.106   3.360   1.198 -1.0320  1.3626  0.7205
 1912SOL    HW2 5765   2.002   3.293   1.110 -0.7855 -0.0078  1.4569
 1913SOL     OW 5766   0.633   2.290   0.614  0.4743  0.2392  0.3106
 1913SOL    HW1 5767   0.598   2.244   0.689 -0.3528 -0.7500 -0.6525
 1913SOL    HW2 5768   0.712   2.241   0.590 -1.0058 -1.4588 -1.3973
 1914SOL     OW 5769   2.257   3.371   3.086  0.0659  0.2743  0.2810
 1914SOL    HW1 5770   2.194   3.328   3.028  1.6050 -1.3299 -0.2934
 1914SOL    HW2 5771   2.317   3.301   3.112  1.6178  1.7269  0.7886
 1915SOL     OW 5772   2.768   3.813   0.009 -0.6138 -1.1780 -0.1991
 1915SOL    HW1 5773   2.728   3.800   0.095  0.1118 -1.4442  0.1085
 1915SOL    HW2 5774   2.803   3.727  -0.014  0.0007 -0.8945 -0.3439
 1916SOL     OW 5775   3.324   0.152   1.211  0.2626  0.0119  0.4170
 1916SOL    HW1 5776   3.369   0.218   1.158  0.0344  1.1608  1.5912
 1916SOL    HW2 5777   3.368   0.070   1.189  0.1962  0.4272 -1.5007
 1917SOL     OW 5778   4.011   4.134   1.027 -0.1702 -0.4887  0.0983
 1917SOL    HW1 5779   4.028   4.055   1.078 -0.0715 -0.5935 -0.0976
 1917SOL    HW2 5780   4.098   4.171   1.010 -0.1421 -0.9500 -0.7892
 1918SOL     OW 5781   4.211   1.135   2.090 -0.3152  0.0063  0.2410
 1918SOL    HW1 5782   4.261   1.054   2.081  2.3239  1.3762  1.4341
 1918SOL    HW2 5783   4.216   1.177   2.004  0.7189  0.1598  0.3633
 1919SOL     OW 5784   0.932   1.300   0.416 -0.4974  0.6561  0.4916
 1919SOL    HW1 5785   0.898   1.295   0.327  0.7545 -2.7380  0.0440
 1919SOL    HW2 5786   1.011   1.354   0.408  0.7424 -1.2103 -1.0023
 1920SOL     OW 5787   0.950   0.992   1.760  0.1476  0.1694  0.0915
 1920SOL    HW1 5788   0.976   1.083   1.748  1.0716 -0.1589 -0.4638
 1920SOL    HW2 5789   0.856   0.996   1.778 -0.0349  1.1636 -0.9746
 1921SOL     OW 5790   2.229   0.745   2.882 -0.2491 -0.2534 -0.1430
 1921SOL    HW1 5791   2.162   0.779   2.941  0.1237  1.4733 -0.6716
 1921SOL    HW2 5792   2.215   0.792   2.800  0.1303 -1.6021 -1.0222
 1922SOL     OW 5793   3.963   1.015   2.500  0.2820  0.3534  0.3292
 1922SOL    HW1 5794   4.040   1.067   2.526 -0.3140  1.2483  0.3771
 1922SOL    HW2 5795   3.928   1.060   2.423 -2.6932  2.6762  2.7552
 1923SOL     OW 5796   4.105   0.820   0.870  0.1263 -0.2984  0.4413
[truncated: 23,414 more chars]
