# Supplementary material for: Adding the AMBER 14SB Force Field to the Stochastic Titration CpHMD Method
Source: J Chem Theory Comput. 2025 Jun 16;21(13):6292–304. doi: 10.1021/acs.jctc.5c00415 (PMC12818765; doi:10.1021/acs.jctc.5c00415)
Supplement: Supplementary file 1 [file ct5c00415_si_001.zip › code_availability/MD-runs/dipeptides/NASP-CLYS/final-NASP-CLYS.gro]

Protein in water
 6961
    1ASP      N    1   1.213   0.905   2.671 -0.0713 -0.1619 -0.1105
    1ASP     H1    2   1.197   1.005   2.679 -2.3787 -0.4778 -0.1344
    1ASP     H2    3   1.282   0.881   2.601  1.3576  1.4513  0.6596
    1ASP     H3    4   1.122   0.866   2.652 -0.2379 -0.1106  0.5539
    1ASP     CA    5   1.275   0.866   2.802  0.2266  0.0658 -0.5899
    1ASP     HA    6   1.204   0.882   2.883  2.9350  2.1456  1.5996
    1ASP     CB    7   1.321   0.717   2.811  0.0509 -0.8079  0.0957
    1ASP    HB1    8   1.375   0.705   2.904  0.2278 -0.0968  0.0849
    1ASP    HB2    9   1.405   0.698   2.744  0.6571  0.2192  0.5472
    1ASP     CG   10   1.218   0.606   2.788  0.1915  0.2482 -0.4091
    1ASP    OD1   11   1.102   0.648   2.776 -0.2405 -0.2823 -0.0366
    1ASP    OD2   12   1.254   0.485   2.791  0.3773 -0.1863  0.1296
    1ASP      C   13   1.384   0.966   2.842 -0.1472 -0.7020 -0.4493
    1ASP      O   14   1.409   1.069   2.772  0.1645 -0.1644 -0.5259
    2LYS      N   15   1.456   0.945   2.952 -0.7428  0.1329 -0.6043
    2LYS      H   16   1.428   0.877   3.022  1.2222  0.3214  0.4492
    2LYS     CA   17   1.590   1.000   2.995  0.0022 -0.5673 -0.0159
    2LYS     HA   18   1.582   1.081   3.067 -0.5996 -1.7088  1.2327
    2LYS     CB   19   1.665   0.894   3.080  0.9536 -0.6512 -0.3305
    2LYS    HB1   20   1.765   0.930   3.103  0.5589 -0.2976  0.8952
    2LYS    HB2   21   1.686   0.800   3.028  2.0600 -0.3683 -0.4120
    2LYS     CG   22   1.590   0.854   3.210  0.2427 -0.5747  0.1563
    2LYS    HG1   23   1.489   0.819   3.188 -0.2603  0.9405 -0.1151
    2LYS    HG2   24   1.568   0.947   3.263  1.2394  0.2764 -0.8688
    2LYS     CD   25   1.672   0.764   3.306  0.1499 -0.2043  0.3764
    2LYS    HD1   26   1.609   0.749   3.394  1.1981 -0.1334  1.1585
    2LYS    HD2   27   1.765   0.813   3.335 -0.0595  0.6926 -0.4375
    2LYS     CE   28   1.697   0.621   3.247 -0.2982 -0.0493  0.0017
    2LYS    HE1   29   1.787   0.626   3.186 -0.6135 -1.1219 -0.5602
    2LYS    HE2   30   1.619   0.583   3.182  1.9565 -0.1209 -2.8441
    2LYS     NZ   31   1.725   0.519   3.353  0.0504  0.2621  0.0235
    2LYS    HZ1   32   1.811   0.531   3.405 -1.2267  0.9064  2.1534
    2LYS    HZ2   33   1.640   0.508   3.407 -1.1272 -1.5713 -2.0874
    2LYS    HZ3   34   1.730   0.427   3.313  2.7767  0.4431 -0.2586
    2LYS      C   35   1.679   1.042   2.880 -0.5092 -1.4210 -0.5021
    2LYS    OC1   36   1.721   0.960   2.802 -0.3021 -0.3724 -0.4445
    2LYS    OC2   37   1.718   1.164   2.883 -0.4015 -0.0139  0.7693
    3SOL     OW   38   3.459   0.526   1.569  0.2465 -0.1788 -0.7199
    3SOL    HW1   39   3.483   0.614   1.599  0.9446 -0.7510  0.4862
    3SOL    HW2   40   3.365   0.519   1.587  0.4990 -0.2332  0.7069
    4SOL     OW   41   2.682   2.338   1.600  0.2000 -0.2462  0.2058
    4SOL    HW1   42   2.691   2.350   1.506  0.4139  0.5326  0.3184
    4SOL    HW2   43   2.755   2.281   1.624 -1.0769 -2.2207 -0.4033
    5SOL     OW   44   4.641   0.235   0.921 -0.1707 -0.0305  0.1410
    5SOL    HW1   45   4.714   0.222   0.982 -0.6105 -0.0888  0.6559
    5SOL    HW2   46   4.586   0.158   0.932 -0.4685  0.1544 -0.0295
    6SOL     OW   47   2.887   2.270   2.968  0.4660  0.1602  0.6100
    6SOL    HW1   48   2.978   2.245   2.980  0.6717  0.8067  0.4121
    6SOL    HW2   49   2.890   2.355   2.926 -0.2342 -0.0102  0.1870
    7SOL     OW   50   2.814   2.464   3.220  0.1945  0.7062 -0.6975
    7SOL    HW1   51   2.757   2.540   3.230 -0.1559  0.3732 -0.0573
    7SOL    HW2   52   2.828   2.455   3.126 -1.5176  0.2868 -0.9336
    8SOL     OW   53   1.193   2.692   1.809  0.2363 -0.1031 -0.1147
    8SOL    HW1   54   1.213   2.640   1.887 -0.0710  0.8457  0.6108
    8SOL    HW2   55   1.278   2.723   1.778  0.4027 -0.8579 -0.4310
    9SOL     OW   56   1.846   4.560   1.970 -0.0929 -0.2302  0.0875
    9SOL    HW1   57   1.814   4.594   1.887 -0.9152 -2.1357 -0.4159
    9SOL    HW2   58   1.769   4.560   2.027  0.2794  0.2772  0.6106
   10SOL     OW   59   1.294   3.748   0.368 -0.2595  0.8788  0.5077
   10SOL    HW1   60   1.310   3.658   0.342 -1.1900  1.0492 -0.6979
   10SOL    HW2   61   1.342   3.757   0.451 -0.0560 -0.6674  0.5915
   11SOL     OW   62   4.007   2.769   2.701  0.9791  0.0603  0.1312
   11SOL    HW1   63   4.097   2.801   2.691  1.0853 -0.6174 -1.4400
   11SOL    HW2   64   3.954   2.849   2.709  1.5169  0.5650 -1.0189
   12SOL     OW   65   0.572   4.288   1.848 -0.1055 -0.0045 -0.1684
   12SOL    HW1   66   0.480   4.314   1.854 -0.0057  0.3026  0.0825
   12SOL    HW2   67   0.600   4.278   1.939  0.3668  0.8573 -0.2051
   13SOL     OW   68   1.638   2.625   0.980 -0.4089  0.2188 -0.3630
   13SOL    HW1   69   1.628   2.684   0.906 -0.1918  2.2525  1.1390
   13SOL    HW2   70   1.659   2.682   1.054  1.2481 -1.8853  0.9108
   14SOL     OW   71   1.638   2.169   2.312  0.0169 -0.5991  0.0483
   14SOL    HW1   72   1.601   2.135   2.393  0.2330 -1.2579 -0.1199
   14SOL    HW2   73   1.617   2.262   2.313  0.2727 -0.5379  0.9993
   15SOL     OW   74   0.317   2.015   2.104  0.6385 -0.1746  0.0845
   15SOL    HW1   75   0.388   2.079   2.098 -0.1969  0.7096 -0.7941
   15SOL    HW2   76   0.316   1.987   2.195  1.8347  0.1201  0.1933
   16SOL     OW   77   4.540   2.897   2.691  0.0438  0.2186 -1.1955
   16SOL    HW1   78   4.575   2.854   2.613 -0.1099 -1.2133 -0.4978
   16SOL    HW2   79   4.558   2.837   2.762  0.0859  1.4600 -0.1161
   17SOL     OW   80   4.291   0.678   1.972 -0.5852  0.3992  0.0923
   17SOL    HW1   81   4.309   0.608   2.034 -1.1991  0.1433 -0.0126
   17SOL    HW2   82   4.376   0.699   1.933 -0.6959 -1.9452 -1.6297
   18SOL     OW   83   1.786   3.672   2.513  0.2364 -0.4657 -0.1193
   18SOL    HW1   84   1.706   3.655   2.562 -1.0018  0.0980 -1.8273
   18SOL    HW2   85   1.767   3.641   2.424  1.2225  1.3611 -1.0302
   19SOL     OW   86   0.143   3.959   0.029 -0.1527 -0.0428  0.2016
   19SOL    HW1   87   0.143   4.049  -0.004 -0.8328  0.6800  2.0560
   19SOL    HW2   88   0.226   3.922  -0.003  0.1659  1.2449 -0.5384
   20SOL     OW   89   3.300   4.461   0.742  0.2879  0.2053  0.0808
   20SOL    HW1   90   3.350   4.512   0.678  0.4720 -2.2611 -1.8940
   20SOL    HW2   91   3.365   4.435   0.808  0.4887  1.2073  0.2980
   21SOL     OW   92   1.255   2.736   2.251  0.7001  0.0143 -0.3403
   21SOL    HW1   93   1.178   2.722   2.307  1.6120  0.1402  1.0146
   21SOL    HW2   94   1.327   2.694   2.299  1.4634 -0.2174 -1.6365
   22SOL     OW   95   2.773   0.897   1.170 -0.4484 -0.4413 -0.5203
   22SOL    HW1   96   2.805   0.822   1.220 -0.4138  0.3608  0.6920
   22SOL    HW2   97   2.696   0.864   1.124  0.2191 -1.5168 -0.9131
   23SOL     OW   98   2.863   0.135   2.021  0.1426  0.2381 -0.2620
   23SOL    HW1   99   2.893   0.202   2.082  0.5300  0.3172 -0.5403
   23SOL    HW2  100   2.938   0.076   2.011 -0.3682 -0.5590  0.4193
   24SOL     OW  101   3.677   4.051   2.294  0.2486 -0.2548 -0.7262
   24SOL    HW1  102   3.757   4.003   2.275  0.5532  0.7900 -2.2292
   24SOL    HW2  103   3.635   4.065   2.209  0.3709  2.4181 -0.4502
   25SOL     OW  104   4.070   1.778   1.471  0.4844  0.4541 -0.6698
   25SOL    HW1  105   4.002   1.837   1.504  0.4720 -0.3563  0.8610
   25SOL    HW2  106   4.149   1.833   1.466  0.4955  0.6169  0.8167
   26SOL     OW  107   1.334   0.516   1.300 -0.0557  0.2589  0.0074
   26SOL    HW1  108   1.305   0.428   1.277  0.2332  0.1826 -0.0749
   26SOL    HW2  109   1.365   0.553   1.218  0.9644 -0.0081  0.2547
   27SOL     OW  110   2.634   2.206   1.139 -0.0895 -0.0658 -0.1155
   27SOL    HW1  111   2.555   2.257   1.122 -0.2933 -0.3495 -0.0317
   27SOL    HW2  112   2.608   2.116   1.122  0.0681 -0.2156  0.4125
   28SOL     OW  113   1.350   0.593   1.017 -0.2351 -0.4004  0.3160
   28SOL    HW1  114   1.280   0.574   0.955  0.0550 -0.3066 -0.0433
   28SOL    HW2  115   1.428   0.602   0.963 -0.1985  0.9291  0.5623
   29SOL     OW  116   1.669   3.307   0.918 -0.1871  0.2984 -0.1262
   29SOL    HW1  117   1.597   3.316   0.981 -0.4500  0.4859 -0.4508
   29SOL    HW2  118   1.700   3.217   0.930 -1.2844 -0.1877 -0.8391
   30SOL     OW  119   0.123   2.186   3.040  0.0230 -0.7406  0.1529
   30SOL    HW1  120   0.148   2.171   3.131  0.8954 -2.2180 -0.3037
   30SOL    HW2  121   0.072   2.108   3.016 -1.1918  0.1608 -0.2968
   31SOL     OW  122   1.761   1.846   0.769  0.5156 -0.5753 -0.0673
   31SOL    HW1  123   1.847   1.856   0.809  0.8315 -1.3013 -0.5389
   31SOL    HW2  124   1.709   1.798   0.835  0.5246 -0.3053  0.1384
   32SOL     OW  125   1.777   3.739   0.551 -0.0428  0.3271  0.7115
   32SOL    HW1  126   1.822   3.823   0.547  0.6611 -0.0720  0.2815
   32SOL    HW2  127   1.834   3.684   0.604 -0.8144  0.3001  1.5451
   33SOL     OW  128   2.954   0.728   0.435  0.1868 -1.0153 -0.4427
   33SOL    HW1  129   2.917   0.814   0.413  2.0033 -0.0605  0.0090
   33SOL    HW2  130   3.012   0.708   0.361  0.7598 -1.2282  0.0583
   34SOL     OW  131   3.960   2.142   0.333  0.6821 -0.1863 -0.2610
   34SOL    HW1  132   3.995   2.071   0.279  1.7910  0.9250 -1.0591
   34SOL    HW2  133   4.038   2.190   0.362 -0.0956  2.2137 -1.8375
   35SOL     OW  134   4.178   0.162   1.525  0.5191 -0.1287 -0.1604
   35SOL    HW1  135   4.134   0.205   1.451  1.8626 -0.5740 -1.2697
   35SOL    HW2  136   4.221   0.234   1.572  1.3802 -0.0385 -1.0438
   36SOL     OW  137   2.863   0.703   1.356 -0.2083  0.4386 -0.0819
   36SOL    HW1  138   2.797   0.679   1.421  0.6442  1.8518  1.3795
   36SOL    HW2  139   2.930   0.750   1.406  1.6530 -0.4665 -1.6049
   37SOL     OW  140   1.078   4.635   0.161 -0.3539 -0.0609  0.0011
   37SOL    HW1  141   1.123   4.696   0.101  0.6771 -1.3594 -0.5993
   37SOL    HW2  142   1.109   4.549   0.134 -1.5146 -0.8347  1.0668
   38SOL     OW  143   0.321   0.299   1.412 -0.1338  0.0338 -0.1496
   38SOL    HW1  144   0.279   0.374   1.371  0.8100  0.8406  0.3344
   38SOL    HW2  145   0.412   0.325   1.424  0.8775 -2.0843 -2.2242
   39SOL     OW  146   2.604   3.030   0.906 -0.0259 -0.4781  0.0916
   39SOL    HW1  147   2.559   3.100   0.953  0.9647  0.1089  0.2093
   39SOL    HW2  148   2.697   3.050   0.917  0.2587 -1.3217 -0.6315
   40SOL     OW  149   3.193   3.300   0.372  0.1265 -0.3554  0.1861
   40SOL    HW1  150   3.167   3.278   0.283  1.0227  0.1052 -0.2018
   40SOL    HW2  151   3.174   3.221   0.423  2.5899 -1.8234 -1.0176
   41SOL     OW  152   0.934   3.826   2.683  0.2004 -0.8676  0.5024
   41SOL    HW1  153   0.927   3.817   2.778  2.6299  2.5664  1.2320
   41SOL    HW2  154   0.844   3.842   2.653 -0.4242 -0.3175  2.5083
   42SOL     OW  155   1.383   4.634   0.444  0.1307 -0.3160 -0.3242
   42SOL    HW1  156   1.405   4.612   0.534  1.1521  1.6122 -0.0545
   42SOL    HW2  157   1.287   4.639   0.444  0.1494  0.6151  0.9265
   43SOL     OW  158   1.672   4.283   0.953  0.3966 -0.1778  0.4664
   43SOL    HW1  159   1.586   4.281   0.910  0.5429  0.6636  0.1045
   43SOL    HW2  160   1.664   4.351   1.019  0.2858 -1.2294  1.5551
   44SOL     OW  161   3.862   3.918   3.120 -0.2580  0.7490 -0.2708
   44SOL    HW1  162   3.841   3.932   3.212  2.9514 -0.5478  0.8312
   44SOL    HW2  163   3.867   3.822   3.111 -1.1085  0.8293 -1.9898
   45SOL     OW  164   2.060   3.657   0.296  0.3613 -0.3773  0.2728
   45SOL    HW1  165   2.131   3.656   0.360  1.2654 -0.0116 -0.6880
   45SOL    HW2  166   2.003   3.585   0.322  2.2950 -2.2082 -0.2152
   46SOL     OW  167   3.964   4.045   1.252 -0.3098 -0.0722  0.4105
   46SOL    HW1  168   3.901   4.054   1.324  0.9449 -1.4757  1.7399
   46SOL    HW2  169   4.018   3.970   1.276  2.2457  1.4019 -0.3890
   47SOL     OW  170   0.239   3.103   3.210 -0.3802  0.7376  0.0136
   47SOL    HW1  171   0.208   3.193   3.220 -1.3130  0.4892 -0.6454
   47SOL    HW2  172   0.253   3.092   3.116  0.2755  0.3602  0.1456
   48SOL     OW  173   1.244   2.236   2.299 -0.7586  0.4691 -0.0719
   48SOL    HW1  174   1.205   2.287   2.370 -0.0989  1.3474 -0.3329
   48SOL    HW2  175   1.334   2.268   2.293 -0.0850 -1.2664  0.2776
   49SOL     OW  176   1.397   3.922   1.328  0.1956 -0.1387  0.2711
   49SOL    HW1  177   1.451   3.967   1.262  0.8725  0.3302  1.1265
   49SOL    HW2  178   1.344   3.992   1.366  0.1219 -0.3326  0.5244
   50SOL     OW  179   2.074   2.878   2.641  0.5379 -0.6981 -0.0951
   50SOL    HW1  180   2.154   2.906   2.597  0.0650  0.7728 -0.1045
   50SOL    HW2  181   2.099   2.803   2.694  1.8860 -0.3360 -0.1940
   51SOL     OW  182   0.763   3.255   1.659 -0.0168  0.1448 -0.1625
   51SOL    HW1  183   0.822   3.237   1.586 -1.8075  1.5300 -2.0909
   51SOL    HW2  184   0.675   3.249   1.621 -1.0361  0.6983  1.9385
   52SOL     OW  185   3.570   2.506   1.201  0.1148 -0.3325 -0.0268
   52SOL    HW1  186   3.633   2.472   1.138 -2.4474 -2.3803 -1.6530
   52SOL    HW2  187   3.597   2.467   1.285  0.4419 -1.9933 -0.8640
   53SOL     OW  188   3.856   2.932   0.871  0.5599 -0.3192  0.3839
   53SOL    HW1  189   3.862   2.867   0.941  2.1031  0.3210  0.9119
   53SOL    HW2  190   3.921   2.998   0.895 -0.3612  0.9896 -0.5772
   54SOL     OW  191   1.934   1.245   0.273 -0.1576  0.0617  0.8032
   54SOL    HW1  192   1.915   1.170   0.329  0.0202 -0.8500 -0.3225
   54SOL    HW2  193   2.029   1.255   0.276 -0.2095  0.4612  1.2162
   55SOL     OW  194   3.746   1.698   0.269 -0.3565  0.6515  0.2755
   55SOL    HW1  195   3.662   1.678   0.228  0.1508 -0.1144 -0.4128
   55SOL    HW2  196   3.735   1.668   0.360 -1.3068  1.8948  0.5964
   56SOL     OW  197   0.722   1.984   0.781 -0.1300  0.1692  0.2101
   56SOL    HW1  198   0.736   2.078   0.768  2.6969 -0.3633 -1.2800
   56SOL    HW2  199   0.650   1.962   0.721  0.6080  1.0157 -1.0211
   57SOL     OW  200   1.359   2.372   0.975 -0.0131  0.1166  0.1411
   57SOL    HW1  201   1.327   2.461   0.962  0.7973  0.2225 -1.3021
   57SOL    HW2  202   1.291   2.330   1.029  0.4311  2.0657  2.3475
   58SOL     OW  203   2.768   1.906   2.521  0.2151 -0.3312 -0.1529
   58SOL    HW1  204   2.808   1.829   2.562  1.2134  0.3117  0.1073
   58SOL    HW2  205   2.811   1.913   2.436 -0.6571 -0.6788 -0.6419
   59SOL     OW  206   2.343   1.348   3.188 -0.3310 -0.5438  0.1458
   59SOL    HW1  207   2.283   1.363   3.262 -2.1500 -0.1777 -1.3284
   59SOL    HW2  208   2.422   1.312   3.228 -0.3691  1.6879  2.5383
   60SOL     OW  209   3.398   3.307   2.402  0.1049  0.1380  0.3323
   60SOL    HW1  210   3.385   3.400   2.387 -2.7615 -0.3199 -0.6093
   60SOL    HW2  211   3.409   3.269   2.314  1.4698 -0.4292  0.7151
   61SOL     OW  212   0.123   3.691   3.170  1.0859  0.1451  0.0598
   61SOL    HW1  213   0.206   3.737   3.159  2.7376 -1.8257  2.9767
   61SOL    HW2  214   0.134   3.610   3.119 -0.3416  1.1213 -1.9749
   62SOL     OW  215   1.418   3.428   2.366  0.3597 -0.2773 -0.0621
   62SOL    HW1  216   1.501   3.414   2.320  0.5536 -1.3181  0.5703
   62SOL    HW2  217   1.439   3.413   2.458 -0.5041 -0.3790  0.1274
   63SOL     OW  218   0.968   0.266   0.851  0.0365 -0.2897 -0.1134
   63SOL    HW1  219   1.021   0.262   0.771  1.0476  0.6908  0.4680
   63SOL    HW2  220   0.888   0.217   0.830  0.0028  0.4601 -1.9290
   64SOL     OW  221   4.328   0.249   2.284  0.1393  0.0598  0.0215
   64SOL    HW1  222   4.298   0.160   2.267  1.8304 -0.6974  0.8291
   64SOL    HW2  223   4.308   0.297   2.203  0.1171 -1.2924 -0.7951
   65SOL     OW  224   3.759   3.284   0.297 -0.0858  0.1280  0.1135
   65SOL    HW1  225   3.721   3.362   0.337  1.2033 -0.5749  2.9745
   65SOL    HW2  226   3.845   3.275   0.338  0.9532 -1.3113 -2.1443
   66SOL     OW  227   1.268   1.013   0.306 -0.1068 -0.5163 -0.3100
   66SOL    HW1  228   1.298   1.041   0.220 -1.0832 -1.9310 -1.1455
   66SOL    HW2  229   1.255   0.919   0.298  0.5096 -0.8162  1.6168
   67SOL     OW  230   1.406   0.963   2.189 -0.1444  0.3197 -0.5014
   67SOL    HW1  231   1.451   0.919   2.117  0.0570  0.3356 -0.3851
   67SOL    HW2  232   1.346   0.896   2.224  1.7754 -0.6524  1.1481
   68SOL     OW  233   0.854   3.619   1.289  0.2426 -0.0579  0.1025
   68SOL    HW1  234   0.900   3.649   1.368  1.4020  0.8850 -0.8880
   68SOL    HW2  235   0.780   3.680   1.280  1.1595  1.0159 -0.5149
   69SOL     OW  236   2.613   0.819   0.508  0.4582  0.2402  0.2684
   69SOL    HW1  237   2.668   0.779   0.441  0.2909  0.0207  0.2632
   69SOL    HW2  238   2.657   0.902   0.528  1.1883 -0.2605  0.7949
   70SOL     OW  239   2.006   0.750   2.640 -0.3252 -0.1200  0.8943
   70SOL    HW1  240   2.068   0.704   2.695  0.4671 -1.0647 -0.7027
   70SOL    HW2  241   1.937   0.686   2.622  0.3180 -0.4500 -0.5877
   71SOL     OW  242   0.306   3.170   2.471 -0.3998 -0.0797 -0.4257
   71SOL    HW1  243   0.369   3.170   2.399 -2.4929 -2.0596 -2.4213
   71SOL    HW2  244   0.288   3.077   2.487 -1.4994  0.3865  1.3021
   72SOL     OW  245   0.727   1.560   1.765  0.6430  0.3618 -0.0373
   72SOL    HW1  246   0.818   1.561   1.735  0.3033 -0.6151 -1.2286
   72SOL    HW2  247   0.699   1.469   1.753 -0.9307  0.9332 -1.1652
   73SOL     OW  248   3.078   0.223   2.514  0.4290 -0.3704 -0.1634
   73SOL    HW1  249   3.086   0.128   2.502 -0.6964 -0.4606 -0.3618
   73SOL    HW2  250   3.150   0.260   2.463  1.1811 -1.1262  0.3142
   74SOL     OW  251   3.300   0.563   2.495  0.1935 -0.0472  0.6733
   74SOL    HW1  252   3.312   0.513   2.575  0.3557 -1.5798 -0.2776
   74SOL    HW2  253   3.238   0.632   2.519  1.4664  0.5302  2.5134
   75SOL     OW  254   1.466   0.308   1.769 -0.1303 -0.0716  0.7030
   75SOL    HW1  255   1.535   0.242   1.770  0.0483  0.1145  1.3664
   75SOL    HW2  256   1.508   0.386   1.731 -0.0597 -0.0424  0.8427
   76SOL     OW  257   0.111   0.630   1.547 -0.6114  0.1797 -0.2073
   76SOL    HW1  258   0.139   0.567   1.481  0.3542  0.0123  0.3484
   76SOL    HW2  259   0.167   0.706   1.532 -2.3244  1.2914 -1.4247
   77SOL     OW  260   4.534   4.414   1.943  0.2895  0.5031  0.1000
   77SOL    HW1  261   4.455   4.401   1.996  0.8757 -1.4876  0.5947
   77SOL    HW2  262   4.522   4.355   1.869  0.8685  0.9385 -0.3440
   78SOL     OW  263   0.714   1.271   1.694 -0.0494  0.2471 -0.2934
   78SOL    HW1  264   0.627   1.234   1.706 -0.3153  0.8022 -0.5165
   78SOL    HW2  265   0.767   1.230   1.764 -0.5480  0.1314  0.0209
   79SOL     OW  266   2.698   1.203   2.113  0.0613 -0.2531 -0.1840
   79SOL    HW1  267   2.784   1.242   2.097 -1.0792  2.3858 -0.4251
   79SOL    HW2  268   2.672   1.168   2.028  0.7959 -0.8767 -0.1616
   80SOL     OW  269   3.240   1.554   3.264  0.5782 -0.0997  0.2742
   80SOL    HW1  270   3.232   1.464   3.294  1.3271 -0.8565 -1.6440
   80SOL    HW2  271   3.161   1.570   3.214  0.6827  0.1380  0.1826
   81SOL     OW  272   0.150   1.387   2.155 -0.5730  0.1524 -0.3853
   81SOL    HW1  273   0.185   1.319   2.212  2.2258  0.6953 -1.3101
   81SOL    HW2  274   0.159   1.352   2.066  0.4672  1.4902 -0.8433
   82SOL     OW  275   0.556   2.846   2.062  0.2388 -0.3624  0.5822
   82SOL    HW1  276   0.605   2.915   2.108  1.2839 -0.5885 -0.1489
   82SOL    HW2  277   0.542   2.881   1.974  1.5070 -1.3861 -0.0574
   83SOL     OW  278   1.161   1.764   2.143 -0.2394  1.0836 -0.0507
   83SOL    HW1  279   1.081   1.814   2.162 -0.3108  1.3228 -0.9473
   83SOL    HW2  280   1.229   1.807   2.196 -0.6751  0.9402  0.6412
   84SOL     OW  281   2.726   3.246   1.808  0.6427 -0.0828 -0.2431
   84SOL    HW1  282   2.750   3.337   1.789  0.4414  0.0548  0.1400
   84SOL    HW2  283   2.724   3.203   1.723 -0.3628  0.5524 -0.5663
   85SOL     OW  284   0.357   3.115   0.086 -0.3404  0.0108 -0.1025
   85SOL    HW1  285   0.301   3.184   0.123  0.9847  0.8297  0.4511
   85SOL    HW2  286   0.375   3.057   0.159 -0.8975 -0.5748 -0.4145
   86SOL     OW  287   2.781   1.930   1.438 -0.4697 -0.4100 -0.1031
   86SOL    HW1  288   2.742   1.904   1.521  0.9486 -0.7821  0.4806
   86SOL    HW2  289   2.770   1.854   1.381  0.9785 -1.2109  0.6368
   87SOL     OW  290   3.501   2.138   0.522  0.4748 -0.5592  0.2619
   87SOL    HW1  291   3.425   2.084   0.542 -0.3428  0.1935 -0.7115
   87SOL    HW2  292   3.470   2.199   0.455  1.9085 -0.1564 -0.0631
   88SOL     OW  293   0.830   1.397   1.468  0.4243  0.1464  0.2858
   88SOL    HW1  294   0.874   1.324   1.425  0.4148  0.5925 -0.5097
   88SOL    HW2  295   0.786   1.358   1.543 -0.6576 -0.9261 -0.8437
   89SOL     OW  296   4.210   0.164   0.624  0.3190 -0.3834  0.6360
   89SOL    HW1  297   4.183   0.198   0.538  2.5328  1.6218  0.6335
   89SOL    HW2  298   4.281   0.104   0.604  0.8265  0.0742  1.0323
   90SOL     OW  299   0.359   2.594   0.015 -0.1791 -0.4533 -0.1816
   90SOL    HW1  300   0.408   2.546  -0.051 -0.3205  0.2990 -0.8405
   90SOL    HW2  301   0.394   2.562   0.098 -1.3320 -2.8525 -0.5318
   91SOL     OW  302   2.068   1.055   1.960  0.8685 -0.1147  1.0421
   91SOL    HW1  303   1.995   1.057   2.023  0.8253  1.3040  0.9725
   91SOL    HW2  304   2.051   1.129   1.901  2.9847  1.0073  1.7329
   92SOL     OW  305   1.091   0.916   1.020 -0.3998  0.6965  0.3258
   92SOL    HW1  306   1.004   0.886   0.994 -0.7075  0.6549  1.3652
   92SOL    HW2  307   1.116   0.858   1.092  0.3960  0.8513  0.1840
   93SOL     OW  308   4.205   0.826   0.614 -0.5090  0.5690 -0.5909
   93SOL    HW1  309   4.268   0.828   0.686 -0.0691 -2.2950 -0.7945
   93SOL    HW2  310   4.121   0.806   0.655 -0.3375 -0.6226 -0.7896
   94SOL     OW  311   3.874   3.795   2.665  0.3421  0.0504  0.0333
   94SOL    HW1  312   3.917   3.881   2.661 -2.7258  1.6950 -0.2769
   94SOL    HW2  313   3.872   3.766   2.574  1.0897 -0.2417  0.0985
   95SOL     OW  314   4.583   3.217   2.957  0.0238  0.2321 -0.7091
   95SOL    HW1  315   4.502   3.233   2.908 -0.5873 -0.0863  0.1569
   95SOL    HW2  316   4.554   3.208   3.048  0.9193 -0.8171 -0.4979
   96SOL     OW  317   0.681   1.915   1.791  0.4105  0.0489  0.1310
   96SOL    HW1  318   0.755   1.862   1.820  1.4177  1.1184 -0.3966
   96SOL    HW2  319   0.658   1.968   1.867  0.0761 -0.3729  0.3342
   97SOL     OW  320   4.121   3.829   1.321  0.9163 -0.0833  0.4287
   97SOL    HW1  321   4.097   3.743   1.355  2.0794 -0.1247  1.2117
   97SOL    HW2  322   4.196   3.856   1.374  1.0703  1.0685 -0.3270
   98SOL     OW  323   1.047   0.584   1.799  0.2256 -0.3280 -0.6965
   98SOL    HW1  324   1.111   0.655   1.794  1.9362 -1.8488 -1.4025
   98SOL    HW2  325   0.978   0.610   1.737  0.8515  0.6738 -0.9935
   99SOL     OW  326   0.435   2.581   1.397  0.2532 -0.1724  0.2589
   99SOL    HW1  327   0.390   2.506   1.358 -1.9176  0.5267  1.2654
   99SOL    HW2  328   0.527   2.567   1.376 -0.5570 -0.3918 -4.2134
  100SOL     OW  329   1.925   2.047   3.127  0.6144  0.3512  0.0767
  100SOL    HW1  330   1.922   1.960   3.089 -1.7186  0.0031  0.9017
  100SOL    HW2  331   1.879   2.103   3.065 -3.5404 -0.2865  2.2073
  101SOL     OW  332   2.540   4.319   3.102 -0.0210  0.0928 -0.3343
  101SOL    HW1  333   2.541   4.273   3.186 -0.4933  0.5954 -0.0493
  101SOL    HW2  334   2.632   4.338   3.085 -0.0041  0.9808  0.6267
  102SOL     OW  335   3.924   3.997   0.922 -0.0148 -0.1162  0.0555
  102SOL    HW1  336   3.877   3.946   0.988  0.8640 -1.5402 -0.3659
  102SOL    HW2  337   4.015   3.997   0.953 -0.0846  1.8563  0.4099
  103SOL     OW  338   1.893   1.065   0.452  0.0258 -0.0943  0.2156
  103SOL    HW1  339   1.888   1.100   0.541  0.0897  1.9401 -0.5338
  103SOL    HW2  340   1.972   1.011   0.452 -1.4628 -2.4873  2.1162
  104SOL     OW  341   4.594   4.032   2.894 -0.3071  1.1131  0.5660
  104SOL    HW1  342   4.549   3.968   2.838  0.7542  0.6398  0.2233
  104SOL    HW2  343   4.626   4.099   2.833  1.3912  0.2766  0.4902
  105SOL     OW  344   1.231   0.258   2.210 -0.2467 -0.5120  0.3963
  105SOL    HW1  345   1.277   0.304   2.139 -0.6987 -2.1954 -1.0721
  105SOL    HW2  346   1.164   0.319   2.238 -0.2022  0.1342 -0.8118
  106SOL     OW  347   3.009   3.357   0.983 -0.1001  0.1268 -0.4451
  106SOL    HW1  348   3.040   3.353   0.892  0.2749 -0.4204 -0.2981
  106SOL    HW2  349   2.977   3.268   1.001  1.1634 -0.1733  0.4242
  107SOL     OW  350   2.240   2.489   2.216 -0.0046 -0.2178  1.5031
  107SOL    HW1  351   2.304   2.511   2.148 -0.6957 -1.3299  0.4490
  107SOL    HW2  352   2.219   2.397   2.201 -0.8294 -0.2462  2.6857
  108SOL     OW  353   3.496   3.673   1.227 -0.2079 -0.1051 -0.1815
  108SOL    HW1  354   3.456   3.598   1.272  0.0443 -0.4066 -0.4519
  108SOL    HW2  355   3.437   3.746   1.245  1.3684  0.5071  3.1151
  109SOL     OW  356   0.996   4.141   0.083 -0.1909  0.3499 -0.6639
  109SOL    HW1  357   1.074   4.146   0.028 -0.2501 -1.6900 -0.9976
  109SOL    HW2  358   0.968   4.050   0.077 -1.1045  0.4360  1.5290
  110SOL     OW  359   0.287   3.505   2.376 -0.7321 -0.0918 -0.4542
  110SOL    HW1  360   0.238   3.427   2.401  0.5482 -1.4422 -1.9696
  110SOL    HW2  361   0.320   3.486   2.288  1.8460  1.0714  0.1680
  111SOL     OW  362   0.465   4.334   2.374 -0.1920  0.0590  0.4842
  111SOL    HW1  363   0.431   4.283   2.300 -1.0101  1.5226 -0.2132
  111SOL    HW2  364   0.559   4.318   2.373 -0.2802 -0.5119 -0.4378
  112SOL     OW  365   0.815   1.013   2.920  0.0263 -0.1559  0.3293
  112SOL    HW1  366   0.792   1.019   2.827  0.0935 -0.3867  0.2955
  112SOL    HW2  367   0.890   0.953   2.922 -1.3512 -1.9570  0.7527
  113SOL     OW  368   0.274   4.055   2.390 -0.0707  0.0302 -0.3738
  113SOL    HW1  369   0.181   4.075   2.401  0.3396  2.9155 -1.1547
  113SOL    HW2  370   0.310   4.134   2.350  2.8198 -0.7902  0.3956
  114SOL     OW  371   0.410   4.167   2.793  0.2070  0.0529  0.1297
  114SOL    HW1  372   0.388   4.082   2.756 -2.4345  0.3787  0.7313
  114SOL    HW2  373   0.441   4.147   2.882  1.3829 -0.3743 -0.3657
  115SOL     OW  374   4.170   2.254   0.476  0.1824 -0.1089 -0.2193
  115SOL    HW1  375   4.151   2.347   0.491 -1.5218 -0.4984  0.1730
  115SOL    HW2  376   4.226   2.229   0.549  0.9481  0.6749 -0.5115
  116SOL     OW  377   2.041   4.534   2.589  0.1125  0.3169 -0.3150
  116SOL    HW1  378   1.965   4.578   2.628  0.4027  0.2155  0.3763
  116SOL    HW2  379   2.115   4.561   2.643  0.6719  0.8740 -1.3280
  117SOL     OW  380   1.388   4.332   3.179  0.1665  0.8430 -0.1977
  117SOL    HW1  381   1.342   4.258   3.141 -0.9213  0.9246  0.8879
  117SOL    HW2  382   1.361   4.333   3.271  3.1776  0.2457  0.8160
  118SOL     OW  383   0.250   0.766   1.263 -0.0123 -0.3949 -0.0210
  118SOL    HW1  384   0.239   0.830   1.193  0.8900 -2.1712 -1.8661
  118SOL    HW2  385   0.344   0.764   1.281  0.1005 -1.7959 -0.6188
  119SOL     OW  386   0.570   2.782   0.974 -0.2261 -0.4380  0.3533
  119SOL    HW1  387   0.596   2.856   1.030  0.6669  0.3960 -1.0964
  119SOL    HW2  388   0.502   2.819   0.917  0.1729 -0.7523 -0.3276
  120SOL     OW  389   0.659   3.874   3.171  0.4147 -0.3870  0.1781
  120SOL    HW1  390   0.637   3.864   3.264 -3.1775  1.5484 -0.2842
  120SOL    HW2  391   0.754   3.888   3.170  0.6481 -0.9638  3.4744
  121SOL     OW  392   3.444   2.064   3.095 -0.6141  0.4312  0.1308
  121SOL    HW1  393   3.494   1.983   3.087 -0.4220  0.5735 -0.1137
  121SOL    HW2  394   3.478   2.106   3.174 -0.8477  0.1836  0.3670
  122SOL     OW  395   0.142   1.566   1.512  0.1944 -0.1811  0.5900
  122SOL    HW1  396   0.143   1.579   1.418 -2.2661 -0.6051  0.4523
  122SOL    HW2  397   0.128   1.472   1.523 -0.4554 -0.0007  1.3669
  123SOL     OW  398   3.765   0.374   1.388  0.1765  0.2218 -0.2552
  123SOL    HW1  399   3.847   0.416   1.415  0.1978  0.8508 -1.2295
  123SOL    HW2  400   3.732   0.333   1.467  0.6429  1.2902  0.5269
  124SOL     OW  401   4.269   1.146   0.131  0.4519  0.0115 -0.0585
  124SOL    HW1  402   4.207   1.185   0.069 -0.0940 -1.8015 -0.7273
  124SOL    HW2  403   4.246   1.185   0.216 -0.4037  0.7047 -0.5858
  125SOL     OW  404   4.615   0.901   1.447 -0.0719 -0.1588 -0.9722
  125SOL    HW1  405   4.520   0.899   1.447 -0.0521 -1.4013 -1.5358
  125SOL    HW2  406   4.642   0.817   1.410  1.2266  0.9914 -2.8122
  126SOL     OW  407   1.246   3.135   1.078  0.1385  0.7872  0.0251
  126SOL    HW1  408   1.249   3.168   0.988 -1.9035 -0.3042 -0.5035
  126SOL    HW2  409   1.171   3.180   1.117  0.4824  0.6020  0.9151
  127SOL     OW  410   4.079   4.566   0.914  0.0973  0.1268 -0.3038
  127SOL    HW1  411   4.147   4.526   0.968 -0.8854  0.1755  1.0202
  127SOL    HW2  412   4.065   4.652   0.954 -0.3814  0.3191 -0.8812
  128SOL     OW  413   2.077   1.813   3.061  0.8602 -0.2515 -0.2288
  128SOL    HW1  414   2.083   1.762   3.142 -0.8316  2.3505  1.7216
  128SOL    HW2  415   2.072   1.748   2.991 -0.3884 -2.7048  1.9882
  129SOL     OW  416   0.656   2.265   2.451 -0.2179 -0.3749 -0.3077
  129SOL    HW1  417   0.572   2.228   2.477 -0.6509  1.5293  1.2582
  129SOL    HW2  418   0.689   2.308   2.530  1.4188  0.3775 -1.3336
  130SOL     OW  419   4.216   3.664   1.649  0.2327 -0.1017  0.5084
  130SOL    HW1  420   4.277   3.715   1.597  1.6667 -0.6588  1.5576
  130SOL    HW2  421   4.248   3.673   1.739 -2.1397  0.8250  1.3324
  131SOL     OW  422   2.876   4.600   3.212 -0.7683  0.5095  0.1248
  131SOL    HW1  423   2.873   4.627   3.121 -2.0684  0.2028  0.0522
  131SOL    HW2  424   2.957   4.639   3.246 -1.4678  2.6785 -0.5257
  132SOL     OW  425   1.987   2.039   1.257 -0.0128  0.0318 -0.0758
  132SOL    HW1  426   2.052   2.103   1.287 -0.0522 -0.3695  0.9026
  132SOL    HW2  427   1.904   2.072   1.289 -0.0741 -0.3389  0.1543
  133SOL     OW  428   1.303   2.293   0.470 -0.0451  0.3063  0.5050
  133SOL    HW1  429   1.349   2.338   0.541  2.5082  0.1871 -0.9652
  133SOL    HW2  430   1.320   2.200   0.484  0.1898  0.2581 -0.0595
  134SOL     OW  431   2.178   3.724   1.392  0.3988  0.0630 -1.1516
  134SOL    HW1  432   2.150   3.815   1.387 -0.9958 -0.4020 -2.5833
  134SOL    HW2  433   2.253   3.719   1.332  1.9562  0.7051  0.6273
  135SOL     OW  434   0.578   0.571   1.013 -1.2433 -0.0091  0.0498
  135SOL    HW1  435   0.619   0.503   1.067 -1.1081  0.1674  0.1713
  135SOL    HW2  436   0.485   0.548   1.012 -1.1179 -0.5012 -0.3619
  136SOL     OW  437   1.078   4.503   1.674  0.0513 -0.1827  0.3068
  136SOL    HW1  438   1.075   4.520   1.580 -0.0016 -2.1972 -0.0800
  136SOL    HW2  439   1.170   4.485   1.692 -0.3927 -3.4571 -0.1192
  137SOL     OW  440   3.922   2.510   1.548  0.0114  0.5908  0.1202
  137SOL    HW1  441   3.849   2.566   1.521 -0.2903  1.2756  2.1678
  137SOL    HW2  442   3.896   2.478   1.635  0.7403 -1.7627 -0.4479
  138SOL     OW  443   4.144   1.175   0.384  0.4782  0.2990  0.0421
  138SOL    HW1  444   4.079   1.116   0.423 -0.6787  1.9227  0.6841
  138SOL    HW2  445   4.228   1.138   0.409 -0.2175 -0.4177  1.4588
  139SOL     OW  446   3.173   0.702   0.643  0.1161 -0.5592  0.6848
  139SOL    HW1  447   3.147   0.612   0.621 -1.1502  0.2815 -1.5601
  139SOL    HW2  448   3.099   0.756   0.615  2.1247  1.4958 -1.0295
  140SOL     OW  449   4.189   4.461   0.642  0.6129 -0.1034 -0.2581
  140SOL    HW1  450   4.138   4.516   0.583  0.3410  0.8364  0.8353
  140SOL    HW2  451   4.151   4.476   0.729  0.9812 -1.4919  0.1719
  141SOL     OW  452   3.353   1.849   0.298  0.1678  0.2172  0.2564
  141SOL    HW1  453   3.376   1.762   0.264  1.3971  0.5508  0.1987
  141SOL    HW2  454   3.265   1.838   0.333  0.6684 -1.3118  1.1269
  142SOL     OW  455   1.051   2.365   1.923 -0.1552 -0.0474  0.1214
  142SOL    HW1  456   1.143   2.376   1.898  0.3144 -0.3746  1.5850
  142SOL    HW2  457   1.054   2.305   1.998 -1.5431  0.1278  0.3424
  143SOL     OW  458   1.613   2.825   2.517 -0.0318 -0.6393  0.2286
  143SOL    HW1  459   1.700   2.861   2.502 -0.3971  0.5980  0.9852
  143SOL    HW2  460   1.561   2.899   2.547 -1.6524 -1.0829 -1.2968
  144SOL     OW  461   0.823   2.961   2.783 -0.1243  0.2541 -0.2702
  144SOL    HW1  462   0.871   2.907   2.846  0.0259  1.4644  0.6820
  144SOL    HW2  463   0.748   2.994   2.832 -0.6278  0.3114 -1.0593
  145SOL     OW  464   0.345   2.433   2.176 -0.2321  0.1766 -0.5139
  145SOL    HW1  465   0.327   2.440   2.082  2.4768  1.5902 -1.0374
  145SOL    HW2  466   0.402   2.507   2.195 -0.7976  0.0021  2.3228
  146SOL     OW  467   1.349   3.643   1.371 -0.5402 -0.2585  0.2491
  146SOL    HW1  468   1.355   3.736   1.349 -1.8948  0.0072  0.9102
  146SOL    HW2  469   1.358   3.640   1.466 -1.8182 -0.6434  0.3786
  147SOL     OW  470   0.008   0.027   1.943 -0.1333  0.6597  0.2475
  147SOL    HW1  471   0.089  -0.005   1.981 -0.1587 -0.2301 -0.4400
  147SOL    HW2  472  -0.059  -0.036   1.970 -0.3984  0.7797 -0.1086
  148SOL     OW  473   1.253   4.513   2.008  0.5642  0.2594  0.5137
  148SOL    HW1  474   1.300   4.521   2.091  0.1995  0.3239  0.7181
  148SOL    HW2  475   1.258   4.420   1.986 -0.0789  0.0861  1.0576
  149SOL     OW  476   2.743   3.412   1.312 -0.0104  0.1632 -0.4333
  149SOL    HW1  477   2.659   3.442   1.348 -0.4425 -0.4136 -0.9414
  149SOL    HW2  478   2.808   3.463   1.360 -0.7205  3.0401 -2.2656
  150SOL     OW  479   4.359   0.917   0.050  0.1472 -0.1025 -0.2277
  150SOL    HW1  480   4.349   1.004   0.090 -1.1042 -0.3633  0.0448
  150SOL    HW2  481   4.417   0.932  -0.024  0.0864  0.9408 -0.0822
  151SOL     OW  482   0.969   4.179   3.259  0.0178 -0.0065 -0.0182
  151SOL    HW1  483   1.035   4.247   3.258 -0.7758  0.7835 -0.4327
  151SOL    HW2  484   0.887   4.225   3.276 -0.3075 -1.0817  1.5597
  152SOL     OW  485   4.165   2.869   0.389  0.3642 -0.1801 -0.4550
  152SOL    HW1  486   4.078   2.836   0.413  0.4379  0.0564  0.1640
  152SOL    HW2  487   4.226   2.803   0.421  0.4347 -0.1634 -0.5528
  153SOL     OW  488   3.297   3.607   2.952 -0.1152  0.1290 -0.2493
  153SOL    HW1  489   3.233   3.583   3.019 -2.0399 -3.6612 -3.0941
  153SOL    HW2  490   3.301   3.703   2.957 -3.7388  0.3598  2.1019
  154SOL     OW  491   3.363   0.022   0.534  0.4024 -0.6866 -0.2660
  154SOL    HW1  492   3.447   0.031   0.490 -0.8050  2.5388 -2.3304
  154SOL    HW2  493   3.299   0.018   0.463 -1.2632 -3.7831  1.2213
  155SOL     OW  494   0.581   3.946   0.372 -0.6500 -0.0459  0.7848
  155SOL    HW1  495   0.512   3.890   0.409 -0.9918  0.9614  1.7548
  155SOL    HW2  496   0.623   3.892   0.306 -1.9065 -0.9421  0.6740
  156SOL     OW  497   3.538   2.495   3.266  0.0619  0.4826 -0.2376
  156SOL    HW1  498   3.564   2.469   3.177  0.5287  0.7131 -0.1709
  156SOL    HW2  499   3.561   2.588   3.271 -1.0275  0.7732 -0.2675
  157SOL     OW  500   3.332   1.972   2.546 -0.7580 -0.3015 -0.1433
  157SOL    HW1  501   3.358   1.883   2.521  0.3513  0.1228 -0.5740
  157SOL    HW2  502   3.303   1.963   2.637  0.8465 -0.8583  0.3497
  158SOL     OW  503   2.885   0.421   1.359 -0.3318 -0.0130 -0.2278
  158SOL    HW1  504   2.914   0.368   1.284 -0.9705  2.5738 -2.4637
  158SOL    HW2  505   2.957   0.484   1.372 -0.6462  0.1519  0.7247
  159SOL     OW  506   0.187   1.468   0.020 -0.3044 -0.2871  0.0573
  159SOL    HW1  507   0.193   1.402   0.089  0.5336 -0.1342  0.1397
  159SOL    HW2  508   0.166   1.549   0.067 -4.3561 -0.9440 -0.2889
  160SOL     OW  509   0.671   3.814   1.256 -0.2002 -0.0362  0.0752
  160SOL    HW1  510   0.601   3.771   1.207  0.0832 -0.0429 -0.3271
  160SOL    HW2  511   0.626   3.866   1.322 -0.5572 -1.7655  1.2893
  161SOL     OW  512   1.510   4.141   2.387 -0.3107 -0.3735 -0.2801
  161SOL    HW1  513   1.571   4.076   2.353 -0.1613 -0.8493  0.8512
  161SOL    HW2  514   1.425   4.098   2.385 -0.2639 -0.4968  0.1475
  162SOL     OW  515   4.604   0.325   0.304  0.0927 -0.0547 -0.2377
  162SOL    HW1  516   4.614   0.400   0.363 -0.1769 -0.0988 -0.1346
  162SOL    HW2  517   4.649   0.253   0.348  2.1367  0.5206 -1.2605
  163SOL     OW  518   2.254   3.253   1.841 -0.1658  0.2532 -0.0075
  163SOL    HW1  519   2.284   3.254   1.750  1.2679  2.0579  0.4275
  163SOL    HW2  520   2.308   3.185   1.883  0.7190  0.9104 -0.0532
  164SOL     OW  521   0.835   3.553   0.567 -0.0494 -0.2920  0.3042
  164SOL    HW1  522   0.887   3.507   0.501  0.4632  0.5272  0.1234
  164SOL    HW2  523   0.753   3.503   0.571 -0.7541  0.5112 -2.1095
  165SOL     OW  524   1.784   2.427   0.806 -0.1545  0.4206 -0.1618
  165SOL    HW1  525   1.846   2.441   0.878  1.8000  0.4332 -1.7605
  165SOL    HW2  526   1.701   2.464   0.838  1.2331  2.5805  1.2069
  166SOL     OW  527   1.665   3.993   1.799 -0.5512 -0.3906  0.0161
  166SOL    HW1  528   1.596   3.960   1.856  0.4560  0.5242  1.8276
  166SOL    HW2  529   1.618   4.038   1.728 -1.8095 -0.0620  1.0310
  167SOL     OW  530   0.610   0.486   1.659 -0.2760  0.4964  0.2601
  167SOL    HW1  531   0.657   0.444   1.731  0.7606 -2.2575 -1.8822
  167SOL    HW2  532   0.647   0.574   1.655  1.1992 -0.0037  1.7174
  168SOL     OW  533   2.779   3.701   0.360  0.2182 -0.1086  0.4710
  168SOL    HW1  534   2.854   3.752   0.393  0.0611  0.4281  0.0266
  168SOL    HW2  535   2.816   3.615   0.339  0.3466 -0.4190  1.8722
  169SOL     OW  536   1.537   3.540   0.556 -0.0502 -0.0961  0.1112
  169SOL    HW1  537   1.626   3.567   0.578 -0.2283  1.4101 -0.8836
  169SOL    HW2  538   1.481   3.597   0.608 -0.4478 -1.1429  0.8468
  170SOL     OW  539   1.873   2.545   3.027 -0.1943 -0.0996 -0.2333
  170SOL    HW1  540   1.886   2.455   3.055 -0.8164 -0.9617 -2.4923
  170SOL    HW2  541   1.778   2.556   3.024 -0.1263  0.5043 -0.3698
  171SOL     OW  542   1.293   1.529   1.950  0.3776  0.0319 -0.5406
  171SOL    HW1  543   1.241   1.580   1.887  1.9875  0.8263 -1.3028
  171SOL    HW2  544   1.338   1.596   2.002  0.5879 -0.6330  0.1400
  172SOL     OW  545   2.349   0.357   1.405  0.7472  0.2649  0.6025
  172SOL    HW1  546   2.439   0.340   1.379  0.1838 -0.4852 -0.9429
  172SOL    HW2  547   2.325   0.281   1.459 -0.1940 -1.6762 -2.3045
  173SOL     OW  548   4.268   2.131   0.682 -0.4041  0.4975 -0.1043
  173SOL    HW1  549   4.214   2.066   0.727 -0.8613  0.7073 -0.3391
  173SOL    HW2  550   4.309   2.182   0.751  0.3517 -0.3476  0.0976
  174SOL     OW  551   0.975   3.240   0.609  0.1787 -0.1922 -0.4625
  174SOL    HW1  552   1.031   3.257   0.533  0.3696  1.0912 -0.0661
  174SOL    HW2  553   1.000   3.308   0.673 -0.5127 -0.7673  0.4496
  175SOL     OW  554   2.458   1.133   2.313 -0.1385  0.5321  0.4969
  175SOL    HW1  555   2.426   1.170   2.230  0.7267  1.7829  0.6898
  175SOL    HW2  556   2.538   1.182   2.332  0.3433 -0.5865  1.4573
  176SOL     OW  557   1.881   1.556   1.197  0.5797  0.0818  0.1314
  176SOL    HW1  558   1.895   1.567   1.291  0.7612  0.3790  0.0704
  176SOL    HW2  559   1.967   1.568   1.158  1.0952 -2.8030  0.1476
  177SOL     OW  560   2.123   0.354   1.960 -0.1695 -0.0924  0.2689
  177SOL    HW1  561   2.188   0.303   1.912  0.5063 -0.2549  1.3167
  177SOL    HW2  562   2.054   0.291   1.980 -0.2073 -0.1493 -0.0369
  178SOL     OW  563   2.017   0.570   0.621  0.1739  0.1867  0.0715
  178SOL    HW1  564   2.069   0.501   0.662 -0.7946  0.5945  2.1497
  178SOL    HW2  565   1.933   0.529   0.602 -0.1705  0.5838  0.6839
  179SOL     OW  566   1.679   1.651   2.714  0.0936 -0.0151 -0.0876
  179SOL    HW1  567   1.706   1.567   2.751 -0.8346 -0.6809 -0.8628
  179SOL    HW2  568   1.583   1.649   2.718  0.0299  0.5545 -1.0626
  180SOL     OW  569   1.016   3.748   1.060  0.5155  0.0203 -0.0569
  180SOL    HW1  570   0.963   3.668   1.056 -2.6507  1.9719 -0.8023
  180SOL    HW2  571   0.990   3.790   1.141  1.5302  0.7189 -0.0719
  181SOL     OW  572   4.393   2.747   2.934  0.1442 -0.3334  0.2224
  181SOL    HW1  573   4.444   2.668   2.955 -0.0820 -0.3285  0.8205
  181SOL    HW2  574   4.357   2.775   3.018 -0.1779  0.1321 -0.0660
  182SOL     OW  575   0.773   4.399   1.352 -0.6069 -0.1790 -0.0112
  182SOL    HW1  576   0.699   4.456   1.372 -0.6334 -0.5523  1.0821
  182SOL    HW2  577   0.732   4.317   1.323 -0.5849  0.0542 -0.7231
  183SOL     OW  578   4.060   0.694   1.490 -0.3427 -0.1048  0.3210
  183SOL    HW1  579   4.055   0.701   1.395  2.0422  1.3158  0.2176
  183SOL    HW2  580   4.026   0.606   1.510  0.9341 -1.2168 -2.0244
  184SOL     OW  581   1.651   2.178   0.156  0.1988 -0.0911  1.0107
  184SOL    HW1  582   1.631   2.212   0.069 -0.6252 -2.3116  0.2807
  184SOL    HW2  583   1.658   2.257   0.211 -1.6522  1.2661 -0.5593
  185SOL     OW  584   2.045   0.628   2.017  0.1061 -0.1151 -0.2286
  185SOL    HW1  585   1.966   0.601   2.064  1.3722  1.1928  2.9665
  185SOL    HW2  586   2.093   0.546   2.003 -0.5239 -0.6052  0.3736
  186SOL     OW  587   2.891   1.966   2.293 -0.2619 -0.1624 -0.2004
  186SOL    HW1  588   2.879   1.883   2.247  1.2698 -1.0438  0.9175
  186SOL    HW2  589   2.958   2.011   2.243  0.2012 -0.3893  0.2141
  187SOL     OW  590   4.565   2.528   3.028  0.2565 -0.8794  0.0503
  187SOL    HW1  591   4.651   2.511   2.991 -0.2085 -0.6087 -1.1792
  187SOL    HW2  592   4.559   2.468   3.103  2.2054  0.3638  1.2870
  188SOL     OW  593   2.980   1.797   0.480  0.2744  0.1993 -0.0583
  188SOL    HW1  594   2.956   1.818   0.570 -1.0998  0.5887 -0.4859
  188SOL    HW2  595   2.896   1.783   0.436  0.9853 -3.1628 -0.5648
  189SOL     OW  596   0.691   2.555   0.559 -0.3853 -0.2538  0.0981
  189SOL    HW1  597   0.724   2.519   0.477 -0.4882  1.9137 -0.9666
  189SOL    HW2  598   0.726   2.497   0.626  1.5054 -0.8712 -1.3184
  190SOL     OW  599   0.744   4.023   1.523 -0.3659 -0.0786  0.7852
  190SOL    HW1  600   0.796   4.031   1.603  0.5261  0.3506  0.1726
  190SOL    HW2  601   0.756   3.932   1.496  1.4129  0.4035 -0.2232
  191SOL     OW  602   0.145   4.517   2.134 -0.2691  0.4658 -0.1236
  191SOL    HW1  603   0.110   4.453   2.073 -0.2030  1.5545 -1.3319
  191SOL    HW2  604   0.074   4.532   2.196 -0.3474 -0.6123  0.0757
  192SOL     OW  605   2.533   2.763   0.943  0.6327 -0.4012  0.1171
  192SOL    HW1  606   2.564   2.853   0.933  1.8066 -0.8339 -0.3303
  192SOL    HW2  607   2.548   2.742   1.035  2.9270 -1.0071 -0.3311
  193SOL     OW  608   1.845   4.568   2.995 -1.0097  0.0313  0.1548
  193SOL    HW1  609   1.920   4.627   3.002  0.7231 -1.4023 -3.5675
  193SOL    HW2  610   1.883   4.480   3.002 -2.7117 -0.7145  0.4783
  194SOL     OW  611   3.538   2.254   0.144 -0.0649 -0.3791  0.3773
  194SOL    HW1  612   3.631   2.230   0.141  0.0339  0.0338 -0.2027
  194SOL    HW2  613   3.492   2.172   0.162  0.4267 -0.5529  0.8414
  195SOL     OW  614   0.707   1.209   1.118  0.9354 -0.7099 -1.0148
  195SOL    HW1  615   0.692   1.289   1.168  0.0884 -1.4397 -0.0605
  195SOL    HW2  616   0.689   1.234   1.027 -1.0222 -0.2148 -0.5393
  196SOL     OW  617   1.190   0.292   1.199 -0.4205  0.4417  0.6750
  196SOL    HW1  618   1.128   0.361   1.175 -0.7900 -0.1118  0.0115
  196SOL    HW2  619   1.217   0.253   1.116  3.6130  2.9648  0.5292
  197SOL     OW  620   3.314   1.057   2.430 -0.4871 -0.2086 -0.4578
  197SOL    HW1  621   3.361   1.122   2.378 -2.1265  0.1804 -1.5298
  197SOL    HW2  622   3.267   1.003   2.366 -0.7313 -1.1961  0.5086
  198SOL     OW  623   4.116   1.472   0.325 -0.1081  0.1800 -0.3333
  198SOL    HW1  624   4.077   1.392   0.292  0.6165 -0.8282  1.1438
  198SOL    HW2  625   4.179   1.443   0.391 -0.0716  1.9712  0.4887
  199SOL     OW  626   4.466   1.500   0.910  0.2779  0.0522 -0.7729
  199SOL    HW1  627   4.483   1.550   0.831  0.1899 -0.0430 -0.8517
  199SOL    HW2  628   4.546   1.509   0.962 -0.1643  1.2559 -0.2558
  200SOL     OW  629   2.802   0.978   0.686  0.3198  0.1647  0.6533
  200SOL    HW1  630   2.841   0.993   0.600  1.0344 -1.6692  0.6052
  200SOL    HW2  631   2.873   0.939   0.737 -1.2285 -2.8889  0.7011
  201SOL     OW  632   1.535   2.862   3.196  0.3495 -0.7187 -0.2104
  201SOL    HW1  633   1.529   2.801   3.270 -2.5341  0.7312  0.8961
  201SOL    HW2  634   1.595   2.930   3.225  0.6907 -1.1164  0.0248
  202SOL     OW  635   3.769   0.815   0.626 -0.3149  0.2418 -0.5945
  202SOL    HW1  636   3.816   0.765   0.560 -1.8374 -3.0549  0.5556
  202SOL    HW2  637   3.686   0.768   0.637 -0.3881  0.9267  3.1802
  203SOL     OW  638   2.071   3.642   2.162  0.2199 -0.6426 -0.0408
  203SOL    HW1  639   1.982   3.630   2.129 -0.4944  0.5577  1.3259
  203SOL    HW2  640   2.080   3.575   2.230  0.6902 -1.3263 -0.7658
  204SOL     OW  641   2.167   0.433   0.800 -0.7673 -0.0304 -0.2492
  204SOL    HW1  642   2.196   0.343   0.810 -1.4858 -0.0544  2.2308
  204SOL    HW2  643   2.202   0.479   0.877  0.5826  2.1390 -2.0168
  205SOL     OW  644   3.124   1.590   0.562 -0.3831 -1.0206  0.3008
  205SOL    HW1  645   3.062   1.517   0.563 -2.0622  0.3323  0.6618
  205SOL    HW2  646   3.072   1.665   0.535  1.2341  0.1089  0.1724
  206SOL     OW  647   3.510   0.454   0.497  0.2596 -0.5985 -0.4251
  206SOL    HW1  648   3.501   0.513   0.573  0.7328  0.0828 -0.8886
  206SOL    HW2  649   3.520   0.367   0.536  1.2996 -0.1608  0.3269
  207SOL     OW  650   4.079   1.979   0.178 -0.2067 -0.0743  0.5534
  207SOL    HW1  651   4.103   1.904   0.233  0.0875  0.0666  0.6170
  207SOL    HW2  652   4.041   1.939   0.099  0.9144 -0.3251  0.1255
  208SOL     OW  653   3.081   1.111   2.542  0.0885 -0.1267  0.1143
  208SOL    HW1  654   3.109   1.139   2.629  0.3412  0.7605 -0.2372
  208SOL    HW2  655   3.161   1.076   2.501 -0.0725 -0.7252  0.3018
  209SOL     OW  656   4.502   2.179   0.490 -0.2001  0.0396  0.5755
  209SOL    HW1  657   4.463   2.263   0.465 -3.3362 -1.6485 -0.7345
  209SOL    HW2  658   4.461   2.158   0.574 -1.0459 -1.0638 -0.0825
  210SOL     OW  659   0.605   4.566   0.393 -0.3367  0.4440  0.1283
  210SOL    HW1  660   0.636   4.645   0.349  2.0972  0.1152  1.0764
  210SOL    HW2  661   0.599   4.590   0.485  0.3890 -0.4143  0.4223
  211SOL     OW  662   2.292   3.980   0.295 -0.7871 -0.2159  0.3684
  211SOL    HW1  663   2.296   3.951   0.386  0.0687 -0.2645  0.3299
  211SOL    HW2  664   2.203   3.959   0.266 -1.0469 -0.2417  1.1750
  212SOL     OW  665   4.361   1.012   0.447 -0.3386 -0.0786  0.0164
  212SOL    HW1  666   4.330   0.942   0.505  0.0396  0.9118  1.4534
  212SOL    HW2  667   4.424   0.968   0.390 -0.6183 -1.0612  0.4280
  213SOL     OW  668   3.570   2.827   0.454  0.5133  0.0572 -0.3262
  213SOL    HW1  669   3.575   2.802   0.361 -0.9202 -2.3760  0.1786
  213SOL    HW2  670   3.634   2.898   0.462  3.8126 -2.3922 -2.3024
  214SOL     OW  671   1.240   4.151   1.414 -0.1329 -0.1628 -0.0082
  214SOL    HW1  672   1.159   4.146   1.465 -0.4852 -0.6939 -0.6034
  214SOL    HW2  673   1.237   4.239   1.375 -0.8410 -0.4657 -0.6780
  215SOL     OW  674   0.217   4.159   1.216  0.0789  0.0244  0.1487
  215SOL    HW1  675   0.158   4.162   1.141  0.4212 -1.0673 -0.1881
  215SOL    HW2  676   0.222   4.250   1.247 -2.1230  0.0957  0.4710
  216SOL     OW  677   2.555   2.326   2.030 -0.1880 -0.8095 -0.0425
  216SOL    HW1  678   2.589   2.400   2.080  0.7681 -0.4367 -1.2055
  216SOL    HW2  679   2.563   2.251   2.089 -1.3484  0.0094  1.2248
  217SOL     OW  680   2.399   3.867   1.123  0.1955 -0.1550 -0.1476
  217SOL    HW1  681   2.470   3.923   1.090  1.0503 -1.4354 -0.5491
  217SOL    HW2  682   2.359   3.832   1.044 -1.4699  1.1959  0.0396
  218SOL     OW  683   1.265   2.247   0.034  0.6264  0.2231 -0.3389
  218SOL    HW1  684   1.209   2.252  -0.044  1.2503 -1.1442 -0.9080
  218SOL    HW2  685   1.230   2.172   0.083  0.6409  0.6779  0.3804
  219SOL     OW  686   3.935   0.707   3.166 -0.0314  0.3191  0.0941
  219SOL    HW1  687   3.898   0.696   3.079 -2.7797 -0.4304  1.2348
  219SOL    HW2  688   3.940   0.802   3.179  0.1532  0.4297 -0.7755
  220SOL     OW  689   4.151   1.349   2.029 -0.0449  0.9851  0.1386
  220SOL    HW1  690   4.087   1.373   1.962 -0.1692  1.2004  0.3319
  220SOL    HW2  691   4.211   1.290   1.985 -0.6743  0.3687  0.0872
  221SOL     OW  692   2.842   3.887   1.703 -0.2732  0.8287  0.6454
  221SOL    HW1  693   2.804   3.909   1.618 -0.2082  1.2924  0.7354
  221SOL    HW2  694   2.912   3.825   1.683 -0.2108  0.9932  0.3539
  222SOL     OW  695   3.586   0.886   2.935 -0.3081  0.3061  0.1198
  222SOL    HW1  696   3.657   0.950   2.927 -1.2586  1.3033 -0.6189
  222SOL    HW2  697   3.569   0.858   2.844 -0.0303 -0.8843  0.4101
  223SOL     OW  698   3.370   0.322   0.863  0.0515 -0.1545  0.3771
  223SOL    HW1  699   3.359   0.415   0.842 -2.7767 -0.2956  0.8364
  223SOL    HW2  700   3.416   0.286   0.787 -1.2852  1.1361 -1.1287
  224SOL     OW  701   3.644   1.929   1.631  0.3293  0.1655  0.5664
  224SOL    HW1  702   3.552   1.954   1.643  0.6392  1.5618  0.1871
  224SOL    HW2  703   3.650   1.900   1.540 -0.5034 -3.6240  1.5638
  225SOL     OW  704   3.070   4.051   0.992 -0.3590 -0.3964 -0.1434
  225SOL    HW1  705   3.037   3.979   0.938 -1.7427 -1.2101  1.7048
  225SOL    HW2  706   3.109   4.111   0.929 -0.5441 -2.0148 -1.8977
  226SOL     OW  707   2.802   4.296   3.046 -0.0252 -0.1580 -0.0102
  226SOL    HW1  708   2.807   4.201   3.057  0.0215 -0.2189 -0.5090
  226SOL    HW2  709   2.890   4.327   3.063  0.5380 -0.4666 -2.0415
  227SOL     OW  710   3.209   4.445   2.335  0.3537  0.1587  0.6004
  227SOL    HW1  711   3.214   4.428   2.241  0.3167  0.5396  0.5304
  227SOL    HW2  712   3.300   4.442   2.365  0.2851 -1.0369  0.7447
  228SOL     OW  713   1.840   4.144   1.380 -0.0481 -0.4933  0.2526
  228SOL    HW1  714   1.925   4.186   1.372 -0.1520 -0.4546 -0.8205
  228SOL    HW2  715   1.777   4.210   1.350 -0.3600 -0.8495  0.1128
  229SOL     OW  716   4.611   2.764   2.462 -0.1107 -0.3071 -0.0815
  229SOL    HW1  717   4.683   2.808   2.416  0.9089 -1.2460  0.5797
  229SOL    HW2  718   4.538   2.766   2.399  0.7968 -0.2497 -1.1690
  230SOL     OW  719   3.764   1.268   0.614  0.0762  0.3847 -0.0915
  230SOL    HW1  720   3.859   1.274   0.600  0.0201 -0.0206 -0.6584
  230SOL    HW2  721   3.737   1.194   0.561 -0.5339  0.3725  0.2316
  231SOL     OW  722   2.100   2.550   2.528 -0.1564 -0.4714 -0.2551
  231SOL    HW1  723   2.178   2.497   2.513  0.4817  0.8267 -1.9390
  231SOL    HW2  724   2.091   2.555   2.623  4.0037  2.2490  0.2566
  232SOL     OW  725   2.066   2.282   0.416  0.1217  0.1780  0.1304
  232SOL    HW1  726   2.044   2.207   0.473  0.8988 -0.0994  0.0931
  232SOL    HW2  727   2.100   2.242   0.336 -3.4470  0.4868 -1.7384
  233SOL     OW  728   0.698   2.865   3.177 -0.1369 -0.3261 -0.5163
  233SOL    HW1  729   0.793   2.867   3.163 -0.1752  1.7083 -0.7052
  233SOL    HW2  730   0.689   2.847   3.271  0.6672  4.1504  0.6382
  234SOL     OW  731   3.372   3.010   2.357  0.0058 -0.6757 -0.7656
  234SOL    HW1  732   3.318   3.068   2.304 -0.3017 -1.2431 -1.0878
  234SOL    HW2  733   3.342   2.922   2.334  1.7730 -1.0705 -1.7616
  235SOL     OW  734   1.172   3.252   1.349  0.6420 -0.3711  0.2790
  235SOL    HW1  735   1.266   3.235   1.360  0.2583 -1.3452  2.7065
  235SOL    HW2  736   1.168   3.325   1.286  3.0019 -0.2451  0.1759
  236SOL     OW  737   1.289   0.922   0.740  0.1184 -0.1592  0.1197
  236SOL    HW1  738   1.359   0.955   0.685 -1.6719  2.5749 -0.7256
  236SOL    HW2  739   1.233   0.873   0.679 -0.5229  0.6889  0.0111
  237SOL     OW  740   3.913   3.443   2.868  0.2106 -0.0103  0.0232
  237SOL    HW1  741   3.895   3.445   2.961 -1.3619  1.5590 -0.2610
  237SOL    HW2  742   3.968   3.366   2.855  0.0415 -0.5289  2.1564
  238SOL     OW  743   4.345   4.225   2.284  0.5689  0.6304  0.1050
  238SOL    HW1  744   4.308   4.251   2.199 -1.9842  1.1766  1.2788
  238SOL    HW2  745   4.352   4.306   2.333  3.9387  0.6139 -0.1674
  239SOL     OW  746   3.647   2.720   2.835 -0.5092  0.0123  0.4803
  239SOL    HW1  747   3.729   2.673   2.852 -1.1064 -0.3341  2.7297
  239SOL    HW2  748   3.587   2.653   2.804 -0.2364  0.0984 -0.2713
  240SOL     OW  749   2.845   2.726   0.202 -0.3951 -0.7024 -0.5635
  240SOL    HW1  750   2.766   2.716   0.255 -0.0135  0.2593  0.2195
  240SOL    HW2  751   2.910   2.671   0.246 -0.1113  0.0029 -0.0789
  241SOL     OW  752   4.559   3.189   2.546  0.5771 -0.3411  0.1868
  241SOL    HW1  753   4.526   3.138   2.620  1.3627 -1.5840 -0.2909
  241SOL    HW2  754   4.618   3.253   2.586 -0.5325  0.3274  0.8077
  242SOL     OW  755   3.012   2.601   0.416  0.6314  0.2131  0.4850
  242SOL    HW1  756   2.919   2.582   0.433  0.2570  1.0037 -0.6159
  242SOL    HW2  757   3.058   2.522   0.446 -0.3498 -0.0305  1.4131
  243SOL     OW  758   1.185   3.695   0.827  0.1765  0.5173 -0.1605
  243SOL    HW1  759   1.251   3.648   0.878 -0.2100  0.7120  0.5246
  243SOL    HW2  760   1.124   3.729   0.892 -3.0877 -3.2354 -0.9299
  244SOL     OW  761   0.661   0.683   2.936 -0.0032 -0.1280 -0.0777
  244SOL    HW1  762   0.702   0.692   2.850  2.1618  1.2255  1.0285
  244SOL    HW2  763   0.704   0.607   2.975 -0.6127 -0.4281  0.0188
  245SOL     OW  764   0.087   4.245   1.003  0.5329  0.2695 -0.1027
  245SOL    HW1  765   0.119   4.327   0.965 -0.2862  0.7163  0.1510
  245SOL    HW2  766  -0.000   4.233   0.965  0.7117 -0.5779 -0.2679
  246SOL     OW  767   2.523   0.773   1.810  0.2127 -0.0664 -0.2476
  246SOL    HW1  768   2.616   0.751   1.814  0.1049 -1.4089  6.3609
  246SOL    HW2  769   2.518   0.863   1.843 -0.8780  1.0426 -3.1252
  247SOL     OW  770   1.506   4.145   1.609  0.3841 -0.0282 -0.0429
  247SOL    HW1  771   1.424   4.108   1.575  2.2489 -2.6778 -2.0773
  247SOL    HW2  772   1.548   4.185   1.533  1.1947  0.9369  0.8760
  248SOL     OW  773   3.902   1.984   1.572  0.2845  0.2870 -0.4276
  248SOL    HW1  774   3.920   2.072   1.539 -0.3934  0.8336  0.6324
  248SOL    HW2  775   3.814   1.989   1.608  1.0274 -0.2524  1.5691
  249SOL     OW  776   2.818   1.761   2.936  0.0587 -0.7053 -0.2101
  249SOL    HW1  777   2.872   1.697   2.984  2.6927  0.7372 -1.0841
  249SOL    HW2  778   2.803   1.831   2.999 -0.5942 -0.9553 -0.0722
  250SOL     OW  779   4.138   0.750   2.405 -0.0327  0.3937 -0.2411
  250SOL    HW1  780   4.228   0.769   2.381  0.0417 -0.3952 -0.6540
  250SOL    HW2  781   4.088   0.763   2.324 -0.0302 -0.7192 -0.4456
  251SOL     OW  782   0.084   3.413   1.621  0.1591  0.0564  0.0208
  251SOL    HW1  783   0.092   3.479   1.690 -0.2697 -0.3799  0.5036
  251SOL    HW2  784   0.035   3.458   1.552 -0.7328  0.0555  0.6244
  252SOL     OW  785   1.434   1.568   2.542 -0.0003  0.1461 -0.0437
  252SOL    HW1  786   1.500   1.552   2.475  0.2901 -1.0023  0.5091
  252SOL    HW2  787   1.399   1.482   2.564 -1.5833  0.6984 -0.1977
  253SOL     OW  788   2.229   1.517   2.521  0.0019  0.3611  0.1505
  253SOL    HW1  789   2.296   1.471   2.573  0.5359  1.8549  0.8467
  253SOL    HW2  790   2.182   1.570   2.585 -1.5992 -0.3456 -0.4040
  254SOL     OW  791   1.139   4.308   0.732  0.3664  0.2918  0.5271
  254SOL    HW1  792   1.103   4.222   0.755  2.8681 -0.4259  2.1016
  254SOL    HW2  793   1.073   4.370   0.764 -0.9228 -0.9845  0.4831
  255SOL     OW  794   0.968   1.007   1.997  0.2254  0.9319  0.0823
  255SOL    HW1  795   1.036   1.032   2.060  0.5612 -0.3689  0.2637
  255SOL    HW2  796   1.011   1.012   1.912  1.2218 -1.7800  0.3260
  256SOL     OW  797   0.941   1.902   2.644 -0.3398  0.3411  0.1920
  256SOL    HW1  798   0.978   1.844   2.577 -0.0024  0.0042  0.6643
  256SOL    HW2  799   0.934   1.847   2.722  0.8194  1.1587  0.8992
  257SOL     OW  800   3.585   4.636   0.406 -0.0610  0.7185  0.2872
  257SOL    HW1  801   3.654   4.588   0.451  0.4646  2.4469  1.3972
  257SOL    HW2  802   3.606   4.626   0.313  1.5153  0.9321  0.5919
  258SOL     OW  803   0.714   0.486   3.103 -0.4856 -0.1492  0.3116
  258SOL    HW1  804   0.639   0.428   3.118 -0.4502 -0.3692 -0.3269
  258SOL    HW2  805   0.786   0.446   3.152 -0.2811 -1.0473 -0.6982
  259SOL     OW  806   2.743   4.019   0.521  0.5274 -0.0564  0.1886
  259SOL    HW1  807   2.734   4.094   0.462  4.0990 -0.1089 -0.6556
  259SOL    HW2  808   2.708   4.049   0.605 -0.6902  1.5176 -0.8194
  260SOL     OW  809   1.382   3.262   2.583  0.1281  0.1171  0.0034
  260SOL    HW1  810   1.301   3.223   2.549 -0.6831  0.6300  1.2658
  260SOL    HW2  811   1.414   3.199   2.647  0.5077  0.0991 -0.2050
  261SOL     OW  812   2.157   2.013   2.366  0.8332 -0.6191  0.3258
  261SOL    HW1  813   2.157   1.957   2.444  0.7321  2.1111  2.4538
  261SOL    HW2  814   2.065   2.018   2.340  0.3748  0.9853  2.0837
  262SOL     OW  815   3.997   4.584   0.062 -0.1147  0.4811 -0.1110
  262SOL    HW1  816   4.016   4.527   0.137 -0.2929 -0.4900 -0.7894
  262SOL    HW2  817   4.081   4.628   0.044 -0.2101  1.1393  0.9911
  263SOL     OW  818   1.355   4.214   0.561  0.2995 -0.4781  0.7649
  263SOL    HW1  819   1.289   4.262   0.511 -0.1561 -1.3516  0.5108
  263SOL    HW2  820   1.306   4.154   0.616  0.8703 -1.1104  0.6066
  264SOL     OW  821   0.261   3.319   0.605  0.2177  0.4364  0.2392
  264SOL    HW1  822   0.271   3.346   0.696  0.6287  3.0859 -0.4968
  264SOL    HW2  823   0.209   3.389   0.565 -0.5102 -0.9914 -1.4230
  265SOL     OW  824   2.110   2.177   0.166  0.0228  0.1932  0.1984
  265SOL    HW1  825   2.037   2.118   0.148  0.1972 -0.2314  0.8552
  265SOL    HW2  826   2.100   2.248   0.103 -0.4125 -0.3449 -0.3429
  266SOL     OW  827   2.009   0.065   0.193  0.8744  0.2237 -0.2141
  266SOL    HW1  828   1.937   0.079   0.130  0.6722 -0.8506 -0.2449
  266SOL    HW2  829   2.042   0.152   0.211 -1.2914  0.8975  0.8006
  267SOL     OW  830   4.506   1.476   0.450  0.2837  0.4577 -0.2300
  267SOL    HW1  831   4.420   1.465   0.490  1.1089 -1.1815  1.2279
  267SOL    HW2  832   4.488   1.473   0.355 -1.2312 -0.1059  0.0347
  268SOL     OW  833   3.248   2.789   2.192 -0.4765 -0.4467  0.8459
  268SOL    HW1  834   3.184   2.816   2.258 -0.8174 -0.7900  0.6577
  268SOL    HW2  835   3.241   2.694   2.189  0.1439 -0.5003  0.9211
  269SOL     OW  836   1.401   4.306   0.848 -0.3204  0.5356 -0.6863
  269SOL    HW1  837   1.371   4.279   0.761  0.0745  0.2604 -0.7381
  269SOL    HW2  838   1.341   4.263   0.909  0.7486 -1.0798 -0.7354
  270SOL     OW  839   1.738   3.871   1.042  0.1398 -0.3989 -0.1561
  270SOL    HW1  840   1.790   3.824   0.977  1.3312  0.0441  0.4459
  270SOL    HW2  841   1.735   3.812   1.117 -0.5949 -0.5934 -0.3299
  271SOL     OW  842   1.484   3.272   0.688 -0.2334  0.4418 -0.3424
  271SOL    HW1  843   1.513   3.355   0.650 -1.1608  0.9188 -0.0241
  271SOL    HW2  844   1.524   3.205   0.631 -2.1388  1.1241 -2.6402
  272SOL     OW  845   0.213   3.187   1.901  0.2573 -0.1488  0.7473
  272SOL    HW1  846   0.246   3.110   1.855 -0.0101 -1.0592  2.0097
  272SOL    HW2  847   0.137   3.216   1.849  0.3955 -0.7003  0.2308
  273SOL     OW  848   2.158   1.057   2.266 -0.2105 -0.6001 -0.6783
  273SOL    HW1  849   2.114   1.096   2.190 -0.3331  0.4450 -0.0914
  273SOL    HW2  850   2.232   1.008   2.229 -0.9957 -1.1678 -1.5613
  274SOL     OW  851   4.027   0.967   2.561 -0.5115 -0.3420  0.1230
  274SOL    HW1  852   4.047   0.889   2.509  1.7970  2.0284 -2.9750
  274SOL    HW2  853   3.960   0.939   2.623  0.0467 -4.6659 -0.9418
  275SOL     OW  854   3.761   3.402   1.060 -0.3083  0.2848 -0.1359
  275SOL    HW1  855   3.796   3.417   0.972 -0.0867 -1.0485 -0.2996
  275SOL    HW2  856   3.667   3.390   1.047 -0.1917 -0.5360 -0.2935
  276SOL     OW  857   1.940   1.461   3.057  0.4577 -0.6302 -0.1156
  276SOL    HW1  858   1.923   1.374   3.021 -1.1688 -0.6779  0.6854
  276SOL    HW2  859   2.000   1.502   2.994  0.0674 -1.7844 -1.2870
  277SOL     OW  860   0.441   3.671   0.385 -0.1248  0.0897 -0.0670
  277SOL    HW1  861   0.516   3.699   0.332  1.0995  2.1281  2.5507
  277SOL    HW2  862   0.372   3.735   0.366 -0.4274 -0.3905 -0.6604
  278SOL     OW  863   3.468   0.790   1.246 -0.3057  1.0726 -0.3778
  278SOL    HW1  864   3.400   0.724   1.261  0.7227 -0.1553 -0.9703
  278SOL    HW2  865   3.542   0.741   1.210  0.7927  2.4242 -0.0502
  279SOL     OW  866   2.258   2.536   0.788 -0.2455 -0.1823 -0.1658
  279SOL    HW1  867   2.183   2.513   0.733  0.2840  1.4088 -1.6376
  279SOL    HW2  868   2.278   2.627   0.764  0.8046  0.1443  1.7681
  280SOL     OW  869   0.933   0.706   2.031  0.5664 -0.1391 -0.3948
  280SOL    HW1  870   0.966   0.643   1.966 -0.5374 -0.6985 -0.4359
  280SOL    HW2  871   0.964   0.791   2.000  2.5617 -0.6800 -0.0409
  281SOL     OW  872   4.220   4.631   2.254  0.1241 -0.1165 -0.2849
  281SOL    HW1  873   4.263   4.560   2.205  0.3743  0.0547 -0.3117
  281SOL    HW2  874   4.126   4.617   2.237  0.0779 -1.1968  0.7115
  282SOL     OW  875   4.158   0.540   2.580  0.4187  0.2324 -0.1883
  282SOL    HW1  876   4.129   0.593   2.506  1.7963  1.0194 -0.1986
  282SOL    HW2  877   4.245   0.508   2.554  0.7748  0.2367  0.9476
  283SOL     OW  878   1.335   1.740   1.003  0.0028 -0.5875 -0.1432
  283SOL    HW1  879   1.273   1.770   0.936  0.9148 -0.6845 -1.0404
  283SOL    HW2  880   1.373   1.821   1.038  2.3239 -0.5747 -2.4329
  284SOL     OW  881   3.801   0.147   1.593 -0.1414  0.5754  0.2076
  284SOL    HW1  882   3.848   0.162   1.676  0.1053  1.5064 -0.0798
  284SOL    HW2  883   3.776   0.055   1.595  0.7723  0.3288  0.8555
  285SOL     OW  884   2.138   1.380   1.612 -0.1645  0.4436 -0.2441
  285SOL    HW1  885   2.176   1.327   1.542 -0.8312  2.3727 -2.1739
  285SOL    HW2  886   2.090   1.317   1.666  0.7421 -1.1740 -1.2339
  286SOL     OW  887   0.952   2.940   2.143  0.0692  0.0952  0.8367
  286SOL    HW1  888   0.955   2.912   2.052  0.5590  0.2444  0.8040
  286SOL    HW2  889   1.009   2.878   2.189  1.2285  1.0662  0.7497
  287SOL     OW  890   2.539   4.346   2.228 -0.4375  0.1011  0.0195
  287SOL    HW1  891   2.577   4.429   2.198 -0.1875  0.2568  0.7454
  287SOL    HW2  892   2.557   4.284   2.158  0.1067  0.4659 -0.1675
  288SOL     OW  893   0.726   4.278   0.134  0.0051  0.4302 -0.2176
  288SOL    HW1  894   0.679   4.203   0.098 -0.9063  1.2997 -0.9189
  288SOL    HW2  895   0.818   4.258   0.118 -0.2827 -0.0392 -1.4352
  289SOL     OW  896   0.145   1.475   0.499 -0.0251 -0.1234 -0.2822
  289SOL    HW1  897   0.131   1.529   0.421 -0.6403  2.2429  1.3691
  289SOL    HW2  898   0.057   1.461   0.534  0.3127 -0.4717  0.4380
  290SOL     OW  899   0.636   3.148   3.214  0.4303 -0.2046  0.1410
  290SOL    HW1  900   0.726   3.136   3.245  0.7952  1.1948 -0.3112
  290SOL    HW2  901   0.628   3.090   3.138  0.9232 -0.3842  0.2231
  291SOL     OW  902   4.461   4.379   1.639 -0.1755  0.8724 -0.8614
  291SOL    HW1  903   4.400   4.448   1.611 -3.4614  0.4369  3.9382
  291SOL    HW2  904   4.430   4.300   1.594 -1.3758  1.2079 -0.6593
  292SOL     OW  905   1.716   4.377   2.488 -0.3668 -0.1955  0.5022
  292SOL    HW1  906   1.621   4.383   2.484 -0.6469 -0.9478  3.7077
  292SOL    HW2  907   1.733   4.285   2.510  1.1458 -0.1571 -0.3738
  293SOL     OW  908   2.527   0.698   2.076  0.1345 -0.7477 -0.1425
  293SOL    HW1  909   2.448   0.725   2.124 -0.0031 -0.4940 -0.5029
  293SOL    HW2  910   2.497   0.686   1.986  0.4686 -0.8388 -0.2431
  294SOL     OW  911   0.103   2.061   1.479  0.1334 -0.2756 -0.3547
  294SOL    HW1  912   0.099   1.974   1.518  0.4944  0.0910  0.5266
  294SOL    HW2  913   0.121   2.045   1.387 -1.6954 -1.2035 -0.6131
  295SOL     OW  914   3.347   1.568   0.383  0.3728  0.0408 -0.3264
  295SOL    HW1  915   3.428   1.537   0.423  0.2031  1.6769  1.4100
  295SOL    HW2  916   3.281   1.560   0.452 -1.2546 -2.1936 -1.9983
  296SOL     OW  917   2.011   4.209   2.709  0.3958 -0.5472 -0.5334
  296SOL    HW1  918   1.930   4.162   2.691 -0.5133 -0.1007  2.0309
  296SOL    HW2  919   2.029   4.258   2.629 -3.3993  1.4727 -0.3640
  297SOL     OW  920   2.675   1.243   2.974 -0.3292 -0.3243  0.5676
  297SOL    HW1  921   2.581   1.251   2.962 -0.2215 -1.0059 -1.0725
  297SOL    HW2  922   2.686   1.157   3.015 -0.4301 -0.1409  0.9822
  298SOL     OW  923   2.327   3.143   0.327 -0.1567  0.4218 -0.5150
  298SOL    HW1  924   2.242   3.180   0.305 -0.5381  0.7086  1.3392
  298SOL    HW2  925   2.378   3.218   0.359  0.4779  0.0827 -0.7088
  299SOL     OW  926   4.589   4.105   0.300 -0.1264 -0.3820 -0.2605
  299SOL    HW1  927   4.560   4.195   0.312  0.5795  0.0814 -1.8920
  299SOL    HW2  928   4.514   4.052   0.331 -0.9035  0.7425 -0.1549
  300SOL     OW  929   1.549   4.382   0.119 -0.1059  0.1348 -0.0459
  300SOL    HW1  930   1.524   4.457   0.066  0.3423  0.6681  0.4837
  300SOL    HW2  931   1.590   4.321   0.058 -3.4086 -1.1996 -1.1518
  301SOL     OW  932   4.484   1.621   3.086  0.0182  0.2962  0.4536
  301SOL    HW1  933   4.503   1.541   3.136 -1.0317  0.0790  0.5355
  301SOL    HW2  934   4.549   1.622   3.016 -0.1452 -0.8123  0.2674
  302SOL     OW  935   2.645   2.225   2.860 -0.0484 -0.1412  0.2412
  302SOL    HW1  936   2.717   2.229   2.922  0.8080 -0.1709 -0.7309
  302SOL    HW2  937   2.683   2.250   2.776 -0.6778 -2.1019 -0.6962
  303SOL     OW  938   1.971   1.186   2.925 -0.5053 -0.5571 -0.5065
  303SOL    HW1  939   2.005   1.099   2.906  0.4599 -0.2040 -0.4354
  303SOL    HW2  940   1.881   1.184   2.893 -0.2264 -1.3044 -1.2792
  304SOL     OW  941   0.892   1.838   2.257  0.0535  0.4052  0.3381
  304SOL    HW1  942   0.824   1.797   2.311 -1.0692  1.0793 -0.5195
  304SOL    HW2  943   0.910   1.922   2.300 -1.5404  1.3839 -0.7879
  305SOL     OW  944   0.310   3.911   0.330  0.1581 -0.4834  0.0096
  305SOL    HW1  945   0.285   3.991   0.377 -0.2738  0.0039 -1.0038
  305SOL    HW2  946   0.227   3.874   0.300  0.4128 -0.8570 -0.2371
  306SOL     OW  947   2.822   4.076   2.571 -0.1115  0.1106 -0.1458
  306SOL    HW1  948   2.764   4.147   2.544 -0.3177 -0.1643 -0.4320
  306SOL    HW2  949   2.907   4.099   2.535 -0.2443  0.0655 -0.4873
  307SOL     OW  950   1.589   3.151   1.603 -0.1897  0.1524 -0.1924
  307SOL    HW1  951   1.681   3.163   1.629  0.3488 -2.9548 -0.2630
  307SOL    HW2  952   1.542   3.143   1.686  0.5671 -3.5496  0.0766
  308SOL     OW  953   1.495   2.846   0.043 -0.0913  0.3131 -0.3525
  308SOL    HW1  954   1.403   2.864   0.025  0.1321  1.3639 -0.4953
  308SOL    HW2  955   1.542   2.891  -0.026  0.6090  1.2272  0.6911
  309SOL     OW  956   3.409   0.297   2.630 -0.3188 -0.1874 -0.4006
  309SOL    HW1  957   3.494   0.296   2.586 -0.1649  1.3218 -0.1734
  309SOL    HW2  958   3.421   0.356   2.704 -0.7899 -2.0544  1.2798
  310SOL     OW  959   2.786   1.881   2.005 -0.3637  0.1295  0.2288
  310SOL    HW1  960   2.754   1.928   1.928  1.8398 -2.3396 -2.4811
  310SOL    HW2  961   2.717   1.817   2.025 -0.9261  0.7484  0.2918
  311SOL     OW  962   4.328   1.944   1.239 -0.1203  0.1592 -0.4277
  311SOL    HW1  963   4.327   1.871   1.301  1.5066 -0.9002 -1.5622
  311SOL    HW2  964   4.242   1.986   1.249 -1.5687 -2.5614 -0.4692
  312SOL     OW  965   3.300   0.509   0.330 -0.3155 -0.1252 -0.0219
  312SOL    HW1  966   3.284   0.441   0.264 -2.2905  1.2001 -0.9971
  312SOL    HW2  967   3.366   0.470   0.388 -0.5970 -2.4484 -1.1282
  313SOL     OW  968   3.886   3.106   3.138  0.2277 -0.4824 -0.7233
  313SOL    HW1  969   3.847   3.193   3.127  0.3584 -0.4312 -0.7964
  313SOL    HW2  970   3.908   3.101   3.231  2.2578  0.4622 -1.0814
  314SOL     OW  971   3.838   4.032   0.667 -0.6715  0.5602  0.1109
  314SOL    HW1  972   3.919   4.080   0.647 -1.1389  0.8365 -1.1893
  314SOL    HW2  973   3.845   4.013   0.761 -0.0612  2.3956  0.4779
  315SOL     OW  974   3.714   2.290   0.688  0.0263 -0.6009 -0.1194
  315SOL    HW1  975   3.652   2.232   0.644 -0.5127 -0.7243  0.7884
  315SOL    HW2  976   3.660   2.362   0.721  0.7272  0.6438 -1.5655
  316SOL     OW  977   1.795   2.086   2.696  0.0684  0.3559 -0.1002
  316SOL    HW1  978   1.746   2.029   2.637  2.6879 -0.9203 -1.1934
  316SOL    HW2  979   1.848   2.140   2.638 -0.9966  2.7163  0.9986
  317SOL     OW  980   2.817   3.572   3.270  0.2165 -0.3031 -0.1152
  317SOL    HW1  981   2.742   3.592   3.214  0.4657 -1.5556 -0.9275
  317SOL    HW2  982   2.814   3.477   3.283  0.0466 -0.0476  2.1963
  318SOL     OW  983   0.910   0.258   2.874 -0.0313  0.3116  0.4218
  318SOL    HW1  984   0.884   0.214   2.955 -1.2011  0.0714 -0.0705
  318SOL    HW2  985   0.830   0.263   2.822  0.7581  0.1604 -0.8686
  319SOL     OW  986   0.421   3.464   3.163  0.3554 -0.0524  0.1499
  319SOL    HW1  987   0.458   3.536   3.215  0.1498  0.1291  0.0483
  319SOL    HW2  988   0.408   3.393   3.227  1.4016 -0.3200  0.0766
  320SOL     OW  989   1.492   4.110   2.041  0.2976  0.0490 -0.1851
  320SOL    HW1  990   1.489   4.191   2.092 -1.2027  1.3290 -2.1878
  320SOL    HW2  991   1.578   4.073   2.061  0.2550  1.1044  2.2682
  321SOL     OW  992   1.377   3.662   1.651  0.8541  0.6568 -0.2743
  321SOL    HW1  993   1.333   3.710   1.721  0.9834 -0.9195  0.9587
  321SOL    HW2  994   1.470   3.662   1.677  0.5911 -2.2690  1.1630
  322SOL     OW  995   2.812   0.545   0.557  0.2528  0.4971 -0.0547
  322SOL    HW1  996   2.879   0.605   0.525  0.4728  0.8759  1.0586
  322SOL    HW2  997   2.859   0.481   0.610 -0.3284  1.3179  1.5178
  323SOL     OW  998   2.174   1.652   3.280 -0.0386  0.1656 -0.7608
  323SOL    HW1  999   2.264   1.620   3.286 -0.8969 -2.1502  1.1123
  323SOL    HW2 1000   2.163   1.707   3.357 -0.6638 -0.8414 -0.1136
  324SOL     OW 1001   2.024   1.196   0.851 -0.1590  0.3606 -0.5884
  324SOL    HW1 1002   2.058   1.286   0.857 -3.3932  1.6909  0.0798
  324SOL    HW2 1003   1.930   1.208   0.837 -1.0229 -2.9298  1.4624
  325SOL     OW 1004   3.430   0.823   0.897  0.5357  0.0618  0.1247
  325SOL    HW1 1005   3.395   0.875   0.825  1.1891  0.8304  0.3496
  325SOL    HW2 1006   3.360   0.821   0.962  0.1699 -0.1208 -0.2753
  326SOL     OW 1007   0.694   2.272   1.253 -0.3180  0.4787  0.0988
  326SOL    HW1 1008   0.771   2.224   1.223  0.1025 -0.3843  2.3424
  326SOL    HW2 1009   0.630   2.261   1.183 -0.5684 -4.1443  0.7408
  327SOL     OW 1010   0.739   0.404   1.882  0.0834 -0.4440  0.2023
  327SOL    HW1 1011   0.787   0.408   1.965  0.6854  2.1705 -0.1601
  327SOL    HW2 1012   0.805   0.382   1.817  0.5226  1.4680 -0.0629
  328SOL     OW 1013   1.517   2.586   0.099 -0.1489 -0.3174 -0.0306
  328SOL    HW1 1014   1.542   2.678   0.086  1.9044 -0.5927  1.4404
  328SOL    HW2 1015   1.432   2.590   0.142 -1.2263  0.7818 -2.0720
  329SOL     OW 1016   1.641   4.365   2.887  0.2417  0.3744 -0.0215
  329SOL    HW1 1017   1.700   4.292   2.902  0.1367  0.1259 -0.7555
  329SOL    HW2 1018   1.697   4.442   2.881  0.3381  0.3773  0.9106
  330SOL     OW 1019   1.201   4.265   1.077  0.3684  0.0803  0.3341
  330SOL    HW1 1020   1.173   4.339   1.024  0.1771 -0.3804 -0.2241
  330SOL    HW2 1021   1.219   4.302   1.164 -0.3756  0.6542  0.2468
  331SOL     OW 1022   4.474   2.702   0.052 -0.0852 -0.0848  0.0466
  331SOL    HW1 1023   4.467   2.615   0.012 -0.1427 -1.5660  2.9981
  331SOL    HW2 1024   4.567   2.713   0.070  0.3252  1.7443 -2.7279
  332SOL     OW 1025   1.290   1.547   1.188 -0.2240  0.1468 -0.0196
  332SOL    HW1 1026   1.260   1.595   1.265 -1.1009 -0.9189  0.3288
  332SOL    HW2 1027   1.314   1.615   1.125 -2.8896  1.0966 -0.1173
  333SOL     OW 1028   2.964   4.250   1.269  0.0126 -0.0381  0.3645
  333SOL    HW1 1029   2.999   4.299   1.195 -1.2302 -0.6550 -0.6886
  333SOL    HW2 1030   2.869   4.255   1.258 -0.1692 -1.4375  1.0372
  334SOL     OW 1031   2.866   0.022   1.706  0.0615  0.1555 -0.5312
  334SOL    HW1 1032   2.860  -0.021   1.621  2.0253  0.3093 -0.8116
  334SOL    HW2 1033   2.838   0.112   1.689  1.8303  0.5889 -1.4154
  335SOL     OW 1034   4.001   0.441   1.540  0.2223  0.0598 -0.4162
  335SOL    HW1 1035   3.951   0.410   1.615  0.0024 -0.1383 -0.6454
  335SOL    HW2 1036   4.082   0.391   1.543 -0.7093 -1.6049 -1.6043
  336SOL     OW 1037   3.013   1.687   0.141 -0.4612  0.3662  0.3986
  336SOL    HW1 1038   2.958   1.697   0.219  2.0424  1.7480  2.1239
  336SOL    HW2 1039   3.025   1.776   0.109  2.1274  0.3523  1.1467
  337SOL     OW 1040   2.026   3.287   0.914  0.4683  0.3257 -0.2704
  337SOL    HW1 1041   1.977   3.368   0.900  3.0623  1.9827 -0.4854
  337SOL    HW2 1042   2.022   3.241   0.831 -1.6226 -0.1995  0.0567
  338SOL     OW 1043   4.300   2.077   0.075 -0.1660  0.1794 -0.3195
  338SOL    HW1 1044   4.349   2.055   0.154  0.6828 -0.1055 -0.9080
  338SOL    HW2 1045   4.214   2.040   0.089  0.3448 -0.9297 -0.0323
  339SOL     OW 1046   4.437   1.158   1.652 -0.0946 -0.3075  0.4325
  339SOL    HW1 1047   4.389   1.173   1.733  0.1937  1.0533  0.3790
  339SOL    HW2 1048   4.527   1.184   1.672 -0.2510  1.2013 -0.6172
  340SOL     OW 1049   2.785   3.215   1.118 -0.2816  0.2806  0.7660
  340SOL    HW1 1050   2.765   3.127   1.152 -0.0854  0.7084  2.0324
  340SOL    HW2 1051   2.743   3.274   1.180  1.1319  1.1192  0.9565
  341SOL     OW 1052   3.365   0.957   3.065  0.3147  0.3886 -0.3843
  341SOL    HW1 1053   3.389   1.045   3.094  1.1623  0.1589 -0.3636
  341SOL    HW2 1054   3.437   0.930   3.008  0.0789 -0.3087 -0.3584
  342SOL     OW 1055   2.367   3.129   0.746 -0.0752  0.3108  0.1730
  342SOL    HW1 1056   2.396   3.080   0.823  1.4446  2.4524  1.0699
  342SOL    HW2 1057   2.444   3.130   0.689 -1.4830 -2.1786 -2.0311
  343SOL     OW 1058   1.882   0.968   0.748 -0.7811  0.1783  0.1079
  343SOL    HW1 1059   1.864   0.908   0.821 -0.7741  0.0561  0.0093
  343SOL    HW2 1060   1.963   1.012   0.772 -0.7388  0.0838  0.1392
  344SOL     OW 1061   3.543   0.160   2.135 -0.2205  0.2547  0.4481
  344SOL    HW1 1062   3.453   0.194   2.127  0.3957  1.9585  0.3236
  344SOL    HW2 1063   3.541   0.105   2.213 -1.5206 -0.2615  0.0869
  345SOL     OW 1064   2.252   0.287   1.124 -0.1140  0.0179 -0.2049
  345SOL    HW1 1065   2.330   0.237   1.100  0.5334  1.2442 -0.7493
  345SOL    HW2 1066   2.263   0.307   1.217  1.7665  2.6673 -0.8438
  346SOL     OW 1067   3.309   0.101   2.787  0.4265 -0.0606 -0.0671
  346SOL    HW1 1068   3.319   0.163   2.714 -1.0808 -0.2596 -0.4912
  346SOL    HW2 1069   3.309   0.015   2.745 -1.6734 -0.1267 -0.0380
  347SOL     OW 1070   1.452   0.466   2.986 -0.0220 -0.4056  0.3338
  347SOL    HW1 1071   1.395   0.433   2.916 -0.1832  1.9638 -0.7603
  347SOL    HW2 1072   1.507   0.531   2.942 -1.5316  2.7219  2.7450
  348SOL     OW 1073   3.939   3.648   3.115 -0.3935  0.2510  0.3400
  348SOL    HW1 1074   3.995   3.606   3.180 -1.0760  1.9875  2.1584
  348SOL    HW2 1075   3.991   3.648   3.035  0.0970 -2.8552  0.5183
  349SOL     OW 1076   2.573   0.266   2.094 -0.1269  0.5916  0.4319
  349SOL    HW1 1077   2.621   0.183   2.104 -0.2575  0.7098  2.4886
  349SOL    HW2 1078   2.606   0.303   2.012  2.0496 -0.1394  0.9126
  350SOL     OW 1079   2.396   4.466   1.175 -0.0371  0.4549  0.0569
  350SOL    HW1 1080   2.388   4.381   1.132  1.5673 -0.1097  0.7850
  350SOL    HW2 1081   2.460   4.451   1.245  0.4791  2.3248  0.0390
  351SOL     OW 1082   1.286   4.404   1.354  0.1280 -0.4120  0.2147
  351SOL    HW1 1083   1.372   4.409   1.394 -0.3296  0.6132  1.1270
  351SOL    HW2 1084   1.247   4.490   1.370 -1.2722 -1.0352  0.3139
  352SOL     OW 1085   1.428   0.327   2.037  0.3987  0.0920 -0.2397
  352SOL    HW1 1086   1.425   0.312   1.942 -0.3401 -2.5262  0.1039
  352SOL    HW2 1087   1.515   0.296   2.063  1.0218  1.8309 -0.1669
  353SOL     OW 1088   2.635   2.520   2.212 -0.3601 -0.3279  0.1120
  353SOL    HW1 1089   2.585   2.555   2.286 -1.1272  0.0265 -0.5513
  353SOL    HW2 1090   2.672   2.597   2.169  0.4963 -0.5647  0.3959
  354SOL     OW 1091   2.229   1.768   1.814 -0.5099  0.1796  0.2659
  354SOL    HW1 1092   2.261   1.735   1.898 -0.2389  0.2326  0.1823
  354SOL    HW2 1093   2.136   1.745   1.813 -0.4543 -0.0512  0.4685
  355SOL     OW 1094   4.460   4.384   2.683 -0.0195  0.1314  0.3785
  355SOL    HW1 1095   4.521   4.425   2.745  1.0766 -0.4230 -0.3037
  355SOL    HW2 1096   4.391   4.348   2.738  1.1445 -0.7182  1.3354
  356SOL     OW 1097   1.252   1.506   0.126  0.3375  0.5717  0.4297
  356SOL    HW1 1098   1.345   1.487   0.136  0.4234  0.6591 -0.1641
  356SOL    HW2 1099   1.208   1.425   0.151  0.4701  1.0461  2.4090
  357SOL     OW 1100   1.225   0.931   1.423 -0.6512 -0.2548  0.4613
  357SOL    HW1 1101   1.192   0.890   1.343 -0.5515 -0.4024  0.4945
  357SOL    HW2 1102   1.276   0.862   1.465  1.3387  0.5148 -0.5482
  358SOL     OW 1103   0.744   0.954   1.703  0.2804  0.1251 -0.8098
  358SOL    HW1 1104   0.771   1.005   1.780  0.0455  0.0266 -0.6605
  358SOL    HW2 1105   0.798   0.988   1.632  0.4968  0.2214 -0.6021
  359SOL     OW 1106   4.193   1.515   0.075 -0.3424 -0.1256 -0.0601
  359SOL    HW1 1107   4.106   1.547   0.051 -1.8707 -3.9275 -0.2100
  359SOL    HW2 1108   4.186   1.497   0.169  0.2102 -0.7036 -0.1323
  360SOL     OW 1109   3.578   0.767   1.661 -0.5533 -0.0710  0.1991
  360SOL    HW1 1110   3.545   0.849   1.624 -1.7618 -0.1917  0.9404
  360SOL    HW2 1111   3.667   0.759   1.628 -0.6326  1.2357 -0.3734
  361SOL     OW 1112   3.452   2.719   3.131 -0.3162 -0.4008 -0.1991
  361SOL    HW1 1113   3.421   2.805   3.159  1.3465 -0.3752  1.8234
  361SOL    HW2 1114   3.458   2.726   3.035 -1.0447  1.4154 -0.1568
  362SOL     OW 1115   3.987   1.705   3.005  0.4102  0.3961  0.3877
  362SOL    HW1 1116   4.059   1.657   2.964 -1.2673 -0.3679 -1.8792
  362SOL    HW2 1117   3.984   1.788   2.958 -0.2096  0.4013  0.4253
  363SOL     OW 1118   2.024   3.522   3.051 -0.1049 -0.7166  0.0003
  363SOL    HW1 1119   2.109   3.511   3.094 -0.3296 -0.9820  0.3876
  363SOL    HW2 1120   2.020   3.615   3.030  0.8852 -0.9402 -1.3189
  364SOL     OW 1121   1.960   2.409   1.060 -0.0961  0.1968 -0.1200
  364SOL    HW1 1122   1.895   2.385   1.126  0.3081 -0.6627 -0.0186
  364SOL    HW2 1123   1.994   2.493   1.090  1.5877 -1.1089  1.9928
  365SOL     OW 1124   2.910   4.029   3.016  0.0186 -0.6875 -0.2964
  365SOL    HW1 1125   2.844   3.986   3.071 -0.6257  0.2227 -0.3215
  365SOL    HW2 1126   2.988   4.035   3.072 -0.2348 -0.9058  0.0803
  366SOL     OW 1127   3.653   3.663   2.807 -0.4594  0.6795 -0.1688
  366SOL    HW1 1128   3.630   3.598   2.740  1.1325  0.0749 -0.1588
  366SOL    HW2 1129   3.730   3.707   2.772  0.6213  0.1109  1.3903
  367SOL     OW 1130   3.411   3.407   0.466 -0.5019  0.3557  0.1334
  367SOL    HW1 1131   3.445   3.341   0.526 -0.7061  0.0971 -0.0329
  367SOL    HW2 1132   3.334   3.367   0.426 -0.4428  0.5700 -0.2090
  368SOL     OW 1133   4.252   1.810   0.459 -0.0957 -0.2201  0.0411
  368SOL    HW1 1134   4.248   1.820   0.554  0.6385  2.0055 -0.0932
  368SOL    HW2 1135   4.182   1.749   0.438 -0.5225 -0.4607  1.9639
  369SOL     OW 1136   1.139   0.776   0.570 -0.5685 -0.4854  0.3599
  369SOL    HW1 1137   1.127   0.687   0.536  0.0509  0.4352 -2.4428
  369SOL    HW2 1138   1.064   0.825   0.537  0.1489  0.5028  0.1663
  370SOL     OW 1139   3.677   4.139   0.480 -0.6213  0.1905  0.1449
  370SOL    HW1 1140   3.658   4.199   0.552 -1.7085 -1.1788  1.0355
  370SOL    HW2 1141   3.748   4.083   0.513  2.7746  2.8898 -1.8290
  371SOL     OW 1142   2.169   1.709   2.338 -0.3483  0.4809 -0.0100
  371SOL    HW1 1143   2.074   1.696   2.342 -0.0912 -1.8600 -0.2326
  371SOL    HW2 1144   2.204   1.642   2.397  1.1979  0.9015 -0.4236
  372SOL     OW 1145   1.157   2.569   3.052 -0.3535 -0.0147 -0.2238
  372SOL    HW1 1146   1.152   2.575   3.147  1.0404  0.3076 -0.1566
  372SOL    HW2 1147   1.175   2.658   3.023 -0.8207 -0.1016 -0.8022
  373SOL     OW 1148   0.373   4.577   0.237  0.1489  0.0567  0.3726
  373SOL    HW1 1149   0.402   4.521   0.164 -0.7383  0.0725  0.0068
  373SOL    HW2 1150   0.441   4.565   0.303  0.1109 -1.2713  0.2033
  374SOL     OW 1151   3.828   2.480   2.523 -0.4660  0.6302 -0.1552
  374SOL    HW1 1152   3.858   2.413   2.584 -0.1574  0.2967 -0.6654
  374SOL    HW2 1153   3.798   2.431   2.446 -0.3206  1.0654 -0.4948
  375SOL     OW 1154   4.197   1.577   1.794  0.0229  0.0595  0.1163
  375SOL    HW1 1155   4.255   1.585   1.870  0.4680  2.0648 -0.3736
  375SOL    HW2 1156   4.256   1.566   1.720 -0.2533  0.8340 -0.2334
  376SOL     OW 1157   1.969   1.723   2.649  0.2433  0.3003 -0.1733
  376SOL    HW1 1158   2.034   1.793   2.642  0.0775  0.5863  0.9684
  376SOL    HW2 1159   1.904   1.744   2.581  1.4879 -0.1853 -1.5637
  377SOL     OW 1160   1.963   4.539   2.320 -0.0475  0.0013 -0.0182
  377SOL    HW1 1161   1.984   4.536   2.413 -0.9242  1.1585  0.2390
  377SOL    HW2 1162   2.001   4.621   2.289 -0.8893  0.2610 -0.3861
  378SOL     OW 1163   1.625   2.906   0.342  0.5148 -0.3775  0.0066
  378SOL    HW1 1164   1.561   2.839   0.316  0.6546 -0.7367  0.5771
  378SOL    HW2 1165   1.650   2.948   0.260 -0.6281 -0.0734 -0.1995
  379SOL     OW 1166   3.890   2.746   3.125 -0.2305 -0.0297 -0.1133
  379SOL    HW1 1167   3.892   2.690   3.047 -0.4970 -0.5324  0.2311
  379SOL    HW2 1168   3.944   2.822   3.102 -0.9167  0.1945 -1.0673
  380SOL     OW 1169   1.464   4.466   2.463  0.1389  0.3245 -0.3937
  380SOL    HW1 1170   1.510   4.549   2.452  0.4910  0.3162  0.8137
  380SOL    HW2 1171   1.396   4.484   2.529 -0.7230  0.0030 -1.1658
  381SOL     OW 1172   0.863   4.151   2.600  0.2773 -0.4657  0.0037
  381SOL    HW1 1173   0.937   4.124   2.654 -0.3970 -0.2427  1.0874
  381SOL    HW2 1174   0.808   4.072   2.595  1.0252 -0.9351 -1.6319
  382SOL     OW 1175   1.777   3.367   0.668 -0.6418 -0.1683  0.3753
  382SOL    HW1 1176   1.803   3.286   0.625  1.4717  0.2204  0.8206
  382SOL    HW2 1177   1.732   3.339   0.748  0.3777 -0.9013  0.6955
  383SOL     OW 1178   2.920   2.269   2.200 -0.5359 -0.2381  0.3698
  383SOL    HW1 1179   2.853   2.337   2.196 -0.6569 -0.2448  1.8444
  383SOL    HW2 1180   2.987   2.303   2.259  0.4458 -0.5245 -0.5427
  384SOL     OW 1181   2.042   3.789   1.123  0.6628 -0.2290  0.3453
  384SOL    HW1 1182   2.018   3.701   1.095  0.2988  0.1164 -0.4690
  384SOL    HW2 1183   2.014   3.845   1.051 -1.2033  0.8332  1.7777
  385SOL     OW 1184   2.200   4.410   2.077  0.0837 -0.0738  0.5986
  385SOL    HW1 1185   2.106   4.395   2.073 -0.0188  0.2117  1.7801
  385SOL    HW2 1186   2.239   4.327   2.049 -0.4879  0.4701 -2.1100
  386SOL     OW 1187   2.453   2.379   3.092  0.2384  0.2007  0.5824
  386SOL    HW1 1188   2.461   2.415   3.180  0.5679  2.1626 -0.1939
  386SOL    HW2 1189   2.537   2.334   3.077  0.8630  1.3108  0.6743
  387SOL     OW 1190   2.467   1.039   0.003  0.3939  0.2463  0.4791
  387SOL    HW1 1191   2.437   1.123  -0.033 -2.1010 -0.4584  0.6993
  387SOL    HW2 1192   2.439   1.041   0.094  1.4908 -0.3279  0.8418
  388SOL     OW 1193   3.451   1.500   1.665 -0.0900 -0.4481  0.7773
  388SOL    HW1 1194   3.539   1.462   1.663  0.5105  0.8927 -1.0351
  388SOL    HW2 1195   3.464   1.589   1.699 -0.6667 -0.1196  0.1678
  389SOL     OW 1196   1.529   2.103   1.687  0.2043 -0.2382 -0.0673
  389SOL    HW1 1197   1.516   2.160   1.611  0.1237 -1.9937 -1.4464
  389SOL    HW2 1198   1.589   2.151   1.743 -0.2886  1.4198 -0.9043
  390SOL     OW 1199   4.565   2.239   2.091 -0.1088  0.2478  0.0708
  390SOL    HW1 1200   4.634   2.200   2.037  0.8995  1.2219  0.6092
  390SOL    HW2 1201   4.592   2.222   2.181 -1.7414 -1.3095  0.3190
  391SOL     OW 1202   0.390   0.636   1.622 -0.0834  0.7224 -0.3898
  391SOL    HW1 1203   0.350   0.627   1.709 -1.3503  0.3516 -0.9862
  391SOL    HW2 1204   0.444   0.557   1.613  0.9560  1.3085  0.4936
  392SOL     OW 1205   0.026   3.967   1.931  0.1111 -0.5932 -0.4050
  392SOL    HW1 1206   0.007   4.034   1.996 -1.5787  0.9525 -2.3761
  392SOL    HW2 1207   0.110   3.993   1.893  0.7323 -1.0893  0.5744
  393SOL     OW 1208   3.932   1.437   3.161 -0.2837 -0.0367 -0.2957
  393SOL    HW1 1209   4.014   1.404   3.125 -0.2476 -1.2529  0.7998
  393SOL    HW2 1210   3.918   1.521   3.119  1.3335  0.0093 -0.7793
  394SOL     OW 1211   3.993   3.111   2.234 -0.3262 -0.0177 -0.3703
  394SOL    HW1 1212   3.966   3.132   2.323 -0.9107 -3.9443  0.5215
  394SOL    HW2 1213   3.914   3.079   2.191  0.5448 -0.9086 -1.3652
  395SOL     OW 1214   0.554   1.295   2.925 -0.5741 -0.4867  0.4849
  395SOL    HW1 1215   0.566   1.356   2.853  1.9818  0.2670  1.4264
  395SOL    HW2 1216   0.489   1.232   2.893  0.2523 -0.0397 -2.3501
  396SOL     OW 1217   4.087   0.546   1.872  0.0706  0.0868 -0.1651
  396SOL    HW1 1218   4.160   0.607   1.885  0.4058 -0.0860 -1.1649
  396SOL    HW2 1219   4.021   0.598   1.826  0.1437 -0.1544 -0.5445
  397SOL     OW 1220   1.992   0.427   2.536  0.1950 -0.0980  0.5513
  397SOL    HW1 1221   2.057   0.422   2.467  1.0764 -0.0713  1.3643
  397SOL    HW2 1222   1.908   0.412   2.491  0.7289  0.0616 -0.5297
  398SOL     OW 1223   3.075   1.887   1.260 -0.5285  0.0671  0.2760
  398SOL    HW1 1224   3.008   1.912   1.197 -0.1006 -0.8507 -0.5802
  398SOL    HW2 1225   3.153   1.871   1.207 -0.5852 -2.3007  0.7955
  399SOL     OW 1226   1.221   0.776   0.177 -0.1427 -0.0811 -0.3751
  399SOL    HW1 1227   1.281   0.713   0.217  0.8457  2.3523  2.3811
  399SOL    HW2 1228   1.135   0.736   0.186  0.4821 -1.2392  0.8995
  400SOL     OW 1229   0.568   3.428   0.518  0.7529 -0.1213 -0.1809
  400SOL    HW1 1230   0.530   3.513   0.497  0.8228  1.0257  3.5860
  400SOL    HW2 1231   0.495   3.366   0.510 -0.1475  0.8613  0.2082
  401SOL     OW 1232   3.463   2.632   1.984  0.1917  0.0624 -0.2474
  401SOL    HW1 1233   3.548   2.633   1.940  1.0781 -0.7991  1.3727
  401SOL    HW2 1234   3.468   2.702   2.049  0.5048 -1.3398  1.2979
  402SOL     OW 1235   0.657   1.444   1.258  0.1291 -0.5438 -0.3931
  402SOL    HW1 1236   0.713   1.453   1.335  0.0897 -1.2549 -0.2733
  402SOL    HW2 1237   0.574   1.486   1.283  0.8839  1.3218 -0.8916
  403SOL     OW 1238   0.677   1.128   3.279 -0.7297  0.1273 -0.0627
  403SOL    HW1 1239   0.762   1.162   3.249 -0.5057  0.5925  1.0676
  403SOL    HW2 1240   0.678   1.035   3.255 -0.0333  0.2023 -0.3405
  404SOL     OW 1241   2.859   2.813   2.059 -0.4057 -0.0025 -0.0296
  404SOL    HW1 1242   2.799   2.815   2.134  0.2834  0.1402  0.5354
  404SOL    HW2 1243   2.855   2.901   2.022 -0.7700 -0.0810 -0.1798
  405SOL     OW 1244   1.682   2.915   1.042  0.2261  0.0804  0.6903
  405SOL    HW1 1245   1.730   2.956   1.114  0.6786 -0.8545  0.9415
  405SOL    HW2 1246   1.748   2.899   0.975 -0.1466  0.7034  0.1676
  406SOL     OW 1247   4.422   3.755   0.417 -0.4170  0.7533  0.2878
  406SOL    HW1 1248   4.375   3.671   0.423 -1.7365  1.4800  0.4460
  406SOL    HW2 1249   4.353   3.821   0.412  0.6044  1.7814 -0.8439
  407SOL     OW 1250   3.681   3.386   0.662  0.4672  0.0580 -0.1191
  407SOL    HW1 1251   3.608   3.341   0.705 -0.0558  1.1459  0.1828
  407SOL    HW2 1252   3.722   3.436   0.732  2.0166 -1.1394 -0.1255
  408SOL     OW 1253   1.538   3.199   0.269 -0.4099  0.2934 -0.3348
  408SOL    HW1 1254   1.609   3.143   0.238 -0.4924 -0.0535  0.0804
  408SOL    HW2 1255   1.551   3.282   0.223  1.0536  0.6864  0.6947
  409SOL     OW 1256   0.109   2.074   1.947  0.0062  0.0899 -0.4033
  409SOL    HW1 1257   0.185   2.084   2.004  0.3518 -0.4237 -0.7683
  409SOL    HW2 1258   0.146   2.068   1.859 -0.2760 -2.3877 -0.4133
  410SOL     OW 1259   0.895   0.242   3.163 -0.3240  0.1540 -0.3834
  410SOL    HW1 1260   0.817   0.196   3.195  0.7053 -2.1867 -1.0154
  410SOL    HW2 1261   0.967   0.205   3.215  0.3620  2.7947  0.7085
  411SOL     OW 1262   1.256   4.035   0.746  0.2500  0.1380  0.5459
  411SOL    HW1 1263   1.251   4.009   0.838 -0.2057  0.1415  0.5242
  411SOL    HW2 1264   1.203   3.971   0.700 -0.5683  0.8732  0.4437
  412SOL     OW 1265   0.515   4.236   0.675 -0.3995  0.0478 -0.5240
  412SOL    HW1 1266   0.522   4.166   0.740 -1.1308 -1.0134 -1.5431
  412SOL    HW2 1267   0.584   4.217   0.611  0.2223  1.0008 -0.1541
  413SOL     OW 1268   0.542   4.461   0.006 -0.0872  0.3191  0.6858
  413SOL    HW1 1269   0.573   4.384   0.053 -0.8750 -0.6457 -0.3180
  413SOL    HW2 1270   0.618   4.519   0.002  0.2419  0.0500  2.3165
  414SOL     OW 1271   1.234   3.778   2.233 -0.5725  0.4743  0.1368
  414SOL    HW1 1272   1.274   3.695   2.207  1.3376  0.0866  3.6729
  414SOL    HW2 1273   1.147   3.753   2.265 -0.7862  0.1816 -0.6452
  415SOL     OW 1274   2.913   1.235   2.828  0.2367 -0.0943  0.3327
  415SOL    HW1 1275   2.821   1.242   2.854 -0.8374 -0.8485 -2.7958
  415SOL    HW2 1276   2.932   1.317   2.782  0.1653 -1.0615 -1.5157
  416SOL     OW 1277   3.575   1.967   0.159  0.1436 -0.3720  0.2473
  416SOL    HW1 1278   3.502   1.906   0.168  1.2308 -1.7996 -0.2159
  416SOL    HW2 1279   3.610   1.976   0.247 -0.9223  0.8195  0.5920
  417SOL     OW 1280   2.336   0.942   2.717  0.0171  0.6662 -0.1211
  417SOL    HW1 1281   2.361   0.866   2.664 -1.2114  1.0309 -1.2739
  417SOL    HW2 1282   2.318   1.011   2.653 -0.6598  1.3892  0.8139
  418SOL     OW 1283   2.952   0.401   2.123  0.4007 -0.0714 -0.1620
  418SOL    HW1 1284   2.942   0.447   2.039 -1.0405 -0.1660 -0.0652
  418SOL    HW2 1285   2.898   0.451   2.184  0.5827 -0.6257  0.4658
  419SOL     OW 1286   4.364   3.813   1.449  0.4440 -0.0999  0.0987
  419SOL    HW1 1287   4.399   3.771   1.371  2.1264  0.6563  0.4118
  419SOL    HW2 1288   4.416   3.893   1.459 -1.7929  1.4402  0.2411
  420SOL     OW 1289   0.183   1.913   1.015  0.0250 -0.5342 -1.0578
  420SOL    HW1 1290   0.160   2.001   0.984  1.4152 -0.4730 -2.0103
  420SOL    HW2 1291   0.138   1.905   1.099  1.6123  1.9622  0.1680
  421SOL     OW 1292   3.806   1.410   1.402  0.3200  0.1900 -0.1437
  421SOL    HW1 1293   3.819   1.505   1.400  2.7552 -0.0843 -0.4479
  421SOL    HW2 1294   3.745   1.396   1.475  0.3419  1.9441  0.2630
  422SOL     OW 1295   1.281   1.916   2.329 -0.3276  0.2912 -0.4314
  422SOL    HW1 1296   1.245   2.004   2.342 -0.6452  0.0473  0.3704
  422SOL    HW2 1297   1.302   1.885   2.417  0.0758 -0.3193 -0.7345
  423SOL     OW 1298   4.368   2.731   0.648 -0.0908  0.1011  0.0410
  423SOL    HW1 1299   4.395   2.822   0.656 -0.4996  0.2921 -0.6491
  423SOL    HW2 1300   4.441   2.681   0.686  0.5861  0.6715 -0.4766
  424SOL     OW 1301   1.696   4.534   2.201 -0.3478  0.3061  0.2190
  424SOL    HW1 1302   1.633   4.464   2.214 -1.3622  1.2741  0.6729
  424SOL    HW2 1303   1.773   4.508   2.252  1.0676 -2.5533 -2.9991
  425SOL     OW 1304   1.147   3.216   2.413 -0.4303 -0.3473  0.4808
  425SOL    HW1 1305   1.184   3.224   2.326  0.3183 -0.6356  0.7669
  425SOL    HW2 1306   1.096   3.135   2.410  0.9510 -1.2561  0.7809
  426SOL     OW 1307   2.382   3.622   2.888  0.3898 -0.4282  0.0792
  426SOL    HW1 1308   2.432   3.661   2.817  0.7680 -0.3942  0.3613
  426SOL    HW2 1309   2.347   3.697   2.936  0.0618 -0.4520 -0.1207
  427SOL     OW 1310   2.184   0.991   0.889 -0.6784 -0.3907 -0.2105
  427SOL    HW1 1311   2.141   1.076   0.890 -1.5626 -0.8262  0.6140
  427SOL    HW2 1312   2.275   1.009   0.913 -0.8156  0.3425 -0.2343
  428SOL     OW 1313   3.831   3.953   2.055 -0.4133 -0.0834  0.1374
  428SOL    HW1 1314   3.798   3.864   2.038  0.2370 -0.6223  1.5301
  428SOL    HW2 1315   3.905   3.939   2.114  1.1685  1.2196 -1.4433
  429SOL     OW 1316   1.961   1.157   1.158  0.1868  0.3224 -0.4997
  429SOL    HW1 1317   1.945   1.221   1.089  2.2410 -1.1586 -2.4951
  429SOL    HW2 1318   1.911   1.080   1.132 -1.2002  0.6062  1.1703
  430SOL     OW 1319   1.983   4.354   2.947  0.1274  0.3224 -0.3225
  430SOL    HW1 1320   1.995   4.321   2.858  1.4773  2.0845 -0.8462
  430SOL    HW2 1321   2.072   4.368   2.980 -0.3296  2.5817  0.1410
  431SOL     OW 1322   3.093   3.331   0.735 -0.3152 -0.0597  0.2127
  431SOL    HW1 1323   3.174   3.285   0.711  0.1370  0.4599  0.7122
  431SOL    HW2 1324   3.036   3.321   0.658  0.0470 -0.8204  0.0306
  432SOL     OW 1325   3.960   3.142   2.514 -0.3948  0.5903 -0.1988
  432SOL    HW1 1326   3.882   3.118   2.566 -0.5069 -0.8961 -0.9944
  432SOL    HW2 1327   3.976   3.234   2.537  1.1161 -0.5440  4.5244
  433SOL     OW 1328   4.219   0.175   0.106 -0.3911  0.0379  0.3390
  433SOL    HW1 1329   4.222   0.091   0.061  0.8361  0.7511 -1.0191
  433SOL    HW2 1330   4.137   0.216   0.076 -0.1997 -0.0144 -0.2556
  434SOL     OW 1331   0.983   0.688   0.849 -0.1974 -0.7195 -0.9298
  434SOL    HW1 1332   0.951   0.763   0.799 -0.6502 -0.3550 -0.1112
  434SOL    HW2 1333   1.072   0.673   0.817 -0.2356 -0.0649 -1.3508
  435SOL     OW 1334   1.605   3.643   1.190 -0.0487  0.1654 -0.1011
  435SOL    HW1 1335   1.652   3.572   1.234 -3.5472 -1.5661  1.2859
  435SOL    HW2 1336   1.523   3.602   1.161 -1.9372  3.4725  0.1070
  436SOL     OW 1337   2.941   0.898   2.448  0.8519 -0.0290  0.7841
  436SOL    HW1 1338   2.997   0.962   2.490 -0.3305  0.2802  1.9532
  436SOL    HW2 1339   2.882   0.868   2.517 -1.5389  0.9027 -0.6987
  437SOL     OW 1340   2.808   0.101   2.362 -0.4867 -0.1836 -0.4521
  437SOL    HW1 1341   2.790   0.170   2.426  1.7782  0.4603 -0.3906
  437SOL    HW2 1342   2.881   0.052   2.400 -1.5940 -2.2186 -0.8309
  438SOL     OW 1343   0.664   0.619   0.749  0.0233  0.5093 -0.7034
  438SOL    HW1 1344   0.683   0.711   0.766 -0.2139  0.5710 -0.7611
  438SOL    HW2 1345   0.627   0.587   0.831  0.1307  0.4589 -0.6749
  439SOL     OW 1346   3.065   0.635   2.618 -0.3518 -0.5949 -0.6374
  439SOL    HW1 1347   3.009   0.565   2.651 -3.5153  1.4040 -1.3261
  439SOL    HW2 1348   3.053   0.707   2.679  2.2379 -0.2900 -0.3595
  440SOL     OW 1349   2.284   4.576   0.208  0.8557  0.1478  0.5421
  440SOL    HW1 1350   2.208   4.547   0.259  0.3725  0.6155  0.0953
  440SOL    HW2 1351   2.337   4.625   0.271 -0.1150  1.3824  0.4389
  441SOL     OW 1352   1.048   2.596   0.184 -0.2406 -0.6297  0.4525
  441SOL    HW1 1353   1.058   2.583   0.090 -0.0998  0.4792  0.3031
  441SOL    HW2 1354   1.133   2.573   0.221 -0.2855 -1.0345  0.3147
  442SOL     OW 1355   1.048   1.516   2.190 -0.5745 -0.1912 -0.5149
  442SOL    HW1 1356   1.090   1.596   2.159 -1.1458 -0.5497 -2.3012
  442SOL    HW2 1357   0.976   1.500   2.129 -0.9867 -1.6271  0.2807
  443SOL     OW 1358   0.840   3.347   2.329  0.7148 -0.4523 -0.4052
  443SOL    HW1 1359   0.892   3.388   2.259  0.1633 -0.0999 -0.6178
  443SOL    HW2 1360   0.812   3.264   2.292  0.3230 -0.2127 -0.6556
  444SOL     OW 1361   3.709   1.325   3.270 -0.2111  0.6145  0.0724
  444SOL    HW1 1362   3.790   1.360   3.233 -0.9699  1.2958 -0.9907
  444SOL    HW2 1363   3.658   1.403   3.294 -1.4150  0.2479 -1.1928
  445SOL     OW 1364   0.987   1.462   0.495  0.0367 -0.3022 -0.2983
  445SOL    HW1 1365   1.002   1.370   0.472 -0.3949 -0.6723  0.8122
  445SOL    HW2 1366   0.979   1.507   0.411  0.5926 -1.2240 -0.8584
  446SOL     OW 1367   3.610   2.017   1.117 -0.0468 -0.3148 -0.0578
  446SOL    HW1 1368   3.564   1.997   1.035  0.6987 -1.5330 -0.2004
  446SOL    HW2 1369   3.548   2.071   1.166 -0.8274 -0.2449 -1.0752
  447SOL     OW 1370   3.551   1.367   0.017 -0.4908  0.2173  0.3377
  447SOL    HW1 1371   3.548   1.357   0.112  1.1568 -0.3880  0.3628
  447SOL    HW2 1372   3.623   1.310  -0.011  0.6415  2.1827 -1.0156
  448SOL     OW 1373   4.021   1.327   0.612 -0.3341 -0.2248  0.1752
  448SOL    HW1 1374   4.056   1.391   0.674 -1.3218  1.7946 -1.2280
  448SOL    HW2 1375   4.093   1.312   0.550  0.6235 -2.1795  1.6446
  449SOL     OW 1376   1.309   0.128   3.121  0.6855  0.1531  0.6778
  449SOL    HW1 1377   1.322   0.041   3.084  1.8914 -0.2405  1.9321
  449SOL    HW2 1378   1.308   0.187   3.045 -0.7138 -0.9885 -0.2249
  450SOL     OW 1379   2.873   4.373   0.757 -0.0797  0.1318  0.0965
  450SOL    HW1 1380   2.833   4.409   0.678 -0.6163  1.7544  1.0713
  450SOL    HW2 1381   2.816   4.401   0.828  0.1501 -1.6647  1.0565
  451SOL     OW 1382   0.960   3.442   2.131 -0.5897  0.2338 -0.3044
  451SOL    HW1 1383   1.022   3.511   2.154  0.3303 -0.8800  0.7180
  451SOL    HW2 1384   1.014   3.374   2.090 -1.0601 -0.8796  0.8694
  452SOL     OW 1385   2.393   2.702   2.092  0.3797  0.3047 -0.4198
  452SOL    HW1 1386   2.451   2.661   2.028  1.7594  0.9170  0.3965
  452SOL    HW2 1387   2.446   2.710   2.171 -0.8631  0.7746  0.3991
  453SOL     OW 1388   2.858   1.024   0.390 -0.1835  0.0341  0.0094
  453SOL    HW1 1389   2.789   1.066   0.338 -0.3571  0.9945  0.9686
  453SOL    HW2 1390   2.935   1.079   0.376 -0.2115  0.2621  0.6787
  454SOL     OW 1391   1.732   4.643   0.687  0.5138 -0.6738  0.0599
  454SOL    HW1 1392   1.769   4.673   0.770  1.2535 -3.1250  0.7142
  454SOL    HW2 1393   1.807   4.639   0.628  0.4644 -1.2913  0.0315
  455SOL     OW 1394   0.103   2.661   0.084  0.2839  0.1430 -0.0741
  455SOL    HW1 1395   0.089   2.570   0.110  1.6070  0.5504  2.3504
  455SOL    HW2 1396   0.189   2.662   0.041  0.3284  0.2680  0.0157
  456SOL     OW 1397   2.869   0.044   0.925 -0.2872  0.4267 -0.4786
  456SOL    HW1 1398   2.942   0.038   0.864 -1.1006  0.2988 -1.4818
  456SOL    HW2 1399   2.807   0.102   0.881 -0.3821  1.2945  0.7826
  457SOL     OW 1400   1.867   2.651   0.528 -0.6577 -0.7139  0.0106
  457SOL    HW1 1401   1.773   2.639   0.516 -0.8764  2.3175 -2.9332
  457SOL    HW2 1402   1.908   2.589   0.468 -1.1057  1.0528 -2.2950
  458SOL     OW 1403   1.633   0.900   1.421 -0.2815  0.1047  0.4198
  458SOL    HW1 1404   1.687   0.837   1.470  3.6767  1.3164 -1.9096
  458SOL    HW2 1405   1.664   0.986   1.450 -1.1117  0.8728 -0.8760
  459SOL     OW 1406   0.268   4.534   0.478 -0.0421 -0.3331 -0.0019
  459SOL    HW1 1407   0.193   4.593   0.475  0.6058  0.5162  0.1220
  459SOL    HW2 1408   0.304   4.535   0.390  0.0356 -0.4570  0.0277
  460SOL     OW 1409   0.554   0.127   2.289 -0.0550 -0.0615  0.6637
  460SOL    HW1 1410   0.517   0.138   2.376 -0.0736 -0.6300  0.7308
  460SOL    HW2 1411   0.500   0.059   2.248 -0.0108  0.1565  0.2304
  461SOL     OW 1412   0.163   0.510   1.280  0.4798 -0.3963 -0.6105
  461SOL    HW1 1413   0.205   0.596   1.280  0.6187 -0.4639 -0.6117
  461SOL    HW2 1414   0.072   0.528   1.259 -0.1571  0.0552  2.1676
  462SOL     OW 1415   4.548   3.007   0.425  0.4729  0.6712  0.4302
  462SOL    HW1 1416   4.483   3.029   0.359 -1.3643  1.0682  2.2542
  462SOL    HW2 1417   4.624   2.976   0.375 -1.5207 -0.9943 -1.8030
  463SOL     OW 1418   2.428   1.118   0.902  0.1761 -0.2628 -0.2151
  463SOL    HW1 1419   2.516   1.131   0.938 -0.0214 -2.0685  1.0177
  463SOL    HW2 1420   2.437   1.045   0.841 -0.3813 -0.1156 -0.4808
  464SOL     OW 1421   3.103   2.185   1.260 -0.3261 -0.2827 -0.4260
  464SOL    HW1 1422   3.008   2.189   1.268 -0.3513 -0.1267 -0.8041
  464SOL    HW2 1423   3.125   2.093   1.278 -0.6044 -0.4517 -0.9360
  465SOL     OW 1424   1.713   1.942   1.557 -0.4104  0.1797 -1.0725
  465SOL    HW1 1425   1.672   1.903   1.480 -1.5036  1.4925 -1.2025
  465SOL    HW2 1426   1.648   2.005   1.589  0.8974  1.2197 -0.3611
  466SOL     OW 1427   0.492   3.206   1.603 -0.0038  0.5065  0.3258
  466SOL    HW1 1428   0.432   3.276   1.629 -1.3924 -0.3511 -0.3861
  466SOL    HW2 1429   0.439   3.150   1.546  0.7005 -1.7772  1.7952
  467SOL     OW 1430   3.294   2.422   1.159  0.4183  0.1016 -0.0943
  467SOL    HW1 1431   3.381   2.453   1.184 -0.0849  0.3764  1.3830
  467SOL    HW2 1432   3.295   2.328   1.179  0.3583  0.1120 -0.0426
  468SOL     OW 1433   4.471   4.030   1.730  0.2196  0.0213 -0.5088
  468SOL    HW1 1434   4.551   4.010   1.778  0.4273  1.0045 -0.4320
  468SOL    HW2 1435   4.402   4.032   1.797  0.3643  0.5450 -0.3763
  469SOL     OW 1436   0.203   0.439   3.164 -0.0941  0.8635  0.4405
  469SOL    HW1 1437   0.144   0.499   3.209  0.3594  1.5600  0.1183
  469SOL    HW2 1438   0.203   0.360   3.219 -0.8066  1.0954  0.7863
  470SOL     OW 1439   3.431   0.954   0.615  0.2007 -0.2914  0.3048
  470SOL    HW1 1440   3.512   0.979   0.571 -0.4402 -1.0469 -1.3584
  470SOL    HW2 1441   3.395   0.883   0.562 -1.3358 -0.2678  1.2543
  471SOL     OW 1442   3.628   1.868   1.372 -0.3451  0.0507  0.2077
  471SOL    HW1 1443   3.699   1.806   1.389 -0.3571 -0.1442 -0.4128
  471SOL    HW2 1444   3.661   1.924   1.302 -1.0677 -0.5160 -0.6116
  472SOL     OW 1445   1.957   0.962   1.363  0.4937 -0.1121  0.5686
  472SOL    HW1 1446   2.017   1.017   1.311 -0.7697  1.4899  0.7207
  472SOL    HW2 1447   1.967   0.874   1.326  0.8833  0.6551 -1.2509
  473SOL     OW 1448   3.927   1.340   0.959 -0.1946 -0.0392 -0.1196
  473SOL    HW1 1449   3.901   1.268   1.016  1.0889 -1.3386 -1.0862
  473SOL    HW2 1450   3.933   1.301   0.872  2.2451  0.7622 -0.3855
  474SOL     OW 1451   1.634   1.282   2.447 -0.1226  0.1184  0.5649
  474SOL    HW1 1452   1.610   1.218   2.379 -2.5294  0.8292  0.6326
  474SOL    HW2 1453   1.724   1.260   2.471  0.0631 -1.4847 -1.3510
  475SOL     OW 1454   3.175   3.926   1.983  0.1746  0.3038 -0.5708
  475SOL    HW1 1455   3.165   4.012   1.942 -1.6202 -0.4214 -1.7687
  475SOL    HW2 1456   3.089   3.906   2.020  0.4764 -1.0859 -0.5364
  476SOL     OW 1457   3.479   3.665   0.243  0.1311  0.0983  0.9507
  476SOL    HW1 1458   3.491   3.688   0.151 -0.5353 -1.8620  0.3353
  476SOL    HW2 1459   3.417   3.730   0.276 -1.0403 -0.2481 -0.4876
  477SOL     OW 1460   3.627   2.470   3.007 -0.0841 -0.0560  0.0161
  477SOL    HW1 1461   3.680   2.545   2.979 -0.4644 -0.3834 -1.7065
  477SOL    HW2 1462   3.557   2.465   2.941 -0.3249 -1.6396  0.3633
  478SOL     OW 1463   1.269   0.057   1.401 -0.0915  0.0565  0.0808
  478SOL    HW1 1464   1.265   0.103   1.484 -2.4823  0.2658 -0.0770
  478SOL    HW2 1465   1.293   0.124   1.337  2.6940 -0.2903  0.6411
  479SOL     OW 1466   2.506   3.370   2.593 -0.0898  0.3267 -0.6250
  479SOL    HW1 1467   2.460   3.367   2.678  0.5084  0.0656 -0.3049
  479SOL    HW2 1468   2.554   3.453   2.596 -1.4943  1.2216 -1.4807
  480SOL     OW 1469   0.623   4.611   1.636 -0.6056  0.4089 -0.3604
  480SOL    HW1 1470   0.679   4.663   1.578  0.3210 -0.2738 -0.1014
  480SOL    HW2 1471   0.671   4.607   1.718 -0.2163 -1.5938 -0.6393
  481SOL     OW 1472   2.430   3.988   2.404  0.3746 -0.1479  0.6232
  481SOL    HW1 1473   2.364   3.920   2.389  0.1375 -0.0062  1.0098
  481SOL    HW2 1474   2.387   4.070   2.377  0.0641  0.0653  1.6999
  482SOL     OW 1475   1.177   0.104   0.950 -0.1646  0.2683 -0.3321
  482SOL    HW1 1476   1.130   0.172   0.902  0.5939  3.1365  2.6700
  482SOL    HW2 1477   1.269   0.126   0.939  0.1876 -1.1075 -0.3459
  483SOL     OW 1478   2.915   2.231   1.695 -0.7330 -0.1692  0.2163
  483SOL    HW1 1479   2.954   2.261   1.777  0.2435  0.5901 -0.5051
  483SOL    HW2 1480   2.932   2.137   1.693  0.3254  0.0090  0.3204
  484SOL     OW 1481   3.890   3.002   1.916  0.2760 -0.2125  0.1142
  484SOL    HW1 1482   3.803   3.032   1.890  0.2748  2.0643  2.3772
  484SOL    HW2 1483   3.874   2.927   1.974 -0.1905  0.2031  0.5261
  485SOL     OW 1484   1.639   4.222   3.243  0.0699  0.1024  0.9189
  485SOL    HW1 1485   1.552   4.254   3.219 -0.1842 -0.6965  0.7347
  485SOL    HW2 1486   1.679   4.198   3.160 -1.1060 -3.4181  1.1933
  486SOL     OW 1487   1.237   0.359   2.552 -0.1271 -0.0083 -0.2367
  486SOL    HW1 1488   1.147   0.328   2.543 -1.0311  2.4756 -0.4747
  486SOL    HW2 1489   1.239   0.404   2.636  0.9344 -0.0900 -0.2039
  487SOL     OW 1490   0.643   0.396   1.231  0.3112 -0.4772 -0.0788
  487SOL    HW1 1491   0.721   0.447   1.250 -1.5017  2.4035  0.3012
  487SOL    HW2 1492   0.633   0.338   1.307  0.8036  0.8137  1.0131
  488SOL     OW 1493   2.521   1.726   0.773 -0.1745 -0.0786 -0.0855
  488SOL    HW1 1494   2.449   1.789   0.770  1.7850  2.2653 -1.0112
  488SOL    HW2 1495   2.507   1.669   0.697 -1.6207 -0.4146  0.4005
  489SOL     OW 1496   0.545   3.996   0.830 -0.5226  0.4372 -0.0241
  489SOL    HW1 1497   0.635   3.963   0.829 -0.7923 -0.6502  2.6465
  489SOL    HW2 1498   0.496   3.932   0.778  0.2980  1.5680 -2.3519
  490SOL     OW 1499   0.640   1.068   2.657 -0.7102  0.0811  0.9674
  490SOL    HW1 1500   0.638   1.162   2.674 -0.1705 -0.0988  2.0780
  490SOL    HW2 1501   0.563   1.034   2.703 -0.5998 -0.0939  1.0218
  491SOL     OW 1502   2.059   2.396   2.811  0.4372 -0.3153 -0.7102
  491SOL    HW1 1503   2.099   2.365   2.892  2.5980  2.6370 -0.4722
  491SOL    HW2 1504   2.072   2.324   2.749 -0.1863 -2.1560  1.1523
  492SOL     OW 1505   2.392   2.623   1.347 -0.0311  0.1978  0.3999
  492SOL    HW1 1506   2.306   2.582   1.356 -0.1274  0.2841 -0.1494
  492SOL    HW2 1507   2.454   2.550   1.351 -0.1463  0.1018  0.4428
  493SOL     OW 1508   2.133   4.575   1.193 -0.1255  0.5339 -0.1249
  493SOL    HW1 1509   2.103   4.556   1.104  0.3924 -1.3944  0.0656
  493SOL    HW2 1510   2.217   4.530   1.200 -0.8119 -0.5607  1.7706
  494SOL     OW 1511   1.153   4.538   1.109  0.3627  0.2925  0.1730
  494SOL    HW1 1512   1.142   4.611   1.049 -0.4450 -0.4898 -0.6640
  494SOL    HW2 1513   1.247   4.531   1.123  0.5495  0.5832 -0.8910
  495SOL     OW 1514   1.587   0.839   1.854 -0.8342  0.3139  0.0952
  495SOL    HW1 1515   1.562   0.931   1.857  1.2523  0.9289 -0.2810
  495SOL    HW2 1516   1.517   0.794   1.901 -2.0009  2.0417  0.1060
  496SOL     OW 1517   1.622   0.343   3.181 -0.2567 -0.6658  0.5363
  496SOL    HW1 1518   1.586   0.272   3.234 -0.1431  0.0250  1.5672
  496SOL    HW2 1519   1.553   0.363   3.117 -0.7481 -0.9437  0.9706
  497SOL     OW 1520   3.042   0.248   0.005 -0.5844  1.0070 -0.5215
  497SOL    HW1 1521   3.001   0.320   0.052 -0.7213  0.0457  0.9154
  497SOL    HW2 1522   2.979   0.223  -0.062 -0.7263  1.9089 -0.7331
  498SOL     OW 1523   2.891   3.573   2.029 -0.2957  0.2051  0.4956
  498SOL    HW1 1524   2.863   3.554   2.118  2.6382 -1.1208  1.2670
  498SOL    HW2 1525   2.953   3.504   2.008  0.0420  1.1782 -2.1391
  499SOL     OW 1526   0.565   4.534   2.046  0.5292 -0.0578 -0.2714
  499SOL    HW1 1527   0.486   4.541   2.099  0.2481  0.5860 -0.7532
  499SOL    HW2 1528   0.635   4.512   2.108 -0.0898 -1.0206  0.1031
  500SOL     OW 1529   1.515   4.190   0.352 -0.0722  0.2452 -0.3189
  500SOL    HW1 1530   1.494   4.242   0.275  1.0145 -0.8967 -1.4272
  500SOL    HW2 1531   1.470   4.235   0.424 -1.2333  1.2456 -1.6196
  501SOL     OW 1532   2.109   4.130   2.147 -0.5382 -0.5733 -0.0969
  501SOL    HW1 1533   2.138   4.046   2.112 -0.5530 -0.0667 -1.3962
  501SOL    HW2 1534   2.177   4.154   2.209  1.4299  0.1131 -2.3391
  502SOL     OW 1535   0.193   1.462   2.451 -0.4251  0.3255  0.0434
  502SOL    HW1 1536   0.131   1.411   2.503  1.3055 -0.7813  1.0887
  502SOL    HW2 1537   0.212   1.407   2.375  1.4044 -0.6813  1.1476
  503SOL     OW 1538   0.646   4.156   1.296 -0.2433 -0.4240 -0.4784
  503SOL    HW1 1539   0.630   4.138   1.389 -2.8423 -0.0049 -0.7539
  503SOL    HW2 1540   0.593   4.092   1.249 -0.0995  0.2738 -1.6426
  504SOL     OW 1541   2.542   3.455   2.261  0.2213 -0.2027  0.8830
  504SOL    HW1 1542   2.544   3.513   2.185  1.5607 -2.4066 -0.8941
  504SOL    HW2 1543   2.527   3.514   2.335 -1.1095  2.0678 -1.0203
  505SOL     OW 1544   1.567   1.980   2.602 -0.0644  0.0322 -0.7190
  505SOL    HW1 1545   1.556   1.930   2.682 -1.4671 -0.1593 -1.0024
  505SOL    HW2 1546   1.531   2.066   2.622  0.1167  0.1709 -0.9702
  506SOL     OW 1547   0.838   4.493   2.728  0.6443  0.0964  0.5272
  506SOL    HW1 1548   0.901   4.466   2.660  1.5105  0.0933  1.3134
  506SOL    HW2 1549   0.752   4.478   2.688  1.1056  1.3639 -1.0921
  507SOL     OW 1550   2.399   4.242   1.020 -1.0516 -0.3576 -0.2611
  507SOL    HW1 1551   2.346   4.246   0.940 -2.4553 -1.1257  0.6013
  507SOL    HW2 1552   2.338   4.214   1.088 -0.4090  2.3873  1.5753
  508SOL     OW 1553   0.305   2.770   2.390  0.0215 -0.0875  0.1022
  508SOL    HW1 1554   0.232   2.790   2.332  0.6511 -0.6950 -0.9283
  508SOL    HW2 1555   0.350   2.854   2.401 -0.0299  0.0043 -0.3934
  509SOL     OW 1556   2.372   0.602   1.657 -0.0788  0.0206  0.3938
  509SOL    HW1 1557   2.298   0.646   1.615 -1.3915 -0.1590  2.3655
  509SOL    HW2 1558   2.410   0.668   1.715  0.8152 -0.1347  0.0078
  510SOL     OW 1559   2.002   0.266   1.333 -0.6399 -0.9944 -0.0138
  510SOL    HW1 1560   2.034   0.211   1.405 -2.0397  0.1608  1.5876
  510SOL    HW2 1561   2.041   0.352   1.350 -0.6437 -0.8068 -0.9107
  511SOL     OW 1562   0.110   0.596   0.877  0.5786 -0.2224 -0.0797
  511SOL    HW1 1563   0.087   0.653   0.803 -1.0619 -1.6155 -0.7197
  511SOL    HW2 1564   0.029   0.549   0.896  1.4620 -1.1879  1.4707
  512SOL     OW 1565   0.612   1.405   3.267  0.5606 -0.0707 -0.1907
  512SOL    HW1 1566   0.707   1.422   3.265  0.6183  0.0176  1.6264
  512SOL    HW2 1567   0.606   1.309   3.261  0.8730 -0.1946  1.1156
  513SOL     OW 1568   2.293   2.056   0.518 -0.2169 -0.4543  0.3135
  513SOL    HW1 1569   2.285   2.106   0.599  0.3679 -0.9900  0.7098
  513SOL    HW2 1570   2.382   2.076   0.487 -0.6124  0.1452 -0.4703
  514SOL     OW 1571   3.517   1.298   0.273 -0.0408  0.0316 -0.1442
  514SOL    HW1 1572   3.450   1.275   0.337 -0.1190 -0.6981 -0.4724
  514SOL    HW2 1573   3.587   1.337   0.324 -0.3772  0.0618  0.3019
  515SOL     OW 1574   4.457   2.803   1.092  0.3962  0.6999  0.0893
  515SOL    HW1 1575   4.388   2.809   1.026  0.5461 -1.6831 -0.3827
  515SOL    HW2 1576   4.474   2.709   1.100  3.3745  1.1858  0.4337
  516SOL     OW 1577   1.128   4.165   2.741  0.2742 -0.0306 -0.6185
  516SOL    HW1 1578   1.070   4.233   2.774  1.1447  0.2189  0.4425
  516SOL    HW2 1579   1.206   4.212   2.712 -0.0989 -0.3333 -2.2503
  517SOL     OW 1580   1.979   0.638   0.352 -0.4518 -0.1694 -0.0468
  517SOL    HW1 1581   1.885   0.637   0.367 -0.4436  2.0219  0.4028
  517SOL    HW2 1582   2.017   0.616   0.438 -0.4910 -2.8094 -0.6102
  518SOL     OW 1583   1.063   3.432   0.427  0.7330 -0.7230 -0.3079
  518SOL    HW1 1584   1.032   3.435   0.337 -0.6163 -0.9146  0.1320
  518SOL    HW2 1585   1.144   3.483   0.426 -1.2413  2.7354 -0.8842
  519SOL     OW 1586   4.286   4.294   2.022 -0.3247  0.0435 -0.1804
  519SOL    HW1 1587   4.198   4.317   1.994  0.0443  0.8000 -0.7444
  519SOL    HW2 1588   4.306   4.212   1.975 -0.0704  0.7945 -1.4259
  520SOL     OW 1589   3.591   0.655   3.128  0.2306 -0.4485 -0.7549
  520SOL    HW1 1590   3.603   0.712   3.204 -2.1619 -1.6291  0.6338
  520SOL    HW2 1591   3.598   0.713   3.053 -1.8545  1.7187  0.5858
  521SOL     OW 1592   2.287   0.192   0.624  0.2791 -0.2176  0.3198
  521SOL    HW1 1593   2.332   0.231   0.550  0.5312 -1.6894 -0.3388
  521SOL    HW2 1594   2.219   0.138   0.585 -0.3168 -0.1395  1.2125
  522SOL     OW 1595   0.436   2.035   0.949 -0.1027 -0.1544  0.2729
  522SOL    HW1 1596   0.401   1.950   0.975 -0.0025 -1.1714 -2.5288
  522SOL    HW2 1597   0.531   2.025   0.954 -0.0956 -0.1779  0.1241
  523SOL     OW 1598   4.040   1.139   2.995  0.4837 -0.2391 -0.3494
  523SOL    HW1 1599   4.090   1.217   3.018 -0.1328 -0.0882  0.5047
  523SOL    HW2 1600   4.103   1.084   2.948  2.1021 -0.9274  2.4068
  524SOL     OW 1601   3.619   3.506   1.908  0.1050  0.9778 -0.0477
  524SOL    HW1 1602   3.656   3.533   1.992  0.6138  0.7855 -0.2086
  524SOL    HW2 1603   3.591   3.588   1.867  0.9861  1.1990 -0.2252
  525SOL     OW 1604   2.797   1.473   0.125  0.0216  0.1557  0.4172
  525SOL    HW1 1605   2.782   1.433   0.210  0.9845 -0.5855  0.2534
  525SOL    HW2 1606   2.798   1.567   0.143 -1.0309  0.0664  1.0048
  526SOL     OW 1607   1.816   0.771   1.587 -0.2960  0.5111  0.3488
  526SOL    HW1 1608   1.889   0.809   1.635 -0.5411  1.1443  0.2258
  526SOL    HW2 1609   1.775   0.709   1.648 -1.0593  1.8432  1.2340
  527SOL     OW 1610   2.015   3.291   0.137  0.0991 -0.8697  0.1739
  527SOL    HW1 1611   1.977   3.322   0.220 -2.8098 -0.7672 -1.0826
  527SOL    HW2 1612   2.040   3.371   0.091  0.6140 -0.8746  0.4316
  528SOL     OW 1613   3.911   2.580   2.895 -0.2045  0.7228  0.3554
  528SOL    HW1 1614   3.947   2.637   2.827  0.2317  0.3694  0.2837
  528SOL    HW2 1615   3.951   2.495   2.879 -0.3683  0.5496  0.8404
  529SOL     OW 1616   1.128   1.940   1.661 -0.1505  0.1036 -0.1304
  529SOL    HW1 1617   1.095   2.011   1.607  0.2159  0.5668  0.2468
  529SOL    HW2 1618   1.151   1.981   1.744  0.7332 -0.3157 -0.1482
  530SOL     OW 1619   3.243   1.767   1.856  0.1697  0.3362  0.2196
  530SOL    HW1 1620   3.260   1.824   1.781 -0.2063  0.5463  0.2870
  530SOL    HW2 1621   3.322   1.774   1.910 -0.0871  1.2389  0.5024
  531SOL     OW 1622   0.664   1.948   1.191 -0.1843 -0.0610 -0.0398
  531SOL    HW1 1623   0.737   2.007   1.172 -0.5725  0.5284  0.2777
  531SOL    HW2 1624   0.606   1.999   1.247  0.9380 -1.7072  2.9043
  532SOL     OW 1625   1.397   4.071   0.102  0.5393 -0.2016 -0.3673
  532SOL    HW1 1626   1.345   3.993   0.119 -0.2055  0.7863  2.4582
  532SOL    HW2 1627   1.479   4.057   0.149  1.1693 -0.0354 -1.3840
  533SOL     OW 1628   4.046   3.979   1.686  0.6338  0.1652  0.0190
  533SOL    HW1 1629   4.042   3.894   1.729  2.0166  0.3475  0.5433
  533SOL    HW2 1630   3.986   4.034   1.736  1.1460 -0.0106  0.8399
  534SOL     OW 1631   0.206   0.345   2.410  0.3874 -0.2480 -0.5878
  534SOL    HW1 1632   0.278   0.399   2.443 -0.1228 -0.7106  1.4112
  534SOL    HW2 1633   0.127   0.397   2.429  0.0552 -0.6647 -0.8154
  535SOL     OW 1634   1.879   3.713   0.888  1.0773 -0.4839  0.0074
  535SOL    HW1 1635   1.907   3.679   0.803  0.3288 -0.3826 -0.2899
  535SOL    HW2 1636   1.887   3.639   0.948  1.8088 -0.5001 -0.1028
  536SOL     OW 1637   3.797   2.116   2.334  0.2751  0.7602 -0.4875
  536SOL    HW1 1638   3.833   2.043   2.385 -0.0314  0.9840  0.0609
  536SOL    HW2 1639   3.705   2.121   2.361 -0.4774 -0.4593 -2.6146
  537SOL     OW 1640   1.794   3.052   0.761  0.1044  0.3362 -0.1302
  537SOL    HW1 1641   1.709   3.025   0.726 -0.0569  0.1472  0.3981
  537SOL    HW2 1642   1.854   2.981   0.738 -0.2414 -0.3307  0.9415
  538SOL     OW 1643   2.565   1.256   2.557 -0.0291 -0.4920  0.6637
  538SOL    HW1 1644   2.477   1.220   2.547 -0.1656 -0.0480  0.1685
  538SOL    HW2 1645   2.622   1.192   2.515 -0.2916 -0.0505 -0.3968
  539SOL     OW 1646   2.302   2.923   1.445  0.2924  0.1983 -0.1246
  539SOL    HW1 1647   2.322   2.868   1.369 -1.8419 -0.4482 -0.3103
  539SOL    HW2 1648   2.309   3.012   1.412  0.1540 -0.0601 -0.8971
  540SOL     OW 1649   0.200   1.754   2.252 -0.6018  0.4662  0.1297
  540SOL    HW1 1650   0.173   1.761   2.161 -2.3401  0.7862  0.6333
  540SOL    HW2 1651   0.291   1.783   2.252 -0.9663  1.7704 -1.3135
  541SOL     OW 1652   4.530   1.696   1.195  0.3509 -0.2417 -0.3155
  541SOL    HW1 1653   4.478   1.619   1.220 -0.2618  0.4348  0.5385
  541SOL    HW2 1654   4.465   1.760   1.165  0.7417  0.3681  0.1078
  542SOL     OW 1655   0.941   1.177   0.618 -0.7037  0.4713 -0.5350
  542SOL    HW1 1656   0.992   1.175   0.537  0.4911  1.6020  0.1739
  542SOL    HW2 1657   1.005   1.192   0.687 -1.5344 -1.7138  0.8087
  543SOL     OW 1658   3.124   1.221   1.369 -0.6927  0.0986 -0.0431
  543SOL    HW1 1659   3.209   1.180   1.355 -0.9547 -0.4327 -0.1051
  543SOL    HW2 1660   3.137   1.279   1.444  0.5696  2.4946 -2.0011
  544SOL     OW 1661   1.615   1.492   1.391  0.0734 -0.1861 -0.3795
  544SOL    HW1 1662   1.706   1.515   1.370  0.4032  0.5160  1.5841
  544SOL    HW2 1663   1.621   1.443   1.473 -1.3441  0.1262 -0.0580
  545SOL     OW 1664   0.794   0.865   0.707  0.0804 -0.7016 -0.0134
  545SOL    HW1 1665   0.788   0.959   0.720  3.6309 -0.5422  1.4811
  545SOL    HW2 1666   0.833   0.854   0.621 -1.3735 -0.9017 -0.6726
  546SOL     OW 1667   3.547   2.165   2.835  0.0789 -0.0789 -0.2158
  546SOL    HW1 1668   3.608   2.091   2.831  1.8643  1.3899 -1.9249
  546SOL    HW2 1669   3.504   2.156   2.920  0.9448 -2.5029  0.0450
  547SOL     OW 1670   0.595   0.694   0.056  0.1264  0.3073  0.0956
  547SOL    HW1 1671   0.603   0.599   0.050 -2.4887 -0.0113  0.1393
  547SOL    HW2 1672   0.620   0.715   0.146 -0.0601 -0.4685  0.3343
  548SOL     OW 1673   1.156   2.333   2.900  0.1848  0.0699  0.1020
  548SOL    HW1 1674   1.061   2.329   2.888  0.2451  1.0008 -0.8431
  548SOL    HW2 1675   1.169   2.395   2.972  0.0373 -1.2962  1.3535
  549SOL     OW 1676   4.013   4.617   0.465 -0.4779 -0.2544 -0.2136
  549SOL    HW1 1677   3.944   4.573   0.514 -0.4602  1.1704  1.1727
  549SOL    HW2 1678   4.026   4.563   0.387 -3.4367 -0.3556 -0.7414
  550SOL     OW 1679   3.560   0.581   2.399  0.1249 -0.1442 -0.1783
  550SOL    HW1 1680   3.480   0.589   2.451  0.2567  0.0280 -0.0000
  550SOL    HW2 1681   3.606   0.664   2.413  0.0907 -0.0337 -0.6903
  551SOL     OW 1682   3.839   0.814   1.594 -0.2338 -0.2878 -0.2896
  551SOL    HW1 1683   3.845   0.904   1.562  0.9349 -0.1073  0.3851
  551SOL    HW2 1684   3.888   0.763   1.530  1.4439 -0.0349  0.7406
  552SOL     OW 1685   4.286   4.566   0.051 -0.1725  0.2217  0.2231
  552SOL    HW1 1686   4.262   4.504  -0.017 -1.2646 -1.0122  1.6556
  552SOL    HW2 1687   4.381   4.556   0.061 -0.1998 -0.5526 -0.2146
  553SOL     OW 1688   1.031   0.449   2.275  0.0081 -0.1145 -0.0272
  553SOL    HW1 1689   1.022   0.383   2.344 -0.8999 -0.5292 -0.5161
  553SOL    HW2 1690   0.981   0.524   2.307 -0.6852 -0.4232 -0.3542
  554SOL     OW 1691   2.407   4.345   0.397  0.1029  0.1928 -0.0066
  554SOL    HW1 1692   2.394   4.324   0.304 -0.8236  1.1138 -0.1092
  554SOL    HW2 1693   2.319   4.363   0.429  0.4870  0.4712  0.9081
  555SOL     OW 1694   3.651   0.994   2.208 -0.0810  0.6428 -0.5044
  555SOL    HW1 1695   3.591   1.067   2.226  3.0274  2.7714  2.4996
  555SOL    HW2 1696   3.717   1.031   2.149  0.4768 -0.3537 -0.5213
  556SOL     OW 1697   3.293   0.548   1.223 -0.3039  0.1946 -0.9877
  556SOL    HW1 1698   3.248   0.535   1.306 -1.1503 -1.2376 -1.6362
  556SOL    HW2 1699   3.376   0.501   1.234  0.4080  1.5490 -0.3350
  557SOL     OW 1700   1.853   4.325   0.730 -0.6584 -0.4116 -0.0300
  557SOL    HW1 1701   1.830   4.242   0.772  2.6270 -0.7989  1.4071
  557SOL    HW2 1702   1.852   4.389   0.802 -4.1922  1.1841 -1.3013
  558SOL     OW 1703   0.221   2.599   0.755  0.3645 -0.2676 -0.3282
  558SOL    HW1 1704   0.212   2.517   0.706 -0.5032 -1.2133  1.3375
  558SOL    HW2 1705   0.258   2.573   0.840 -0.4279  0.9866  0.4333
  559SOL     OW 1706   4.244   0.271   1.240  0.8969 -0.4226 -0.5207
  559SOL    HW1 1707   4.312   0.203   1.238 -0.0130 -1.3970  0.2043
  559SOL    HW2 1708   4.285   0.345   1.284  1.2397 -1.3098  0.7014
  560SOL     OW 1709   2.698   4.223   0.312  0.0217 -0.1211 -0.1364
  560SOL    HW1 1710   2.615   4.253   0.350 -0.3147 -1.9047  0.6568
  560SOL    HW2 1711   2.672   4.175   0.233  0.2285 -1.0659  0.3534
  561SOL     OW 1712   0.647   3.261   1.270 -0.3590 -0.5924  0.0342
  561SOL    HW1 1713   0.710   3.296   1.208 -0.2369 -0.2737  0.3363
  561SOL    HW2 1714   0.700   3.221   1.339 -0.4969 -1.5212 -0.3907
  562SOL     OW 1715   3.044   2.985   1.057 -0.0970  0.3848 -0.2549
  562SOL    HW1 1716   3.046   2.902   1.105  1.4195 -0.3087 -1.4605
  562SOL    HW2 1717   2.951   3.010   1.058 -0.4340 -0.7658  1.0388
  563SOL     OW 1718   4.510   1.702   0.742  0.3497 -0.2990 -0.0651
  563SOL    HW1 1719   4.514   1.731   0.651  2.1982 -1.9872 -0.5840
  563SOL    HW2 1720   4.540   1.778   0.792 -0.0248  0.4244 -0.9137
  564SOL     OW 1721   0.324   4.263   0.213 -0.1994  0.3136 -0.0976
  564SOL    HW1 1722   0.301   4.253   0.305  1.4284  1.2737  0.4541
  564SOL    HW2 1723   0.241   4.283   0.169 -1.1393 -0.9755  0.9994
  565SOL     OW 1724   0.861   4.287   0.610 -0.1229  0.0800 -1.0874
  565SOL    HW1 1725   0.840   4.198   0.638  2.1975 -0.5803 -1.2355
  565SOL    HW2 1726   0.809   4.300   0.531 -4.2598  0.7690  1.4510
  566SOL     OW 1727   4.202   0.539   1.066 -0.2515 -0.2306 -0.2871
  566SOL    HW1 1728   4.228   0.467   1.124  1.3148  0.7664  0.3074
  566SOL    HW2 1729   4.193   0.497   0.980  2.2866 -0.9264 -0.3052
  567SOL     OW 1730   4.133   3.404   2.436 -0.0963 -0.0148 -1.0605
  567SOL    HW1 1731   4.041   3.421   2.414  0.1235  0.0967 -1.9569
  567SOL    HW2 1732   4.157   3.473   2.497 -0.9494 -0.7587  0.1415
  568SOL     OW 1733   3.291   3.844   1.282  0.0622 -0.5320 -0.2208
  568SOL    HW1 1734   3.232   3.785   1.234 -0.5284 -0.0192 -0.1348
  568SOL    HW2 1735   3.238   3.921   1.301  0.7357 -0.0972 -0.0567
  569SOL     OW 1736   3.831   1.690   1.377  0.5380 -0.4370  0.2249
  569SOL    HW1 1737   3.908   1.736   1.412  0.7418 -0.5885 -0.0206
  569SOL    HW2 1738   3.848   1.684   1.283 -0.3897  0.6889 -0.0312
  570SOL     OW 1739   3.272   1.270   0.745 -0.3992 -0.4120  0.2183
  570SOL    HW1 1740   3.362   1.255   0.774  0.2347  1.9140 -0.3251
  570SOL    HW2 1741   3.261   1.365   0.749 -2.1780 -0.4682 -1.6466
  571SOL     OW 1742   3.803   4.499   0.605 -0.5003  0.4705  0.2979
  571SOL    HW1 1743   3.730   4.437   0.600 -0.1806 -0.0739  1.8434
  571SOL    HW2 1744   3.818   4.511   0.699  1.1100  0.9039  0.0210
  572SOL     OW 1745   4.503   1.800   1.668 -0.1910 -0.0110  0.2906
  572SOL    HW1 1746   4.521   1.845   1.751 -1.0125  0.0349  0.4555
  572SOL    HW2 1747   4.589   1.780   1.632  0.2270 -2.1678  2.2982
  573SOL     OW 1748   1.788   3.473   1.742  0.6512  0.0462 -0.2308
  573SOL    HW1 1749   1.755   3.561   1.723 -0.2998 -0.6330 -2.0202
  573SOL    HW2 1750   1.863   3.463   1.684  0.3308 -0.5525 -0.5515
  574SOL     OW 1751   2.737   3.867   0.148  0.6483 -0.0133  0.3028
  574SOL    HW1 1752   2.725   3.813   0.226  1.8726 -0.3681  0.2665
  574SOL    HW2 1753   2.831   3.867   0.133  0.7173  2.2231  0.3578
  575SOL     OW 1754   0.521   2.581   0.767  0.6582 -0.6611 -0.2220
  575SOL    HW1 1755   0.542   2.647   0.834  1.3324 -0.4445 -0.6383
  575SOL    HW2 1756   0.555   2.617   0.686  0.6130 -1.3150 -0.5401
  576SOL     OW 1757   3.629   0.308   2.458 -0.5064 -0.2182 -0.2746
  576SOL    HW1 1758   3.643   0.392   2.415 -4.7261  0.9534  0.2017
  576SOL    HW2 1759   3.617   0.246   2.386 -0.4937  0.2558 -0.6890
  577SOL     OW 1760   4.192   3.894   3.200 -0.2749  0.1159 -0.2307
  577SOL    HW1 1761   4.176   3.872   3.292 -0.4608 -1.4758 -0.6164
  577SOL    HW2 1762   4.269   3.843   3.176  0.9652  2.0303 -0.4507
  578SOL     OW 1763   3.275   1.248   0.463 -0.5733  0.5963 -0.1837
  578SOL    HW1 1764   3.247   1.234   0.553  1.1383  0.8835  0.4362
  578SOL    HW2 1765   3.195   1.239   0.411 -1.4282 -0.5219  1.2542
  579SOL     OW 1766   0.566   1.669   3.111  0.1834 -0.5260 -0.5531
  579SOL    HW1 1767   0.580   1.595   3.170 -1.3194 -1.6369 -1.5243
  579SOL    HW2 1768   0.607   1.642   3.029 -0.9628 -0.6070 -1.1200
  580SOL     OW 1769   3.094   0.132   1.370 -0.1750  0.5373  0.1319
  580SOL    HW1 1770   3.135   0.085   1.298 -3.2961  0.1476 -1.5569
  580SOL    HW2 1771   3.007   0.154   1.338 -2.3463 -0.9835  4.2772
  581SOL     OW 1772   3.417   3.876   2.921  0.1348  0.1672  0.5382
  581SOL    HW1 1773   3.476   3.801   2.934 -1.9069 -1.2012  2.5649
  581SOL    HW2 1774   3.451   3.943   2.980  1.1327  0.3992 -0.2474
  582SOL     OW 1775   2.404   2.147   2.718  0.3069 -0.2066 -0.4861
  582SOL    HW1 1776   2.455   2.095   2.656  1.2884 -0.9778  0.9152
  582SOL    HW2 1777   2.465   2.167   2.788 -0.7878  0.5904  0.2715
  583SOL     OW 1778   1.746   3.931   2.700 -0.4025  0.1156  0.6678
  583SOL    HW1 1779   1.776   3.975   2.620 -0.7464  0.9199  0.9654
  583SOL    HW2 1780   1.805   3.856   2.711 -1.3389 -0.9657 -1.2175
  584SOL     OW 1781   0.326   2.081   1.211 -0.0311  0.2180 -0.5690
  584SOL    HW1 1782   0.348   2.111   1.122 -0.3309 -0.0000 -0.7160
  584SOL    HW2 1783   0.262   2.011   1.198  0.9995 -0.8266 -0.2572
  585SOL     OW 1784   1.065   4.430   2.557 -0.1576  0.3691  0.0323
  585SOL    HW1 1785   1.115   4.367   2.506  0.3624 -0.4130  1.4465
  585SOL    HW2 1786   1.130   4.495   2.584 -0.2177  0.2243  0.5339
  586SOL     OW 1787   3.985   4.312   1.124  0.3416  0.0155  0.6860
  586SOL    HW1 1788   3.894   4.337   1.141  0.2586 -0.5560  1.1176
  586SOL    HW2 1789   3.987   4.218   1.138  1.0454  0.0520  0.8780
  587SOL     OW 1790   3.099   2.614   1.075 -0.1100  0.1772 -0.7069
  587SOL    HW1 1791   3.175   2.557   1.063  0.5994  0.8272  0.4697
  587SOL    HW2 1792   3.135   2.692   1.117 -1.0969  1.3975 -2.0368
  588SOL     OW 1793   2.838   1.261   0.772  0.4184  0.2280 -1.0187
  588SOL    HW1 1794   2.778   1.189   0.788 -0.0076  0.3042 -2.1308
  588SOL    HW2 1795   2.914   1.242   0.826 -1.0477  0.7509  1.3900
  589SOL     OW 1796   1.258   4.640   2.295  0.4521 -0.0093  0.7262
  589SOL    HW1 1797   1.269   4.734   2.284  1.2660 -0.0505  1.1485
  589SOL    HW2 1798   1.314   4.617   2.368  0.5016 -0.8738  0.4308
  590SOL     OW 1799   0.640   3.152   2.921 -0.1965 -0.4333  0.3757
  590SOL    HW1 1800   0.583   3.228   2.928 -0.4713 -0.1216 -3.3347
  590SOL    HW2 1801   0.726   3.183   2.949 -0.3785  1.1729 -0.7594
  591SOL     OW 1802   1.706   0.685   2.696 -0.1435  0.1312 -0.2342
  591SOL    HW1 1803   1.765   0.620   2.735  0.3316  1.6171  1.6644
  591SOL    HW2 1804   1.716   0.763   2.750 -0.9791  1.7111 -2.1898
  592SOL     OW 1805   0.342   1.273   0.809  0.0110  0.1340  0.0490
  592SOL    HW1 1806   0.421   1.224   0.828 -0.1428 -0.1104  0.0612
  592SOL    HW2 1807   0.361   1.317   0.726 -0.4357 -1.2448 -0.8266
  593SOL     OW 1808   1.560   1.821   1.813  0.2869  0.2583  0.4846
  593SOL    HW1 1809   1.480   1.840   1.861  0.0490 -0.7890  0.5247
  593SOL    HW2 1810   1.605   1.906   1.806 -0.3344  0.6703  1.3394
  594SOL     OW 1811   2.030   0.606   0.083  0.3807  0.3353 -1.0825
  594SOL    HW1 1812   2.032   0.617   0.179  2.7031  2.5222 -1.2975
  594SOL    HW2 1813   2.016   0.694   0.049  1.0527 -0.1802 -2.7903
  595SOL     OW 1814   2.625   3.356   3.012  1.0835 -0.3388  0.1517
  595SOL    HW1 1815   2.703   3.410   3.002  0.4821  0.4518 -0.4827
  595SOL    HW2 1816   2.568   3.384   2.941  0.8513 -2.0213 -0.3524
  596SOL     OW 1817   0.699   1.002   0.039  0.5574  0.3503 -0.1817
  596SOL    HW1 1818   0.610   1.012   0.073 -0.0879  1.3575 -2.0317
  596SOL    HW2 1819   0.722   0.911   0.059 -0.6856  0.2008  0.7330
  597SOL     OW 1820   1.334   1.894   3.153  0.0542 -0.5576 -0.6497
  597SOL    HW1 1821   1.420   1.852   3.152 -0.7096 -2.1871 -0.8391
  597SOL    HW2 1822   1.295   1.870   3.069 -0.5459  0.2751 -0.6183
  598SOL     OW 1823   1.739   0.570   0.573 -0.0679  0.1224  0.1328
  598SOL    HW1 1824   1.654   0.540   0.542 -0.8153  0.3736  1.8264
  598SOL    HW2 1825   1.730   0.666   0.579  0.5617  0.2144 -0.3287
  599SOL     OW 1826   3.324   2.571   1.764 -0.0584  0.1429 -0.4457
  599SOL    HW1 1827   3.233   2.572   1.796 -0.0135 -1.0621 -0.2091
  599SOL    HW2 1828   3.374   2.612   1.834 -0.2113 -0.7509  0.2124
  600SOL     OW 1829   3.460   4.002   0.373 -0.2488 -0.0052 -0.7049
  600SOL    HW1 1830   3.547   4.027   0.402 -0.5095 -0.9909  1.0673
  600SOL    HW2 1831   3.454   4.035   0.283  1.8891  0.1823 -0.8247
  601SOL     OW 1832   0.334   3.320   0.938  0.3802  0.2645  0.0270
  601SOL    HW1 1833   0.289   3.403   0.954 -0.5033 -0.2047  0.0112
  601SOL    HW2 1834   0.356   3.288   1.026  1.7281  1.0383  0.0019
  602SOL     OW 1835   3.852   3.776   1.056  0.3243  0.2053  0.6469
  602SOL    HW1 1836   3.792   3.725   1.110  0.6159  0.2681  1.0323
  602SOL    HW2 1837   3.939   3.750   1.085  0.4852  0.0936  0.0695
  603SOL     OW 1838   0.698   2.534   1.359  0.1207 -0.5556  0.6874
  603SOL    HW1 1839   0.770   2.571   1.410  0.2497 -0.9679  0.8112
  603SOL    HW2 1840   0.732   2.451   1.326 -0.5535 -1.1376  1.4042
  604SOL     OW 1841   0.806   0.702   1.692  0.2778  0.2489  0.1939
  604SOL    HW1 1842   0.778   0.714   1.601 -1.4090 -1.2980  0.4400
  604SOL    HW2 1843   0.774   0.781   1.737 -1.4499 -0.2645 -0.0556
  605SOL     OW 1844   2.622   4.241   1.271  0.2129  0.6807 -0.7520
  605SOL    HW1 1845   2.545   4.189   1.295  2.0827 -1.6863  0.6150
  605SOL    HW2 1846   2.608   4.325   1.314 -0.9627 -0.1994  0.7126
  606SOL     OW 1847   2.129   4.420   0.449 -0.0050 -0.2707  0.5663
  606SOL    HW1 1848   2.041   4.403   0.415  1.2542 -1.6879 -2.3571
  606SOL    HW2 1849   2.146   4.348   0.509  0.1572 -1.7179 -1.1304
  607SOL     OW 1850   2.876   3.462   0.277  0.0904  0.0976  0.3961
  607SOL    HW1 1851   2.938   3.472   0.205  1.0198 -1.1176  0.9789
  607SOL    HW2 1852   2.819   3.390   0.250  0.3701 -0.2852  0.8026
  608SOL     OW 1853   4.211   4.539   1.603 -1.0562 -0.3328  0.3450
  608SOL    HW1 1854   4.193   4.632   1.588 -0.3076 -0.1946  0.2608
  608SOL    HW2 1855   4.190   4.496   1.519  1.4661  0.1979 -0.6656
  609SOL     OW 1856   2.584   2.017   0.460 -0.4139  0.1454  0.5137
  609SOL    HW1 1857   2.610   1.932   0.497  0.6258  0.4691  0.5642
  609SOL    HW2 1858   2.630   2.082   0.513  1.4149  0.6134 -1.4799
  610SOL     OW 1859   2.808   3.497   1.785  0.0822 -0.2272 -0.4373
  610SOL    HW1 1860   2.824   3.563   1.852 -0.5408 -0.4744 -0.0340
  610SOL    HW2 1861   2.891   3.489   1.738  0.1859  0.7647 -0.4270
  611SOL     OW 1862   4.340   3.725   1.862 -0.2675  0.5015 -1.0894
  611SOL    HW1 1863   4.392   3.802   1.883 -1.1469  0.6842  0.5781
  611SOL    HW2 1864   4.378   3.655   1.915 -0.9625  0.3609 -0.7703
  612SOL     OW 1865   4.174   2.897   1.752  0.0310  0.3706 -0.2148
  612SOL    HW1 1866   4.140   2.900   1.841  1.9219 -1.5569  0.6640
  612SOL    HW2 1867   4.148   2.810   1.720 -1.2717  1.3130 -1.8829
  613SOL     OW 1868   1.346   1.124   3.229  0.5075  0.4375 -0.2269
  613SOL    HW1 1869   1.382   1.153   3.312  3.1171 -1.0106 -0.7523
  613SOL    HW2 1870   1.309   1.038   3.247  0.2500  0.5145 -0.3798
  614SOL     OW 1871   2.362   1.574   2.036  0.5047  0.3818  0.1718
  614SOL    HW1 1872   2.349   1.496   1.983 -0.8800  1.9976 -2.0472
  614SOL    HW2 1873   2.324   1.552   2.121  0.0155 -1.2731 -0.4372
  615SOL     OW 1874   2.053   3.954   0.204 -0.2476  0.2949 -0.0499
  615SOL    HW1 1875   2.032   3.861   0.207 -0.3551  0.3018 -0.5260
  615SOL    HW2 1876   1.972   3.996   0.173  0.0755  0.4519 -0.6868
  616SOL     OW 1877   4.321   0.069   2.597 -0.8511  0.4314  0.6202
  616SOL    HW1 1878   4.338   0.152   2.552 -0.5826 -0.3604 -0.7941
  616SOL    HW2 1879   4.388   0.065   2.666 -1.0211  1.4831  0.8644
  617SOL     OW 1880   3.128   2.849   2.424 -0.8164  0.2163  0.0850
  617SOL    HW1 1881   3.152   2.914   2.490 -0.2777 -2.5104  2.8212
  617SOL    HW2 1882   3.038   2.824   2.447 -1.0841  0.0782 -1.0420
  618SOL     OW 1883   3.512   2.574   2.540  0.0282  0.6860 -0.3751
  618SOL    HW1 1884   3.544   2.507   2.479  0.0550  0.2333  0.1246
  618SOL    HW2 1885   3.565   2.652   2.521 -0.2165  0.6595 -1.1733
  619SOL     OW 1886   2.007   2.863   1.492 -0.1693 -0.3621  0.1756
  619SOL    HW1 1887   2.042   2.775   1.511 -1.6453 -0.5789  2.2813
  619SOL    HW2 1888   2.084   2.920   1.495  0.7613 -1.5034 -0.8329
  620SOL     OW 1889   2.589   3.080   2.137 -0.0455  0.3115  0.2662
  620SOL    HW1 1890   2.590   3.116   2.226  0.0193  1.0669 -0.0318
  620SOL    HW2 1891   2.647   3.137   2.088 -0.8586  0.5159 -0.4919
  621SOL     OW 1892   2.321   0.371   3.096  0.5490 -0.2121 -0.2089
  621SOL    HW1 1893   2.336   0.434   3.166  0.4226 -0.6512  0.2170
  621SOL    HW2 1894   2.296   0.291   3.141 -2.2115  0.2017 -0.8051
  622SOL     OW 1895   2.535   2.009   2.534 -0.6292 -0.3988 -0.9003
  622SOL    HW1 1896   2.487   1.965   2.464 -0.5589  0.3094 -1.3990
  622SOL    HW2 1897   2.615   1.957   2.545 -1.1487 -1.1536 -0.5709
  623SOL     OW 1898   1.515   1.951   2.167  0.8231  0.0705 -0.0220
  623SOL    HW1 1899   1.579   2.014   2.199  1.8501 -1.8114  1.9140
  623SOL    HW2 1900   1.437   1.966   2.221  0.0109  1.5378 -1.5357
  624SOL     OW 1901   3.123   0.030   1.802  0.1569  0.3038  0.6859
  624SOL    HW1 1902   3.030   0.024   1.783  0.3721 -0.1023 -0.3475
  624SOL    HW2 1903   3.162   0.059   1.719  1.2177 -1.9094  0.3258
  625SOL     OW 1904   0.460   2.380   1.061  0.0330 -0.3711  0.4667
  625SOL    HW1 1905   0.465   2.339   0.975 -0.1486  0.0883  0.2307
  625SOL    HW2 1906   0.403   2.456   1.048 -0.3465 -0.5405  1.0877
  626SOL     OW 1907   4.050   3.665   2.839 -0.0896  0.0084  0.7229
  626SOL    HW1 1908   4.034   3.720   2.762 -0.0217  0.2248  0.8608
  626SOL    HW2 1909   3.971   3.612   2.847 -0.5469  0.7213  1.1065
  627SOL     OW 1910   1.875   0.555   0.926  0.5584  0.1077  0.0754
  627SOL    HW1 1911   1.834   0.489   0.982 -0.8746 -0.2691 -1.3573
  627SOL    HW2 1912   1.899   0.508   0.847  1.5493  0.8574 -0.0896
  628SOL     OW 1913   2.680   4.270   2.457 -0.0640 -0.0642  0.9116
  628SOL    HW1 1914   2.642   4.287   2.371  0.9472  1.0352  0.6550
  628SOL    HW2 1915   2.655   4.346   2.510 -2.1029 -1.4983  2.1324
  629SOL     OW 1916   4.103   3.091   2.783 -0.5823 -0.5231  0.2788
  629SOL    HW1 1917   4.036   3.114   2.718  0.2570 -0.1546 -0.4870
  629SOL    HW2 1918   4.140   3.009   2.750 -2.5889 -2.3232  2.2405
  630SOL     OW 1919   0.329   1.973   0.298  0.2077 -0.1332  0.1799
  630SOL    HW1 1920   0.291   1.915   0.365 -0.3739 -0.1281 -0.1423
  630SOL    HW2 1921   0.418   1.990   0.329  0.9652 -2.4912 -0.5168
  631SOL     OW 1922   0.870   3.261   3.028 -0.6505 -0.1697  0.0501
  631SOL    HW1 1923   0.845   3.349   3.001 -0.6835 -1.0292 -3.0583
  631SOL    HW2 1924   0.965   3.264   3.035 -0.4380 -0.3209 -2.1259
  632SOL     OW 1925   2.265   1.433   2.249 -0.2684 -0.1299  0.0093
  632SOL    HW1 1926   2.272   1.437   2.344 -0.6252  2.6119 -0.0185
  632SOL    HW2 1927   2.172   1.446   2.231 -0.3197 -1.3327 -0.7378
  633SOL     OW 1928   3.790   4.341   1.996  0.0957  0.1216  0.5367
  633SOL    HW1 1929   3.737   4.371   1.922  1.2337 -0.0161 -0.3605
  633SOL    HW2 1930   3.731   4.346   2.071 -1.4759 -0.8633 -0.5515
  634SOL     OW 1931   2.034   2.229   1.478 -0.4803 -0.2111  0.2719
  634SOL    HW1 1932   2.079   2.273   1.549 -1.6281 -0.5758  1.2573
  634SOL    HW2 1933   1.970   2.293   1.446 -0.1691 -0.1513 -0.2440
  635SOL     OW 1934   2.760   1.136   2.379 -0.5948  1.1671 -0.0803
  635SOL    HW1 1935   2.726   1.151   2.291  1.1743  2.1301 -0.6695
  635SOL    HW2 1936   2.810   1.055   2.372 -1.5491  0.5322  0.3938
  636SOL     OW 1937   0.149   2.585   1.869  0.4784  0.1895  0.2451
  636SOL    HW1 1938   0.236   2.560   1.837  0.4614  0.4002  0.0323
  636SOL    HW2 1939   0.088   2.545   1.806  0.4634  1.0923 -0.3241
  637SOL     OW 1940   4.055   0.705   1.221  0.3465 -0.0341 -0.4682
  637SOL    HW1 1941   4.109   0.784   1.226 -0.2453  0.3878 -0.6401
  637SOL    HW2 1942   4.116   0.637   1.191  1.2172 -0.0133  1.1704
  638SOL     OW 1943   3.520   0.211   0.650 -0.3348 -0.5357  0.1099
  638SOL    HW1 1944   3.597   0.156   0.661 -0.8141 -1.3042 -0.2849
  638SOL    HW2 1945   3.449   0.150   0.628 -0.2485  0.4515 -3.5399
  639SOL     OW 1946   3.104   1.497   2.900 -0.1287  0.0616  0.2454
  639SOL    HW1 1947   3.058   1.477   2.818  0.7232  2.9560 -1.0471
  639SOL    HW2 1948   3.182   1.441   2.897 -0.6163 -0.6060 -0.4189
  640SOL     OW 1949   2.553   1.497   0.553 -0.2114  0.0689 -0.0583
  640SOL    HW1 1950   2.491   1.517   0.483  1.6057  4.9273 -0.6007
  640SOL    HW2 1951   2.500   1.450   0.618 -3.4815  0.6344 -2.0643
  641SOL     OW 1952   1.552   3.427   0.145 -0.2357  0.2495 -0.0856
  641SOL    HW1 1953   1.476   3.476   0.111  0.2826  0.2476 -1.2974
  641SOL    HW2 1954   1.615   3.494   0.169  0.1873  0.2109 -1.0548
  642SOL     OW 1955   0.490   4.061   0.121 -0.4960  0.1068  0.4547
  642SOL    HW1 1956   0.434   4.138   0.118  0.9413  1.1594 -0.9125
  642SOL    HW2 1957   0.485   4.030   0.211  0.0725  2.6941  1.4482
  643SOL     OW 1958   0.649   0.760   0.318  0.3262 -0.2974  0.3232
  643SOL    HW1 1959   0.581   0.821   0.347  1.2962  0.1109  1.8551
  643SOL    HW2 1960   0.631   0.679   0.366  1.6396  0.2212  1.7887
  644SOL     OW 1961   3.177   2.176   3.117 -0.3097 -0.0205  0.0127
  644SOL    HW1 1962   3.267   2.145   3.111 -0.5788 -0.6663 -0.7714
  644SOL    HW2 1963   3.177   2.235   3.193  0.6803 -0.3033  0.2418
  645SOL     OW 1964   3.944   0.773   1.839  0.2117 -0.4300  0.2073
  645SOL    HW1 1965   3.874   0.741   1.896 -1.3488 -0.9854 -1.8753
  645SOL    HW2 1966   3.904   0.776   1.752  1.9714  1.8938 -0.6463
  646SOL     OW 1967   1.234   4.164   3.041  0.6405  0.0752 -0.2268
  646SOL    HW1 1968   1.241   4.197   2.951  0.8961  1.0440  0.1380
  646SOL    HW2 1969   1.144   4.184   3.066  0.5343 -0.2987 -0.2954
  647SOL     OW 1970   2.468   0.166   0.074  0.5897  0.1451  0.1805
  647SOL    HW1 1971   2.384   0.149   0.030  0.4868  1.2388 -0.0721
  647SOL    HW2 1972   2.454   0.137   0.164 -0.1337  0.5262  0.1985
  648SOL     OW 1973   0.263   2.053   1.728  0.0895  0.0770 -0.1156
  648SOL    HW1 1974   0.233   2.103   1.652 -1.6150  0.9775  1.0673
  648SOL    HW2 1975   0.346   2.094   1.752  1.4651 -1.2091 -2.3377
  649SOL     OW 1976   3.325   2.505   1.506  0.2539  0.2509  0.5598
  649SOL    HW1 1977   3.254   2.441   1.505 -0.8691  1.4611 -0.0858
  649SOL    HW2 1978   3.323   2.542   1.594  0.8927 -0.5584  0.9279
  650SOL     OW 1979   0.800   4.116   2.964 -0.2357  0.6570  0.0227
  650SOL    HW1 1980   0.872   4.178   2.954  0.3990 -0.3532 -2.0617
  650SOL    HW2 1981   0.840   4.030   2.951 -1.3736 -0.1380  1.4188
  651SOL     OW 1982   1.997   2.221   0.821 -0.1686 -0.1713  0.1892
  651SOL    HW1 1983   1.952   2.248   0.901  1.1962  0.1117  0.8913
  651SOL    HW2 1984   2.004   2.302   0.769 -1.8777 -0.5285 -0.6836
  652SOL     OW 1985   4.411   1.959   0.313  0.3715  0.0251  0.4500
  652SOL    HW1 1986   4.332   1.941   0.364  1.2244 -1.7354  1.1962
  652SOL    HW2 1987   4.441   2.044   0.346 -0.4673  0.0876  1.1008
  653SOL     OW 1988   4.398   0.886   3.102  0.1152  0.4422 -0.1582
  653SOL    HW1 1989   4.326   0.856   3.046  0.0416  0.4253 -0.0549
  653SOL    HW2 1990   4.442   0.805   3.130  0.9923  0.5001 -1.2910
  654SOL     OW 1991   1.244   0.781   3.118  0.0106  0.3098 -0.5556
  654SOL    HW1 1992   1.236   0.813   3.208  0.2385  1.0588 -0.7977
  654SOL    HW2 1993   1.259   0.687   3.127 -0.3938  0.3084  0.1745
  655SOL     OW 1994   1.144   1.584   3.036  0.1804 -0.3772  0.1766
  655SOL    HW1 1995   1.203   1.595   3.111  0.1795  1.8174 -0.0798
  655SOL    HW2 1996   1.200   1.556   2.964  0.2986 -1.7770  0.7822
  656SOL     OW 1997   2.746   1.364   0.390  0.1138 -0.0015  0.1503
  656SOL    HW1 1998   2.700   1.306   0.329  0.0340  0.0247  0.1852
  656SOL    HW2 1999   2.677   1.394   0.450  0.3456 -0.7601  0.8231
  657SOL     OW 2000   3.481   3.188   0.627 -0.7265  0.0470  1.0017
  657SOL    HW1 2001   3.388   3.163   0.626 -0.9678  0.8806 -0.3760
  657SOL    HW2 2002   3.528   3.105   0.628 -1.4331 -0.4170  3.7385
  658SOL     OW 2003   2.939   1.487   2.673  0.1430 -0.2657 -0.5300
  658SOL    HW1 2004   2.863   1.544   2.662 -0.2015 -0.7327 -0.5788
  658SOL    HW2 2005   2.947   1.441   2.589 -1.1148 -2.1562  0.3323
  659SOL     OW 2006   1.588   3.064   0.554  0.0254  0.4303  0.0570
  659SOL    HW1 2007   1.623   3.006   0.486  2.4865  1.1547  0.6160
  659SOL    HW2 2008   1.506   3.022   0.581 -1.4913  0.4755 -3.7688
  660SOL     OW 2009   3.225   2.385   2.274 -0.0789  0.1883  0.3267
  660SOL    HW1 2010   3.184   2.311   2.320  2.6354 -1.4029  0.3908
  660SOL    HW2 2011   3.238   2.451   2.342  2.5929 -1.5826  1.6899
  661SOL     OW 2012   0.194   1.218   3.266  0.1101 -0.3673 -0.2474
  661SOL    HW1 2013   0.188   1.223   3.362 -0.1045 -1.1227 -0.2141
  661SOL    HW2 2014   0.212   1.308   3.239  0.6413 -0.2191  0.5338
  662SOL     OW 2015   0.701   3.196   1.907 -0.1141 -0.4498 -0.1940
  662SOL    HW1 2016   0.706   3.235   1.820 -1.6136 -2.0147 -1.0439
  662SOL    HW2 2017   0.641   3.252   1.956  1.5558  1.0552  0.2556
  663SOL     OW 2018   3.305   3.496   1.289 -0.2018  0.3783  0.4519
  663SOL    HW1 2019   3.301   3.407   1.253 -0.6095  0.6028 -0.0727
  663SOL    HW2 2020   3.221   3.507   1.334  0.3187  0.0864  1.5299
  664SOL     OW 2021   0.418   2.262   0.747 -0.1664 -0.3310 -0.4789
  664SOL    HW1 2022   0.333   2.305   0.742  0.2657  0.7920  1.0406
  664SOL    HW2 2023   0.413   2.207   0.825  0.1773 -1.0445 -0.9466
  665SOL     OW 2024   0.202   1.205   1.059 -0.0827  0.6372  0.6274
  665SOL    HW1 2025   0.262   1.257   1.004  3.0196 -1.2540  1.9380
  665SOL    HW2 2026   0.160   1.145   0.998 -1.7963  2.8359 -0.5240
  666SOL     OW 2027   2.834   3.959   1.417 -0.0829  0.4033  0.6456
  666SOL    HW1 2028   2.775   4.033   1.403 -0.8045 -0.0198  1.3484
  666SOL    HW2 2029   2.829   3.908   1.336 -0.1214  0.7491  0.4289
  667SOL     OW 2030   2.673   4.609   2.807 -0.0389  0.3869 -0.0088
  667SOL    HW1 2031   2.725   4.684   2.837  1.9762 -1.6928  2.1121
  667SOL    HW2 2032   2.720   4.533   2.840 -1.6515 -1.9095 -2.5690
  668SOL     OW 2033   3.910   3.505   2.206  0.9848  0.4491  0.7123
  668SOL    HW1 2034   3.981   3.525   2.145 -1.1641  0.0860 -2.1595
  668SOL    HW2 2035   3.849   3.452   2.155 -2.4508  2.5992  2.1953
  669SOL     OW 2036   0.488   3.361   2.008  0.1605 -0.0349 -0.0661
  669SOL    HW1 2037   0.467   3.382   1.917 -1.6028 -2.3194 -0.2960
  669SOL    HW2 2038   0.418   3.401   2.059 -1.0355 -1.8919 -0.1520
  670SOL     OW 2039   3.501   0.142   0.043  0.3960  0.0763  0.3013
  670SOL    HW1 2040   3.586   0.102   0.062  0.2914  0.3670  1.4502
  670SOL    HW2 2041   3.440   0.069   0.044  0.2870  0.1592  1.8676
  671SOL     OW 2042   3.411   0.768   0.405 -0.0187 -0.5873 -0.8391
  671SOL    HW1 2043   3.491   0.740   0.359 -1.1924 -0.7049 -2.9293
  671SOL    HW2 2044   3.362   0.686   0.418 -0.6931 -0.2817 -1.4056
  672SOL     OW 2045   2.444   0.387   1.815 -0.8573  0.4445 -0.4139
  672SOL    HW1 2046   2.537   0.370   1.803 -0.6832  1.8653 -1.3803
  672SOL    HW2 2047   2.429   0.469   1.769 -2.8245 -0.3158 -1.2196
  673SOL     OW 2048   2.371   1.144   0.270 -0.3296 -0.0514  0.1157
  673SOL    HW1 2049   2.361   1.081   0.341 -0.9822  0.2872  0.3322
  673SOL    HW2 2050   2.306   1.212   0.289  0.3950  0.7206 -0.0743
  674SOL     OW 2051   3.133   3.453   2.257 -0.6288 -0.3017 -0.1309
  674SOL    HW1 2052   3.169   3.515   2.193  0.2724 -1.3262 -0.6424
  674SOL    HW2 2053   3.059   3.500   2.295 -0.7148  0.6376 -1.3629
  675SOL     OW 2054   1.900   0.342   0.720  0.1131 -0.2561  0.3258
  675SOL    HW1 2055   1.958   0.270   0.745  1.3912 -0.0725 -1.8944
  675SOL    HW2 2056   1.883   0.328   0.627 -0.2323  1.9079  0.0176
  676SOL     OW 2057   1.842   3.061   1.679  0.1922  0.3774 -0.5967
  676SOL    HW1 2058   1.912   3.015   1.726 -0.1117 -1.5305 -1.8915
  676SOL    HW2 2059   1.886   3.138   1.642  1.8572 -1.1469 -1.9801
  677SOL     OW 2060   2.196   4.413   0.881 -0.5331  0.1216 -0.3025
  677SOL    HW1 2061   2.115   4.409   0.932 -0.4510 -1.1506 -0.2376
  677SOL    HW2 2062   2.219   4.506   0.879 -0.7190  0.2461  1.6855
  678SOL     OW 2063   0.370   3.057   2.751  0.1559 -0.1425 -0.1249
  678SOL    HW1 2064   0.375   3.100   2.837 -0.0435  1.8816 -1.0884
  678SOL    HW2 2065   0.276   3.049   2.734  0.1757 -1.5551  0.2930
  679SOL     OW 2066   2.079   0.024   0.603 -0.0148  0.2994  0.2238
  679SOL    HW1 2067   2.000   0.051   0.557  0.9075  0.4734 -1.3103
  679SOL    HW2 2068   2.118  -0.043   0.547 -0.0630 -1.2329  1.9157
  680SOL     OW 2069   2.534   2.531   0.079  0.2309 -0.1990  0.0710
  680SOL    HW1 2070   2.592   2.469   0.125 -0.8378 -0.5387  1.0018
  680SOL    HW2 2071   2.505   2.592   0.148  0.2288  0.5471 -0.5786
  681SOL     OW 2072   0.296   4.502   3.119  0.0809  0.0945  0.0482
  681SOL    HW1 2073   0.290   4.462   3.032  1.3070 -0.2557  0.1004
  681SOL    HW2 2074   0.205   4.516   3.146 -0.3189  0.8818 -1.5946
  682SOL     OW 2075   2.166   3.862   2.023  0.5617 -0.7269 -0.5856
  682SOL    HW1 2076   2.125   3.792   2.074  0.1495  0.5642  0.9171
  682SOL    HW2 2077   2.111   3.870   1.945  0.1078 -1.4779 -0.3531
  683SOL     OW 2078   1.147   1.167   2.791 -0.2177 -0.0391  0.2843
  683SOL    HW1 2079   1.147   1.166   2.887 -4.2785 -2.1012  0.4862
  683SOL    HW2 2080   1.083   1.234   2.767  1.4323  1.1163 -1.0892
  684SOL     OW 2081   0.100   1.406   0.863 -0.0425  0.0113 -0.5995
  684SOL    HW1 2082   0.138   1.494   0.859  0.5705 -0.0685  1.8858
  684SOL    HW2 2083   0.174   1.347   0.851 -0.0197 -0.1570  0.3459
  685SOL     OW 2084   2.782   1.757   0.280  0.0033 -0.1277 -0.0839
  685SOL    HW1 2085   2.711   1.783   0.339  0.2555  1.9923 -0.6490
  685SOL    HW2 2086   2.773   1.816   0.205  1.3259 -0.9892 -0.9513
  686SOL     OW 2087   2.137   0.729   1.569 -0.0018  0.0408 -0.4568
  686SOL    HW1 2088   2.090   0.755   1.648  0.9658 -0.7801  0.4111
  686SOL    HW2 2089   2.162   0.812   1.528 -0.5021  0.4763  0.0888
  687SOL     OW 2090   3.280   2.484   0.687 -0.5069  0.0435  0.0207
  687SOL    HW1 2091   3.302   2.551   0.622 -1.4351 -0.6030 -0.9930
  687SOL    HW2 2092   3.202   2.518   0.731 -0.5056 -0.0042  0.0594
  688SOL     OW 2093   1.681   3.672   0.287 -0.2157  0.0463 -0.2016
  688SOL    HW1 2094   1.677   3.699   0.378  0.9532  1.8032 -0.6030
  688SOL    HW2 2095   1.700   3.753   0.239  1.5597 -1.1729 -1.7363
  689SOL     OW 2096   4.328   4.524   1.125  0.1328 -0.0318 -0.0945
  689SOL    HW1 2097   4.361   4.598   1.175  0.4764 -0.0380 -0.3102
  689SOL    HW2 2098   4.350   4.447   1.178 -1.5949  0.0912  0.8996
  690SOL     OW 2099   1.110   0.138   1.875  0.4752  0.2929 -0.0642
  690SOL    HW1 2100   1.082   0.119   1.965  1.6636 -1.9483 -0.0792
  690SOL    HW2 2101   1.181   0.076   1.859  2.6039  2.8867 -1.4473
  691SOL     OW 2102   4.610   0.550   3.231  0.2689  0.4865 -0.0573
  691SOL    HW1 2103   4.623   0.615   3.162  0.0975 -1.0075 -1.5762
  691SOL    HW2 2104   4.521   0.566   3.262 -0.3437  0.0873 -1.4759
  692SOL     OW 2105   2.122   1.316   2.721  0.0038 -0.6806  0.1055
  692SOL    HW1 2106   2.109   1.287   2.811 -0.0381 -1.9270 -0.2926
  692SOL    HW2 2107   2.200   1.270   2.692 -0.9355 -1.6116 -1.0364
  693SOL     OW 2108   3.848   2.148   1.149 -0.2716 -0.1202  0.3942
  693SOL    HW1 2109   3.817   2.234   1.177  0.3536 -0.3469  1.8315
  693SOL    HW2 2110   3.769   2.095   1.143 -0.4206 -0.1126  1.9524
  694SOL     OW 2111   3.532   4.531   1.755  0.1166 -0.1844  0.1535
  694SOL    HW1 2112   3.591   4.484   1.696 -0.9681 -0.6607 -0.5845
  694SOL    HW2 2113   3.588   4.592   1.802  0.9896  0.3340 -1.4979
  695SOL     OW 2114   4.205   0.013   2.879 -0.2869  0.7136  0.2049
  695SOL    HW1 2115   4.132   0.030   2.819 -0.1321  0.9355  0.0794
  695SOL    HW2 2116   4.283   0.027   2.826 -0.1483 -0.0809  0.1807
  696SOL     OW 2117   0.954   2.154   2.725  0.3222 -0.0919 -0.4705
  696SOL    HW1 2118   0.944   2.069   2.682 -0.9543  0.4795 -1.3846
  696SOL    HW2 2119   0.903   2.146   2.806 -1.8333  0.4904 -1.6753
  697SOL     OW 2120   1.363   2.648   1.420 -0.4467 -0.4316  0.0266
  697SOL    HW1 2121   1.367   2.630   1.514 -1.8001 -0.9749  0.0071
  697SOL    HW2 2122   1.281   2.696   1.409  0.6202  1.3649 -0.6353
  698SOL     OW 2123   0.028   1.666   2.902 -0.1659  0.3777 -0.1952
  698SOL    HW1 2124  -0.023   1.667   2.820  0.4594  0.9087 -0.5928
  698SOL    HW2 2125   0.077   1.584   2.899 -1.9810 -0.8170  0.8420
  699SOL     OW 2126   4.201   0.271   0.374  0.5178  0.0516  0.2400
  699SOL    HW1 2127   4.223   0.248   0.284  0.7005  1.9511 -0.2398
  699SOL    HW2 2128   4.264   0.339   0.398 -0.3215  0.4656  1.3623
  700SOL     OW 2129   4.452   0.059   1.271 -0.1511  0.0575 -0.1339
  700SOL    HW1 2130   4.482   0.124   1.335 -1.6164  3.2518 -2.4060
  700SOL    HW2 2131   4.532   0.032   1.225  0.4383  0.6561  0.5042
  701SOL     OW 2132   2.786   3.951   3.268  0.1619 -0.0388  0.0126
  701SOL    HW1 2133   2.702   3.924   3.230  1.1258  1.1623 -3.3201
  701SOL    HW2 2134   2.771   4.039   3.300  0.6318  1.2822 -3.0271
  702SOL     OW 2135   0.705   2.248   1.547  0.0335 -0.2065 -0.1105
  702SOL    HW1 2136   0.784   2.298   1.565  0.0754 -0.2612 -0.1441
  702SOL    HW2 2137   0.687   2.264   1.454  0.9701 -1.5649 -0.5478
  703SOL     OW 2138   1.732   1.835   0.493  0.5843  0.2863 -0.3683
  703SOL    HW1 2139   1.650   1.795   0.465  0.3472  0.1494  0.4915
  703SOL    HW2 2140   1.746   1.801   0.582  0.7170  1.5840  0.1283
  704SOL     OW 2141   3.370   3.638   0.586 -0.2018 -0.0167 -0.3478
  704SOL    HW1 2142   3.347   3.699   0.516  1.3747  0.9504 -0.0568
  704SOL    HW2 2143   3.415   3.566   0.542  0.2424  0.2950 -0.4110
  705SOL     OW 2144   1.789   1.333   2.100  0.0387  0.2133 -0.0376
  705SOL    HW1 2145   1.699   1.328   2.130  0.1523  2.4850  0.8600
  705SOL    HW2 2146   1.822   1.244   2.108 -1.9641 -0.5696  0.0487
  706SOL     OW 2147   3.336   0.972   0.176 -0.5467  0.1933 -0.3100
  706SOL    HW1 2148   3.319   1.066   0.168 -1.4319  0.1695  0.9483
  706SOL    HW2 2149   3.371   0.961   0.264 -1.7730 -0.8240  0.0745
  707SOL     OW 2150   3.466   3.239   1.575  0.4619 -0.1499 -0.0629
  707SOL    HW1 2151   3.372   3.227   1.556 -0.0587  2.3376  0.5755
  707SOL    HW2 2152   3.507   3.245   1.488  0.1334 -1.6527 -0.3516
  708SOL     OW 2153   2.335   2.832   2.875  0.1045 -0.2303  0.0145
  708SOL    HW1 2154   2.356   2.755   2.929 -1.8565 -0.4849  0.5026
  708SOL    HW2 2155   2.272   2.881   2.928  2.5050  2.6379  0.4351
  709SOL     OW 2156   4.347   3.077   1.916 -0.0484 -0.3559  0.2213
  709SOL    HW1 2157   4.351   3.029   1.833  0.1519  1.6849 -1.0254
  709SOL    HW2 2158   4.254   3.093   1.929 -0.2400 -2.1489  1.3403
  710SOL     OW 2159   0.024   3.163   2.311  0.2547  0.0332  0.7725
  710SOL    HW1 2160   0.000   3.182   2.401  0.1341  2.8491  0.2391
  710SOL    HW2 2161  -0.052   3.190   2.259  0.4319 -1.2579 -0.2148
  711SOL     OW 2162   2.544   2.055   1.864 -1.0980 -0.0512 -0.2596
  711SOL    HW1 2163   2.499   2.047   1.780  1.1381 -0.3768 -1.5087
  711SOL    HW2 2164   2.559   2.148   1.875 -0.5495 -0.0869 -0.7015
  712SOL     OW 2165   4.010   0.760   0.812  0.1055  0.3855 -0.1449
  712SOL    HW1 2166   4.042   0.682   0.858 -1.3637  0.4876  1.1327
  712SOL    HW2 2167   3.920   0.738   0.789 -1.1798  2.5355  2.3714
  713SOL     OW 2168   3.520   1.727   1.792 -0.4034 -0.4426  0.2387
  713SOL    HW1 2169   3.577   1.779   1.736 -1.2447  0.4100  0.1415
  713SOL    HW2 2170   3.578   1.687   1.856  0.3625 -0.0670 -0.2179
  714SOL     OW 2171   0.081   1.307   1.501 -0.4703 -0.3092  0.3662
  714SOL    HW1 2172   0.105   1.246   1.571  0.3172  1.2118  1.4917
  714SOL    HW2 2173   0.077   1.253   1.422 -1.0236 -2.0175  1.5056
  715SOL     OW 2174   2.610   1.642   1.023  0.0782 -0.5268  0.0259
  715SOL    HW1 2175   2.693   1.690   1.032  1.4772 -2.8580  0.4751
  715SOL    HW2 2176   2.579   1.663   0.935  1.9127 -0.7176 -0.7039
  716SOL     OW 2177   2.580   4.094   1.770 -0.5072  0.0498  0.4071
  716SOL    HW1 2178   2.538   4.008   1.766 -1.8903  0.5818  2.1531
  716SOL    HW2 2179   2.643   4.088   1.841  1.5211 -0.3222 -1.3229
  717SOL     OW 2180   0.842   1.300   0.260 -0.0821  0.3611  0.1263
  717SOL    HW1 2181   0.893   1.374   0.228 -1.5199  1.1055 -0.5787
  717SOL    HW2 2182   0.751   1.327   0.247 -0.9188  0.7497  4.8886
  718SOL     OW 2183   3.416   3.118   3.090  0.1257  0.3467 -0.0358
  718SOL    HW1 2184   3.337   3.064   3.096 -1.5380  2.4502 -1.4118
  718SOL    HW2 2185   3.488   3.055   3.080 -1.6186 -1.6254 -0.9326
  719SOL     OW 2186   2.897   3.141   2.381 -0.0458 -0.8565 -0.8500
  719SOL    HW1 2187   2.820   3.197   2.388  1.5529  1.7251 -2.0434
  719SOL    HW2 2188   2.885   3.074   2.448 -4.1236 -1.7377 -2.1482
  720SOL     OW 2189   4.083   2.401   1.941 -0.0597 -0.0224 -0.2705
  720SOL    HW1 2190   4.053   2.402   2.032 -0.8037 -2.1800 -0.4348
  720SOL    HW2 2191   4.045   2.479   1.902 -0.6997  0.3189  0.9753
  721SOL     OW 2192   4.278   1.984   3.042  0.0987 -0.2646 -0.0624
  721SOL    HW1 2193   4.356   2.018   3.085  0.1130 -0.5420  0.1362
  721SOL    HW2 2194   4.310   1.915   2.984  0.4445  1.9219 -2.6866
  722SOL     OW 2195   3.963   0.245   2.200 -0.2249 -0.5734 -0.4717
  722SOL    HW1 2196   3.878   0.287   2.191 -0.2660 -0.2959  0.9182
  722SOL    HW2 2197   4.018   0.286   2.134 -0.1510  2.0263  1.0979
  723SOL     OW 2198   2.684   4.607   2.152 -0.0456  0.2743  0.3529
  723SOL    HW1 2199   2.692   4.645   2.239 -0.3739  0.7127  0.1979
  723SOL    HW2 2200   2.733   4.666   2.095  1.4557 -0.8294  0.4550
  724SOL     OW 2201   0.766   2.642   2.323 -0.7239  0.0689  0.4288
  724SOL    HW1 2202   0.818   2.572   2.284  0.4551 -0.0314  2.0778
  724SOL    HW2 2203   0.677   2.624   2.293 -0.3628 -1.7716  0.2989
  725SOL     OW 2204   0.219   0.892   0.973 -0.4426  0.7255 -0.3377
  725SOL    HW1 2205   0.225   0.847   0.889  2.2226 -0.6012  0.4471
  725SOL    HW2 2206   0.304   0.936   0.983 -0.1150 -0.2772  2.1957
  726SOL     OW 2207   3.879   3.502   2.591 -0.0462  0.1713 -0.3878
  726SOL    HW1 2208   3.784   3.492   2.596  0.0265 -0.7269 -0.6904
  726SOL    HW2 2209   3.912   3.459   2.670  0.1828 -0.7700 -0.9782
  727SOL     OW 2210   0.064   1.951   0.068 -0.1276 -0.6515 -0.2779
  727SOL    HW1 2211  -0.007   2.013   0.049 -1.8073 -2.4323 -0.2198
  727SOL    HW2 2212   0.112   1.992   0.140 -0.4367  1.0981 -0.9978
  728SOL     OW 2213   4.088   2.472   2.204 -0.3671 -0.5667  0.7085
  728SOL    HW1 2214   4.180   2.448   2.190 -0.5655  0.4384 -3.8685
  728SOL    HW2 2215   4.091   2.563   2.233  0.0871 -0.5531  0.6263
  729SOL     OW 2216   4.324   4.030   0.336 -0.3800  0.3437  0.4700
  729SOL    HW1 2217   4.311   4.048   0.429  0.4858  1.8062  0.3486
  729SOL    HW2 2218   4.259   4.084   0.292 -1.8823 -1.5586  0.2208
  730SOL     OW 2219   0.272   0.584   1.911  0.5156 -0.2981  0.1218
  730SOL    HW1 2220   0.314   0.616   1.991 -0.3512 -1.0068  0.8906
  730SOL    HW2 2221   0.292   0.491   1.908  1.8535  0.0092 -1.3532
  731SOL     OW 2222   0.499   2.644   2.232 -0.4240 -0.4328 -0.4026
  731SOL    HW1 2223   0.505   2.705   2.158  1.3600  1.6013  1.2902
  731SOL    HW2 2224   0.435   2.683   2.291 -0.8874 -1.3772 -0.2504
  732SOL     OW 2225   3.857   4.438   0.863  0.3319 -0.0080  0.3144
  732SOL    HW1 2226   3.931   4.491   0.893 -1.9674  2.6096  1.8363
  732SOL    HW2 2227   3.834   4.384   0.939 -1.1180  1.4547  0.9875
  733SOL     OW 2228   3.493   4.299   2.710 -0.0455 -0.0663 -0.2111
  733SOL    HW1 2229   3.546   4.220   2.718  1.2624  0.6997 -0.8234
  733SOL    HW2 2230   3.545   4.367   2.753 -0.8571  0.5915 -0.2305
  734SOL     OW 2231   1.391   1.762   0.048  0.5970  0.5848  0.5645
  734SOL    HW1 2232   1.467   1.819   0.063  0.2125  0.7457  2.1152
  734SOL    HW2 2233   1.416   1.678   0.085  0.2178  0.4943  0.6215
  735SOL     OW 2234   0.333   4.213   2.180 -0.4451 -0.1606 -0.3835
  735SOL    HW1 2235   0.257   4.264   2.149 -0.4700 -0.3392 -0.6199
  735SOL    HW2 2236   0.357   4.158   2.105 -0.2289 -0.2781 -0.2290
  736SOL     OW 2237   4.630   4.454   3.193  0.6249 -0.2938  0.4622
  736SOL    HW1 2238   4.570   4.397   3.144  2.2731 -0.9138 -0.9381
  736SOL    HW2 2239   4.634   4.414   3.280 -2.1170  0.6490  1.1222
  737SOL     OW 2240   3.750   0.561   1.959  0.1027  0.1047  0.0595
  737SOL    HW1 2241   3.810   0.487   1.956  0.9316  0.5562  2.7168
  737SOL    HW2 2242   3.670   0.529   1.917  0.0144 -2.7171  2.1257
  738SOL     OW 2243   0.312   0.781   2.346 -0.0890  0.6571  0.7802
  738SOL    HW1 2244   0.298   0.724   2.270 -0.6357  0.7194  0.8264
  738SOL    HW2 2245   0.404   0.806   2.342 -0.5404  2.2749 -1.0053
  739SOL     OW 2246   2.571   1.749   2.113 -0.3761  0.1434  0.2892
  739SOL    HW1 2247   2.576   1.731   2.207  1.8244 -0.2514  0.1488
  739SOL    HW2 2248   2.500   1.693   2.082  0.6507 -1.8465  1.2996
  740SOL     OW 2249   4.189   4.049   2.970 -0.1978  0.4938  0.0502
  740SOL    HW1 2250   4.193   4.007   2.884  1.0581 -1.2069  0.8908
  740SOL    HW2 2251   4.146   3.985   3.026 -0.4453  1.3382  0.8502
  741SOL     OW 2252   3.411   1.295   1.226 -0.2092  0.7250 -0.0513
  741SOL    HW1 2253   3.445   1.212   1.193 -0.2651  1.0147 -0.8521
  741SOL    HW2 2254   3.453   1.305   1.312 -0.0605 -0.0372 -0.0294
  742SOL     OW 2255   4.621   2.297   1.462  0.2902  0.3817  0.3412
  742SOL    HW1 2256   4.541   2.270   1.415  0.5980 -0.0919  0.0762
  742SOL    HW2 2257   4.673   2.216   1.467  0.2791  0.4355  1.4647
  743SOL     OW 2258   3.773   1.671   2.472 -0.0472  0.5067  0.1743
  743SOL    HW1 2259   3.769   1.591   2.523  2.4789  0.0394 -0.2240
  743SOL    HW2 2260   3.823   1.648   2.394  1.8725  2.6979  0.6343
  744SOL     OW 2261   4.519   1.935   1.917 -0.0530  0.2244  0.1059
  744SOL    HW1 2262   4.487   1.924   2.006 -0.3389  1.3500  0.1564
  744SOL    HW2 2263   4.589   1.999   1.924 -0.4164  0.7078 -0.5397
  745SOL     OW 2264   2.743   3.105   2.710  0.2608 -0.0690 -0.4579
  745SOL    HW1 2265   2.650   3.101   2.732  0.6839 -1.9154  1.2573
  745SOL    HW2 2266   2.762   3.199   2.703 -1.4219  0.3817  0.5767
  746SOL     OW 2267   1.375   3.546   2.895  0.1967 -0.2872 -0.2341
  746SOL    HW1 2268   1.306   3.553   2.829 -1.6869  2.0056  1.7915
  746SOL    HW2 2269   1.405   3.636   2.909  1.7917 -0.9276  0.8061
  747SOL     OW 2270   2.937   2.086   0.842  0.8164  0.0385  0.2089
  747SOL    HW1 2271   2.983   2.153   0.891 -0.2544 -0.1785  1.5845
  747SOL    HW2 2272   2.888   2.037   0.909  1.1981 -1.8072 -0.7968
  748SOL     OW 2273   3.711   0.837   0.960  0.4690  0.6882  0.1284
  748SOL    HW1 2274   3.739   0.843   0.869 -1.8128  2.2170 -0.5408
  748SOL    HW2 2275   3.616   0.831   0.956  0.4071 -1.2679  2.3776
  749SOL     OW 2276   3.297   3.368   2.014 -0.4390 -0.3240  0.1506
  749SOL    HW1 2277   3.317   3.452   1.974  2.9054 -0.8961  0.3698
  749SOL    HW2 2278   3.265   3.389   2.101  0.5385  0.7086  0.2670
  750SOL     OW 2279   4.268   4.515   3.095 -0.1675  0.0439 -0.4240
  750SOL    HW1 2280   4.215   4.574   3.149  0.3770  0.6363 -0.5174
  750SOL    HW2 2281   4.264   4.554   3.008 -1.0001 -0.8802 -0.8164
  751SOL     OW 2282   3.179   3.172   1.203 -0.1893 -0.2015  0.1874
  751SOL    HW1 2283   3.162   3.090   1.156 -1.7270  0.0073  0.3303
  751SOL    HW2 2284   3.212   3.144   1.289  4.0378 -0.5818 -1.3430
  752SOL     OW 2285   3.145   0.705   0.224  0.1102  0.7005 -0.1115
  752SOL    HW1 2286   3.200   0.647   0.276 -2.3706 -0.3347  1.5506
  752SOL    HW2 2287   3.190   0.790   0.229  1.5518 -0.0764  1.1282
  753SOL     OW 2288   0.318   1.468   3.183  0.0582 -0.3909 -0.4973
  753SOL    HW1 2289   0.336   1.559   3.157 -0.7537  0.0627  0.4619
  753SOL    HW2 2290   0.394   1.443   3.236  0.9335 -0.7584 -1.8880
  754SOL     OW 2291   0.445   2.024   3.239 -0.0117  0.1363 -0.1060
  754SOL    HW1 2292   0.359   2.015   3.281  0.4193 -0.9145  0.6103
  754SOL    HW2 2293   0.493   1.946   3.267  0.1187 -0.9570 -3.0390
  755SOL     OW 2294   4.322   2.935   0.047  0.4582 -0.7097 -0.1370
  755SOL    HW1 2295   4.393   2.878   0.077  1.0814 -0.0557 -0.3522
  755SOL    HW2 2296   4.355   2.974  -0.034  0.3448  0.5115  0.3806
  756SOL     OW 2297   1.769   3.921   0.103 -0.4616 -0.1840 -0.8402
  756SOL    HW1 2298   1.733   3.929   0.192  1.7761 -0.1425  0.1353
  756SOL    HW2 2299   1.704   3.869   0.056 -2.5560  1.2700  0.2862
  757SOL     OW 2300   3.585   4.302   0.665  0.3628 -0.2799  0.4035
  757SOL    HW1 2301   3.606   4.291   0.758  1.4118 -0.8844  0.1130
  757SOL    HW2 2302   3.523   4.232   0.645  0.8948 -0.7630  0.4252
  758SOL     OW 2303   4.212   2.553   0.488 -0.2131 -0.1069 -0.1134
  758SOL    HW1 2304   4.125   2.556   0.527 -0.0739 -0.7660  0.2625
  758SOL    HW2 2305   4.267   2.604   0.547 -0.1346 -0.5666  0.2175
  759SOL     OW 2306   1.898   1.741   2.321  0.1754 -0.3558  0.0696
  759SOL    HW1 2307   1.864   1.781   2.241 -0.1932 -2.8037 -1.0757
  759SOL    HW2 2308   1.828   1.684   2.352  0.3313  0.4997  2.1709
  760SOL     OW 2309   0.941   1.576   0.266 -0.1569 -0.1550  0.1850
  760SOL    HW1 2310   0.896   1.646   0.314  0.0977  0.5019 -0.5139
  760SOL    HW2 2311   0.961   1.615   0.181  0.2715 -0.9833 -0.0991
  761SOL     OW 2312   4.511   0.466   0.917 -0.4154 -0.2864 -0.1885
  761SOL    HW1 2313   4.435   0.446   0.862 -0.0641 -0.6829 -0.5468
  761SOL    HW2 2314   4.549   0.380   0.936 -0.2760 -0.1147  0.3042
  762SOL     OW 2315   3.456   0.033   1.303  0.7677  0.0074 -0.2106
  762SOL    HW1 2316   3.464   0.121   1.339  0.1981 -0.6159  1.5420
  762SOL    HW2 2317   3.373   0.035   1.255 -0.1632 -0.0237  1.3232
  763SOL     OW 2318   2.891   2.685   1.506  0.6014  0.5486  0.0676
  763SOL    HW1 2319   2.985   2.699   1.516  0.5064  1.8280 -0.5847
  763SOL    HW2 2320   2.881   2.635   1.425  0.7571 -0.3089  0.5713
  764SOL     OW 2321   3.649   3.035   2.311  0.3391 -0.2408 -0.4242
  764SOL    HW1 2322   3.555   3.038   2.331  0.3542 -0.5622 -0.2972
  764SOL    HW2 2323   3.691   3.035   2.397  0.4492 -0.2302 -0.4787
  765SOL     OW 2324   1.345   1.817   2.585 -0.3078 -0.3674  0.0000
  765SOL    HW1 2325   1.374   1.737   2.541 -0.2335 -0.2669 -0.1346
  765SOL    HW2 2326   1.419   1.842   2.640 -0.9531 -1.3290  1.3511
  766SOL     OW 2327   2.324   0.520   0.351  0.3085 -0.1191 -0.2993
  766SOL    HW1 2328   2.266   0.565   0.412  0.6891 -0.8244  0.6022
  766SOL    HW2 2329   2.412   0.534   0.387  0.4713 -1.1502 -0.2843
  767SOL     OW 2330   2.531   0.691   2.607  0.4340 -0.1847  0.2696
  767SOL    HW1 2331   2.477   0.740   2.544  1.3913  0.6337  0.0595
  767SOL    HW2 2332   2.548   0.607   2.564 -0.5120 -0.3891  0.2655
  768SOL     OW 2333   4.400   0.874   2.349  0.0546  0.0792  0.6743
  768SOL    HW1 2334   4.395   0.969   2.363 -1.8881 -0.0231  0.9729
  768SOL    HW2 2335   4.494   0.855   2.346  0.4862  2.0191  0.4985
  769SOL     OW 2336   1.371   1.611   0.728 -0.0312 -0.3216  0.5099
  769SOL    HW1 2337   1.392   1.629   0.820 -0.4277  0.3405  0.4794
  769SOL    HW2 2338   1.279   1.635   0.720  0.4709  1.4672 -0.4987
  770SOL     OW 2339   4.326   3.293   0.695 -0.8919 -0.5408 -0.4653
  770SOL    HW1 2340   4.340   3.383   0.724 -0.2531 -1.0879  1.0167
  770SOL    HW2 2341   4.283   3.302   0.610  0.8040  1.1814 -1.2349
  771SOL     OW 2342   3.837   1.104   1.081 -0.4162 -0.5011 -0.1696
  771SOL    HW1 2343   3.866   1.032   1.138  0.5939 -1.4795 -1.8605
  771SOL    HW2 2344   3.751   1.076   1.049 -0.2417 -0.7353 -0.4375
  772SOL     OW 2345   2.691   3.353   0.888  0.3179 -0.5320  0.1183
  772SOL    HW1 2346   2.716   3.440   0.918 -0.8743 -0.7551  1.9352
  772SOL    HW2 2347   2.734   3.293   0.949 -1.0870 -1.0787  0.6100
  773SOL     OW 2348   0.585   0.405   2.869  0.2508 -0.2272 -0.2114
  773SOL    HW1 2349   0.503   0.453   2.881 -1.6126 -2.7977 -1.5306
  773SOL    HW2 2350   0.646   0.447   2.928 -1.7608  2.3911  0.1897
  774SOL     OW 2351   2.472   0.088   2.386  0.4782  0.0281  0.3700
  774SOL    HW1 2352   2.532   0.156   2.356  1.6168 -0.9484  0.3418
  774SOL    HW2 2353   2.441   0.046   2.306 -0.5419  0.7569  0.3690
  775SOL     OW 2354   0.347   3.073   0.538 -0.0902  0.1132 -0.4337
  775SOL    HW1 2355   0.310   3.010   0.601 -2.4187  0.3142 -1.5138
  775SOL    HW2 2356   0.295   3.152   0.549  2.2351  1.6542  0.2812
  776SOL     OW 2357   3.486   0.687   1.912 -0.2362 -0.2203 -0.5710
  776SOL    HW1 2358   3.536   0.728   1.841 -1.3189 -0.1664 -1.3341
  776SOL    HW2 2359   3.447   0.760   1.960  1.9242 -0.1578  1.2379
  777SOL     OW 2360   1.407   2.512   1.694  0.0128  0.5862  0.0916
  777SOL    HW1 2361   1.393   2.464   1.776  1.1928  0.2992  0.1440
  777SOL    HW2 2362   1.498   2.542   1.699 -0.2255  1.4706 -0.6542
  778SOL     OW 2363   4.506   2.069   3.198 -0.5635  0.1485 -0.5379
  778SOL    HW1 2364   4.531   2.161   3.185 -1.0441  0.3353 -0.1450
  778SOL    HW2 2365   4.489   2.062   3.292 -1.3557 -0.1381 -0.6990
  779SOL     OW 2366   3.830   2.768   0.219  0.0671 -0.0346 -0.2335
  779SOL    HW1 2367   3.747   2.802   0.184  0.1771  0.4335 -0.0516
  779SOL    HW2 2368   3.824   2.673   0.207 -0.6263 -0.0357  0.0484
  780SOL     OW 2369   1.574   0.215   1.202 -0.3517  0.4530  0.6218
  780SOL    HW1 2370   1.599   0.178   1.286  2.1568 -1.8286 -0.9476
  780SOL    HW2 2371   1.657   0.240   1.161 -1.3952  0.7347 -1.4599
  781SOL     OW 2372   1.260   0.742   1.728 -0.2197  0.3564  0.1500
  781SOL    HW1 2373   1.308   0.734   1.810  0.4627 -0.6816 -0.3274
  781SOL    HW2 2374   1.328   0.749   1.661 -0.6368  4.8145 -0.1542
  782SOL     OW 2375   3.401   0.153   1.811 -0.3544 -0.5604  0.0487
  782SOL    HW1 2376   3.350   0.151   1.730 -1.1585 -1.2900  0.5647
  782SOL    HW2 2377   3.440   0.066   1.818 -0.0739 -0.4161  0.3079
  783SOL     OW 2378   0.401   1.899   0.051 -0.2292 -0.0007  0.4823
  783SOL    HW1 2379   0.495   1.921   0.049 -0.4088  0.7980 -1.3445
  783SOL    HW2 2380   0.371   1.933   0.135  1.3270 -1.3158  1.6404
  784SOL     OW 2381   1.747   2.170   1.359 -0.1062  0.1614  0.2777
  784SOL    HW1 2382   1.752   2.265   1.353  0.8516  0.1702  1.0156
  784SOL    HW2 2383   1.655   2.152   1.379 -0.6800  0.8038 -1.5802
  785SOL     OW 2384   1.808   3.511   2.778  0.2036 -0.4032  0.2494
  785SOL    HW1 2385   1.758   3.479   2.703  0.1420  0.0863  0.0795
  785SOL    HW2 2386   1.745   3.512   2.850  0.7437 -2.8310  0.8487
  786SOL     OW 2387   1.548   3.728   2.339  0.5755  0.0404 -0.1377
  786SOL    HW1 2388   1.534   3.654   2.397  2.2507  0.2454  0.5781
  786SOL    HW2 2389   1.506   3.802   2.383  0.7309 -0.0641  0.1870
  787SOL     OW 2390   1.928   1.950   0.221 -0.2607 -0.3079  0.2780
  787SOL    HW1 2391   1.914   2.009   0.294  1.3055  0.2921  0.1398
  787SOL    HW2 2392   1.852   1.892   0.222 -0.6593  0.1831  1.8889
  788SOL     OW 2393   1.691   1.602   1.756 -0.0925  0.1572  0.1611
  788SOL    HW1 2394   1.646   1.525   1.722  2.2276 -1.3421  0.2708
  788SOL    HW2 2395   1.620   1.662   1.780 -2.0290 -2.0650  0.4228
  789SOL     OW 2396   3.513   4.423   0.953 -0.5750 -0.0268  0.5888
  789SOL    HW1 2397   3.440   4.389   1.004  1.0016 -3.3814  0.8792
  789SOL    HW2 2398   3.585   4.429   1.016 -0.0840  1.4754 -0.0665
  790SOL     OW 2399   3.392   1.746   3.093  0.2098  0.1163  0.0111
  790SOL    HW1 2400   3.317   1.806   3.095 -0.5429 -0.7224 -1.2578
  790SOL    HW2 2401   3.355   1.660   3.111  1.2207 -0.0507  1.4276
  791SOL     OW 2402   2.314   3.969   1.806  0.3914  0.2630  0.4623
  791SOL    HW1 2403   2.297   3.917   1.885 -1.1196  1.2067  0.8097
  791SOL    HW2 2404   2.237   3.954   1.751  1.5284 -0.5577 -0.9660
  792SOL     OW 2405   0.152   1.396   2.950  1.3792 -0.1183  0.0083
  792SOL    HW1 2406   0.237   1.356   2.935  1.6390 -0.4435  2.0948
  792SOL    HW2 2407   0.157   1.433   3.038 -0.4903  0.2614  0.0130
  793SOL     OW 2408   3.249   4.212   0.394  0.5096 -0.0723  0.3529
  793SOL    HW1 2409   3.186   4.192   0.464  0.3389 -0.3041  0.1353
  793SOL    HW2 2410   3.334   4.195   0.433  0.4151 -0.1850  0.5120
  794SOL     OW 2411   1.199   3.990   0.999 -0.1021 -0.0112 -0.5273
  794SOL    HW1 2412   1.199   4.077   1.039  0.0669 -0.5671  0.7173
  794SOL    HW2 2413   1.116   3.951   1.026 -0.0185 -0.3765 -0.7899
  795SOL     OW 2414   3.214   2.480   2.918  0.2131  0.1935  0.4842
  795SOL    HW1 2415   3.289   2.476   2.858  0.1553  0.1263  0.4163
  795SOL    HW2 2416   3.145   2.430   2.874 -0.6082  2.0937 -0.5253
  796SOL     OW 2417   0.173   3.164   1.504  0.4774  0.4228  1.0229
  796SOL    HW1 2418   0.173   3.254   1.536 -0.4146  0.9191 -0.3099
  796SOL    HW2 2419   0.081   3.138   1.505  0.4874  0.2555 -0.5385
  797SOL     OW 2420   0.269   2.371   1.358  0.7734 -0.1080 -0.2646
  797SOL    HW1 2421   0.299   2.287   1.324 -0.7253 -0.4953 -0.7061
  797SOL    HW2 2422   0.195   2.349   1.415 -0.0378  0.9423 -0.8659
  798SOL     OW 2423   2.499   1.138   1.610 -0.2542  0.1444  0.2445
  798SOL    HW1 2424   2.434   1.134   1.540  0.8190 -0.6500 -0.7542
  798SOL    HW2 2425   2.582   1.151   1.565  0.1188  3.5800  1.6046
  799SOL     OW 2426   1.165   1.210   0.784  0.2440  0.4342  0.0685
  799SOL    HW1 2427   1.184   1.272   0.855  1.0503  1.7988 -1.2709
  799SOL    HW2 2428   1.240   1.151   0.782 -0.1529 -0.1139  0.8365
  800SOL     OW 2429   2.910   1.439   0.580 -1.1491 -0.2613 -0.1645
  800SOL    HW1 2430   2.862   1.408   0.504 -0.4829 -1.2332 -0.1989
  800SOL    HW2 2431   2.890   1.375   0.649 -0.8904  0.0190  0.1768
  801SOL     OW 2432   2.000   2.789   0.220  0.4009  0.0567  0.0992
  801SOL    HW1 2433   2.080   2.738   0.210  1.3728  1.5200  0.1178
  801SOL    HW2 2434   1.929   2.724   0.215  1.3095 -0.9082 -3.8379
  802SOL     OW 2435   4.392   2.364   2.455 -0.1882  0.5146 -0.6423
  802SOL    HW1 2436   4.459   2.404   2.511 -1.1016  0.0016  0.8804
  802SOL    HW2 2437   4.397   2.414   2.373  0.7940  1.6955  0.0888
  803SOL     OW 2438   1.452   3.408   1.863 -0.1628 -0.0846  0.3323
  803SOL    HW1 2439   1.538   3.369   1.880 -0.0532 -1.0031 -2.0076
  803SOL    HW2 2440   1.398   3.336   1.833 -1.3163  0.7714  0.2770
  804SOL     OW 2441   0.350   4.423   0.718  0.4114 -0.2273 -0.0880
  804SOL    HW1 2442   0.433   4.379   0.700 -0.5981 -1.8708 -0.8720
  804SOL    HW2 2443   0.321   4.455   0.633 -1.4467 -2.7848 -0.5189
  805SOL     OW 2444   4.054   3.470   0.169  0.0811  0.2867  0.2577
  805SOL    HW1 2445   4.067   3.429   0.083 -0.9684  0.2427  0.1106
  805SOL    HW2 2446   4.101   3.553   0.162  1.2230 -0.3501  0.1544
  806SOL     OW 2447   0.053   0.822   2.384 -0.1262  0.6396 -0.2614
  806SOL    HW1 2448   0.142   0.789   2.393 -0.8882 -1.7832 -0.8911
  806SOL    HW2 2449   0.042   0.837   2.290 -0.8956 -0.8018 -0.4326
  807SOL     OW 2450   1.224   4.405   0.101 -0.3574  0.3145 -0.5671
  807SOL    HW1 2451   1.314   4.439   0.104 -0.4431  0.9983 -3.1194
  807SOL    HW2 2452   1.234   4.311   0.085 -0.1228  0.1840  0.2946
  808SOL     OW 2453   0.479   0.153   2.557  0.2752  0.0754 -0.2281
  808SOL    HW1 2454   0.408   0.135   2.619 -1.4183 -0.0461 -2.1144
  808SOL    HW2 2455   0.514   0.066   2.536 -1.1039 -0.1906 -1.5976
  809SOL     OW 2456   2.262   2.197   2.198  0.2498  1.0903 -0.2359
  809SOL    HW1 2457   2.232   2.149   2.275  0.3764  0.3659 -0.6205
  809SOL    HW2 2458   2.334   2.143   2.164 -1.6503 -0.1889 -2.5140
  810SOL     OW 2459   3.632   1.620   2.027 -0.6382  0.0249 -0.0228
  810SOL    HW1 2460   3.659   1.529   2.021  1.2445  0.6437 -1.8688
  810SOL    HW2 2461   3.707   1.670   1.997 -1.7549  2.2007  0.5778
  811SOL     OW 2462   1.143   1.366   2.549 -0.3356  0.1348  0.0970
  811SOL    HW1 2463   1.227   1.341   2.586  0.5985  1.0397 -1.2993
  811SOL    HW2 2464   1.095   1.407   2.621  0.6086  0.0273  0.7966
  812SOL     OW 2465   1.930   3.987   0.506  0.3651  0.0776 -0.0397
  812SOL    HW1 2466   2.019   3.990   0.471 -0.6543  1.2291 -2.8807
  812SOL    HW2 2467   1.876   4.025   0.436 -2.2685  0.1305  1.8816
  813SOL     OW 2468   3.289   3.802   0.391  0.1173  0.8512 -0.5604
  813SOL    HW1 2469   3.341   3.882   0.389  2.7403 -0.6179  1.9471
  813SOL    HW2 2470   3.216   3.822   0.450  1.7436  0.9689  1.5175
  814SOL     OW 2471   4.412   2.168   0.945 -0.1130 -0.1496 -0.0964
  814SOL    HW1 2472   4.390   2.261   0.956 -0.0732 -0.0295 -0.9333
  814SOL    HW2 2473   4.337   2.121   0.982 -1.1704  0.2499 -1.6205
  815SOL     OW 2474   2.832   4.491   1.137  1.0365 -0.1452 -0.3073
  815SOL    HW1 2475   2.801   4.421   1.079  3.1878 -2.1924  0.8318
  815SOL    HW2 2476   2.852   4.563   1.078 -0.6843 -0.6600 -1.6078
  816SOL     OW 2477   3.168   3.633   0.739 -0.3296  0.1497  0.2575
  816SOL    HW1 2478   3.154   3.540   0.753 -0.2024 -0.0145 -0.6758
  816SOL    HW2 2479   3.248   3.639   0.688  0.4771  0.8582  1.5304
  817SOL     OW 2480   1.097   0.805   2.385 -0.1198 -0.1960  0.4904
  817SOL    HW1 2481   1.033   0.734   2.387  1.0562 -1.2850  2.1141
  817SOL    HW2 2482   1.050   0.878   2.344 -2.2099 -1.1203  1.0893
  818SOL     OW 2483   1.669   0.197   2.482  0.1908 -0.0357 -0.2669
  818SOL    HW1 2484   1.679   0.162   2.394  0.8538  0.5047 -0.4141
  818SOL    HW2 2485   1.754   0.183   2.523 -0.0013  0.0542  0.1662
  819SOL     OW 2486   0.660   2.725   1.797 -0.1670  0.1564  0.0140
  819SOL    HW1 2487   0.630   2.668   1.868  0.3205  0.4586  0.4687
  819SOL    HW2 2488   0.616   2.808   1.812  0.0307  0.2584  0.0298
  820SOL     OW 2489   4.033   2.514   1.312 -0.2907 -0.1934 -0.2997
  820SOL    HW1 2490   3.984   2.522   1.394 -1.2750  0.5199 -0.9367
  820SOL    HW2 2491   4.124   2.508   1.340 -0.5090  1.0449  0.8236
  821SOL     OW 2492   2.667   2.851   2.242 -0.5897  0.4011 -0.2983
  821SOL    HW1 2493   2.646   2.933   2.197 -0.9188  0.0713 -0.7481
  821SOL    HW2 2494   2.646   2.868   2.334  1.1584  1.4662 -0.0329
  822SOL     OW 2495   3.500   2.172   1.303 -0.4051  0.6218 -0.3441
  822SOL    HW1 2496   3.514   2.250   1.357  0.8106 -0.3603  0.8302
  822SOL    HW2 2497   3.435   2.121   1.351 -1.2690  0.9505 -1.1579
  823SOL     OW 2498   2.468   3.355   0.393  0.2974  0.2272 -0.0699
  823SOL    HW1 2499   2.467   3.440   0.348  1.9930 -0.1579 -0.9208
  823SOL    HW2 2500   2.540   3.362   0.455  0.3193 -0.5262 -0.0067
  824SOL     OW 2501   4.459   1.523   0.139 -0.5456  0.2330 -0.4460
  824SOL    HW1 2502   4.374   1.521   0.095 -0.8819  1.5339  0.0896
  824SOL    HW2 2503   4.482   1.616   0.141 -0.5953  0.2438  2.1982
  825SOL     OW 2504   4.531   3.141   3.215 -0.6579 -0.3218 -0.3371
  825SOL    HW1 2505   4.589   3.155   3.289 -0.5891 -1.2686 -0.1951
  825SOL    HW2 2506   4.533   3.046   3.201 -2.2065 -0.3902 -0.2879
  826SOL     OW 2507   1.155   2.497   1.576 -0.3393 -0.0233  0.0604
  826SOL    HW1 2508   1.244   2.463   1.584 -0.9674 -1.5951  0.9376
  826SOL    HW2 2509   1.158   2.581   1.621  0.4931 -0.5010  0.9480
  827SOL     OW 2510   0.287   3.855   2.178  0.2648 -0.0761  0.4133
  827SOL    HW1 2511   0.272   3.905   2.098 -1.7488 -0.0194  0.7598
  827SOL    HW2 2512   0.269   3.917   2.249 -0.4940 -0.7936  0.8652
  828SOL     OW 2513   1.127   3.048   0.348 -0.2085  0.1804  0.7403
  828SOL    HW1 2514   1.116   2.990   0.424  1.9403  0.9448  1.7246
  828SOL    HW2 2515   1.197   3.108   0.375 -1.7530  2.6973 -0.5532
  829SOL     OW 2516   1.271   4.262   1.916  0.3938  0.3368 -0.3176
  829SOL    HW1 2517   1.347   4.205   1.905 -1.4830 -2.2413 -0.8374
  829SOL    HW2 2518   1.219   4.248   1.836 -1.1114  1.2105  0.4738
  830SOL     OW 2519   4.574   0.244   3.018  0.7471 -0.0746  0.6000
  830SOL    HW1 2520   4.547   0.327   3.058  0.2498  0.8939 -1.6305
  830SOL    HW2 2521   4.596   0.188   3.093 -0.2949  1.5669  2.2193
  831SOL     OW 2522   0.277   4.347   1.858  0.2867 -0.0001 -0.0316
  831SOL    HW1 2523   0.196   4.337   1.809  1.4755  0.1682 -2.1349
  831SOL    HW2 2524   0.291   4.441   1.863  0.4533 -0.0338  0.1707
  832SOL     OW 2525   0.587   2.898   0.586  0.2317 -0.0330 -0.4380
  832SOL    HW1 2526   0.507   2.906   0.638 -0.3774  1.3531 -1.5358
  832SOL    HW2 2527   0.621   2.987   0.579  1.2354 -0.4418 -0.9693
  833SOL     OW 2528   1.772   4.142   2.974 -0.2597  0.0880 -0.5300
  833SOL    HW1 2529   1.820   4.059   2.970  0.9846  0.6460  1.4064
  833SOL    HW2 2530   1.838   4.207   2.997 -1.4390  1.4359 -0.7842
  834SOL     OW 2531   3.087   3.452   2.783  0.1896  0.2683 -0.4595
  834SOL    HW1 2532   3.134   3.470   2.864 -2.1481 -1.0887  1.3248
  834SOL    HW2 2533   3.152   3.410   2.727  1.9529  1.5038  0.5342
  835SOL     OW 2534   3.704   2.624   1.788  0.5590  0.3317 -0.0427
  835SOL    HW1 2535   3.691   2.539   1.745  0.8560  0.9416 -1.3806
  835SOL    HW2 2536   3.792   2.620   1.824  0.1306 -0.3681  0.9782
  836SOL     OW 2537   1.641   4.450   1.174  0.0852 -0.0250  0.0160
  836SOL    HW1 2538   1.567   4.483   1.123 -0.2427  0.6465  0.8959
  836SOL    HW2 2539   1.681   4.529   1.210 -0.9022 -0.5486  2.4283
  837SOL     OW 2540   1.364   0.537   0.022  0.6681 -0.1325  0.2086
  837SOL    HW1 2541   1.318   0.591  -0.043  1.5106 -0.5158 -0.7322
  837SOL    HW2 2542   1.426   0.486  -0.030  0.5337 -1.3240  1.1869
  838SOL     OW 2543   3.576   3.488   2.624 -0.5152 -0.0981  0.2831
  838SOL    HW1 2544   3.530   3.525   2.548 -1.6521 -1.2608  0.3661
  838SOL    HW2 2545   3.525   3.411   2.647  1.0640 -0.9931  0.8939
  839SOL     OW 2546   2.121   4.227   0.651  0.1387  0.1424  0.2422
  839SOL    HW1 2547   2.039   4.179   0.663  0.4565 -0.5553 -0.2767
  839SOL    HW2 2548   2.136   4.272   0.734 -1.4066  1.3053 -0.0664
  840SOL     OW 2549   1.983   3.276   1.547 -1.0007  0.3885  0.5089
  840SOL    HW1 2550   1.959   3.206   1.486  0.1119 -1.0891  1.6851
  840SOL    HW2 2551   2.060   3.317   1.507 -1.3656  0.6437  0.0538
  841SOL     OW 2552   0.403   2.670   1.641  0.1793  0.2276  0.5239
  841SOL    HW1 2553   0.420   2.651   1.549 -2.1223  0.8148 -0.0725
  841SOL    HW2 2554   0.484   2.645   1.686  1.3360 -0.0988 -1.6315
  842SOL     OW 2555   1.948   0.327   0.449 -0.2783 -0.7770 -0.0733
  842SOL    HW1 2556   1.914   0.249   0.404 -0.7006  0.9832 -3.0629
  842SOL    HW2 2557   2.017   0.359   0.392 -0.4710  1.3441  0.7962
  843SOL     OW 2558   2.556   0.574   0.967  0.9951  0.1622 -0.1661
  843SOL    HW1 2559   2.463   0.557   0.983  0.7713  0.9583 -0.5748
  843SOL    HW2 2560   2.571   0.543   0.878  1.0151  0.4518 -0.2634
  844SOL     OW 2561   3.032   3.384   1.632  0.9474 -0.4105  0.2004
  844SOL    HW1 2562   3.041   3.394   1.538 -0.7893 -1.2833 -0.1058
  844SOL    HW2 2563   3.006   3.292   1.644  1.3195 -0.3649  1.5420
  845SOL     OW 2564   1.206   3.239   1.840  0.1135  0.2709 -0.2041
  845SOL    HW1 2565   1.184   3.184   1.764  1.2877 -1.0764  0.3744
  845SOL    HW2 2566   1.123   3.251   1.885 -0.4309  0.2476 -1.1628
  846SOL     OW 2567   0.876   2.104   1.109  0.3381  0.2880 -0.0651
  846SOL    HW1 2568   0.952   2.100   1.167  1.6951 -3.0953 -1.7774
  846SOL    HW2 2569   0.910   2.142   1.027 -0.8389  2.2674  0.2868
  847SOL     OW 2570   2.682   4.138   0.758 -0.1982 -0.2685  0.5531
  847SOL    HW1 2571   2.751   4.177   0.812  0.5804  2.0981 -1.9528
  847SOL    HW2 2572   2.636   4.213   0.720 -0.7322 -1.7997 -2.0438
  848SOL     OW 2573   0.218   3.331   0.250  0.4829  0.7059 -0.2341
  848SOL    HW1 2574   0.141   3.379   0.220 -0.9581 -0.7940  0.9123
  848SOL    HW2 2575   0.254   3.384   0.321 -0.2078  0.8273  0.0306
  849SOL     OW 2576   1.029   1.330   1.906 -0.2653 -0.1358  0.0546
  849SOL    HW1 2577   0.945   1.350   1.946  0.2190  1.2401  0.4303
  849SOL    HW2 2578   1.093   1.342   1.976  0.2213 -1.5880 -0.1104
  850SOL     OW 2579   3.392   0.917   2.070 -0.3722  0.0071  0.2350
  850SOL    HW1 2580   3.470   0.939   2.121 -1.3300  1.3455  1.1968
  850SOL    HW2 2581   3.322   0.909   2.135 -1.0733 -1.0619 -0.6168
  851SOL     OW 2582   2.330   3.297   2.217 -0.1270  0.6833 -0.6184
  851SOL    HW1 2583   2.308   3.338   2.134 -0.6453 -0.2095 -0.9404
  851SOL    HW2 2584   2.403   3.349   2.252  0.4078  0.7863 -1.8523
  852SOL     OW 2585   0.369   2.935   0.300  0.2791 -0.1894 -0.5179
  852SOL    HW1 2586   0.405   2.993   0.367 -0.8049  0.8211 -0.7693
  852SOL    HW2 2587   0.334   2.860   0.350 -0.7460  0.6687  0.1001
  853SOL     OW 2588   0.116   3.629   1.788 -0.5947  0.3166 -0.3089
  853SOL    HW1 2589   0.112   3.714   1.832  2.9795  0.2955  0.3803
  853SOL    HW2 2590   0.074   3.569   1.849 -2.4603  1.3901 -0.4523
  854SOL     OW 2591   4.251   2.794   3.146 -0.1091 -0.1861 -0.7252
  854SOL    HW1 2592   4.186   2.853   3.106 -2.0790 -2.1711 -0.6228
  854SOL    HW2 2593   4.269   2.833   3.231 -1.3675  0.2818 -0.6565
  855SOL     OW 2594   3.233   0.347   1.931 -0.2045 -0.1730  0.0777
  855SOL    HW1 2595   3.210   0.324   2.021 -0.6507 -0.5289 -0.1190
  855SOL    HW2 2596   3.269   0.266   1.895 -0.9373 -0.3193 -0.3514
  856SOL     OW 2597   0.622   1.980   0.333 -0.3043  0.3249  1.0848
  856SOL    HW1 2598   0.622   2.016   0.244  1.7760 -0.1963  0.8183
  856SOL    HW2 2599   0.619   2.057   0.390  1.5447  0.8641  0.5226
  857SOL     OW 2600   0.751   3.391   0.308  0.0426 -0.0010 -0.1078
  857SOL    HW1 2601   0.697   3.384   0.387  0.5016 -0.3216  0.1858
  857SOL    HW2 2602   0.689   3.382   0.236 -0.4257  0.6190  0.2118
  858SOL     OW 2603   2.068   3.399   2.263  0.3934  0.0014 -0.0854
  858SOL    HW1 2604   2.015   3.352   2.199 -0.3676 -0.4165  0.8423
  858SOL    HW2 2605   2.116   3.330   2.309  1.9937  0.3779 -1.0784
  859SOL     OW 2606   1.764   4.635   1.724 -0.3823  0.2524 -0.1849
  859SOL    HW1 2607   1.701   4.597   1.663  0.3951  0.4112 -1.1140
  859SOL    HW2 2608   1.734   4.725   1.737 -0.0992  0.4726 -0.9910
  860SOL     OW 2609   3.593   3.237   1.854 -0.4663 -0.7799 -0.3652
  860SOL    HW1 2610   3.610   3.331   1.857  0.3865 -0.9200 -0.2733
  860SOL    HW2 2611   3.576   3.218   1.762 -2.3040 -0.2904 -0.1633
  861SOL     OW 2612   3.106   0.762   1.464 -0.0082  0.1104 -0.0481
  861SOL    HW1 2613   3.134   0.687   1.517 -1.0487 -0.7144 -0.6372
  861SOL    HW2 2614   3.115   0.837   1.523 -1.0089 -0.7677  1.2636
  862SOL     OW 2615   3.696   1.087   1.386 -0.3600  0.4297  0.2641
  862SOL    HW1 2616   3.773   1.077   1.442 -0.1514 -0.9526 -0.2285
  862SOL    HW2 2617   3.708   1.172   1.344 -0.4453  1.4268  2.1532
  863SOL     OW 2618   4.350   3.961   2.230  0.0606  0.0001 -0.0250
  863SOL    HW1 2619   4.397   3.903   2.291  0.0773  0.2540  0.2046
  863SOL    HW2 2620   4.352   4.047   2.272 -0.4083  0.0619 -0.1227
  864SOL     OW 2621   2.990   3.088   1.659 -0.5381  0.3657  0.1536
  864SOL    HW1 2622   2.895   3.080   1.667 -0.5014 -1.0877 -0.5183
  864SOL    HW2 2623   3.025   3.006   1.694  0.1652 -1.2672 -3.7788
  865SOL     OW 2624   4.627   1.944   2.990  0.4759  1.1531  0.1154
  865SOL    HW1 2625   4.575   1.942   3.069 -1.1332 -0.1508 -0.9015
  865SOL    HW2 2626   4.658   1.854   2.979  3.3973  1.9538  0.9128
  866SOL     OW 2627   3.397   4.079   0.640  0.1093  0.9855 -0.1040
  866SOL    HW1 2628   3.406   4.023   0.563 -1.6546  0.6236 -0.0851
  866SOL    HW2 2629   3.459   4.042   0.704 -0.3464 -0.3886 -0.4138
  867SOL     OW 2630   4.404   2.845   2.281 -0.0500 -0.1197 -0.0194
  867SOL    HW1 2631   4.384   2.873   2.192 -1.6805 -1.8019 -0.2509
  867SOL    HW2 2632   4.324   2.863   2.330  0.7281  0.5020  1.0529
  868SOL     OW 2633   0.527   1.932   2.616 -0.8006 -0.4724 -0.4853
  868SOL    HW1 2634   0.485   2.018   2.614 -0.7465 -0.4557 -1.0840
  868SOL    HW2 2635   0.463   1.875   2.658 -0.8294 -0.1374 -0.0644
  869SOL     OW 2636   1.471   3.891   0.900  0.3912  0.6071  0.1853
  869SOL    HW1 2637   1.401   3.908   0.962  1.5024  0.7225  1.4574
  869SOL    HW2 2638   1.538   3.845   0.951  1.4014  0.8181 -0.8922
  870SOL     OW 2639   4.467   4.438   0.578  0.4022 -0.2712 -0.0515
  870SOL    HW1 2640   4.466   4.421   0.484  0.5214 -1.7072  0.1895
  870SOL    HW2 2641   4.375   4.444   0.602  0.3598 -0.5779 -0.1402
  871SOL     OW 2642   2.554   1.997   0.775  0.2360  0.2578  0.2835
  871SOL    HW1 2643   2.483   2.062   0.772  0.6325  0.6566 -0.8043
  871SOL    HW2 2644   2.623   2.034   0.720  0.4703 -1.0774 -0.3706
  872SOL     OW 2645   0.863   4.589   0.511  0.6337  0.5118 -0.0866
  872SOL    HW1 2646   0.852   4.537   0.590  0.4866 -0.1809 -0.5593
  872SOL    HW2 2647   0.797   4.555   0.451  1.1241  0.6508 -0.7069
  873SOL     OW 2648   3.117   3.261   2.535  0.2105  0.1989 -0.0145
  873SOL    HW1 2649   3.038   3.266   2.481  0.2393  1.6242  0.0208
  873SOL    HW2 2650   3.189   3.250   2.473 -0.0390 -1.9528 -0.0022
  874SOL     OW 2651   2.990   4.243   1.616  0.8257 -0.2115  0.8945
  874SOL    HW1 2652   3.001   4.321   1.561  0.8479 -0.8384 -0.0154
  874SOL    HW2 2653   2.941   4.182   1.561 -2.0941  0.2989  2.7106
  875SOL     OW 2654   3.889   3.765   2.371  0.1329 -0.3819 -0.3169
  875SOL    HW1 2655   3.956   3.812   2.321 -0.6218 -0.0806 -1.0762
  875SOL    HW2 2656   3.921   3.675   2.374  0.4305 -0.3037 -0.9283
  876SOL     OW 2657   0.208   3.060   0.848 -0.9716 -0.0152 -0.7121
  876SOL    HW1 2658   0.245   3.144   0.875 -0.6287 -0.8297  1.6650
  876SOL    HW2 2659   0.119   3.060   0.884 -1.2388 -0.3627 -1.3587
  877SOL     OW 2660   4.135   2.593   1.699 -0.0803 -0.0164 -0.3928
  877SOL    HW1 2661   4.199   2.532   1.736  0.3362  0.4650 -0.3131
  877SOL    HW2 2662   4.082   2.539   1.639  0.7603 -0.3037 -0.8928
  878SOL     OW 2663   4.521   2.116   2.390  0.3806  0.4302  0.2397
  878SOL    HW1 2664   4.469   2.190   2.421  0.6889  0.4668  0.6776
  878SOL    HW2 2665   4.609   2.152   2.377  0.3194  0.3468 -0.4009
  879SOL     OW 2666   3.179   3.775   0.106 -0.2657  0.0127 -0.3777
  879SOL    HW1 2667   3.193   3.865   0.077  1.3278  0.7975  2.4236
  879SOL    HW2 2668   3.186   3.780   0.202 -1.1465 -2.9377 -0.0760
  880SOL     OW 2669   2.479   0.478   0.715  0.4277 -0.3176  0.1258
  880SOL    HW1 2670   2.403   0.535   0.727 -0.8587 -1.8352 -0.4261
  880SOL    HW2 2671   2.501   0.487   0.622  0.5419 -0.3524  0.1494
  881SOL     OW 2672   0.354   3.840   3.139 -0.5713  0.1402 -0.2479
  881SOL    HW1 2673   0.329   3.931   3.153 -1.6984 -0.1886 -0.0626
  881SOL    HW2 2674   0.387   3.811   3.225 -0.8515  0.1732 -0.1299
  882SOL     OW 2675   3.714   0.422   1.679 -0.4002 -0.3046  0.4316
  882SOL    HW1 2676   3.638   0.461   1.635 -0.2400 -2.1111 -1.6019
  882SOL    HW2 2677   3.678   0.377   1.755 -1.4240 -1.1552 -0.5238
  883SOL     OW 2678   3.316   2.040   1.454 -0.3629  0.0242  0.2478
  883SOL    HW1 2679   3.326   1.945   1.443  0.5361  0.2316 -0.9637
  883SOL    HW2 2680   3.297   2.051   1.547 -1.9874 -1.4359  0.1428
  884SOL     OW 2681   1.895   1.294   2.559  0.1840 -0.0908  0.0562
  884SOL    HW1 2682   1.975   1.323   2.604  0.0990 -1.4565  1.1407
  884SOL    HW2 2683   1.889   1.201   2.577 -1.9995  0.0829  0.5548
  885SOL     OW 2684   0.041   1.092   0.346  0.0749 -0.2567 -0.4808
  885SOL    HW1 2685  -0.011   1.149   0.289  0.6427 -0.0354 -0.7877
  885SOL    HW2 2686   0.078   1.026   0.287  0.6325 -0.0525 -0.3695
  886SOL     OW 2687   2.244   4.400   2.463  0.0715 -0.1187  0.1145
  886SOL    HW1 2688   2.187   4.447   2.524  1.0836 -1.1928  1.9807
  886SOL    HW2 2689   2.332   4.434   2.481  0.4185 -0.6386 -0.5562
  887SOL     OW 2690   3.559   0.414   3.047 -0.2076  0.3025 -0.0828
  887SOL    HW1 2691   3.617   0.407   2.971 -1.5305  2.4130 -1.3729
  887SOL    HW2 2692   3.585   0.496   3.090 -0.8604  0.1927  0.5360
  888SOL     OW 2693   4.314   2.077   1.804 -1.1134  0.1630 -0.5116
  888SOL    HW1 2694   4.253   2.085   1.877 -1.2560  3.9367 -0.8073
  888SOL    HW2 2695   4.396   2.050   1.844 -1.1592  2.2874  1.1740
  889SOL     OW 2696   1.175   4.516   2.919 -0.4826 -0.3333 -0.1404
  889SOL    HW1 2697   1.144   4.585   2.861  0.5160  0.8444  0.6748
  889SOL    HW2 2698   1.270   4.524   2.919 -0.1400 -3.0939 -1.6497
  890SOL     OW 2699   2.120   1.246   0.551  0.2612 -0.2790  0.5495
  890SOL    HW1 2700   2.060   1.315   0.582  1.2072  1.5947 -1.5298
  890SOL    HW2 2701   2.202   1.264   0.596  0.4382 -0.1901  0.1959
  891SOL     OW 2702   0.264   3.956   0.971  0.4103 -0.6884 -0.0723
  891SOL    HW1 2703   0.312   3.989   0.894 -0.0830  0.7608  0.2177
  891SOL    HW2 2704   0.174   3.984   0.956  0.0813 -1.4481  0.4714
  892SOL     OW 2705   3.321   4.522   0.187  0.5719 -0.2468  0.6746
  892SOL    HW1 2706   3.290   4.479   0.108 -0.5057  1.5714  0.0338
  892SOL    HW2 2707   3.416   4.528   0.176  0.6827 -1.8905  0.5404
  893SOL     OW 2708   0.310   1.700   2.550 -0.2571 -0.4765  0.6387
  893SOL    HW1 2709   0.268   1.616   2.534 -0.7262 -0.1230 -0.0381
  893SOL    HW2 2710   0.336   1.731   2.463 -0.1450  0.1049  0.8708
  894SOL     OW 2711   1.947   3.753   2.794 -0.2527 -0.4138 -0.2822
  894SOL    HW1 2712   1.916   3.664   2.782 -1.2709  0.1014 -1.7521
  894SOL    HW2 2713   1.967   3.759   2.888 -0.9979 -1.9167  0.0011
  895SOL     OW 2714   1.004   4.554   1.369 -0.1008 -0.4244 -0.3044
  895SOL    HW1 2715   1.050   4.552   1.284  0.7899  2.5046 -0.0128
  895SOL    HW2 2716   0.912   4.543   1.347  0.1338  0.1121 -1.6473
  896SOL     OW 2717   0.269   2.909   1.662 -0.0392 -0.1104 -0.2611
  896SOL    HW1 2718   0.281   2.815   1.677 -0.2523 -0.3185 -1.3611
  896SOL    HW2 2719   0.178   2.917   1.632 -0.2833  0.5532  0.6124
  897SOL     OW 2720   4.367   3.811   0.852 -0.1494 -0.3154 -0.0239
  897SOL    HW1 2721   4.443   3.791   0.907  0.0718  0.2604 -0.1063
  897SOL    HW2 2722   4.301   3.843   0.914  0.0390  0.1655 -0.0629
  898SOL     OW 2723   4.604   1.087   2.909  0.0141 -1.0890  0.0241
  898SOL    HW1 2724   4.657   1.026   2.962 -0.1847 -1.3125 -0.0298
  898SOL    HW2 2725   4.537   1.118   2.970  0.5614 -0.3433  0.2583
  899SOL     OW 2726   0.983   3.357   0.154 -0.2674 -0.7132 -0.4708
  899SOL    HW1 2727   1.002   3.264   0.144 -0.4317 -0.8970  0.7124
  899SOL    HW2 2728   0.914   3.361   0.220 -2.2307  0.1236 -2.4501
  900SOL     OW 2729   0.937   3.990   2.318 -0.1615 -0.3923 -0.4973
  900SOL    HW1 2730   0.990   3.999   2.396 -1.7722 -0.9222  0.7211
  900SOL    HW2 2731   0.933   3.895   2.302 -0.3320 -0.3262 -0.8684
  901SOL     OW 2732   3.052   1.971   0.062 -0.2495 -0.0511  0.0751
  901SOL    HW1 2733   3.011   1.959  -0.023 -1.2314 -0.7633  0.6301
  901SOL    HW2 2734   2.995   2.034   0.107 -0.9842 -1.3200  0.9865
  902SOL     OW 2735   2.568   3.647   3.099  0.2670  0.2019  0.3375
  902SOL    HW1 2736   2.524   3.715   3.151  1.7377  2.0969 -0.7912
  902SOL    HW2 2737   2.496   3.595   3.062 -0.9171  1.4253  0.8346
  903SOL     OW 2738   2.236   2.019   3.103 -0.0380  0.4609 -0.6357
  903SOL    HW1 2739   2.322   1.979   3.089  0.0946  0.7548 -0.6590
  903SOL    HW2 2740   2.176   1.962   3.054 -0.3654 -1.7195  2.0693
  904SOL     OW 2741   3.550   4.197   0.135 -0.9165 -0.3743  0.3377
  904SOL    HW1 2742   3.580   4.234   0.052  2.0743 -0.2820  1.3350
  904SOL    HW2 2743   3.535   4.273   0.191 -0.0981 -0.4772  0.7189
  905SOL     OW 2744   1.248   1.424   0.412  0.1458 -0.4925 -0.8523
  905SOL    HW1 2745   1.233   1.473   0.493  0.9145 -2.1500  0.3317
  905SOL    HW2 2746   1.185   1.353   0.414 -0.1497 -0.2715 -1.9564
  906SOL     OW 2747   0.378   4.521   1.167 -0.2690 -0.3394  0.2353
  906SOL    HW1 2748   0.364   4.513   1.261  1.4202  0.3552  0.5780
  906SOL    HW2 2749   0.419   4.438   1.142 -1.3185 -0.7993 -0.0484
  907SOL     OW 2750   3.818   2.363   1.765  0.2156 -0.2054  0.3100
  907SOL    HW1 2751   3.864   2.329   1.842  0.5459  1.1864  0.7600
  907SOL    HW2 2752   3.726   2.337   1.778 -0.0194  1.2411  1.9588
  908SOL     OW 2753   3.057   1.186   0.892 -0.1280  0.0106  0.0429
  908SOL    HW1 2754   3.065   1.094   0.917 -1.1710 -0.4677 -1.2943
  908SOL    HW2 2755   3.140   1.206   0.850 -0.5670 -0.8837 -1.3201
  909SOL     OW 2756   3.831   2.422   1.150 -0.6675  0.5686  0.3882
  909SOL    HW1 2757   3.911   2.442   1.199 -0.0311  0.0019 -0.4040
  909SOL    HW2 2758   3.856   2.432   1.058 -0.4284 -3.1479 -0.1167
  910SOL     OW 2759   3.699   3.037   0.680  0.2134 -0.3876 -0.3311
  910SOL    HW1 2760   3.707   3.132   0.672 -1.2670 -0.2918 -0.9836
  910SOL    HW2 2761   3.779   3.010   0.724  0.6024  1.1755 -0.0198
  911SOL     OW 2762   0.362   1.789   1.875  0.2002  0.4753 -0.3406
  911SOL    HW1 2763   0.268   1.781   1.890  0.5266 -0.1710  1.6303
  911SOL    HW2 2764   0.373   1.880   1.845 -1.1433  0.2295 -1.7137
  912SOL     OW 2765   4.155   2.539   2.626  0.0659  0.0376 -0.1445
  912SOL    HW1 2766   4.083   2.594   2.595 -0.4914  0.0456  1.1190
  912SOL    HW2 2767   4.208   2.523   2.548 -1.2898  0.0424 -1.0992
  913SOL     OW 2768   1.029   0.466   1.074  0.1462 -0.2589 -0.1050
  913SOL    HW1 2769   1.023   0.398   1.007 -0.3984  0.1784 -0.5100
  913SOL    HW2 2770   1.045   0.546   1.024 -2.5796  0.4679  0.0609
  914SOL     OW 2771   1.908   3.199   2.085 -0.1946 -0.0830  0.2455
  914SOL    HW1 2772   1.932   3.140   2.156  1.5645  1.8040  1.3206
  914SOL    HW2 2773   1.959   3.170   2.010  0.2932 -0.2122  0.6272
  915SOL     OW 2774   2.836   0.313   2.564  0.1147 -0.4012  0.3862
  915SOL    HW1 2775   2.864   0.277   2.648 -0.1274 -0.4450  0.4470
  915SOL    HW2 2776   2.915   0.311   2.510 -0.0214 -1.5985  0.1942
  916SOL     OW 2777   3.499   1.938   0.849  0.4116  0.0330 -0.3491
  916SOL    HW1 2778   3.441   1.867   0.822  0.5425 -0.8763  1.5459
  916SOL    HW2 2779   3.546   1.962   0.770 -0.2397 -1.4248 -1.2350
  917SOL     OW 2780   1.362   2.152   2.889 -0.8785 -0.2424  0.1134
  917SOL    HW1 2781   1.406   2.164   2.974  0.5590  1.7110 -0.8211
  917SOL    HW2 2782   1.293   2.218   2.889 -2.6094 -1.9752  0.7540
  918SOL     OW 2783   3.815   2.731   2.414 -0.3282  0.1256  0.4954
  918SOL    HW1 2784   3.798   2.647   2.456 -2.2551  0.2415  0.0640
  918SOL    HW2 2785   3.746   2.789   2.449  0.0592  1.1089 -0.3132
  919SOL     OW 2786   4.620   4.131   2.131  0.5651  0.2942  0.6969
  919SOL    HW1 2787   4.535   4.173   2.119 -0.6292 -2.1813 -0.2364
  919SOL    HW2 2788   4.622   4.105   2.223 -0.1390 -0.4634  0.5114
  920SOL     OW 2789   3.063   1.138   0.024  0.6921 -0.3293  0.6824
  920SOL    HW1 2790   3.158   1.151   0.016  0.7827 -1.3504 -0.0176
  920SOL    HW2 2791   3.045   1.057  -0.024 -0.5600 -0.0785  0.6886
  921SOL     OW 2792   1.023   3.760   2.954 -0.1908  0.2550  0.2328
  921SOL    HW1 2793   1.033   3.668   2.978 -0.5011  0.5447  1.5687
  921SOL    HW2 2794   0.995   3.803   3.035  2.7378  2.0452  0.4320
  922SOL     OW 2795   1.987   1.438   0.708  0.6173  0.8563  0.9327
  922SOL    HW1 2796   2.032   1.495   0.770  2.6091 -0.3752  0.7157
  922SOL    HW2 2797   1.912   1.404   0.757  0.2448  2.4333  1.5390
  923SOL     OW 2798   1.357   2.958   2.129 -0.4987  0.6230  0.1016
  923SOL    HW1 2799   1.434   2.964   2.185 -1.0779 -1.7116  1.2789
  923SOL    HW2 2800   1.308   2.884   2.164 -1.4540 -0.2810 -2.8456
  924SOL     OW 2801   4.434   3.271   2.085  0.2994 -0.4195  0.0482
  924SOL    HW1 2802   4.366   3.234   2.141 -0.9942  1.2450 -0.3706
  924SOL    HW2 2803   4.414   3.238   1.998  0.2520 -0.2162 -0.0166
  925SOL     OW 2804   3.494   0.951   1.478  0.2693 -0.2039  0.3097
  925SOL    HW1 2805   3.475   0.899   1.399  1.9387 -0.5320  0.0966
  925SOL    HW2 2806   3.562   1.012   1.451 -0.3387  0.8511  1.0771
  926SOL     OW 2807   4.356   4.140   3.250 -0.0298 -0.1218  0.5516
  926SOL    HW1 2808   4.294   4.068   3.235  0.7811 -0.8290  0.5207
  926SOL    HW2 2809   4.310   4.198   3.310 -0.4461 -1.0292  1.1430
  927SOL     OW 2810   1.317   0.493   0.267 -0.2531 -0.3411  0.0415
  927SOL    HW1 2811   1.351   0.403   0.268  0.4611 -0.0743  0.6089
  927SOL    HW2 2812   1.332   0.523   0.178  0.4883 -0.4251  0.1306
  928SOL     OW 2813   4.351   2.395   2.047  0.2604  0.8799 -0.4462
  928SOL    HW1 2814   4.413   2.324   2.032  1.0527  1.6227 -0.8234
  928SOL    HW2 2815   4.288   2.389   1.976 -1.1425 -0.9331  0.8862
  929SOL     OW 2816   3.206   0.007   1.179  0.1609  0.0296  0.3733
  929SOL    HW1 2817   3.179  -0.084   1.162  0.8134 -0.4558  1.7836
  929SOL    HW2 2818   3.172   0.056   1.104  1.1620 -1.6146 -1.2394
  930SOL     OW 2819   1.916   4.276   2.255  0.1040 -0.3477 -0.2483
  930SOL    HW1 2820   2.002   4.240   2.231 -0.1703 -0.8496 -0.4813
  930SOL    HW2 2821   1.936   4.363   2.289  0.6411 -0.1700 -0.9868
  931SOL     OW 2822   4.104   2.870   2.078  0.2773 -0.4703 -0.0996
  931SOL    HW1 2823   4.072   2.958   2.098  1.6860  0.4191 -1.5806
  931SOL    HW2 2824   4.120   2.831   2.163 -2.4584 -0.1338  0.6564
  932SOL     OW 2825   2.983   3.591   1.188  0.0958 -0.3792 -0.0086
  932SOL    HW1 2826   3.028   3.669   1.156  0.1454 -0.0039  0.9728
  932SOL    HW2 2827   2.973   3.536   1.110 -0.3686  0.8128 -0.8142
  933SOL     OW 2828   4.472   4.292   3.019 -0.3012 -0.4270 -0.6406
  933SOL    HW1 2829   4.402   4.350   2.987  0.0739  0.2692 -0.2246
  933SOL    HW2 2830   4.425   4.219   3.060 -0.7839 -0.4514 -1.2127
  934SOL     OW 2831   4.332   3.423   1.394  0.0621 -0.3077 -0.3850
  934SOL    HW1 2832   4.268   3.488   1.368  1.1656  1.6470  1.4313
  934SOL    HW2 2833   4.285   3.339   1.392 -2.2704  0.9277  0.0955
  935SOL     OW 2834   4.384   2.439   0.925  0.1387 -0.4923 -0.1944
  935SOL    HW1 2835   4.452   2.493   0.886 -1.0695 -0.0610 -1.8023
  935SOL    HW2 2836   4.318   2.502   0.955  0.5128 -0.8832  1.5851
  936SOL     OW 2837   0.337   2.557   2.982 -0.4166  0.2700  0.2731
  936SOL    HW1 2838   0.270   2.504   2.938 -0.7469  0.6759  0.2819
  936SOL    HW2 2839   0.302   2.646   2.980  0.5030  0.6310 -0.4545
  937SOL     OW 2840   0.375   2.440   3.243  0.1509 -0.3617 -0.0587
  937SOL    HW1 2841   0.359   2.477   3.156 -0.8610  0.2729  0.3804
  937SOL    HW2 2842   0.303   2.473   3.297  1.1713 -0.1270  1.2091
  938SOL     OW 2843   2.469   3.010   0.149 -0.2196  0.0358  0.2457
  938SOL    HW1 2844   2.425   3.053   0.075  2.0455  3.1572  0.5088
  938SOL    HW2 2845   2.410   3.023   0.223 -0.2685  1.5201 -0.0141
  939SOL     OW 2846   2.620   1.477   3.113 -0.0755 -0.0623  0.2117
  939SOL    HW1 2847   2.645   1.394   3.072 -0.8282 -1.3534  2.2322
  939SOL    HW2 2848   2.698   1.504   3.162 -0.5013 -0.6820  1.2431
  940SOL     OW 2849   1.543   0.226   0.029 -0.4747 -0.0240  0.8393
  940SOL    HW1 2850   1.533   0.305  -0.025 -0.2336 -0.7068 -0.2314
  940SOL    HW2 2851   1.610   0.174  -0.016 -0.3881 -0.6955  1.7134
  941SOL     OW 2852   2.367   2.434   2.593 -0.2900 -0.3544  0.5605
  941SOL    HW1 2853   2.379   2.359   2.536 -1.3542 -0.5953  0.6308
  941SOL    HW2 2854   2.338   2.396   2.676 -1.4857  0.1509  0.3975
  942SOL     OW 2855   4.029   1.009   0.930  0.1236 -0.1668 -0.3612
  942SOL    HW1 2856   3.947   1.056   0.941  2.1104  3.7616 -0.7776
  942SOL    HW2 2857   4.004   0.926   0.891 -3.5541  1.1693 -1.1886
  943SOL     OW 2858   4.054   4.426   0.274 -0.5311 -0.2519  0.3538
  943SOL    HW1 2859   4.145   4.401   0.289  0.4904  0.7095 -3.3558
  943SOL    HW2 2860   4.015   4.350   0.231 -0.9377  0.0596  0.1736
  944SOL     OW 2861   0.504   2.626   2.637 -0.3014 -0.5318  0.2330
  944SOL    HW1 2862   0.517   2.693   2.569  0.2419 -0.6685  0.1972
  944SOL    HW2 2863   0.518   2.673   2.720  1.7709 -0.9447  0.1622
  945SOL     OW 2864   4.005   2.225   1.476 -0.1219 -0.0542  0.4149
  945SOL    HW1 2865   3.967   2.312   1.465  0.1987  0.0520  0.1268
  945SOL    HW2 2866   4.094   2.242   1.509 -0.1649 -0.2832  0.6529
  946SOL     OW 2867   3.432   2.721   0.188  0.3342  0.0049  0.0367
  946SOL    HW1 2868   3.455   2.765   0.106  1.5904 -0.2506  0.2326
  946SOL    HW2 2869   3.412   2.631   0.162 -0.9975  0.3527 -0.2007
  947SOL     OW 2870   1.914   2.042   0.538 -0.1563 -0.2651  0.3201
  947SOL    HW1 2871   1.843   1.978   0.541 -0.7769  0.3393 -0.8586
  947SOL    HW2 2872   1.870   2.126   0.548  0.4580  0.0813  0.1237
  948SOL     OW 2873   3.494   0.245   1.491 -0.1611 -0.1072  0.7840
  948SOL    HW1 2874   3.472   0.337   1.506  0.5195  0.1454  0.2650
  948SOL    HW2 2875   3.542   0.218   1.569 -1.3977 -0.3742  1.4715
  949SOL     OW 2876   2.070   2.685   2.827  0.0605  0.0430  0.5820
  949SOL    HW1 2877   2.116   2.603   2.844 -1.3592 -0.8121  0.4980
  949SOL    HW2 2878   1.987   2.676   2.873 -0.2771  1.2753  0.2498
  950SOL     OW 2879   3.274   2.737   0.602  0.6376 -0.0965 -0.0105
  950SOL    HW1 2880   3.186   2.761   0.631 -0.2147 -2.2037 -0.6260
  950SOL    HW2 2881   3.331   2.807   0.633 -1.0344  0.5227  1.7814
  951SOL     OW 2882   4.370   3.475   1.110  0.1456  0.0811  0.3175
  951SOL    HW1 2883   4.285   3.454   1.073  0.2077 -1.4664  0.9734
  951SOL    HW2 2884   4.424   3.398   1.093  0.4354 -0.3379  2.7215
  952SOL     OW 2885   0.989   4.269   1.471 -0.1612  0.1218 -0.6477
  952SOL    HW1 2886   0.901   4.274   1.509  0.2067  3.5584  0.1069
  952SOL    HW2 2887   0.992   4.342   1.409  1.4040 -1.4452 -2.5247
  953SOL     OW 2888   0.806   0.239   0.531 -0.0019 -0.4836 -0.2850
  953SOL    HW1 2889   0.846   0.153   0.543  0.8255  0.0296  0.8887
  953SOL    HW2 2890   0.747   0.249   0.605 -0.8809 -0.4361 -0.9690
  954SOL     OW 2891   4.091   3.890   2.160 -0.3144 -0.2749 -0.2603
  954SOL    HW1 2892   4.116   3.800   2.141  1.1364 -0.1394  0.7880
  954SOL    HW2 2893   4.172   3.931   2.192 -0.5188  1.8452 -2.1613
  955SOL     OW 2894   0.196   1.682   0.184 -0.4532 -0.5188 -0.0339
  955SOL    HW1 2895   0.261   1.745   0.153 -0.9758  0.5063  0.8843
  955SOL    HW2 2896   0.168   1.716   0.269  0.5671 -2.9815  1.3875
  956SOL     OW 2897   3.574   3.488   2.993 -0.1465 -0.2479  0.4535
  956SOL    HW1 2898   3.599   3.543   2.919  1.3335 -1.4082  0.0276
  956SOL    HW2 2899   3.488   3.452   2.968 -0.9056  1.4396  0.5360
  957SOL     OW 2900   4.102   3.113   0.851 -0.2850 -0.3960  0.3050
  957SOL    HW1 2901   4.053   3.138   0.772 -0.5226 -1.3193  0.1349
  957SOL    HW2 2902   4.181   3.166   0.849 -0.4751 -0.1259 -0.3558
  958SOL     OW 2903   2.360   2.619   3.018  0.8744  0.2887  0.4278
  958SOL    HW1 2904   2.300   2.625   3.092 -0.4343  0.2338 -0.5744
  958SOL    HW2 2905   2.396   2.530   3.023 -0.4441 -0.2910  0.1186
  959SOL     OW 2906   2.271   0.361   2.796  0.7436 -0.0795  0.2139
  959SOL    HW1 2907   2.295   0.360   2.888  0.8181 -1.3922  0.2115
  959SOL    HW2 2908   2.355   0.372   2.750  0.9265 -1.0640  0.2844
  960SOL     OW 2909   0.093   4.241   0.695  0.4735 -0.1903 -0.2656
  960SOL    HW1 2910   0.024   4.305   0.713 -0.7764 -1.4781 -0.3430
  960SOL    HW2 2911   0.175   4.292   0.702 -0.4042  1.1438  0.8121
  961SOL     OW 2912   3.427   0.471   2.188  0.5401 -0.4305  0.5133
  961SOL    HW1 2913   3.499   0.519   2.227 -0.2266  0.2452  1.1190
  961SOL    HW2 2914   3.394   0.529   2.119 -0.1637 -0.2147  1.0173
  962SOL     OW 2915   0.992   0.824   2.981 -0.2427 -0.1375  0.2559
  962SOL    HW1 2916   1.017   0.821   3.073  0.9337 -0.9575 -0.0691
  962SOL    HW2 2917   0.994   0.733   2.952 -1.4895  0.0081 -0.3662
  963SOL     OW 2918   1.674   0.625   1.173  0.4084 -0.3149  0.0044
  963SOL    HW1 2919   1.746   0.651   1.231 -0.4548  3.6976 -0.4163
  963SOL    HW2 2920   1.637   0.708   1.142 -0.3682 -2.1559 -4.8938
  964SOL     OW 2921   3.351   1.602   1.176  0.2355 -0.1079  0.8100
  964SOL    HW1 2922   3.430   1.593   1.124 -0.0444 -0.1789  0.3972
  964SOL    HW2 2923   3.297   1.527   1.153  0.5705 -0.7436  2.0242
  965SOL     OW 2924   0.536   4.195   1.595  0.0164  0.2917  0.3332
  965SOL    HW1 2925   0.601   4.125   1.597 -0.2279  0.0704  1.3052
  965SOL    HW2 2926   0.544   4.237   1.681 -0.6460  0.7035  0.1979
  966SOL     OW 2927   0.880   0.925   2.579  0.3195  0.4175 -0.2770
  966SOL    HW1 2928   0.892   0.890   2.490  2.1175  1.0971 -0.3467
  966SOL    HW2 2929   0.828   1.004   2.567 -0.3550 -0.0697 -0.5932
  967SOL     OW 2930   0.044   0.551   2.154  0.0935  0.1897 -0.6201
  967SOL    HW1 2931   0.075   0.617   2.093  0.1148 -1.3837 -2.3799
  967SOL    HW2 2932   0.055   0.468   2.109 -0.6650 -0.9865  1.2121
  968SOL     OW 2933   2.323   2.141   0.776  0.0523  0.1320  0.2406
  968SOL    HW1 2934   2.331   2.233   0.798  2.9050 -0.1925  1.0254
  968SOL    HW2 2935   2.252   2.108   0.831 -1.5737  1.9521 -0.6469
  969SOL     OW 2936   0.124   3.561   0.525  0.8162 -0.5214 -0.4327
  969SOL    HW1 2937   0.104   3.638   0.579  2.9551  0.2823 -0.6608
  969SOL    HW2 2938   0.063   3.566   0.452  0.1371  0.2821  0.1665
  970SOL     OW 2939   1.373   3.758   0.657 -0.1082 -0.0882 -0.8701
  970SOL    HW1 2940   1.423   3.820   0.710 -1.0413  1.0286 -1.2513
  970SOL    HW2 2941   1.304   3.728   0.716  2.1613 -3.3525  0.4119
  971SOL     OW 2942   1.334   1.989   0.582 -0.5292  0.6722  0.6134
  971SOL    HW1 2943   1.300   1.983   0.672 -1.9917  0.4459  0.0760
  971SOL    HW2 2944   1.335   1.899   0.551 -0.4565  0.7936  0.2591
  972SOL     OW 2945   0.627   0.146   0.166  0.6217 -1.0364  0.4563
  972SOL    HW1 2946   0.705   0.104   0.130  0.0983 -1.2849 -0.4395
  972SOL    HW2 2947   0.564   0.144   0.093 -0.1976 -0.8027  1.1459
  973SOL     OW 2948   1.948   1.952   1.696  0.0560  0.3836  0.4194
  973SOL    HW1 2949   1.953   2.047   1.707 -0.9666  0.4789  0.1249
  973SOL    HW2 2950   1.880   1.939   1.630  1.8703 -0.4456 -1.3857
  974SOL     OW 2951   0.543   0.364   2.120  0.2114 -0.2813 -0.0892
  974SOL    HW1 2952   0.573   0.325   2.038 -1.3403 -1.5429 -0.1200
  974SOL    HW2 2953   0.567   0.300   2.187  0.9611  0.4747  0.3688
  975SOL     OW 2954   4.493   0.061   2.807 -0.5589 -0.3087 -0.0296
  975SOL    HW1 2955   4.545  -0.008   2.849  2.6168  1.0064 -1.5345
  975SOL    HW2 2956   4.527   0.143   2.844 -1.0950  0.6586 -1.5989
  976SOL     OW 2957   4.293   2.363   0.093 -0.0100 -0.1499 -0.2162
  976SOL    HW1 2958   4.304   2.268   0.084  1.6628 -0.1321  1.0897
  976SOL    HW2 2959   4.227   2.386   0.028 -0.0117 -2.1187 -0.9738
  977SOL     OW 2960   2.277   4.270   1.542 -0.1557  0.1770 -0.2734
  977SOL    HW1 2961   2.344   4.222   1.493 -1.9388 -2.1454 -0.6209
  977SOL    HW2 2962   2.299   4.253   1.634 -0.7485 -1.3519 -0.3939
  978SOL     OW 2963   4.623   0.998   0.619 -0.0229 -0.7500 -0.2798
  978SOL    HW1 2964   4.645   1.026   0.530  0.9794  1.0709  0.4748
  978SOL    HW2 2965   4.586   1.076   0.660  0.0625 -1.3903  1.0691
  979SOL     OW 2966   0.707   2.600   0.081 -0.4457 -0.0720 -0.3536
  979SOL    HW1 2967   0.689   2.635   0.169 -0.5022  2.1102 -1.1704
  979SOL    HW2 2968   0.771   2.531   0.095 -0.6130  0.0915  1.4373
  980SOL     OW 2969   0.435   3.165   2.218  0.5472  0.1726 -0.0077
  980SOL    HW1 2970   0.361   3.224   2.206  0.9613  0.2781 -2.7820
  980SOL    HW2 2971   0.511   3.214   2.185  1.8843 -0.0401  2.4719
  981SOL     OW 2972   3.839   0.630   2.935 -0.2614 -1.0242  0.4544
  981SOL    HW1 2973   3.920   0.584   2.916  0.9927  1.5752 -1.0747
  981SOL    HW2 2974   3.794   0.637   2.851 -0.2394  0.6878  0.5337
  982SOL     OW 2975   2.919   1.408   2.139 -0.0104  0.2299  0.2161
  982SOL    HW1 2976   2.909   1.403   2.234 -0.1024 -1.3248  0.1594
  982SOL    HW2 2977   3.013   1.414   2.124  0.0309  0.0413  0.3994
  983SOL     OW 2978   0.223   4.393   1.369 -0.0542 -0.0432 -0.3530
  983SOL    HW1 2979   0.310   4.385   1.408  0.4772  5.1583  0.2325
  983SOL    HW2 2980   0.164   4.409   1.443 -1.2357 -1.3417 -0.9434
  984SOL     OW 2981   0.263   1.718   3.099 -0.9502  0.5495 -0.1439
  984SOL    HW1 2982   0.170   1.732   3.078 -0.7701  1.6908 -0.2753
  984SOL    HW2 2983   0.306   1.717   3.013 -0.4221  3.5822 -0.0387
  985SOL     OW 2984   2.336   0.984   1.968 -0.3120  0.7666 -0.0760
  985SOL    HW1 2985   2.254   0.981   1.918 -0.3322  2.6532 -0.2492
  985SOL    HW2 2986   2.325   1.058   2.027 -0.1889 -1.2540  2.6450
  986SOL     OW 2987   3.745   0.102   3.194  0.1935 -0.0591 -0.6278
  986SOL    HW1 2988   3.706   0.029   3.242 -0.9064  0.5001 -0.6463
  986SOL    HW2 2989   3.783   0.158   3.261  0.9695 -0.5984 -0.6082
  987SOL     OW 2990   0.003   4.516   2.891 -0.1119 -0.2035  0.7260
  987SOL    HW1 2991  -0.014   4.503   2.984 -2.7019 -3.8079 -0.0354
  987SOL    HW2 2992   0.065   4.447   2.867 -1.1784 -0.7720 -0.5513
  988SOL     OW 2993   3.193   4.223   2.651 -0.1708  0.1084  0.1711
  988SOL    HW1 2994   3.284   4.227   2.682  0.4448  0.9746 -1.5779
  988SOL    HW2 2995   3.200   4.182   2.564 -1.5141 -0.1452  0.1708
  989SOL     OW 2996   2.179   1.351   0.249  0.0180  0.3613  0.2077
  989SOL    HW1 2997   2.173   1.381   0.339  1.0776 -0.6029  0.6368
  989SOL    HW2 2998   2.212   1.426   0.200  1.2308  0.3532  0.9815
  990SOL     OW 2999   0.151   3.354   2.607 -0.5131  0.1528  0.5692
  990SOL    HW1 3000   0.190   3.273   2.578  1.1686  0.9682  0.4496
  990SOL    HW2 3001   0.211   3.387   2.674 -0.7674  1.6487  0.0981
  991SOL     OW 3002   3.031   3.383   1.347 -0.0968  0.0010 -0.1693
  991SOL    HW1 3003   3.080   3.315   1.300 -1.9571 -1.1199 -0.5680
  991SOL    HW2 3004   3.007   3.446   1.279  1.5311  1.0741  0.1827
  992SOL     OW 3005   0.305   2.297   0.370 -0.2073  0.0461 -0.3114
  992SOL    HW1 3006   0.388   2.257   0.398 -0.2302  0.0073 -0.2980
  992SOL    HW2 3007   0.328   2.385   0.343 -0.1367 -0.0171 -0.4553
  993SOL     OW 3008   2.455   3.940   0.740 -0.4999  0.6912 -0.2617
  993SOL    HW1 3009   2.504   3.862   0.715 -0.9707 -0.8282  3.0557
  993SOL    HW2 3010   2.521   4.009   0.746  0.9385 -0.7499  1.7773
  994SOL     OW 3011   2.446   2.389   0.918 -0.3430  0.2787 -0.3000
  994SOL    HW1 3012   2.415   2.461   0.862  0.3769  1.6566  0.9951
  994SOL    HW2 3013   2.366   2.357   0.960 -0.7187  0.0836 -1.1411
  995SOL     OW 3014   3.520   3.503   0.983  0.4284  0.2957 -0.1422
  995SOL    HW1 3015   3.436   3.458   0.994  1.1824 -0.8003  1.5263
  995SOL    HW2 3016   3.523   3.565   1.056  1.2830 -0.0283  0.1039
  996SOL     OW 3017   3.921   1.564   0.057 -0.1058 -0.1575  0.4884
  996SOL    HW1 3018   3.876   1.594  -0.022  0.1179 -0.4739  0.2442
  996SOL    HW2 3019   3.857   1.579   0.127 -0.4273 -0.1887  0.2044
  997SOL     OW 3020   3.129   1.735   2.303  0.2237 -0.1457 -0.0937
  997SOL    HW1 3021   3.138   1.822   2.263  1.0125 -0.9674 -1.8208
  997SOL    HW2 3022   3.191   1.735   2.375  2.7162 -0.3071 -2.0970
  998SOL     OW 3023   3.908   1.091   1.556 -0.5133  0.1736  0.5658
  998SOL    HW1 3024   3.956   1.147   1.494 -1.2868  0.6673  0.3939
  998SOL    HW2 3025   3.974   1.062   1.618  0.1809  0.1108 -0.1815
  999SOL     OW 3026   0.688   4.457   0.939 -0.6272  0.3680 -0.1217
  999SOL    HW1 3027   0.594   4.467   0.955 -0.2011 -0.0589  3.4696
  999SOL    HW2 3028   0.707   4.366   0.964  0.8132  0.6013 -0.2705
 1000SOL     OW 3029   2.424   2.635   2.393 -0.7606 -0.4159  0.1306
 1000SOL    HW1 3030   2.342   2.621   2.346 -0.4051 -2.8696  0.1019
 1000SOL    HW2 3031   2.422   2.573   2.465 -0.2740  1.6757  2.0718
 1001SOL     OW 3032   3.467   0.039   2.389 -0.2879 -0.0901 -0.2502
 1001SOL    HW1 3033   3.415  -0.019   2.444 -1.5266  1.7343  0.6028
 1001SOL    HW2 3034   3.411   0.116   2.375  1.9210  1.7280  0.2419
 1002SOL     OW 3035   4.434   2.994   0.674 -0.3579  0.2198  0.2654
 1002SOL    HW1 3036   4.400   3.083   0.663  1.2730  0.6778 -1.5430
 1002SOL    HW2 3037   4.475   2.974   0.590 -0.4118 -2.1461  0.7455
 1003SOL     OW 3038   0.848   2.437   0.277  0.7459 -0.1599  0.7611
 1003SOL    HW1 3039   0.923   2.484   0.242 -0.3475  0.6441 -0.5799
 1003SOL    HW2 3040   0.835   2.364   0.217 -1.9703  1.9823 -1.5343
 1004SOL     OW 3041   4.541   1.350   2.838 -0.6132 -0.4609  0.0110
 1004SOL    HW1 3042   4.505   1.265   2.863  1.3397 -2.1042 -2.3511
 1004SOL    HW2 3043   4.624   1.356   2.885 -0.3790 -0.2289 -0.4263
 1005SOL     OW 3044   1.568   4.280   1.367 -0.0398  1.1025 -0.0249
 1005SOL    HW1 3045   1.548   4.204   1.312  1.7730  0.4121  0.1855
 1005SOL    HW2 3046   1.592   4.349   1.304  1.0147  0.6253 -0.1823
 1006SOL     OW 3047   1.081   0.989   0.014 -0.8094 -0.1090  0.4427
 1006SOL    HW1 3048   1.098   0.948  -0.071  0.5301  1.1870  0.0543
 1006SOL    HW2 3049   1.123   0.931   0.078  0.3560  0.1958 -0.0244
 1007SOL     OW 3050   2.704   3.941   2.377 -0.2311 -0.4014 -0.4515
 1007SOL    HW1 3051   2.611   3.962   2.387  0.1795  0.8537  1.3006
 1007SOL    HW2 3052   2.745   3.979   2.455  1.6599 -1.5206 -0.8506
 1008SOL     OW 3053   1.992   1.415   2.285  0.0609  0.1006 -0.0565
 1008SOL    HW1 3054   1.943   1.439   2.364  0.1635  3.3888 -0.8352
 1008SOL    HW2 3055   1.928   1.369   2.231 -0.1204 -1.8540  1.7038
 1009SOL     OW 3056   2.934   1.323   2.433 -0.0165  0.3003 -0.3550
 1009SOL    HW1 3057   2.870   1.256   2.409 -1.0416  1.0606  0.1617
 1009SOL    HW2 3058   3.014   1.274   2.449 -0.7324 -0.8156  0.0016
 1010SOL     OW 3059   1.496   1.239   2.164  0.6409 -0.7533 -0.4760
 1010SOL    HW1 3060   1.454   1.157   2.187  0.3232 -0.4356  0.1097
 1010SOL    HW2 3061   1.444   1.306   2.209  1.3846 -0.3011 -0.2647
 1011SOL     OW 3062   3.835   0.163   1.179 -0.2776 -0.9624  0.4198
 1011SOL    HW1 3063   3.759   0.164   1.120  0.3770 -0.5988 -0.4423
 1011SOL    HW2 3064   3.807   0.213   1.255 -1.1251 -1.3879  0.3987
 1012SOL     OW 3065   3.986   0.755   0.058  0.6641  0.1263  0.4427
 1012SOL    HW1 3066   4.012   0.803   0.137  0.7400  0.6244  0.1147
 1012SOL    HW2 3067   4.062   0.757   0.001  0.0576  1.2576 -0.3603
 1013SOL     OW 3068   1.354   4.453   1.708  0.0477 -0.0479  0.1354
 1013SOL    HW1 3069   1.366   4.364   1.675 -0.7722  0.1117 -0.6360
 1013SOL    HW2 3070   1.346   4.443   1.803  0.0759 -0.7872  0.0648
 1014SOL     OW 3071   3.863   0.866   2.749  0.0241  0.0326 -0.0974
 1014SOL    HW1 3072   3.857   0.847   2.842  0.6087 -0.5770 -0.1740
 1014SOL    HW2 3073   3.805   0.802   2.707 -0.6822  0.6775 -0.1149
 1015SOL     OW 3074   2.246   2.007   1.007 -0.0266 -0.2238 -0.1811
 1015SOL    HW1 3075   2.322   1.975   1.056  1.6614  0.8816 -1.8999
 1015SOL    HW2 3076   2.178   1.942   1.023  1.9194 -2.4298 -0.2535
 1016SOL     OW 3077   0.118   2.151   0.972 -0.2191 -0.4778  0.6726
 1016SOL    HW1 3078   0.027   2.158   1.001 -1.1324 -1.1385 -1.7446
 1016SOL    HW2 3079   0.112   2.152   0.876  2.4214  0.3553  0.4470
 1017SOL     OW 3080   3.021   4.596   2.877  0.2191 -0.1717  0.1607
 1017SOL    HW1 3081   3.089   4.660   2.856  0.4323 -0.1974  0.7353
 1017SOL    HW2 3082   3.017   4.539   2.801  2.3397 -1.4626  0.9329
 1018SOL     OW 3083   4.100   4.445   1.361 -0.1570 -0.2520 -0.0615
 1018SOL    HW1 3084   4.051   4.526   1.351  1.1574  0.5358 -0.4152
 1018SOL    HW2 3085   4.085   4.398   1.279  0.8283  0.6536 -0.7857
 1019SOL     OW 3086   2.701   0.896   2.156  0.3391 -0.2124 -0.2083
 1019SOL    HW1 3087   2.687   0.895   2.062  0.1182 -0.5618 -0.1747
 1019SOL    HW2 3088   2.617   0.868   2.193  0.6686 -0.8588  0.0563
 1020SOL     OW 3089   1.816   4.044   0.751 -0.4231  0.3491  0.8225
 1020SOL    HW1 3090   1.723   4.050   0.732 -0.2664 -0.4003 -0.2565
 1020SOL    HW2 3091   1.856   4.019   0.668  0.6384 -0.1997  1.4769
 1021SOL     OW 3092   0.196   4.480   2.569  0.7036 -0.4259  0.1976
 1021SOL    HW1 3093   0.266   4.468   2.505  1.0752 -0.2291  0.5643
 1021SOL    HW2 3094   0.159   4.566   2.550  0.0668 -0.8254 -0.4627
 1022SOL     OW 3095   2.312   3.885   2.933  0.3827 -0.0168  0.1977
 1022SOL    HW1 3096   2.338   3.950   2.999  0.1497  0.6095 -0.3075
 1022SOL    HW2 3097   2.290   3.938   2.856 -0.3963 -0.6670 -0.0350
 1023SOL     OW 3098   3.187   1.981   0.587 -0.1176  0.3372 -0.1312
 1023SOL    HW1 3099   3.193   2.044   0.659 -1.2798  0.4756 -0.1286
 1023SOL    HW2 3100   3.099   1.994   0.552 -0.4792 -1.4528  0.0304
 1024SOL     OW 3101   3.746   1.350   2.192 -0.4814 -0.0854 -0.2833
 1024SOL    HW1 3102   3.819   1.292   2.171 -0.1495  0.0636  0.4354
 1024SOL    HW2 3103   3.779   1.438   2.173  0.3091  0.1853  2.0574
 1025SOL     OW 3104   3.371   4.267   1.157 -0.3871  0.3134  0.0771
 1025SOL    HW1 3105   3.405   4.278   1.247  0.3134  0.2618 -0.1711
 1025SOL    HW2 3106   3.416   4.189   1.124  0.6688  1.3008 -0.9053
 1026SOL     OW 3107   3.204   3.445   3.178  0.4040  0.1897  0.7103
 1026SOL    HW1 3108   3.276   3.410   3.231 -0.3791 -1.5828  0.6979
 1026SOL    HW2 3109   3.125   3.413   3.222 -0.3166  0.2892 -0.4609
 1027SOL     OW 3110   4.620   3.048   0.967 -0.1184 -0.2970  0.4367
 1027SOL    HW1 3111   4.598   3.092   1.049 -0.4121 -1.5514  1.0446
 1027SOL    HW2 3112   4.535   3.037   0.923 -0.0412 -0.2306  0.2690
 1028SOL     OW 3113   2.979   0.862   0.896  0.5981  0.1564 -0.8956
 1028SOL    HW1 3114   2.917   0.871   0.969  0.5970 -1.5734 -0.6323
 1028SOL    HW2 3115   3.029   0.784   0.917  1.9922  0.7801 -1.7715
 1029SOL     OW 3116   3.734   4.532   2.427 -0.2503 -0.0224 -0.4702
 1029SOL    HW1 3117   3.773   4.452   2.463 -0.7375 -0.0824 -0.0665
 1029SOL    HW2 3118   3.661   4.501   2.373  0.6434  0.0495 -1.7483
 1030SOL     OW 3119   3.530   1.185   0.787  0.9800  0.0453  0.1478
 1030SOL    HW1 3120   3.529   1.097   0.748  1.1444 -0.6086  1.5389
 1030SOL    HW2 3121   3.569   1.240   0.720  2.1533 -1.2174 -0.2759
 1031SOL     OW 3122   0.957   2.543   2.112  0.1315 -0.2411  0.1171
 1031SOL    HW1 3123   1.051   2.559   2.112 -0.0075  0.7076 -1.5683
 1031SOL    HW2 3124   0.944   2.472   2.049 -0.2626 -0.6223  0.6093
 1032SOL     OW 3125   1.624   2.686   1.695 -0.4492  0.8408 -0.2497
 1032SOL    HW1 3126   1.556   2.752   1.710 -0.2739  1.0753 -0.4683
 1032SOL    HW2 3127   1.668   2.715   1.615  0.5467  1.2281  0.4271
 1033SOL     OW 3128   0.663   1.455   0.858  0.6978  0.3148  0.0218
 1033SOL    HW1 3129   0.719   1.503   0.919 -0.1573  1.8658 -0.3655
 1033SOL    HW2 3130   0.691   1.484   0.771 -0.3077  0.6451 -0.1942
 1034SOL     OW 3131   1.251   3.284   3.073 -0.3830  0.0773 -0.3913
 1034SOL    HW1 3132   1.334   3.331   3.066  0.0705 -0.9046 -1.9740
 1034SOL    HW2 3133   1.255   3.239   3.157 -0.1629  1.5541  0.4325
 1035SOL     OW 3134   1.209   1.374   1.014 -0.4294  0.4006  0.3711
 1035SOL    HW1 3135   1.240   1.440   1.075 -0.0193  1.2820 -0.7462
 1035SOL    HW2 3136   1.162   1.311   1.068 -0.0166  1.1041  1.5873
 1036SOL     OW 3137   1.732   2.522   2.207  0.0240  0.3578 -0.2526
 1036SOL    HW1 3138   1.726   2.480   2.121  1.6250  1.6112 -1.0187
 1036SOL    HW2 3139   1.823   2.512   2.233 -0.6870 -1.1097  1.9371
 1037SOL     OW 3140   2.117   2.298   1.917  0.8371 -0.1668 -0.5185
 1037SOL    HW1 3141   2.174   2.222   1.906  1.2098  0.2848 -2.0361
 1037SOL    HW2 3142   2.094   2.298   2.010  0.8630 -2.0952 -0.4672
 1038SOL     OW 3143   0.977   4.328   2.933 -0.1916  0.3672  0.1357
 1038SOL    HW1 3144   1.043   4.396   2.923 -0.0650  0.0498 -1.4559
 1038SOL    HW2 3145   0.895   4.369   2.904 -0.3413  0.1964  0.3081
 1039SOL     OW 3146   2.478   2.673   2.714  0.1186  0.0696 -0.0409
 1039SOL    HW1 3147   2.424   2.730   2.769 -0.6441 -3.0348  2.7015
 1039SOL    HW2 3148   2.414   2.619   2.667  0.8244 -0.6951 -0.1320
 1040SOL     OW 3149   3.753   2.286   2.105  0.3294 -0.0651  0.2406
 1040SOL    HW1 3150   3.768   2.221   2.174 -2.8778 -0.0641  1.0685
 1040SOL    HW2 3151   3.736   2.234   2.026  0.3160 -0.1517  0.3010
 1041SOL     OW 3152   0.413   0.781   2.917  0.0561  0.2605  0.4590
 1041SOL    HW1 3153   0.506   0.757   2.917 -0.2499 -1.1028 -0.9902
 1041SOL    HW2 3154   0.367   0.699   2.937 -0.8923  0.4486 -0.8180
 1042SOL     OW 3155   4.164   1.321   1.078 -0.2426  0.5973 -0.0612
 1042SOL    HW1 3156   4.212   1.270   1.013 -0.8667 -1.7810  1.2363
 1042SOL    HW2 3157   4.078   1.335   1.038  0.0064  0.8571 -0.5161
 1043SOL     OW 3158   2.606   2.895   2.527 -0.4864  0.6761  0.1164
 1043SOL    HW1 3159   2.697   2.913   2.549 -0.4832  2.3379 -1.0217
 1043SOL    HW2 3160   2.577   2.832   2.593  0.9918  1.3639  1.4908
 1044SOL     OW 3161   4.114   1.107   2.338  0.1178 -0.3580  0.0739
 1044SOL    HW1 3162   4.204   1.085   2.362  0.9133 -0.2790 -2.5272
 1044SOL    HW2 3163   4.061   1.068   2.407  2.0059 -2.5322  0.4276
 1045SOL     OW 3164   2.969   0.508   0.152  0.2914 -0.4659  0.2642
 1045SOL    HW1 3165   2.890   0.512   0.206 -0.0293  1.0607 -0.2727
 1045SOL    HW2 3166   3.009   0.594   0.162  1.0950 -0.7221 -0.6339
 1046SOL     OW 3167   4.027   3.287   0.391 -0.2812  0.7125 -0.2080
 1046SOL    HW1 3168   4.086   3.223   0.350 -2.0358 -0.6298 -0.7537
 1046SOL    HW2 3169   4.044   3.369   0.343  1.0184  0.3418 -0.4308
 1047SOL     OW 3170   1.599   2.650   2.952 -0.1460  0.1780 -0.3779
 1047SOL    HW1 3171   1.634   2.739   2.955  2.7199 -0.8358 -1.2320
 1047SOL    HW2 3172   1.587   2.632   2.859 -2.0251  0.0765 -0.1598
 1048SOL     OW 3173   2.319   4.093   3.109 -0.0535 -0.0300 -0.5461
 1048SOL    HW1 3174   2.354   4.183   3.110  1.1419 -0.3792 -2.9716
 1048SOL    HW2 3175   2.348   4.055   3.191 -1.0233  1.9272  0.7775
 1049SOL     OW 3176   1.768   2.204   2.940  0.1700 -0.1387 -0.1693
 1049SOL    HW1 3177   1.735   2.130   2.888 -1.6225 -0.4893  1.3873
 1049SOL    HW2 3178   1.777   2.275   2.876 -2.0262 -0.5293 -0.9975
 1050SOL     OW 3179   3.528   3.134   2.604 -0.2977  0.3158  0.1272
 1050SOL    HW1 3180   3.456   3.105   2.659 -0.1840  0.8855  0.5815
 1050SOL    HW2 3181   3.487   3.190   2.538 -0.2896  0.5248  0.2999
 1051SOL     OW 3182   3.585   0.342   0.251 -0.2045  0.0245  0.6565
 1051SOL    HW1 3183   3.572   0.336   0.346  2.0227 -0.7584  0.9774
 1051SOL    HW2 3184   3.558   0.257   0.218 -1.6532  0.5334  0.4470
 1052SOL     OW 3185   0.543   3.651   1.851 -0.2532 -0.4973  0.1964
 1052SOL    HW1 3186   0.597   3.583   1.893  2.3864  1.5697  0.4632
 1052SOL    HW2 3187   0.464   3.655   1.904  0.0654 -2.4634  0.9210
 1053SOL     OW 3188   2.869   0.310   1.586 -0.6044  0.4172  0.4419
 1053SOL    HW1 3189   2.816   0.357   1.650  0.5317  0.0778  1.6891
 1053SOL    HW2 3190   2.863   0.362   1.506 -2.8332  0.3397  0.5073
 1054SOL     OW 3191   0.011   0.243   1.773  0.1377  0.1643  0.6275
 1054SOL    HW1 3192   0.099   0.233   1.737  0.4293  2.7864  0.3897
 1054SOL    HW2 3193   0.007   0.181   1.846  1.2906 -1.6944 -0.8096
 1055SOL     OW 3194   4.297   2.472   1.378 -0.4310 -0.1277 -0.0720
 1055SOL    HW1 3195   4.308   2.377   1.383 -2.1758 -0.2994  2.8181
 1055SOL    HW2 3196   4.385   2.505   1.362  0.5931 -2.1748  0.9122
 1056SOL     OW 3197   1.964   2.794   3.193 -0.1324 -0.2230 -0.1930
 1056SOL    HW1 3198   1.955   2.779   3.098  0.9425 -0.4696 -0.2639
 1056SOL    HW2 3199   1.930   2.714   3.233  0.6246 -0.6665 -0.4177
 1057SOL     OW 3200   1.624   2.665   1.357 -0.3787 -0.9163  0.7100
 1057SOL    HW1 3201   1.649   2.742   1.409 -0.5813  0.0453 -0.5462
 1057SOL    HW2 3202   1.529   2.659   1.367 -0.1386 -2.4986  2.7246
 1058SOL     OW 3203   4.009   0.763   2.160 -0.2919 -0.4177  0.2104
 1058SOL    HW1 3204   3.957   0.683   2.157 -2.5452  0.9812 -0.9797
 1058SOL    HW2 3205   4.018   0.789   2.069 -1.9570  2.0278  0.6386
 1059SOL     OW 3206   1.761   0.239   1.848 -0.0008 -0.3349 -0.2502
 1059SOL    HW1 3207   1.811   0.297   1.790  1.0048 -1.1417 -0.2243
 1059SOL    HW2 3208   1.827   0.197   1.903 -0.8631 -0.2477  0.8914
 1060SOL     OW 3209   1.114   4.432   3.205 -0.3102 -0.2412  0.4248
 1060SOL    HW1 3210   1.122   4.463   3.115 -0.7933 -0.9725  0.1182
 1060SOL    HW2 3211   1.188   4.472   3.251  0.3893 -0.4692 -0.4733
 1061SOL     OW 3212   3.760   0.659   1.173  0.3047 -0.4222  0.1454
 1061SOL    HW1 3213   3.746   0.721   1.101  1.4030  1.8579  1.7650
 1061SOL    HW2 3214   3.853   0.669   1.196  0.4573 -2.5370  0.6380
 1062SOL     OW 3215   1.350   3.158   0.040 -0.5151 -0.3790 -0.1922
 1062SOL    HW1 3216   1.417   3.219   0.011 -0.4688  0.0334  0.7482
 1062SOL    HW2 3217   1.375   3.135   0.130 -0.5020 -1.8283 -0.5376
 1063SOL     OW 3218   4.583   3.995   1.461  0.1938 -0.3264  0.2649
 1063SOL    HW1 3219   4.560   3.992   1.554 -0.6763  1.3738  0.1601
 1063SOL    HW2 3220   4.628   4.079   1.451  0.9808 -0.8481 -0.7141
 1064SOL     OW 3221   3.381   3.416   0.180 -0.8205 -0.3742  0.5229
 1064SOL    HW1 3222   3.319   3.390   0.248 -1.5403 -0.1167 -0.0233
 1064SOL    HW2 3223   3.425   3.493   0.216 -0.2898 -0.9829  1.2106
 1065SOL     OW 3224   1.114   0.976   1.773 -0.5004 -0.2710  0.1699
 1065SOL    HW1 3225   1.180   0.908   1.757  0.7468  0.9068  0.1714
 1065SOL    HW2 3226   1.136   1.046   1.711 -2.2912 -0.1992 -0.4375
 1066SOL     OW 3227   2.158   1.840   2.081 -0.0646  0.1852  0.3595
 1066SOL    HW1 3228   2.083   1.892   2.108  0.0198 -0.3679  1.7577
 1066SOL    HW2 3229   2.180   1.787   2.158 -1.0695 -3.0164 -1.3430
 1067SOL     OW 3230   4.591   0.115   3.256  0.2778  0.2867  0.1660
 1067SOL    HW1 3231   4.674   0.130   3.302 -0.5585 -0.6521  2.0940
 1067SOL    HW2 3232   4.597   0.026   3.222  0.8834  0.9658 -1.6620
 1068SOL     OW 3233   1.856   0.014   0.440  0.6099 -0.2393 -0.7001
 1068SOL    HW1 3234   1.917  -0.019   0.374  0.7769 -2.7919  0.5907
 1068SOL    HW2 3235   1.771  -0.024   0.416 -0.1517  1.8212 -1.4605
 1069SOL     OW 3236   1.588   0.467   1.416 -0.6149  0.2413  0.4281
 1069SOL    HW1 3237   1.634   0.488   1.335  1.7295 -0.7027  1.4377
 1069SOL    HW2 3238   1.495   0.465   1.391 -0.2350  2.7606 -1.5798
 1070SOL     OW 3239   3.471   1.163   3.225 -0.3269  0.3414  0.0611
 1070SOL    HW1 3240   3.440   1.122   3.306  0.8060 -0.3049  0.1939
 1070SOL    HW2 3241   3.557   1.198   3.247 -0.0225  0.1962 -0.8551
 1071SOL     OW 3242   0.160   0.894   0.192 -0.4960 -0.3951  0.3429
 1071SOL    HW1 3243   0.131   0.804   0.204 -0.7791 -0.2089  1.1649
 1071SOL    HW2 3244   0.160   0.908   0.098  2.4860 -2.1994 -0.0527
 1072SOL     OW 3245   0.078   2.133   0.298 -0.3385  0.4861 -0.1057
 1072SOL    HW1 3246   0.164   2.162   0.328  0.2929  0.5751 -1.9071
 1072SOL    HW2 3247   0.021   2.147   0.374  1.1215  0.8727  0.9714
 1073SOL     OW 3248   4.295   3.556   0.759 -0.3210 -0.6431  0.2963
 1073SOL    HW1 3249   4.317   3.642   0.795  0.2997 -1.3895  1.7917
 1073SOL    HW2 3250   4.276   3.572   0.667 -0.2143  1.0908  0.5548
 1074SOL     OW 3251   0.384   3.956   2.644 -0.2986 -0.0511  0.4023
 1074SOL    HW1 3252   0.349   3.996   2.564 -1.5392 -2.4326 -0.3672
 1074SOL    HW2 3253   0.405   3.866   2.618 -2.2213 -1.4105  3.0937
 1075SOL     OW 3254   1.412   2.432   0.685 -0.0330  0.4562  0.1783
 1075SOL    HW1 3255   1.385   2.398   0.770 -1.1968  0.9685  0.0274
 1075SOL    HW2 3256   1.443   2.521   0.703  1.0651  0.0797  0.2602
 1076SOL     OW 3257   3.151   3.900   2.794 -0.2188  0.0048  0.0031
 1076SOL    HW1 3258   3.110   3.981   2.824  0.0706  0.6753 -1.3240
 1076SOL    HW2 3259   3.235   3.898   2.839  0.1390  0.9027 -0.5965
 1077SOL     OW 3260   1.050   2.658   2.432  0.3398  0.0931  0.0282
 1077SOL    HW1 3261   0.972   2.712   2.424 -1.3265 -2.2581 -0.6379
 1077SOL    HW2 3262   1.051   2.630   2.523  0.8294  0.6722  0.2090
 1078SOL     OW 3263   2.659   0.943   3.125  0.2585 -0.3306  0.5073
 1078SOL    HW1 3264   2.746   0.921   3.092 -0.6537 -0.4432 -2.0726
 1078SOL    HW2 3265   2.639   0.874   3.188  1.0840 -1.7343 -0.6890
 1079SOL     OW 3266   1.721   2.865   1.510 -0.0676  1.0373 -0.2690
 1079SOL    HW1 3267   1.712   2.923   1.585 -0.1937  0.1321  0.4313
 1079SOL    HW2 3268   1.813   2.871   1.486  0.9230 -1.4136  2.3017
 1080SOL     OW 3269   0.532   0.138   2.965  0.2732  0.3095  0.0539
 1080SOL    HW1 3270   0.448   0.153   3.009  0.7409 -0.5481  1.2656
 1080SOL    HW2 3271   0.544   0.216   2.911 -1.8678 -0.0668 -1.1006
 1081SOL     OW 3272   2.452   2.689   0.334 -0.3339 -0.0115 -0.3465
 1081SOL    HW1 3273   2.433   2.725   0.420 -0.7527 -1.3386  0.1364
 1081SOL    HW2 3274   2.368   2.687   0.290 -0.5050 -1.3433  0.0130
 1082SOL     OW 3275   0.982   3.654   1.513 -0.3139 -0.0543 -0.0100
 1082SOL    HW1 3276   0.930   3.711   1.570 -0.2063 -0.6783  0.7146
 1082SOL    HW2 3277   1.021   3.590   1.571 -1.1227 -1.4176 -0.9059
 1083SOL     OW 3278   2.190   1.807   0.384 -0.2083  0.3408 -0.3888
 1083SOL    HW1 3279   2.100   1.825   0.356 -0.6691 -0.3117  0.6353
 1083SOL    HW2 3280   2.218   1.887   0.428 -0.1107  0.7171 -1.1181
 1084SOL     OW 3281   2.038   0.213   2.715 -0.9299  0.6347  0.0595
 1084SOL    HW1 3282   1.995   0.260   2.643 -1.3310 -0.7846 -0.6716
 1084SOL    HW2 3283   2.106   0.273   2.745  0.0845  0.7995 -2.3415
 1085SOL     OW 3284   0.389   1.378   0.547 -0.0477  0.3699 -0.0458
 1085SOL    HW1 3285   0.460   1.442   0.535  0.1698  0.1433  0.0169
 1085SOL    HW2 3286   0.309   1.426   0.527  0.2403  0.1765 -1.8405
 1086SOL     OW 3287   3.119   1.090   2.876  0.4873  0.3084  0.2193
 1086SOL    HW1 3288   3.189   1.125   2.931 -0.7545  0.4354  1.7949
 1086SOL    HW2 3289   3.057   1.162   2.867  0.4990  0.1757 -1.0926
 1087SOL     OW 3290   3.961   3.708   1.744 -0.0011 -1.0717 -0.0069
 1087SOL    HW1 3291   3.923   3.620   1.737  1.5067 -2.1400  3.1253
 1087SOL    HW2 3292   4.046   3.701   1.700 -0.0070 -1.0783 -0.0173
 1088SOL     OW 3293   3.089   3.720   1.753 -0.1944 -0.5479  0.0511
 1088SOL    HW1 3294   3.149   3.689   1.685  0.9859  3.0265 -0.7674
 1088SOL    HW2 3295   3.139   3.787   1.800 -2.3269 -0.0755  1.8127
 1089SOL     OW 3296   3.214   0.429   3.107  0.1283  0.1108 -0.1435
 1089SOL    HW1 3297   3.309   0.429   3.113  0.0719  0.8798  1.3630
 1089SOL    HW2 3298   3.187   0.506   3.159 -1.3249 -0.4865  0.0408
 1090SOL     OW 3299   4.186   0.489   0.631  0.1491  1.0869 -0.6158
 1090SOL    HW1 3300   4.160   0.427   0.700  1.2663  0.1609 -0.9992
 1090SOL    HW2 3301   4.103   0.526   0.600 -0.5742 -0.4222 -0.5773
 1091SOL     OW 3302   1.485   1.297   1.283  0.0277  0.0906 -0.0422
 1091SOL    HW1 3303   1.565   1.342   1.311 -0.2844  0.0324  0.9847
 1091SOL    HW2 3304   1.422   1.368   1.265  0.5047  0.1743 -1.5815
 1092SOL     OW 3305   1.507   1.349   0.763  0.1904 -0.0327 -0.2653
 1092SOL    HW1 3306   1.446   1.423   0.761  0.5954  0.3827  1.1843
 1092SOL    HW2 3307   1.486   1.305   0.846  1.7359  0.0312  0.1887
 1093SOL     OW 3308   3.684   3.243   2.115 -0.1701 -0.2871 -0.1213
 1093SOL    HW1 3309   3.646   3.239   2.027 -0.0832 -0.2537 -0.1594
 1093SOL    HW2 3310   3.622   3.193   2.169 -0.6057  0.2990 -0.0637
 1094SOL     OW 3311   1.944   0.162   2.041  0.2770  0.0839 -0.3364
 1094SOL    HW1 3312   1.984   0.171   2.127  1.5904  0.0715 -0.9194
 1094SOL    HW2 3313   1.937   0.067   2.028 -0.8971  0.0861  0.1730
 1095SOL     OW 3314   4.540   0.752   0.718 -0.4620 -0.4243 -0.3092
 1095SOL    HW1 3315   4.531   0.709   0.634  2.6549 -0.1844 -0.8941
 1095SOL    HW2 3316   4.550   0.845   0.697 -2.1466  0.0002  0.5661
 1096SOL     OW 3317   3.014   4.160   0.599 -0.0848  0.1994 -0.2766
 1096SOL    HW1 3318   3.000   4.250   0.572  0.0051  0.3498  0.1663
 1096SOL    HW2 3319   3.029   4.165   0.694 -0.1334 -0.2832 -0.2375
 1097SOL     OW 3320   0.412   3.529   0.126  0.3550 -0.1101  0.4887
 1097SOL    HW1 3321   0.447   3.564   0.207 -0.1716  1.1591  0.1868
 1097SOL    HW2 3322   0.470   3.456   0.104  2.3285  1.4080  0.4321
 1098SOL     OW 3323   2.558   4.452   1.409 -0.6773 -0.3393  0.3194
 1098SOL    HW1 3324   2.629   4.516   1.415  1.2668 -2.3576 -0.1664
 1098SOL    HW2 3325   2.562   4.403   1.491 -1.1376 -0.8411  0.0497
 1099SOL     OW 3326   1.354   2.967   0.713 -0.4062 -0.0608  0.4448
 1099SOL    HW1 3327   1.345   2.972   0.808 -0.8920 -0.0835  0.3983
 1099SOL    HW2 3328   1.266   2.980   0.679 -0.3175 -0.5515  0.0128
 1100SOL     OW 3329   4.642   3.370   0.822  0.3786 -0.1438 -0.0505
 1100SOL    HW1 3330   4.572   3.308   0.806  0.4336 -0.2528  0.1264
 1100SOL    HW2 3331   4.672   3.397   0.735 -1.1622  1.3595 -0.1728
 1101SOL     OW 3332   0.506   2.183   1.744  0.3857 -0.0972  0.5449
 1101SOL    HW1 3333   0.571   2.170   1.814  1.6193 -2.1306 -0.8398
 1101SOL    HW2 3334   0.557   2.219   1.671 -0.8983  2.1027  0.6378
 1102SOL     OW 3335   0.310   3.588   2.053  0.8087 -0.0575  0.2057
 1102SOL    HW1 3336   0.243   3.532   2.093  1.5787 -0.8094  0.4724
 1102SOL    HW2 3337   0.279   3.677   2.069 -1.0121 -0.3743 -1.2134
 1103SOL     OW 3338   4.065   0.996   1.315 -0.1714 -0.0317  0.0116
 1103SOL    HW1 3339   4.157   0.971   1.324 -0.0504  0.4989  0.3094
 1103SOL    HW2 3340   4.065   1.090   1.333 -0.6685  0.1039 -0.6919
 1104SOL     OW 3341   1.709   1.014   2.362 -0.3246  0.0659 -0.0712
 1104SOL    HW1 3342   1.642   0.978   2.304 -0.4318 -0.3801  0.3272
 1104SOL    HW2 3343   1.683   0.987   2.450  0.2342  0.1167  0.1167
 1105SOL     OW 3344   2.765   2.904   0.532  0.5565  0.0738  0.0897
 1105SOL    HW1 3345   2.751   2.813   0.559  1.2712  0.2492  1.1333
 1105SOL    HW2 3346   2.857   2.921   0.553  0.5439  0.9134 -0.4907
 1106SOL     OW 3347   3.665   1.056   0.445 -0.7348  0.2557 -0.4664
 1106SOL    HW1 3348   3.714   0.977   0.422  2.6687  2.0938 -0.2686
 1106SOL    HW2 3349   3.660   1.106   0.363 -0.0769  1.1534  0.0222
 1107SOL     OW 3350   3.498   1.688   0.604 -0.5563  0.0174 -0.0306
 1107SOL    HW1 3351   3.412   1.715   0.637 -0.0474  1.0478  0.4791
 1107SOL    HW2 3352   3.541   1.769   0.580  0.2528 -0.5053 -0.3729
 1108SOL     OW 3353   0.655   3.901   1.955 -0.3290 -0.1234  0.2673
 1108SOL    HW1 3354   0.709   3.966   1.909 -3.4729  2.9660  0.4926
 1108SOL    HW2 3355   0.662   3.822   1.903  4.7641 -0.2474  0.6538
 1109SOL     OW 3356   3.750   3.225   2.729 -0.0571 -0.6114  0.1843
 1109SOL    HW1 3357   3.665   3.194   2.697 -0.8897 -0.4206  2.0922
 1109SOL    HW2 3358   3.733   3.312   2.764  0.7349 -0.8577  1.2534
 1110SOL     OW 3359   0.078   2.757   1.006  0.0403  0.5635 -0.0213
 1110SOL    HW1 3360   0.000   2.790   1.051 -0.6597  0.8128 -1.3848
 1110SOL    HW2 3361   0.093   2.818   0.935 -0.2125 -1.0302 -1.5169
 1111SOL     OW 3362   0.919   2.985   0.897 -0.2633 -0.4852 -0.2258
 1111SOL    HW1 3363   0.840   3.000   0.949 -1.1987  0.9087 -1.9446
 1111SOL    HW2 3364   0.966   3.069   0.900  0.8098 -1.0855  0.1975
 1112SOL     OW 3365   0.500   1.772   1.093 -0.1658  0.2526 -0.2827
 1112SOL    HW1 3366   0.570   1.828   1.128  2.5826 -2.5947 -0.7319
 1112SOL    HW2 3367   0.471   1.720   1.168 -0.5060  0.1648 -0.4744
 1113SOL     OW 3368   1.460   0.255   0.297  0.3781 -0.0011  0.0364
 1113SOL    HW1 3369   1.486   0.217   0.212 -2.9088 -0.4403 -0.9276
 1113SOL    HW2 3370   1.437   0.179   0.350  1.0687  0.3529  0.8542
 1114SOL     OW 3371   3.347   0.779   2.702 -0.1600  0.3855 -0.0683
 1114SOL    HW1 3372   3.350   0.842   2.630  0.2955  0.2000 -0.2105
 1114SOL    HW2 3373   3.261   0.793   2.742 -0.0132  1.1960 -0.0140
 1115SOL     OW 3374   4.115   3.410   0.913  0.3082 -1.0624  0.2401
 1115SOL    HW1 3375   4.090   3.480   0.974 -1.1211 -1.2864 -0.0543
 1115SOL    HW2 3376   4.158   3.456   0.841  0.1300 -0.5680  0.4430
 1116SOL     OW 3377   3.599   2.864   2.547 -0.1593  0.0978  0.1613
 1116SOL    HW1 3378   3.588   2.867   2.642  0.1956  0.3421  0.1965
 1116SOL    HW2 3379   3.514   2.894   2.513 -0.6384 -0.9807  0.3764
 1117SOL     OW 3380   0.864   1.819   1.973 -0.7698 -0.0628  0.0321
 1117SOL    HW1 3381   0.896   1.827   2.063  0.1163  0.2156 -0.2898
 1117SOL    HW2 3382   0.932   1.769   1.928 -1.9187 -1.5069 -0.1501
 1118SOL     OW 3383   2.997   4.476   1.476 -0.0352  0.6572  0.6220
 1118SOL    HW1 3384   3.061   4.546   1.485  1.7998 -0.6491 -1.1703
 1118SOL    HW2 3385   2.957   4.491   1.391  1.2457 -1.0234 -0.3497
 1119SOL     OW 3386   1.013   2.319   0.548 -0.0716  0.2425  0.1870
 1119SOL    HW1 3387   1.003   2.413   0.531  0.3711  0.5139  1.3156
 1119SOL    HW2 3388   1.105   2.308   0.570  0.0666 -0.6103 -0.7245
 1120SOL     OW 3389   4.051   2.947   3.035  0.1205  0.3579 -0.2936
 1120SOL    HW1 3390   4.063   2.980   2.946  0.2367  2.4930  0.4557
 1120SOL    HW2 3391   3.986   3.006   3.074  1.7238  0.8979  1.7212
 1121SOL     OW 3392   3.083   1.692   0.916  0.4802  0.2835  0.0742
 1121SOL    HW1 3393   3.151   1.626   0.903 -1.0236 -1.1809 -0.8359
 1121SOL    HW2 3394   3.047   1.673   1.003  1.7077  1.5701  0.9041
 1122SOL     OW 3395   0.100   2.499   2.380 -0.1945  0.4518  0.0039
 1122SOL    HW1 3396   0.118   2.584   2.420 -1.2918  0.8006 -0.2078
 1122SOL    HW2 3397   0.029   2.516   2.318 -1.2070 -0.8027  0.7409
 1123SOL     OW 3398   3.736   0.086   0.149  0.5352  0.1828  0.0303
 1123SOL    HW1 3399   3.752   0.005   0.100 -1.3550 -0.7528  0.8335
 1123SOL    HW2 3400   3.820   0.131   0.148  1.2499 -1.0482 -1.7640
 1124SOL     OW 3401   4.614   1.558   2.168 -0.1893 -0.5113  0.3030
 1124SOL    HW1 3402   4.672   1.483   2.180  0.7527  0.3007  0.9317
 1124SOL    HW2 3403   4.630   1.614   2.244 -1.1456  0.1679  0.0311
 1125SOL     OW 3404   2.857   2.140   1.277  0.0088  0.1168 -0.0010
 1125SOL    HW1 3405   2.774   2.165   1.237 -0.1125 -0.3074 -0.0156
 1125SOL    HW2 3406   2.834   2.069   1.337  0.3190  0.1812  0.1941
 1126SOL     OW 3407   3.449   0.549   2.797 -0.9316 -0.4615 -0.0166
 1126SOL    HW1 3408   3.428   0.641   2.779  1.0401  0.4979  1.9686
 1126SOL    HW2 3409   3.451   0.544   2.893  0.4666 -2.1676 -0.0831
 1127SOL     OW 3410   2.976   2.059   2.778  0.2075 -0.5568  0.2903
 1127SOL    HW1 3411   2.957   2.100   2.694  0.6433 -0.7071  0.1144
 1127SOL    HW2 3412   2.996   1.968   2.756 -3.4852 -1.6667  0.9309
 1128SOL     OW 3413   1.494   1.354   2.968 -0.3144 -0.1151 -0.1682
 1128SOL    HW1 3414   1.494   1.262   2.992  0.5679 -0.1522 -0.2516
 1128SOL    HW2 3415   1.531   1.356   2.880 -0.1827  0.3258 -0.1090
 1129SOL     OW 3416   2.355   1.577   1.625 -0.2402 -0.6943 -0.1689
 1129SOL    HW1 3417   2.314   1.649   1.672  1.3111 -0.3098  0.6371
 1129SOL    HW2 3418   2.281   1.523   1.597 -1.3851  0.7633 -0.0968
 1130SOL     OW 3419   2.918   3.860   1.977 -0.0408 -0.3808  0.1135
 1130SOL    HW1 3420   2.935   3.766   1.968 -0.1977 -0.3103 -1.0600
 1130SOL    HW2 3421   2.881   3.886   1.893 -0.2043  0.6973  0.5005
 1131SOL     OW 3422   0.733   0.268   2.655 -0.2608  0.8992 -0.8131
 1131SOL    HW1 3423   0.686   0.230   2.581 -1.3465 -0.9896  0.7576
 1131SOL    HW2 3424   0.665   0.315   2.704  0.4958  2.3608 -1.1095
 1132SOL     OW 3425   3.128   3.795   1.062  0.0925 -0.2756 -0.3455
 1132SOL    HW1 3426   3.108   3.784   0.969  0.3148 -3.0321 -0.1496
 1132SOL    HW2 3427   3.088   3.880   1.085 -0.4824  0.1989 -2.7792
 1133SOL     OW 3428   2.257   3.763   2.359  0.0153  0.3432 -1.1030
 1133SOL    HW1 3429   2.217   3.776   2.445  2.0187  1.1570 -0.2306
 1133SOL    HW2 3430   2.187   3.726   2.305 -0.7933 -1.9873  1.3499
 1134SOL     OW 3431   3.907   2.446   0.572  0.3244 -0.1255 -0.6304
 1134SOL    HW1 3432   3.857   2.384   0.625 -0.7973  0.6253 -0.7908
 1134SOL    HW2 3433   3.879   2.429   0.482  0.0009  0.6032 -0.6771
 1135SOL     OW 3434   2.407   0.072   1.058  0.1432  0.2132 -0.0530
 1135SOL    HW1 3435   2.330   0.043   1.010 -1.6497  1.9292  1.6463
 1135SOL    HW2 3436   2.425   0.000   1.120 -0.2068 -0.1128 -0.3283
 1136SOL     OW 3437   0.837   1.986   3.280  0.4131 -0.2636  0.1289
 1136SOL    HW1 3438   0.835   2.080   3.260  2.8441 -0.4651 -1.4942
 1136SOL    HW2 3439   0.819   1.944   3.196 -0.7667 -1.3007  0.8664
 1137SOL     OW 3440   4.060   1.363   2.289 -0.0962 -0.1311  0.0501
 1137SOL    HW1 3441   4.064   1.268   2.298  2.1477 -0.0276  1.0275
 1137SOL    HW2 3442   4.107   1.381   2.207  0.6548  0.1676  0.5326
 1138SOL     OW 3443   0.188   3.913   1.314  0.1179  0.2188 -0.0803
 1138SOL    HW1 3444   0.191   3.997   1.269  2.6000  0.0954 -0.2875
 1138SOL    HW2 3445   0.099   3.906   1.347 -0.8200  1.8295 -2.0933
 1139SOL     OW 3446   3.324   4.519   2.579 -0.3129 -0.0526 -0.3682
 1139SOL    HW1 3447   3.252   4.457   2.589 -0.5104  0.4089  1.4034
 1139SOL    HW2 3448   3.398   4.477   2.622 -0.0712  0.3407 -0.3946
 1140SOL     OW 3449   0.620   3.723   0.194 -0.1871  0.6223 -0.0611
 1140SOL    HW1 3450   0.595   3.763   0.110  0.8239  1.7971  0.1658
 1140SOL    HW2 3451   0.699   3.673   0.174 -0.1414  0.6210  0.1247
 1141SOL     OW 3452   0.723   4.232   2.075  0.1131 -0.0998 -0.6919
 1141SOL    HW1 3453   0.807   4.194   2.050  0.6624 -0.4396  1.4889
 1141SOL    HW2 3454   0.709   4.203   2.165 -2.4127 -0.1492 -1.0196
 1142SOL     OW 3455   3.966   1.771   0.590  0.2403  0.3475  0.8517
 1142SOL    HW1 3456   3.923   1.856   0.593  2.5247  1.5405  1.4671
 1142SOL    HW2 3457   3.986   1.758   0.497 -2.7543 -1.0134  0.2736
 1143SOL     OW 3458   1.490   1.021   0.535  0.1815 -0.6713  0.4431
 1143SOL    HW1 3459   1.474   1.114   0.514  0.3457 -0.4190  1.3912
 1143SOL    HW2 3460   1.420   0.974   0.489 -0.6692  0.0380  0.9867
 1144SOL     OW 3461   3.078   1.798   2.751 -0.3118  0.4065  0.1254
 1144SOL    HW1 3462   3.132   1.721   2.737 -0.2127  0.7622 -1.5675
 1144SOL    HW2 3463   3.001   1.765   2.798  0.3836 -0.4459  0.7098
 1145SOL     OW 3464   3.029   1.241   1.848 -0.2863 -0.1884  0.1444
 1145SOL    HW1 3465   2.990   1.191   1.776  1.4451  0.4944 -1.3668
 1145SOL    HW2 3466   2.975   1.319   1.856  0.0941  0.2477 -1.2060
 1146SOL     OW 3467   0.641   2.170   1.982  0.2717 -0.3272 -0.8551
 1146SOL    HW1 3468   0.601   2.163   2.069 -0.7239 -0.1327 -1.2790
 1146SOL    HW2 3469   0.715   2.229   1.995  1.4190 -1.9176  0.2691
 1147SOL     OW 3470   3.361   2.943   1.200 -0.1541 -0.3749 -0.2855
 1147SOL    HW1 3471   3.443   2.989   1.214 -0.7562  0.7442 -0.3381
 1147SOL    HW2 3472   3.378   2.883   1.128  0.5717 -0.0607 -0.3794
 1148SOL     OW 3473   2.808   0.407   0.965 -0.2776  0.8517 -0.3964
 1148SOL    HW1 3474   2.797   0.338   0.900 -0.7239 -0.2508  0.7985
 1148SOL    HW2 3475   2.736   0.468   0.948 -0.7526  0.2546 -0.5567
 1149SOL     OW 3476   0.699   3.076   2.578 -0.1937  0.3860  0.2183
 1149SOL    HW1 3477   0.749   3.035   2.648 -0.0605 -0.8883 -0.5894
 1149SOL    HW2 3478   0.665   3.157   2.617  2.7000  1.4963  0.7327
 1150SOL     OW 3479   2.479   0.009   3.164  0.2979  0.4112  0.2470
 1150SOL    HW1 3480   2.547  -0.028   3.221 -0.8990 -0.1205  1.3986
 1150SOL    HW2 3481   2.408  -0.056   3.167 -0.6362  1.3947 -0.1315
 1151SOL     OW 3482   4.054   3.999   2.608  0.0509 -0.3920 -0.4552
 1151SOL    HW1 3483   4.147   3.993   2.585 -0.0080  0.0254 -0.8226
 1151SOL    HW2 3484   4.021   4.072   2.555 -0.1831  0.3536  0.6875
 1152SOL     OW 3485   1.476   2.701   0.766 -0.0179  0.6621 -0.2167
 1152SOL    HW1 3486   1.411   2.667   0.827 -0.1153 -0.3032 -0.8351
 1152SOL    HW2 3487   1.437   2.780   0.730 -0.3729  0.6987  0.2428
 1153SOL     OW 3488   0.925   2.368   1.694  0.0726  0.4786  0.1448
 1153SOL    HW1 3489   1.016   2.379   1.666  0.5970 -0.1678  1.5025
 1153SOL    HW2 3490   0.929   2.376   1.789 -1.5170  1.8239  0.1256
 1154SOL     OW 3491   3.824   3.540   0.821 -0.6741 -0.0795 -0.2274
 1154SOL    HW1 3492   3.813   3.607   0.889  0.2070  1.1990 -1.2893
 1154SOL    HW2 3493   3.856   3.588   0.745 -1.8285 -1.4320 -1.6382
 1155SOL     OW 3494   0.406   1.513   1.670 -0.1577 -0.3815  0.2700
 1155SOL    HW1 3495   0.448   1.597   1.687  0.8452 -0.5713 -1.1014
 1155SOL    HW2 3496   0.333   1.533   1.611  0.2463 -0.4999 -0.2737
 1156SOL     OW 3497   3.120   0.947   3.172  0.0394  0.1215  0.2831
 1156SOL    HW1 3498   3.161   0.909   3.249  2.0733 -0.6123 -1.0620
 1156SOL    HW2 3499   3.190   0.947   3.106 -1.0567  2.5107 -0.9805
 1157SOL     OW 3500   4.390   0.434   2.495  0.4826 -0.5155  0.3538
 1157SOL    HW1 3501   4.388   0.372   2.422  1.1462  0.3206 -0.4002
 1157SOL    HW2 3502   4.468   0.488   2.479 -2.4048  3.6004 -1.6496
 1158SOL     OW 3503   4.390   4.428   2.430  0.1533 -0.1804 -0.0341
 1158SOL    HW1 3504   4.299   4.445   2.456  0.4848 -1.9047  2.5933
 1158SOL    HW2 3505   4.438   4.423   2.512  2.3351 -1.0121 -1.2839
 1159SOL     OW 3506   0.389   3.730   2.490  0.5588  0.1622  0.1308
 1159SOL    HW1 3507   0.354   3.644   2.468  0.8620 -0.3685  1.6209
 1159SOL    HW2 3508   0.399   3.774   2.406 -1.0725 -0.6774 -0.5489
 1160SOL     OW 3509   1.569   2.606   2.697  0.2038  0.1673  0.6569
 1160SOL    HW1 3510   1.480   2.627   2.727 -0.4377 -1.3120 -0.1164
 1160SOL    HW2 3511   1.585   2.669   2.626 -1.5062 -1.4689 -1.3229
 1161SOL     OW 3512   1.216   0.240   2.890 -0.0238  0.3108  0.2270
 1161SOL    HW1 3513   1.238   0.329   2.863  0.8946  0.9173  2.7629
 1161SOL    HW2 3514   1.123   0.244   2.914 -0.5117  0.0586 -1.4741
 1162SOL     OW 3515   0.179   1.233   1.917 -0.1533 -0.0971 -0.1221
 1162SOL    HW1 3516   0.252   1.184   1.955  2.1431  0.2992 -3.6363
 1162SOL    HW2 3517   0.209   1.258   1.830 -4.1591  0.9740 -1.3987
 1163SOL     OW 3518   0.423   3.322   2.704  0.0286  0.2222 -0.0557
 1163SOL    HW1 3519   0.484   3.340   2.632 -0.1931 -0.4646 -0.4287
 1163SOL    HW2 3520   0.386   3.236   2.683  0.4988 -0.3265  1.2663
 1164SOL     OW 3521   1.504   3.957   3.095  0.2472 -0.1676 -0.2606
 1164SOL    HW1 3522   1.433   3.904   3.057  0.6199 -0.6390 -0.3001
 1164SOL    HW2 3523   1.503   4.038   3.043 -0.9875  0.3112  0.4485
 1165SOL     OW 3524   0.981   2.862   1.871 -0.2432  0.0476  0.0260
 1165SOL    HW1 3525   0.910   2.827   1.817  0.6872 -1.2770 -0.3857
 1165SOL    HW2 3526   1.058   2.809   1.848  0.2723 -0.4051  2.4404
 1166SOL     OW 3527   4.560   2.563   1.234 -0.1691  0.7055  0.1592
 1166SOL    HW1 3528   4.576   2.475   1.200 -0.3267  0.8886 -0.3986
 1166SOL    HW2 3529   4.626   2.575   1.302 -0.9396 -0.3306  1.1456
 1167SOL     OW 3530   3.958   3.257   0.649  0.4373 -0.1991  0.2771
 1167SOL    HW1 3531   3.923   3.343   0.669 -3.3235 -1.2197 -1.1056
 1167SOL    HW2 3532   3.981   3.261   0.556 -1.8623 -1.2075 -0.3911
 1168SOL     OW 3533   1.557   1.551   0.145  0.0469  0.1639  0.2964
 1168SOL    HW1 3534   1.640   1.578   0.184 -0.7729  0.6253  1.7865
 1168SOL    HW2 3535   1.575   1.466   0.106  1.4628  0.7034 -0.3023
 1169SOL     OW 3536   0.933   3.920   3.188 -0.1890  0.2157 -0.3382
 1169SOL    HW1 3537   0.945   4.007   3.224  2.5976 -0.3626  0.4160
 1169SOL    HW2 3538   0.921   3.863   3.264 -0.3070 -0.2688 -0.7078
 1170SOL     OW 3539   4.340   4.644   1.859  0.4050 -0.5410 -0.2425
 1170SOL    HW1 3540   4.409   4.579   1.869  1.2416  0.3573  0.0351
 1170SOL    HW2 3541   4.301   4.625   1.774  0.6203 -1.4095 -0.1487
 1171SOL     OW 3542   0.297   0.243   2.142  0.0452  0.2168  0.4069
 1171SOL    HW1 3543   0.264   0.285   2.221  0.4797  1.9581 -0.3080
 1171SOL    HW2 3544   0.376   0.292   2.119  0.4970 -0.8938 -0.5627
 1172SOL     OW 3545   4.358   1.481   1.169  0.0086  0.7997  0.5468
 1172SOL    HW1 3546   4.276   1.433   1.168  1.4397 -1.8298 -0.9020
 1172SOL    HW2 3547   4.386   1.484   1.078  1.6545  1.3776  1.0288
 1173SOL     OW 3548   0.425   1.110   0.457 -1.0995 -0.3737 -0.0035
 1173SOL    HW1 3549   0.520   1.107   0.474 -1.1837 -0.2520  0.5029
 1173SOL    HW2 3550   0.395   1.187   0.506 -1.2546  0.3372 -1.1925
 1174SOL     OW 3551   3.475   0.217   3.211  0.0750  0.3036 -0.0370
 1174SOL    HW1 3552   3.546   0.157   3.237  0.5822  0.7522 -0.3648
 1174SOL    HW2 3553   3.518   0.281   3.154 -0.7908  0.0179 -1.0289
 1175SOL     OW 3554   2.675   2.470   1.291  0.0041  0.6223  0.0364
 1175SOL    HW1 3555   2.767   2.492   1.307 -0.0854  1.5101 -0.6078
 1175SOL    HW2 3556   2.678   2.391   1.236  0.3347 -0.6914  1.8397
 1176SOL     OW 3557   3.665   2.962   1.517  0.0903 -0.2181  0.2510
 1176SOL    HW1 3558   3.663   2.972   1.612  0.2271  0.3022  0.2018
 1176SOL    HW2 3559   3.715   2.882   1.502 -2.1541 -1.7682  0.7072
 1177SOL     OW 3560   0.454   0.842   1.464 -0.1636  0.0579  0.2212
 1177SOL    HW1 3561   0.534   0.791   1.454 -0.6871 -0.4560 -1.6980
 1177SOL    HW2 3562   0.404   0.794   1.530  0.2127 -0.7874 -0.0900
 1178SOL     OW 3563   2.512   1.524   1.406  0.2051 -0.5058 -0.0580
 1178SOL    HW1 3564   2.462   1.547   1.485  0.0820 -2.8239  0.6216
 1178SOL    HW2 3565   2.591   1.481   1.440 -0.1090 -2.0340 -1.1809
 1179SOL     OW 3566   0.387   2.412   2.483 -0.1647 -0.1175  0.0143
 1179SOL    HW1 3567   0.316   2.443   2.426  0.0075 -1.4874 -1.0116
 1179SOL    HW2 3568   0.431   2.491   2.512 -0.3446  0.6657 -1.6984
 1180SOL     OW 3569   0.854   2.946   1.318 -0.3876 -0.0550 -0.3474
 1180SOL    HW1 3570   0.920   2.913   1.379  0.6995  2.8748  0.2417
 1180SOL    HW2 3571   0.777   2.890   1.334  0.9187 -1.5245  1.2673
 1181SOL     OW 3572   2.215   3.407   1.104 -0.4773  0.0916  0.0829
 1181SOL    HW1 3573   2.297   3.421   1.057  0.3220  0.8054  1.6267
 1181SOL    HW2 3574   2.156   3.370   1.038  1.4130 -1.5685 -0.7877
 1182SOL     OW 3575   3.996   1.305   1.802  0.2267 -0.0744 -0.2345
 1182SOL    HW1 3576   3.969   1.215   1.819 -1.8686  0.7982  1.5663
 1182SOL    HW2 3577   4.003   1.311   1.707  3.2861 -2.8231 -0.3467
 1183SOL     OW 3578   1.741   2.868   2.850 -0.4053  0.4775 -0.4187
 1183SOL    HW1 3579   1.779   2.851   2.764  1.6075  1.3558  0.2501
 1183SOL    HW2 3580   1.712   2.959   2.846 -0.3656  0.5001 -0.1934
 1184SOL     OW 3581   1.712   2.392   1.175  0.0589  0.5696  0.4587
 1184SOL    HW1 3582   1.671   2.314   1.138 -1.5134  0.6059  2.0239
 1184SOL    HW2 3583   1.661   2.465   1.139  0.9972  0.8692 -0.3303
 1185SOL     OW 3584   2.835   1.022   1.917  0.0030  0.5207  0.3403
 1185SOL    HW1 3585   2.891   1.004   1.841  0.4590  1.4503  0.4449
 1185SOL    HW2 3586   2.747   1.032   1.879 -0.0505 -0.6396  0.1391
 1186SOL     OW 3587   1.921   4.087   1.777  0.5544  0.7221 -0.1503
 1186SOL    HW1 3588   1.922   4.140   1.857 -0.5952 -0.0212  0.3863
 1186SOL    HW2 3589   1.834   4.047   1.776  1.1279 -0.5636 -0.9384
 1187SOL     OW 3590   4.397   0.472   2.111  0.2243  0.0942  0.4094
 1187SOL    HW1 3591   4.484   0.512   2.117  0.6200 -0.8550  1.5278
 1187SOL    HW2 3592   4.404   0.410   2.038  0.7459 -0.5219  0.9636
 1188SOL     OW 3593   3.003   3.910   0.440  0.6180 -0.6400  0.1410
 1188SOL    HW1 3594   2.966   3.960   0.367 -0.8655 -1.7817  0.0609
 1188SOL    HW2 3595   2.981   3.961   0.518  0.6593 -0.2871 -0.0792
 1189SOL     OW 3596   3.993   2.346   2.714 -0.1305  0.2167 -0.4955
 1189SOL    HW1 3597   4.054   2.413   2.686 -0.2326  0.6099  0.1990
 1189SOL    HW2 3598   4.046   2.285   2.766 -0.4853  1.0954  0.9645
 1190SOL     OW 3599   0.977   2.199   0.876 -0.7193  0.3422  0.4070
 1190SOL    HW1 3600   0.893   2.205   0.829 -1.1750 -2.7462  0.6258
 1190SOL    HW2 3601   0.995   2.289   0.904 -3.5118  1.2625 -0.3843
 1191SOL     OW 3602   2.414   1.502   0.129  0.3792 -0.0871  0.2224
 1191SOL    HW1 3603   2.484   1.556   0.093  0.9239 -0.4421  0.7497
 1191SOL    HW2 3604   2.392   1.441   0.058  1.8221 -1.1419  0.6589
 1192SOL     OW 3605   0.387   4.570   2.259  0.3843  0.0114 -0.6934
 1192SOL    HW1 3606   0.409   4.486   2.301 -0.5640 -0.1659 -0.5385
 1192SOL    HW2 3607   0.296   4.560   2.232  0.8036  0.3025 -2.3602
 1193SOL     OW 3608   1.841   1.890   2.088 -0.0390  0.4882  0.0870
 1193SOL    HW1 3609   1.818   1.806   2.047  1.7256 -0.2435  0.4627
 1193SOL    HW2 3610   1.810   1.956   2.027 -0.0985 -0.4959 -0.9923
 1194SOL     OW 3611   0.988   2.585   0.476  0.1360  0.5406  0.4130
 1194SOL    HW1 3612   0.951   2.660   0.522 -0.2675  1.2788 -1.0659
 1194SOL    HW2 3613   1.004   2.617   0.387  0.2030 -1.0560 -0.1733
 1195SOL     OW 3614   0.326   2.230   0.090 -0.4526  0.2113  0.4475
 1195SOL    HW1 3615   0.321   2.219   0.185 -0.6554  0.1740  0.4313
 1195SOL    HW2 3616   0.420   2.236   0.072 -0.4130  0.1988  0.6477
 1196SOL     OW 3617   2.910   4.378   0.454 -0.2651  0.1161  0.0418
 1196SOL    HW1 3618   2.868   4.460   0.431 -1.5876 -0.0736  1.5749
 1196SOL    HW2 3619   2.850   4.310   0.422  0.4795 -0.2469 -0.6138
 1197SOL     OW 3620   0.173   0.913   3.019 -0.2338  0.5503 -0.1215
 1197SOL    HW1 3621   0.254   0.883   2.979 -0.4210 -0.3957  0.1792
 1197SOL    HW2 3622   0.200   0.977   3.085  0.0906  2.0194 -1.6205
 1198SOL     OW 3623   1.015   1.199   1.412 -0.4253 -0.8006  0.5241
 1198SOL    HW1 3624   0.958   1.124   1.427 -2.6033  0.8117  0.7999
 1198SOL    HW2 3625   1.022   1.206   1.317 -0.7231 -0.9946  0.4879
 1199SOL     OW 3626   0.997   0.338   0.303  0.1971 -0.0735  0.7918
 1199SOL    HW1 3627   0.902   0.337   0.291  0.3831  0.7912 -1.0682
 1199SOL    HW2 3628   1.017   0.251   0.338 -1.2137 -0.5207  0.5536
 1200SOL     OW 3629   2.296   0.533   1.007  0.3619 -0.6187 -0.1449
 1200SOL    HW1 3630   2.266   0.615   1.046 -1.0403 -1.0226 -0.3239
 1200SOL    HW2 3631   2.263   0.465   1.065 -0.7033 -1.1749 -1.3604
 1201SOL     OW 3632   2.705   4.147   2.013 -0.3558  0.6125 -0.1876
 1201SOL    HW1 3633   2.793   4.160   1.977 -0.2075  2.2606  0.6906
 1201SOL    HW2 3634   2.707   4.060   2.052  0.2394 -0.2045 -1.9421
 1202SOL     OW 3635   4.133   3.625   2.080 -0.0050  0.0238 -0.2396
 1202SOL    HW1 3636   4.226   3.649   2.079 -0.3427  1.4301 -0.0966
 1202SOL    HW2 3637   4.125   3.554   2.016  1.0077  0.4965 -0.9084
 1203SOL     OW 3638   1.514   2.651   2.306  0.4304 -0.1688 -0.5029
 1203SOL    HW1 3639   1.544   2.696   2.386  1.0205 -0.5388 -0.5040
 1203SOL    HW2 3640   1.595   2.636   2.257  0.0936 -0.1594 -1.0585
 1204SOL     OW 3641   2.177   4.171   1.137 -0.2369  0.0834  0.4196
 1204SOL    HW1 3642   2.115   4.108   1.102 -0.4806 -0.1863  1.3185
 1204SOL    HW2 3643   2.129   4.218   1.204  0.6080 -0.3493  1.3596
 1205SOL     OW 3644   4.332   0.422   3.017  0.4825 -0.2897 -0.0967
 1205SOL    HW1 3645   4.293   0.510   3.020 -0.4464 -0.6277 -1.4092
 1205SOL    HW2 3646   4.380   0.420   2.935  0.1258 -1.1596 -0.2942
 1206SOL     OW 3647   2.205   0.098   2.485 -0.2272 -0.2911  0.0200
 1206SOL    HW1 3648   2.191   0.079   2.578  0.6067 -2.9788 -0.3419
 1206SOL    HW2 3649   2.299   0.089   2.472  0.2148  3.4048 -0.4936
 1207SOL     OW 3650   4.086   3.160   1.965 -0.5938  0.2358  0.6293
 1207SOL    HW1 3651   4.058   3.193   2.050 -0.4355 -0.1740  0.8449
 1207SOL    HW2 3652   4.016   3.101   1.937 -0.2265 -0.3362  0.8993
 1208SOL     OW 3653   3.695   0.769   0.300 -0.4081 -0.1210  0.2791
 1208SOL    HW1 3654   3.666   0.761   0.209 -1.5541  0.6739  0.5495
 1208SOL    HW2 3655   3.785   0.735   0.300 -1.1537 -2.2996 -0.7001
 1209SOL     OW 3656   1.590   1.788   3.086  0.2882 -0.2324 -0.7228
 1209SOL    HW1 3657   1.669   1.818   3.041  0.4640 -0.0881 -0.3166
 1209SOL    HW2 3658   1.620   1.719   3.144  0.4154  0.9854  0.7175
 1210SOL     OW 3659   2.019   0.450   3.053  0.4304  0.3091 -0.3082
 1210SOL    HW1 3660   2.040   0.542   3.069  0.6387 -0.0811  2.0160
 1210SOL    HW2 3661   2.088   0.401   3.097 -0.7220 -0.9710  0.1684
 1211SOL     OW 3662   4.397   2.189   1.338  0.0922  0.4151 -0.2740
 1211SOL    HW1 3663   4.430   2.110   1.295 -1.8826  0.0678 -1.2631
 1211SOL    HW2 3664   4.342   2.157   1.408  0.0632  0.9411 -0.0518
 1212SOL     OW 3665   4.128   1.543   1.345  0.7133  0.4348 -0.0320
 1212SOL    HW1 3666   4.094   1.607   1.408 -0.7733 -0.1028 -0.2479
 1212SOL    HW2 3667   4.161   1.471   1.398  0.7186  0.5773  0.1569
 1213SOL     OW 3668   2.164   3.433   1.383  0.3907  0.2349  0.1364
 1213SOL    HW1 3669   2.188   3.523   1.406  0.2377  0.2086  0.3972
 1213SOL    HW2 3670   2.150   3.436   1.288  2.4448  0.0263 -0.2257
 1214SOL     OW 3671   0.509   2.240   2.212 -0.1126  0.3952  0.1603
 1214SOL    HW1 3672   0.453   2.315   2.190  0.8182  0.6898 -1.3263
 1214SOL    HW2 3673   0.562   2.271   2.285  0.1226  1.1222 -0.3054
 1215SOL     OW 3674   0.026   2.463   0.411 -0.0226 -0.3619 -0.0697
 1215SOL    HW1 3675   0.062   2.421   0.333 -0.7132 -2.0580  0.4702
 1215SOL    HW2 3676  -0.069   2.460   0.398 -0.1132  2.1203 -0.5114
 1216SOL     OW 3677   3.319   3.472   1.689  0.4340 -0.7391 -0.4630
 1216SOL    HW1 3678   3.360   3.386   1.695 -2.1364 -2.1868 -1.7370
 1216SOL    HW2 3679   3.232   3.460   1.727 -1.5121  0.0959 -4.0928
 1217SOL     OW 3680   1.062   0.447   3.036 -0.3534  0.1833 -0.6182
 1217SOL    HW1 3681   1.052   0.441   2.941  0.1620 -2.1332 -0.5910
 1217SOL    HW2 3682   1.002   0.382   3.071  0.8017 -0.3267  0.5202
 1218SOL     OW 3683   0.320   1.035   2.101 -0.2448  0.0528  0.5920
 1218SOL    HW1 3684   0.296   1.086   2.178 -1.7574  0.7901 -0.3295
 1218SOL    HW2 3685   0.250   0.971   2.091  0.5084 -0.7766  0.4470
 1219SOL     OW 3686   3.876   4.584   2.993  0.4187  0.0309  0.6643
 1219SOL    HW1 3687   3.852   4.631   3.073 -0.2026 -0.1892  0.6143
 1219SOL    HW2 3688   3.944   4.638   2.953 -1.0103  1.4373  0.0676
 1220SOL     OW 3689   0.397   1.022   2.768  0.5342 -0.3660 -0.9076
 1220SOL    HW1 3690   0.412   0.954   2.833 -0.8844 -0.5857 -0.7884
 1220SOL    HW2 3691   0.333   0.984   2.707 -0.7737  1.0540 -0.4826
 1221SOL     OW 3692   2.252   3.982   0.585  0.1976  0.1087  0.5970
 1221SOL    HW1 3693   2.202   4.060   0.611 -2.1175 -1.5057  1.3457
 1221SOL    HW2 3694   2.318   3.971   0.653  0.6097  1.4253  0.4387
 1222SOL     OW 3695   0.699   0.365   0.275  0.0076 -0.2539  0.1626
 1222SOL    HW1 3696   0.677   0.369   0.368 -1.4951 -0.0038 -0.1818
 1222SOL    HW2 3697   0.666   0.281   0.246  0.0650 -0.1345 -0.2502
 1223SOL     OW 3698   4.090   0.840   0.334  0.2943 -0.1391  0.0831
 1223SOL    HW1 3699   4.155   0.808   0.396 -0.3037  0.0364  0.8168
 1223SOL    HW2 3700   4.128   0.920   0.297  1.1820 -0.9090 -0.7009
 1224SOL     OW 3701   4.018   1.721   0.331  0.1706  0.1124  0.1076
 1224SOL    HW1 3702   3.941   1.705   0.277  0.4484  1.3584 -0.6963
 1224SOL    HW2 3703   4.067   1.639   0.328 -1.4678 -0.9792  1.2813
 1225SOL     OW 3704   1.455   2.230   3.193  0.0835 -0.0716  0.1314
 1225SOL    HW1 3705   1.461   2.311   3.142 -0.2067  0.2299  0.5661
 1225SOL    HW2 3706   1.526   2.237   3.257 -0.3368  0.1404  0.5813
 1226SOL     OW 3707   4.195   1.365   3.084 -0.2106 -0.0843 -0.2632
 1226SOL    HW1 3708   4.269   1.316   3.118  0.3124  1.3145  0.6878
 1226SOL    HW2 3709   4.234   1.436   3.034 -0.8357  1.2156  1.0121
 1227SOL     OW 3710   1.007   3.507   3.258  0.1753 -0.8054  0.0636
 1227SOL    HW1 3711   1.066   3.577   3.287 -2.4179  1.7897 -0.4759
 1227SOL    HW2 3712   1.031   3.490   3.167  2.7946 -2.9427  1.0198
 1228SOL     OW 3713   1.686   3.635   2.981  0.5702 -0.0921 -0.5199
 1228SOL    HW1 3714   1.734   3.710   3.016 -0.0850  0.3292 -0.4845
 1228SOL    HW2 3715   1.625   3.674   2.917  1.2713 -0.7658 -1.6278
 1229SOL     OW 3716   3.555   0.831   0.031  0.1928 -0.3988 -0.5778
 1229SOL    HW1 3717   3.481   0.874   0.073  0.5080 -0.1330 -0.2843
 1229SOL    HW2 3718   3.522   0.744   0.006  0.4165 -1.1943  1.6434
 1230SOL     OW 3719   2.723   2.014   3.058 -0.3007 -0.0047  0.3994
 1230SOL    HW1 3720   2.757   2.081   3.118 -1.3625  1.0703 -0.1434
 1230SOL    HW2 3721   2.728   2.056   2.971 -0.9611 -0.6402  0.0465
 1231SOL     OW 3722   4.335   0.980   1.441  0.2935 -0.3418 -0.3409
 1231SOL    HW1 3723   4.352   1.040   1.369 -1.6938  1.5239  0.6202
 1231SOL    HW2 3724   4.387   1.014   1.514  1.9732 -1.9801 -0.6945
 1232SOL     OW 3725   2.360   2.901   0.541  0.2145  0.0903 -0.0338
 1232SOL    HW1 3726   2.320   2.892   0.628 -0.4854  0.7845 -0.2691
 1232SOL    HW2 3727   2.430   2.964   0.553 -2.1192  3.0273 -0.6131
 1233SOL     OW 3728   4.129   1.444   2.560  0.5471 -0.3445 -0.0989
 1233SOL    HW1 3729   4.089   1.418   2.477  0.8996  0.5931 -0.5686
 1233SOL    HW2 3730   4.202   1.501   2.535 -0.9947  2.2308  0.9068
 1234SOL     OW 3731   3.703   2.003   2.018  0.0729 -0.0069  0.0745
 1234SOL    HW1 3732   3.685   1.952   2.098 -2.5691  1.2736  0.4119
 1234SOL    HW2 3733   3.748   1.942   1.960 -1.0240 -2.0709  1.2755
 1235SOL     OW 3734   3.717   3.693   2.112  0.0960  0.2795 -0.0365
 1235SOL    HW1 3735   3.791   3.668   2.168 -0.4157  1.5884  1.2942
 1235SOL    HW2 3736   3.650   3.725   2.173 -0.5292  1.6762 -1.3784
 1236SOL     OW 3737   1.584   4.536   1.509 -0.8674  0.1327  0.3430
 1236SOL    HW1 3738   1.501   4.554   1.552 -0.7809 -0.8551  0.9662
 1236SOL    HW2 3739   1.589   4.440   1.504  0.2154  0.1684  0.3109
 1237SOL     OW 3740   3.499   3.938   2.653  0.3011 -0.0823 -0.3636
 1237SOL    HW1 3741   3.473   3.889   2.731 -0.1849  0.9418  0.1448
 1237SOL    HW2 3742   3.564   4.001   2.685  0.7340 -0.2146 -0.9563
 1238SOL     OW 3743   4.312   1.636   2.453 -0.1960 -0.2924 -0.3201
 1238SOL    HW1 3744   4.353   1.646   2.367  0.1956  0.3798 -0.0728
 1238SOL    HW2 3745   4.324   1.722   2.494  1.0242 -1.0373  0.9928
 1239SOL     OW 3746   2.245   0.240   0.309  0.1639  0.8926  0.7777
 1239SOL    HW1 3747   2.192   0.251   0.231  0.3319 -1.3668  0.2770
 1239SOL    HW2 3748   2.310   0.310   0.304  0.8463  0.1907 -1.7304
 1240SOL     OW 3749   0.755   4.217   1.033 -0.0845  0.0376 -0.2295
 1240SOL    HW1 3750   0.780   4.200   1.124 -0.6288  0.0657 -0.0717
 1240SOL    HW2 3751   0.779   4.137   0.987 -5.0753 -2.5556  0.9636
 1241SOL     OW 3752   0.094   3.487   3.007  0.1332  0.3126  0.0187
 1241SOL    HW1 3753   0.071   3.395   2.993 -2.5718  0.8353  0.4772
 1241SOL    HW2 3754   0.030   3.536   2.956  0.4509  1.9550  1.1007
 1242SOL     OW 3755   3.134   4.603   0.376 -0.1702  0.3293  0.0835
 1242SOL    HW1 3756   3.116   4.528   0.433 -0.1002  0.7081  0.6046
 1242SOL    HW2 3757   3.196   4.568   0.311 -1.2364 -0.4503 -0.5450
 1243SOL     OW 3758   0.251   1.153   2.332 -0.2120 -0.8644  0.6040
 1243SOL    HW1 3759   0.205   1.110   2.404 -0.5281 -0.5031  0.6178
 1243SOL    HW2 3760   0.343   1.156   2.360 -0.5469  0.6041  1.6496
 1244SOL     OW 3761   3.775   3.695   1.353 -0.2913 -0.6875 -0.0806
 1244SOL    HW1 3762   3.800   3.603   1.353 -1.1772 -0.9340  0.0619
 1244SOL    HW2 3763   3.680   3.695   1.340 -0.2136  0.2311 -0.7589
 1245SOL     OW 3764   3.270   3.072   2.703 -0.3242 -0.8777  0.1791
 1245SOL    HW1 3765   3.197   3.121   2.665 -0.5872  0.0603  1.7782
 1245SOL    HW2 3766   3.273   3.101   2.795  3.8420  1.4414 -0.3917
 1246SOL     OW 3767   2.764   0.220   2.891 -0.8668 -0.0362 -0.3528
 1246SOL    HW1 3768   2.691   0.250   2.945 -1.4988 -2.2748  0.1517
 1246SOL    HW2 3769   2.841   0.257   2.933 -1.5719  0.7263  0.3007
 1247SOL     OW 3770   1.214   3.190   2.136  0.4254 -0.2622 -0.2896
 1247SOL    HW1 3771   1.130   3.162   2.099 -0.0349  1.3731 -0.5479
 1247SOL    HW2 3772   1.267   3.110   2.137 -1.3249 -1.4847  0.4806
 1248SOL     OW 3773   0.828   0.136   1.540 -0.1842  0.1376 -0.3806
 1248SOL    HW1 3774   0.858   0.155   1.452  1.8091  0.4018  0.3086
 1248SOL    HW2 3775   0.907   0.137   1.594 -1.0927 -1.7285  1.1307
 1249SOL     OW 3776   4.509   2.862   1.999 -0.1008  0.0737  0.3692
 1249SOL    HW1 3777   4.471   2.950   1.998  0.1130  0.1601 -0.3332
 1249SOL    HW2 3778   4.603   2.876   2.003  0.0303 -0.0779 -1.3330
 1250SOL     OW 3779   4.418   3.586   2.069 -0.1327  0.0085 -0.1765
 1250SOL    HW1 3780   4.512   3.604   2.063 -0.4483  1.8710  0.0064
 1250SOL    HW2 3781   4.412   3.491   2.065  1.8316 -0.2055  0.6561
 1251SOL     OW 3782   1.014   3.170   2.716 -0.5766 -0.4925 -0.2767
 1251SOL    HW1 3783   1.025   3.227   2.641  1.0347 -0.1018  0.2195
 1251SOL    HW2 3784   0.919   3.160   2.725 -0.8369  0.7432 -1.3804
 1252SOL     OW 3785   4.013   1.250   1.329 -0.7857  0.1452  0.0880
 1252SOL    HW1 3786   4.070   1.294   1.266 -1.4106 -0.7934 -1.1930
 1252SOL    HW2 3787   3.947   1.315   1.352 -0.0721  0.7630  0.4398
 1253SOL     OW 3788   0.342   3.434   1.742  0.2799 -0.7135 -0.2167
 1253SOL    HW1 3789   0.319   3.522   1.773 -0.7599 -1.3151  0.8039
 1253SOL    HW2 3790   0.323   3.436   1.648  0.2142  0.1257 -0.1978
 1254SOL     OW 3791   4.593   2.195   2.779 -0.1905 -0.2701  0.0238
 1254SOL    HW1 3792   4.660   2.176   2.714  1.5181  1.1811  1.2693
 1254SOL    HW2 3793   4.592   2.119   2.836  1.6667  0.3600  0.9721
 1255SOL     OW 3794   2.252   3.105   3.023  0.0580 -0.8549  0.0191
 1255SOL    HW1 3795   2.161   3.075   3.027 -0.2321  0.0506  0.4223
 1255SOL    HW2 3796   2.302   3.037   3.069 -0.8121  0.1171  2.5371
 1256SOL     OW 3797   1.711   1.503   1.009  0.9358 -0.0671  0.1803
 1256SOL    HW1 3798   1.776   1.522   1.077  0.7722  0.8802  0.0951
 1256SOL    HW2 3799   1.627   1.521   1.052  0.7674 -0.5984  0.0775
 1257SOL     OW 3800   4.459   0.413   0.558 -0.2062 -0.5152 -0.9753
 1257SOL    HW1 3801   4.402   0.338   0.578  0.1337 -0.6784 -0.6085
 1257SOL    HW2 3802   4.400   0.489   0.562 -0.7444 -0.8416 -2.2698
 1258SOL     OW 3803   0.742   3.066   0.292  0.3455 -0.6483  0.1619
 1258SOL    HW1 3804   0.703   3.122   0.360 -0.9302  0.0629 -1.0911
 1258SOL    HW2 3805   0.764   2.985   0.337 -1.1638 -0.4748  1.2791
 1259SOL     OW 3806   0.279   4.127   1.505  0.3247  0.0410  0.0920
 1259SOL    HW1 3807   0.370   4.118   1.531  0.3141  0.4334  0.2783
 1259SOL    HW2 3808   0.283   4.155   1.413  0.4232  1.1568  0.4227
 1260SOL     OW 3809   2.322   1.980   0.129  0.4734 -0.1902 -0.3180
 1260SOL    HW1 3810   2.293   1.890   0.142  1.1629 -0.2760  0.7633
 1260SOL    HW2 3811   2.279   2.030   0.198 -0.4110  0.4490 -1.2995
 1261SOL     OW 3812   1.485   1.902   2.842 -0.0673  0.0625  0.3053
 1261SOL    HW1 3813   1.502   1.868   2.930 -0.1254  0.7418  0.5883
 1261SOL    HW2 3814   1.419   1.970   2.855 -0.8774 -0.5580 -0.4059
 1262SOL     OW 3815   1.936   1.682   1.774 -0.1216 -0.0930  0.0088
 1262SOL    HW1 3816   1.850   1.643   1.760 -0.2021  0.0879 -0.0132
 1262SOL    HW2 3817   1.925   1.774   1.749 -0.0115  0.0108  0.3291
 1263SOL     OW 3818   2.840   0.212   0.231  0.4872 -0.1204  0.2624
 1263SOL    HW1 3819   2.844   0.122   0.197  1.7433  0.1181 -0.2931
 1263SOL    HW2 3820   2.930   0.229   0.261  0.2619  0.9629  0.3463
 1264SOL     OW 3821   4.462   3.548   2.466 -0.1480  0.2204 -0.2761
 1264SOL    HW1 3822   4.546   3.550   2.512  0.1470  1.8549 -0.8108
 1264SOL    HW2 3823   4.466   3.469   2.413  2.0617  1.3614 -1.9937
 1265SOL     OW 3824   3.176   3.003   2.033 -0.0857 -0.6481 -0.1622
 1265SOL    HW1 3825   3.167   3.073   2.097  1.8708  0.1571 -0.6942
 1265SOL    HW2 3826   3.191   2.924   2.086 -0.7429 -0.4113  0.3929
 1266SOL     OW 3827   3.760   4.193   1.678 -0.1534 -0.2528 -0.0345
 1266SOL    HW1 3828   3.697   4.157   1.740 -1.4915 -0.7305 -1.5907
 1266SOL    HW2 3829   3.765   4.127   1.609  0.3963  0.7585 -0.9958
 1267SOL     OW 3830   2.331   1.232   2.088  0.4790  0.8912  0.0138
 1267SOL    HW1 3831   2.298   1.267   2.005 -1.2098  0.6569  0.5351
 1267SOL    HW2 3832   2.324   1.306   2.149 -1.1000  0.3023  0.6111
 1268SOL     OW 3833   2.469   3.847   0.140  0.0921 -0.1367  0.1585
 1268SOL    HW1 3834   2.441   3.915   0.201 -0.3071 -0.6416  0.5503
 1268SOL    HW2 3835   2.558   3.872   0.114 -0.6248  1.4027 -0.9588
 1269SOL     OW 3836   1.220   3.986   2.051 -1.2999  0.3401  0.8418
 1269SOL    HW1 3837   1.309   4.016   2.037 -1.2537 -1.0467 -3.1066
 1269SOL    HW2 3838   1.227   3.924   2.124  1.0288  0.0042  0.4041
 1270SOL     OW 3839   0.105   4.279   0.073  0.1547  0.0090  0.2863
 1270SOL    HW1 3840   0.013   4.252   0.073  0.9817 -3.3705  2.5274
 1270SOL    HW2 3841   0.131   4.273  -0.019 -1.8523  1.2981 -0.4407
 1271SOL     OW 3842   0.227   0.071   1.479  0.4228 -0.4380  0.4888
 1271SOL    HW1 3843   0.147   0.074   1.426 -1.7608  0.0373  3.5935
 1271SOL    HW2 3844   0.277   0.148   1.452 -0.7453 -0.0422 -0.6205
 1272SOL     OW 3845   3.121   2.361   0.458 -0.1744  0.6594  0.6206
 1272SOL    HW1 3846   3.135   2.355   0.552 -0.4386 -1.3053  0.5796
 1272SOL    HW2 3847   3.208   2.351   0.420 -0.3882 -2.2021  0.6261
 1273SOL     OW 3848   3.660   2.896   1.777 -0.5635  0.3511  0.1293
 1273SOL    HW1 3849   3.690   2.805   1.786  1.9883  1.1856  0.7924
 1273SOL    HW2 3850   3.584   2.902   1.836 -0.0460 -1.0536  0.9864
 1274SOL     OW 3851   3.037   2.619   2.141 -0.6362  0.6636  0.7866
 1274SOL    HW1 3852   3.035   2.567   2.060 -0.1645  1.0322  0.5338
 1274SOL    HW2 3853   2.989   2.699   2.119  0.5541  1.3159  0.4706
 1275SOL     OW 3854   4.536   0.595   1.158  0.0860 -0.2610  0.3165
 1275SOL    HW1 3855   4.515   0.550   1.076 -0.4798  0.7884 -0.1232
 1275SOL    HW2 3856   4.547   0.686   1.133 -2.6956  0.5732  1.7639
 1276SOL     OW 3857   1.482   3.021   2.975 -0.2913 -0.2335 -0.0587
 1276SOL    HW1 3858   1.526   3.104   2.994  0.4094 -0.2825 -1.3667
 1276SOL    HW2 3859   1.489   2.971   3.057 -2.2640  1.6031  1.3625
 1277SOL     OW 3860   3.377   1.412   2.570 -0.4423  0.7126 -0.3081
 1277SOL    HW1 3861   3.421   1.492   2.542  1.0533  0.4438  1.1344
 1277SOL    HW2 3862   3.334   1.379   2.491  2.9661  0.3305 -2.1991
 1278SOL     OW 3863   3.083   2.356   1.505  0.4817  0.4302  0.4130
 1278SOL    HW1 3864   2.998   2.345   1.547  0.4662 -1.5969 -0.0512
 1278SOL    HW2 3865   3.073   2.313   1.420  2.1364 -0.4571  0.6200
 1279SOL     OW 3866   3.245   0.130   3.052  0.5344 -0.5931 -0.3241
 1279SOL    HW1 3867   3.249   0.218   3.090  1.7212 -0.4588 -0.7107
 1279SOL    HW2 3868   3.282   0.140   2.964 -0.1719 -1.3086 -0.7145
 1280SOL     OW 3869   2.630   0.673   1.514 -0.2787 -0.3047 -0.2729
 1280SOL    HW1 3870   2.547   0.645   1.552  0.2335 -0.1033  1.0557
 1280SOL    HW2 3871   2.609   0.691   1.422 -1.8578  0.3568  0.1687
 1281SOL     OW 3872   2.090   3.776   3.039 -0.0260 -0.5191 -0.6323
 1281SOL    HW1 3873   2.088   3.857   3.090  0.2672 -0.8146 -0.1276
 1281SOL    HW2 3874   2.172   3.780   2.991  0.9394 -1.3387  0.8398
 1282SOL     OW 3875   2.623   2.651   1.946  0.2347  0.3518  0.1480
 1282SOL    HW1 3876   2.650   2.741   1.928  0.1252 -0.0190 -2.2066
 1282SOL    HW2 3877   2.687   2.597   1.900 -1.8361 -0.6349 -1.8240
 1283SOL     OW 3878   1.572   4.085   1.159 -0.0123  0.7820  0.3674
 1283SOL    HW1 3879   1.540   4.130   1.081  0.8976  0.7291 -0.0553
 1283SOL    HW2 3880   1.638   4.024   1.126  1.0557  1.4155  1.2486
 1284SOL     OW 3881   1.980   3.334   2.865  0.0842  0.3144 -0.1776
 1284SOL    HW1 3882   2.003   3.359   2.955  0.9061 -0.7706 -0.0556
 1284SOL    HW2 3883   1.937   3.411   2.829 -1.1882  0.4472  1.4702
 1285SOL     OW 3884   2.689   1.373   1.005  0.3600  0.1724  0.2794
 1285SOL    HW1 3885   2.728   1.389   0.919 -1.4610 -0.7976 -0.8181
 1285SOL    HW2 3886   2.640   1.453   1.024  1.9581  0.9767  1.1620
 1286SOL     OW 3887   0.158   3.306   1.209 -0.2971  0.4130 -0.1486
 1286SOL    HW1 3888   0.239   3.264   1.182 -0.9271 -0.9769  0.0100
 1286SOL    HW2 3889   0.148   3.283   1.301 -0.0746  1.9274  0.2749
 1287SOL     OW 3890   1.648   2.347   1.887  0.6566 -0.1357 -0.4414
 1287SOL    HW1 3891   1.663   2.440   1.907 -0.0913  0.1159 -1.0118
 1287SOL    HW2 3892   1.720   2.323   1.829  2.1725 -0.5549  1.4829
 1288SOL     OW 3893   3.559   0.440   1.187 -0.9395  0.4430 -0.4393
 1288SOL    HW1 3894   3.634   0.479   1.143  0.0417 -1.8495 -0.9388
 1288SOL    HW2 3895   3.593   0.415   1.273 -1.8752  1.6537  0.3220
 1289SOL     OW 3896   0.395   3.427   1.436  0.0894 -0.0060  0.0219
 1289SOL    HW1 3897   0.345   3.461   1.361 -0.8459  0.3700  0.7947
 1289SOL    HW2 3898   0.486   3.444   1.413 -0.1193 -0.7545 -1.4444
 1290SOL     OW 3899   3.856   1.394   2.716 -0.2213  0.2840  1.3283
 1290SOL    HW1 3900   3.887   1.386   2.626 -0.3391  3.9280  0.8292
 1290SOL    HW2 3901   3.920   1.452   2.758 -1.4666  0.5828  2.9035
 1291SOL     OW 3902   2.938   2.531   1.293  0.2643  0.3040 -0.6550
 1291SOL    HW1 3903   3.013   2.502   1.346 -0.1107 -0.4636 -0.5349
 1291SOL    HW2 3904   2.975   2.544   1.206  0.5445 -0.0685 -0.5970
 1292SOL     OW 3905   3.060   2.851   1.799 -0.3529  0.1352  0.5165
 1292SOL    HW1 3906   3.017   2.768   1.820 -1.0407  0.6709  1.2783
 1292SOL    HW2 3907   3.093   2.882   1.884  1.0318  0.0334  0.0470
 1293SOL     OW 3908   2.131   0.087   2.929  0.0106  0.2252  0.0420
 1293SOL    HW1 3909   2.096   0.160   2.877  0.4537  1.5930  1.5760
 1293SOL    HW2 3910   2.164   0.025   2.864  0.8375  2.0058 -1.3289
 1294SOL     OW 3911   0.004   4.094   2.397 -0.0474  0.0189  0.4705
 1294SOL    HW1 3912  -0.042   4.146   2.463  0.3203  0.2692  0.5332
 1294SOL    HW2 3913   0.003   4.005   2.431 -0.2627  0.0674  0.5927
 1295SOL     OW 3914   4.077   0.211   2.456 -0.5830  0.1582  0.3716
 1295SOL    HW1 3915   4.154   0.250   2.416 -1.5594  2.0633  0.2369
 1295SOL    HW2 3916   4.015   0.202   2.384 -1.4484  1.2472  0.9545
 1296SOL     OW 3917   0.825   2.304   0.026 -0.1193  0.1146 -0.0894
 1296SOL    HW1 3918   0.833   2.340  -0.062 -1.7374 -0.3549 -0.4572
 1296SOL    HW2 3919   0.864   2.217   0.020  1.9227  0.9492  0.2882
 1297SOL     OW 3920   1.590   1.374   1.636 -0.4420 -0.5936 -0.2438
 1297SOL    HW1 3921   1.623   1.286   1.653  0.8973 -0.3573 -1.4285
 1297SOL    HW2 3922   1.497   1.370   1.657 -0.6939 -2.6588 -1.5533
 1298SOL     OW 3923   1.137   0.526   0.450  0.8512 -0.4210  0.4469
 1298SOL    HW1 3924   1.067   0.468   0.418 -1.1644  1.5229  1.1191
 1298SOL    HW2 3925   1.208   0.514   0.388 -0.2953 -2.0220 -0.6333
 1299SOL     OW 3926   3.910   0.200   0.631  0.7377  0.7404 -0.1430
 1299SOL    HW1 3927   3.967   0.138   0.585  0.3938  1.9677 -2.3705
 1299SOL    HW2 3928   3.855   0.145   0.687  3.5491 -0.5354  1.5707
 1300SOL     OW 3929   2.909   2.536   2.960 -0.2630 -0.5508  0.1022
 1300SOL    HW1 3930   2.974   2.604   2.978  1.8833 -2.3722 -0.3035
 1300SOL    HW2 3931   2.853   2.573   2.892  0.7777  0.8363 -0.0287
 1301SOL     OW 3932   3.065   2.422   2.659  0.4551  0.0291 -0.3865
 1301SOL    HW1 3933   2.993   2.376   2.616 -0.8414  0.0870  1.5644
 1301SOL    HW2 3934   3.117   2.458   2.588 -1.3119 -0.2265 -1.8800
 1302SOL     OW 3935   3.225   2.938   0.874 -0.7274  0.0281 -0.2155
 1302SOL    HW1 3936   3.159   2.950   0.942  0.5188  0.2264  0.9962
 1302SOL    HW2 3937   3.294   2.887   0.916  0.2377  0.4785 -1.2139
 1303SOL     OW 3938   1.304   2.430   0.226 -0.3077 -0.2370  0.3658
 1303SOL    HW1 3939   1.335   2.388   0.307  1.9839 -2.3623 -1.4777
 1303SOL    HW2 3940   1.254   2.361   0.182  1.8007 -0.5027 -1.7792
 1304SOL     OW 3941   3.919   3.952   0.143  0.5609  0.1591  0.1458
 1304SOL    HW1 3942   3.902   3.887   0.075 -1.5710  2.4600 -1.7670
 1304SOL    HW2 3943   3.870   3.922   0.219  0.0010 -0.6889 -0.5338
 1305SOL     OW 3944   0.553   4.419   3.170  0.1687 -0.2703 -0.2662
 1305SOL    HW1 3945   0.605   4.455   3.099  0.9522  1.1308  0.9604
 1305SOL    HW2 3946   0.470   4.468   3.166  1.6429  2.8023  2.1097
 1306SOL     OW 3947   3.224   4.203   1.731  0.1544  0.5093 -0.0546
 1306SOL    HW1 3948   3.143   4.202   1.679 -0.5759 -1.1076  1.0771
 1306SOL    HW2 3949   3.217   4.283   1.784 -0.2046  0.9130 -0.6912
 1307SOL     OW 3950   2.274   0.702   0.725 -0.4276 -0.0408 -0.7289
 1307SOL    HW1 3951   2.211   0.748   0.669 -1.3594 -0.0883  0.2508
 1307SOL    HW2 3952   2.229   0.621   0.750 -0.4757  0.4536  0.9249
 1308SOL     OW 3953   3.117   2.819   1.262 -0.1303 -0.1333  0.2396
 1308SOL    HW1 3954   3.087   2.811   1.353 -0.8689  0.5812  0.0776
 1308SOL    HW2 3955   3.198   2.871   1.268  0.2732 -0.7914  0.5546
 1309SOL     OW 3956   2.251   0.619   1.294 -0.0851 -0.2402  0.2891
 1309SOL    HW1 3957   2.202   0.627   1.375 -0.1499  0.8407  0.1545
 1309SOL    HW2 3958   2.308   0.543   1.307 -1.8127 -1.5955  0.4229
 1310SOL     OW 3959   2.087   3.873   1.695 -0.0436 -0.2774 -0.1870
 1310SOL    HW1 3960   2.083   3.844   1.603 -1.4341  0.6659 -0.4622
 1310SOL    HW2 3961   2.022   3.943   1.700  1.2412  0.8773  1.1169
 1311SOL     OW 3962   4.607   3.232   1.772 -0.9827  0.4614  0.1197
 1311SOL    HW1 3963   4.519   3.203   1.746 -0.6958  0.3640 -0.7969
 1311SOL    HW2 3964   4.633   3.293   1.703 -0.7369  1.2960  0.9335
 1312SOL     OW 3965   0.546   2.471   0.270  0.2839 -0.0823  0.2568
 1312SOL    HW1 3966   0.633   2.434   0.283  0.1728 -0.5998 -0.4221
 1312SOL    HW2 3967   0.556   2.564   0.292  0.9629 -0.1702  0.3467
 1313SOL     OW 3968   3.415   0.591   0.710 -0.6979 -0.0514  0.0328
 1313SOL    HW1 3969   3.335   0.643   0.700  0.2486  1.0582 -2.3846
 1313SOL    HW2 3970   3.463   0.636   0.779 -2.0839 -0.7265  1.5180
 1314SOL     OW 3971   2.883   1.699   0.726 -0.5012 -0.1850  0.4926
 1314SOL    HW1 3972   2.876   1.611   0.690 -0.3322  0.4328 -1.1139
 1314SOL    HW2 3973   2.941   1.689   0.802 -1.0640 -1.5659  0.7702
 1315SOL     OW 3974   2.077   0.333   0.119  0.7044  0.1125  0.1122
 1315SOL    HW1 3975   2.024   0.283   0.056  2.2819 -0.4745 -0.8136
 1315SOL    HW2 3976   2.082   0.421   0.082 -0.3564  0.4246  0.6775
 1316SOL     OW 3977   2.082   4.305   1.341  0.1528 -0.5583 -0.0462
 1316SOL    HW1 3978   2.053   4.393   1.320  0.0019 -0.8932 -1.3059
 1316SOL    HW2 3979   2.145   4.317   1.412  1.5164  0.7406 -1.4084
 1317SOL     OW 3980   1.965   1.547   1.462 -0.4912 -0.5960 -0.0901
 1317SOL    HW1 3981   1.966   1.603   1.540 -2.4243 -0.0434 -0.4096
 1317SOL    HW2 3982   2.016   1.470   1.488 -3.1232 -1.6284  2.7094
 1318SOL     OW 3983   2.886   1.460   1.821  0.5759  0.1195  0.4830
 1318SOL    HW1 3984   2.874   1.498   1.734  0.4185  2.5934  1.5127
 1318SOL    HW2 3985   2.797   1.438   1.849  0.4646  0.6281  0.5476
 1319SOL     OW 3986   4.202   1.484   0.767 -0.5330  0.1867 -0.4473
 1319SOL    HW1 3987   4.201   1.580   0.762  1.3061  0.1950 -1.3477
 1319SOL    HW2 3988   4.272   1.464   0.829  0.3903 -0.5713 -1.6862
 1320SOL     OW 3989   3.573   2.353   2.381  0.5079 -0.2004 -0.5734
 1320SOL    HW1 3990   3.531   2.352   2.295  1.4354  0.9937 -1.0737
 1320SOL    HW2 3991   3.539   2.275   2.425 -0.9270 -0.1810 -1.5553
 1321SOL     OW 3992   2.690   3.151   0.138  0.5477  0.2398  0.0225
 1321SOL    HW1 3993   2.659   3.200   0.061 -0.7132  0.4650  0.6488
 1321SOL    HW2 3994   2.617   3.093   0.160  1.5602 -1.0981  0.0184
 1322SOL     OW 3995   1.928   2.679   1.216  0.0907  0.1055  0.5389
 1322SOL    HW1 3996   1.849   2.701   1.266 -0.0632  1.0270 -0.0845
 1322SOL    HW2 3997   1.997   2.673   1.282 -0.3223  0.1994  0.9894
 1323SOL     OW 3998   1.162   3.483   2.418  0.1373 -0.2185 -0.0876
 1323SOL    HW1 3999   1.125   3.394   2.420  0.1561 -0.4448 -3.3681
 1323SOL    HW2 4000   1.250   3.471   2.383 -0.2934  1.1228 -1.7825
 1324SOL     OW 4001   3.781   3.969   1.498  0.3563  0.0836  0.0187
 1324SOL    HW1 4002   3.750   3.907   1.564 -0.4520 -0.2617 -0.6824
 1324SOL    HW2 4003   3.829   3.916   1.435  2.5161  0.6053  1.1063
 1325SOL     OW 4004   4.243   2.887   0.907  0.4266 -0.5461  0.4729
 1325SOL    HW1 4005   4.168   2.942   0.884  0.4186 -0.4541  0.7160
 1325SOL    HW2 4006   4.314   2.919   0.852  0.5548  0.0433  0.9674
 1326SOL     OW 4007   2.568   4.538   2.547 -0.3133  0.2425  0.0817
 1326SOL    HW1 4008   2.621   4.583   2.614  0.3896 -0.1232 -0.2224
 1326SOL    HW2 4009   2.541   4.608   2.487 -0.9705  0.5782  0.7492
 1327SOL     OW 4010   3.378   1.740   1.405  0.1953  0.3494  0.0144
 1327SOL    HW1 4011   3.463   1.782   1.391  0.7676 -0.5844  0.5959
 1327SOL    HW2 4012   3.372   1.675   1.335  0.3465 -0.1618  0.4692
 1328SOL     OW 4013   0.581   3.587   0.897  0.2691  0.0317 -0.2539
 1328SOL    HW1 4014   0.503   3.600   0.952  0.3338  1.4134 -0.4381
 1328SOL    HW2 4015   0.547   3.587   0.807  0.5064  0.9918 -0.3517
 1329SOL     OW 4016   0.526   0.539   0.472 -0.0258  0.4042  0.1741
 1329SOL    HW1 4017   0.479   0.456   0.475  1.4145 -0.4128  0.7674
 1329SOL    HW2 4018   0.567   0.547   0.558  2.4699  0.1377 -0.9035
 1330SOL     OW 4019   3.415   4.273   2.436  0.3202  0.9127  0.1056
 1330SOL    HW1 4020   3.394   4.180   2.441 -0.3273  1.0401 -0.1551
 1330SOL    HW2 4021   3.474   4.288   2.510  1.0676  0.1378 -0.3191
 1331SOL     OW 4022   2.736   0.232   0.735 -0.0031  0.2675 -0.0700
 1331SOL    HW1 4023   2.736   0.224   0.639 -0.8578 -2.5247  0.0901
 1331SOL    HW2 4024   2.656   0.187   0.763  1.2945 -0.8560  2.0634
 1332SOL     OW 4025   2.233   1.989   1.504  0.6921 -0.4021 -0.0633
 1332SOL    HW1 4026   2.177   2.064   1.483  0.8433 -0.0903  0.6253
 1332SOL    HW2 4027   2.202   1.920   1.446 -0.1963 -0.1400  0.0827
 1333SOL     OW 4028   3.529   0.386   1.918  0.4844 -0.2958 -0.7371
 1333SOL    HW1 4029   3.483   0.310   1.881 -0.4430 -0.0381 -0.1670
 1333SOL    HW2 4030   3.463   0.455   1.918  0.9137  0.1211  0.0122
 1334SOL     OW 4031   0.144   1.083   1.305 -0.0756 -0.1762  0.0845
 1334SOL    HW1 4032   0.151   1.136   1.225 -1.8939  1.8516  1.1436
 1334SOL    HW2 4033   0.079   1.016   1.284  0.2264 -0.3113 -0.4369
 1335SOL     OW 4034   3.526   3.194   1.005  0.5703  0.2493 -0.1210
 1335SOL    HW1 4035   3.437   3.231   1.008  0.7872  1.0244 -1.9757
 1335SOL    HW2 4036   3.520   3.124   0.939  1.3334  0.3245 -0.2729
 1336SOL     OW 4037   0.460   2.913   3.117 -0.2559 -0.7527 -0.7747
 1336SOL    HW1 4038   0.443   2.979   3.185  0.0316 -0.4042 -1.0360
 1336SOL    HW2 4039   0.548   2.881   3.135 -0.0218 -0.3719 -1.2140
 1337SOL     OW 4040   3.950   2.671   1.953 -0.2902  0.1280 -0.2486
 1337SOL    HW1 4041   3.999   2.751   1.970  0.3841 -0.5653  1.3754
 1337SOL    HW2 4042   3.894   2.660   2.030 -0.8259 -0.6203 -0.7308
 1338SOL     OW 4043   3.669   1.472   0.481 -0.5301 -0.1756 -0.0921
 1338SOL    HW1 4044   3.711   1.407   0.536  1.6687  1.9459  0.9323
 1338SOL    HW2 4045   3.625   1.531   0.543 -0.9727  0.3167 -0.8542
 1339SOL     OW 4046   0.790   1.539   0.642 -0.1547 -0.6069  0.3363
 1339SOL    HW1 4047   0.866   1.501   0.598 -0.8232 -2.0799  0.3956
 1339SOL    HW2 4048   0.805   1.633   0.638  1.9503 -0.8592  0.8580
 1340SOL     OW 4049   1.824   0.541   2.244  0.3754 -0.5967  0.5756
 1340SOL    HW1 4050   1.785   0.518   2.327 -0.2415 -1.7311 -0.0085
 1340SOL    HW2 4051   1.753   0.532   2.180  0.6695  0.8502 -0.0070
 1341SOL     OW 4052   4.251   3.215   2.285  0.8990  0.2979 -0.1222
 1341SOL    HW1 4053   4.170   3.191   2.240  1.1738  0.0057 -0.4788
 1341SOL    HW2 4054   4.226   3.285   2.345  0.6066  1.0214 -1.0610
 1342SOL     OW 4055   1.907   3.499   1.039  0.2998 -0.7415 -0.1684
 1342SOL    HW1 4056   1.822   3.464   1.014 -0.7274  1.2454  0.3296
 1342SOL    HW2 4057   1.928   3.456   1.122 -0.7854 -0.4219  0.2854
 1343SOL     OW 4058   3.582   3.212   0.096  0.3632  0.2850  0.4668
 1343SOL    HW1 4059   3.518   3.280   0.116 -0.2387 -0.6686  1.9354
 1343SOL    HW2 4060   3.631   3.201   0.177  3.6340  2.1621 -1.0454
 1344SOL     OW 4061   3.643   2.951   3.036 -0.1256  0.1441 -0.4273
 1344SOL    HW1 4062   3.726   2.997   3.049  0.1592 -0.0216 -1.6019
 1344SOL    HW2 4063   3.665   2.877   2.980 -0.9612 -0.2562 -0.2329
 1345SOL     OW 4064   3.655   1.958   0.644 -0.1040 -0.1184  0.4109
 1345SOL    HW1 4065   3.594   2.018   0.602 -0.9273 -0.5428  0.9725
 1345SOL    HW2 4066   3.741   1.998   0.631  0.1419 -1.5005 -4.0596
 1346SOL     OW 4067   1.998   4.046   0.963 -0.4892  0.4318 -0.0879
 1346SOL    HW1 4068   1.924   4.057   1.022 -0.3260 -1.2772  0.4837
 1346SOL    HW2 4069   1.957   4.039   0.876 -1.0303 -0.5786  0.2285
 1347SOL     OW 4070   0.550   1.286   0.256 -0.4645  1.0330  0.1768
 1347SOL    HW1 4071   0.551   1.292   0.160  1.2734  1.0265  0.1609
 1347SOL    HW2 4072   0.484   1.220   0.275  0.3526 -0.2331 -1.1355
 1348SOL     OW 4073   2.359   3.050   1.982  0.2724  0.0438 -0.2323
 1348SOL    HW1 4074   2.297   2.998   2.032  0.8298 -1.1275 -0.7160
 1348SOL    HW2 4075   2.432   3.064   2.042  0.0282  0.4457 -0.0314
 1349SOL     OW 4076   4.272   1.806   2.774 -0.4567  0.5101  0.1082
 1349SOL    HW1 4077   4.193   1.821   2.722 -1.3354 -0.3554  1.1100
 1349SOL    HW2 4078   4.344   1.819   2.714 -1.4407 -1.5656 -1.6666
 1350SOL     OW 4079   1.452   0.189   0.956  0.5207  0.7777  0.5413
 1350SOL    HW1 4080   1.494   0.268   0.925  2.5637 -0.0229  1.1133
 1350SOL    HW2 4081   1.474   0.184   1.049  0.6214 -0.5600  0.4744
 1351SOL     OW 4082   3.642   2.996   1.264 -0.5950 -0.6456  0.2642
 1351SOL    HW1 4083   3.714   3.041   1.220 -1.7095 -0.1877 -1.1411
 1351SOL    HW2 4084   3.658   3.012   1.357  0.8306 -0.1330 -0.0324
 1352SOL     OW 4085   2.177   0.044   0.874  0.3287  0.4676 -0.1732
 1352SOL    HW1 4086   2.133   0.117   0.918  0.4121  1.0477 -1.0205
 1352SOL    HW2 4087   2.121   0.023   0.800 -0.0266 -0.7835  0.4249
 1353SOL     OW 4088   0.265   2.561   1.056 -0.1841 -0.1949  0.1575
 1353SOL    HW1 4089   0.208   2.636   1.039  0.9829  0.8652  0.7519
 1353SOL    HW2 4090   0.243   2.534   1.145 -0.0576 -0.0624  0.2287
 1354SOL     OW 4091   4.571   2.628   0.795  0.2747 -0.0262  0.8352
 1354SOL    HW1 4092   4.608   2.693   0.855  1.6327  0.4329 -0.4469
 1354SOL    HW2 4093   4.647   2.590   0.751 -0.6990  0.0248 -0.9633
 1355SOL     OW 4094   0.909   2.035   0.147  0.4110  0.4447  0.2978
 1355SOL    HW1 4095   0.977   1.997   0.092 -0.6729 -2.3680  0.7609
 1355SOL    HW2 4096   0.955   2.057   0.229  1.4506  2.1227 -0.6639
 1356SOL     OW 4097   1.132   0.218   0.622 -0.5619 -0.8882  0.2812
 1356SOL    HW1 4098   1.126   0.134   0.577  1.9926 -1.3716  0.6950
 1356SOL    HW2 4099   1.226   0.237   0.626 -0.9043  0.8132  2.3246
 1357SOL     OW 4100   0.840   2.274   3.222  0.1639 -0.3549 -0.6762
 1357SOL    HW1 4101   0.839   2.350   3.281 -0.8049 -0.4165 -0.5882
 1357SOL    HW2 4102   0.751   2.272   3.184  0.4931 -0.8421 -1.4574
 1358SOL     OW 4103   2.750   1.704   1.289 -0.3028 -0.1215  0.2623
 1358SOL    HW1 4104   2.690   1.630   1.277  0.1015 -0.2732 -0.8886
 1358SOL    HW2 4105   2.834   1.673   1.255 -0.5259  1.4109 -1.8321
 1359SOL     OW 4106   1.548   0.898   2.579  0.1846  0.0992  0.0284
 1359SOL    HW1 4107   1.579   0.953   2.651  0.9400  0.3838 -0.5021
 1359SOL    HW2 4108   1.587   0.812   2.597 -0.3212 -0.0576  0.4088
 1360SOL     OW 4109   1.825   3.181   0.468  0.0824  0.0926  0.0126
 1360SOL    HW1 4110   1.891   3.127   0.426 -0.8370  0.9373 -2.7427
 1360SOL    HW2 4111   1.753   3.121   0.488  0.1905 -0.1847 -0.4247
 1361SOL     OW 4112   4.214   0.973   1.964 -0.4495  0.3979 -0.4242
 1361SOL    HW1 4113   4.213   0.877   1.963  0.0060  0.3547  0.8589
 1361SOL    HW2 4114   4.202   0.999   1.873  0.9878 -0.9057 -1.0211
 1362SOL     OW 4115   1.575   2.046   0.800  0.3034  0.2430 -0.0757
 1362SOL    HW1 4116   1.518   2.034   0.724  0.2989  0.4276 -0.1025
 1362SOL    HW2 4117   1.633   1.970   0.798 -0.8238 -0.6642  0.7415
 1363SOL     OW 4118   0.699   0.433   0.024  0.0230  0.5656 -0.5049
 1363SOL    HW1 4119   0.756   0.367  -0.015 -1.0995 -0.7128 -0.0549
 1363SOL    HW2 4120   0.708   0.420   0.118 -0.0934  1.1737 -0.4060
 1364SOL     OW 4121   2.280   4.566   2.742  0.5337 -0.6392  0.0190
 1364SOL    HW1 4122   2.340   4.637   2.767  1.6347 -1.5402 -0.0080
 1364SOL    HW2 4123   2.330   4.486   2.759 -0.2329 -1.3762 -1.1380
 1365SOL     OW 4124   3.768   1.515   1.789  0.0417 -0.3312 -0.2183
 1365SOL    HW1 4125   3.820   1.442   1.822  1.6302  2.2444  3.6305
 1365SOL    HW2 4126   3.816   1.546   1.712 -0.4217 -2.9108 -1.6341
 1366SOL     OW 4127   2.031   2.951   2.957  0.5041 -0.2536  0.2254
 1366SOL    HW1 4128   2.033   2.932   2.863  0.5099 -0.9946  0.3689
 1366SOL    HW2 4129   1.938   2.960   2.977  0.5689  1.9256 -0.2240
 1367SOL     OW 4130   2.477   3.207   3.209  0.1125  0.1209  0.2708
 1367SOL    HW1 4131   2.407   3.143   3.195 -0.4050  0.3142  1.7929
 1367SOL    HW2 4132   2.529   3.203   3.129 -0.8943 -0.9612 -0.3671
 1368SOL     OW 4133   3.562   2.387   1.443  0.2679  0.2015  0.6782
 1368SOL    HW1 4134   3.481   2.437   1.454 -1.7345 -2.3839 -1.0061
 1368SOL    HW2 4135   3.571   2.339   1.526 -0.6121 -0.3218  0.4939
 1369SOL     OW 4136   4.094   4.185   0.132 -0.3438  0.0662  0.0895
 1369SOL    HW1 4137   4.025   4.120   0.142  0.0433 -0.1305  1.7138
 1369SOL    HW2 4138   4.117   4.182   0.039 -1.7336 -0.6553 -0.2488
 1370SOL     OW 4139   0.154   1.704   0.826  0.3828 -0.5902  0.2640
 1370SOL    HW1 4140   0.159   1.770   0.895 -0.7540 -1.0149  0.7679
 1370SOL    HW2 4141   0.240   1.661   0.828 -0.1780 -1.8000  2.6472
 1371SOL     OW 4142   3.920   1.573   2.212  0.3794 -0.6149 -0.5872
 1371SOL    HW1 4143   3.955   1.631   2.144  0.3634  0.5650  0.3669
 1371SOL    HW2 4144   3.994   1.519   2.238  0.6170 -0.4562 -0.9154
 1372SOL     OW 4145   0.420   0.301   0.580 -0.3256 -0.2447  0.7848
 1372SOL    HW1 4146   0.381   0.371   0.632  0.8713 -0.2571  1.7305
 1372SOL    HW2 4147   0.392   0.221   0.623 -0.7657 -0.3222  0.3651
 1373SOL     OW 4148   2.779   2.948   1.161 -0.1533  0.4905  0.0811
 1373SOL    HW1 4149   2.815   2.967   1.247  0.3783  1.6176 -0.3562
 1373SOL    HW2 4150   2.719   2.875   1.174 -0.2176  0.7728  1.4249
 1374SOL     OW 4151   2.577   0.383   3.015 -0.1728 -0.2081 -1.2203
 1374SOL    HW1 4152   2.597   0.406   3.105  2.8661  1.0032 -2.0853
 1374SOL    HW2 4153   2.490   0.421   2.999  0.0587  1.2307  0.6238
 1375SOL     OW 4154   1.114   3.513   1.732 -0.0756 -0.1881  0.2165
 1375SOL    HW1 4155   1.167   3.435   1.750 -0.7540 -0.8384 -0.5075
 1375SOL    HW2 4156   1.155   3.583   1.783 -1.0145 -1.5683  3.0958
 1376SOL     OW 4157   0.615   3.796   2.871  0.8787 -0.1989 -0.0364
 1376SOL    HW1 4158   0.646   3.844   2.948  0.1352  1.3335 -0.6512
 1376SOL    HW2 4159   0.533   3.756   2.898 -0.4221  1.9635 -0.5187
 1377SOL     OW 4160   1.778   1.162   1.446  0.2289 -0.4173 -0.5167
 1377SOL    HW1 4161   1.796   1.202   1.361  0.0666  0.0218 -0.3436
 1377SOL    HW2 4162   1.825   1.078   1.443  0.4054 -0.3049 -0.9523
 1378SOL     OW 4163   0.957   1.422   2.748  0.3873  0.2074 -0.4255
 1378SOL    HW1 4164   1.004   1.500   2.778  0.5087  0.7016 -1.8229
 1378SOL    HW2 4165   0.910   1.391   2.825  1.5594  0.7586  0.5557
 1379SOL     OW 4166   3.941   4.614   2.261 -0.7851 -0.5056 -0.0126
 1379SOL    HW1 4167   3.935   4.705   2.232  0.9554  0.2534  1.7843
 1379SOL    HW2 4168   3.861   4.600   2.311 -1.9283 -0.5973 -1.7513
 1380SOL     OW 4169   3.421   2.343   2.096 -0.2624 -0.6803  1.1927
 1380SOL    HW1 4170   3.439   2.427   2.054 -1.6341 -0.2376  1.4449
 1380SOL    HW2 4171   3.337   2.355   2.140 -0.6914 -2.3101  0.9029
 1381SOL     OW 4172   1.188   1.769   0.298  0.2688 -0.3269  0.0190
 1381SOL    HW1 4173   1.227   1.711   0.233  2.9348  2.6330 -1.2901
 1381SOL    HW2 4174   1.230   1.744   0.381 -0.5767 -1.8663  0.0264
 1382SOL     OW 4175   2.117   1.602   0.858 -0.7811  0.0521 -0.0271
 1382SOL    HW1 4176   2.179   1.671   0.832 -0.5247 -0.3080 -0.3742
 1382SOL    HW2 4177   2.108   1.613   0.953  1.2393 -1.0389  0.3464
 1383SOL     OW 4178   0.214   3.310   2.137  0.2988  0.0468 -0.1816
 1383SOL    HW1 4179   0.159   3.239   2.170  0.7259 -0.4022 -0.4218
 1383SOL    HW2 4180   0.224   3.290   2.044 -1.6256  1.7744 -0.8350
 1384SOL     OW 4181   0.413   1.245   1.688 -0.5287  0.1687 -0.1161
 1384SOL    HW1 4182   0.416   1.340   1.675  2.1130  0.0115 -1.3680
 1384SOL    HW2 4183   0.414   1.208   1.600  0.0367 -0.9929  0.3496
 1385SOL     OW 4184   2.924   3.870   2.260  0.6875  0.7127 -0.5493
 1385SOL    HW1 4185   2.848   3.913   2.299 -0.5327 -0.6976 -1.3019
 1385SOL    HW2 4186   2.906   3.869   2.166  0.3033 -1.9861 -0.5387
 1386SOL     OW 4187   4.049   0.328   2.916  0.4955  0.5057 -0.0349
 1386SOL    HW1 4188   3.989   0.267   2.873 -0.0996  0.8821  0.2381
 1386SOL    HW2 4189   4.067   0.286   3.001 -0.5552  1.0584  0.4926
 1387SOL     OW 4190   1.954   2.833   1.001 -0.5075  0.0640 -0.9171
 1387SOL    HW1 4191   1.984   2.780   0.928 -1.8924 -0.9376 -0.7860
 1387SOL    HW2 4192   1.955   2.773   1.076 -2.7241 -0.0143 -0.8987
 1388SOL     OW 4193   3.199   1.491   0.150 -0.2118 -0.2180  0.3433
 1388SOL    HW1 4194   3.239   1.512   0.234 -0.6328  1.7835  0.0881
 1388SOL    HW2 4195   3.129   1.556   0.140 -0.2501 -0.4962 -1.5003
 1389SOL     OW 4196   4.131   0.338   0.855 -0.3037 -0.1312  0.6300
 1389SOL    HW1 4197   4.127   0.270   0.923 -1.8042  0.0662  0.7698
 1389SOL    HW2 4198   4.111   0.291   0.773 -2.2968  0.2374  0.8420
 1390SOL     OW 4199   3.228   4.135   2.205  0.2049 -0.1083  0.0171
 1390SOL    HW1 4200   3.220   4.230   2.214 -0.2987 -0.0565 -0.9379
 1390SOL    HW2 4201   3.298   4.123   2.140 -0.2028 -0.3768 -0.3748
 1391SOL     OW 4202   3.581   2.538   0.466  0.3296  0.0743  0.4482
 1391SOL    HW1 4203   3.561   2.500   0.552 -0.8556 -0.4859 -0.0361
 1391SOL    HW2 4204   3.554   2.629   0.472 -2.0605 -0.5207  0.0023
 1392SOL     OW 4205   1.254   0.233   1.621 -0.0506  0.2770 -0.2650
 1392SOL    HW1 4206   1.315   0.273   1.684 -0.0428 -1.5694  0.9772
 1392SOL    HW2 4207   1.170   0.231   1.668 -0.5627  0.8111 -1.1417
 1393SOL     OW 4208   2.040   3.089   1.887 -0.1172 -0.5762  0.3478
 1393SOL    HW1 4209   2.090   3.010   1.906  0.8398 -0.5419 -1.7630
 1393SOL    HW2 4210   2.104   3.160   1.891 -0.2692 -0.3407 -0.9627
 1394SOL     OW 4211   0.077   3.731   2.039  0.1044 -0.2393 -0.4316
 1394SOL    HW1 4212   0.126   3.755   2.118  0.0382  2.0762 -1.0130
 1394SOL    HW2 4213   0.061   3.815   1.996 -1.6695 -1.2600 -1.8448
 1395SOL     OW 4214   1.588   3.940   0.316  0.6927 -0.6063 -0.3988
 1395SOL    HW1 4215   1.582   3.894   0.400 -0.2062 -0.6412 -0.4708
 1395SOL    HW2 4216   1.556   4.029   0.335 -0.6060 -0.9364 -0.9337
 1396SOL     OW 4217   2.205   0.138   3.192 -0.6233  0.5011 -0.2114
 1396SOL    HW1 4218   2.191   0.123   3.099 -0.6989  0.0420 -0.1320
 1396SOL    HW2 4219   2.217   0.050   3.229 -2.5405  0.5027  0.5220
 1397SOL     OW 4220   2.306   4.200   2.299  0.3936  0.2295  0.1305
 1397SOL    HW1 4221   2.385   4.242   2.264 -0.3081  0.9954 -0.5649
 1397SOL    HW2 4222   2.269   4.264   2.358 -0.2781  0.3029 -0.3624
 1398SOL     OW 4223   0.114   2.398   0.161  0.7471 -0.4136 -0.0009
 1398SOL    HW1 4224   0.064   2.317   0.161  0.8012 -0.5000 -2.3629
 1398SOL    HW2 4225   0.196   2.376   0.116  1.1542  0.7218  0.1539
 1399SOL     OW 4226   0.345   3.705   1.032 -0.1812  0.0809  0.1917
 1399SOL    HW1 4227   0.267   3.652   1.012 -0.8903  2.3457 -4.1686
 1399SOL    HW2 4228   0.312   3.795   1.036  1.9723  0.9470 -0.1655
 1400SOL     OW 4229   2.052   0.808   1.818 -0.1697  0.3927  0.0483
 1400SOL    HW1 4230   2.073   0.888   1.867  0.5181  0.2027  0.0807
 1400SOL    HW2 4231   2.060   0.738   1.882 -0.4668  0.2698 -0.0508
 1401SOL     OW 4232   4.508   1.227   0.727  0.2002  0.7742  0.2031
 1401SOL    HW1 4233   4.464   1.223   0.812 -0.2405 -1.7171 -0.0758
 1401SOL    HW2 4234   4.567   1.302   0.735 -2.8112  3.2692  1.1610
 1402SOL     OW 4235   2.540   4.320   0.620 -0.2758 -0.2483  0.0730
 1402SOL    HW1 4236   2.491   4.313   0.538  0.6399  1.3350 -0.6613
 1402SOL    HW2 4237   2.604   4.390   0.604  1.3092 -1.2928  1.4532
 1403SOL     OW 4238   3.739   0.066   0.813  0.1120 -0.5099  0.1808
 1403SOL    HW1 4239   3.766  -0.022   0.841  0.0668  0.1019  2.3430
 1403SOL    HW2 4240   3.704   0.107   0.892  0.2224  1.5009 -0.7386
 1404SOL     OW 4241   3.142   1.208   2.121 -0.2043  0.1752  0.8097
 1404SOL    HW1 4242   3.106   1.239   2.037  1.7531  2.1307  0.6191
 1404SOL    HW2 4243   3.083   1.136   2.146 -1.5675  0.3114 -1.6198
 1405SOL     OW 4244   3.580   2.141   2.546  0.7634 -0.0680 -0.3246
 1405SOL    HW1 4245   3.511   2.075   2.536 -2.0080  2.6166 -0.5798
 1405SOL    HW2 4246   3.585   2.156   2.640 -2.2827  2.6330 -0.3964
 1406SOL     OW 4247   2.630   3.214   2.359 -0.0024  0.3435  0.6758
 1406SOL    HW1 4248   2.609   3.307   2.345  0.2943  0.2358 -0.5166
 1406SOL    HW2 4249   2.583   3.192   2.440 -1.4114  1.1032  0.1021
 1407SOL     OW 4250   0.020   1.058   2.648 -0.5063  0.1484  0.3905
 1407SOL    HW1 4251   0.026   0.963   2.643  0.8948  0.2231  0.0794
 1407SOL    HW2 4252   0.044   1.079   2.738  3.3127  0.3630 -0.4874
 1408SOL     OW 4253   3.309   1.879   1.093 -0.1018 -0.1347 -0.1163
 1408SOL    HW1 4254   3.350   1.799   1.125  2.5867  1.1558 -0.0606
 1408SOL    HW2 4255   3.367   1.911   1.024 -1.0713  1.7840 -0.1385
 1409SOL     OW 4256   2.305   2.956   2.507  0.1082  0.0220  0.0801
 1409SOL    HW1 4257   2.396   2.938   2.482  1.1242  0.4596  3.0209
 1409SOL    HW2 4258   2.304   3.049   2.531 -0.6067 -0.3700  1.7591
 1410SOL     OW 4259   0.674   0.071   3.194 -0.6397 -0.2531  0.3043
 1410SOL    HW1 4260   0.616   0.127   3.144  1.3616  0.0552 -1.8449
 1410SOL    HW2 4261   0.693  -0.003   3.136  0.6620 -0.6134  1.1268
 1411SOL     OW 4262   3.663   4.513   2.799 -0.6341  0.2391 -0.7599
 1411SOL    HW1 4263   3.697   4.515   2.888  1.4044 -1.5753 -1.3893
 1411SOL    HW2 4264   3.709   4.584   2.754  1.7533 -1.5362 -1.3386
 1412SOL     OW 4265   0.693   3.159   0.569 -0.0832 -0.4657 -0.0691
 1412SOL    HW1 4266   0.782   3.183   0.593 -0.1000 -1.6451  1.2838
 1412SOL    HW2 4267   0.641   3.237   0.589  0.2735 -0.6136  1.5994
 1413SOL     OW 4268   4.188   2.482   2.964  0.2273  0.2119 -0.0869
 1413SOL    HW1 4269   4.264   2.461   2.910 -1.1112 -1.4376 -1.4253
 1413SOL    HW2 4270   4.184   2.578   2.963  1.4266  0.2796 -1.2036
 1414SOL     OW 4271   1.047   2.189   2.141  0.8159 -0.5433 -0.6204
 1414SOL    HW1 4272   1.130   2.199   2.189 -0.5944  1.8074  1.6036
 1414SOL    HW2 4273   0.991   2.139   2.200 -0.3060  0.5848 -0.6744
 1415SOL     OW 4274   4.458   4.358   0.305 -0.2110  0.2898 -0.2088
 1415SOL    HW1 4275   4.528   4.414   0.272  1.0933  0.4636  2.5486
 1415SOL    HW2 4276   4.427   4.310   0.228  1.5246  1.7037 -1.8872
 1416SOL     OW 4277   4.454   0.801   0.295 -0.0380 -0.2160 -0.2609
 1416SOL    HW1 4278   4.532   0.746   0.295 -0.2398 -0.6086 -2.5483
 1416SOL    HW2 4279   4.435   0.816   0.202 -1.4350  1.6759  0.2566
 1417SOL     OW 4280   2.690   0.497   2.172  0.1570  0.1184 -0.5674
 1417SOL    HW1 4281   2.630   0.425   2.153 -0.7131  0.8065 -0.4721
 1417SOL    HW2 4282   2.642   0.576   2.148  0.3609  0.7992  1.1180
 1418SOL     OW 4283   4.304   4.045   0.619  0.8082 -0.1017 -0.3484
 1418SOL    HW1 4284   4.289   3.983   0.691 -2.3602 -0.1426 -0.9074
 1418SOL    HW2 4285   4.347   4.120   0.661 -0.4200 -0.3752  1.5288
 1419SOL     OW 4286   1.015   2.441   1.004  0.5582 -0.4057  0.2972
 1419SOL    HW1 4287   0.964   2.497   0.946  0.8223  0.7834  1.1780
 1419SOL    HW2 4288   0.996   2.473   1.092  3.1311  0.4209  0.6537
 1420SOL     OW 4289   3.553   4.338   2.196  0.2775 -0.2035 -0.1605
 1420SOL    HW1 4290   3.491   4.304   2.132  0.1773 -1.3884  0.5351
 1420SOL    HW2 4291   3.504   4.342   2.278  0.9497 -0.6209  0.2747
 1421SOL     OW 4292   4.074   3.605   1.103 -0.5679  0.4626  0.1693
 1421SOL    HW1 4293   4.140   3.662   1.143 -1.0662  0.0451  1.6433
 1421SOL    HW2 4294   4.055   3.540   1.169 -1.9646  0.1590 -0.4911
 1422SOL     OW 4295   0.969   0.257   2.468  0.3698 -0.4904 -0.1765
 1422SOL    HW1 4296   0.890   0.301   2.498  0.6746  0.0579 -0.1535
 1422SOL    HW2 4297   0.940   0.171   2.438  0.0284 -0.9912  1.5151
 1423SOL     OW 4298   0.142   1.508   1.213 -0.3131  0.1998 -0.4447
 1423SOL    HW1 4299   0.163   1.430   1.162 -2.7352 -1.6903  1.2096
 1423SOL    HW2 4300   0.059   1.539   1.178 -0.2115  1.0416  0.0120
 1424SOL     OW 4301   2.078   3.020   0.059 -0.0562  0.4997  1.0676
 1424SOL    HW1 4302   2.039   2.968   0.129 -0.2797 -1.2453 -0.2685
 1424SOL    HW2 4303   2.061   3.111   0.083  0.1971 -0.0282  3.4209
 1425SOL     OW 4304   2.194   3.073   2.231 -0.3180  0.0676 -0.2111
 1425SOL    HW1 4305   2.201   3.041   2.321 -1.6094  1.7684  0.5606
 1425SOL    HW2 4306   2.249   3.152   2.229  1.7730 -1.3195 -1.6982
 1426SOL     OW 4307   2.579   1.114   1.877  0.1546 -0.3505 -0.2778
 1426SOL    HW1 4308   2.534   1.147   1.800  1.2761  2.0535  0.0088
 1426SOL    HW2 4309   2.510   1.096   1.940 -0.6746 -1.0456 -1.3452
 1427SOL     OW 4310   4.640   0.723   3.017 -0.6484  0.0364 -0.3366
 1427SOL    HW1 4311   4.567   0.740   2.958 -0.4312 -0.9335 -0.9045
 1427SOL    HW2 4312   4.701   0.795   3.000 -1.3705  0.7516  0.0153
 1428SOL     OW 4313   1.462   4.350   2.215  0.4370  0.5651 -0.6766
 1428SOL    HW1 4314   1.481   4.288   2.285 -1.4787 -1.7684 -2.0720
 1428SOL    HW2 4315   1.375   4.384   2.236  0.4188  0.8680 -1.2207
 1429SOL     OW 4316   3.746   0.494   0.692  0.0108  0.1424  0.1821
 1429SOL    HW1 4317   3.780   0.408   0.715  0.5010  0.1470 -0.5056
 1429SOL    HW2 4318   3.773   0.508   0.602 -2.3721 -0.1279 -0.6424
 1430SOL     OW 4319   4.366   1.129   2.144 -0.3232  0.2296 -0.0630
 1430SOL    HW1 4320   4.315   1.050   2.125 -1.3875  0.8489  0.1936
 1430SOL    HW2 4321   4.384   1.123   2.238  1.8598 -1.0039 -0.4802
 1431SOL     OW 4322   3.376   1.704   2.522 -0.5128  0.2188  0.0313
 1431SOL    HW1 4323   3.441   1.693   2.591  0.6945  1.3055 -0.8813
 1431SOL    HW2 4324   3.416   1.664   2.445 -1.5274 -0.3295 -0.2232
 1432SOL     OW 4325   3.770   1.086   2.859  0.3872  0.0761  0.2474
 1432SOL    HW1 4326   3.806   1.044   2.782 -1.6285  0.5996 -1.0577
 1432SOL    HW2 4327   3.807   1.175   2.858  0.5634  0.0011  0.0309
 1433SOL     OW 4328   0.436   0.642   2.125 -0.2815 -0.0978  0.0440
 1433SOL    HW1 4329   0.491   0.715   2.096 -0.2532  0.0425  0.4487
 1433SOL    HW2 4330   0.498   0.570   2.141 -0.4182 -0.6034 -1.5180
 1434SOL     OW 4331   2.220   2.329   1.650 -0.4339 -0.5343  0.1750
 1434SOL    HW1 4332   2.181   2.328   1.737  1.2603  0.3987  1.0021
 1434SOL    HW2 4333   2.312   2.351   1.665 -0.2055  0.1769 -1.8788
 1435SOL     OW 4334   1.113   3.915   0.530  0.3870 -0.2012  0.1978
 1435SOL    HW1 4335   1.114   3.988   0.468  0.1329 -0.2082  0.1843
 1435SOL    HW2 4336   1.140   3.839   0.477 -1.0966 -0.4630 -0.2411
 1436SOL     OW 4337   1.521   2.253   2.679  0.0436  0.1774  0.2584
 1436SOL    HW1 4338   1.573   2.329   2.705 -0.8199  1.6086 -1.9259
 1436SOL    HW2 4339   1.467   2.234   2.756  1.3071  0.8306  1.3481
 1437SOL     OW 4340   1.418   4.528   1.010  0.9223 -0.7066 -0.2172
 1437SOL    HW1 4341   1.395   4.456   0.952  1.7133 -2.2260  1.2606
 1437SOL    HW2 4342   1.438   4.601   0.951 -2.0629 -0.9456 -1.6959
 1438SOL     OW 4343   1.014   2.596   2.703 -0.0128  0.1859 -0.2512
 1438SOL    HW1 4344   0.948   2.648   2.749 -1.0727  0.2419 -1.7577
 1438SOL    HW2 4345   1.012   2.510   2.747 -0.0219  0.6277  0.6436
 1439SOL     OW 4346   2.013   1.960   0.806 -0.2381  0.1294  0.1581
 1439SOL    HW1 4347   1.974   1.988   0.889  0.6173  2.4441 -0.1526
 1439SOL    HW2 4348   1.972   2.016   0.741 -0.1905 -1.0167 -0.9053
 1440SOL     OW 4349   2.250   1.377   1.883 -0.3854 -0.0030 -0.3321
 1440SOL    HW1 4350   2.157   1.395   1.895 -0.5666 -0.2805 -1.2469
 1440SOL    HW2 4351   2.269   1.408   1.795  0.9857  2.3838  0.7182
 1441SOL     OW 4352   4.252   4.222   1.311  0.2339 -0.6803 -0.5213
 1441SOL    HW1 4353   4.252   4.168   1.390 -1.2751 -1.2054 -0.8438
 1441SOL    HW2 4354   4.218   4.306   1.340  0.3202 -0.6599 -0.4794
 1442SOL     OW 4355   1.675   3.934   2.171  0.2974  0.0866  0.1517
 1442SOL    HW1 4356   1.637   3.849   2.150 -1.2667  1.2279 -2.1108
 1442SOL    HW2 4357   1.763   3.914   2.202 -0.4161 -2.4006  0.7915
 1443SOL     OW 4358   3.756   4.456   1.629  0.0621  0.0078  0.7902
 1443SOL    HW1 4359   3.748   4.480   1.537  0.6222 -2.0439  0.1640
 1443SOL    HW2 4360   3.749   4.361   1.630  0.5240 -0.0451  2.8219
 1444SOL     OW 4361   3.111   1.805   1.520  0.0514 -0.8177 -0.0222
 1444SOL    HW1 4362   3.076   1.863   1.452 -2.0292 -1.0447  0.7789
 1444SOL    HW2 4363   3.195   1.775   1.485 -1.1566 -1.3254 -2.7319
 1445SOL     OW 4364   3.334   2.119   0.277 -0.9180 -0.0087 -0.4468
 1445SOL    HW1 4365   3.283   2.160   0.208 -2.0592 -0.4615  0.0786
 1445SOL    HW2 4366   3.308   2.027   0.274  0.6488 -0.4676 -0.8042
 1446SOL     OW 4367   1.860   0.820   0.981  0.0973  0.5370  0.2693
 1446SOL    HW1 4368   1.893   0.731   0.967  1.2962  0.9554  0.3109
 1446SOL    HW2 4369   1.783   0.809   1.037  1.0241 -0.3917  1.4053
 1447SOL     OW 4370   0.744   2.629   1.095  0.6201 -0.3064 -0.6137
 1447SOL    HW1 4371   0.707   2.596   1.177  0.9972  0.0393 -0.3017
 1447SOL    HW2 4372   0.676   2.687   1.060  0.2212 -0.8942 -0.8427
 1448SOL     OW 4373   1.604   0.371   0.788  0.7292 -0.4765 -0.2465
 1448SOL    HW1 4374   1.617   0.459   0.825  0.5547 -0.7205  0.4173
 1448SOL    HW2 4375   1.692   0.341   0.767  0.6447  0.7835 -2.7421
 1449SOL     OW 4376   2.651   1.139   0.233  0.3959  0.3860 -0.2579
 1449SOL    HW1 4377   2.678   1.069   0.173  0.5012  0.0063  0.2262
 1449SOL    HW2 4378   2.555   1.138   0.230  0.4012  0.4166 -0.4699
 1450SOL     OW 4379   3.796   3.781   0.598 -0.2698  0.0866 -0.1863
 1450SOL    HW1 4380   3.717   3.770   0.650 -0.6693  2.3349 -0.2160
 1450SOL    HW2 4381   3.833   3.864   0.628  0.7361  0.2984 -1.8801
 1451SOL     OW 4382   0.321   0.292   1.876 -0.3872 -0.6134  0.1335
 1451SOL    HW1 4383   0.393   0.236   1.844  2.1749  1.8486  1.1430
 1451SOL    HW2 4384   0.290   0.249   1.955  2.1646 -0.2866  1.4148
 1452SOL     OW 4385   4.532   0.262   0.028 -0.2887 -0.4096 -0.1717
 1452SOL    HW1 4386   4.536   0.305   0.113  1.1807 -0.3634 -0.2423
 1452SOL    HW2 4387   4.438   0.259   0.007 -0.5949  0.4980  0.9641
 1453SOL     OW 4388   0.696   1.178   0.517 -0.2381 -0.0082 -0.5176
 1453SOL    HW1 4389   0.712   1.206   0.427  0.6397 -1.5363 -0.8727
 1453SOL    HW2 4390   0.782   1.178   0.558 -0.6238  0.6370  0.3305
 1454SOL     OW 4391   4.434   1.879   2.562 -0.8001  0.0179 -0.0930
 1454SOL    HW1 4392   4.411   1.970   2.542  0.7309  0.8246  1.4647
 1454SOL    HW2 4393   4.523   1.869   2.528 -1.0945 -1.0288 -0.5897
 1455SOL     OW 4394   1.740   2.425   2.779  0.0160  0.4062  0.2124
 1455SOL    HW1 4395   1.832   2.447   2.766  0.5543 -1.8530 -0.2028
 1455SOL    HW2 4396   1.692   2.503   2.750  1.7360  0.9518 -1.3154
 1456SOL     OW 4397   1.455   4.602   0.696  0.0935 -0.1792  0.1549
 1456SOL    HW1 4398   1.546   4.633   0.688 -0.1920  1.0599  1.4026
 1456SOL    HW2 4399   1.463   4.516   0.736  0.7266 -0.0058  0.4226
 1457SOL     OW 4400   0.892   2.073   2.375 -0.4863  0.3465  0.3229
 1457SOL    HW1 4401   0.914   2.043   2.463  0.1331 -0.7328 -0.1709
 1457SOL    HW2 4402   0.824   2.138   2.387  0.9865  1.6916  1.7408
 1458SOL     OW 4403   0.466   4.294   1.060  0.2356  0.3566 -0.0229
 1458SOL    HW1 4404   0.423   4.218   1.099  0.1183 -0.1263 -1.0490
 1458SOL    HW2 4405   0.557   4.268   1.051 -0.2417 -0.7615 -2.7948
 1459SOL     OW 4406   2.767   1.411   1.438 -0.0190 -0.0129  0.2402
 1459SOL    HW1 4407   2.824   1.386   1.365 -0.9783 -0.9163 -0.2174
 1459SOL    HW2 4408   2.817   1.478   1.485  0.4850  0.8206 -1.4234
 1460SOL     OW 4409   0.957   3.167   1.934  0.2829 -0.1290 -0.2456
 1460SOL    HW1 4410   0.972   3.078   1.901 -1.1145  0.6368 -3.2325
 1460SOL    HW2 4411   0.865   3.184   1.916  0.4635  1.8831  0.4847
 1461SOL     OW 4412   1.825   0.384   1.149  0.0691 -0.3202  0.1270
 1461SOL    HW1 4413   1.830   0.476   1.177 -1.0128  0.0654 -0.8935
 1461SOL    HW2 4414   1.895   0.341   1.198  0.4650  1.0059  0.7806
 1462SOL     OW 4415   1.827   3.238   2.431 -0.2211  0.8153  0.1481
 1462SOL    HW1 4416   1.810   3.145   2.414 -2.4242  1.3170 -0.7177
 1462SOL    HW2 4417   1.919   3.241   2.456 -0.0539 -1.5830  0.0642
 1463SOL     OW 4418   3.434   3.924   0.074  0.3238  0.0490 -0.1387
 1463SOL    HW1 4419   3.510   3.980   0.059 -0.2681  1.5410  2.0919
 1463SOL    HW2 4420   3.359   3.983   0.068 -0.4561 -0.8594  0.4340
 1464SOL     OW 4421   2.695   2.328   2.600 -0.0571 -0.2689  0.2871
 1464SOL    HW1 4422   2.620   2.300   2.548  0.5155  1.3880 -1.5250
 1464SOL    HW2 4423   2.770   2.286   2.559  0.4547  1.4342 -0.5956
 1465SOL     OW 4424   2.804   0.720   1.701 -0.3339  0.0287 -0.0690
 1465SOL    HW1 4425   2.746   0.703   1.627  0.7495  0.0984 -0.9719
 1465SOL    HW2 4426   2.883   0.755   1.661  0.5704 -0.6485  1.0613
 1466SOL     OW 4427   1.958   2.809   0.726 -0.1092  0.3299 -0.2863
 1466SOL    HW1 4428   2.044   2.811   0.683 -0.4580  0.8364 -0.9728
 1466SOL    HW2 4429   1.899   2.770   0.662 -0.5659  0.7706 -0.1415
 1467SOL     OW 4430   2.184   2.023   1.841 -0.1060 -0.6216 -0.4759
 1467SOL    HW1 4431   2.160   1.984   1.757 -1.8326 -0.8963  0.1060
 1467SOL    HW2 4432   2.200   1.948   1.899 -4.2654 -0.7040  0.8845
 1468SOL     OW 4433   3.674   3.528   0.408  0.9085 -0.3040  0.4920
 1468SOL    HW1 4434   3.580   3.522   0.391  1.0859 -1.1966 -0.2317
 1468SOL    HW2 4435   3.683   3.501   0.499  0.4823 -0.4575  0.4928
 1469SOL     OW 4436   2.050   3.266   2.596  0.5551  0.0060  0.5043
 1469SOL    HW1 4437   2.034   3.236   2.686  0.5860 -1.0602  0.1675
 1469SOL    HW2 4438   2.096   3.349   2.607 -0.0256  0.2164  1.4752
 1470SOL     OW 4439   3.280   3.212   1.818 -0.2301 -0.0360  0.2002
 1470SOL    HW1 4440   3.228   3.136   1.845  0.0166 -1.2647 -2.4212
 1470SOL    HW2 4441   3.279   3.270   1.894 -1.1329 -2.2792  2.0408
 1471SOL     OW 4442   0.429   0.456   2.533  0.5524  0.2785  0.0696
 1471SOL    HW1 4443   0.497   0.389   2.539  1.3544  0.9836 -0.8815
 1471SOL    HW2 4444   0.476   0.539   2.537 -0.1797  0.7778 -1.2615
 1472SOL     OW 4445   2.184   0.142   1.504  0.2890  0.2072  0.0414
 1472SOL    HW1 4446   2.197   0.144   1.599 -3.0837  0.9990  0.6340
 1472SOL    HW2 4447   2.175   0.049   1.483  0.8791  0.0337  0.5270
 1473SOL     OW 4448   4.384   2.474   1.745 -0.2329 -0.7874 -0.1875
 1473SOL    HW1 4449   4.449   2.424   1.794  0.2992 -0.0675 -0.1409
 1473SOL    HW2 4450   4.410   2.565   1.758 -1.1411 -0.5017 -0.3297
 1474SOL     OW 4451   1.772   0.012   1.326 -0.1711  0.1151  0.0207
 1474SOL    HW1 4452   1.866   0.012   1.341 -0.1321  1.0453 -0.1684
 1474SOL    HW2 4453   1.735  -0.027   1.406  0.3874 -0.5114 -0.0274
 1475SOL     OW 4454   4.398   2.552   2.268 -0.3609 -0.0492  0.5437
 1475SOL    HW1 4455   4.434   2.640   2.253 -0.3888  0.0221  0.8846
 1475SOL    HW2 4456   4.415   2.505   2.186 -2.6306  1.0372 -0.6464
 1476SOL     OW 4457   0.044   1.825   2.462 -0.3151 -0.5976 -1.0846
 1476SOL    HW1 4458   0.108   1.789   2.401  0.2629 -1.0753 -0.2147
 1476SOL    HW2 4459   0.094   1.885   2.517 -0.1115 -2.5290  0.9758
 1477SOL     OW 4460   4.478   0.092   0.615  0.3241  1.0701  0.4670
 1477SOL    HW1 4461   4.474   0.016   0.556 -1.4545 -0.6755  2.6730
 1477SOL    HW2 4462   4.565   0.128   0.600  1.6167 -1.9272 -0.1030
 1478SOL     OW 4463   2.372   3.333   2.853  0.4052 -0.1956  0.8171
 1478SOL    HW1 4464   2.359   3.426   2.836  0.2690 -0.1547  1.1388
 1478SOL    HW2 4465   2.311   3.313   2.924 -0.4328 -0.7987 -0.0479
 1479SOL     OW 4466   3.106   0.829   1.162  0.3608 -0.3717  0.3144
 1479SOL    HW1 4467   3.154   0.775   1.099 -1.4172 -2.1796  0.4515
 1479SOL    HW2 4468   3.110   0.780   1.244 -1.3383 -0.3512  0.4298
 1480SOL     OW 4469   3.819   1.918   2.516 -0.4201 -0.0523 -0.2850
 1480SOL    HW1 4470   3.754   1.953   2.578 -0.6002  0.9512 -1.0168
 1480SOL    HW2 4471   3.803   1.824   2.515  0.2405 -0.2541  1.9545
 1481SOL     OW 4472   2.466   2.990   1.707  0.2177  0.0087 -0.1745
 1481SOL    HW1 4473   2.461   2.984   1.803  0.7172  1.3752 -0.0301
 1481SOL    HW2 4474   2.390   2.942   1.676  0.4301 -1.0567  0.8830
 1482SOL     OW 4475   4.156   3.409   1.856  0.2289 -0.4699 -0.1595
 1482SOL    HW1 4476   4.106   3.412   1.774  0.5360 -2.8136 -0.4978
 1482SOL    HW2 4477   4.146   3.319   1.887  0.3803  0.2752  2.2544
 1483SOL     OW 4478   2.753   2.523   0.477 -0.3301  0.1712  0.4417
 1483SOL    HW1 4479   2.681   2.496   0.420 -0.8308 -0.2332  1.2540
 1483SOL    HW2 4480   2.713   2.580   0.542  0.4802  1.8465 -0.4254
 1484SOL     OW 4481   1.190   1.918   2.853 -0.2622 -0.2161  0.0243
 1484SOL    HW1 4482   1.196   2.013   2.841  0.1404 -0.1001  1.0388
 1484SOL    HW2 4483   1.215   1.882   2.768  1.4993  0.5668  0.1629
 1485SOL     OW 4484   3.607   3.790   2.349  0.0033  0.0956 -0.3141
 1485SOL    HW1 4485   3.694   3.791   2.388 -1.2873  0.7792  2.8516
 1485SOL    HW2 4486   3.585   3.882   2.335 -0.6986  0.0103  0.1610
 1486SOL     OW 4487   3.027   2.284   1.950 -0.4603 -0.1863 -0.1374
 1486SOL    HW1 4488   3.076   2.202   1.941  0.1770 -0.0531  1.7443
 1486SOL    HW2 4489   2.976   2.272   2.030 -1.1890  0.8588 -0.4322
 1487SOL     OW 4490   0.873   0.542   1.311  0.2271 -0.4585 -0.3948
 1487SOL    HW1 4491   0.930   0.525   1.236  0.1207 -2.1142 -0.1252
 1487SOL    HW2 4492   0.928   0.524   1.387 -0.0159  0.1052 -0.0775
 1488SOL     OW 4493   0.766   1.751   0.409 -0.0179  0.6126  0.4139
 1488SOL    HW1 4494   0.700   1.682   0.407  0.5749  0.0425  0.3625
 1488SOL    HW2 4495   0.726   1.823   0.361 -0.3323  0.0214 -0.2228
 1489SOL     OW 4496   4.247   0.377   1.677 -0.4850  0.0564 -0.5581
 1489SOL    HW1 4497   4.311   0.441   1.646  0.6209 -0.0460  1.3816
 1489SOL    HW2 4498   4.191   0.427   1.737 -1.2516 -0.2234 -1.0262
 1490SOL     OW 4499   4.189   2.982   2.418 -0.0717  0.1130 -0.2810
 1490SOL    HW1 4500   4.230   3.045   2.359 -2.5091  1.8236 -0.3064
 1490SOL    HW2 4501   4.123   3.033   2.466 -1.2312 -2.1450  0.7025
 1491SOL     OW 4502   1.402   0.247   0.650 -0.0163  0.1477 -0.3288
 1491SOL    HW1 4503   1.460   0.298   0.707  2.2109 -0.7741 -1.6617
 1491SOL    HW2 4504   1.433   0.157   0.658 -0.3029 -0.1588 -2.1798
 1492SOL     OW 4505   0.810   2.980   0.009 -0.0255  0.4183 -0.5675
 1492SOL    HW1 4506   0.766   3.025   0.081  1.0258 -1.0726  1.0899
 1492SOL    HW2 4507   0.902   3.007   0.016  0.4808 -1.3420  0.0068
 1493SOL     OW 4508   3.722   0.378   2.166  0.4030  0.2030 -0.0230
 1493SOL    HW1 4509   3.674   0.301   2.137  2.6392 -1.0386 -0.7030
 1493SOL    HW2 4510   3.683   0.451   2.116 -1.2676 -0.5603  0.1010
 1494SOL     OW 4511   3.981   1.920   2.851 -0.0063  0.7856 -0.1690
 1494SOL    HW1 4512   4.023   2.002   2.878  1.7988 -0.2796  0.4333
 1494SOL    HW2 4513   4.017   1.902   2.764 -0.2611  0.5500 -0.2241
 1495SOL     OW 4514   2.456   1.453   2.700 -0.2413 -0.4285  0.0315
 1495SOL    HW1 4515   2.498   1.383   2.650 -1.5489  0.5969 -2.6714
 1495SOL    HW2 4516   2.451   1.419   2.789  1.5882 -2.6436 -0.6155
 1496SOL     OW 4517   3.709   2.666   1.402 -0.1663  0.5512 -0.1286
 1496SOL    HW1 4518   3.620   2.692   1.427 -0.5826 -1.1954  0.3139
 1496SOL    HW2 4519   3.699   2.630   1.314  0.3213  1.3758 -0.5372
 1497SOL     OW 4520   0.642   2.394   2.695 -0.3827 -0.3320 -0.1466
 1497SOL    HW1 4521   0.598   2.476   2.672  1.1038  0.3056 -0.8317
 1497SOL    HW2 4522   0.722   2.421   2.740 -0.0205 -1.4150 -0.0982
 1498SOL     OW 4523   1.092   0.006   0.428 -0.0058 -0.5006 -1.1711
 1498SOL    HW1 4524   1.007  -0.020   0.463  1.8835 -3.0067  2.1623
 1498SOL    HW2 4525   1.078   0.012   0.334 -3.7824 -1.0249 -0.8040
 1499SOL     OW 4526   4.558   0.549   1.865  0.7040 -0.0354  0.5688
 1499SOL    HW1 4527   4.533   0.578   1.777  0.3858  0.6249  0.8705
 1499SOL    HW2 4528   4.639   0.499   1.852  0.5211 -0.1558 -0.1257
 1500SOL     OW 4529   0.971   2.104   1.461  0.5188  0.4674 -0.2775
 1500SOL    HW1 4530   0.897   2.089   1.520 -0.1989 -0.9660 -1.4785
 1500SOL    HW2 4531   0.931   2.126   1.377  1.4868  0.8055 -0.6646
 1501SOL     OW 4532   0.574   2.254   3.101  0.2012  0.2494 -0.1058
 1501SOL    HW1 4533   0.509   2.321   3.124 -0.0343 -0.6388  2.0441
 1501SOL    HW2 4534   0.528   2.171   3.114  1.2725 -0.3644 -0.1626
 1502SOL     OW 4535   0.900   3.210   1.431 -0.2587 -0.1862 -0.1415
 1502SOL    HW1 4536   0.982   3.255   1.412 -0.9672  0.5238 -1.7046
 1502SOL    HW2 4537   0.902   3.131   1.377 -0.5316 -0.2623 -0.0434
 1503SOL     OW 4538   2.977   1.540   1.556 -0.1940 -0.4912 -0.4840
 1503SOL    HW1 4539   3.014   1.628   1.559  0.0889 -0.5916 -0.9763
 1503SOL    HW2 4540   3.049   1.485   1.526 -0.0796 -1.0484  0.7328
 1504SOL     OW 4541   1.579   3.634   2.078  0.8262 -0.8668 -0.0474
 1504SOL    HW1 4542   1.520   3.603   2.010  1.5818 -0.6885 -0.7987
 1504SOL    HW2 4543   1.538   3.607   2.160 -0.3227 -0.6806 -0.5526
 1505SOL     OW 4544   2.376   1.356   0.716 -0.0922  0.1671  0.0157
 1505SOL    HW1 4545   2.426   1.286   0.758 -0.9964 -0.6417 -0.2228
 1505SOL    HW2 4546   2.310   1.380   0.781  1.2404  2.0133  0.7816
 1506SOL     OW 4547   1.011   1.702   2.459  0.1982  0.1541 -0.0058
 1506SOL    HW1 4548   1.078   1.636   2.439 -0.7633 -0.3611 -1.6301
 1506SOL    HW2 4549   0.984   1.736   2.374 -2.4954 -0.5326  0.4991
 1507SOL     OW 4550   2.370   4.569   1.863  0.2900  0.1738 -0.2008
 1507SOL    HW1 4551   2.346   4.506   1.931 -2.1026 -0.3685 -1.4656
 1507SOL    HW2 4552   2.463   4.553   1.848  0.5812 -0.5848  1.9708
 1508SOL     OW 4553   1.309   1.864   1.907 -0.5827 -0.7926  0.2245
 1508SOL    HW1 4554   1.226   1.818   1.921 -0.7307 -0.9620 -1.0731
 1508SOL    HW2 4555   1.285   1.957   1.909 -0.5469 -0.7941  1.2769
 1509SOL     OW 4556   4.557   4.591   2.261 -0.0166 -0.2665  0.4576
 1509SOL    HW1 4557   4.572   4.674   2.307 -0.7714 -0.1021  0.4202
 1509SOL    HW2 4558   4.475   4.558   2.297 -1.7079  0.8323 -2.1077
 1510SOL     OW 4559   3.093   3.192   2.199 -0.3279  0.7128 -0.2987
 1510SOL    HW1 4560   3.018   3.162   2.250  2.2699 -2.1790  2.3155
 1510SOL    HW2 4561   3.105   3.283   2.226 -0.8766  0.1693  2.0028
 1511SOL     OW 4562   1.912   0.673   1.348 -0.0186  0.1678  0.1713
 1511SOL    HW1 4563   1.871   0.707   1.428 -1.6352 -1.0930 -0.0669
 1511SOL    HW2 4564   1.979   0.613   1.380  0.6076  1.0585  0.5689
 1512SOL     OW 4565   2.404   1.595   3.011 -0.3309 -0.4023  0.1420
 1512SOL    HW1 4566   2.496   1.574   3.031 -0.0879  0.9563  0.5486
 1512SOL    HW2 4567   2.355   1.520   3.044  0.3937  0.1058  2.6225
 1513SOL     OW 4568   1.158   3.949   2.584  0.4632 -0.2856 -0.2478
 1513SOL    HW1 4569   1.080   3.896   2.599  0.6653 -1.0246 -1.6217
 1513SOL    HW2 4570   1.161   4.009   2.658  0.6966 -2.7389  1.8560
 1514SOL     OW 4571   2.742   0.013   1.386  0.7347 -0.0258  0.0728
 1514SOL    HW1 4572   2.687   0.089   1.368  1.0447  0.0977 -0.3775
 1514SOL    HW2 4573   2.790  -0.002   1.304  2.8961  1.1229  1.0344
 1515SOL     OW 4574   3.498   1.227   2.228 -0.1418 -0.1442 -0.1089
 1515SOL    HW1 4575   3.573   1.285   2.242  0.6310 -1.0393 -0.4344
 1515SOL    HW2 4576   3.441   1.275   2.168  0.8054  0.0207 -0.9040
 1516SOL     OW 4577   4.373   1.584   1.598  0.1518  0.4645 -0.7590
 1516SOL    HW1 4578   4.424   1.661   1.623  1.8453 -0.8346 -0.0685
 1516SOL    HW2 4579   4.406   1.559   1.512  0.8957 -0.5245 -0.2057
 1517SOL     OW 4580   4.549   1.746   0.475  0.2383  0.0429 -0.0733
 1517SOL    HW1 4581   4.516   1.656   0.473  4.0358 -1.5538 -1.6971
 1517SOL    HW2 4582   4.492   1.794   0.414 -0.7707 -1.7282 -0.6021
 1518SOL     OW 4583   2.878   2.253   0.417 -0.1153 -0.0019 -0.5053
 1518SOL    HW1 4584   2.962   2.292   0.438 -1.5674  1.4592  3.4515
 1518SOL    HW2 4585   2.845   2.304   0.343  0.7846  2.1432  0.4888
 1519SOL     OW 4586   0.883   3.968   1.191 -0.1675  0.2579  0.3287
 1519SOL    HW1 4587   0.795   3.932   1.201  0.3958 -0.8033  1.6704
 1519SOL    HW2 4588   0.881   4.051   1.237 -0.6533  0.5852 -0.2680
 1520SOL     OW 4589   0.873   0.633   2.424  0.1603 -0.7010  0.0719
 1520SOL    HW1 4590   0.790   0.641   2.378 -0.5047 -0.0883  1.3285
 1520SOL    HW2 4591   0.849   0.628   2.516  1.5036 -0.8805  0.4344
 1521SOL     OW 4592   1.838   4.354   0.457 -0.6347 -0.1925 -0.2338
 1521SOL    HW1 4593   1.865   4.331   0.546 -2.0752 -1.3510 -0.0534
 1521SOL    HW2 4594   1.763   4.411   0.469 -1.0647 -0.6484 -0.6839
 1522SOL     OW 4595   2.347   0.784   0.199  0.7749  0.2375  0.6437
 1522SOL    HW1 4596   2.329   0.691   0.216 -1.7701  0.7007  0.8973
 1522SOL    HW2 4597   2.337   0.826   0.284 -1.7303  1.1601 -0.0008
 1523SOL     OW 4598   4.637   2.626   2.148  0.4165  0.4230 -0.3604
 1523SOL    HW1 4599   4.631   2.722   2.147 -1.9822  0.3791  1.1498
 1523SOL    HW2 4600   4.624   2.600   2.057  0.4174  1.5236 -0.6824
 1524SOL     OW 4601   3.933   3.402   1.708 -0.6268 -0.2277  0.0462
 1524SOL    HW1 4602   3.851   3.408   1.659 -0.7045 -0.0141  0.2033
 1524SOL    HW2 4603   3.947   3.308   1.720 -0.3373 -0.3058 -0.8378
 1525SOL     OW 4604   0.338   0.519   2.936  0.1944 -0.0004  0.1559
 1525SOL    HW1 4605   0.296   0.495   3.019  0.0056 -0.3576 -0.0420
 1525SOL    HW2 4606   0.301   0.459   2.872  0.6571 -0.0067 -0.1119
 1526SOL     OW 4607   1.015   1.737   1.770 -0.4317 -0.0620 -0.0960
 1526SOL    HW1 4608   1.050   1.810   1.719 -1.1993  0.1496 -0.3234
 1526SOL    HW2 4609   1.053   1.659   1.730  1.9232  0.2669  1.3175
 1527SOL     OW 4610   2.764   4.593   0.374  0.2317 -0.0292  0.1730
 1527SOL    HW1 4611   2.800   4.571   0.288 -1.5284  1.3907 -1.0128
 1527SOL    HW2 4612   2.743   4.686   0.368 -0.2601  0.0152  2.0353
 1528SOL     OW 4613   3.676   4.174   1.271 -0.0547 -0.5421  0.7205
 1528SOL    HW1 4614   3.630   4.130   1.342 -0.3777 -0.6915  0.4200
 1528SOL    HW2 4615   3.642   4.134   1.192  0.5687 -0.6297  0.4937
 1529SOL     OW 4616   3.763   3.835   0.328  0.5581 -0.3576  0.1611
 1529SOL    HW1 4617   3.771   3.833   0.423 -0.1884 -0.0027  0.2358
 1529SOL    HW2 4618   3.671   3.818   0.311  0.9192 -1.8043 -0.5584
 1530SOL     OW 4619   3.443   4.010   1.112  0.1392 -0.2376 -0.0623
 1530SOL    HW1 4620   3.453   3.985   1.020 -1.0389 -1.0198 -0.0040
 1530SOL    HW2 4621   3.397   3.936   1.152  0.4684  0.1724  1.1176
 1531SOL     OW 4622   4.122   3.747   0.187  0.2454  0.8582  0.3071
 1531SOL    HW1 4623   4.083   3.829   0.158  1.2402  2.0163  2.0894
 1531SOL    HW2 4624   4.213   3.752   0.158  0.0764 -0.1048 -0.4589
 1532SOL     OW 4625   3.917   1.911   1.866  0.2261 -0.2412 -0.0891
 1532SOL    HW1 4626   3.963   1.986   1.904 -1.0566 -0.3899  1.9195
 1532SOL    HW2 4627   3.949   1.906   1.776  2.0921  1.2619  0.4234
 1533SOL     OW 4628   3.702   4.595   1.391 -0.5353  0.0175  0.0339
 1533SOL    HW1 4629   3.761   4.669   1.374 -0.3308 -0.0292  0.5455
 1533SOL    HW2 4630   3.619   4.622   1.351 -0.2699  0.2296 -0.3880
 1534SOL     OW 4631   1.337   3.479   0.385 -0.4306  0.4719  0.2096
 1534SOL    HW1 4632   1.406   3.501   0.448 -0.1473 -0.4327  0.2224
 1534SOL    HW2 4633   1.351   3.386   0.365 -2.6727 -0.2107  1.5232
 1535SOL     OW 4634   0.602   0.668   2.591  0.2708 -0.4598  0.0722
 1535SOL    HW1 4635   0.680   0.669   2.648 -0.9871  0.6145  1.8822
 1535SOL    HW2 4636   0.567   0.757   2.598 -1.7278 -1.2167  0.1724
 1536SOL     OW 4637   1.839   4.163   0.285  0.0240  0.4504  0.1987
 1536SOL    HW1 4638   1.746   4.150   0.268  0.1301 -0.1161  0.0367
 1536SOL    HW2 4639   1.842   4.232   0.352 -0.4884  0.8813 -0.2079
 1537SOL     OW 4640   4.245   0.986   2.750 -0.3199 -0.0196 -0.3881
 1537SOL    HW1 4641   4.219   0.948   2.666 -2.4435 -0.3005  0.3382
 1537SOL    HW2 4642   4.244   1.080   2.735  2.7067 -0.0473 -1.5553
 1538SOL     OW 4643   1.491   1.466   3.215 -0.7238  0.0876  0.4296
 1538SOL    HW1 4644   1.494   1.446   3.121 -1.0025  1.0615  0.1998
 1538SOL    HW2 4645   1.457   1.386   3.255  1.6397 -1.2199  0.0002
 1539SOL     OW 4646   3.150   2.124   2.381  0.8260 -0.0041 -0.8420
 1539SOL    HW1 4647   3.169   2.073   2.302 -0.0304 -0.4779 -0.7591
 1539SOL    HW2 4648   3.202   2.084   2.449 -0.1059 -1.0274 -0.6994
 1540SOL     OW 4649   1.648   0.846   0.684  0.5232 -0.0499  0.4936
 1540SOL    HW1 4650   1.714   0.908   0.715  0.1274 -0.2609  1.8048
 1540SOL    HW2 4651   1.588   0.899   0.632  1.4189  0.2373 -0.2828
 1541SOL     OW 4652   1.723   1.547   2.439  0.7228 -0.4127  0.5993
 1541SOL    HW1 4653   1.719   1.570   2.532 -2.8765  2.0990  0.0761
 1541SOL    HW2 4654   1.674   1.465   2.432  2.3630 -1.4736  1.0050
 1542SOL     OW 4655   0.988   1.190   1.120 -0.1469  0.2751  0.0553
 1542SOL    HW1 4656   0.896   1.208   1.103 -0.3287  1.0503  1.6611
 1542SOL    HW2 4657   1.014   1.128   1.052 -2.2913 -1.2671  0.5665
 1543SOL     OW 4658   3.685   0.673   2.687 -0.1274  0.0438  0.1754
 1543SOL    HW1 4659   3.624   0.604   2.710 -0.7714  0.7750  0.7253
 1543SOL    HW2 4660   3.651   0.709   2.605  0.6064 -0.7424 -0.4884
 1544SOL     OW 4661   2.189   0.780   1.047 -0.5537  0.0118  0.3871
 1544SOL    HW1 4662   2.100   0.758   1.022 -0.7696  0.9520  0.2896
 1544SOL    HW2 4663   2.204   0.866   1.008  0.8078 -0.6384 -0.6284
 1545SOL     OW 4664   3.322   4.405   1.910 -0.4196 -0.1089 -0.0415
 1545SOL    HW1 4665   3.402   4.451   1.885  0.1686 -2.0267 -2.0353
 1545SOL    HW2 4666   3.264   4.474   1.942  0.9605  1.7814 -1.3693
 1546SOL     OW 4667   3.192   4.581   2.038  0.5475 -0.3004 -0.5878
 1546SOL    HW1 4668   3.191   4.645   2.109 -3.7954  0.0672 -0.6767
 1546SOL    HW2 4669   3.175   4.633   1.959 -0.2020 -1.2226 -1.0540
 1547SOL     OW 4670   2.644   4.535   1.873 -0.4676 -0.1524 -0.4376
 1547SOL    HW1 4671   2.667   4.519   1.964  1.0543  0.7789 -0.6176
 1547SOL    HW2 4672   2.713   4.594   1.841 -0.6345 -0.9141 -2.3419
 1548SOL     OW 4673   3.937   0.363   0.401  0.1514 -0.1341  0.0625
 1548SOL    HW1 4674   3.886   0.292   0.440  1.1070 -0.2220  1.2173
 1548SOL    HW2 4675   4.026   0.329   0.397  0.8913  1.4010  1.8505
 1549SOL     OW 4676   2.469   1.962   1.207  0.0056 -0.1542  0.0524
 1549SOL    HW1 4677   2.555   1.920   1.216 -0.0514 -0.1272  0.8120
 1549SOL    HW2 4678   2.425   1.943   1.290 -0.8632 -0.4672 -0.4669
 1550SOL     OW 4679   3.145   0.746   1.780 -0.3834 -0.2609  0.2128
 1550SOL    HW1 4680   3.130   0.747   1.874  0.3894 -1.5200  0.3812
 1550SOL    HW2 4681   3.198   0.824   1.763 -2.0210  0.9725  0.5027
 1551SOL     OW 4682   3.280   0.057   1.566 -0.3378  0.0184 -0.5427
 1551SOL    HW1 4683   3.246   0.092   1.484  0.1191 -1.5363 -1.4446
 1551SOL    HW2 4684   3.360   0.011   1.541  0.1294  0.0143  0.8788
 1552SOL     OW 4685   0.202   0.842   0.679  1.1151 -0.1908 -0.3757
 1552SOL    HW1 4686   0.280   0.859   0.625  2.0552 -1.0241  0.6810
 1552SOL    HW2 4687   0.142   0.914   0.657  2.2726  0.6067 -1.0392
 1553SOL     OW 4688   0.946   1.241   3.250  0.5497 -0.2500  0.0123
 1553SOL    HW1 4689   0.917   1.322   3.292 -2.0640 -1.6972  1.3217
 1553SOL    HW2 4690   0.972   1.184   3.323  0.4071 -1.2569 -0.6921
 1554SOL     OW 4691   2.096   0.722   3.111  0.5665  0.2165  1.0673
 1554SOL    HW1 4692   2.070   0.781   3.040  0.4455 -0.7005  0.3259
 1554SOL    HW2 4693   2.186   0.746   3.131  0.7996  0.1125  0.1953
 1555SOL     OW 4694   1.081   3.091   0.089  0.0718  0.4486  0.0857
 1555SOL    HW1 4695   1.173   3.103   0.068  0.1161 -0.6777 -0.3965
 1555SOL    HW2 4696   1.081   3.055   0.178 -0.0002  2.2428  0.8574
 1556SOL     OW 4697   3.220   4.090   0.158  0.1548  0.4068  0.2087
 1556SOL    HW1 4698   3.233   4.117   0.249 -2.0041  2.0648  0.1043
 1556SOL    HW2 4699   3.207   4.171   0.110 -0.8026 -0.5413 -1.2209
 1557SOL     OW 4700   2.977   0.308   3.080  0.7748  0.7304  0.3070
 1557SOL    HW1 4701   2.987   0.273   3.169  2.6611 -1.4845 -0.6434
 1557SOL    HW2 4702   3.061   0.351   3.062  0.7359  0.4089 -0.6786
 1558SOL     OW 4703   3.076   4.408   3.092  0.6894 -0.0153  0.0449
 1558SOL    HW1 4704   3.069   4.464   3.014  1.1589 -2.0657 -1.5587
 1558SOL    HW2 4705   3.168   4.381   3.094  0.4657 -0.7643  0.7539
 1559SOL     OW 4706   4.418   3.432   0.003  0.1494  0.0088 -0.2121
 1559SOL    HW1 4707   4.410   3.356  -0.055  0.7504 -0.4233  0.2573
 1559SOL    HW2 4708   4.422   3.507  -0.056 -0.7252 -0.2977 -0.6724
 1560SOL     OW 4709   4.265   1.571   2.947 -0.1125 -0.3962 -0.0539
 1560SOL    HW1 4710   4.318   1.606   3.019  0.4163 -0.4128 -0.4228
 1560SOL    HW2 4711   4.304   1.610   2.868  0.6575 -1.9860 -0.4968
 1561SOL     OW 4712   0.134   3.529   1.049  0.3679  0.5878 -0.4160
 1561SOL    HW1 4713   0.141   3.478   1.130 -0.4679  2.8516  1.1718
 1561SOL    HW2 4714   0.054   3.496   1.008  0.1283  0.2492  0.2982
 1562SOL     OW 4715   1.619   3.790   1.476 -0.1064  0.9768  0.7341
 1562SOL    HW1 4716   1.596   3.790   1.383  3.8134 -0.5128 -0.3943
 1562SOL    HW2 4717   1.539   3.820   1.520 -3.6044 -2.2920 -2.6587
 1563SOL     OW 4718   2.289   2.691   1.685 -0.1522  0.0337 -0.5925
 1563SOL    HW1 4719   2.332   2.608   1.668  0.0597  0.1347 -0.5530
 1563SOL    HW2 4720   2.326   2.751   1.621  0.0354  0.2112 -0.3225
 1564SOL     OW 4721   0.236   0.427   0.088  1.1019  0.4772 -0.0446
 1564SOL    HW1 4722   0.286   0.406   0.009  0.5221  1.8102 -0.7947
 1564SOL    HW2 4723   0.267   0.364   0.153  1.8150 -0.4527 -1.2393
 1565SOL     OW 4724   1.961   1.247   1.804 -0.2430 -0.2708  0.3157
 1565SOL    HW1 4725   1.886   1.203   1.765  0.0898  1.3961 -2.5033
 1565SOL    HW2 4726   1.924   1.305   1.870 -1.8862  2.1789 -2.5085
 1566SOL     OW 4727   2.329   0.913   0.440 -0.5890  0.0577 -0.2754
 1566SOL    HW1 4728   2.254   0.889   0.494 -0.2939 -1.5357 -0.5149
 1566SOL    HW2 4729   2.404   0.872   0.483 -0.2764 -0.8105 -1.5704
 1567SOL     OW 4730   3.052   1.955   2.996  0.2870  0.5338 -0.2575
 1567SOL    HW1 4731   3.064   2.022   3.062 -0.0599  0.4506 -0.1086
 1567SOL    HW2 4732   3.024   2.003   2.918  2.0081  0.7886 -0.7566
 1568SOL     OW 4733   2.623   4.112   0.092 -0.2119  0.1092  0.9765
 1568SOL    HW1 4734   2.592   4.088   0.005  0.4710  0.6526  0.5716
 1568SOL    HW2 4735   2.682   4.041   0.117  1.9348  1.3580 -0.2874
 1569SOL     OW 4736   2.179   2.313   3.025 -0.3702  0.1509 -1.0059
 1569SOL    HW1 4737   2.269   2.346   3.024 -0.3365  0.2416  0.7619
 1569SOL    HW2 4738   2.187   2.223   3.059 -1.0906  0.9256  1.4102
 1570SOL     OW 4739   1.895   3.058   3.197 -0.3003 -0.7019  0.3140
 1570SOL    HW1 4740   1.951   2.985   3.172 -0.1936 -0.0195 -1.5944
 1570SOL    HW2 4741   1.952   3.118   3.244  1.0822  0.6762 -2.8520
 1571SOL     OW 4742   1.220   0.543   0.749  0.2617 -0.0743 -0.2775
 1571SOL    HW1 4743   1.181   0.546   0.662 -0.2544 -2.7869 -0.2072
 1571SOL    HW2 4744   1.304   0.500   0.736  0.2364 -0.3920  0.5611
 1572SOL     OW 4745   3.255   0.980   1.616 -0.2332  0.9611 -0.0565
 1572SOL    HW1 4746   3.283   1.045   1.680 -0.3203 -0.3856  1.4091
 1572SOL    HW2 4747   3.327   0.977   1.553 -0.1334  2.2922 -0.0379
 1573SOL     OW 4748   0.128   2.435   2.841 -0.0596  0.1515 -0.1386
 1573SOL    HW1 4749   0.166   2.429   2.753 -0.1320  1.6121 -0.2792
 1573SOL    HW2 4750   0.076   2.355   2.850  0.0663 -0.0826 -1.3649
 1574SOL     OW 4751   0.915   1.871   0.615  0.2586  0.3015 -0.4987
 1574SOL    HW1 4752   0.869   1.930   0.675 -0.7360  0.5214 -1.4634
 1574SOL    HW2 4753   0.900   1.908   0.528 -0.2344 -1.2476 -1.1099
 1575SOL     OW 4754   0.653   0.241   0.782  0.2696 -0.5486 -0.6475
 1575SOL    HW1 4755   0.682   0.228   0.873  0.2836  0.5093 -0.4901
 1575SOL    HW2 4756   0.565   0.279   0.791  0.7654  0.7410 -1.0471
 1576SOL     OW 4757   1.992   2.618   2.281  0.4850  0.2724  0.0414
 1576SOL    HW1 4758   1.994   2.616   2.377  0.3392  0.7873  0.0590
 1576SOL    HW2 4759   2.068   2.565   2.255  0.7815  0.4857  0.4499
 1577SOL     OW 4760   4.258   2.734   1.485  0.3468  0.1398 -0.1947
 1577SOL    HW1 4761   4.273   2.714   1.578  0.1398  2.0446  0.2808
 1577SOL    HW2 4762   4.267   2.649   1.441 -0.5112 -0.9931  1.6735
 1578SOL     OW 4763   0.279   1.915   0.644  0.2316 -0.3188 -0.0755
 1578SOL    HW1 4764   0.291   1.830   0.686  1.1348  0.0970  0.5704
 1578SOL    HW2 4765   0.368   1.949   0.635 -0.1620  0.9338  0.5129
 1579SOL     OW 4766   3.709   0.094   2.618  0.0000  0.3157  0.6317
 1579SOL    HW1 4767   3.694   0.029   2.549 -1.4291  0.6898  0.5708
 1579SOL    HW2 4768   3.680   0.177   2.581 -1.8515  0.3529  2.0337
 1580SOL     OW 4769   2.590   3.666   2.693  1.2749 -0.3634 -0.0641
 1580SOL    HW1 4770   2.634   3.746   2.721 -1.6077  1.1658  0.5261
 1580SOL    HW2 4771   2.563   3.684   2.603 -0.9977  0.1929  0.6567
 1581SOL     OW 4772   4.344   2.336   2.778 -0.1601  0.0806 -0.0852
 1581SOL    HW1 4773   4.436   2.312   2.774 -0.3806 -0.9707  0.6555
 1581SOL    HW2 4774   4.314   2.337   2.687  0.7213  1.0717 -0.3828
 1582SOL     OW 4775   0.691   1.348   2.385 -0.1202  0.3351 -0.4527
 1582SOL    HW1 4776   0.679   1.422   2.325 -0.1179 -0.6517 -1.6975
 1582SOL    HW2 4777   0.784   1.326   2.377 -0.1764  0.0302 -0.2745
 1583SOL     OW 4778   3.754   2.259   3.267 -0.5423  0.2131  0.1792
 1583SOL    HW1 4779   3.731   2.351   3.284  0.3065  0.2946  0.9326
 1583SOL    HW2 4780   3.822   2.264   3.200 -0.7696  0.1064 -0.0625
 1584SOL     OW 4781   0.809   4.297   1.728 -0.2753 -0.2316 -0.1804
 1584SOL    HW1 4782   0.858   4.373   1.758 -0.4997  0.1391 -0.7573
 1584SOL    HW2 4783   0.727   4.300   1.778  1.0023 -1.9347  2.2790
 1585SOL     OW 4784   4.188   2.423   3.223  0.1830  0.0062  0.0947
 1585SOL    HW1 4785   4.186   2.449   3.131 -1.4101  0.7482  0.3190
 1585SOL    HW2 4786   4.132   2.346   3.227  0.7523 -0.4023  0.3504
 1586SOL     OW 4787   3.329   4.321   3.128 -0.5194  0.0559 -0.2504
 1586SOL    HW1 4788   3.396   4.369   3.079 -1.1432 -0.9042 -2.1500
 1586SOL    HW2 4789   3.378   4.277   3.198  0.4016  1.4657  0.0465
 1587SOL     OW 4790   3.545   2.332   1.724 -0.0158  0.0996  0.7358
 1587SOL    HW1 4791   3.521   2.279   1.800 -1.9443 -0.3228 -0.1163
 1587SOL    HW2 4792   3.489   2.409   1.729  1.2937  1.0900  0.8191
 1588SOL     OW 4793   4.355   1.156   1.200 -0.8520  0.6709 -0.0360
 1588SOL    HW1 4794   4.288   1.219   1.175 -1.3849 -0.7160 -2.4288
 1588SOL    HW2 4795   4.390   1.124   1.117  2.2244  0.7194  1.1192
 1589SOL     OW 4796   2.492   1.023   1.278  0.1514  0.2727 -0.1647
 1589SOL    HW1 4797   2.530   0.986   1.198  1.0897  1.4582 -0.3023
 1589SOL    HW2 4798   2.568   1.058   1.326 -0.2915 -1.1484  1.6594
 1590SOL     OW 4799   2.035   3.070   1.080 -0.1973  0.4169 -0.2405
 1590SOL    HW1 4800   2.014   3.135   1.013  0.9645 -0.9833 -2.0802
 1590SOL    HW2 4801   1.993   2.990   1.049 -0.9325  0.0727  1.5536
 1591SOL     OW 4802   0.661   1.575   2.223 -0.5992 -0.0021 -0.1545
 1591SOL    HW1 4803   0.638   1.616   2.306 -1.2516 -3.3074  1.5056
 1591SOL    HW2 4804   0.585   1.589   2.168 -0.4431  1.6532  0.0001
 1592SOL     OW 4805   3.258   0.309   0.171 -0.8147 -0.1172  0.3045
 1592SOL    HW1 4806   3.331   0.256   0.140 -0.9915  0.5445 -1.3589
 1592SOL    HW2 4807   3.189   0.296   0.106 -1.0626  1.6468  0.1462
 1593SOL     OW 4808   2.792   3.825   2.800  0.1047  0.3085 -0.2627
 1593SOL    HW1 4809   2.850   3.832   2.724 -0.1296  0.2404 -0.4487
 1593SOL    HW2 4810   2.818   3.897   2.857  1.3066 -0.5370  0.2952
 1594SOL     OW 4811   2.959   4.226   1.910 -0.0903  0.8670  0.2647
 1594SOL    HW1 4812   2.950   4.245   1.816 -3.0527  0.3759  0.3588
 1594SOL    HW2 4813   3.038   4.274   1.936  0.7463  1.1385 -2.4160
 1595SOL     OW 4814   2.494   1.865   3.111 -0.1425  0.7407  0.1514
 1595SOL    HW1 4815   2.472   1.794   3.051 -0.4123  1.0981 -0.1843
 1595SOL    HW2 4816   2.584   1.888   3.089  0.9673 -1.3367  2.1457
 1596SOL     OW 4817   0.069   0.052   0.405 -0.2777 -0.0990 -0.3258
 1596SOL    HW1 4818   0.132   0.032   0.336 -0.9398 -1.5329 -0.5514
 1596SOL    HW2 4819  -0.012   0.010   0.376 -0.3693 -1.3972  1.6567
 1597SOL     OW 4820   0.733   0.873   3.159 -0.2365  0.6609 -0.5241
 1597SOL    HW1 4821   0.752   0.920   3.078  0.2516  1.0122 -0.2177
 1597SOL    HW2 4822   0.690   0.793   3.132  0.5533  0.4441 -1.1821
 1598SOL     OW 4823   2.726   0.368   1.877  0.4976  0.1140 -0.2210
 1598SOL    HW1 4824   2.770   0.451   1.897  1.0683  0.2321 -1.7932
 1598SOL    HW2 4825   2.790   0.301   1.899  1.1933  0.2502 -1.7131
 1599SOL     OW 4826   1.378   2.296   1.923 -0.3608 -0.0621 -0.6992
 1599SOL    HW1 4827   1.367   2.339   2.008 -0.7938 -1.5514  0.0311
 1599SOL    HW2 4828   1.473   2.288   1.912 -0.2703  0.9794 -0.8240
 1600SOL     OW 4829   4.480   0.827   2.810 -0.2010 -0.2433 -0.0670
 1600SOL    HW1 4830   4.501   0.911   2.770 -0.8308  0.8333  1.7153
 1600SOL    HW2 4831   4.387   0.833   2.830 -1.3995 -3.1285 -3.7481
 1601SOL     OW 4832   4.362   3.716   0.031 -0.0045 -0.5224 -0.2651
 1601SOL    HW1 4833   4.407   3.800   0.039 -1.6253  0.3308  0.5103
 1601SOL    HW2 4834   4.329   3.715  -0.059  0.0530 -0.3440 -0.2888
 1602SOL     OW 4835   4.262   2.286   1.590 -0.3329 -0.3430 -1.0354
 1602SOL    HW1 4836   4.271   2.207   1.643 -2.9159 -0.4653 -0.6239
 1602SOL    HW2 4837   4.290   2.357   1.648 -2.1214 -0.5793  0.2064
 1603SOL     OW 4838   2.857   1.667   2.292  0.1890 -0.5223  0.0742
 1603SOL    HW1 4839   2.946   1.682   2.323  0.3895 -1.9195  0.2267
 1603SOL    HW2 4840   2.867   1.622   2.208 -0.3434 -1.7014  0.6130
 1604SOL     OW 4841   1.602   0.879   1.129  0.0768 -0.1557 -0.3796
 1604SOL    HW1 4842   1.611   0.884   1.225  0.7486 -0.8855 -0.4028
 1604SOL    HW2 4843   1.527   0.936   1.110  0.2118  0.3565  0.5349
 1605SOL     OW 4844   2.857   1.506   3.254 -0.7824 -0.6469 -0.2575
 1605SOL    HW1 4845   2.939   1.536   3.215  0.2627  0.0936  2.3023
 1605SOL    HW2 4846   2.817   1.585   3.291 -1.0598 -1.4232  1.1994
 1606SOL     OW 4847   2.176   2.972   3.268 -0.1416  0.5182  0.0346
 1606SOL    HW1 4848   2.270   2.956   3.266 -0.1797  0.3254 -1.2332
 1606SOL    HW2 4849   2.137   2.893   3.231 -0.6943  1.2083 -0.8932
 1607SOL     OW 4850   0.462   1.317   1.995 -0.2414  0.2338 -0.0291
 1607SOL    HW1 4851   0.426   1.404   2.015  2.9122  1.9846 -1.2545
 1607SOL    HW2 4852   0.483   1.320   1.902  2.9411 -0.5737  0.5662
 1608SOL     OW 4853   2.549   0.853   1.060  0.4964  0.9329 -0.0192
 1608SOL    HW1 4854   2.563   0.758   1.067  2.5044  1.0899 -1.1200
 1608SOL    HW2 4855   2.522   0.866   0.969 -1.6040  1.2747  0.6123
 1609SOL     OW 4856   3.768   4.307   0.300 -0.1279  0.1638 -0.3845
 1609SOL    HW1 4857   3.753   4.238   0.365 -0.9996 -1.0700 -1.8148
 1609SOL    HW2 4858   3.742   4.267   0.217  0.9748  1.6733 -1.5093
 1610SOL     OW 4859   1.175   1.921   0.075  0.4221 -0.3594  0.5039
 1610SOL    HW1 4860   1.149   1.869   0.151 -1.1781 -0.5892 -0.1569
 1610SOL    HW2 4861   1.246   1.870   0.034  0.5060 -0.8052  1.1866
 1611SOL     OW 4862   2.313   0.952   2.986 -0.7738  0.4075 -0.1284
 1611SOL    HW1 4863   2.356   0.885   3.038  0.6471  0.9067 -0.5958
 1611SOL    HW2 4864   2.320   0.921   2.896 -1.6819  0.3616 -0.1951
 1612SOL     OW 4865   1.702   3.316   1.937  0.2949 -0.4289  0.4465
 1612SOL    HW1 4866   1.725   3.377   1.867  0.6980  1.2608  1.9650
 1612SOL    HW2 4867   1.785   3.289   1.975  0.0809 -1.3179  0.3173
 1613SOL     OW 4868   3.232   0.656   0.994 -0.1223  0.5937 -0.1787
 1613SOL    HW1 4869   3.260   0.597   1.064  1.6976  0.0564 -1.2873
 1613SOL    HW2 4870   3.182   0.600   0.934  2.3776 -0.1879 -1.7086
 1614SOL     OW 4871   2.801   0.810   2.701  0.1960  0.2732 -0.1259
 1614SOL    HW1 4872   2.735   0.742   2.690  2.1430 -2.2146  2.1802
 1614SOL    HW2 4873   2.759   0.876   2.755 -0.4690 -1.3160  1.4033
 1615SOL     OW 4874   1.084   2.031   0.366  0.5562  0.2397 -0.2794
 1615SOL    HW1 4875   1.148   1.963   0.347 -0.5293 -1.7898  2.6996
 1615SOL    HW2 4876   1.127   2.089   0.429  0.1202 -0.0612  0.3066
 1616SOL     OW 4877   1.839   0.026   2.737 -0.1015  0.0228 -0.4621
 1616SOL    HW1 4878   1.904   0.095   2.751  0.0147 -0.2700  0.5871
 1616SOL    HW2 4879   1.822  -0.008   2.825 -1.2913 -0.2593 -0.7807
 1617SOL     OW 4880   2.838   3.053   1.953  0.1409 -0.0662 -1.0766
 1617SOL    HW1 4881   2.926   3.086   1.933 -0.5646  1.3883 -2.0167
 1617SOL    HW2 4882   2.780   3.118   1.914 -1.3724  0.0552  1.1683
 1618SOL     OW 4883   3.394   4.215   1.451  0.2366 -0.1231  0.2552
 1618SOL    HW1 4884   3.379   4.230   1.544  2.3392 -2.6056  1.1476
 1618SOL    HW2 4885   3.316   4.168   1.421  0.2637 -0.8265  1.2383
 1619SOL     OW 4886   2.673   1.491   2.031 -0.0457  0.1899 -0.4312
 1619SOL    HW1 4887   2.739   1.435   2.071  1.4283  0.9912 -1.6469
 1619SOL    HW2 4888   2.685   1.576   2.074 -1.4606 -0.0685  0.5428
 1620SOL     OW 4889   0.959   0.331   1.734  0.2936  0.1001  0.1653
 1620SOL    HW1 4890   0.989   0.419   1.757 -0.2320  0.1589  0.6271
 1620SOL    HW2 4891   0.976   0.278   1.811  0.9636 -0.2955 -0.2471
 1621SOL     OW 4892   2.146   1.680   1.132 -0.1145  0.0015 -0.2159
 1621SOL    HW1 4893   2.140   1.744   1.202 -0.1168  1.4701 -1.5145
 1621SOL    HW2 4894   2.233   1.641   1.142 -0.0747  0.2738  0.5288
 1622SOL     OW 4895   1.748   3.054   0.156 -0.4297  0.4374 -0.3084
 1622SOL    HW1 4896   1.791   3.139   0.146  1.1736 -0.4338 -1.3811
 1622SOL    HW2 4897   1.770   3.007   0.076 -2.1970 -0.6193 -0.2155
 1623SOL     OW 4898   3.010   0.338   0.630 -0.0591 -0.0214 -0.1958
 1623SOL    HW1 4899   3.062   0.320   0.552 -0.8879  1.6556 -1.1881
 1623SOL    HW2 4900   2.969   0.255   0.653  2.6290 -1.2933  0.3507
 1624SOL     OW 4901   2.266   0.174   1.776  0.8126 -0.2832 -0.5758
 1624SOL    HW1 4902   2.350   0.216   1.759  1.2416 -1.6970 -2.1621
 1624SOL    HW2 4903   2.289   0.086   1.806 -0.0866 -0.6770 -1.0033
 1625SOL     OW 4904   4.176   2.196   2.520 -0.2610 -0.0849 -0.4665
 1625SOL    HW1 4905   4.091   2.222   2.486 -0.1772  0.6721 -0.1362
 1625SOL    HW2 4906   4.238   2.255   2.476 -0.2100  1.3368  1.3838
 1626SOL     OW 4907   0.528   1.802   0.616 -0.1006  0.0370  0.0822
 1626SOL    HW1 4908   0.528   1.739   0.688  0.8376  0.7056  0.6872
 1626SOL    HW2 4909   0.571   1.757   0.544  2.1805  0.5382  1.0571
 1627SOL     OW 4910   1.329   3.210   0.466  0.4199  0.1066 -0.0356
 1627SOL    HW1 4911   1.408   3.188   0.418  1.0045  0.0080  0.9441
 1627SOL    HW2 4912   1.359   3.228   0.555 -0.4821  1.3711  0.0494
 1628SOL     OW 4913   4.271   3.146   1.356  0.1973 -0.0708 -0.2936
 1628SOL    HW1 4914   4.222   3.095   1.420  1.1441 -0.5689  0.0433
 1628SOL    HW2 4915   4.206   3.167   1.288 -0.3477 -1.2354 -0.1635
 1629SOL     OW 4916   2.993   1.008   1.668 -0.4106  0.1969 -0.3053
 1629SOL    HW1 4917   3.086   1.030   1.673 -0.2896 -0.3104 -0.2621
 1629SOL    HW2 4918   2.977   0.994   1.575 -0.3992  0.0942 -0.2917
 1630SOL     OW 4919   2.036   0.237   0.984 -0.1047  0.0346 -0.4056
 1630SOL    HW1 4920   2.118   0.262   1.026  0.1975 -1.2273 -0.1959
 1630SOL    HW2 4921   1.972   0.301   1.015  0.8625  1.2801 -0.8835
 1631SOL     OW 4922   2.481   0.867   0.790 -0.4137 -0.2916 -0.1103
 1631SOL    HW1 4923   2.551   0.823   0.742  0.8736  2.8017 -1.3326
 1631SOL    HW2 4924   2.403   0.814   0.773  0.9262 -1.8740 -1.7302
 1632SOL     OW 4925   2.692   0.511   2.445 -0.2471 -0.6143 -0.3391
 1632SOL    HW1 4926   2.710   0.534   2.354  0.9864 -0.2228 -0.0162
 1632SOL    HW2 4927   2.740   0.429   2.459  1.7819  0.6647  0.6582
 1633SOL     OW 4928   0.218   4.505   0.956 -0.2273 -0.7051  0.1383
 1633SOL    HW1 4929   0.276   4.489   0.882 -1.1917 -2.5626 -0.2538
 1633SOL    HW2 4930   0.277   4.509   1.032  0.7174  0.8121 -0.6302
 1634SOL     OW 4931   0.841   2.133   0.462  0.0943  0.5545 -0.3876
 1634SOL    HW1 4932   0.905   2.087   0.408  1.5594  0.3991  1.3699
 1634SOL    HW2 4933   0.893   2.193   0.516 -1.1730  0.2234  1.2967
 1635SOL     OW 4934   3.738   4.417   1.183  0.2637 -0.0905 -0.5438
 1635SOL    HW1 4935   3.747   4.481   1.253 -0.9877  0.6369 -1.0087
 1635SOL    HW2 4936   3.719   4.334   1.228 -1.5310  0.5595 -0.0023
 1636SOL     OW 4937   3.511   1.630   0.167 -0.2469  0.2580 -0.0352
 1636SOL    HW1 4938   3.499   1.573   0.091 -0.5610 -2.3053  1.8143
 1636SOL    HW2 4939   3.450   1.596   0.233 -0.1313  2.5052  1.3507
 1637SOL     OW 4940   2.057   3.005   0.381  0.7498  0.3240  0.6962
 1637SOL    HW1 4941   2.151   2.991   0.380  0.6627 -0.2123 -0.0083
 1637SOL    HW2 4942   2.020   2.929   0.336  0.0646  1.1236 -0.1308
 1638SOL     OW 4943   2.714   1.118   0.980  0.2410  0.2521  0.0452
 1638SOL    HW1 4944   2.721   1.213   0.994  1.7622  0.1438  0.2279
 1638SOL    HW2 4945   2.723   1.081   1.068 -2.7586 -0.0326  0.3433
 1639SOL     OW 4946   3.283   1.806   0.756  0.0833  0.3871 -0.3619
 1639SOL    HW1 4947   3.258   1.861   0.682 -0.7423  0.0077 -0.3675
 1639SOL    HW2 4948   3.202   1.791   0.804  0.2776 -0.8645 -0.3936
 1640SOL     OW 4949   2.378   3.388   0.870 -0.2210 -0.2529 -0.0796
 1640SOL    HW1 4950   2.473   3.382   0.876 -0.2896 -0.1395  1.2400
 1640SOL    HW2 4951   2.352   3.306   0.827  0.4578 -0.2875 -0.4438
 1641SOL     OW 4952   1.473   1.078   0.124  0.1901 -0.1376 -0.2716
 1641SOL    HW1 4953   1.566   1.071   0.145 -0.2236 -1.8085  1.3001
 1641SOL    HW2 4954   1.447   1.164   0.157  0.6494 -0.7226  1.7639
 1642SOL     OW 4955   1.281   4.599   2.620  0.5418  0.1388 -0.4114
 1642SOL    HW1 4956   1.323   4.671   2.573 -0.4097  1.2221  0.3524
 1642SOL    HW2 4957   1.235   4.641   2.692 -0.5794 -1.1773 -0.3250
 1643SOL     OW 4958   3.982   1.915   3.195  0.2404  0.3569 -0.1949
 1643SOL    HW1 4959   4.070   1.947   3.177  1.0352 -0.5397  1.7788
 1643SOL    HW2 4960   3.981   1.826   3.161  0.0186  0.4574 -0.4479
 1644SOL     OW 4961   0.828   0.536   0.518  0.0451 -0.1356 -0.0254
 1644SOL    HW1 4962   0.791   0.558   0.603  0.1787 -1.3357  0.3689
 1644SOL    HW2 4963   0.863   0.447   0.529  1.9801  0.4761 -0.7154
 1645SOL     OW 4964   4.366   3.315   1.644  0.2752 -0.0671 -0.1902
 1645SOL    HW1 4965   4.331   3.333   1.731  1.4656  3.5167 -0.3017
 1645SOL    HW2 4966   4.328   3.383   1.588  1.6042 -0.6323 -1.8693
 1646SOL     OW 4967   0.388   0.978   1.757 -0.1010 -0.4821 -0.0476
 1646SOL    HW1 4968   0.405   1.071   1.770  1.0865 -0.9421  2.2560
 1646SOL    HW2 4969   0.429   0.957   1.673  2.5699  0.4409  0.9207
 1647SOL     OW 4970   1.365   1.802   1.577  0.2586  0.7991  0.3270
 1647SOL    HW1 4971   1.279   1.827   1.609  0.4703 -0.5511  2.1403
 1647SOL    HW2 4972   1.425   1.824   1.649  1.5845  2.4623 -1.2060
 1648SOL     OW 4973   3.393   3.778   1.884 -0.0134 -0.2970 -0.2918
 1648SOL    HW1 4974   3.451   3.842   1.842 -0.7378  0.2916 -0.4246
 1648SOL    HW2 4975   3.324   3.831   1.924 -1.1132 -1.0273 -1.1616
 1649SOL     OW 4976   0.359   2.839   0.785  0.5360 -0.4447  0.8119
 1649SOL    HW1 4977   0.307   2.768   0.746  0.0385  1.1615 -1.6645
 1649SOL    HW2 4978   0.295   2.906   0.808  1.1061 -0.3127  2.0810
 1650SOL     OW 4979   1.946   3.916   2.260  0.4556 -0.2680 -0.5553
 1650SOL    HW1 4980   1.983   3.989   2.209 -0.2962  1.3013  1.0652
 1650SOL    HW2 4981   2.017   3.891   2.319  0.0996  0.4817  0.2169
 1651SOL     OW 4982   1.845   4.106   2.480  0.2574 -0.3649  0.0989
 1651SOL    HW1 4983   1.851   4.040   2.412 -0.8649 -0.0527 -0.3153
 1651SOL    HW2 4984   1.856   4.190   2.435  0.5827 -0.2086  0.4580
 1652SOL     OW 4985   1.869   3.904   1.532 -0.3766 -0.8006  0.4158
 1652SOL    HW1 4986   1.866   3.995   1.504  1.4890 -0.7762  0.1884
 1652SOL    HW2 4987   1.791   3.865   1.493 -2.4720  1.1367  2.3577
 1653SOL     OW 4988   3.906   1.058   1.865 -0.4210  0.7449  0.3479
 1653SOL    HW1 4989   3.821   1.035   1.827  0.3310 -0.1170 -0.8718
 1653SOL    HW2 4990   3.961   0.981   1.850  0.4524  1.0982  1.5713
 1654SOL     OW 4991   4.194   0.193   3.090  0.3085 -0.1108 -0.1258
 1654SOL    HW1 4992   4.223   0.131   3.023 -1.7915  0.3416 -1.5585
 1654SOL    HW2 4993   4.241   0.274   3.069  1.7323 -0.6863  0.6870
 1655SOL     OW 4994   0.543   0.894   2.048 -0.2228  0.1431 -0.2661
 1655SOL    HW1 4995   0.578   0.911   1.961  0.4766  1.8597  0.3175
 1655SOL    HW2 4996   0.476   0.962   2.061 -0.1813  0.0312  0.6023
 1656SOL     OW 4997   2.721   1.779   1.666  0.2503  0.7374 -0.1446
 1656SOL    HW1 4998   2.644   1.827   1.697 -0.2743 -0.5191  0.5584
 1656SOL    HW2 4999   2.703   1.687   1.687  3.0448  0.6121  2.6083
 1657SOL     OW 5000   0.313   0.516   1.038  0.7053 -0.5756  0.2462
 1657SOL    HW1 5001   0.235   0.535   0.985  0.0782  0.3690  1.4477
 1657SOL    HW2 5002   0.278   0.492   1.124  1.7338 -0.5143  0.6923
 1658SOL     OW 5003   2.360   1.258   2.937 -0.5009  0.2203 -0.3271
 1658SOL    HW1 5004   2.342   1.291   3.025 -1.4606  0.3924 -0.5707
 1658SOL    HW2 5005   2.339   1.165   2.941  0.9551 -0.1216  0.0171
 1659SOL     OW 5006   4.128   4.252   3.146  0.0911 -0.4276 -0.3199
 1659SOL    HW1 5007   4.163   4.182   3.090  0.1409  0.6726 -1.7358
 1659SOL    HW2 5008   4.190   4.324   3.135  0.6360 -0.4726  1.9595
 1660SOL     OW 5009   2.308   1.363   0.977 -0.4182  0.6902  0.0163
 1660SOL    HW1 5010   2.381   1.302   0.991 -0.3384  1.1969  2.1232
 1660SOL    HW2 5011   2.314   1.425   1.050 -1.6104  2.1256 -1.0397
 1661SOL     OW 5012   3.996   4.154   1.923 -0.2472  0.3971 -0.0894
 1661SOL    HW1 5013   3.945   4.097   1.981  0.1533 -0.3204 -0.4404
 1661SOL    HW2 5014   3.936   4.225   1.901 -0.6135  0.3440  0.6915
 1662SOL     OW 5015   0.874   1.537   3.103  0.4792  0.5466 -0.0558
 1662SOL    HW1 5016   0.847   1.457   3.057 -0.1112  0.8572 -0.2570
 1662SOL    HW2 5017   0.970   1.535   3.100  0.5096 -0.7501  0.9818
 1663SOL     OW 5018   1.570   0.636   0.841  0.4958  0.2685  0.5154
 1663SOL    HW1 5019   1.648   0.665   0.888 -0.4307  0.8079  1.7488
 1663SOL    HW2 5020   1.561   0.698   0.769  0.1340  1.3844  1.4950
 1664SOL     OW 5021   1.785   1.305   0.832  0.9958 -0.0947  0.3874
 1664SOL    HW1 5022   1.701   1.268   0.804  0.9971  0.8884 -1.0394
 1664SOL    HW2 5023   1.762   1.382   0.884  1.0046 -0.1774  0.5128
 1665SOL     OW 5024   0.845   3.579   0.935  0.1614  0.4146  0.5915
 1665SOL    HW1 5025   0.859   3.626   0.853 -1.5021  0.3380  0.2237
 1665SOL    HW2 5026   0.752   3.555   0.933  0.6073 -1.6282  1.4185
 1666SOL     OW 5027   1.810   3.882   3.066 -0.0840  0.1644 -0.4973
 1666SOL    HW1 5028   1.867   3.881   3.142 -1.1046 -2.0058  0.3289
 1666SOL    HW2 5029   1.728   3.921   3.097 -0.0967  0.3849 -0.8047
 1667SOL     OW 5030   2.842   2.940   1.437 -0.0018  0.5324 -0.4416
 1667SOL    HW1 5031   2.850   2.846   1.453 -1.8970  0.4891  0.5195
 1667SOL    HW2 5032   2.932   2.973   1.440  0.4937 -0.7896  2.1474
 1668SOL     OW 5033   0.638   2.022   0.071  1.0762 -0.7806 -0.0021
 1668SOL    HW1 5034   0.615   2.078  -0.004  0.9761  0.4305  0.8929
 1668SOL    HW2 5035   0.731   2.039   0.086  0.7358  0.2471  1.1267
 1669SOL     OW 5036   0.719   1.962   1.491  0.2976  0.4749  0.1584
 1669SOL    HW1 5037   0.689   1.875   1.520 -0.4805  0.7665  0.2495
 1669SOL    HW2 5038   0.690   2.021   1.560  1.3370  0.7488  0.3875
 1670SOL     OW 5039   4.116   3.576   1.406  0.1553 -0.8238  0.1855
 1670SOL    HW1 5040   4.128   3.590   1.500 -2.2944  1.4002  0.2828
 1670SOL    HW2 5041   4.048   3.509   1.401 -1.1703  0.4759  0.1101
 1671SOL     OW 5042   0.589   3.334   0.069  0.3342  0.3831 -0.3170
 1671SOL    HW1 5043   0.524   3.270   0.039  1.6643 -1.9608  1.3885
 1671SOL    HW2 5044   0.660   3.327   0.004 -0.2361  1.4799 -1.0888
 1672SOL     OW 5045   0.449   1.630   0.846  0.5251  0.0112 -0.0107
 1672SOL    HW1 5046   0.479   1.543   0.871 -0.5479 -0.3331  0.1335
 1672SOL    HW2 5047   0.464   1.684   0.924 -3.8244 -1.2907  2.0996
 1673SOL     OW 5048   2.663   0.640   3.072  0.2705  0.4157 -0.6061
 1673SOL    HW1 5049   2.728   0.588   3.119 -0.7414  0.3233  0.7673
 1673SOL    HW2 5050   2.708   0.722   3.051  0.8867  0.2973  0.1910
 1674SOL     OW 5051   3.584   2.528   0.777  0.2608  0.1926 -0.4457
 1674SOL    HW1 5052   3.599   2.622   0.791 -0.7415  0.1008  1.6506
 1674SOL    HW2 5053   3.492   2.521   0.752 -0.2703 -0.3141  1.4289
 1675SOL     OW 5054   3.460   2.490   2.784  0.1878  0.1121 -0.0557
 1675SOL    HW1 5055   3.468   2.522   2.694  0.1427  0.7497  0.1664
 1675SOL    HW2 5056   3.497   2.402   2.781 -0.1097  0.0004 -0.7721
 1676SOL     OW 5057   3.245   3.706   3.227  0.1022 -0.2432 -0.4796
 1676SOL    HW1 5058   3.158   3.724   3.264 -0.9797  1.0497 -3.3329
 1676SOL    HW2 5059   3.246   3.611   3.213  0.1360 -0.6145  1.6545
 1677SOL     OW 5060   4.071   2.062   1.278 -0.1468 -0.1844 -0.1755
 1677SOL    HW1 5061   4.066   2.144   1.329  3.2120  1.2385 -1.8412
 1677SOL    HW2 5062   3.992   2.062   1.225 -1.5696  0.5283  1.8340
 1678SOL     OW 5063   2.657   3.768   0.598  0.4973  0.2049 -0.1370
 1678SOL    HW1 5064   2.702   3.850   0.578 -1.1209  1.5079  1.2443
 1678SOL    HW2 5065   2.650   3.723   0.514 -0.5243  2.5348 -1.3980
 1679SOL     OW 5066   3.076   1.248   0.290 -0.7056  0.2790  0.3260
 1679SOL    HW1 5067   3.034   1.329   0.264  2.3838  1.7627 -0.5998
 1679SOL    HW2 5068   3.084   1.198   0.208  0.1507  0.4650  0.2871
 1680SOL     OW 5069   1.822   4.251   2.012 -0.2748  0.1913  0.2485
 1680SOL    HW1 5070   1.843   4.263   2.105 -2.0007  0.5839  0.6142
 1680SOL    HW2 5071   1.883   4.309   1.966 -0.6036  1.3777  1.2641
 1681SOL     OW 5072   0.400   1.128   1.417  0.6311  0.2769 -0.1962
 1681SOL    HW1 5073   0.446   1.044   1.419  1.1275  0.5517  2.2321
 1681SOL    HW2 5074   0.317   1.108   1.373 -0.0570 -1.9617  1.9104
 1682SOL     OW 5075   1.478   3.304   1.370 -0.4798 -0.0442 -0.3642
 1682SOL    HW1 5076   1.471   3.387   1.416 -0.6640  0.3728 -1.1241
 1682SOL    HW2 5077   1.500   3.240   1.438  2.5890  1.0801 -0.1352
 1683SOL     OW 5078   2.751   2.165   0.649 -0.1346 -0.6317 -0.8621
 1683SOL    HW1 5079   2.812   2.134   0.715 -0.1921 -0.4411 -0.7177
 1683SOL    HW2 5080   2.806   2.200   0.579  0.0649 -3.9293 -2.5348
 1684SOL     OW 5081   3.045   4.639   0.708 -0.0048 -0.0618  0.1105
 1684SOL    HW1 5082   3.131   4.599   0.693 -0.5783 -2.2246  1.9322
 1684SOL    HW2 5083   2.990   4.604   0.639  0.1621 -0.1715  0.0324
 1685SOL     OW 5084   2.405   3.144   1.075 -0.3431 -0.3398 -0.1541
 1685SOL    HW1 5085   2.395   3.133   1.169  2.0467  0.4653  0.2651
 1685SOL    HW2 5086   2.344   3.214   1.052 -1.8387 -1.3909  0.5478
 1686SOL     OW 5087   0.704   1.004   2.249 -0.7119 -0.0885  0.0230
 1686SOL    HW1 5088   0.623   1.024   2.296 -1.0956 -0.5066 -0.4444
 1686SOL    HW2 5089   0.676   0.945   2.179  0.6364 -4.2782  2.6635
 1687SOL     OW 5090   0.037   4.249   2.681  0.0476  0.1333  0.2126
 1687SOL    HW1 5091  -0.044   4.300   2.671  0.5527  0.6311 -1.7518
 1687SOL    HW2 5092   0.107   4.313   2.665  0.7907 -0.6074  0.4511
 1688SOL     OW 5093   2.093   0.841   0.566  0.1049  0.1279  0.3878
 1688SOL    HW1 5094   2.052   0.755   0.572 -1.1419  0.5195 -1.6545
 1688SOL    HW2 5095   2.031   0.900   0.610  0.1018  0.2370  0.2368
 1689SOL     OW 5096   0.956   1.780   2.889  0.9369  0.0590  0.0964
 1689SOL    HW1 5097   1.041   1.818   2.869  0.8961  2.0437  2.9728
 1689SOL    HW2 5098   0.972   1.727   2.967  0.0225 -1.8875 -0.9894
 1690SOL     OW 5099   2.864   3.344   2.711 -0.5148  0.2107 -0.0786
 1690SOL    HW1 5100   2.956   3.357   2.736 -0.6725 -0.0594  0.6712
 1690SOL    HW2 5101   2.834   3.432   2.688 -0.0232  0.2763 -0.4959
 1691SOL     OW 5102   0.108   4.507   1.582  0.3206  0.1003 -0.0266
 1691SOL    HW1 5103   0.114   4.602   1.575 -0.6883  0.2043  0.3362
 1691SOL    HW2 5104   0.021   4.491   1.618  1.5054 -0.8303  2.6579
 1692SOL     OW 5105   4.583   0.178   1.514 -0.0763 -0.0201  0.6470
 1692SOL    HW1 5106   4.553   0.263   1.484  3.4486  1.2689  0.3110
 1692SOL    HW2 5107   4.607   0.191   1.606  1.8740 -0.1311  0.2135
 1693SOL     OW 5108   0.813   1.585   1.043  0.1902  0.1220 -0.1075
 1693SOL    HW1 5109   0.786   1.549   1.127  0.8679 -0.0582  0.0401
 1693SOL    HW2 5110   0.851   1.670   1.064 -0.9349  0.7208 -0.3994
 1694SOL     OW 5111   3.373   3.857   1.558 -0.7837 -0.1463  0.0551
 1694SOL    HW1 5112   3.374   3.838   1.464 -1.3353  1.1850 -0.2476
 1694SOL    HW2 5113   3.330   3.943   1.564  0.9351  0.6746  1.3553
 1695SOL     OW 5114   0.964   0.604   0.218  0.7623 -0.0186  0.2281
 1695SOL    HW1 5115   1.015   0.523   0.218 -0.7546 -1.0491 -1.5911
 1695SOL    HW2 5116   0.877   0.578   0.248  1.0183  1.5767  2.6330
 1696SOL     OW 5117   3.419   3.903   3.194  0.3353 -0.5794  0.2001
 1696SOL    HW1 5118   3.356   3.836   3.221  0.5970 -0.8113  0.2400
 1696SOL    HW2 5119   3.495   3.890   3.251 -0.8779  1.9183  2.5684
 1697SOL     OW 5120   0.899   2.677   1.629  0.1669 -0.4430 -0.3293
 1697SOL    HW1 5121   0.807   2.677   1.658 -0.3351 -1.5549 -1.7708
 1697SOL    HW2 5122   0.923   2.585   1.628  1.4586 -0.1298  0.4110
 1698SOL     OW 5123   0.034   2.879   1.540 -0.1374  0.1290 -0.0081
 1698SOL    HW1 5124   0.040   2.800   1.488  0.3832  0.4659 -0.4715
 1698SOL    HW2 5125  -0.009   2.943   1.483  0.1211  0.3981  0.0939
 1699SOL     OW 5126   0.005   3.965   0.836 -0.1800  0.2266 -0.5236
 1699SOL    HW1 5127  -0.007   3.921   0.751 -0.3521  1.4850 -1.1740
 1699SOL    HW2 5128  -0.040   4.049   0.826  2.5571  1.8316 -0.3739
 1700SOL     OW 5129   0.088   1.711   1.968  0.1113 -0.3759 -0.2712
 1700SOL    HW1 5130   0.039   1.640   2.010 -1.4096  1.1739  0.7282
 1700SOL    HW2 5131   0.021   1.772   1.938  1.3055 -0.1239 -2.6250
 1701SOL     OW 5132   3.285   2.112   0.812 -0.0729  0.0124  0.1481
 1701SOL    HW1 5133   3.374   2.092   0.842 -0.7993 -0.9158  1.8751
 1701SOL    HW2 5134   3.251   2.172   0.879 -0.7044  0.5022 -0.5936
 1702SOL     OW 5135   1.438   1.713   0.483 -0.4290 -0.2342  0.3606
 1702SOL    HW1 5136   1.464   1.635   0.436 -0.0206  0.6331 -0.9101
 1702SOL    HW2 5137   1.416   1.682   0.571  3.0616 -1.3143  0.9988
 1703SOL     OW 5138   0.277   0.833   2.626 -0.2632  0.3322  0.2237
 1703SOL    HW1 5139   0.238   0.753   2.660 -0.8949  0.4626 -0.1723
 1703SOL    HW2 5140   0.303   0.811   2.536 -0.9752  0.7270 -0.0907
 1704SOL     OW 5141   3.805   3.374   3.135  0.0554  0.3987  0.1071
 1704SOL    HW1 5142   3.722   3.409   3.102 -0.8834 -2.9724 -1.5424
 1704SOL    HW2 5143   3.794   3.371   3.230 -2.0721 -0.5646 -0.1132
 1705SOL     OW 5144   0.194   0.579   2.636 -0.0309  0.0687 -0.5597
 1705SOL    HW1 5145   0.153   0.509   2.687  0.5060  0.2619  0.1514
 1705SOL    HW2 5146   0.283   0.548   2.619 -0.1238  0.1206 -1.1634
 1706SOL     OW 5147   1.684   1.387   2.745 -0.1699  0.0759  0.1920
 1706SOL    HW1 5148   1.682   1.316   2.810  0.9980  0.9481  1.2302
 1706SOL    HW2 5149   1.730   1.349   2.670  2.7419  0.3771  1.6722
 1707SOL     OW 5150   2.328   1.549   0.373 -0.4849 -0.5661  0.2593
 1707SOL    HW1 5151   2.298   1.639   0.380 -0.2304 -0.4893  0.3505
 1707SOL    HW2 5152   2.372   1.544   0.289 -1.8818 -1.0102 -0.4698
 1708SOL     OW 5153   2.708   3.098   1.593  0.4629 -0.0267 -0.1666
 1708SOL    HW1 5154   2.619   3.068   1.615  0.9627 -1.5457 -0.1214
 1708SOL    HW2 5155   2.734   3.041   1.520  1.3491  0.5146 -0.2756
 1709SOL     OW 5156   2.900   0.568   1.896 -0.4896 -0.4357  0.1819
 1709SOL    HW1 5157   2.860   0.614   1.822 -0.1614  0.0089  0.2762
 1709SOL    HW2 5158   2.917   0.637   1.960  3.9068  0.1557 -1.3041
 1710SOL     OW 5159   0.847   0.714   2.734 -0.2641 -0.0972 -0.0577
 1710SOL    HW1 5160   0.935   0.680   2.748 -0.4878  0.1368  2.3227
 1710SOL    HW2 5161   0.860   0.800   2.696  0.4914 -0.4073 -0.5289
 1711SOL     OW 5162   3.469   2.140   1.913 -1.0035  0.0152  0.1060
 1711SOL    HW1 5163   3.510   2.064   1.955 -1.6314 -0.0382  0.6284
 1711SOL    HW2 5164   3.459   2.205   1.982 -0.2688  0.6705 -0.3880
 1712SOL     OW 5165   3.698   3.435   1.561 -0.1819 -0.4526  0.4607
 1712SOL    HW1 5166   3.668   3.521   1.591 -0.4593 -0.7660  1.1148
 1712SOL    HW2 5167   3.618   3.382   1.560  0.0990 -0.8800  0.6999
 1713SOL     OW 5168   2.344   0.401   2.163  0.8731  0.2879  1.1293
 1713SOL    HW1 5169   2.421   0.345   2.159  1.5014  1.1859 -0.5477
 1713SOL    HW2 5170   2.294   0.379   2.084  0.1267  0.6942  1.4763
 1714SOL     OW 5171   3.650   0.835   2.456  0.1213 -0.2015 -0.0193
 1714SOL    HW1 5172   3.619   0.914   2.501 -1.7105 -0.3184 -0.9655
 1714SOL    HW2 5173   3.675   0.865   2.369 -1.5766 -0.7701 -0.7437
 1715SOL     OW 5174   0.098   0.118   2.362  0.2303 -0.2063 -0.2512
 1715SOL    HW1 5175   0.127   0.202   2.398 -0.4777 -0.3563  0.7048
 1715SOL    HW2 5176   0.138   0.114   2.275 -0.3867  1.4981 -0.6530
 1716SOL     OW 5177   4.144   2.178   2.877 -0.2951  0.1118 -0.1957
 1716SOL    HW1 5178   4.221   2.232   2.856 -1.1911  1.8039  0.6151
 1716SOL    HW2 5179   4.177   2.110   2.935  0.3231  2.0419  1.8618
 1717SOL     OW 5180   3.881   1.022   0.237  0.5038 -0.1798 -0.5814
 1717SOL    HW1 5181   3.894   1.114   0.217  0.2944  0.3681  1.5922
 1717SOL    HW2 5182   3.838   0.986   0.159  1.0173  1.4301 -1.6416
 1718SOL     OW 5183   1.564   3.183   2.094 -0.5944 -0.0693  0.1401
 1718SOL    HW1 5184   1.617   3.228   2.028  1.1874 -1.3247  0.6493
 1718SOL    HW2 5185   1.573   3.237   2.173 -0.4062 -0.0623  0.1146
 1719SOL     OW 5186   1.889   0.522   2.802  0.5232 -0.7289  0.2971
 1719SOL    HW1 5187   1.929   0.492   2.884  0.4385  1.0668  1.0315
 1719SOL    HW2 5188   1.951   0.495   2.734  0.0331 -3.3090  0.7621
 1720SOL     OW 5189   0.629   2.600   3.001  0.4947 -0.5958  0.1617
 1720SOL    HW1 5190   0.535   2.587   2.990  0.4898 -1.1039  0.7596
 1720SOL    HW2 5191   0.645   2.690   2.971 -0.2993 -0.2468  0.7808
 1721SOL     OW 5192   2.062   0.184   2.280  0.2744 -0.2152  0.7050
 1721SOL    HW1 5193   2.093   0.122   2.346 -1.1334 -1.4774  0.2476
 1721SOL    HW2 5194   2.112   0.263   2.296 -0.0026 -0.4679  3.3050
 1722SOL     OW 5195   0.430   1.712   1.364  0.0153 -0.0683  0.3610
 1722SOL    HW1 5196   0.413   1.622   1.392 -0.5862  0.3146  1.2461
 1722SOL    HW2 5197   0.500   1.743   1.421  1.9566 -0.7371 -1.5077
 1723SOL     OW 5198   1.442   1.112   1.500  0.0169 -0.1408 -0.1699
 1723SOL    HW1 5199   1.401   1.031   1.471  0.5683 -0.2670 -0.5987
 1723SOL    HW2 5200   1.434   1.171   1.425 -1.8990  0.7956  0.6835
 1724SOL     OW 5201   0.027   3.616   2.618  0.2204  0.1592 -0.0478
 1724SOL    HW1 5202   0.095   3.551   2.604  2.2911  2.3792 -0.9454
 1724SOL    HW2 5203   0.057   3.667   2.693 -0.9407  0.6188  0.1305
 1725SOL     OW 5204   3.056   0.464   0.882 -0.2885  0.1569  0.6122
 1725SOL    HW1 5205   2.972   0.454   0.927 -0.4402  3.0119  1.1375
 1725SOL    HW2 5206   3.036   0.448   0.790 -1.3595  0.4899  0.7720
 1726SOL     OW 5207   3.189   0.897   2.255  0.1270 -0.3188  0.1389
 1726SOL    HW1 5208   3.102   0.920   2.225 -0.7550 -0.7462  2.1782
 1726SOL    HW2 5209   3.180   0.810   2.293  1.1628  0.0551  1.3343
 1727SOL     OW 5210   2.661   0.660   0.199  0.0376  0.0923  0.9478
 1727SOL    HW1 5211   2.650   0.588   0.136  1.3734  1.4018 -0.9216
 1727SOL    HW2 5212   2.587   0.718   0.183  1.5340  1.5760 -1.1894
 1728SOL     OW 5213   3.132   0.158   0.973  0.0531 -0.3212 -0.5660
 1728SOL    HW1 5214   3.192   0.232   0.965 -1.2408  0.8259 -0.0072
 1728SOL    HW2 5215   3.150   0.104   0.897  1.0311  0.5695 -0.9850
 1729SOL     OW 5216   1.702   0.495   2.484 -0.2607  0.2829  0.0997
 1729SOL    HW1 5217   1.656   0.557   2.541 -0.3816  2.0907 -1.7925
 1729SOL    HW2 5218   1.647   0.417   2.484 -1.9086  1.3869  0.0515
 1730SOL     OW 5219   1.322   2.689   2.739  0.2161  1.5872  0.2977
 1730SOL    HW1 5220   1.285   2.772   2.708 -1.6441  1.3425  1.7047
 1730SOL    HW2 5221   1.246   2.634   2.759  1.3065  0.9114  3.0429
 1731SOL     OW 5222   4.055   4.193   0.628 -0.2323 -0.2202  0.8433
 1731SOL    HW1 5223   4.084   4.284   0.630 -0.1326 -0.2467  0.6393
 1731SOL    HW2 5224   4.136   4.142   0.632 -0.1736 -0.2941 -0.5459
 1732SOL     OW 5225   1.790   2.197   1.668 -0.3894 -0.1060 -0.1792
 1732SOL    HW1 5226   1.815   2.128   1.606 -0.2652 -1.4735  1.3319
 1732SOL    HW2 5227   1.799   2.279   1.618  1.0485 -1.0435 -1.5308
 1733SOL     OW 5228   1.364   0.990   1.017 -0.4448 -0.1108  0.1137
 1733SOL    HW1 5229   1.275   0.993   1.049 -0.4408  0.7993  0.0833
 1733SOL    HW2 5230   1.358   0.946   0.932 -1.1982  1.6706 -0.8221
 1734SOL     OW 5231   1.099   3.433   0.776  0.1927  0.0150  0.1827
 1734SOL    HW1 5232   1.069   3.524   0.766 -0.0020  0.1689  1.7607
 1734SOL    HW2 5233   1.194   3.439   0.776  0.1852  0.1257 -0.4433
 1735SOL     OW 5234   3.221   1.962   2.181  0.5385 -0.3671 -0.2440
 1735SOL    HW1 5235   3.290   1.904   2.149  1.9322  0.9692  0.2021
 1735SOL    HW2 5236   3.172   1.987   2.103 -0.6700 -2.7806 -0.3415
 1736SOL     OW 5237   1.137   2.356   2.535 -0.1203  0.0136  0.3622
 1736SOL    HW1 5238   1.153   2.319   2.621 -2.5876 -0.5891  0.6325
 1736SOL    HW2 5239   1.050   2.396   2.542  0.0040  0.7379 -1.6021
 1737SOL     OW 5240   1.910   2.503   0.280  0.1821 -0.3545  0.1173
 1737SOL    HW1 5241   1.874   2.487   0.192  0.4565 -0.5397  0.0379
 1737SOL    HW2 5242   1.925   2.416   0.316 -2.2802 -0.3678  1.3515
 1738SOL     OW 5243   0.105   2.901   2.269  0.3801  0.2465 -0.8413
 1738SOL    HW1 5244   0.082   2.992   2.289 -0.0538  0.2743 -1.4201
 1738SOL    HW2 5245   0.103   2.897   2.173  2.2807  0.1025 -0.9063
 1739SOL     OW 5246   0.249   2.803   2.983  0.0369  0.0322 -0.4505
 1739SOL    HW1 5247   0.317   2.853   3.028 -0.6075  0.3373  0.2055
 1739SOL    HW2 5248   0.200   2.869   2.933  1.5666 -0.4483 -2.7614
 1740SOL     OW 5249   3.200   1.399   1.085 -0.2948 -0.0064  0.2672
 1740SOL    HW1 5250   3.270   1.359   1.136  0.2670  1.4999  0.7460
 1740SOL    HW2 5251   3.143   1.326   1.061 -0.3907 -0.8407  2.7273
 1741SOL     OW 5252   0.513   2.952   2.438  0.1329 -0.2054 -0.2013
 1741SOL    HW1 5253   0.561   2.949   2.355 -0.1877  2.4489 -0.5811
 1741SOL    HW2 5254   0.572   2.998   2.498  0.0393 -1.3943  0.8461
 1742SOL     OW 5255   3.400   2.411   0.304  0.4423 -0.5431 -0.4873
 1742SOL    HW1 5256   3.451   2.347   0.255  1.5754 -0.0812  0.0365
 1742SOL    HW2 5257   3.466   2.465   0.349 -0.5243 -0.4262  0.8645
 1743SOL     OW 5258   3.774   2.836   2.149 -0.1299  0.2761 -0.3244
 1743SOL    HW1 5259   3.727   2.906   2.194  0.0952  0.9951 -1.1703
 1743SOL    HW2 5260   3.779   2.765   2.213 -1.2625  0.6470  0.2020
 1744SOL     OW 5261   3.224   3.120   1.466  0.2220  0.2547 -0.0794
 1744SOL    HW1 5262   3.257   3.040   1.507 -0.2201 -0.3747 -0.9348
 1744SOL    HW2 5263   3.150   3.146   1.522 -0.6602 -0.8459 -0.6940
 1745SOL     OW 5264   0.961   2.897   3.112  0.0540 -0.0916 -0.4164
 1745SOL    HW1 5265   1.019   2.897   3.188  0.2745 -0.3483 -0.5845
 1745SOL    HW2 5266   0.999   2.960   3.052 -0.5485  0.6894  0.0088
 1746SOL     OW 5267   2.573   4.345   1.663 -0.5373  0.2621 -0.3400
 1746SOL    HW1 5268   2.582   4.254   1.688 -3.6144  0.1470  0.7674
 1746SOL    HW2 5269   2.600   4.395   1.741 -1.5234  0.1875  0.0573
 1747SOL     OW 5270   1.799   0.330   1.576 -0.3317 -0.0540  0.5941
 1747SOL    HW1 5271   1.756   0.359   1.495 -0.1648  0.5533  0.7153
 1747SOL    HW2 5272   1.881   0.291   1.546  0.0574  0.7981  0.5015
 1748SOL     OW 5273   2.429   1.894   2.335 -0.1411 -0.3233  0.0413
 1748SOL    HW1 5274   2.447   1.880   2.242  1.5338 -0.3725  0.3440
 1748SOL    HW2 5275   2.338   1.868   2.346 -0.1784 -0.9098 -1.4663
 1749SOL     OW 5276   2.755   1.847   0.922 -0.4468  0.0981 -0.5953
 1749SOL    HW1 5277   2.761   1.788   0.847 -1.0319 -1.1600  0.3150
 1749SOL    HW2 5278   2.663   1.876   0.922 -1.7912 -3.4264  2.1063
 1750SOL     OW 5279   2.229   1.115   2.539  0.2426  0.0888 -0.3912
 1750SOL    HW1 5280   2.253   1.091   2.449  0.1951 -0.8574 -0.1569
 1750SOL    HW2 5281   2.147   1.163   2.529  0.8124  0.9783 -0.9459
 1751SOL     OW 5282   0.066   0.472   2.856  0.3671 -0.1388 -0.3253
 1751SOL    HW1 5283   0.052   0.552   2.906  1.8492 -0.2449  0.3221
 1751SOL    HW2 5284   0.039   0.402   2.916 -0.5376 -0.1584 -0.7396
 1752SOL     OW 5285   2.908   0.198   1.173 -0.0252 -0.2086 -0.1873
 1752SOL    HW1 5286   2.827   0.210   1.124 -0.5282  2.0604  1.0401
 1752SOL    HW2 5287   2.970   0.161   1.110 -1.5979 -0.6229 -1.5323
 1753SOL     OW 5288   0.109   2.924   0.229 -0.1496  0.1760 -0.1131
 1753SOL    HW1 5289   0.130   2.843   0.182  0.4242 -0.2293  0.8066
 1753SOL    HW2 5290   0.191   2.949   0.271 -0.1765  1.5641 -0.8537
 1754SOL     OW 5291   3.988   3.142   1.697  0.4525 -0.3528 -0.4895
 1754SOL    HW1 5292   4.060   3.093   1.658  0.7816 -1.1779  1.0520
 1754SOL    HW2 5293   3.941   3.077   1.750 -0.1900  0.6080  0.1560
 1755SOL     OW 5294   2.180   2.608   1.051  0.0181  0.4079 -0.4495
 1755SOL    HW1 5295   2.214   2.591   0.964 -1.3762  0.2066 -0.9827
 1755SOL    HW2 5296   2.210   2.696   1.073  2.8636 -0.5714  0.1386
 1756SOL     OW 5297   2.639   0.533   1.216 -0.0576 -0.0513 -0.2664
 1756SOL    HW1 5298   2.602   0.549   1.129  2.0905 -0.5930 -1.3457
 1756SOL    HW2 5299   2.732   0.520   1.201  0.2389 -1.1687  2.0201
 1757SOL     OW 5300   4.141   4.525   2.544 -0.3926 -0.4493  0.0660
 1757SOL    HW1 5301   4.215   4.584   2.554 -0.8177  0.2655 -0.8578
 1757SOL    HW2 5302   4.064   4.582   2.554 -0.8521 -1.3064  1.8290
 1758SOL     OW 5303   4.061   2.930   1.490 -0.4429 -0.8572  0.2912
 1758SOL    HW1 5304   4.129   2.882   1.536 -0.0913 -0.8519 -0.2116
 1758SOL    HW2 5305   4.032   2.869   1.421 -1.3078 -1.0593  0.8164
 1759SOL     OW 5306   0.760   2.125   2.917  0.0730  0.4239  0.5321
 1759SOL    HW1 5307   0.740   2.033   2.935  1.2664  0.0560  0.1169
 1759SOL    HW2 5308   0.686   2.174   2.953 -0.1959 -0.6408  1.4759
 1760SOL     OW 5309   1.061   2.822   1.454 -0.0082  0.8697  0.1869
 1760SOL    HW1 5310   1.058   2.757   1.384 -1.1837 -0.6601  1.5618
 1760SOL    HW2 5311   1.009   2.783   1.524  0.4031  2.7215  1.5915
 1761SOL     OW 5312   0.422   3.756   0.657 -0.4236 -0.6404 -0.1621
 1761SOL    HW1 5313   0.426   3.732   0.565  1.7700 -1.3282  0.0478
 1761SOL    HW2 5314   0.355   3.824   0.661 -1.6296 -1.6444 -1.9856
 1762SOL     OW 5315   2.146   2.216   2.605 -0.4969 -0.2861  0.3772
 1762SOL    HW1 5316   2.203   2.174   2.669  0.3857 -0.6755 -0.6359
 1762SOL    HW2 5317   2.176   2.183   2.521 -0.6373  1.3880 -0.3626
 1763SOL     OW 5318   0.040   3.786   0.307  0.2464  0.1103  0.0103
 1763SOL    HW1 5319  -0.050   3.755   0.317  0.1551 -0.9439 -3.0005
 1763SOL    HW2 5320   0.033   3.860   0.246  1.1869  2.0302  2.0784
 1764SOL     OW 5321   3.029   1.989   1.972  0.3279  0.1739  0.5789
 1764SOL    HW1 5322   3.058   1.924   1.907  1.5011  1.3372 -0.1054
 1764SOL    HW2 5323   2.937   1.967   1.987  0.2052 -0.5634 -0.9638
 1765SOL     OW 5324   0.373   1.557   2.053  0.0031  0.2323 -0.4564
 1765SOL    HW1 5325   0.358   1.633   1.997 -0.9088  1.5430  1.4565
 1765SOL    HW2 5326   0.299   1.556   2.114  1.5241 -0.3728  1.5173
 1766SOL     OW 5327   3.739   1.626   0.773 -0.0090  0.2149 -0.0875
 1766SOL    HW1 5328   3.715   1.678   0.696 -1.0630  0.0297  0.1063
 1766SOL    HW2 5329   3.831   1.604   0.759 -0.5016 -0.8904 -1.9213
 1767SOL     OW 5330   3.701   1.924   2.759 -0.6309  0.3504  0.3776
 1767SOL    HW1 5331   3.791   1.906   2.786 -0.6044  0.0134  0.0702
 1767SOL    HW2 5332   3.647   1.868   2.814 -0.6705  0.7128  0.7135
 1768SOL     OW 5333   2.608   0.997   2.845  1.0201  0.7948  0.4192
 1768SOL    HW1 5334   2.594   0.963   2.933 -0.8873  2.1262  0.6766
 1768SOL    HW2 5335   2.525   0.982   2.800  0.9587  2.7710 -0.2304
 1769SOL     OW 5336   4.396   0.515   2.777 -0.2122 -0.2806 -0.4644
 1769SOL    HW1 5337   4.392   0.471   2.692  0.3960  0.1160 -0.7027
 1769SOL    HW2 5338   4.417   0.606   2.756 -1.8231  0.2240 -0.0035
 1770SOL     OW 5339   2.715   2.418   0.861 -0.0831 -0.4739 -0.2820
 1770SOL    HW1 5340   2.733   2.342   0.807 -0.6022  0.2285 -1.4852
 1770SOL    HW2 5341   2.629   2.400   0.900  0.5976 -1.2885  0.9099
 1771SOL     OW 5342   3.376   2.925   1.605 -0.2842 -0.0508  0.4533
 1771SOL    HW1 5343   3.383   3.018   1.623 -1.0293  0.6766 -2.4485
 1771SOL    HW2 5344   3.467   2.895   1.594 -0.1027  0.9088 -0.8965
 1772SOL     OW 5345   3.432   3.572   2.399 -0.0731 -0.2507 -0.5929
 1772SOL    HW1 5346   3.354   3.628   2.397 -0.3352 -0.5718  0.4449
 1772SOL    HW2 5347   3.499   3.624   2.353 -0.9037 -0.0145 -1.5755
 1773SOL     OW 5348   4.643   1.322   2.576  0.5636  0.1420  0.1476
 1773SOL    HW1 5349   4.665   1.229   2.588 -1.5176 -0.3089  0.8940
 1773SOL    HW2 5350   4.589   1.344   2.652 -1.5555  1.0844 -1.5437
 1774SOL     OW 5351   3.432   1.032   1.106  0.2690 -0.0906 -0.0776
 1774SOL    HW1 5352   3.436   0.952   1.159 -2.5567 -1.2226 -1.3986
 1774SOL    HW2 5353   3.482   1.011   1.027 -2.4331 -1.6237 -1.5366
 1775SOL     OW 5354   0.616   1.199   0.808  0.5495  0.2258  0.1184
 1775SOL    HW1 5355   0.655   1.171   0.725  1.4261  1.1540  0.2055
 1775SOL    HW2 5356   0.648   1.288   0.821  0.2786  0.1576  1.3706
 1776SOL     OW 5357   0.705   0.722   1.410  0.4285 -0.4943  0.0494
 1776SOL    HW1 5358   0.690   0.793   1.348  1.2752 -1.3298 -1.1642
 1776SOL    HW2 5359   0.763   0.661   1.364 -0.8848 -2.3591  0.7150
 1777SOL     OW 5360   0.833   4.631   1.813 -0.2890 -0.9839  0.2111
 1777SOL    HW1 5361   0.913   4.601   1.769 -1.2985 -1.9275 -1.0647
 1777SOL    HW2 5362   0.863   4.663   1.898  1.5857 -0.3047 -0.6361
 1778SOL     OW 5363   1.357   3.474   0.846  0.0668 -0.5454  0.1775
 1778SOL    HW1 5364   1.375   3.398   0.790 -0.4980 -1.1203  0.7652
 1778SOL    HW2 5365   1.405   3.457   0.926  3.9992  2.0202 -1.3644
 1779SOL     OW 5366   1.499   1.749   1.333 -0.8684 -0.2628  0.1255
 1779SOL    HW1 5367   1.461   1.764   1.420  0.4624  0.7054  0.5599
 1779SOL    HW2 5368   1.515   1.655   1.330  1.5151  0.0075  2.0096
 1780SOL     OW 5369   0.385   4.024   1.974  0.4621  0.0925 -0.6831
 1780SOL    HW1 5370   0.372   4.058   1.886  0.6966 -0.8883 -1.1094
 1780SOL    HW2 5371   0.473   3.986   1.972  0.0811 -0.8416 -0.3426
 1781SOL     OW 5372   0.756   3.687   2.420 -0.0170  0.4062  0.2530
 1781SOL    HW1 5373   0.710   3.647   2.494 -0.0517  2.3839  1.3653
 1781SOL    HW2 5374   0.687   3.705   2.356 -0.3159  0.5055  0.5961
 1782SOL     OW 5375   4.464   0.832   1.807  0.2084  0.4900 -0.0409
 1782SOL    HW1 5376   4.406   0.908   1.817  0.5259  0.8808 -1.1029
 1782SOL    HW2 5377   4.549   0.862   1.841  0.9345  1.3833 -2.4646
 1783SOL     OW 5378   1.972   3.100   1.328  0.2217  0.5090  0.2438
 1783SOL    HW1 5379   1.977   3.009   1.357 -1.5905  0.1742 -0.3084
 1783SOL    HW2 5380   1.995   3.097   1.235 -1.9222  0.1919 -0.3449
 1784SOL     OW 5381   0.825   1.485   2.023 -0.6390  0.4223 -0.1355
 1784SOL    HW1 5382   0.776   1.526   1.951 -2.2079 -0.8324  0.1675
 1784SOL    HW2 5383   0.782   1.516   2.102  1.2036  1.9427  0.3366
 1785SOL     OW 5384   1.766   3.169   2.763 -0.3447  0.5746 -0.3054
 1785SOL    HW1 5385   1.860   3.190   2.757 -0.1411 -0.6935 -2.4612
 1785SOL    HW2 5386   1.725   3.227   2.699 -0.5977 -0.9313 -1.5653
 1786SOL     OW 5387   3.591   2.815   0.823  0.5825 -0.3033 -0.1578
 1786SOL    HW1 5388   3.624   2.870   0.753  0.6526 -0.3327 -0.1482
 1786SOL    HW2 5389   3.662   2.814   0.888 -0.2545  1.3763  0.8498
 1787SOL     OW 5390   3.584   0.223   1.018  0.0214 -0.5195  0.6525
 1787SOL    HW1 5391   3.508   0.239   0.962  0.3115  0.8961  0.6339
 1787SOL    HW2 5392   3.579   0.289   1.086  1.0613 -0.6159  0.8426
 1788SOL     OW 5393   1.055   0.042   2.763  0.0895 -0.1179  0.9839
 1788SOL    HW1 5394   0.981  -0.003   2.722  1.7877  0.1581 -2.8131
 1788SOL    HW2 5395   1.023   0.132   2.777 -0.5909 -0.2296  0.2405
 1789SOL     OW 5396   2.443   1.893   1.669  0.6155  0.1158 -0.0909
 1789SOL    HW1 5397   2.387   1.841   1.727  1.1640 -1.0242 -0.5443
 1789SOL    HW2 5398   2.384   1.932   1.605  0.0408  1.1239  1.0100
 1790SOL     OW 5399   4.025   1.692   1.992  0.7546  0.0597  0.3378
 1790SOL    HW1 5400   4.079   1.647   1.927  0.4852  1.2754 -0.7584
 1790SOL    HW2 5401   4.005   1.776   1.952 -2.8979 -0.7223  0.1922
 1791SOL     OW 5402   1.096   4.120   0.358  0.2020  0.0555 -0.0597
 1791SOL    HW1 5403   1.091   4.205   0.401 -1.4807 -0.9639  1.9564
 1791SOL    HW2 5404   1.056   4.135   0.272 -0.8035  1.1716  0.5636
 1792SOL     OW 5405   0.346   4.597   1.796 -0.2402  0.1927 -0.6812
 1792SOL    HW1 5406   0.277   4.601   1.729 -0.2412  0.5695 -0.6604
 1792SOL    HW2 5407   0.427   4.619   1.748 -0.1243 -0.2824 -0.7135
 1793SOL     OW 5408   3.145   4.408   1.104 -0.7362 -0.3754  0.1413
 1793SOL    HW1 5409   3.114   4.373   1.020 -0.8643 -1.3740  0.5810
 1793SOL    HW2 5410   3.205   4.341   1.137 -0.9400 -0.1574  0.9940
 1794SOL     OW 5411   2.690   2.657   0.702 -0.4914  0.0755  0.0326
 1794SOL    HW1 5412   2.701   2.571   0.742  0.1219  0.9723  1.9078
 1794SOL    HW2 5413   2.619   2.697   0.752 -1.2374  0.4499 -1.2636
 1795SOL     OW 5414   2.551   2.111   0.211  0.4396  0.6664 -0.7004
 1795SOL    HW1 5415   2.564   2.076   0.299  0.7664 -0.2534 -1.1024
 1795SOL    HW2 5416   2.470   2.071   0.180 -1.7302  3.7642  0.4958
 1796SOL     OW 5417   2.073   1.807   1.362  0.1546 -0.0817  0.2833
 1796SOL    HW1 5418   2.000   1.855   1.322  1.2732  1.5181  0.0316
 1796SOL    HW2 5419   2.036   1.723   1.388 -1.6586  0.5129 -0.2326
 1797SOL     OW 5420   0.276   3.987   0.670 -0.3045  0.3218  0.2290
 1797SOL    HW1 5421   0.340   4.033   0.615  0.1391 -0.2136  0.2907
 1797SOL    HW2 5422   0.219   4.056   0.703 -0.3759  0.6969 -0.6380
 1798SOL     OW 5423   2.277   4.069   2.727  0.6713  0.5002  0.4336
 1798SOL    HW1 5424   2.345   4.135   2.711  2.0565 -0.9661 -0.0368
 1798SOL    HW2 5425   2.195   4.116   2.712  1.6039  1.9950 -0.3769
 1799SOL     OW 5426   0.880   4.039   1.760 -0.0970  0.2478  0.4950
 1799SOL    HW1 5427   0.870   4.133   1.745 -1.3788  0.1338  0.5522
 1799SOL    HW2 5428   0.910   4.032   1.850 -0.8985  0.5809  0.8035
 1800SOL     OW 5429   2.102   0.469   1.519 -0.1312  0.7469  0.4007
 1800SOL    HW1 5430   2.193   0.441   1.520  0.2261  1.1932 -3.5237
 1800SOL    HW2 5431   2.099   0.545   1.576  1.9885  0.8063  0.4928
 1801SOL     OW 5432   4.172   0.943   1.689 -0.2108  0.9319  0.0718
 1801SOL    HW1 5433   4.117   0.864   1.690 -1.6578  1.8871 -0.8040
 1801SOL    HW2 5434   4.203   0.950   1.598  2.3045 -0.1594  0.7545
 1802SOL     OW 5435   3.125   1.498   1.961 -0.6157  0.2822 -0.0409
 1802SOL    HW1 5436   3.042   1.494   1.914 -1.4242 -0.1057  1.3706
 1802SOL    HW2 5437   3.155   1.588   1.949 -1.3866  0.5051 -0.3228
 1803SOL     OW 5438   1.974   0.912   2.907  0.2369 -0.7598 -0.4426
 1803SOL    HW1 5439   1.882   0.933   2.891  0.2919 -0.6687 -0.6464
 1803SOL    HW2 5440   2.009   0.891   2.820  0.5012 -0.4272 -0.4168
 1804SOL     OW 5441   2.671   2.527   2.818 -0.3458 -0.2861 -0.5067
 1804SOL    HW1 5442   2.607   2.591   2.788  1.6271  1.5187 -1.1031
 1804SOL    HW2 5443   2.662   2.454   2.758 -3.9280 -1.5446  1.2845
 1805SOL     OW 5444   3.768   2.535   0.069 -0.3342  0.1140  0.2472
 1805SOL    HW1 5445   3.691   2.516   0.016  0.3249  0.3309 -0.8246
 1805SOL    HW2 5446   3.783   2.455   0.120 -0.4236 -0.4686 -0.6212
 1806SOL     OW 5447   3.739   2.543   2.143 -0.4504  0.4410  0.0513
 1806SOL    HW1 5448   3.674   2.545   2.214 -0.4792  0.6293  0.0204
 1806SOL    HW2 5449   3.741   2.452   2.115  1.5234 -0.2500  2.1256
 1807SOL     OW 5450   4.342   3.745   1.163  0.2637  0.3109  0.3041
 1807SOL    HW1 5451   4.335   3.649   1.166 -0.1348  0.3549  2.5955
 1807SOL    HW2 5452   4.430   3.761   1.128  0.1894 -0.8709 -0.4882
 1808SOL     OW 5453   0.616   4.319   2.686 -0.3533  0.4070  0.4709
 1808SOL    HW1 5454   0.540   4.271   2.720 -0.3043 -1.0789 -1.3392
 1808SOL    HW2 5455   0.691   4.262   2.704  0.3863  1.7970  2.1187
 1809SOL     OW 5456   0.205   1.289   0.245  0.7447  0.4347  0.5118
 1809SOL    HW1 5457   0.168   1.220   0.299 -3.5103  1.6416 -0.4231
 1809SOL    HW2 5458   0.256   1.343   0.305  2.3940 -2.2402  1.6605
 1810SOL     OW 5459   0.673   4.561   2.936  0.1040 -0.4897 -0.2555
 1810SOL    HW1 5460   0.728   4.523   2.867  0.6062 -2.8222  1.3312
 1810SOL    HW2 5461   0.607   4.611   2.888  0.6714 -1.6760 -2.4232
 1811SOL     OW 5462   4.438   4.173   0.842  0.3345  0.0067 -0.3236
 1811SOL    HW1 5463   4.375   4.153   0.911  0.4882 -0.5394 -0.3405
 1811SOL    HW2 5464   4.451   4.268   0.849  2.5518 -0.3885  2.3062
 1812SOL     OW 5465   2.428   3.233   1.616  0.2181 -0.5102 -0.8257
 1812SOL    HW1 5466   2.472   3.287   1.682  0.3322  0.7710 -1.9273
 1812SOL    HW2 5467   2.444   3.143   1.646  0.8312  0.0153  0.5314
 1813SOL     OW 5468   3.821   2.963   2.746  0.3185 -0.9458  0.3936
 1813SOL    HW1 5469   3.790   3.051   2.771 -2.2830 -1.2924 -1.2389
 1813SOL    HW2 5470   3.743   2.908   2.752  1.6806 -2.9699  0.4067
 1814SOL     OW 5471   2.584   4.027   1.015 -0.4141  0.1530 -0.1850
 1814SOL    HW1 5472   2.617   4.000   0.929 -0.8091  1.0086 -0.6191
 1814SOL    HW2 5473   2.546   4.114   1.000 -0.9636  0.0869  0.7466
 1815SOL     OW 5474   4.266   3.514   0.475  0.1832 -0.6381 -0.9945
 1815SOL    HW1 5475   4.181   3.543   0.439 -0.6013 -1.1452  0.3898
 1815SOL    HW2 5476   4.284   3.432   0.429 -1.3568 -1.8598  0.4762
 1816SOL     OW 5477   1.726   3.723   1.711 -0.2394  0.6254 -0.2187
 1816SOL    HW1 5478   1.700   3.748   1.622  1.7037  1.4373 -0.6093
 1816SOL    HW2 5479   1.714   3.803   1.762 -0.9429  0.2804  0.1600
 1817SOL     OW 5480   2.660   4.325   0.982 -0.6234  0.6045  0.4794
 1817SOL    HW1 5481   2.688   4.267   1.052 -0.5547  0.6712  0.5081
 1817SOL    HW2 5482   2.566   4.334   0.994 -0.7353 -0.0099  0.0870
 1818SOL     OW 5483   2.265   3.418   3.183 -0.1561 -0.5314 -0.0674
 1818SOL    HW1 5484   2.274   3.465   3.266  2.0785  2.2549 -1.6932
 1818SOL    HW2 5485   2.330   3.348   3.188 -2.4671 -2.7434  1.7756
 1819SOL     OW 5486   1.462   3.530   3.183 -0.6165  0.2319 -0.5618
 1819SOL    HW1 5487   1.536   3.471   3.197  0.4270  1.1512 -1.9042
 1819SOL    HW2 5488   1.463   3.547   3.089 -0.2681  3.1200 -0.1197
 1820SOL     OW 5489   2.286   3.672   0.492 -0.1813  0.3843 -0.0288
 1820SOL    HW1 5490   2.292   3.754   0.541 -1.7585  0.4094  0.1929
 1820SOL    HW2 5491   2.271   3.605   0.559  0.2459  0.0355 -0.2779
 1821SOL     OW 5492   4.281   3.657   2.630  0.6134 -0.4492  0.8164
 1821SOL    HW1 5493   4.352   3.619   2.578  1.1393  0.2826  0.9877
 1821SOL    HW2 5494   4.308   3.645   2.721  1.1064  0.9008  0.8705
 1822SOL     OW 5495   2.211   3.525   0.709 -0.1789  0.1453 -0.0101
 1822SOL    HW1 5496   2.282   3.519   0.774  1.6038 -0.4491 -1.9144
 1822SOL    HW2 5497   2.180   3.435   0.699 -1.4411  0.4313  0.9764
 1823SOL     OW 5498   4.194   0.795   2.942  0.1660 -0.3098  0.2394
 1823SOL    HW1 5499   4.175   0.851   2.866 -1.2242 -0.1183  0.7003
 1823SOL    HW2 5500   4.140   0.717   2.928 -0.0908 -0.2760  1.0068
 1824SOL     OW 5501   0.462   1.782   2.278 -0.0084  0.1059 -0.0493
 1824SOL    HW1 5502   0.520   1.808   2.207  0.0518 -0.2901 -0.1476
 1824SOL    HW2 5503   0.518   1.783   2.356 -0.1800  0.9766  0.0752
 1825SOL     OW 5504   1.775   2.445   0.053  0.0992 -0.4263 -0.1769
 1825SOL    HW1 5505   1.695   2.490   0.079  0.2547 -0.5895  0.6051
 1825SOL    HW2 5506   1.792   2.476  -0.036  0.8746  2.0488  0.7464
 1826SOL     OW 5507   0.258   3.635   1.305  0.3214  0.0152  0.1164
 1826SOL    HW1 5508   0.265   3.609   1.213  0.8728 -1.3107  0.5092
 1826SOL    HW2 5509   0.277   3.729   1.304 -3.0075  0.8207 -1.5268
 1827SOL     OW 5510   0.609   1.825   2.044  0.0894  0.1503  0.0603
 1827SOL    HW1 5511   0.695   1.849   2.010  0.4732 -0.2976  0.6698
 1827SOL    HW2 5512   0.567   1.776   1.973 -0.6721  2.4419 -1.1652
 1828SOL     OW 5513   2.738   1.955   0.085  0.2196  0.0375 -0.2529
 1828SOL    HW1 5514   2.774   1.991   0.004 -0.6007  0.6617 -0.3580
 1828SOL    HW2 5515   2.663   2.012   0.105 -2.1069 -2.4294 -1.2524
 1829SOL     OW 5516   0.412   0.982   0.023 -0.6858 -0.0104 -0.2335
 1829SOL    HW1 5517   0.336   0.988  -0.036 -0.6986 -1.1407 -0.3619
 1829SOL    HW2 5518   0.376   0.944   0.103 -0.4335  0.3686  0.0596
 1830SOL     OW 5519   2.193   1.898   2.648  0.3619  0.3759  0.0896
 1830SOL    HW1 5520   2.265   1.836   2.646 -0.3858 -0.5010 -1.0856
 1830SOL    HW2 5521   2.232   1.980   2.679  1.8920 -0.0363 -0.6765
 1831SOL     OW 5522   1.036   0.403   1.485  0.4909 -0.2450 -0.1358
 1831SOL    HW1 5523   0.984   0.371   1.558 -0.2450 -0.8188 -0.8882
 1831SOL    HW2 5524   1.124   0.370   1.501  0.2742 -0.6055  0.3338
 1832SOL     OW 5525   1.175   4.216   1.680 -0.2762 -0.4475 -0.2054
 1832SOL    HW1 5526   1.175   4.122   1.661 -2.7433 -0.9633  1.7777
 1832SOL    HW2 5527   1.118   4.254   1.613  0.2189 -0.4400 -0.6295
 1833SOL     OW 5528   0.682   3.941   2.603  0.0660  0.4064  0.1889
 1833SOL    HW1 5529   0.606   3.961   2.659  0.4385  1.7651  0.2295
 1833SOL    HW2 5530   0.649   3.875   2.542 -0.8990  0.3257  0.7658
 1834SOL     OW 5531   4.469   3.619   3.084 -0.1018  0.8824  0.4130
 1834SOL    HW1 5532   4.479   3.704   3.126  0.2964  0.3866  1.3349
 1834SOL    HW2 5533   4.548   3.570   3.108 -0.6490  0.0067  0.4864
 1835SOL     OW 5534   3.570   3.987   0.851  0.1771 -0.1064 -0.5456
 1835SOL    HW1 5535   3.651   4.028   0.883  0.3956 -0.0888 -1.1003
 1835SOL    HW2 5536   3.591   3.894   0.845 -0.3089 -0.3214  0.6799
 1836SOL     OW 5537   3.146   2.818   2.908 -0.1284  0.1232  0.0815
 1836SOL    HW1 5538   3.066   2.871   2.903 -0.7281 -0.6013  1.5725
 1836SOL    HW2 5539   3.176   2.827   2.998  0.2818 -1.3300  0.1109
 1837SOL     OW 5540   0.202   0.144   1.054 -0.1375 -0.5326  0.0672
 1837SOL    HW1 5541   0.167   0.056   1.070 -0.9987 -0.1104  0.6399
 1837SOL    HW2 5542   0.288   0.129   1.016  0.6900 -1.6525  2.1734
 1838SOL     OW 5543   0.899   0.802   0.457 -0.0759 -0.3981 -0.2588
 1838SOL    HW1 5544   0.842   0.834   0.387 -0.4017  0.2291  0.2862
 1838SOL    HW2 5545   0.875   0.709   0.466 -1.8427  0.1151  0.7348
 1839SOL     OW 5546   4.623   3.452   0.179 -0.5005 -0.4895 -0.2468
 1839SOL    HW1 5547   4.530   3.447   0.156 -1.1400  1.2183  1.6792
 1839SOL    HW2 5548   4.667   3.468   0.096 -2.0344 -0.2832 -1.0694
 1840SOL     OW 5549   2.710   2.327   0.172  0.2554 -0.5442  0.1233
 1840SOL    HW1 5550   2.660   2.250   0.195  0.8648 -0.3925  2.1265
 1840SOL    HW2 5551   2.764   2.299   0.098 -2.2285 -0.8752 -1.6930
 1841SOL     OW 5552   3.837   3.126   1.100 -0.6071  0.6176  0.0466
 1841SOL    HW1 5553   3.789   3.123   1.017 -2.3832 -1.1149  1.0448
 1841SOL    HW2 5554   3.810   3.208   1.140  0.8142  1.8186 -1.3488
 1842SOL     OW 5555   1.132   4.362   0.454 -0.1571  0.1061  0.4050
 1842SOL    HW1 5556   1.119   4.456   0.437 -0.8809 -0.1034 -0.3194
 1842SOL    HW2 5557   1.108   4.351   0.546 -2.3664  0.2736 -0.0881
 1843SOL     OW 5558   1.725   0.600   1.949 -0.1265  0.0563  0.2297
 1843SOL    HW1 5559   1.685   0.652   1.879  0.1240  0.5957  0.4799
 1843SOL    HW2 5560   1.775   0.532   1.903  1.3988  1.3905 -0.1932
 1844SOL     OW 5561   1.730   3.499   3.237 -0.6222 -0.1956 -0.0139
 1844SOL    HW1 5562   1.747   3.544   3.154  1.2628 -0.5048  0.1795
 1844SOL    HW2 5563   1.764   3.411   3.224  1.0431  0.1720  1.5601
 1845SOL     OW 5564   3.528   3.638   1.612  0.2631 -0.3104 -0.6068
 1845SOL    HW1 5565   3.480   3.711   1.573  0.7699  2.4308  3.3263
 1845SOL    HW2 5566   3.460   3.582   1.650 -0.0507  0.2629 -0.3047
 1846SOL     OW 5567   4.547   1.892   2.212  0.5332  0.4293 -0.1497
 1846SOL    HW1 5568   4.528   1.984   2.229 -0.3528  0.0007  1.4452
 1846SOL    HW2 5569   4.618   1.870   2.272 -0.1924 -0.2321  0.5066
 1847SOL     OW 5570   1.476   2.384   2.355 -0.3510 -0.2978 -0.0080
 1847SOL    HW1 5571   1.440   2.392   2.443  0.4082  1.5217  0.1881
 1847SOL    HW2 5572   1.530   2.462   2.344 -1.5758  0.2822 -2.6424
 1848SOL     OW 5573   4.561   2.514   2.641 -0.6486 -0.3357  0.2018
 1848SOL    HW1 5574   4.576   2.608   2.630  1.3352 -0.6390  0.0411
 1848SOL    HW2 5575   4.515   2.506   2.724 -0.0452  0.7214  0.6490
 1849SOL     OW 5576   4.306   3.084   0.258  0.2424 -0.1607 -0.3545
 1849SOL    HW1 5577   4.300   3.035   0.176  1.5139 -2.0449  0.6052
 1849SOL    HW2 5578   4.245   3.039   0.317 -0.0996  0.7109 -0.0199
 1850SOL     OW 5579   4.114   3.254   1.141 -0.3345 -0.1662  0.4318
 1850SOL    HW1 5580   4.106   3.275   1.048  1.3581  0.2337  0.3336
 1850SOL    HW2 5581   4.033   3.209   1.163 -1.4297  1.0557 -0.8681
 1851SOL     OW 5582   1.245   2.828   3.021  0.3783 -0.4674 -0.7731
 1851SOL    HW1 5583   1.223   2.879   2.943 -0.6580  1.2972  0.6206
 1851SOL    HW2 5584   1.337   2.850   3.039  0.1465  0.3377 -0.5833
 1852SOL     OW 5585   0.506   3.988   1.111  0.1388  0.0675 -0.1361
 1852SOL    HW1 5586   0.421   3.952   1.083 -0.5611  0.9760  0.7161
 1852SOL    HW2 5587   0.558   3.992   1.030 -0.9502  0.3207 -0.8584
 1853SOL     OW 5588   4.294   4.118   2.547  0.3272 -0.4600  0.0717
 1853SOL    HW1 5589   4.336   4.148   2.466  0.5770  0.0844  0.3946
 1853SOL    HW2 5590   4.217   4.174   2.556 -0.1568 -1.0710 -0.2134
 1854SOL     OW 5591   2.431   3.738   1.576  0.0362 -0.2866  0.4207
 1854SOL    HW1 5592   2.348   3.763   1.535 -1.3573 -2.1523  1.8950
 1854SOL    HW2 5593   2.420   3.763   1.668  1.5118  0.2880  0.4611
 1855SOL     OW 5594   3.994   2.279   2.344  0.1035  0.1470 -0.6149
 1855SOL    HW1 5595   4.012   2.364   2.306  0.1470  0.2119 -0.4509
 1855SOL    HW2 5596   3.913   2.250   2.302 -0.5544  0.7862  0.1757
 1856SOL     OW 5597   2.845   4.588   0.127  0.2180 -0.2277  0.0985
 1856SOL    HW1 5598   2.802   4.635   0.055  2.0976  1.4632 -0.0100
 1856SOL    HW2 5599   2.874   4.506   0.087 -1.3275 -0.6556 -0.2439
 1857SOL     OW 5600   0.582   4.543   2.513  0.0257  0.0641 -0.1727
 1857SOL    HW1 5601   0.548   4.471   2.566 -0.8536  0.7537  0.2233
 1857SOL    HW2 5602   0.620   4.500   2.436 -0.6016 -0.8179 -0.0062
 1858SOL     OW 5603   1.931   4.446   0.995  0.1336  0.1758 -0.3844
 1858SOL    HW1 5604   1.870   4.515   1.022 -0.2519 -0.3763  0.1977
 1858SOL    HW2 5605   1.879   4.365   0.999  1.0790 -0.4141  0.8233
 1859SOL     OW 5606   2.189   0.807   2.407  0.1317 -0.2107  0.4655
 1859SOL    HW1 5607   2.148   0.891   2.387 -0.3695 -0.0971  1.9010
 1859SOL    HW2 5608   2.126   0.761   2.462  0.9762 -0.9719  0.8327
 1860SOL     OW 5609   3.717   2.804   1.082 -0.5974 -0.3723  0.6341
 1860SOL    HW1 5610   3.805   2.789   1.118 -0.4169 -0.5076  0.1430
 1860SOL    HW2 5611   3.674   2.860   1.147  1.5899  4.1949 -1.3357
 1861SOL     OW 5612   0.682   0.950   1.222  0.0058  0.2232  0.1603
 1861SOL    HW1 5613   0.701   0.899   1.144  0.0982  0.6199 -0.0753
 1861SOL    HW2 5614   0.675   1.040   1.191 -2.6349  0.0826  0.1357
 1862SOL     OW 5615   0.175   0.551   0.449  0.1821 -0.0080  1.2534
 1862SOL    HW1 5616   0.248   0.583   0.501  1.4447 -0.5433 -0.1205
 1862SOL    HW2 5617   0.145   0.473   0.496 -1.1063  1.4998  3.0943
 1863SOL     OW 5618   0.867   2.407   2.868 -0.1773  0.3486  0.3587
 1863SOL    HW1 5619   0.827   2.320   2.869  0.0748  0.2221 -0.1034
 1863SOL    HW2 5620   0.822   2.455   2.937 -1.3590  0.3259 -0.3792
 1864SOL     OW 5621   4.114   0.576   2.852 -0.0274 -0.1635  0.4979
 1864SOL    HW1 5622   4.161   0.561   2.770  0.0994 -1.8073  0.8504
 1864SOL    HW2 5623   4.087   0.489   2.881 -0.7433  0.4677  1.8185
 1865SOL     OW 5624   4.534   2.355   3.256  0.2914  0.2335  0.5692
 1865SOL    HW1 5625   4.445   2.386   3.273  0.9834  3.0167 -0.3334
 1865SOL    HW2 5626   4.573   2.347   3.343 -0.1763  1.2248  0.8846
 1866SOL     OW 5627   0.835   3.593   0.042  1.1217  0.0661  0.1482
 1866SOL    HW1 5628   0.794   3.566  -0.040  2.8673 -1.1322 -0.3872
 1866SOL    HW2 5629   0.879   3.515   0.074  1.8019  0.9237  1.3975
 1867SOL     OW 5630   2.610   3.788   1.812  0.8189 -1.0663  0.0189
 1867SOL    HW1 5631   2.591   3.712   1.758 -0.1842 -0.4205 -0.5636
 1867SOL    HW2 5632   2.694   3.821   1.779 -1.1673  1.1458 -3.3726
 1868SOL     OW 5633   1.838   3.560   2.025  0.2317 -0.1963  0.2869
 1868SOL    HW1 5634   1.856   3.581   1.934 -1.2340  0.6096  0.1533
 1868SOL    HW2 5635   1.759   3.609   2.046  1.9663  1.7876  2.7826
 1869SOL     OW 5636   1.657   3.361   2.596 -0.1249 -0.6596  0.2158
 1869SOL    HW1 5637   1.711   3.309   2.536  1.2021  0.3505  0.4712
 1869SOL    HW2 5638   1.574   3.315   2.600  0.8391 -2.5128  0.0908
 1870SOL     OW 5639   3.689   0.050   1.881  0.3881 -0.6138  0.5375
 1870SOL    HW1 5640   3.651   0.091   1.959  1.1109 -0.3911  0.7840
 1870SOL    HW2 5641   3.783   0.067   1.889  0.3529  0.4545 -0.9886
 1871SOL     OW 5642   0.150   2.848   1.993 -0.5651  0.5216 -0.4254
 1871SOL    HW1 5643   0.155   2.760   1.956 -1.8092  0.3298 -0.1994
 1871SOL    HW2 5644   0.224   2.895   1.955 -0.7529 -0.1911 -1.7174
 1872SOL     OW 5645   0.851   0.991   1.419  0.1186  0.0203  0.0651
 1872SOL    HW1 5646   0.874   0.898   1.429 -1.9260 -0.4121  1.6191
 1872SOL    HW2 5647   0.782   0.992   1.353  0.5109  0.5072 -0.3394
 1873SOL     OW 5648   2.699   1.135   1.431  0.1095  0.4125 -0.6532
 1873SOL    HW1 5649   2.725   1.227   1.432 -0.4181  0.5657  0.5495
 1873SOL    HW2 5650   2.781   1.088   1.415  0.1737  1.1127 -2.7205
 1874SOL     OW 5651   3.384   2.755   0.986 -0.0450  0.0886  0.3440
 1874SOL    HW1 5652   3.467   2.785   0.948  0.1522 -1.0169 -0.1376
 1874SOL    HW2 5653   3.399   2.663   1.006 -0.8429  0.1323  1.1828
 1875SOL     OW 5654   4.038   4.341   2.235 -0.3449  0.2797 -0.4919
 1875SOL    HW1 5655   3.995   4.285   2.171 -1.7758 -0.3290  0.9278
 1875SOL    HW2 5656   4.001   4.428   2.219 -1.4368 -0.0596  0.1138
 1876SOL     OW 5657   0.431   2.416   1.884  0.2377 -0.3842 -0.1013
 1876SOL    HW1 5658   0.452   2.327   1.856  0.2569 -0.0407 -1.2333
 1876SOL    HW2 5659   0.513   2.450   1.919  0.3610 -0.6322 -0.1444
 1877SOL     OW 5660   0.029   0.289   2.108 -0.4354  0.0497 -0.2286
 1877SOL    HW1 5661  -0.055   0.253   2.081 -0.0257 -1.1728  0.0365
 1877SOL    HW2 5662   0.094   0.227   2.073  0.4043  1.3555 -1.0490
 1878SOL     OW 5663   1.335   2.609   2.041  0.0683  0.2815  0.3764
 1878SOL    HW1 5664   1.419   2.653   2.036 -0.4726  1.2327 -0.5907
 1878SOL    HW2 5665   1.288   2.654   2.111 -0.4410  1.2171 -0.5357
 1879SOL     OW 5666   1.260   4.024   2.360 -0.5673 -0.0081  0.1985
 1879SOL    HW1 5667   1.222   4.000   2.445  1.7404  1.1787  1.6631
 1879SOL    HW2 5668   1.257   3.943   2.309 -0.2922 -1.2904  2.1008
 1880SOL     OW 5669   2.212   4.461   3.251  0.2382 -0.3831 -0.6793
 1880SOL    HW1 5670   2.125   4.427   3.274  1.1551 -2.2893  0.2464
 1880SOL    HW2 5671   2.220   4.447   3.157 -0.2664 -0.6660 -0.6828
 1881SOL     OW 5672   0.067   4.122   3.105  0.0566  0.3289 -0.2157
 1881SOL    HW1 5673   0.033   4.211   3.093 -1.2662 -0.0708  0.4161
 1881SOL    HW2 5674   0.028   4.071   3.034  0.5694  0.1815 -0.3966
 1882SOL     OW 5675   0.478   4.434   1.466  0.1304  0.0921  0.6833
 1882SOL    HW1 5676   0.502   4.352   1.510 -0.6272 -0.1411  0.6727
 1882SOL    HW2 5677   0.492   4.502   1.531 -0.6099 -0.2105  1.1731
 1883SOL     OW 5678   2.523   1.162   3.250  0.0451 -0.1022  0.5151
 1883SOL    HW1 5679   2.589   1.198   3.309  0.8678  0.7182 -0.8402
 1883SOL    HW2 5680   2.557   1.076   3.224  0.9686  0.5815 -0.6830
 1884SOL     OW 5681   4.386   1.240   1.892  0.2163  0.0369  0.0664
 1884SOL    HW1 5682   4.427   1.324   1.912 -1.3538  0.7818  0.2651
 1884SOL    HW2 5683   4.376   1.197   1.977  0.5181 -0.1270  0.0222
 1885SOL     OW 5684   1.499   1.216   0.993  0.1776 -0.6135 -0.2167
 1885SOL    HW1 5685   1.549   1.220   1.075  0.4872  0.2677 -0.4365
 1885SOL    HW2 5686   1.459   1.129   0.993  0.7059 -0.8637  0.5586
 1886SOL     OW 5687   1.967   2.820   2.091 -0.5298 -0.2894 -0.1321
 1886SOL    HW1 5688   1.974   2.747   2.152  0.0539  0.9455  1.3436
 1886SOL    HW2 5689   2.050   2.820   2.043 -0.2935 -0.2435  0.2769
 1887SOL     OW 5690   1.075   3.487   2.974  0.5768  0.3394 -0.1189
 1887SOL    HW1 5691   1.139   3.425   3.007  0.6083 -0.2773 -1.2602
 1887SOL    HW2 5692   1.107   3.509   2.886  1.4291  3.2232  0.8192
 1888SOL     OW 5693   1.860   2.038   1.019  0.2723 -0.4612 -0.1765
 1888SOL    HW1 5694   1.905   2.033   1.104 -1.4632 -1.8930  0.7342
 1888SOL    HW2 5695   1.777   2.082   1.039  0.5957  0.7799 -1.5064
 1889SOL     OW 5696   1.135   1.195   3.058  0.1355  0.0979 -0.2539
 1889SOL    HW1 5697   1.063   1.207   3.120  0.1487  0.5323 -0.3202
 1889SOL    HW2 5698   1.212   1.178   3.113 -0.3662 -2.4447 -0.2125
 1890SOL     OW 5699   0.395   0.360   0.845 -0.2997  0.6380 -0.0542
 1890SOL    HW1 5700   0.304   0.363   0.816 -0.4831  0.3152  0.4754
 1890SOL    HW2 5701   0.402   0.427   0.913 -0.3709  0.0552  0.5343
 1891SOL     OW 5702   2.526   0.384   2.662 -0.1649  0.1783  0.1372
 1891SOL    HW1 5703   2.568   0.418   2.583 -0.0457  2.6504  1.1605
 1891SOL    HW2 5704   2.595   0.337   2.708 -0.3251 -1.6087 -1.3344
 1892SOL     OW 5705   2.445   2.433   1.753  0.1132  0.4917  0.0129
 1892SOL    HW1 5706   2.528   2.406   1.714 -0.2008  0.9549 -1.0015
 1892SOL    HW2 5707   2.458   2.422   1.847  1.5352  1.1264 -0.0829
 1893SOL     OW 5708   3.151   2.617   0.180 -0.3906  0.8464 -0.9993
 1893SOL    HW1 5709   3.231   2.669   0.191  2.2345 -3.1396  1.3884
 1893SOL    HW2 5710   3.112   2.615   0.267 -1.1964 -0.0356 -1.3691
 1894SOL     OW 5711   1.742   1.120   1.746 -0.4666 -0.3852 -0.2881
 1894SOL    HW1 5712   1.682   1.081   1.809  1.1770 -2.2639  0.1907
 1894SOL    HW2 5713   1.721   1.078   1.662 -0.9225  0.2207 -0.4906
 1895SOL     OW 5714   1.349   1.435   2.292 -0.1082 -0.0699  0.3329
 1895SOL    HW1 5715   1.256   1.453   2.279  0.1900  1.1983 -0.1294
 1895SOL    HW2 5716   1.394   1.510   2.254  1.0164  1.1275  3.6367
 1896SOL     OW 5717   0.099   0.105   0.073 -0.0388 -0.6500  0.1853
 1896SOL    HW1 5718   0.164   0.166   0.109  0.7195 -0.6444 -1.1440
 1896SOL    HW2 5719   0.028   0.161   0.043 -0.2706 -0.5892  0.8289
 1897SOL     OW 5720   4.204   1.840   0.737  0.4753  0.1329  0.3001
 1897SOL    HW1 5721   4.113   1.823   0.711  0.5502  1.2301 -0.7655
 1897SOL    HW2 5722   4.196   1.896   0.814  0.1911  2.0995 -1.0834
 1898SOL     OW 5723   1.076   1.496   1.693 -0.4288  0.8001 -0.0604
 1898SOL    HW1 5724   1.067   1.432   1.764  0.0097  0.2126 -0.5245
 1898SOL    HW2 5725   1.125   1.450   1.625 -0.5717  1.4572 -0.6228
 1899SOL     OW 5726   0.534   4.141   3.033  0.0615  0.2153 -0.1939
 1899SOL    HW1 5727   0.517   4.056   3.073 -1.2514 -0.1087 -1.3667
 1899SOL    HW2 5728   0.628   4.142   3.018  0.1801 -0.7554  0.4125
 1900SOL     OW 5729   0.490   0.345   3.165 -0.6472 -0.4967 -0.3609
 1900SOL    HW1 5730   0.473   0.304   3.250  0.5955 -1.8399 -0.7221
 1900SOL    HW2 5731   0.430   0.420   3.162 -0.2258  0.0061  1.9865
 1901SOL     OW 5732   1.451   3.391   1.111  0.0970 -0.2102  0.4305
 1901SOL    HW1 5733   1.478   3.347   1.191  0.2214  0.8539  0.9955
 1901SOL    HW2 5734   1.361   3.420   1.129  0.3706  0.6432  0.4619
 1902SOL     OW 5735   2.061   3.957   1.324 -0.2273  0.0455 -0.8518
 1902SOL    HW1 5736   1.966   3.967   1.334 -0.5679 -1.4864 -2.2347
 1902SOL    HW2 5737   2.071   3.891   1.256  1.8518 -0.1708 -0.3889
 1903SOL     OW 5738   2.264   3.471   1.986  0.3401  0.2790  0.1310
 1903SOL    HW1 5739   2.184   3.478   2.038  1.4682 -2.1873  2.3961
 1903SOL    HW2 5740   2.249   3.394   1.930  0.6618  0.5521 -0.3369
 1904SOL     OW 5741   4.635   0.529   2.436  0.6459  0.1801 -0.0603
 1904SOL    HW1 5742   4.646   0.545   2.342 -1.3083  0.1700 -0.3403
 1904SOL    HW2 5743   4.664   0.609   2.478  0.9736  0.4125 -0.7167
 1905SOL     OW 5744   0.398   2.181   2.646  0.4871 -0.2567 -0.1107
 1905SOL    HW1 5745   0.429   2.212   2.731 -0.4984  0.6445 -0.0485
 1905SOL    HW2 5746   0.409   2.257   2.588  0.3928 -0.6030 -0.5888
 1906SOL     OW 5747   1.242   3.513   2.116  0.2132 -0.2202 -0.6134
 1906SOL    HW1 5748   1.261   3.427   2.154 -0.6345 -0.0200  0.3021
 1906SOL    HW2 5749   1.302   3.520   2.041  0.4249 -1.5220 -0.5899
 1907SOL     OW 5750   2.514   0.092   0.801  0.3901  0.0395  0.3530
 1907SOL    HW1 5751   2.498   0.084   0.895  1.2745  3.3475  0.9116
 1907SOL    HW2 5752   2.426   0.090   0.762 -0.0698 -0.2554  1.3711
 1908SOL     OW 5753   2.590   0.505   0.431 -0.3942  0.1995 -0.6752
 1908SOL    HW1 5754   2.661   0.536   0.488 -0.1788  0.0098 -0.8422
 1908SOL    HW2 5755   2.619   0.528   0.343 -0.1360 -0.6640 -0.8207
 1909SOL     OW 5756   3.219   2.576   3.193  0.3152 -0.0699  0.2407
 1909SOL    HW1 5757   3.214   2.531   3.108 -0.0437 -2.2216  1.3487
 1909SOL    HW2 5758   3.310   2.604   3.200  0.2823  0.4009 -0.9648
 1910SOL     OW 5759   1.693   3.210   3.052 -0.3347  0.4370 -0.1423
 1910SOL    HW1 5760   1.754   3.161   3.106 -0.2911  1.2078  0.5325
 1910SOL    HW2 5761   1.724   3.198   2.962  0.7816  0.7785  0.1925
 1911SOL     OW 5762   0.343   3.246   2.958 -0.7647 -1.0393 -0.2842
 1911SOL    HW1 5763   0.377   3.277   3.042 -1.8473  0.4329 -0.3455
 1911SOL    HW2 5764   0.372   3.312   2.895 -0.8507 -1.5715 -0.8845
 1912SOL     OW 5765   2.394   4.585   2.171  0.1955 -0.0900 -0.2956
 1912SOL    HW1 5766   2.303   4.572   2.143 -0.2472 -0.8204  1.3639
 1912SOL    HW2 5767   2.430   4.497   2.177  0.6586  0.1280  0.1621
 1913SOL     OW 5768   3.101   4.025   1.364 -0.3084 -0.1319 -0.2637
 1913SOL    HW1 5769   3.019   3.984   1.391 -0.6164  1.0720  0.7418
 1913SOL    HW2 5770   3.075   4.110   1.330  0.4342 -0.1809 -0.9720
 1914SOL     OW 5771   3.864   4.106   2.908  0.0450  0.3058  0.5127
 1914SOL    HW1 5772   3.898   4.017   2.896 -0.7125  0.1178 -0.3406
 1914SOL    HW2 5773   3.848   4.113   3.002 -0.3644 -0.6456  0.5249
 1915SOL     OW 5774   1.283   2.290   1.375  0.2176 -0.0859  0.4303
 1915SOL    HW1 5775   1.248   2.379   1.372  1.8569  0.5950  0.5681
 1915SOL    HW2 5776   1.208   2.234   1.352 -1.1598  1.2127  1.5953
 1916SOL     OW 5777   2.158   1.284   1.358  0.0685 -0.2997  0.6593
 1916SOL    HW1 5778   2.242   1.287   1.314  0.1654  0.7600  0.9041
 1916SOL    HW2 5779   2.096   1.255   1.290  0.3335  0.6375 -0.0046
 1917SOL     OW 5780   1.512   2.284   1.504  0.4491 -0.2066  0.3034
 1917SOL    HW1 5781   1.433   2.311   1.458 -0.1605  0.1201  1.5006
 1917SOL    HW2 5782   1.564   2.364   1.510 -0.3580  0.2421  1.8771
 1918SOL     OW 5783   3.032   2.538   0.809  0.2725  0.7004  0.5128
 1918SOL    HW1 5784   2.943   2.510   0.829 -0.0882  1.9700  0.8140
 1918SOL    HW2 5785   3.067   2.569   0.893  1.0727  0.0231  0.4377
 1919SOL     OW 5786   1.195   2.102   1.861  0.2043 -0.0155 -0.4280
 1919SOL    HW1 5787   1.259   2.171   1.880  0.1281  0.0638 -0.4583
 1919SOL    HW2 5788   1.140   2.100   1.939 -1.1432  1.4524 -1.2744
 1920SOL     OW 5789   1.932   2.472   1.733  0.1835 -0.0840 -0.1646
 1920SOL    HW1 5790   1.974   2.400   1.780  1.1454 -0.0640 -0.9436
 1920SOL    HW2 5791   1.916   2.538   1.800  0.4763 -0.5104  0.3376
 1921SOL     OW 5792   0.715   0.802   1.007 -0.4506  0.6453  0.1881
 1921SOL    HW1 5793   0.780   0.774   0.942 -1.0504  1.8883 -0.9887
 1921SOL    HW2 5794   0.659   0.725   1.019  0.2779  0.0730  0.0192
 1922SOL     OW 5795   1.008   0.078   2.152 -0.2052 -0.5188 -0.0006
 1922SOL    HW1 5796   0.942   0.045   2.212 -1.2359  1.4805  0.0316
[truncated: 80,477 more chars]
