# Supplementary material for: Adding the AMBER 14SB Force Field to the Stochastic Titration CpHMD Method
Source: J Chem Theory Comput. 2025 Jun 16;21(13):6292–304. doi: 10.1021/acs.jctc.5c00415 (PMC12818765; doi:10.1021/acs.jctc.5c00415)
Supplement: Supplementary file 1 [file ct5c00415_si_001.zip › code_availability/MD-runs/dipeptides/NALA-ALA-CAP/final-NALA-ALA-CAP.gro]

Protein in water
 5756
    1ALA      N    1   0.371   2.569   0.575 -0.0854 -0.4030 -0.4579
    1ALA     H1    2   0.431   2.629   0.630 -2.0744  1.9747 -0.7065
    1ALA     H2    3   0.277   2.591   0.605  0.3305 -0.3002  0.8305
    1ALA     H3    4   0.394   2.473   0.597 -1.6639 -0.6083  0.4977
    1ALA     CA    5   0.396   2.589   0.431  0.3412  0.1123  0.2402
    1ALA     HA    6   0.352   2.512   0.369 -1.8956 -0.4100  2.3341
    1ALA     CB    7   0.343   2.722   0.392  0.2447 -0.3719 -0.1964
    1ALA    HB1    8   0.349   2.737   0.284  1.3695  0.4873 -0.0390
    1ALA    HB2    9   0.246   2.740   0.437  1.0644  1.8692  0.8072
    1ALA    HB3   10   0.405   2.805   0.426 -1.0322  1.0977 -1.2841
    1ALA      C   11   0.544   2.569   0.405 -0.0392 -0.1139  0.3583
    1ALA      O   12   0.626   2.642   0.460  0.0224 -0.1823  0.6009
    2ALA      N   13   0.579   2.486   0.306 -0.2250  0.0964 -0.1537
    2ALA      H   14   0.510   2.422   0.271 -0.4856 -0.7948  1.8414
    2ALA     CA   15   0.714   2.457   0.265 -0.1244  0.3641  0.0978
    2ALA     HA   16   0.792   2.507   0.321  0.5575  0.0890 -0.5912
    2ALA     CB   17   0.746   2.315   0.287 -0.4130  0.4860  0.0503
    2ALA    HB1   18   0.676   2.257   0.228 -0.8826  0.9355  0.1571
    2ALA    HB2   19   0.852   2.306   0.262 -0.0328 -1.8224  2.1185
    2ALA    HB3   20   0.742   2.287   0.392  2.0753 -0.0981  0.0500
    2ALA      C   21   0.730   2.502   0.123 -0.1775  0.1734 -0.5318
    2ALA      O   22   0.644   2.493   0.039  0.0075 -0.4084  0.1145
    3NHE      N   23   0.849   2.550   0.093 -0.2354 -0.3121  0.2580
    3NHE     H1   24   0.924   2.555   0.160  0.7304  2.4087 -0.8960
    3NHE     H2   25   0.859   2.589   0.001 -0.3158 -0.5156  0.1618
    4SOL     OW   26   3.098   4.373   1.200 -0.2595 -1.0324 -0.2600
    4SOL    HW1   27   3.122   4.280   1.204 -0.2833 -1.1359 -1.8381
    4SOL    HW2   28   3.036   4.378   1.128  0.7377  0.4218 -1.0616
    5SOL     OW   29   1.967   4.241   0.071  0.1737 -0.0061 -0.2578
    5SOL    HW1   30   1.914   4.161   0.075  0.2668 -0.4740 -4.4894
    5SOL    HW2   31   1.905   4.311   0.093 -1.7641 -0.7646 -2.7435
    6SOL     OW   32   3.598   3.317   0.931  0.5620  0.5803 -0.4670
    6SOL    HW1   33   3.648   3.272   0.863  1.7669 -0.0921  0.8119
    6SOL    HW2   34   3.576   3.249   0.994  0.2047  1.3425  0.2523
    7SOL     OW   35   2.122   2.075   1.468  0.3213 -0.4165  0.1879
    7SOL    HW1   36   2.189   2.124   1.421  0.0099  1.1619  1.3208
    7SOL    HW2   37   2.042   2.090   1.417 -0.0374  1.3771  1.1920
    8SOL     OW   38   1.614   0.942   1.510 -0.2443  0.0544  0.4383
    8SOL    HW1   39   1.622   0.950   1.605 -0.0439  0.6629  0.3762
    8SOL    HW2   40   1.529   0.981   1.490 -0.8381 -1.1567  0.4827
    9SOL     OW   41   3.592   2.988   0.226 -0.4115  0.4725 -0.3356
    9SOL    HW1   42   3.605   3.039   0.306 -1.5633  0.4831 -0.1408
    9SOL    HW2   43   3.666   3.013   0.170 -0.2365  1.3582  0.2661
   10SOL     OW   44   1.244   0.983   2.092  0.1641 -0.4692 -0.2644
   10SOL    HW1   45   1.161   1.029   2.104  0.3314  0.1286 -1.2668
   10SOL    HW2   46   1.219   0.893   2.070 -0.1974 -0.4822  0.1981
   11SOL     OW   47   2.123   1.420   1.976  0.3653 -0.1387 -0.5632
   11SOL    HW1   48   2.099   1.478   1.904  0.0964 -1.4068 -1.5439
   11SOL    HW2   49   2.042   1.372   1.996  0.1400  0.9826  1.3730
   12SOL     OW   50   0.508   1.358   1.025  0.1801  0.4030  0.2381
   12SOL    HW1   51   0.588   1.310   1.046 -0.1840 -1.1874 -1.6941
   12SOL    HW2   52   0.537   1.445   0.999  1.3497 -0.3277 -0.9584
   13SOL     OW   53   1.513   1.132   2.795  0.2288 -0.2656  0.3228
   13SOL    HW1   54   1.530   1.226   2.790 -1.3545  0.1142  1.3573
   13SOL    HW2   55   1.500   1.105   2.704 -2.3917  1.1956  0.1438
   14SOL     OW   56   4.268   1.345   0.388  0.3599  0.1833  0.0775
   14SOL    HW1   57   4.279   1.288   0.312  0.6733 -0.8762  0.8923
   14SOL    HW2   58   4.267   1.285   0.463 -1.0886  1.1025  0.8314
   15SOL     OW   59   0.078   2.134   1.949 -0.1034 -0.3239  0.0391
   15SOL    HW1   60   0.030   2.108   2.028  0.4423 -0.4106  0.3460
   15SOL    HW2   61   0.011   2.141   1.882 -0.5313 -0.5781  0.4328
   16SOL     OW   62   2.939   0.532   0.351  0.4888 -0.4042  0.2148
   16SOL    HW1   63   2.852   0.568   0.333  0.6781  0.0566  0.1965
   16SOL    HW2   64   2.927   0.479   0.430  0.5261  1.0237  1.2198
   17SOL     OW   65   4.368   3.434   2.595 -0.6277 -0.7154 -0.2213
   17SOL    HW1   66   4.366   3.350   2.549  2.9567 -0.6920 -0.6532
   17SOL    HW2   67   4.383   3.411   2.687  0.4000 -0.5750 -0.3468
   18SOL     OW   68   4.196   0.517   2.722  0.5599  0.5079  0.6671
   18SOL    HW1   69   4.254   0.504   2.798  1.1392 -2.3134 -0.1290
   18SOL    HW2   70   4.243   0.476   2.650 -1.8686 -0.7836 -0.2782
   19SOL     OW   71   3.479   3.323   0.460  0.1168 -0.2172  0.3643
   19SOL    HW1   72   3.574   3.309   0.452  0.3002  0.1184  1.6558
   19SOL    HW2   73   3.459   3.298   0.550 -1.4585 -2.5176 -0.5539
   20SOL     OW   74   3.047   3.017   1.919 -0.2594 -0.3565  0.6389
   20SOL    HW1   75   3.077   3.020   2.009  0.0994 -1.8840  0.5978
   20SOL    HW2   76   2.983   2.947   1.917  0.0233 -0.6045 -0.3737
   21SOL     OW   77   3.836   3.114   1.952 -0.6016 -0.0261  0.3432
   21SOL    HW1   78   3.798   3.031   1.926 -2.0546  0.8859 -0.5843
   21SOL    HW2   79   3.931   3.101   1.943 -0.8517 -1.2253 -0.8635
   22SOL     OW   80   3.553   3.181   1.910 -0.1155  0.4069  0.5290
   22SOL    HW1   81   3.637   3.137   1.896 -0.1086  0.4745  0.3542
   22SOL    HW2   82   3.556   3.256   1.850  0.1706  1.0392  1.3232
   23SOL     OW   83   1.099   1.989   3.023  0.2938 -0.5841  0.0102
   23SOL    HW1   84   1.109   1.897   2.996 -1.5838 -0.6646 -0.5619
   23SOL    HW2   85   1.011   1.993   3.060  1.3974  0.4055  2.7042
   24SOL     OW   86   1.724   1.013   2.494 -0.4397 -0.0330  0.0550
   24SOL    HW1   87   1.740   1.036   2.402  0.4072  2.9404  0.8299
   24SOL    HW2   88   1.630   1.030   2.506 -0.3109  0.7637  0.0051
   25SOL     OW   89   4.003   0.425   1.963 -0.6888  0.6719 -0.0198
   25SOL    HW1   90   4.087   0.472   1.962  0.0779 -0.6308  0.0991
   25SOL    HW2   91   3.967   0.438   1.876 -0.2742  1.1062 -0.1297
   26SOL     OW   92   0.314   0.719   1.747 -0.4283 -0.1896  0.2431
   26SOL    HW1   93   0.393   0.681   1.708 -1.9676 -2.7248 -0.6891
   26SOL    HW2   94   0.283   0.653   1.809 -3.4853 -0.8606 -1.7454
   27SOL     OW   95   1.095   2.887   1.555 -0.4964  0.1964  0.1504
   27SOL    HW1   96   1.077   2.924   1.642  2.5695  0.5409  0.7540
   27SOL    HW2   97   1.050   2.802   1.556 -2.3132  1.1013  1.1998
   28SOL     OW   98   0.740   1.386   1.796 -0.3573 -0.3831 -0.5644
   28SOL    HW1   99   0.783   1.465   1.765 -0.7621  0.3206  0.6180
   28SOL    HW2  100   0.811   1.325   1.813  0.1403  0.5073  0.6581
   29SOL     OW  101   4.250   0.766   1.896 -0.3831  0.0940 -0.3154
   29SOL    HW1  102   4.286   0.851   1.920 -1.7832  0.2987  1.1894
   29SOL    HW2  103   4.237   0.772   1.801  1.5797  0.7212 -0.5960
   30SOL     OW  104   0.125   0.541   0.465  0.9736 -0.4797  0.1024
   30SOL    HW1  105   0.075   0.613   0.505  1.8095 -0.2133  0.6880
   30SOL    HW2  106   0.156   0.576   0.382  0.1009 -0.6884 -0.3264
   31SOL     OW  107   3.684   3.192   1.601 -0.4726 -0.0739  0.5089
   31SOL    HW1  108   3.640   3.266   1.642 -2.3667 -0.1513 -1.1840
   31SOL    HW2  109   3.642   3.115   1.641  1.2060 -0.2871  1.9710
   32SOL     OW  110   4.093   1.962   1.824 -0.1424 -0.2654 -0.7481
   32SOL    HW1  111   4.157   1.934   1.890 -0.7382  0.4742  0.1672
   32SOL    HW2  112   4.059   1.880   1.788  0.3494 -0.6748 -0.3020
   33SOL     OW  113   3.245   2.263   1.599 -0.0086 -0.9873 -0.0255
   33SOL    HW1  114   3.172   2.213   1.634 -0.8645  1.5280  2.0986
   33SOL    HW2  115   3.299   2.286   1.675  0.0658  1.6386 -0.7378
   34SOL     OW  116   2.523   4.138   0.930 -0.4355 -0.2696 -0.2450
   34SOL    HW1  117   2.583   4.087   0.986  0.8308 -1.4462 -2.5281
   34SOL    HW2  118   2.516   4.223   0.975  0.8235 -1.0011  1.4784
   35SOL     OW  119   3.341   1.103   0.990  0.1836 -0.2488  0.1732
   35SOL    HW1  120   3.430   1.139   0.987 -0.3115  1.1212  0.8965
   35SOL    HW2  121   3.351   1.017   1.030  0.9916  0.6684  2.0923
   36SOL     OW  122   1.208   1.616   2.021  0.1864  0.3981  0.5220
   36SOL    HW1  123   1.113   1.618   2.035  0.3402 -0.6427  1.9297
   36SOL    HW2  124   1.238   1.701   2.054 -0.4654  1.7593 -2.1360
   37SOL     OW  125   0.546   3.862   2.459 -0.0619  0.0093  0.3267
   37SOL    HW1  126   0.532   3.803   2.384 -0.2438 -1.2651  1.3331
   37SOL    HW2  127   0.511   3.815   2.534  0.6790  0.9952  1.3320
   38SOL     OW  128   3.907   3.334   1.113 -0.1702 -0.2916  0.0473
   38SOL    HW1  129   3.858   3.283   1.178  0.0436  0.4925  0.8409
   38SOL    HW2  130   3.985   3.364   1.160 -1.3434  2.6443  0.3164
   39SOL     OW  131   1.664   4.016   0.404 -0.1988 -0.5434 -0.8433
   39SOL    HW1  132   1.677   3.945   0.466  0.2211 -0.0185 -0.3252
   39SOL    HW2  133   1.632   3.972   0.324 -1.6595 -1.1201  0.0153
   40SOL     OW  134   1.952   4.100   2.021 -0.6043  0.2838  0.0015
   40SOL    HW1  135   1.938   4.005   2.015 -2.1631  0.5196 -0.6577
   40SOL    HW2  136   1.994   4.123   1.938  0.9651  0.0183  0.6878
   41SOL     OW  137   2.651   3.064   2.718 -0.4074 -0.3511 -0.3901
   41SOL    HW1  138   2.643   3.159   2.710  2.3903  0.0650  0.6025
   41SOL    HW2  139   2.677   3.035   2.630 -0.4835 -0.0745 -0.5032
   42SOL     OW  140   0.264   4.310   1.847 -0.0197 -0.3097 -0.7700
   42SOL    HW1  141   0.346   4.321   1.897  0.3924  1.2122 -1.7151
   42SOL    HW2  142   0.199   4.289   1.914  0.8388  0.0100  0.2092
   43SOL     OW  143   0.897   3.028   0.825  0.0084  0.3427 -0.2095
   43SOL    HW1  144   0.889   3.122   0.807  1.5539  0.5080 -0.1483
   43SOL    HW2  145   0.930   3.024   0.914 -0.5206 -0.2756 -0.0432
   44SOL     OW  146   2.569   1.412   0.186 -0.3703  0.1389 -0.5227
   44SOL    HW1  147   2.524   1.435   0.266 -1.4081 -0.6357 -0.8655
   44SOL    HW2  148   2.661   1.434   0.203 -0.3763 -1.0371  1.2740
   45SOL     OW  149   1.365   1.559   2.983 -0.0715  0.1583 -0.6415
   45SOL    HW1  150   1.392   1.516   3.064 -0.2873  1.0379 -0.0843
   45SOL    HW2  151   1.299   1.623   3.011 -1.2912 -0.5898 -1.7184
   46SOL     OW  152   2.126   0.230   0.501 -0.7187  0.4552  0.1037
   46SOL    HW1  153   2.033   0.249   0.486 -1.2772  1.0120  3.5108
   46SOL    HW2  154   2.173   0.290   0.443 -2.4248  0.2598 -1.5839
   47SOL     OW  155   1.931   3.665   2.724 -0.1728 -0.0372 -0.0617
   47SOL    HW1  156   1.855   3.724   2.725  0.4287  0.8251 -1.4421
   47SOL    HW2  157   1.927   3.624   2.638  1.4324  0.7498 -0.5474
   48SOL     OW  158   3.261   2.495   0.773  0.6909 -0.4288  0.3434
   48SOL    HW1  159   3.259   2.532   0.861 -0.7594 -0.6965  0.4513
   48SOL    HW2  160   3.276   2.571   0.716  0.3709 -0.0528  0.7443
   49SOL     OW  161   2.928   1.007   2.734 -0.4429  0.2380  0.0164
   49SOL    HW1  162   3.016   1.011   2.694 -1.0271  1.4841 -1.2473
   49SOL    HW2  163   2.944   1.013   2.828  0.8119  0.8075 -0.2115
   50SOL     OW  164   2.184   3.223   1.085  0.1423 -0.0219  0.1152
   50SOL    HW1  165   2.232   3.164   1.027 -0.5255 -0.4309 -0.0252
   50SOL    HW2  166   2.094   3.192   1.082 -0.1953  0.9161  0.1500
   51SOL     OW  167   0.932   0.603   2.932  0.0566 -0.6090  0.3476
   51SOL    HW1  168   0.987   0.558   2.997  1.2262  1.7985  1.1310
   51SOL    HW2  169   0.862   0.644   2.984 -0.3575 -0.6021 -0.2097
   52SOL     OW  170   1.175   2.253   0.508  0.9069  0.2243  0.2440
   52SOL    HW1  171   1.227   2.179   0.478  0.6163  0.0295  0.2132
   52SOL    HW2  172   1.096   2.213   0.545  0.8452  0.5074  0.4229
   53SOL     OW  173   0.178   3.430   1.671  0.5711  0.0420 -0.0506
   53SOL    HW1  174   0.246   3.371   1.639 -0.2847 -1.0352  0.0613
   53SOL    HW2  175   0.106   3.372   1.697 -0.4947  1.1594 -0.4014
   54SOL     OW  176   3.347   0.811   1.028  0.0276 -0.3777  0.3952
   54SOL    HW1  177   3.308   0.733   1.069 -2.0011  0.0570 -0.5795
   54SOL    HW2  178   3.316   0.809   0.937  1.2506  0.7382 -0.0854
   55SOL     OW  179   1.554   0.663   0.450 -0.2223 -0.4909  0.4948
   55SOL    HW1  180   1.589   0.619   0.372 -1.7111 -0.4284 -0.2253
   55SOL    HW2  181   1.547   0.593   0.515 -0.0904 -0.7787  0.2030
   56SOL     OW  182   3.002   3.356   1.895  0.5291  0.0692 -0.4084
   56SOL    HW1  183   3.024   3.286   1.956  0.2404 -0.4007 -0.8386
   56SOL    HW2  184   3.045   3.434   1.932  2.7877 -0.7672 -1.1216
   57SOL     OW  185   1.288   4.349   0.473  0.6862 -0.7670  0.0393
   57SOL    HW1  186   1.285   4.411   0.400  0.3135 -0.6454  0.1514
   57SOL    HW2  187   1.371   4.302   0.462  0.9734 -0.2455 -0.0446
   58SOL     OW  188   2.349   1.321   0.427  0.1182  0.4698 -0.6439
   58SOL    HW1  189   2.434   1.353   0.458  0.4550 -0.9208 -0.0668
   58SOL    HW2  190   2.309   1.281   0.504 -0.7619  0.4781 -1.0852
   59SOL     OW  191   0.194   1.007   0.039  0.0176  0.1287  0.0559
   59SOL    HW1  192   0.220   0.998  -0.053 -0.8346  0.3975 -0.2236
   59SOL    HW2  193   0.139   1.086   0.040  1.8133  1.4583  1.2048
   60SOL     OW  194   1.555   2.615   2.008  0.5357 -0.2626 -0.0233
   60SOL    HW1  195   1.575   2.615   2.102 -1.6480 -0.3444  0.5123
   60SOL    HW2  196   1.618   2.676   1.970  0.7096  0.7011  1.6911
   61SOL     OW  197   0.446   0.457   0.259 -0.2548 -0.0428 -0.0037
   61SOL    HW1  198   0.505   0.425   0.192  0.1502  0.9053 -0.1161
   61SOL    HW2  199   0.493   0.442   0.341 -1.0188 -1.7950  0.1472
   62SOL     OW  200   4.208   4.189   1.145  0.0520  0.2879  0.2158
   62SOL    HW1  201   4.302   4.187   1.162 -0.3277 -0.0239  2.5160
   62SOL    HW2  202   4.176   4.267   1.190 -1.1374 -0.9719  1.6579
   63SOL     OW  203   1.629   2.145   2.644  0.3605 -0.0279 -0.1330
   63SOL    HW1  204   1.557   2.092   2.611  0.7405 -0.0344 -0.9847
   63SOL    HW2  205   1.590   2.201   2.711  0.0109 -1.6018  1.0203
   64SOL     OW  206   0.531   1.494   0.409 -0.6068 -0.3142 -0.2028
   64SOL    HW1  207   0.621   1.470   0.386 -0.9457 -0.7250 -1.1359
   64SOL    HW2  208   0.509   1.435   0.482  0.0876  0.2314  0.4684
   65SOL     OW  209   0.942   3.299   0.785  0.6071 -0.4303  0.0253
   65SOL    HW1  210   0.903   3.321   0.870 -1.6868 -2.1323 -0.4580
   65SOL    HW2  211   0.926   3.375   0.730  1.0079  0.2055  0.7738
   66SOL     OW  212   2.858   2.128   2.252  0.2929 -0.1546  0.6506
   66SOL    HW1  213   2.950   2.104   2.241  0.7071  0.9757  1.4766
   66SOL    HW2  214   2.826   2.069   2.320  1.2726  1.4427  2.5905
   67SOL     OW  215   1.682   0.244   1.549 -0.1058  0.0909  0.6930
   67SOL    HW1  216   1.660   0.154   1.523  0.7914  0.1350 -0.2995
   67SOL    HW2  217   1.752   0.233   1.614  0.2885  0.0753  0.2700
   68SOL     OW  218   3.045   0.405   2.908 -0.4512 -0.7351 -0.3055
   68SOL    HW1  219   3.134   0.397   2.875  0.2240 -1.1993  1.5047
   68SOL    HW2  220   3.009   0.317   2.902 -0.4780 -0.7305 -0.2156
   69SOL     OW  221   1.615   0.755   1.321  0.3178 -0.3350 -0.4263
   69SOL    HW1  222   1.567   0.793   1.248  1.2503  1.8909  0.0297
   69SOL    HW2  223   1.602   0.817   1.393  0.7702 -1.6162  0.8087
   70SOL     OW  224   3.705   2.678   2.989 -0.2484  0.4537 -0.0022
   70SOL    HW1  225   3.623   2.678   2.940 -1.2806  1.9148  1.6209
   70SOL    HW2  226   3.707   2.763   3.032  1.9355  0.2784  0.3331
   71SOL     OW  227   4.094   3.223   0.714  0.0373 -1.0342 -0.1034
   71SOL    HW1  228   4.131   3.275   0.785 -2.4278  0.5203  0.1664
   71SOL    HW2  229   4.041   3.156   0.758 -1.6191  0.0272 -0.3929
   72SOL     OW  230   1.568   4.264   0.102 -0.6630  0.4313 -1.2981
   72SOL    HW1  231   1.547   4.180   0.143  2.0564  0.4607  0.4072
   72SOL    HW2  232   1.523   4.328   0.157  0.5329  0.2816 -0.0911
   73SOL     OW  233   3.341   0.847   2.601  0.6280 -0.0852 -0.4910
   73SOL    HW1  234   3.425   0.886   2.624  0.2645  0.1677  0.4771
   73SOL    HW2  235   3.359   0.753   2.595  0.8991 -0.0872  0.1743
   74SOL     OW  236   1.952   3.237   2.036 -0.3729  0.2731 -0.2002
   74SOL    HW1  237   1.874   3.290   2.021 -0.8857 -0.6671 -0.9999
   74SOL    HW2  238   2.025   3.296   2.017 -0.8522  1.3610  1.2234
   75SOL     OW  239   1.029   0.471   1.357  0.0604 -0.4477 -0.0303
   75SOL    HW1  240   0.951   0.520   1.383 -0.4460  0.1506 -2.4298
   75SOL    HW2  241   1.090   0.538   1.325  1.5183 -0.9233  1.6182
   76SOL     OW  242   1.164   2.322   2.537 -0.2783  0.0062 -0.2579
   76SOL    HW1  243   1.155   2.405   2.490 -0.7830 -0.0698 -0.3040
   76SOL    HW2  244   1.183   2.347   2.627  0.9051  0.1530 -0.5208
   77SOL     OW  245   2.385   4.165   2.146 -0.3190  0.0319  0.3920
   77SOL    HW1  246   2.360   4.231   2.210 -0.3920 -0.7787  1.2191
   77SOL    HW2  247   2.313   4.102   2.147  1.1910 -1.8054  2.0746
   78SOL     OW  248   1.426   2.635   0.659  0.2116  0.0828 -0.0621
   78SOL    HW1  249   1.337   2.639   0.624  0.1746  0.1170  0.0340
   78SOL    HW2  250   1.438   2.543   0.684  0.4874 -0.0870 -0.8014
   79SOL     OW  251   0.109   2.886   2.296  0.0533 -0.2066 -0.5159
   79SOL    HW1  252   0.173   2.816   2.308  1.0660  0.3422 -2.2245
   79SOL    HW2  253   0.061   2.863   2.217 -1.0073  0.0371  0.0336
   80SOL     OW  254   1.454   1.044   2.531  0.2342  0.2262  0.2743
   80SOL    HW1  255   1.418   0.958   2.553 -2.0580  1.2641  0.7816
   80SOL    HW2  256   1.392   1.081   2.469  0.5977  1.9691  0.8969
   81SOL     OW  257   4.119   0.923   0.134 -0.1340 -0.6342 -0.1285
   81SOL    HW1  258   4.101   0.881   0.218  0.0239  0.2201  0.3435
   81SOL    HW2  259   4.142   1.013   0.157 -3.2545  0.6052 -1.2475
   82SOL     OW  260   2.483   2.050   1.677 -0.2068  0.0480 -0.5427
   82SOL    HW1  261   2.399   2.094   1.690  0.9981  2.4448 -0.4141
   82SOL    HW2  262   2.547   2.121   1.669  2.1417 -1.6871  1.3173
   83SOL     OW  263   0.155   0.706   2.236  0.5619 -0.1897  0.0060
   83SOL    HW1  264   0.089   0.666   2.181  1.4055 -0.8557 -0.5541
   83SOL    HW2  265   0.124   0.692   2.326 -0.3304  0.0252 -0.2660
   84SOL     OW  266   1.368   2.956   1.465  0.1823  0.1207 -0.0703
   84SOL    HW1  267   1.424   3.011   1.520 -0.3926 -0.8624  1.5514
   84SOL    HW2  268   1.283   2.957   1.508 -0.6637  0.3145 -1.6484
   85SOL     OW  269   3.263   2.657   0.048 -0.7689  0.2101  0.3233
   85SOL    HW1  270   3.341   2.700   0.084 -0.9731  0.1552  0.8402
   85SOL    HW2  271   3.207   2.640   0.124 -1.4817  0.6378 -0.0922
   86SOL     OW  272   2.896   4.261   0.996 -0.2500  0.0254  0.0577
   86SOL    HW1  273   2.827   4.271   1.062  0.4382 -1.5026  1.0729
   86SOL    HW2  274   2.886   4.337   0.940 -0.6972  1.5664  2.0889
   87SOL     OW  275   1.036   4.262   0.401 -0.0378 -0.4955 -0.1339
   87SOL    HW1  276   1.115   4.283   0.451 -0.6017 -0.1184  0.6233
   87SOL    HW2  277   1.045   4.168   0.381 -0.8707 -1.2974  2.7547
   88SOL     OW  278   4.013   3.079   2.315  0.0923  0.0529 -0.0473
   88SOL    HW1  279   3.962   3.146   2.360  0.2068 -1.3282  2.3379
   88SOL    HW2  280   4.084   3.057   2.377  0.6674 -1.4968 -1.1811
   89SOL     OW  281   4.274   3.751   2.239 -0.6769  0.4147  0.9751
   89SOL    HW1  282   4.307   3.678   2.187 -1.2274  0.2797  0.8036
   89SOL    HW2  283   4.322   3.746   2.321 -1.0686 -0.4605  1.1672
   90SOL     OW  284   3.927   1.369   2.407 -0.4654 -0.0011  0.1307
   90SOL    HW1  285   3.884   1.448   2.440 -1.1553 -0.1532 -0.3743
   90SOL    HW2  286   3.951   1.391   2.317  2.9026  0.9988  1.1420
   91SOL     OW  287   0.630   0.027   2.655 -0.2537  0.1728 -0.6278
   91SOL    HW1  288   0.701  -0.035   2.672 -0.1524  0.1941 -0.9583
   91SOL    HW2  289   0.658   0.108   2.696 -1.0317 -0.3751  1.0631
   92SOL     OW  290   2.811   3.578   3.001 -0.3707  0.4019 -0.3327
   92SOL    HW1  291   2.855   3.662   3.014 -0.6675  0.7775 -1.5716
   92SOL    HW2  292   2.819   3.562   2.907  2.0289 -2.2721  0.1914
   93SOL     OW  293   1.169   2.124   2.805 -0.2223  0.3938  0.4481
   93SOL    HW1  294   1.152   2.054   2.868 -0.3190  1.5653  1.7698
   93SOL    HW2  295   1.083   2.166   2.792 -0.1797  0.2440 -0.3887
   94SOL     OW  296   3.061   1.300   1.892 -0.3771  0.1443  0.4383
   94SOL    HW1  297   3.143   1.292   1.842 -1.9819 -2.2186 -2.1381
   94SOL    HW2  298   3.052   1.394   1.907  1.7123  0.6989 -1.1679
   95SOL     OW  299   3.165   1.467   1.103  0.0056  0.0149 -0.3788
   95SOL    HW1  300   3.108   1.496   1.174  0.1951 -0.6502  0.0560
   95SOL    HW2  301   3.122   1.389   1.068  0.9966 -0.9151  0.4263
   96SOL     OW  302   3.330   3.199   1.565  0.2707 -0.2697  0.5226
   96SOL    HW1  303   3.287   3.282   1.546  0.7089 -0.1219  0.1876
   96SOL    HW2  304   3.312   3.184   1.658 -1.9732 -1.0544  0.0394
   97SOL     OW  305   0.301   1.601   2.656  0.0583  0.6091 -0.1310
   97SOL    HW1  306   0.252   1.680   2.679 -0.0421  0.9327 -1.4117
   97SOL    HW2  307   0.299   1.548   2.736 -0.4036  1.6219  0.5506
   98SOL     OW  308   1.378   2.522   1.813  0.1424 -0.2698 -0.0550
   98SOL    HW1  309   1.373   2.575   1.734 -0.1998 -1.6838 -1.0211
   98SOL    HW2  310   1.450   2.560   1.864  0.5053  0.5247 -1.1361
   99SOL     OW  311   1.303   2.526   0.972 -0.2524 -0.0897  0.7073
   99SOL    HW1  312   1.288   2.502   0.881 -1.5906  0.2436  0.8253
   99SOL    HW2  313   1.297   2.621   0.973 -0.7680 -0.1224  1.2270
  100SOL     OW  314   3.635   2.361   0.512  0.5439 -0.4428  0.5428
  100SOL    HW1  315   3.616   2.452   0.535 -0.0098 -1.0089  2.5614
  100SOL    HW2  316   3.705   2.335   0.572  0.8956 -1.2738 -0.2019
  101SOL     OW  317   2.850   3.647   1.989  0.1189  0.0682  0.0373
  101SOL    HW1  318   2.826   3.657   1.897  0.6283 -0.7295 -0.1933
  101SOL    HW2  319   2.767   3.639   2.035 -0.1364  0.3803 -0.3582
  102SOL     OW  320   1.337   1.555   2.517 -0.9009 -0.3386 -0.2984
  102SOL    HW1  321   1.353   1.623   2.452  1.5272 -1.5874 -1.1134
  102SOL    HW2  322   1.403   1.570   2.585 -1.3480 -0.9636  0.2891
  103SOL     OW  323   3.683   2.018   1.479  0.1173 -0.5125  0.1540
  103SOL    HW1  324   3.708   1.932   1.512 -0.4561 -0.1210  1.7100
  103SOL    HW2  325   3.706   2.078   1.550 -0.5288  0.4824 -0.4540
  104SOL     OW  326   1.339   2.693   1.584  0.4212 -0.3634  0.2199
  104SOL    HW1  327   1.323   2.787   1.572 -0.4755 -0.4231  0.8123
  104SOL    HW2  328   1.252   2.654   1.578  0.5693 -0.9554  1.6623
  105SOL     OW  329   3.573   2.815   1.209  0.2420 -0.1273  0.0665
  105SOL    HW1  330   3.532   2.808   1.295 -1.2055 -0.0839 -0.5839
  105SOL    HW2  331   3.548   2.734   1.164 -0.0711  0.3953 -0.7226
  106SOL     OW  332   2.166   1.622   0.836  0.2575  0.4094  0.1428
  106SOL    HW1  333   2.144   1.588   0.750  1.2460  0.1216 -0.0029
  106SOL    HW2  334   2.081   1.645   0.875 -0.1224  1.7991 -1.3948
  107SOL     OW  335   2.701   4.268   1.224  0.3066  0.0248 -0.2785
  107SOL    HW1  336   2.627   4.247   1.167  0.8447 -1.5026 -0.4698
  107SOL    HW2  337   2.713   4.190   1.278  0.6208  0.9536  1.0452
  108SOL     OW  338   4.368   0.060   0.864  0.5801 -0.0397  0.3931
  108SOL    HW1  339   4.343   0.075   0.773  1.9282 -0.4743 -0.0761
  108SOL    HW2  340   4.377  -0.035   0.871  1.4421  0.0620  0.7064
  109SOL     OW  341   3.363   4.043   1.734 -0.5966  0.1287  0.6933
  109SOL    HW1  342   3.373   3.955   1.770 -0.3570 -0.2218 -0.1987
  109SOL    HW2  343   3.394   4.101   1.803 -2.5266 -0.3516  2.0477
  110SOL     OW  344   3.879   2.290   1.254  0.7862  0.0734 -0.7700
  110SOL    HW1  345   3.834   2.206   1.239  1.7410 -0.4670 -0.7346
  110SOL    HW2  346   3.969   2.264   1.277  0.7429  1.0749  0.6053
  111SOL     OW  347   0.932   3.999   0.435  1.0684  0.4449 -0.0170
  111SOL    HW1  348   0.944   4.040   0.520 -3.4102 -2.4865  2.4852
  111SOL    HW2  349   0.845   4.028   0.407  1.7252 -0.0153 -2.8323
  112SOL     OW  350   1.237   3.140   1.815  0.4015  0.4644 -0.2944
  112SOL    HW1  351   1.292   3.072   1.855 -1.0171 -0.6366 -0.1644
  112SOL    HW2  352   1.161   3.093   1.782 -0.6196  1.9956 -0.1970
  113SOL     OW  353   2.154   2.031   1.124 -0.0656  0.0519 -0.1000
  113SOL    HW1  354   2.164   1.940   1.150 -0.6399 -0.6034 -1.9958
  113SOL    HW2  355   2.099   2.069   1.192  1.8935 -0.4110  1.8544
  114SOL     OW  356   1.309   1.157   2.325  0.1870  0.3270 -0.1614
  114SOL    HW1  357   1.282   1.098   2.254  2.0532 -0.1609 -0.5258
  114SOL    HW2  358   1.362   1.224   2.281  1.4160 -0.0149  0.7526
  115SOL     OW  359   4.319   3.216   1.098 -0.2776 -0.1852 -0.0693
  115SOL    HW1  360   4.311   3.126   1.130  0.4826  0.2059  1.2861
  115SOL    HW2  361   4.304   3.270   1.175 -0.8274  0.8750 -0.8866
  116SOL     OW  362   1.365   1.212   0.124 -0.3404  0.2694  0.2964
  116SOL    HW1  363   1.436   1.161   0.085  0.7464  1.2429  0.9140
  116SOL    HW2  364   1.405   1.253   0.200 -1.0155  2.3953 -0.4271
  117SOL     OW  365   1.082   3.005   2.818  0.0209  0.5109 -0.1008
  117SOL    HW1  366   1.021   3.056   2.871 -0.2712 -0.3406  0.4140
  117SOL    HW2  367   1.169   3.037   2.843  0.0160 -1.0538  2.2788
  118SOL     OW  368   3.144   2.613   1.765  0.6609  0.0671  0.3933
  118SOL    HW1  369   3.234   2.589   1.789  0.9123 -0.1918 -0.7352
  118SOL    HW2  370   3.149   2.706   1.743  0.1663  0.6521  2.4795
  119SOL     OW  371   1.260   0.468   0.489  0.3851 -0.6147 -0.3243
  119SOL    HW1  372   1.209   0.546   0.466  1.7528  0.2446 -0.5666
  119SOL    HW2  373   1.304   0.444   0.407  1.8245 -0.2035  0.3055
  120SOL     OW  374   4.239   2.328   2.920  0.7055 -0.5673  0.3357
  120SOL    HW1  375   4.235   2.235   2.896 -0.4956 -0.1825 -1.1553
  120SOL    HW2  376   4.293   2.330   2.999  3.9463 -2.1452 -1.5936
  121SOL     OW  377   3.536   2.450   0.864  0.3778 -0.4334 -0.2860
  121SOL    HW1  378   3.588   2.396   0.803  0.2590 -0.8835  0.0087
  121SOL    HW2  379   3.447   2.444   0.830  0.3200 -0.6432 -0.0984
  122SOL     OW  380   2.478   2.878   2.797 -0.3285  0.0622 -0.2449
  122SOL    HW1  381   2.458   2.843   2.710 -0.3483  0.4079 -0.3855
  122SOL    HW2  382   2.542   2.947   2.779  2.0211 -1.8599  0.3066
  123SOL     OW  383   4.126   1.395   2.583  0.4751  0.0708  0.0240
  123SOL    HW1  384   4.194   1.329   2.570 -1.3568 -2.0399  0.5948
  123SOL    HW2  385   4.069   1.386   2.506  0.2002  1.0081  0.1058
  124SOL     OW  386   3.252   2.550   2.244  0.3735  0.0836  0.1678
  124SOL    HW1  387   3.311   2.565   2.318  0.8189 -0.0246 -0.1607
  124SOL    HW2  388   3.191   2.482   2.275  0.4132  0.2049  0.5131
  125SOL     OW  389   4.019   3.850   2.207 -0.5114  0.2118  0.3913
  125SOL    HW1  390   4.098   3.796   2.216 -0.6669  0.1703  1.7508
  125SOL    HW2  391   4.035   3.926   2.263 -0.8443  0.9337 -0.4670
  126SOL     OW  392   0.578   4.188   2.975 -0.3682  0.3720 -0.0232
  126SOL    HW1  393   0.646   4.140   2.928 -0.8686  0.4357 -0.8509
  126SOL    HW2  394   0.614   4.276   2.987 -0.3428  0.4393 -0.5653
  127SOL     OW  395   2.522   1.020   1.695 -0.0173  0.4756 -0.4481
  127SOL    HW1  396   2.605   0.973   1.682  1.9662  3.4236  0.4340
  127SOL    HW2  397   2.470   0.999   1.617  0.1706 -3.8951  0.3796
  128SOL     OW  398   2.675   2.411   3.066 -0.2244  0.8408  0.4584
  128SOL    HW1  399   2.760   2.367   3.067 -0.9208 -0.7156 -1.3233
  128SOL    HW2  400   2.695   2.504   3.061  1.3889  0.4757 -0.2587
  129SOL     OW  401   3.567   1.461   0.866  0.7174 -0.0168 -0.5069
  129SOL    HW1  402   3.551   1.444   0.959  2.4727 -1.7512 -0.4420
  129SOL    HW2  403   3.480   1.475   0.829  0.0194  1.3516  1.4718
  130SOL     OW  404   1.264   0.412   0.818 -0.2151 -0.2537 -0.6037
  130SOL    HW1  405   1.184   0.452   0.785 -0.2817  1.2015  1.1288
  130SOL    HW2  406   1.280   0.457   0.901  0.6623 -2.7279  0.6673
  131SOL     OW  407   2.954   4.254   0.339  0.3501 -0.2169  0.7352
  131SOL    HW1  408   2.925   4.343   0.359 -1.2464 -0.3370 -0.8017
  131SOL    HW2  409   3.016   4.265   0.266  0.5411 -0.3325  0.8791
  132SOL     OW  410   2.784   0.784   2.669 -0.5412  0.3910 -0.0182
  132SOL    HW1  411   2.786   0.874   2.701 -0.6437  0.2862  0.2909
  132SOL    HW2  412   2.867   0.746   2.697 -1.2032 -0.1142  1.3774
  133SOL     OW  413   1.715   0.191   2.635 -0.3329 -0.2259 -0.4570
  133SOL    HW1  414   1.626   0.223   2.652  0.0037  0.2811  0.4421
  133SOL    HW2  415   1.731   0.127   2.704  0.1213 -0.0748 -0.4214
  134SOL     OW  416   1.674   0.134   1.939 -0.1006  0.3430  0.3018
  134SOL    HW1  417   1.722   0.068   1.990  0.0830 -1.2435 -1.7727
  134SOL    HW2  418   1.740   0.174   1.883 -0.6971  0.2426 -0.4869
  135SOL     OW  419   0.900   3.986   1.347  0.3728 -0.3517 -0.1121
  135SOL    HW1  420   0.920   4.044   1.421 -0.9381  3.2383 -2.3271
  135SOL    HW2  421   0.979   3.990   1.292  0.1765 -0.4382 -0.3987
  136SOL     OW  422   3.681   1.791   2.361 -0.7848  0.3397 -0.1413
  136SOL    HW1  423   3.664   1.731   2.288 -0.3586 -0.2784  0.2589
  136SOL    HW2  424   3.618   1.766   2.428 -0.4137  0.1418  0.1374
  137SOL     OW  425   0.384   2.282   0.539 -0.7030  0.5517 -0.1307
  137SOL    HW1  426   0.303   2.299   0.588  0.2749  1.3319  1.2924
  137SOL    HW2  427   0.425   2.209   0.585  0.2073  1.2660  0.2301
  138SOL     OW  428   3.246   2.795   2.939  0.4775 -0.0428  0.3078
  138SOL    HW1  429   3.160   2.779   2.901  0.3695  2.7803 -0.8419
  138SOL    HW2  430   3.228   2.841   3.021  0.8545  2.2926 -0.8590
  139SOL     OW  431   1.333   1.387   0.678  0.0961 -0.3227 -0.0906
  139SOL    HW1  432   1.245   1.422   0.663  0.2687  1.9229  3.0149
  139SOL    HW2  433   1.388   1.435   0.616 -0.6003 -0.2167 -0.6420
  140SOL     OW  434   3.356   0.002   1.534  0.5448 -0.0888  0.3921
  140SOL    HW1  435   3.325  -0.071   1.588  1.7882 -0.4571  0.6342
  140SOL    HW2  436   3.451  -0.000   1.543  0.6388  1.1539 -0.1409
  141SOL     OW  437   0.955   1.733   0.222  0.2997 -0.3583 -0.2816
  141SOL    HW1  438   0.950   1.638   0.209  1.6828 -0.5196  0.2462
  141SOL    HW2  439   0.902   1.769   0.151  0.8717 -1.4811 -1.3170
  142SOL     OW  440   0.380   3.497   1.327 -0.0420  0.1482  0.4404
  142SOL    HW1  441   0.443   3.469   1.393 -0.9971 -1.4271  0.7461
  142SOL    HW2  442   0.431   3.548   1.264  1.7194 -1.7197  0.2461
  143SOL     OW  443   2.038   0.086   2.353  0.4576  0.6187 -0.0258
  143SOL    HW1  444   2.094   0.163   2.356  0.6087  0.4980  0.2881
  143SOL    HW2  445   2.028   0.067   2.260  1.8676 -0.0206 -0.0738
  144SOL     OW  446   1.909   0.800   2.455  0.2667 -0.6578 -0.1036
  144SOL    HW1  447   1.878   0.714   2.482 -0.5290 -0.4151 -0.2096
  144SOL    HW2  448   1.842   0.861   2.487 -0.1698 -0.2623 -1.6756
  145SOL     OW  449   2.175   1.139   2.030 -0.1328 -0.2126 -0.4198
  145SOL    HW1  450   2.150   1.232   2.033  0.5458  0.0920 -2.4344
  145SOL    HW2  451   2.104   1.097   1.983 -0.6859 -0.8560  0.9302
  146SOL     OW  452   4.124   0.079   1.218  0.4636  0.0590 -0.3724
  146SOL    HW1  453   4.093   0.161   1.181  0.5099  0.4236  0.3877
  146SOL    HW2  454   4.046   0.023   1.222  0.5463 -0.1717 -1.4605
  147SOL     OW  455   2.686   2.819   0.905  0.1086  0.0550 -0.2624
  147SOL    HW1  456   2.728   2.883   0.963  0.2235  1.2322 -1.6134
  147SOL    HW2  457   2.759   2.771   0.865  0.1035  0.7218 -1.0748
  148SOL     OW  458   2.078   2.779   0.845 -0.0505  0.0817  0.5344
  148SOL    HW1  459   2.151   2.721   0.823  0.0096  1.0641 -2.1116
  148SOL    HW2  460   2.003   2.720   0.854  0.3578 -0.5922 -0.3434
  149SOL     OW  461   3.757   2.463   2.428 -1.0239  0.6949  0.1864
  149SOL    HW1  462   3.758   2.519   2.351  0.1504 -0.3297 -0.5814
  149SOL    HW2  463   3.666   2.435   2.436 -1.5032  2.1929  0.2297
  150SOL     OW  464   0.018   1.938   3.056 -0.0555  0.0442  0.2615
  150SOL    HW1  465  -0.059   1.983   3.091  0.9880  0.7890  1.6633
  150SOL    HW2  466   0.020   1.855   3.104  0.6364  0.5025  1.0315
  151SOL     OW  467   3.808   2.607   0.343  0.4267 -0.2421 -0.2437
  151SOL    HW1  468   3.855   2.549   0.404 -0.0790 -1.3742 -0.8956
  151SOL    HW2  469   3.873   2.671   0.316  1.1494 -0.8017  0.1244
  152SOL     OW  470   1.278   0.850   0.120 -0.6559 -0.2897  0.2116
  152SOL    HW1  471   1.258   0.854   0.026 -0.3766  1.7572  0.1931
  152SOL    HW2  472   1.199   0.881   0.163  0.3528  2.2974  0.4117
  153SOL     OW  473   1.732   3.182   0.877 -0.3023 -0.3724  0.2807
  153SOL    HW1  474   1.664   3.150   0.818 -2.2644  1.3888  1.4395
  153SOL    HW2  475   1.714   3.139   0.961  0.7336 -0.7388  0.3257
  154SOL     OW  476   3.836   1.602   2.519  0.7963  0.1561 -0.1074
  154SOL    HW1  477   3.792   1.653   2.587  1.3636  1.3541 -0.6059
  154SOL    HW2  478   3.810   1.645   2.437  1.2440 -0.4011 -0.5496
  155SOL     OW  479   2.243   2.519   0.155 -0.1106 -0.3821 -0.0755
  155SOL    HW1  480   2.210   2.579   0.222 -0.4291 -1.9426  1.2566
  155SOL    HW2  481   2.329   2.554   0.131 -1.3990  2.0986 -1.4023
  156SOL     OW  482   0.603   1.796   1.662 -0.7392 -0.1070 -0.0073
  156SOL    HW1  483   0.520   1.749   1.664  0.4852 -2.4934 -1.0355
  156SOL    HW2  484   0.597   1.852   1.585 -0.8922 -1.3360 -0.9174
  157SOL     OW  485   0.709   1.691   2.231 -0.3987  0.2110 -0.2070
  157SOL    HW1  486   0.742   1.751   2.297 -0.4740  1.4676 -1.2779
  157SOL    HW2  487   0.659   1.626   2.280  1.7087 -0.4251  1.2348
  158SOL     OW  488   2.228   2.763   2.158 -0.3007 -0.5772 -0.2532
  158SOL    HW1  489   2.138   2.786   2.179 -0.1439 -1.7716  2.0119
  158SOL    HW2  490   2.228   2.668   2.147  0.8163 -0.7235  0.7370
  159SOL     OW  491   1.121   2.114   2.230  0.0880  0.3878 -0.3216
  159SOL    HW1  492   1.215   2.118   2.211  0.4007 -3.9962 -0.5978
  159SOL    HW2  493   1.116   2.080   2.320 -1.3329  2.4735  0.4654
  160SOL     OW  494   0.260   0.063   2.213  0.6279 -0.3430  0.4448
  160SOL    HW1  495   0.271   0.141   2.160 -0.7467  0.0451  0.7027
  160SOL    HW2  496   0.299   0.085   2.298  2.0538 -0.6698 -0.0876
  161SOL     OW  497   2.002   3.357   2.336 -0.3588  0.2209  0.4313
  161SOL    HW1  498   1.939   3.287   2.353  1.7437 -1.8158  0.3124
  161SOL    HW2  499   2.022   3.349   2.243 -0.8567  1.7299  0.1608
  162SOL     OW  500   0.043   2.786   0.078  0.3373  0.3852  0.5430
  162SOL    HW1  501  -0.045   2.758   0.103 -0.1298  0.5932 -0.7804
  162SOL    HW2  502   0.100   2.716   0.109 -0.4384 -0.3655  0.3251
  163SOL     OW  503   3.209   0.105   2.202  0.9454 -0.5075 -0.4804
  163SOL    HW1  504   3.301   0.125   2.185  1.2066 -0.3736  0.9846
  163SOL    HW2  505   3.208   0.070   2.291 -0.2320 -1.9594 -1.0202
  164SOL     OW  506   3.707   2.713   1.583 -0.2300  0.0046  0.1722
  164SOL    HW1  507   3.754   2.682   1.505 -0.9365 -1.9850  0.4904
  164SOL    HW2  508   3.623   2.668   1.580 -1.0769  1.4242  1.0735
  165SOL     OW  509   0.733   3.144   2.669  0.3583 -0.0745 -0.3222
  165SOL    HW1  510   0.785   3.103   2.601  1.9632 -1.8592  1.8483
  165SOL    HW2  511   0.794   3.202   2.715  0.1152 -1.0486  1.3146
  166SOL     OW  512   4.039   3.960   1.179  0.2060  0.2670 -0.0160
  166SOL    HW1  513   3.972   3.970   1.112 -0.3537  0.0441  0.5044
  166SOL    HW2  514   4.086   4.043   1.179 -1.7473  1.4182  1.4296
  167SOL     OW  515   4.345   1.121   0.559 -0.3795 -0.0006 -0.1710
  167SOL    HW1  516   4.437   1.144   0.542  0.0188 -0.0244  1.7001
  167SOL    HW2  517   4.349   1.040   0.610 -1.3042  1.0092  1.6160
  168SOL     OW  518   2.902   4.350   1.487  0.2898 -0.0101  0.4304
  168SOL    HW1  519   2.931   4.357   1.396  1.5310  0.2687  0.8413
  168SOL    HW2  520   2.956   4.280   1.524  1.0265  1.0607  1.4242
  169SOL     OW  521   0.209   0.550   2.499  0.3942  0.0641  0.7506
  169SOL    HW1  522   0.250   0.550   2.585  0.0160 -2.8420  1.0562
  169SOL    HW2  523   0.138   0.486   2.507 -0.2397  0.4006 -1.4656
  170SOL     OW  524   1.126   4.317   0.735  0.5764  0.0033  0.1940
  170SOL    HW1  525   1.138   4.395   0.681  1.1133 -0.0296  0.2679
  170SOL    HW2  526   1.212   4.275   0.737  0.3339 -0.4953  0.3029
  171SOL     OW  527   1.926   3.576   2.457  0.1935 -0.4986 -0.1204
  171SOL    HW1  528   1.845   3.590   2.408 -0.2364  2.6361  1.2528
  171SOL    HW2  529   1.967   3.501   2.415 -1.7970 -0.1318 -2.9857
  172SOL     OW  530   0.789   1.949   3.049  0.2644  0.2565 -0.0289
  172SOL    HW1  531   0.717   2.011   3.063 -3.3205 -3.2722 -0.7883
  172SOL    HW2  532   0.785   1.890   3.125  1.9434 -0.4358 -0.4329
  173SOL     OW  533   0.545   3.579   1.092  0.1964  0.2065  0.0972
  173SOL    HW1  534   0.549   3.508   1.029  1.6021 -1.4705  1.9254
  173SOL    HW2  535   0.631   3.579   1.134 -0.5330  1.4962  1.7323
  174SOL     OW  536   0.196   3.460   0.142  0.1326  0.4648 -0.4565
  174SOL    HW1  537   0.185   3.387   0.081 -1.3416  0.1723  0.1315
  174SOL    HW2  538   0.139   3.529   0.107  0.9656  1.0975 -0.6066
  175SOL     OW  539   2.624   4.210   3.087 -0.5542  0.1878 -0.0749
  175SOL    HW1  540   2.647   4.303   3.079 -1.3406  0.3408 -0.6358
  175SOL    HW2  541   2.560   4.207   3.157 -2.6871  0.4875 -1.9150
  176SOL     OW  542   3.691   3.583   0.074  0.2645 -0.1984  0.0566
  176SOL    HW1  543   3.622   3.573   0.140 -0.5676 -1.5851 -0.9656
  176SOL    HW2  544   3.771   3.561   0.121 -0.3914 -1.9040  0.4934
  177SOL     OW  545   1.327   0.699   0.674 -0.0790 -0.1061 -0.1519
  177SOL    HW1  546   1.399   0.649   0.635 -0.0696  0.6334 -1.1232
  177SOL    HW2  547   1.250   0.644   0.659  0.3083 -1.0933  1.2582
  178SOL     OW  548   3.313   4.078   1.457  0.2655  0.0086  0.3937
  178SOL    HW1  549   3.362   4.010   1.412  2.4982  0.6822  1.6493
  178SOL    HW2  550   3.331   4.063   1.550 -0.4554  1.3793  0.7832
  179SOL     OW  551   3.565   3.520   1.136  0.0691  0.4342 -0.0214
  179SOL    HW1  552   3.477   3.482   1.128 -0.5309  1.8989 -0.7789
  179SOL    HW2  553   3.609   3.494   1.055 -0.0444  0.6151 -0.1419
  180SOL     OW  554   3.790   0.764   0.596  0.1077  0.1780 -0.0981
  180SOL    HW1  555   3.755   0.831   0.538  0.8179  0.7927  0.1645
  180SOL    HW2  556   3.767   0.681   0.554  0.4447  0.6027 -1.1590
  181SOL     OW  557   0.328   0.600   2.031  0.0149 -0.1931 -0.0595
  181SOL    HW1  558   0.266   0.621   2.100  1.4585  0.6167  1.0654
  181SOL    HW2  559   0.412   0.634   2.063  1.1288 -1.5734 -1.3305
  182SOL     OW  560   2.279   4.334   3.095  0.3252  0.0180  0.3185
  182SOL    HW1  561   2.343   4.304   3.159  0.6256 -1.5305 -0.6557
  182SOL    HW2  562   2.313   4.304   3.011 -0.3466  1.5016 -0.5348
  183SOL     OW  563   2.399   0.364   0.588  0.0177  0.1961 -0.3694
  183SOL    HW1  564   2.399   0.459   0.582  0.9815  0.2060 -0.3357
  183SOL    HW2  565   2.323   0.343   0.643  0.4646  1.0036  0.5622
  184SOL     OW  566   0.627   3.847   1.498 -0.3421 -0.4505  0.1800
  184SOL    HW1  567   0.708   3.823   1.453  0.8914 -0.1516  2.1060
  184SOL    HW2  568   0.650   3.925   1.549 -1.1527 -1.5813  2.4302
  185SOL     OW  569   2.518   2.543   0.452  0.0550  0.4086 -0.0302
  185SOL    HW1  570   2.543   2.506   0.367  0.0396 -0.5727  0.3848
  185SOL    HW2  571   2.430   2.510   0.467  0.1478  0.3967  0.4785
  186SOL     OW  572   3.120   0.853   1.751 -0.0781 -0.1876 -0.2003
  186SOL    HW1  573   3.126   0.760   1.729  0.8894 -0.3459  0.6691
  186SOL    HW2  574   3.073   0.892   1.678 -0.2996 -1.3246 -0.6809
  187SOL     OW  575   3.542   3.921   2.964  0.2131  0.0866 -0.2480
  187SOL    HW1  576   3.594   3.855   3.009 -1.6411 -2.9716 -2.2108
  187SOL    HW2  577   3.483   3.955   3.032  0.6807 -0.8521  0.6542
  188SOL     OW  578   4.367   1.876   0.271  0.6108 -0.4578 -0.2254
  188SOL    HW1  579   4.364   1.819   0.194  1.5897 -1.5247  0.4954
  188SOL    HW2  580   4.275   1.898   0.287  0.4723  1.2987 -2.7323
  189SOL     OW  581   0.069   3.856   1.788  0.3518 -0.1044 -0.1425
  189SOL    HW1  582   0.136   3.923   1.802  0.2307 -0.0841  0.3414
  189SOL    HW2  583   0.111   3.793   1.729  0.0295  1.0386 -1.6575
  190SOL     OW  584   0.884   4.088   2.482  0.2708  0.4587 -0.3527
  190SOL    HW1  585   0.793   4.112   2.462 -0.3504 -1.9721 -0.7741
  190SOL    HW2  586   0.898   4.122   2.571 -1.0713  0.7881 -0.2301
  191SOL     OW  587   1.167   2.767   2.086  0.7714  0.5258  0.5166
  191SOL    HW1  588   1.167   2.809   2.172  0.3989 -0.4915  1.0274
  191SOL    HW2  589   1.107   2.819   2.034 -1.0413 -0.3476  1.6493
  192SOL     OW  590   0.409   3.879   2.780 -0.5226  0.0957  0.2256
  192SOL    HW1  591   0.370   3.865   2.866 -0.6967 -2.4164 -0.2109
  192SOL    HW2  592   0.497   3.913   2.799 -0.9196  0.5510  1.3357
  193SOL     OW  593   3.699   0.548   1.338  0.3082 -0.2509  0.5846
  193SOL    HW1  594   3.659   0.481   1.393 -1.4439 -0.4202 -0.7977
  193SOL    HW2  595   3.770   0.503   1.293 -1.4221 -1.5054 -1.0228
  194SOL     OW  596   3.028   2.820   1.129  0.2585  0.0196  0.5317
  194SOL    HW1  597   3.005   2.755   1.196 -0.0591 -0.1344  0.2777
  194SOL    HW2  598   3.083   2.883   1.175  1.4725 -1.0100  0.5198
  195SOL     OW  599   2.535   1.495   2.291 -0.6729  0.0681  0.0942
  195SOL    HW1  600   2.540   1.589   2.305  0.3844 -0.0359  0.5658
  195SOL    HW2  601   2.486   1.485   2.209  0.0528  1.0795 -0.4925
  196SOL     OW  602   2.342   0.002   0.178 -0.2194 -0.5286  0.3532
  196SOL    HW1  603   2.380  -0.072   0.225 -0.6975 -2.3792 -1.9509
  196SOL    HW2  604   2.408   0.025   0.112 -0.5351  0.4080  0.3482
  197SOL     OW  605   1.902   1.702   2.394  0.3230  0.1433  0.1258
  197SOL    HW1  606   1.909   1.672   2.484  0.7218 -0.7691 -0.1864
  197SOL    HW2  607   1.966   1.648   2.346 -0.0361  0.4581 -0.7298
  198SOL     OW  608   3.085   3.194   1.081  0.2321 -0.0244 -0.3492
  198SOL    HW1  609   3.051   3.258   1.144  0.0527  0.1937 -0.6671
  198SOL    HW2  610   3.075   3.236   0.996  1.9035  0.3082 -0.4031
  199SOL     OW  611   0.099   2.418   0.540 -0.2576 -0.4721  0.4309
  199SOL    HW1  612   0.071   2.438   0.629 -0.4053  0.8703  0.1122
  199SOL    HW2  613   0.029   2.364   0.503 -0.1993 -1.0202  1.1153
  200SOL     OW  614   2.436   2.446   2.362  0.1471 -0.1068 -0.5028
  200SOL    HW1  615   2.464   2.530   2.327 -0.8743  1.2719  1.7658
  200SOL    HW2  616   2.498   2.383   2.326  1.7510  1.7976 -1.2308
  201SOL     OW  617   2.247   0.522   1.739  0.2780  0.1595 -0.6955
  201SOL    HW1  618   2.320   0.584   1.739  0.5211 -0.0909  0.8146
  201SOL    HW2  619   2.280   0.447   1.788 -1.6975  0.9716  2.1571
  202SOL     OW  620   3.017   0.421   0.947  0.1112  0.0767  0.2318
  202SOL    HW1  621   3.010   0.503   0.898 -0.2262 -1.1857 -1.9722
  202SOL    HW2  622   2.928   0.385   0.944  0.4116 -0.6993  0.5467
  203SOL     OW  623   2.398   3.352   2.287 -0.6517  0.1414 -0.7190
  203SOL    HW1  624   2.349   3.434   2.300  1.2879  1.3320 -0.4708
  203SOL    HW2  625   2.332   3.283   2.299 -2.3551  1.6434 -0.9174
  204SOL     OW  626   0.882   1.506   2.802 -0.2980  0.8326  0.5151
  204SOL    HW1  627   0.964   1.509   2.753 -0.3755  2.7135  0.4287
  204SOL    HW2  628   0.909   1.483   2.891  0.1784  0.3422  0.2545
  205SOL     OW  629   2.101   3.058   2.863 -0.5594 -0.0264 -0.4272
  205SOL    HW1  630   2.157   3.012   2.926 -0.4427  1.0240  0.2573
  205SOL    HW2  631   2.137   3.034   2.777 -0.4673 -1.1511 -0.0887
  206SOL     OW  632   0.704   3.067   3.045  0.1304  0.0318 -0.1994
  206SOL    HW1  633   0.697   3.001   2.977  1.9297 -0.0531 -0.3566
  206SOL    HW2  634   0.795   3.098   3.039 -0.7638  2.9272 -0.5156
  207SOL     OW  635   3.403   2.199   0.530 -0.1607 -0.5134  0.3021
  207SOL    HW1  636   3.474   2.261   0.514 -0.0424 -0.2454  1.7447
  207SOL    HW2  637   3.353   2.238   0.602 -0.5584 -1.6862  0.6821
  208SOL     OW  638   0.288   3.637   0.653  0.5274 -0.4607  0.4088
  208SOL    HW1  639   0.357   3.580   0.620  0.1374 -0.6386 -0.1140
  208SOL    HW2  640   0.321   3.669   0.737  1.7504  0.3728 -0.3532
  209SOL     OW  641   0.415   2.157   1.384  0.9163  0.7944  0.1862
  209SOL    HW1  642   0.432   2.180   1.476 -1.2930  1.5441  0.4738
  209SOL    HW2  643   0.410   2.242   1.339 -1.8419  0.6940  0.1705
  210SOL     OW  644   3.342   4.087   0.301  0.2056  0.5566  0.1469
  210SOL    HW1  645   3.333   4.013   0.362  0.2986  1.1037  0.8333
  210SOL    HW2  646   3.303   4.161   0.347 -2.1293  0.4570 -1.5122
  211SOL     OW  647   3.197   3.248   0.355 -0.0623 -0.0295 -0.2450
  211SOL    HW1  648   3.154   3.275   0.273 -0.1568  0.6340  0.0161
  211SOL    HW2  649   3.271   3.308   0.363 -0.7566  0.7235  0.7775
  212SOL     OW  650   2.075   2.719   2.532 -0.0944  0.5238  0.1731
  212SOL    HW1  651   2.054   2.627   2.519 -1.8173  0.8249  0.6254
  212SOL    HW2  652   2.165   2.719   2.565  1.3751 -0.7501 -3.3752
  213SOL     OW  653   4.267   0.432   2.304  0.2776 -0.1959 -0.7059
  213SOL    HW1  654   4.318   0.433   2.223 -0.5620 -1.0150 -1.2569
  213SOL    HW2  655   4.176   0.419   2.275 -0.1688  0.5301  0.3034
  214SOL     OW  656   1.051   3.021   0.554 -0.7166  0.0357 -0.3933
  214SOL    HW1  657   1.034   3.017   0.648  0.5354 -2.0701 -0.2007
  214SOL    HW2  658   0.967   3.000   0.513 -1.0874  0.2456  0.2425
  215SOL     OW  659   4.165   4.216   2.521  0.1372  0.3283  0.2650
  215SOL    HW1  660   4.127   4.298   2.553  1.0281  0.7151  0.3500
  215SOL    HW2  661   4.232   4.194   2.586  0.3299 -0.1296 -0.0864
  216SOL     OW  662   0.356   2.536   2.899 -0.2490 -0.1413 -0.0365
  216SOL    HW1  663   0.340   2.466   2.836  0.8036  0.4214 -0.9645
  216SOL    HW2  664   0.269   2.574   2.916 -0.4932  0.0257 -1.5423
  217SOL     OW  665   4.218   0.656   0.778 -0.0292  0.2144 -0.0986
  217SOL    HW1  666   4.145   0.595   0.791 -0.6542  0.7951 -0.7902
  217SOL    HW2  667   4.272   0.646   0.856 -0.9576 -0.0849  0.5215
  218SOL     OW  668   1.194   1.862   0.041  0.0430  0.1341  0.1355
  218SOL    HW1  669   1.133   1.804  -0.003 -0.5042  1.5174 -1.0123
  218SOL    HW2  670   1.156   1.877   0.127  0.5401 -1.6895  0.7211
  219SOL     OW  671   1.649   0.111   0.664 -0.4154  0.4350  0.3935
  219SOL    HW1  672   1.627   0.177   0.599 -1.3658 -0.4241 -0.2012
  219SOL    HW2  673   1.599   0.136   0.742 -1.3284  0.0562 -0.0525
  220SOL     OW  674   2.742   1.315   2.317 -0.2232 -0.1224 -0.5867
  220SOL    HW1  675   2.662   1.368   2.323  1.2605  2.0849  1.4649
  220SOL    HW2  676   2.732   1.249   2.386  0.8151  1.9565  1.7200
  221SOL     OW  677   1.718   3.170   1.817 -0.0597  0.0142  0.1533
  221SOL    HW1  678   1.759   3.116   1.885  0.0596  1.2470  1.0763
  221SOL    HW2  679   1.627   3.176   1.843 -0.4778 -1.1295 -0.8843
  222SOL     OW  680   1.994   0.390   1.137 -0.5203 -0.2568 -0.0580
  222SOL    HW1  681   1.967   0.308   1.178  1.9019 -1.2075 -0.1790
  222SOL    HW2  682   1.998   0.452   1.209 -0.9439 -0.6382  0.3022
  223SOL     OW  683   0.998   0.551   1.037  0.6360  0.7567  0.3511
  223SOL    HW1  684   1.022   0.636   1.072  0.9133  1.7826 -2.0893
  223SOL    HW2  685   1.058   0.537   0.964 -0.6668 -0.6013 -0.5352
  224SOL     OW  686   2.348   1.825   2.708 -0.2027  0.1266  0.2704
  224SOL    HW1  687   2.437   1.798   2.686 -0.2098 -0.2247  0.6571
  224SOL    HW2  688   2.292   1.758   2.668 -0.1324 -1.8641  3.1840
  225SOL     OW  689   1.447   1.600   0.549  0.1769  0.0317 -0.1717
  225SOL    HW1  690   1.422   1.650   0.626 -0.2253  1.0104 -0.9247
  225SOL    HW2  691   1.443   1.662   0.476  0.5721 -0.8582 -0.9879
  226SOL     OW  692   0.819   3.541   1.628  0.3394  0.6943 -0.0038
  226SOL    HW1  693   0.864   3.623   1.652 -0.3748  1.3250 -0.7328
  226SOL    HW2  694   0.769   3.564   1.550 -0.0395 -0.4012 -0.0986
  227SOL     OW  695   0.151   2.905   1.572  0.0659 -0.6690  0.5734
  227SOL    HW1  696   0.210   2.836   1.542  0.3433 -0.1520 -0.1095
  227SOL    HW2  697   0.075   2.859   1.605 -0.6708 -1.3030 -1.7719
  228SOL     OW  698   2.361   2.812   1.024  0.7670 -0.1817 -0.8200
  228SOL    HW1  699   2.397   2.767   1.100  0.4558 -0.8112 -1.0412
  228SOL    HW2  700   2.289   2.864   1.060  1.2400  0.2861 -0.5371
  229SOL     OW  701   1.920   2.396   1.455 -0.0003  0.3448  0.2822
  229SOL    HW1  702   1.908   2.377   1.362 -0.2259  2.6807 -0.2364
  229SOL    HW2  703   2.014   2.382   1.471 -0.4414 -3.1405  0.5726
  230SOL     OW  704   4.008   3.043   1.288 -0.2024  0.1151  0.1371
  230SOL    HW1  705   3.962   2.961   1.270  0.6293  0.0417 -1.9447
  230SOL    HW2  706   4.097   3.016   1.312 -0.0306  0.3849 -0.1805
  231SOL     OW  707   0.108   0.943   2.926 -0.0443  0.3124  0.2324
  231SOL    HW1  708   0.115   0.880   2.854  1.1544  0.3036  0.3342
  231SOL    HW2  709   0.031   0.995   2.905 -0.8606 -0.9649 -0.0233
  232SOL     OW  710   1.925   2.629   0.362  0.0478 -0.4477  0.6130
  232SOL    HW1  711   2.012   2.636   0.401  0.3911 -0.9988 -0.0295
  232SOL    HW2  712   1.915   2.535   0.343  0.1357 -0.1360 -1.1330
  233SOL     OW  713   2.566   3.130   0.395 -0.0709 -0.2574  0.3293
  233SOL    HW1  714   2.537   3.182   0.320 -1.1383 -1.0148  0.1960
  233SOL    HW2  715   2.644   3.176   0.427  0.8775 -0.3357 -1.7052
  234SOL     OW  716   0.977   2.258   1.622 -0.5015 -0.4665  0.2752
  234SOL    HW1  717   1.003   2.258   1.530 -3.1550  0.3359 -0.5696
  234SOL    HW2  718   1.028   2.187   1.661  0.6110 -0.9207 -1.8221
  235SOL     OW  719   0.123   0.913   1.060 -0.1272  0.4057 -0.4321
  235SOL    HW1  720   0.033   0.913   1.092  1.0620  1.6831  3.5287
  235SOL    HW2  721   0.146   0.821   1.049 -1.0509 -0.0761  1.4663
  236SOL     OW  722   3.025   2.554   0.279 -0.6687  0.1590  0.2225
  236SOL    HW1  723   3.100   2.604   0.309  0.1825 -0.0984 -1.3493
  236SOL    HW2  724   2.959   2.620   0.256 -1.2205  0.3635  2.2124
  237SOL     OW  725   2.359   1.790   2.114 -0.3094  0.1514 -0.1111
  237SOL    HW1  726   2.406   1.841   2.048  0.0079  0.7187  0.5466
  237SOL    HW2  727   2.352   1.702   2.076  1.6477 -0.0636 -0.0409
  238SOL     OW  728   2.532   1.851   1.472  0.1068 -0.5191  0.3077
  238SOL    HW1  729   2.533   1.920   1.538  2.0851 -1.7563  1.6830
  238SOL    HW2  730   2.615   1.861   1.425  0.2980 -1.7422  0.3334
  239SOL     OW  731   4.078   0.604   1.723 -0.4299  0.3181 -0.3536
  239SOL    HW1  732   3.987   0.618   1.697 -0.4783  0.1304 -0.2871
  239SOL    HW2  733   4.129   0.629   1.646 -0.6213 -1.3305 -1.0786
  240SOL     OW  734   0.294   0.439   1.806  0.0584 -0.1036 -0.3400
  240SOL    HW1  735   0.252   0.359   1.836  0.0970 -0.4692 -1.2230
  240SOL    HW2  736   0.314   0.488   1.886 -0.8652 -0.5183  0.1543
  241SOL     OW  737   2.481   3.961   1.849  0.5363  0.6792 -0.0934
  241SOL    HW1  738   2.451   3.873   1.868 -0.0119  1.1635  1.4311
  241SOL    HW2  739   2.451   3.978   1.760  0.7178 -0.6880 -0.4360
  242SOL     OW  740   0.948   4.376   2.944  0.8389  0.0024  0.4571
  242SOL    HW1  741   1.001   4.454   2.960 -0.0034  0.6134  0.2900
  242SOL    HW2  742   0.891   4.369   3.020  0.0441  0.2728 -0.0994
  243SOL     OW  743   2.397   3.528   2.649 -0.3846 -0.3227 -0.3713
  243SOL    HW1  744   2.330   3.596   2.659  0.0204  0.0128  0.1206
  243SOL    HW2  745   2.413   3.497   2.738  1.3328  0.8014 -0.2366
  244SOL     OW  746   3.103   0.120   2.927 -0.2931  0.2726  0.1909
  244SOL    HW1  747   3.187   0.132   2.882 -0.1246  1.4375  0.7857
  244SOL    HW2  748   3.125   0.078   3.010 -0.4815 -0.8142 -0.2888
  245SOL     OW  749   4.118   2.867   0.059 -0.1597 -0.5122  0.6444
  245SOL    HW1  750   4.134   2.911  -0.025 -0.5446 -0.0044  0.8289
  245SOL    HW2  751   4.052   2.800   0.039 -1.4129  0.6176  0.8168
  246SOL     OW  752   1.348   2.985   0.156 -0.8293 -0.7289 -0.5429
  246SOL    HW1  753   1.356   2.936   0.074 -1.5874  0.1545 -1.1664
  246SOL    HW2  754   1.436   2.986   0.192  0.2008  1.3822 -2.8297
  247SOL     OW  755   2.902   2.632   0.816  0.6349 -0.2789 -0.5486
  247SOL    HW1  756   2.948   2.580   0.882 -2.4003 -1.4030  0.8626
  247SOL    HW2  757   2.913   2.584   0.735  1.4470 -0.7990 -0.1383
  248SOL     OW  758   2.995   2.625   1.317  0.0459  0.3990 -0.0573
  248SOL    HW1  759   2.979   2.556   1.382  0.1808 -1.1825 -1.6554
  248SOL    HW2  760   2.967   2.705   1.362  0.3342 -0.5831  2.0364
  249SOL     OW  761   3.476   2.865   2.330 -0.5730  0.1520 -0.4048
  249SOL    HW1  762   3.559   2.906   2.305  0.8751 -2.7968 -0.9011
  249SOL    HW2  763   3.447   2.820   2.250 -0.7206 -1.8217  0.7035
  250SOL     OW  764   4.243   1.756   1.397 -0.2000  0.0377 -0.3967
  250SOL    HW1  765   4.254   1.684   1.336  1.9910  0.0247 -0.0975
  250SOL    HW2  766   4.245   1.835   1.342  0.9708 -0.0130 -0.4701
  251SOL     OW  767   3.729   0.964   0.390  0.4447  0.7212 -0.5483
  251SOL    HW1  768   3.689   1.041   0.349  0.0360  0.6411 -0.3146
  251SOL    HW2  769   3.746   0.904   0.318 -2.7139 -0.5417 -0.4169
  252SOL     OW  770   4.329   0.738   2.460  0.8199  0.3714  0.1398
  252SOL    HW1  771   4.279   0.658   2.473  0.7736 -0.1956 -2.7640
  252SOL    HW2  772   4.266   0.809   2.476 -0.9451 -0.3258 -2.8456
  253SOL     OW  773   3.881   3.938   0.933 -0.0215  0.1040 -0.1501
  253SOL    HW1  774   3.809   3.962   0.875  0.3832  0.3048 -0.5760
  253SOL    HW2  775   3.843   3.876   0.995 -0.5730  0.2554 -0.3354
  254SOL     OW  776   1.784   1.770   0.408  0.3661  0.0318  0.2582
  254SOL    HW1  777   1.722   1.812   0.467  0.7292  0.4162  0.3643
  254SOL    HW2  778   1.857   1.831   0.401 -0.3993  0.7875 -1.9195
  255SOL     OW  779   3.747   0.992   2.865  0.7803  0.2976  0.2814
  255SOL    HW1  780   3.727   1.086   2.863  0.4996  0.2603  0.9754
  255SOL    HW2  781   3.692   0.954   2.797 -0.0152  0.4708  0.8172
  256SOL     OW  782   0.106   4.108   1.194 -0.1400 -0.0555 -0.1373
  256SOL    HW1  783   0.197   4.113   1.224 -0.2667 -2.6061  0.8913
  256SOL    HW2  784   0.109   4.045   1.122 -0.7419  1.8820 -1.9831
  257SOL     OW  785   2.079   0.817   1.407 -0.3718  0.0549  0.0929
  257SOL    HW1  786   2.081   0.804   1.501  0.4221  1.4276  0.2861
  257SOL    HW2  787   1.999   0.869   1.391 -0.0023  0.6464  0.1372
  258SOL     OW  788   1.577   4.272   1.761  0.7704 -0.1522  0.8155
  258SOL    HW1  789   1.624   4.318   1.830  1.3547  1.9289 -0.8392
  258SOL    HW2  790   1.626   4.293   1.681  0.6096 -3.1049 -0.1870
  259SOL     OW  791   4.134   0.181   2.880 -0.0452  0.2076  0.0101
  259SOL    HW1  792   4.057   0.204   2.932 -1.0197 -0.1109 -1.2425
  259SOL    HW2  793   4.185   0.123   2.938 -0.4266  0.9087  1.0756
  260SOL     OW  794   2.614   0.111   1.406 -0.1687  0.2656  0.2568
  260SOL    HW1  795   2.676   0.148   1.469 -0.1657  0.5209  0.1052
  260SOL    HW2  796   2.663   0.042   1.362 -0.1777  0.0709  0.5496
  261SOL     OW  797   4.274   0.517   0.216  0.1858 -0.1805  0.1339
  261SOL    HW1  798   4.358   0.471   0.215 -0.0697 -0.6480  0.2715
  261SOL    HW2  799   4.297   0.606   0.243  1.3529  1.1666 -4.3834
  262SOL     OW  800   4.006   1.053   1.181 -0.5558 -0.5704  0.5527
  262SOL    HW1  801   4.059   1.016   1.251 -1.7598 -0.1844  1.7185
  262SOL    HW2  802   3.995   0.982   1.118  1.6389 -0.5359  0.0610
  263SOL     OW  803   0.003   3.021   0.886 -0.0433 -0.0095  0.2319
  263SOL    HW1  804  -0.011   3.081   0.959 -1.3744 -2.3133  2.0130
  263SOL    HW2  805   0.086   2.978   0.906 -1.2599 -1.9509  1.5171
  264SOL     OW  806   3.428   3.592   2.856 -0.1159  0.5525  0.2818
  264SOL    HW1  807   3.521   3.581   2.877  0.0369 -0.7822 -0.9510
  264SOL    HW2  808   3.387   3.513   2.890 -0.5966  0.5564 -0.2857
  265SOL     OW  809   2.712   1.212   2.056 -0.0610  0.5212  0.2422
  265SOL    HW1  810   2.748   1.217   2.145 -0.1768  0.8322  0.2708
  265SOL    HW2  811   2.787   1.189   2.002  0.2285  1.3624  0.2752
  266SOL     OW  812   3.788   1.728   1.477  0.5534 -0.5172 -0.6405
  266SOL    HW1  813   3.866   1.686   1.513  1.6711  1.3617 -0.7383
  266SOL    HW2  814   3.800   1.723   1.382 -0.8768 -2.6922 -0.7945
  267SOL     OW  815   0.628   2.087   0.714  0.3668 -0.6481  0.0342
  267SOL    HW1  816   0.550   2.059   0.763  0.3187 -0.2404  0.1951
  267SOL    HW2  817   0.701   2.069   0.774  0.4275 -1.2808 -0.2205
  268SOL     OW  818   3.667   0.742   2.760  0.8392  0.3318  0.7095
  268SOL    HW1  819   3.706   0.718   2.844  1.8632 -2.9751 -0.5447
  268SOL    HW2  820   3.579   0.704   2.762  0.9822 -0.0378  0.1956
  269SOL     OW  821   2.762   2.669   3.069  0.3370 -0.3348 -0.4621
  269SOL    HW1  822   2.726   2.757   3.079  0.0175 -0.4183 -0.8481
  269SOL    HW2  823   2.787   2.664   2.976  1.8989 -0.0701 -0.0778
  270SOL     OW  824   3.019   0.961   0.523  0.1535  0.0800 -0.4252
  270SOL    HW1  825   3.083   0.991   0.459  0.2327 -1.9924 -1.3973
  270SOL    HW2  826   2.955   0.912   0.471 -0.7989 -0.0894  0.8631
  271SOL     OW  827   2.185   4.075   0.570 -0.3393  0.1994 -0.2511
  271SOL    HW1  828   2.279   4.089   0.582  0.2037 -1.9854 -1.5944
  271SOL    HW2  829   2.164   4.119   0.488 -0.5658  0.8576  0.1471
  272SOL     OW  830   2.172   3.347   2.552 -0.5494  0.1410  0.0359
  272SOL    HW1  831   2.245   3.409   2.548 -0.0627 -0.3596  0.8667
  272SOL    HW2  832   2.141   3.342   2.462 -0.0787  0.9717 -0.1893
  273SOL     OW  833   0.109   0.031   2.934  0.1730  0.0721  0.1366
  273SOL    HW1  834   0.168   0.094   2.976  1.0334  0.3018 -1.3453
  273SOL    HW2  835   0.118   0.050   2.840 -0.6363 -1.3275 -0.2374
  274SOL     OW  836   3.558   0.767   1.417  0.4000  0.1554 -0.3866
  274SOL    HW1  837   3.601   0.685   1.396  0.5592  0.3156 -0.7032
  274SOL    HW2  838   3.571   0.822   1.339  1.5277  0.9832  0.3612
  275SOL     OW  839   1.118   1.073   1.302  0.6295  0.3731  0.5674
  275SOL    HW1  840   1.076   1.085   1.387 -1.5612  0.1721 -0.4286
  275SOL    HW2  841   1.172   0.995   1.312 -0.5111 -0.3329  1.4619
  276SOL     OW  842   0.640   2.382   1.533  0.1393 -0.2407 -0.1514
  276SOL    HW1  843   0.553   2.384   1.492 -0.0662 -1.2077  0.2282
  276SOL    HW2  844   0.624   2.402   1.625  0.0961 -2.0785  0.2676
  277SOL     OW  845   4.168   2.423   2.006 -0.0879 -0.9686  0.4817
  277SOL    HW1  846   4.222   2.393   2.079 -2.1195 -1.7874  1.7367
  277SOL    HW2  847   4.201   2.511   1.986  0.4679 -0.6868  2.4389
  278SOL     OW  848   0.402   2.989   2.428 -0.6111  0.0566 -0.0922
  278SOL    HW1  849   0.390   2.896   2.450 -2.8173  0.5473  0.9911
  278SOL    HW2  850   0.401   2.990   2.332 -0.4359 -1.0609 -0.1219
  279SOL     OW  851   3.393   3.085   2.789 -0.2261  0.5107 -0.4043
  279SOL    HW1  852   3.346   3.122   2.865 -1.1750  0.6736 -1.0505
  279SOL    HW2  853   3.459   3.028   2.828 -0.7376  0.5361  0.5577
  280SOL     OW  854   0.509   2.084   0.361 -0.3769  0.0095 -0.2285
  280SOL    HW1  855   0.494   2.172   0.396 -2.0604  0.0558 -0.9681
  280SOL    HW2  856   0.523   2.030   0.438  0.6442  0.9059  0.2404
  281SOL     OW  857   1.388   0.281   0.286  0.2752  0.0734 -0.0199
  281SOL    HW1  858   1.293   0.280   0.295  0.3219  1.0400  0.7826
  281SOL    HW2  859   1.412   0.189   0.271 -0.7215 -0.2675  0.4010
  282SOL     OW  860   1.311   3.678   2.464 -0.6419  0.1070 -0.3209
  282SOL    HW1  861   1.263   3.745   2.512 -2.6467  0.1273 -2.2079
  282SOL    HW2  862   1.270   3.676   2.378  1.2287 -1.5918 -1.2606
  283SOL     OW  863   2.931   3.818   0.877  0.3460 -0.4678  0.4153
  283SOL    HW1  864   3.006   3.865   0.842 -1.1317  1.4617 -0.2990
  283SOL    HW2  865   2.896   3.769   0.803  0.0995 -0.2974  0.4200
  284SOL     OW  866   0.100   1.297   2.106 -0.1816  0.3661 -0.0208
  284SOL    HW1  867   0.070   1.279   2.017 -0.9017  1.7752 -0.0905
  284SOL    HW2  868   0.194   1.307   2.098 -0.2730  0.7496 -0.6693
  285SOL     OW  869   2.675   2.444   0.081  0.1020  0.3094  0.4518
  285SOL    HW1  870   2.706   2.521   0.128  1.1802 -0.2091  0.6222
  285SOL    HW2  871   2.616   2.401   0.143  0.7733  0.1377  0.9828
  286SOL     OW  872   0.299   3.414   3.079 -0.0841 -0.3286 -0.6017
  286SOL    HW1  873   0.373   3.354   3.072  0.4714  0.3609 -0.8100
  286SOL    HW2  874   0.334   3.489   3.127 -0.8140 -0.2369 -0.1888
  287SOL     OW  875   0.888   0.727   1.993  0.1456  0.1718 -0.8180
  287SOL    HW1  876   0.982   0.708   1.995 -0.1822 -1.5388 -0.0661
  287SOL    HW2  877   0.851   0.661   1.935 -0.6990  0.3831 -0.5387
  288SOL     OW  878   2.675   2.551   1.994  0.1601 -0.3127 -0.0388
  288SOL    HW1  879   2.614   2.477   1.986 -1.2609  0.8172 -0.0147
  288SOL    HW2  880   2.753   2.513   2.034 -0.7405 -1.6986  0.4931
  289SOL     OW  881   3.027   3.100   2.822  0.0656  0.2754  0.3788
  289SOL    HW1  882   3.097   3.109   2.886  0.6977 -0.4201 -0.1979
  289SOL    HW2  883   3.014   3.188   2.788 -0.2352  0.6396  1.4084
  290SOL     OW  884   2.601   0.718   0.433  0.0737 -0.3183 -0.1097
  290SOL    HW1  885   2.693   0.702   0.455  0.0258 -0.3207  0.0855
  290SOL    HW2  886   2.582   0.804   0.470  1.0685  1.4523 -3.3090
  291SOL     OW  887   3.598   0.666   0.103 -0.0636 -0.2826 -0.4479
  291SOL    HW1  888   3.667   0.609   0.138 -1.9236 -0.6808  3.0083
  291SOL    HW2  889   3.520   0.640   0.152 -2.2048  1.6035 -2.6800
  292SOL     OW  890   1.646   0.901   1.028 -0.6473  0.1653 -0.1794
  292SOL    HW1  891   1.643   0.856   0.943  0.5412 -1.4041  0.5473
  292SOL    HW2  892   1.663   0.992   1.006  1.8804 -0.5468 -1.6332
  293SOL     OW  893   1.230   0.441   2.394  0.1368  0.6316 -0.2215
  293SOL    HW1  894   1.202   0.530   2.415 -1.8148  0.5413 -2.0809
  293SOL    HW2  895   1.225   0.436   2.298 -0.8732 -1.7696 -0.1206
  294SOL     OW  896   4.222   2.258   0.821 -0.3835  0.2329 -0.4100
  294SOL    HW1  897   4.300   2.204   0.835 -0.5193  0.0136 -0.5003
  294SOL    HW2  898   4.250   2.347   0.844  0.0905  0.2675 -1.1182
  295SOL     OW  899   0.322   0.926   1.250  0.3325  0.5435  0.0799
  295SOL    HW1  900   0.255   0.950   1.186  0.1918 -1.3688 -0.5502
  295SOL    HW2  901   0.403   0.921   1.199  0.1563 -1.3490 -0.0524
  296SOL     OW  902   2.484   2.816   0.504  0.3217  0.4413 -0.4251
  296SOL    HW1  903   2.485   2.720   0.499  0.1211  0.4733 -1.2441
  296SOL    HW2  904   2.472   2.835   0.597 -0.4033 -0.3399 -0.3388
  297SOL     OW  905   1.622   0.510   1.488  0.2833  0.3153  0.0832
  297SOL    HW1  906   1.607   0.554   1.404 -0.4601  0.0631  0.0743
  297SOL    HW2  907   1.629   0.418   1.466 -1.6314  0.0501  0.4670
  298SOL     OW  908   3.163   0.283   2.609  0.4277 -0.0028 -0.1954
  298SOL    HW1  909   3.225   0.240   2.550  0.2895 -1.0944  0.4381
  298SOL    HW2  910   3.211   0.293   2.691 -0.0705 -0.4320  0.1543
  299SOL     OW  911   4.346   1.960   1.632  0.0026  0.5538 -0.0934
  299SOL    HW1  912   4.311   1.887   1.581 -0.1578  0.6315 -0.0950
  299SOL    HW2  913   4.282   2.030   1.621 -0.3446  0.3749  0.7051
  300SOL     OW  914   3.854   2.469   2.674 -0.1722  0.5937 -0.0059
  300SOL    HW1  915   3.882   2.379   2.689  0.4365  0.5435 -1.3544
  300SOL    HW2  916   3.838   2.474   2.580 -0.9787  1.6847  0.1689
  301SOL     OW  917   2.696   0.774   3.016  0.4868  0.1425 -0.0368
  301SOL    HW1  918   2.715   0.836   2.946 -1.5173 -0.6400 -1.3938
  301SOL    HW2  919   2.715   0.688   2.978  0.6502 -0.2286  0.8532
  302SOL     OW  920   2.681   1.417   0.963 -0.2388  0.4032 -0.2623
  302SOL    HW1  921   2.587   1.432   0.970 -0.7734 -2.1748 -0.8491
  302SOL    HW2  922   2.703   1.367   1.042  0.2728 -0.4442 -0.9258
  303SOL     OW  923   3.807   2.761   2.491 -0.2584 -0.4159  0.2339
  303SOL    HW1  924   3.844   2.782   2.405 -1.0305  0.9561  0.2021
  303SOL    HW2  925   3.770   2.674   2.480 -2.3483  0.5986 -1.5449
  304SOL     OW  926   1.925   2.985   1.964  0.1779  0.7040 -0.0112
  304SOL    HW1  927   1.950   2.938   2.043 -0.5384  2.9640  1.6832
  304SOL    HW2  928   1.967   3.071   1.973 -1.4520  1.6786 -1.1431
  305SOL     OW  929   0.558   2.901   0.186  0.3039 -0.0542  0.3465
  305SOL    HW1  930   0.493   2.954   0.232 -0.2834  0.1706 -0.7272
  305SOL    HW2  931   0.545   2.921   0.094  1.5348 -0.4281  0.0725
  306SOL     OW  932   2.369   2.191   0.718  0.0461 -0.2351 -0.6384
  306SOL    HW1  933   2.463   2.208   0.720  0.0810 -0.2003  1.9737
  306SOL    HW2  934   2.356   2.121   0.782 -1.8171  0.6973  0.0914
  307SOL     OW  935   2.893   0.814   1.071 -0.2811 -0.8549 -0.2707
  307SOL    HW1  936   2.817   0.757   1.077 -1.6675  1.0144  0.8868
  307SOL    HW2  937   2.951   0.785   1.141 -1.0849 -0.6933  0.4641
  308SOL     OW  938   3.165   2.782   2.080  0.4874  0.0036  0.8028
  308SOL    HW1  939   3.071   2.789   2.094  0.7936  0.3411  3.0940
  308SOL    HW2  940   3.188   2.696   2.114  1.3137  0.8921  2.6642
  309SOL     OW  941   1.471   1.569   2.747  0.2419 -0.1084 -0.0052
  309SOL    HW1  942   1.513   1.486   2.769  0.7317  0.0625 -0.2968
  309SOL    HW2  943   1.427   1.595   2.828 -0.7977 -1.1685 -0.1950
  310SOL     OW  944   1.534   4.028   2.875 -0.3468 -0.1430  0.1096
  310SOL    HW1  945   1.447   4.029   2.914 -0.0608  1.2167  0.7752
  310SOL    HW2  946   1.527   4.084   2.798  0.0383  0.3445  0.4224
  311SOL     OW  947   1.062   0.550   0.710  0.3729 -0.3272  0.1379
  311SOL    HW1  948   1.022   0.499   0.640  1.3075  1.3543 -1.6959
  311SOL    HW2  949   0.998   0.617   0.731  0.7598  0.1850 -0.2945
  312SOL     OW  950   0.448   1.767   3.042  0.0571  0.0630 -0.1081
  312SOL    HW1  951   0.502   1.721   2.979 -0.4674 -0.5585 -0.1179
  312SOL    HW2  952   0.413   1.698   3.098 -0.2387  0.5147  0.2730
  313SOL     OW  953   0.680   3.661   3.055  1.4457 -0.1133 -0.8007
  313SOL    HW1  954   0.718   3.578   3.083 -1.3350 -1.5307 -0.9294
  313SOL    HW2  955   0.617   3.637   2.987 -2.0973  1.5244  1.5971
  314SOL     OW  956   2.559   2.311   0.307 -0.8074  0.7076  0.6930
  314SOL    HW1  957   2.623   2.258   0.354 -1.5513 -0.2872  0.6057
  314SOL    HW2  958   2.488   2.251   0.286 -1.5943  1.6984  0.4258
  315SOL     OW  959   2.182   4.001   2.184  0.3299  0.2388  0.0584
  315SOL    HW1  960   2.173   3.918   2.231  0.0594 -0.8789 -1.8481
  315SOL    HW2  961   2.100   4.011   2.138  0.5844  1.2950 -0.1868
  316SOL     OW  962   2.719   1.605   2.815  0.5257 -0.2681 -0.1154
  316SOL    HW1  963   2.667   1.657   2.754  2.7473  0.8260 -1.1855
  316SOL    HW2  964   2.700   1.514   2.792 -1.2811  0.0808 -0.0951
  317SOL     OW  965   4.216   1.583   1.923 -0.4310  0.4931  0.8943
  317SOL    HW1  966   4.231   1.594   1.829 -0.6030  1.0644  0.9247
  317SOL    HW2  967   4.296   1.616   1.963 -0.8719  1.5046  0.9840
  318SOL     OW  968   4.000   0.166   0.329 -0.3831 -0.2712  0.3331
  318SOL    HW1  969   4.004   0.213   0.412 -1.5102  0.1443  0.1755
  318SOL    HW2  970   4.034   0.229   0.264  0.0679 -0.4332  0.4072
  319SOL     OW  971   2.583   2.216   1.002 -0.0561  0.3712  0.0943
  319SOL    HW1  972   2.530   2.137   1.001 -3.8151  2.6679 -0.0113
  319SOL    HW2  973   2.605   2.231   0.910  0.0573 -0.1410  0.0344
  320SOL     OW  974   2.851   0.949   1.374 -0.5798  0.5851  0.0365
  320SOL    HW1  975   2.903   0.879   1.334 -1.2587  0.2615 -0.2818
  320SOL    HW2  976   2.762   0.914   1.379 -0.1406 -0.4475  4.2421
  321SOL     OW  977   3.164   0.593   1.680 -0.6323  0.2132 -0.3132
  321SOL    HW1  978   3.107   0.523   1.712 -2.3741  2.1129  1.0262
  321SOL    HW2  979   3.251   0.553   1.677 -1.2045 -1.5221  2.2483
  322SOL     OW  980   0.331   3.248   0.810 -0.1897 -0.2665 -0.2855
  322SOL    HW1  981   0.273   3.320   0.835  0.5805  0.8191 -1.4462
  322SOL    HW2  982   0.365   3.214   0.893 -1.3981 -0.0070  0.3324
  323SOL     OW  983   3.871   0.389   1.220 -0.3137 -0.5448  0.0158
  323SOL    HW1  984   3.923   0.393   1.300  0.2842 -0.0068 -0.3922
  323SOL    HW2  985   3.935   0.386   1.149 -0.8340 -0.7742 -0.4603
  324SOL     OW  986   3.026   0.480   1.969 -0.6896 -0.2756  0.0006
  324SOL    HW1  987   2.982   0.487   1.884  1.4611 -1.2862 -1.2904
  324SOL    HW2  988   2.973   0.534   2.028 -1.7882  1.1685 -2.1616
  325SOL     OW  989   3.965   1.710   1.796  0.1891  0.2393 -0.2341
  325SOL    HW1  990   3.871   1.727   1.796  0.2894  0.7927  0.3475
  325SOL    HW2  991   3.983   1.676   1.883  0.4820 -0.1501 -0.4441
  326SOL     OW  992   3.274   2.477   1.081 -0.1735  0.2588 -0.5249
  326SOL    HW1  993   3.184   2.508   1.068  0.1816  2.0469  0.8607
  326SOL    HW2  994   3.274   2.438   1.168 -0.1283 -2.0576 -1.4819
  327SOL     OW  995   3.031   0.363   1.709  0.2128 -0.1942 -0.1252
  327SOL    HW1  996   2.940   0.360   1.680  0.3936  0.1368 -0.7621
  327SOL    HW2  997   3.051   0.274   1.737  0.5019 -0.9874 -2.5772
  328SOL     OW  998   1.406   2.248   2.815  0.4681 -0.3061  0.3249
  328SOL    HW1  999   1.434   2.213   2.899 -0.5885 -1.8589  0.0769
  328SOL    HW2 1000   1.321   2.207   2.799 -0.7421  2.2322 -0.1435
  329SOL     OW 1001   3.964   3.439   2.661  0.7449 -0.2927 -0.0792
  329SOL    HW1 1002   3.911   3.517   2.644  0.9229 -0.6628 -2.6626
  329SOL    HW2 1003   4.020   3.431   2.584  2.2050 -1.8252  1.0704
  330SOL     OW 1004   0.519   3.331   2.719 -0.5632 -0.0166 -0.3677
  330SOL    HW1 1005   0.506   3.363   2.629  0.1493  1.3944 -0.0013
  330SOL    HW2 1006   0.576   3.255   2.709  0.6013  0.9099 -1.0430
  331SOL     OW 1007   1.527   0.148   1.276  0.0452  0.0834 -0.0310
  331SOL    HW1 1008   1.438   0.163   1.310 -0.2005  0.3917 -0.7741
  331SOL    HW2 1009   1.555   0.235   1.245 -0.0142 -0.2923 -1.2096
  332SOL     OW 1010   2.561   3.766   2.616  0.1995 -0.1654  0.7181
  332SOL    HW1 1011   2.553   3.671   2.624  0.0794 -0.2483 -0.2601
  332SOL    HW2 1012   2.550   3.799   2.706 -1.7168 -0.9261  0.8049
  333SOL     OW 1013   3.897   1.942   2.316 -0.1626 -0.3032 -0.0761
  333SOL    HW1 1014   3.877   2.007   2.249 -0.3169 -1.0459 -0.7645
  333SOL    HW2 1015   3.814   1.899   2.334 -0.4969  1.0436  1.8749
  334SOL     OW 1016   3.876   3.084   0.124  0.0551 -0.1056 -0.5968
  334SOL    HW1 1017   3.941   3.141   0.166 -0.4329 -1.4459  2.2059
  334SOL    HW2 1018   3.849   3.133   0.046  1.3630  2.3926  0.3786
  335SOL     OW 1019   3.784   2.235   1.854 -0.5588  0.3851  0.1078
  335SOL    HW1 1020   3.820   2.313   1.811 -3.4465  1.3616 -0.7344
  335SOL    HW2 1021   3.819   2.162   1.803 -0.3832  1.3021 -1.1357
  336SOL     OW 1022   0.115   4.286   0.153  0.2567  0.4769  0.5146
  336SOL    HW1 1023   0.187   4.256   0.209  0.1894  2.4830  1.7860
  336SOL    HW2 1024   0.159   4.330   0.080  0.3464 -2.1983 -1.1739
  337SOL     OW 1025   0.262   1.437   2.869  0.5399  0.5496  0.1830
  337SOL    HW1 1026   0.177   1.439   2.913  0.6210 -3.5732  0.9565
  337SOL    HW2 1027   0.325   1.458   2.938  0.3090  1.2019  0.2041
  338SOL     OW 1028   2.532   0.184   0.371  0.2022  0.0640 -0.0787
  338SOL    HW1 1029   2.510   0.253   0.433  0.8945 -0.4000  0.6924
  338SOL    HW2 1030   2.535   0.229   0.286  0.1479  0.8775  0.3379
  339SOL     OW 1031   3.194   0.123   0.969 -0.0340  0.1427 -0.0022
  339SOL    HW1 1032   3.227   0.090   1.053 -1.3443 -0.5936  0.2581
  339SOL    HW2 1033   3.149   0.204   0.992  0.9224  0.7630 -0.2483
  340SOL     OW 1034   2.796   3.763   2.467 -0.0149  0.6747  0.1583
  340SOL    HW1 1035   2.781   3.801   2.380  1.2600 -0.8514 -0.7738
  340SOL    HW2 1036   2.715   3.782   2.515 -1.3287  0.3346 -1.8176
  341SOL     OW 1037   3.685   2.768   1.998  0.1825  0.6227  0.0047
  341SOL    HW1 1038   3.659   2.691   2.048  1.4767  0.0939 -0.1192
  341SOL    HW2 1039   3.603   2.817   1.986 -0.5504 -0.4222  0.5889
  342SOL     OW 1040   1.011   1.884   2.074 -0.5370  0.3365 -0.5640
  342SOL    HW1 1041   1.079   1.936   2.031  0.5338 -0.4761  0.0742
  342SOL    HW2 1042   1.007   1.918   2.164  1.4364 -1.7127  0.4102
  343SOL     OW 1043   2.668   0.111   3.025  0.7697  0.5939 -0.8221
  343SOL    HW1 1044   2.737   0.171   3.051  1.1223 -0.1870  0.1264
  343SOL    HW2 1045   2.684   0.093   2.933  0.6019  2.0043 -1.1475
  344SOL     OW 1046   2.954   4.008   0.183 -0.1492 -0.2210 -0.4843
  344SOL    HW1 1047   2.958   4.031   0.276  0.0285  1.0873 -0.7978
  344SOL    HW2 1048   2.860   4.008   0.163 -0.1383  0.5758 -0.5530
  345SOL     OW 1049   1.109   3.424   2.956 -0.5673  0.0543 -0.4767
  345SOL    HW1 1050   1.044   3.398   2.891 -0.3211  1.4651 -1.3262
  345SOL    HW2 1051   1.191   3.426   2.908  0.4615 -3.1043  0.8992
  346SOL     OW 1052   2.183   3.355   1.954 -0.1407 -0.6929  0.1397
  346SOL    HW1 1053   2.222   3.273   1.983 -1.7484 -1.5504  0.0329
  346SOL    HW2 1054   2.237   3.383   1.880  1.8903 -0.3334  1.7073
  347SOL     OW 1055   0.550   3.702   1.706  0.3787 -1.0835 -0.5085
  347SOL    HW1 1056   0.561   3.753   1.625 -0.8892  1.9490  1.0802
  347SOL    HW2 1057   0.463   3.663   1.698 -0.5219  0.7055  0.0673
  348SOL     OW 1058   2.583   0.207   2.626  0.5405  0.2919  0.0888
  348SOL    HW1 1059   2.532   0.234   2.550  0.0401  0.0346  0.3289
  348SOL    HW2 1060   2.651   0.273   2.634  1.5792 -0.5209 -1.5379
  349SOL     OW 1061   2.459   1.733   2.386  0.2355 -0.3881  0.9434
  349SOL    HW1 1062   2.417   1.754   2.303  0.5816 -1.9425  0.3474
  349SOL    HW2 1063   2.388   1.702   2.442  0.4145 -2.2728  0.1903
  350SOL     OW 1064   4.123   3.467   1.922 -0.2000 -0.6363 -0.4363
  350SOL    HW1 1065   4.155   3.399   1.863  1.1992  2.2663 -3.3863
  350SOL    HW2 1066   4.064   3.520   1.868 -0.4436  1.0677  1.3820
  351SOL     OW 1067   3.707   2.260   0.760  0.0904 -0.5895  0.3658
  351SOL    HW1 1068   3.720   2.182   0.708 -2.0822 -0.6007 -0.2691
  351SOL    HW2 1069   3.670   2.228   0.843  0.8381 -0.3495  0.8045
  352SOL     OW 1070   0.784   0.219   2.887 -0.3354  0.1131  0.4221
  352SOL    HW1 1071   0.734   0.165   2.948  0.5591 -0.4525  0.6706
  352SOL    HW2 1072   0.848   0.159   2.848  0.5855  0.9570  0.6036
  353SOL     OW 1073   0.105   1.820   2.678 -0.4105  0.5020  0.0584
  353SOL    HW1 1074   0.034   1.756   2.676  0.0560 -0.0330  0.2635
  353SOL    HW2 1075   0.071   1.896   2.632 -0.4684 -0.4123 -1.4714
  354SOL     OW 1076   0.047   3.047   2.760  0.2576 -0.3140 -0.2270
  354SOL    HW1 1077  -0.008   3.082   2.831  0.4304  0.1839 -0.3364
  354SOL    HW2 1078   0.008   2.962   2.739  1.2815 -1.3467  1.7267
  355SOL     OW 1079   1.943   3.192   1.453 -0.3194  0.0416  0.1805
  355SOL    HW1 1080   2.024   3.163   1.495 -0.5599  1.1030  1.4503
  355SOL    HW2 1081   1.906   3.112   1.416  0.2765 -0.8375  1.3922
  356SOL     OW 1082   0.973   1.483   0.153  0.5011 -0.3430 -0.5773
  356SOL    HW1 1083   1.028   1.434   0.214  2.0009  0.3390 -1.3388
  356SOL    HW2 1084   0.929   1.415   0.101  2.8659 -0.9851 -1.9031
  357SOL     OW 1085   1.414   0.223   1.613 -0.1743  0.0484 -0.1154
  357SOL    HW1 1086   1.387   0.139   1.577 -0.7583 -0.2724  1.0168
  357SOL    HW2 1087   1.503   0.236   1.582  0.6128 -1.8764  1.2141
  358SOL     OW 1088   0.395   0.096   1.097 -0.2741  0.0125  0.3783
  358SOL    HW1 1089   0.420   0.142   1.016  1.5812 -0.7762  0.4545
  358SOL    HW2 1090   0.439   0.012   1.091  0.5480  0.2199  2.5537
  359SOL     OW 1091   0.957   1.238   0.876  0.3650  0.2178  0.0430
  359SOL    HW1 1092   0.935   1.205   0.789  0.0717  0.6358 -0.0413
  359SOL    HW2 1093   0.966   1.333   0.864  0.7193  0.2278  0.3845
  360SOL     OW 1094   2.126   4.193   0.321 -0.6170 -0.0707  0.5059
  360SOL    HW1 1095   2.162   4.281   0.311 -0.9880  0.0555  0.2996
  360SOL    HW2 1096   2.058   4.186   0.254  1.8950 -1.8321 -2.0720
  361SOL     OW 1097   2.553   3.462   2.068 -0.0508  0.0377 -0.2755
  361SOL    HW1 1098   2.555   3.418   1.983 -0.0710  0.6924 -0.6155
  361SOL    HW2 1099   2.530   3.392   2.130 -0.6133 -0.3224 -0.8763
  362SOL     OW 1100   2.765   3.903   2.231 -0.3877 -0.2935  0.2247
  362SOL    HW1 1101   2.697   3.878   2.168 -0.7155  2.4717 -0.6874
  362SOL    HW2 1102   2.796   3.988   2.199  0.4239  0.5635  3.0607
  363SOL     OW 1103   4.220   2.259   1.796  0.5395 -0.1527  0.0977
  363SOL    HW1 1104   4.203   2.304   1.878  2.6998 -0.4419  0.7697
  363SOL    HW2 1105   4.155   2.188   1.793 -0.6469  0.8726  0.6907
  364SOL     OW 1106   2.704   2.130   0.466 -0.4444 -0.0663  0.5232
  364SOL    HW1 1107   2.659   2.093   0.542 -2.1655  1.1613  0.1738
  364SOL    HW2 1108   2.784   2.078   0.458 -0.3632 -0.4574  2.9426
  365SOL     OW 1109   0.370   3.692   0.904  0.6253 -0.6084  0.4493
  365SOL    HW1 1110   0.416   3.686   0.987  1.0600  1.4312  0.4077
  365SOL    HW2 1111   0.285   3.729   0.927  1.1110  0.9075 -0.0868
  366SOL     OW 1112   0.613   0.645   2.968 -0.0857  0.1703 -0.0954
  366SOL    HW1 1113   0.543   0.708   2.947 -0.2063 -0.3403 -1.2877
  366SOL    HW2 1114   0.641   0.669   3.057 -0.3252  1.7134 -0.4166
  367SOL     OW 1115   0.378   2.940   2.109 -0.3227 -0.1203 -0.4935
  367SOL    HW1 1116   0.455   2.897   2.146 -0.0905  1.2492  0.7030
  367SOL    HW2 1117   0.304   2.901   2.156 -0.2933 -0.6603 -0.8794
  368SOL     OW 1118   0.705   0.583   2.695  0.4617 -0.0415  0.0136
  368SOL    HW1 1119   0.783   0.526   2.695  1.4616  1.2782 -0.4703
  368SOL    HW2 1120   0.680   0.588   2.787 -0.5568 -2.4117 -0.0644
  369SOL     OW 1121   4.155   3.714   2.662 -0.0768  0.6009  0.0770
  369SOL    HW1 1122   4.142   3.669   2.579  0.4162 -1.4657  1.0456
  369SOL    HW2 1123   4.169   3.805   2.638 -1.7745  0.3966 -1.9489
  370SOL     OW 1124   1.404   3.247   0.530  0.6750  0.3501  0.2073
  370SOL    HW1 1125   1.399   3.232   0.435 -0.9948 -1.2270  0.4957
  370SOL    HW2 1126   1.315   3.270   0.555  0.8812 -0.2229  1.5323
  371SOL     OW 1127   1.917   3.253   1.171  0.1843 -0.2658 -0.1934
  371SOL    HW1 1128   1.822   3.251   1.172  0.1528 -0.6381 -1.8026
  371SOL    HW2 1129   1.942   3.215   1.256 -1.0897 -1.1390 -0.1749
  372SOL     OW 1130   1.638   1.848   0.659  0.0702 -0.0853 -0.4286
  372SOL    HW1 1131   1.551   1.809   0.671  0.7323 -1.3077  0.6537
  372SOL    HW2 1132   1.634   1.930   0.707  0.1681 -1.1750  1.5202
  373SOL     OW 1133   1.451   0.427   3.051 -0.1038 -0.1108 -0.4314
  373SOL    HW1 1134   1.430   0.445   2.960  0.8339 -2.1132 -1.0949
  373SOL    HW2 1135   1.429   0.335   3.063  0.3874 -0.0496  1.1981
  374SOL     OW 1136   2.261   0.474   1.098  0.6076 -0.1740 -0.4321
  374SOL    HW1 1137   2.178   0.427   1.088 -0.7296  2.0754 -0.4748
  374SOL    HW2 1138   2.280   0.469   1.191  0.0984 -0.1835 -0.3252
  375SOL     OW 1139   2.305   3.094   0.856 -0.1849 -0.1411 -0.1928
  375SOL    HW1 1140   2.356   3.014   0.859 -0.0326 -0.0849 -1.0183
  375SOL    HW2 1141   2.306   3.120   0.764 -0.9131  0.3687 -0.0686
  376SOL     OW 1142   3.793   2.185   2.925  0.0599  0.1306  0.1150
  376SOL    HW1 1143   3.805   2.120   2.994  0.4251  1.2568  1.1569
  376SOL    HW2 1144   3.826   2.267   2.963 -1.2690  1.1382 -0.7834
  377SOL     OW 1145   2.777   1.812   1.305  0.4590  0.5377 -0.3553
  377SOL    HW1 1146   2.796   1.723   1.335  2.3318  1.3794  1.2224
  377SOL    HW2 1147   2.773   1.805   1.210 -0.5747 -1.4032 -0.2135
  378SOL     OW 1148   1.355   3.089   2.862 -0.3229 -0.2970 -0.1819
  378SOL    HW1 1149   1.355   3.156   2.931 -2.0088  0.7988 -1.1818
  378SOL    HW2 1150   1.383   3.009   2.906  0.1442  0.7070  1.4187
  379SOL     OW 1151   1.652   2.604   2.262  0.7732  0.0735  0.2291
  379SOL    HW1 1152   1.641   2.531   2.324 -0.3760  2.3072  2.8471
  379SOL    HW2 1153   1.744   2.599   2.237  1.7740 -0.0426  3.4569
  380SOL     OW 1154   1.504   1.877   0.112 -0.2430  0.5127  0.0054
  380SOL    HW1 1155   1.430   1.863   0.053  0.7973 -2.0326 -0.8149
  380SOL    HW2 1156   1.567   1.927   0.061 -1.1850  2.3869  0.5929
  381SOL     OW 1157   1.738   0.985   0.269  0.0421  0.2090  0.9883
  381SOL    HW1 1158   1.795   0.912   0.245 -0.4996  0.0608  0.1053
  381SOL    HW2 1159   1.774   1.017   0.352  2.0238  0.7415 -0.0036
  382SOL     OW 1160   3.609   1.790   1.002  0.6568 -0.4605 -0.1796
  382SOL    HW1 1161   3.547   1.793   1.074  0.2396  3.2883 -0.5090
  382SOL    HW2 1162   3.611   1.698   0.976 -1.2747 -1.4771  2.7417
  383SOL     OW 1163   3.230   3.860   0.569  0.0481  0.2181 -0.4965
  383SOL    HW1 1164   3.297   3.792   0.575  0.8117  0.8418 -1.6951
  383SOL    HW2 1165   3.261   3.930   0.627 -1.0994 -0.6950  1.3163
  384SOL     OW 1166   0.121   4.120   2.952 -0.2905  0.0859  0.6411
  384SOL    HW1 1167   0.190   4.113   3.018  0.3778 -0.7057 -0.1208
  384SOL    HW2 1168   0.105   4.214   2.945  0.5961  0.2717  0.9423
  385SOL     OW 1169   2.985   1.752   2.112 -0.1193 -0.5242  0.1702
  385SOL    HW1 1170   3.003   1.784   2.200  0.1308 -1.2092  0.3803
  385SOL    HW2 1171   2.890   1.756   2.103 -0.2463 -1.4467  0.8805
  386SOL     OW 1172   1.822   3.752   1.112  0.2423 -0.3755 -0.3776
  386SOL    HW1 1173   1.820   3.685   1.043 -1.4268 -0.1552 -0.5987
  386SOL    HW2 1174   1.909   3.789   1.107  0.2598 -0.5699 -2.1920
  387SOL     OW 1175   0.867   4.034   2.810  0.0361  0.5166  0.0219
  387SOL    HW1 1176   0.824   4.013   2.893  2.1097 -1.6763  0.6824
  387SOL    HW2 1177   0.798   4.024   2.744 -1.0766 -0.2741  1.2492
  388SOL     OW 1178   3.508   2.381   0.028 -0.2740  0.0268 -0.1093
  388SOL    HW1 1179   3.484   2.418   0.113 -1.6908  0.1646 -0.5407
  388SOL    HW2 1180   3.531   2.290   0.048 -2.2236 -0.4423  0.2446
  389SOL     OW 1181   1.772   2.734   1.897 -0.1186  0.0119  0.3849
  389SOL    HW1 1182   1.715   2.753   1.823  0.0779 -0.0225  0.2245
  389SOL    HW2 1183   1.796   2.820   1.931 -0.8139  0.0217  0.8787
  390SOL     OW 1184   2.706   2.212   1.534  0.3003  0.3310 -0.4517
  390SOL    HW1 1185   2.681   2.301   1.559 -1.9117 -0.3386 -0.0673
  390SOL    HW2 1186   2.679   2.205   1.442  0.3100 -0.0023 -0.4271
  391SOL     OW 1187   0.993   1.199   2.741  0.1734  0.0270 -0.6746
  391SOL    HW1 1188   1.082   1.229   2.760 -0.5846  1.0159  1.5976
  391SOL    HW2 1189   0.997   1.104   2.753  0.4984  0.2670  1.5399
  392SOL     OW 1190   4.322   3.614   1.237 -0.0765 -0.7423 -0.2242
  392SOL    HW1 1191   4.326   3.690   1.296 -3.3901 -1.4066  1.0995
  392SOL    HW2 1192   4.368   3.545   1.284 -0.0415 -0.4586  0.1669
  393SOL     OW 1193   2.765   1.202   1.599  0.1074 -0.2294 -0.0707
  393SOL    HW1 1194   2.707   1.214   1.524 -0.5715 -2.4781  0.0479
  393SOL    HW2 1195   2.830   1.139   1.570  1.0681  0.4051  0.6074
  394SOL     OW 1196   1.181   3.521   0.273  0.6351  0.1378  0.2201
  394SOL    HW1 1197   1.090   3.530   0.245  1.0410 -0.6221 -1.5329
  394SOL    HW2 1198   1.180   3.449   0.336  0.2322 -1.1710 -1.2030
  395SOL     OW 1199   3.657   1.040   2.504 -0.2506  0.2930  0.0337
  395SOL    HW1 1200   3.664   0.975   2.434 -0.6392 -0.6713  0.8555
  395SOL    HW2 1201   3.747   1.066   2.521 -0.1941  1.0188 -1.2343
  396SOL     OW 1202   2.050   1.282   1.384  0.3498  0.0352  0.2651
  396SOL    HW1 1203   2.046   1.292   1.479 -0.4086  4.1578  0.0036
  396SOL    HW2 1204   1.961   1.301   1.354  0.0598 -3.1034 -1.3039
  397SOL     OW 1205   0.598   3.075   1.108 -0.1499 -0.6515 -0.2411
  397SOL    HW1 1206   0.610   3.025   1.188 -0.1496  0.3083  0.3708
  397SOL    HW2 1207   0.676   3.056   1.055 -0.3443 -1.6058 -0.1998
  398SOL     OW 1208   4.209   1.685   2.634 -0.1219 -0.2575  0.1451
  398SOL    HW1 1209   4.162   1.739   2.571 -2.5018 -1.9945  0.2726
  398SOL    HW2 1210   4.212   1.598   2.594  0.7260 -0.7949  1.2838
  399SOL     OW 1211   4.236   2.956   0.281 -0.4702  0.6118  0.1410
  399SOL    HW1 1212   4.205   2.940   0.192  2.3526  1.2855 -1.0639
  399SOL    HW2 1213   4.173   2.910   0.337 -0.9150 -2.0371 -2.3162
  400SOL     OW 1214   2.727   3.057   2.450 -0.0872  0.6021 -0.5342
  400SOL    HW1 1215   2.686   3.038   2.365 -0.4986 -0.0775 -0.1912
  400SOL    HW2 1216   2.789   3.127   2.431 -1.1062  1.3735 -1.1499
  401SOL     OW 1217   4.277   2.576   0.804 -0.0833  0.0643  0.4451
  401SOL    HW1 1218   4.211   2.590   0.872 -0.6024  0.1528 -0.0683
  401SOL    HW2 1219   4.273   2.656   0.750 -0.4414 -0.4540 -0.3203
  402SOL     OW 1220   3.607   2.335   2.051  0.5921  0.2285  0.7400
  402SOL    HW1 1221   3.670   2.309   1.984 -0.3385 -1.2485  0.3862
  402SOL    HW2 1222   3.636   2.291   2.130 -0.2095 -0.8585  0.4644
  403SOL     OW 1223   0.757   1.325   0.463 -0.2872 -0.1927  0.1404
  403SOL    HW1 1224   0.836   1.281   0.432 -0.5475 -1.2806  0.9151
  403SOL    HW2 1225   0.754   1.304   0.557 -1.5743 -0.3098  0.0897
  404SOL     OW 1226   0.134   2.361   2.759  0.0447  0.4591 -0.5914
  404SOL    HW1 1227   0.154   2.273   2.790 -0.2554  0.2797 -0.9098
  404SOL    HW2 1228   0.039   2.366   2.761 -0.0017  0.3102 -1.8595
  405SOL     OW 1229   0.173   1.709   0.452 -0.4591  0.0053 -0.2388
  405SOL    HW1 1230   0.102   1.726   0.389 -0.3241  0.7796 -0.1926
  405SOL    HW2 1231   0.251   1.698   0.397 -0.4587  0.0163 -0.2404
  406SOL     OW 1232   4.124   0.860   2.582  0.0435  0.5516  0.1765
  406SOL    HW1 1233   4.053   0.840   2.521  0.5051 -0.2074 -0.1223
  406SOL    HW2 1234   4.084   0.852   2.668  0.2266 -1.8905  0.0841
  407SOL     OW 1235   2.418   1.411   1.562 -0.2914  0.2313 -0.2938
  407SOL    HW1 1236   2.496   1.414   1.616  0.8823 -0.3746 -1.8818
  407SOL    HW2 1237   2.384   1.322   1.573 -0.7777  0.4919  0.3890
  408SOL     OW 1238   1.378   3.114   2.240  0.0606  0.2167  0.3168
  408SOL    HW1 1239   1.306   3.158   2.287 -0.6823 -1.0029  0.3739
  408SOL    HW2 1240   1.436   3.082   2.309  0.6862  1.2183  0.2700
  409SOL     OW 1241   0.087   1.521   1.419  0.1745  0.7057 -0.2898
  409SOL    HW1 1242   0.087   1.426   1.413 -1.3092  0.6844 -0.0971
  409SOL    HW2 1243   0.034   1.550   1.345  0.3372  1.3781 -0.1525
  410SOL     OW 1244   2.541   0.972   0.214  0.3238 -0.5662  0.0366
  410SOL    HW1 1245   2.527   1.006   0.303 -2.1116 -0.5626 -0.2785
  410SOL    HW2 1246   2.453   0.950   0.183  0.7623  1.5688 -3.2347
  411SOL     OW 1247   3.517   1.969   0.821 -0.3098 -0.5716  0.3369
  411SOL    HW1 1248   3.434   1.983   0.866  0.2657 -0.5947  1.4515
  411SOL    HW2 1249   3.561   1.900   0.871  0.6242 -0.1515  0.1252
  412SOL     OW 1250   4.012   4.311   0.204 -0.1051  0.0519  0.2938
  412SOL    HW1 1251   4.084   4.331   0.145  0.6056 -1.5747  0.5436
  412SOL    HW2 1252   3.982   4.396   0.236  0.3331  0.8785 -1.3942
  413SOL     OW 1253   1.087   3.653   2.683 -0.3736 -0.6524  0.3815
  413SOL    HW1 1254   1.006   3.702   2.668 -0.6204 -0.9777  0.6406
  413SOL    HW2 1255   1.119   3.685   2.768 -0.4070 -0.7683  0.4374
  414SOL     OW 1256   1.845   4.152   0.726  0.2158  0.0810  0.3384
  414SOL    HW1 1257   1.825   4.218   0.793 -0.5539  1.6644 -1.3886
  414SOL    HW2 1258   1.831   4.068   0.771 -1.2490  1.0917  1.9005
  415SOL     OW 1259   3.469   0.278   2.565  0.2277 -0.8469 -0.3813
  415SOL    HW1 1260   3.510   0.194   2.587  0.9076 -0.3763  0.2023
  415SOL    HW2 1261   3.525   0.313   2.496  0.4479 -0.4886 -0.0230
  416SOL     OW 1262   0.036   1.231   0.001  0.1296 -0.0036 -0.3354
  416SOL    HW1 1263  -0.037   1.229   0.064  0.1737 -2.8639 -0.2248
  416SOL    HW2 1264  -0.001   1.194  -0.079  1.3730 -1.3948 -0.3152
  417SOL     OW 1265   3.139   2.250   0.770  0.7416 -0.2575 -0.0358
  417SOL    HW1 1266   3.179   2.196   0.837  1.2028 -0.0560 -0.1493
  417SOL    HW2 1267   3.186   2.333   0.774 -0.4225  0.4023  0.6204
  418SOL     OW 1268   2.172   0.170   0.052  0.0701  0.3938 -0.1830
  418SOL    HW1 1269   2.228   0.099   0.083  0.2625 -0.0487 -1.4958
  418SOL    HW2 1270   2.166   0.229   0.127 -0.5538 -1.2545  1.1405
  419SOL     OW 1271   0.105   0.109   0.594 -0.1965  0.2609 -0.5501
  419SOL    HW1 1272   0.053   0.030   0.581  0.0898  0.0413 -0.3781
  419SOL    HW2 1273   0.087   0.163   0.517  0.1591 -0.2839 -1.0277
  420SOL     OW 1274   2.064   1.654   0.074  0.3330  0.2773  0.1666
  420SOL    HW1 1275   1.997   1.612   0.127  0.2290  1.2643  0.8279
  420SOL    HW2 1276   2.080   1.738   0.116  2.1861 -0.0331  0.1897
  421SOL     OW 1277   3.807   2.433   1.016  0.5099 -0.5208  0.8102
  421SOL    HW1 1278   3.843   2.399   1.097 -0.5333 -1.2922  0.9730
  421SOL    HW2 1279   3.750   2.363   0.983  1.2288 -0.3899 -0.8021
  422SOL     OW 1280   0.857   2.478   1.409  0.4291  0.0755  0.1277
  422SOL    HW1 1281   0.806   2.410   1.454 -0.2358  0.3763 -0.1623
  422SOL    HW2 1282   0.860   2.449   1.318 -0.4833  0.7827 -0.1482
  423SOL     OW 1283   2.133   0.690   0.810  0.0330 -0.7142  0.4367
  423SOL    HW1 1284   2.211   0.661   0.857  0.1877 -1.1206 -0.0625
  423SOL    HW2 1285   2.082   0.738   0.875  0.2932 -1.1744  0.9848
  424SOL     OW 1286   1.939   2.818   2.195  0.7259  0.4362 -0.2212
  424SOL    HW1 1287   1.854   2.855   2.217  0.4962 -0.1817 -0.0407
  424SOL    HW2 1288   1.933   2.726   2.222  1.4214  0.3661 -0.2768
  425SOL     OW 1289   2.711   3.705   0.707  0.3218 -0.0464  0.2651
  425SOL    HW1 1290   2.659   3.679   0.783  0.9795 -0.1142  0.6955
  425SOL    HW2 1291   2.671   3.787   0.678  0.0279 -0.0523  0.6423
  426SOL     OW 1292   1.086   0.530   2.692 -0.7446  0.1298 -0.0893
  426SOL    HW1 1293   1.159   0.563   2.743 -1.1411  1.9275 -0.6275
  426SOL    HW2 1294   1.018   0.512   2.757 -1.3440  2.6581  0.0944
  427SOL     OW 1295   4.340   1.269   1.379  0.5537  0.3050 -0.4814
  427SOL    HW1 1296   4.253   1.302   1.399  1.0866  0.7391  1.3211
  427SOL    HW2 1297   4.339   1.252   1.284 -1.3904  0.5030 -0.5254
  428SOL     OW 1298   3.295   3.409   1.097 -0.4255  0.5934 -0.3706
  428SOL    HW1 1299   3.326   3.320   1.082 -0.8598  0.5770 -1.1984
  428SOL    HW2 1300   3.206   3.398   1.130 -0.3273  0.7161 -0.0540
  429SOL     OW 1301   3.639   4.123   2.249  0.5717  0.1020  0.5576
  429SOL    HW1 1302   3.594   4.197   2.209  1.9341  1.3223  1.1774
  429SOL    HW2 1303   3.675   4.074   2.175  0.1222  0.3704  0.1596
  430SOL     OW 1304   1.380   2.255   1.570  0.6547  0.2107  0.2166
  430SOL    HW1 1305   1.297   2.297   1.591 -0.7259 -0.9751 -2.3390
  430SOL    HW2 1306   1.424   2.243   1.654 -1.3109  1.7405  1.5456
  431SOL     OW 1307   3.535   4.139   1.025 -0.3530  0.0127 -0.0635
  431SOL    HW1 1308   3.495   4.202   1.084  0.4249  0.5647 -0.1180
  431SOL    HW2 1309   3.629   4.143   1.045 -0.3434 -1.4961  0.2883
  432SOL     OW 1310   1.905   0.759   0.187  0.1539  0.1962 -0.0901
  432SOL    HW1 1311   1.875   0.704   0.115  0.2537  0.2727 -0.1902
  432SOL    HW2 1312   1.942   0.697   0.250  1.5125  0.2517 -0.8057
  433SOL     OW 1313   3.376   3.682   0.316  0.2460 -0.3925  0.5525
  433SOL    HW1 1314   3.309   3.614   0.305  0.9119 -0.9544 -0.0594
  433SOL    HW2 1315   3.447   3.639   0.364  0.1750  0.2073  1.2121
  434SOL     OW 1316   0.821   0.502   2.282 -0.4431 -0.1303 -0.9061
  434SOL    HW1 1317   0.881   0.472   2.350 -1.3552 -0.0351 -0.0365
  434SOL    HW2 1318   0.775   0.576   2.321 -0.5396  0.3210 -1.8587
  435SOL     OW 1319   4.157   2.938   2.799 -0.4151 -0.2393  0.1782
  435SOL    HW1 1320   4.145   3.026   2.836  0.1943  0.2942 -0.8296
  435SOL    HW2 1321   4.075   2.920   2.753 -0.4302 -0.0649  0.1355
  436SOL     OW 1322   1.286   4.149   2.899  0.1837  0.6074 -0.1435
  436SOL    HW1 1323   1.235   4.095   2.839  1.4215  0.6850 -1.3227
  436SOL    HW2 1324   1.260   4.239   2.878  0.1396  0.5991 -0.1225
  437SOL     OW 1325   3.967   0.035   0.843  0.1066 -0.6894 -0.2972
  437SOL    HW1 1326   3.978  -0.057   0.869  2.7937 -0.4831 -0.4378
  437SOL    HW2 1327   3.966   0.032   0.748 -1.1122 -0.6666 -0.2943
  438SOL     OW 1328   1.979   0.783   1.015 -0.0389 -0.4170  0.1785
  438SOL    HW1 1329   2.006   0.870   1.045 -0.9985 -0.4252  1.1132
  438SOL    HW2 1330   1.919   0.752   1.083 -0.8636 -1.1887 -0.8735
  439SOL     OW 1331   0.085   1.514   2.267  0.4535 -1.0844 -0.1098
  439SOL    HW1 1332   0.127   1.467   2.339 -1.4739 -1.4655  0.8419
  439SOL    HW2 1333   0.056   1.445   2.208 -0.5345 -0.9979  0.2450
  440SOL     OW 1334   2.783   3.380   1.727 -0.1609 -0.6811  0.7836
  440SOL    HW1 1335   2.837   3.329   1.666  0.2121  0.2638  0.3022
  440SOL    HW2 1336   2.830   3.374   1.810  2.2902  2.2749 -0.1549
  441SOL     OW 1337   1.177   4.259   1.192 -0.5675 -0.2318 -0.0347
  441SOL    HW1 1338   1.270   4.265   1.210 -0.9598  1.1677  1.8885
  441SOL    HW2 1339   1.135   4.277   1.276 -2.5872  1.7826 -1.3447
  442SOL     OW 1340   1.772   2.966   1.359 -0.1456 -0.0508 -0.7130
  442SOL    HW1 1341   1.790   2.879   1.396 -1.3733 -0.1979 -0.4172
  442SOL    HW2 1342   1.807   2.962   1.270 -0.0451 -0.7972 -0.6488
  443SOL     OW 1343   3.042   4.097   1.540  0.2611 -0.4945  0.0625
  443SOL    HW1 1344   3.137   4.101   1.528  0.1288  1.5877 -0.6633
  443SOL    HW2 1345   3.030   4.037   1.613  2.1494 -0.6856  0.2728
  444SOL     OW 1346   1.698   1.173   0.956 -0.0126  0.4509 -0.0673
  444SOL    HW1 1347   1.635   1.245   0.958 -0.5902 -0.0393 -0.2830
  444SOL    HW2 1348   1.754   1.192   0.881  0.7476  1.4228  0.7230
  445SOL     OW 1349   0.740   2.349   2.937  0.2288 -0.2882  0.5575
  445SOL    HW1 1350   0.723   2.270   2.988 -0.5736 -0.2385  0.3713
  445SOL    HW2 1351   0.713   2.421   2.993  0.2362 -0.1825  0.4264
  446SOL     OW 1352   3.220   3.831   2.522  0.6934  0.2368  0.0889
  446SOL    HW1 1353   3.263   3.766   2.467  2.2668  2.0707 -0.9685
  446SOL    HW2 1354   3.157   3.873   2.463  0.3457  0.2888  0.5000
  447SOL     OW 1355   1.285   2.525   0.034  0.6312  0.0707 -0.1587
  447SOL    HW1 1356   1.304   2.431   0.034  1.4407  0.2078  1.0713
  447SOL    HW2 1357   1.260   2.544   0.125  0.8818  1.1148 -0.2993
  448SOL     OW 1358   2.614   4.104   2.028  0.0945 -0.5732  0.2011
  448SOL    HW1 1359   2.548   4.143   2.086 -0.7503  0.4666 -1.4012
  448SOL    HW2 1360   2.564   4.048   1.969  0.6781 -0.0517 -0.8027
  449SOL     OW 1361   3.997   0.394   1.471  0.0860 -0.3799  0.3457
  449SOL    HW1 1362   3.925   0.400   1.533  0.0688 -0.6759  0.3569
  449SOL    HW2 1363   4.048   0.318   1.501 -0.7668 -1.4769 -0.8911
  450SOL     OW 1364   1.321   1.181   1.093 -0.8778  0.3409  0.5855
  450SOL    HW1 1365   1.361   1.094   1.090 -0.2024  0.6271  1.0825
  450SOL    HW2 1366   1.265   1.179   1.171 -1.3690  0.1426  0.2325
  451SOL     OW 1367   2.953   3.882   0.461  0.0864 -0.0557 -0.0822
  451SOL    HW1 1368   2.903   3.956   0.497 -1.9645 -1.3328 -0.1460
  451SOL    HW2 1369   3.036   3.883   0.509 -0.2947  1.6683  0.6227
  452SOL     OW 1370   2.816   2.387   2.401 -0.2279 -0.0543 -0.2062
  452SOL    HW1 1371   2.796   2.352   2.487  1.4066 -1.7492 -0.4627
  452SOL    HW2 1372   2.796   2.316   2.340  0.4530  0.4444 -1.0430
  453SOL     OW 1373   2.174   2.801   1.462 -0.4973 -0.2574  0.0734
  453SOL    HW1 1374   2.196   2.863   1.393 -0.0596 -0.8503 -0.3348
  453SOL    HW2 1375   2.128   2.853   1.528  1.7680  0.9574  0.7707
  454SOL     OW 1376   3.891   2.884   2.726 -0.3626  0.3193 -0.5078
  454SOL    HW1 1377   3.893   2.820   2.797  0.9008  1.4099  0.4966
  454SOL    HW2 1378   3.879   2.831   2.647  0.5954 -1.1655  0.2847
  455SOL     OW 1379   0.977   1.512   0.862  0.1623 -0.3818  1.1103
  455SOL    HW1 1380   1.041   1.544   0.926 -0.4502  1.4057  0.8935
  455SOL    HW2 1381   1.024   1.511   0.779 -0.0994  1.1505  0.9091
  456SOL     OW 1382   0.738   0.594   0.268 -0.1726 -1.3975  0.1302
  456SOL    HW1 1383   0.653   0.625   0.236  0.2232 -0.4893 -0.0977
  456SOL    HW2 1384   0.747   0.506   0.232 -0.4437 -1.0010 -0.9340
  457SOL     OW 1385   0.238   2.079   0.210  0.2782 -0.3571  0.2052
  457SOL    HW1 1386   0.240   2.172   0.234 -2.1604  0.4794 -2.2438
  457SOL    HW2 1387   0.247   2.033   0.293  0.0205  2.1211  1.7149
  458SOL     OW 1388   3.928   2.204   2.679 -0.0159  0.0526  0.0597
  458SOL    HW1 1389   3.877   2.182   2.758 -0.4357  2.0518  0.3865
  458SOL    HW2 1390   3.914   2.130   2.621  1.2484 -2.0845  2.2648
  459SOL     OW 1391   1.853   3.852   0.800  0.0098  0.0553 -0.0189
  459SOL    HW1 1392   1.937   3.838   0.757 -0.6606 -0.4166 -1.2337
  459SOL    HW2 1393   1.846   3.779   0.862 -0.0186 -0.6024 -0.7733
  460SOL     OW 1394   1.702   2.046   0.974  0.3214 -0.3028 -0.7420
  460SOL    HW1 1395   1.783   2.038   0.924 -0.0702 -1.6233 -1.2292
  460SOL    HW2 1396   1.646   2.102   0.920  0.9750  0.8149 -0.2853
  461SOL     OW 1397   1.981   2.679   0.114 -0.0533  0.1144 -0.3173
  461SOL    HW1 1398   2.050   2.612   0.109  1.3988  1.2784  2.1284
  461SOL    HW2 1399   1.945   2.669   0.202 -1.0606  1.3746 -0.5652
  462SOL     OW 1400   0.800   2.707   2.698  0.3376  0.1058 -0.3621
  462SOL    HW1 1401   0.728   2.705   2.761 -0.1487 -0.1563 -0.9180
  462SOL    HW2 1402   0.877   2.731   2.750  0.0348 -0.5898  0.4227
  463SOL     OW 1403   3.060   2.823   2.727  0.0306 -0.5417  0.0879
  463SOL    HW1 1404   3.077   2.917   2.738 -0.4449 -0.3819 -0.4837
  463SOL    HW2 1405   3.008   2.818   2.646 -0.1567 -1.2740  0.2529
  464SOL     OW 1406   3.204   4.029   2.698  0.1319 -0.1811 -0.2867
  464SOL    HW1 1407   3.218   3.966   2.769 -3.6255 -0.6808  0.2060
  464SOL    HW2 1408   3.216   3.977   2.618  2.6133 -0.0343 -0.1066
  465SOL     OW 1409   4.161   1.887   0.973 -0.3992  0.4203  0.1597
  465SOL    HW1 1410   4.080   1.839   0.959  0.0303 -0.3301  0.2020
  465SOL    HW2 1411   4.230   1.824   0.954  0.1885  1.4524 -1.3359
  466SOL     OW 1412   1.736   2.031   2.934  0.2335 -0.4289 -0.0458
  466SOL    HW1 1413   1.688   1.978   2.870  2.0932 -0.2432 -1.6716
  466SOL    HW2 1414   1.815   1.981   2.952  1.2718  1.0410 -0.3913
  467SOL     OW 1415   3.091   0.688   2.675 -0.0141  0.2259  0.5259
  467SOL    HW1 1416   3.075   0.641   2.594 -0.9685  1.0622  0.2080
  467SOL    HW2 1417   3.152   0.758   2.651  0.1596  0.1226  0.6604
  468SOL     OW 1418   0.145   4.018   1.473  0.0482  0.0783  0.1675
  468SOL    HW1 1419   0.116   4.097   1.427  2.3541  0.7426 -0.2693
  468SOL    HW2 1420   0.174   4.050   1.559 -1.6755 -0.7724  1.1415
  469SOL     OW 1421   2.586   2.206   2.274 -0.4592 -0.1577  0.5539
  469SOL    HW1 1422   2.672   2.172   2.247 -0.7806 -1.5125  1.1400
  469SOL    HW2 1423   2.555   2.142   2.338 -1.1650  1.2210  1.6269
  470SOL     OW 1424   1.140   4.002   1.237  0.1524  0.2472 -0.0282
  470SOL    HW1 1425   1.145   4.092   1.206 -0.6380  0.6314  0.8931
  470SOL    HW2 1426   1.231   3.973   1.244  0.4029  0.9328 -0.4383
  471SOL     OW 1427   3.753   3.187   2.480 -0.2133  0.1021  0.4323
  471SOL    HW1 1428   3.693   3.252   2.442  1.1359  1.7911  1.0691
  471SOL    HW2 1429   3.698   3.110   2.495 -2.0007  1.2436  0.1011
  472SOL     OW 1430   2.413   2.790   2.543  0.0957 -0.2219 -0.1957
  472SOL    HW1 1431   2.351   2.717   2.541  0.1566 -0.3544  1.4302
  472SOL    HW2 1432   2.402   2.833   2.458 -2.1712 -0.3015 -0.0189
  473SOL     OW 1433   3.328   0.004   2.678 -0.3981 -0.5568  0.6215
  473SOL    HW1 1434   3.408  -0.034   2.642  0.1853  0.6452  0.6097
  473SOL    HW2 1435   3.261  -0.013   2.611  0.2166 -0.1643 -0.1190
  474SOL     OW 1436   1.203   0.787   0.923  0.1857  0.2430  0.0615
  474SOL    HW1 1437   1.206   0.788   0.828  0.8861  1.1825  0.0803
  474SOL    HW2 1438   1.121   0.829   0.945  0.2159  0.3984 -0.1218
  475SOL     OW 1439   3.630   3.589   0.407  0.3677 -0.3560  0.1285
  475SOL    HW1 1440   3.626   3.495   0.427  1.3092 -0.5080 -0.3385
  475SOL    HW2 1441   3.723   3.611   0.418  0.5191  0.0651 -1.7213
  476SOL     OW 1442   4.284   2.557   1.633  0.3896 -0.7665 -0.0047
  476SOL    HW1 1443   4.339   2.479   1.645  1.0561 -0.8524 -2.8151
  476SOL    HW2 1444   4.202   2.523   1.597  0.7543 -0.2191 -1.4285
  477SOL     OW 1445   0.443   2.945   1.687  0.7033 -0.4096 -0.2497
  477SOL    HW1 1446   0.437   2.890   1.609  1.0070 -0.2928 -0.3549
  477SOL    HW2 1447   0.386   3.020   1.669  0.7482 -0.3989 -0.3447
  478SOL     OW 1448   3.893   1.628   0.580  0.0864  0.0885 -0.1872
  478SOL    HW1 1449   3.913   1.537   0.560  2.8536  0.5535  0.1025
  478SOL    HW2 1450   3.896   1.633   0.676  4.6660  1.2073 -0.1247
  479SOL     OW 1451   3.276   2.082   1.941  0.4620  0.1936 -0.2862
  479SOL    HW1 1452   3.360   2.110   1.905  0.1171  0.7641 -0.6568
  479SOL    HW2 1453   3.250   2.007   1.887  0.6427  0.1269 -0.2813
  480SOL     OW 1454   3.569   3.378   1.729  0.2024 -0.0954  0.9501
  480SOL    HW1 1455   3.527   3.407   1.649  1.0967  0.5052  0.6810
  480SOL    HW2 1456   3.579   3.457   1.782  0.8343 -0.2430  1.0671
  481SOL     OW 1457   3.476   3.558   1.562  0.4237  0.3886  0.1139
  481SOL    HW1 1458   3.405   3.565   1.498  0.7751  2.0958 -0.1352
  481SOL    HW2 1459   3.553   3.535   1.510  0.2799 -0.3493  0.2262
  482SOL     OW 1460   1.800   2.197   1.788 -0.2016  0.1381  0.4530
  482SOL    HW1 1461   1.724   2.172   1.735  0.3083  2.0587 -1.3094
  482SOL    HW2 1462   1.785   2.289   1.810 -0.4870 -0.5900  3.9738
  483SOL     OW 1463   2.223   2.550   0.891 -0.0858  0.4965 -0.5409
  483SOL    HW1 1464   2.211   2.468   0.939  2.3838 -0.1706 -0.9265
  483SOL    HW2 1465   2.288   2.598   0.943  1.5317  0.4076 -2.3812
  484SOL     OW 1466   0.359   4.137   1.252  0.3218 -0.1548 -0.1014
  484SOL    HW1 1467   0.397   4.053   1.275  1.0388  0.1192 -0.2673
  484SOL    HW2 1468   0.426   4.181   1.200  1.6815  2.1452  3.2476
  485SOL     OW 1469   1.448   1.246   1.854  0.0406  0.2534  0.0490
  485SOL    HW1 1470   1.470   1.169   1.906 -1.2674 -1.5776 -1.9620
  485SOL    HW2 1471   1.400   1.302   1.914  2.6597  0.5167  2.1229
  486SOL     OW 1472   1.259   0.736   2.868  0.4837  0.8014 -0.0659
  486SOL    HW1 1473   1.264   0.784   2.950 -1.4336 -0.6652  1.0076
  486SOL    HW2 1474   1.331   0.673   2.873  0.2410  0.5679  0.6262
  487SOL     OW 1475   1.752   3.713   2.257  0.3436  0.1216  0.1115
  487SOL    HW1 1476   1.795   3.722   2.172  2.1967 -0.7951  0.8902
  487SOL    HW2 1477   1.765   3.797   2.300  2.5362 -0.5103  0.8039
  488SOL     OW 1478   3.382   0.366   0.406 -0.0726  0.1373 -0.0260
  488SOL    HW1 1479   3.410   0.274   0.401 -1.2917 -0.1797 -2.0935
  488SOL    HW2 1480   3.287   0.361   0.418 -0.0489  1.1733  0.7239
  489SOL     OW 1481   0.877   3.013   0.067 -0.6342  0.1776 -0.0354
  489SOL    HW1 1482   0.854   2.970  -0.015 -0.1559  1.7586 -1.0578
  489SOL    HW2 1483   0.879   3.107   0.046 -3.1845  0.9440  2.4395
  490SOL     OW 1484   3.721   2.698   0.935  0.3103 -0.2318  0.2769
  490SOL    HW1 1485   3.687   2.694   1.025 -0.8077 -0.9139 -0.1592
  490SOL    HW2 1486   3.765   2.614   0.923  4.0467  1.3229  1.4896
  491SOL     OW 1487   1.821   4.025   0.098 -0.0280  0.4782 -0.0417
  491SOL    HW1 1488   1.831   3.932   0.121 -0.3538  0.8888  1.9536
  491SOL    HW2 1489   1.727   4.036   0.082 -0.0481  0.5472  0.1240
  492SOL     OW 1490   3.058   1.870   1.859 -0.0512 -0.0404  0.6122
  492SOL    HW1 1491   3.004   1.947   1.846 -0.0578  0.3301  2.5364
  492SOL    HW2 1492   3.041   1.843   1.949  3.4532  0.5211  1.6181
  493SOL     OW 1493   0.171   2.408   1.123  0.1946  0.5682 -0.2202
  493SOL    HW1 1494   0.163   2.313   1.135  1.1378  0.4621 -0.3583
  493SOL    HW2 1495   0.263   2.421   1.103 -0.0454  1.4599 -0.7563
  494SOL     OW 1496   3.374   4.293   1.931 -0.1893  0.1978 -0.8865
  494SOL    HW1 1497   3.403   4.327   2.016 -0.9734  0.8915 -0.8886
  494SOL    HW2 1498   3.395   4.363   1.869 -0.3245  0.0061 -1.1497
  495SOL     OW 1499   2.027   0.443   1.895 -0.0185 -0.7473  0.6416
  495SOL    HW1 1500   2.065   0.400   1.972  1.7036 -1.6238 -0.6546
  495SOL    HW2 1501   2.102   0.472   1.844 -1.0318 -2.4008 -1.9684
  496SOL     OW 1502   2.760   1.486   1.611 -0.0274 -0.2170  0.2781
  496SOL    HW1 1503   2.768   1.392   1.630  2.3918 -0.1705 -0.1997
  496SOL    HW2 1504   2.805   1.529   1.684 -0.2828  0.5295  0.0037
  497SOL     OW 1505   1.358   0.020   0.197 -0.1834 -0.2240 -0.2173
  497SOL    HW1 1506   1.345   0.059   0.110 -1.9547  0.2625  0.2145
  497SOL    HW2 1507   1.308  -0.061   0.193 -1.2290  0.3483  0.6758
  498SOL     OW 1508   2.316   0.019   0.458  0.1178  0.7998 -0.4353
  498SOL    HW1 1509   2.242   0.079   0.472  0.9133  1.6815  0.1327
  498SOL    HW2 1510   2.378   0.070   0.405  2.7514  2.2520  3.5573
  499SOL     OW 1511   4.154   2.057   2.885  0.3888  0.1236 -0.1956
  499SOL    HW1 1512   4.114   2.053   2.972 -1.8372  1.0327 -1.1096
  499SOL    HW2 1513   4.103   1.997   2.832 -0.2296  1.7606 -1.5528
  500SOL     OW 1514   3.388   3.871   1.310 -0.3066  1.0217  0.5406
  500SOL    HW1 1515   3.476   3.833   1.301 -0.8682 -0.4888  0.9801
  500SOL    HW2 1516   3.361   3.890   1.220 -0.3068 -0.4432  0.2036
  501SOL     OW 1517   1.777   1.875   2.608  0.3536  0.4780 -0.1480
  501SOL    HW1 1518   1.842   1.869   2.677  0.4400  1.6960 -0.1035
  501SOL    HW2 1519   1.827   1.868   2.527  0.2026 -1.3911 -0.1079
  502SOL     OW 1520   3.413   2.102   1.458 -0.6393 -0.1462 -0.1797
  502SOL    HW1 1521   3.350   2.162   1.498  2.0536  1.4843  2.0215
  502SOL    HW2 1522   3.498   2.143   1.473  1.2161 -3.4821 -0.4823
  503SOL     OW 1523   4.354   4.267   0.508  0.5134 -0.4067  0.1386
  503SOL    HW1 1524   4.290   4.235   0.572 -1.2873 -0.5597 -1.6610
  503SOL    HW2 1525   4.376   4.190   0.455  0.9661  0.0102 -0.2899
  504SOL     OW 1526   4.034   0.819   0.679 -0.0184  0.6544  0.3724
  504SOL    HW1 1527   4.093   0.759   0.724 -0.2657  1.5365  1.9471
  504SOL    HW2 1528   3.951   0.772   0.672 -0.0093  0.5536  0.9589
  505SOL     OW 1529   2.436   4.128   0.258  0.2763  0.0124  0.3615
  505SOL    HW1 1530   2.347   4.109   0.228  0.1657  1.4420 -0.2959
  505SOL    HW2 1531   2.426   4.145   0.352 -0.0463 -0.3728  0.4025
  506SOL     OW 1532   3.465   3.774   1.747 -0.0335  0.5803  0.0048
  506SOL    HW1 1533   3.474   3.692   1.699  0.0313 -0.2936  1.4541
  506SOL    HW2 1534   3.546   3.822   1.727  1.2509 -0.9148  1.2908
  507SOL     OW 1535   0.964   1.655   0.493  0.1004  0.2809  0.3239
  507SOL    HW1 1536   1.030   1.700   0.546  1.0913 -0.3069 -0.3530
  507SOL    HW2 1537   0.968   1.700   0.408  1.1436 -1.0430 -0.3791
  508SOL     OW 1538   2.177   2.316   1.096 -0.3972  0.2664  0.4405
  508SOL    HW1 1539   2.173   2.225   1.066 -1.9849  0.0759  1.1619
  508SOL    HW2 1540   2.245   2.316   1.163  0.9236  0.0377 -0.8241
  509SOL     OW 1541   1.642   3.635   1.736  0.3678 -0.1679  0.1892
  509SOL    HW1 1542   1.729   3.650   1.697 -0.1030 -0.7624 -1.1529
  509SOL    HW2 1543   1.632   3.706   1.800  1.3525  0.6150 -0.4838
  510SOL     OW 1544   2.277   2.248   2.499 -0.1259 -0.6686  0.0156
  510SOL    HW1 1545   2.314   2.313   2.440  1.1011  1.1803  2.6392
  510SOL    HW2 1546   2.329   2.169   2.483  1.5839  0.4073  0.0640
  511SOL     OW 1547   0.491   1.268   1.781  0.3228  0.0165 -0.0324
  511SOL    HW1 1548   0.576   1.303   1.807  0.6218 -0.7445  0.0403
  511SOL    HW2 1549   0.510   1.214   1.703  0.0280 -0.7286  0.4012
  512SOL     OW 1550   1.075   2.264   0.916  0.4041  0.8080  0.3304
  512SOL    HW1 1551   1.075   2.315   0.835  0.9741  0.4935  0.1284
  512SOL    HW2 1552   1.164   2.270   0.949  0.5876 -0.3902  0.0940
  513SOL     OW 1553   2.794   1.559   0.236  0.8285  0.1580 -0.2631
  513SOL    HW1 1554   2.799   1.572   0.141  0.5057 -0.5192 -0.3779
  513SOL    HW2 1555   2.884   1.572   0.267  0.9703  0.1959 -0.6820
  514SOL     OW 1556   2.201   3.456   0.761  0.1566  0.6182  0.3556
  514SOL    HW1 1557   2.165   3.386   0.706 -3.2641  3.1728 -1.0390
  514SOL    HW2 1558   2.170   3.435   0.849  1.0223 -0.6967  0.3705
  515SOL     OW 1559   2.434   3.865   2.342  0.3789  0.0232 -0.0527
  515SOL    HW1 1560   2.407   3.957   2.343  0.2694 -0.0096  0.3024
  515SOL    HW2 1561   2.449   3.844   2.434 -0.9097 -0.6895  0.0264
  516SOL     OW 1562   2.632   2.592   1.197  0.0314 -0.3511  0.8221
  516SOL    HW1 1563   2.680   2.662   1.153 -0.6520 -0.9186 -0.8974
  516SOL    HW2 1564   2.663   2.596   1.288  0.9365  1.3468  0.4908
  517SOL     OW 1565   1.533   3.981   0.145  0.0522 -0.1883 -0.0212
  517SOL    HW1 1566   1.481   4.018   0.074 -1.5378 -0.7264  0.8037
  517SOL    HW2 1567   1.498   3.893   0.157 -1.4688  0.6994  3.0010
  518SOL     OW 1568   0.114   3.569   0.451 -0.3280 -0.5528 -0.1201
  518SOL    HW1 1569   0.177   3.615   0.507 -0.2862  0.0495 -0.6487
  518SOL    HW2 1570   0.133   3.602   0.363 -0.9948 -0.8116 -0.3616
  519SOL     OW 1571   1.441   1.469   1.628 -0.4939  0.0919 -0.0600
  519SOL    HW1 1572   1.474   1.394   1.678 -3.6104 -1.5235 -0.1745
  519SOL    HW2 1573   1.383   1.514   1.690 -1.0222  0.6112 -0.9244
  520SOL     OW 1574   2.459   3.190   2.874  0.0595  0.5291 -0.1306
  520SOL    HW1 1575   2.510   3.262   2.837  1.3821 -0.5704 -0.5228
  520SOL    HW2 1576   2.421   3.146   2.798 -0.0594  0.3223  0.0475
  521SOL     OW 1577   2.775   0.645   2.009  0.1905  0.1778 -0.4709
  521SOL    HW1 1578   2.741   0.725   1.970 -1.2254 -0.9017 -1.5450
  521SOL    HW2 1579   2.766   0.658   2.104 -4.4455 -0.4202 -0.5973
  522SOL     OW 1580   1.596   2.772   1.687 -1.0325  0.0352 -0.1608
  522SOL    HW1 1581   1.607   2.863   1.660 -1.2911  0.2060  0.2893
  522SOL    HW2 1582   1.533   2.737   1.625 -0.3003 -0.0776 -0.8484
  523SOL     OW 1583   3.339   0.317   2.849  0.1415 -0.0481 -0.2761
  523SOL    HW1 1584   3.393   0.258   2.797 -0.2109 -0.5510 -0.0742
  523SOL    HW2 1585   3.382   0.320   2.934  0.4742  0.4366 -0.4521
  524SOL     OW 1586   3.023   3.934   2.361  0.9748 -0.2141 -0.3807
  524SOL    HW1 1587   2.986   4.018   2.387  1.6548 -0.0851  0.2024
  524SOL    HW2 1588   2.967   3.904   2.289  0.7135  0.7208 -0.5767
  525SOL     OW 1589   3.887   1.646   0.300 -0.0479  0.0996 -1.0500
  525SOL    HW1 1590   3.798   1.676   0.281  0.3001  0.8221 -1.6106
  525SOL    HW2 1591   3.895   1.651   0.395  0.1710  2.4214 -1.1150
  526SOL     OW 1592   0.646   2.889   2.196  0.3865  0.6483  0.8352
  526SOL    HW1 1593   0.696   2.964   2.163  0.5064  0.3354  0.3003
  526SOL    HW2 1594   0.681   2.874   2.284  0.6916  0.9145  0.7619
  527SOL     OW 1595   0.712   0.532   1.140  0.1850 -0.7348 -0.3858
  527SOL    HW1 1596   0.807   0.530   1.129  0.1540 -0.1536 -0.8189
  527SOL    HW2 1597   0.678   0.521   1.051 -0.1216  1.0219 -0.5154
  528SOL     OW 1598   1.201   0.225   2.718 -0.0794  0.6480  0.4472
  528SOL    HW1 1599   1.137   0.198   2.652  0.3281 -0.8606  0.6299
  528SOL    HW2 1600   1.152   0.228   2.800 -0.0410 -0.0283  0.5020
  529SOL     OW 1601   1.862   2.201   2.505 -0.1487 -0.2855  0.8748
  529SOL    HW1 1602   1.843   2.143   2.431 -0.1990 -1.5092  1.8023
  529SOL    HW2 1603   1.788   2.187   2.565 -0.4673  1.2169  0.8572
  530SOL     OW 1604   1.716   3.337   0.235 -0.2703  0.0654 -0.1822
  530SOL    HW1 1605   1.796   3.322   0.184  0.3695  1.1260  0.4637
  530SOL    HW2 1606   1.646   3.299   0.182  0.3704  1.1023 -1.8757
  531SOL     OW 1607   3.849   2.969   0.413 -0.5383 -0.9666  0.0091
  531SOL    HW1 1608   3.932   2.927   0.436 -1.0118 -2.0040 -0.0902
  531SOL    HW2 1609   3.863   3.004   0.326 -0.3446 -1.5615 -0.2057
  532SOL     OW 1610   1.798   2.728   1.492 -0.4775  0.4120 -0.1439
  532SOL    HW1 1611   1.736   2.656   1.487  0.6184 -0.9711  3.3210
  532SOL    HW2 1612   1.761   2.787   1.559 -0.2065  1.9229 -1.2653
  533SOL     OW 1613   3.624   0.376   2.243  0.1515 -0.0107 -0.1080
  533SOL    HW1 1614   3.617   0.472   2.248 -0.6666 -0.1141  2.1118
  533SOL    HW2 1615   3.690   0.354   2.309  2.6840 -0.8580 -2.7404
  534SOL     OW 1616   3.934   1.131   1.781 -0.2791  0.3632  1.3933
  534SOL    HW1 1617   3.978   1.063   1.833  0.6553 -0.5129 -0.4356
  534SOL    HW2 1618   3.992   1.206   1.788  2.0732 -0.9596 -1.4767
  535SOL     OW 1619   2.538   2.663   2.241  0.2916  0.6816 -0.3496
  535SOL    HW1 1620   2.486   2.734   2.204 -1.2527 -0.6244 -0.8452
  535SOL    HW2 1621   2.621   2.667   2.195  0.5373  2.6203  0.1993
  536SOL     OW 1622   1.686   2.721   0.763  0.1688 -0.0270 -0.4614
  536SOL    HW1 1623   1.674   2.816   0.755  0.9271  0.4394  2.4863
  536SOL    HW2 1624   1.613   2.683   0.715 -2.2973  2.1672  1.2547
  537SOL     OW 1625   3.062   3.386   2.816 -0.6527  0.1617  0.1829
  537SOL    HW1 1626   3.071   3.413   2.907 -0.3140  0.2128  0.1342
  537SOL    HW2 1627   3.150   3.392   2.780 -0.5526 -1.0395  0.1798
  538SOL     OW 1628   1.499   1.765   1.298  0.1447  0.6110 -0.4090
  538SOL    HW1 1629   1.545   1.707   1.358  0.4472  0.5133 -0.7293
  538SOL    HW2 1630   1.413   1.777   1.337 -0.2748 -0.8680 -0.8319
  539SOL     OW 1631   2.096   3.047   2.571 -0.1247 -0.5664 -0.8005
  539SOL    HW1 1632   2.043   3.123   2.550  0.7729 -0.0848 -1.4036
  539SOL    HW2 1633   2.033   2.975   2.579 -0.8617 -0.0121 -1.4582
  540SOL     OW 1634   1.911   2.483   0.664  0.5202  0.3465 -0.0334
  540SOL    HW1 1635   1.878   2.551   0.605  2.3095 -0.0083 -1.5314
  540SOL    HW2 1636   1.914   2.526   0.750 -1.7467  0.9985 -0.1958
  541SOL     OW 1637   3.248   0.844   0.168  0.4412  0.3044  0.2619
  541SOL    HW1 1638   3.191   0.768   0.155  1.6428 -0.5337 -0.3315
  541SOL    HW2 1639   3.298   0.823   0.248  0.8936  0.3800  0.0036
  542SOL     OW 1640   4.162   3.261   1.581 -0.3957  0.0188  0.4506
  542SOL    HW1 1641   4.173   3.325   1.510  1.0682  0.5709  1.1336
  542SOL    HW2 1642   4.076   3.281   1.619 -1.1425 -0.1874 -1.0427
  543SOL     OW 1643   0.844   3.045   2.443 -0.6280 -0.5037 -0.1613
  543SOL    HW1 1644   0.860   2.951   2.435 -0.5278 -0.4657 -0.4104
  543SOL    HW2 1645   0.878   3.082   2.361 -1.0014 -0.2940 -0.2213
  544SOL     OW 1646   0.498   3.487   1.877  0.5418  0.0488 -0.5671
  544SOL    HW1 1647   0.536   3.572   1.857  0.8994 -0.1958 -0.9522
  544SOL    HW2 1648   0.570   3.425   1.865  1.1217 -0.0428  2.4973
  545SOL     OW 1649   0.631   1.108   0.192  0.4678  0.5170  0.0624
  545SOL    HW1 1650   0.670   1.072   0.272 -0.4671  1.2471  0.8757
  545SOL    HW2 1651   0.543   1.071   0.190 -0.0014  1.5945  0.1393
  546SOL     OW 1652   3.014   2.143   1.664  0.2449 -0.0753 -0.0511
  546SOL    HW1 1653   2.929   2.165   1.702 -0.9259  1.0438 -3.0189
  546SOL    HW2 1654   2.994   2.076   1.599  1.2670  1.4746 -2.0790
  547SOL     OW 1655   0.735   3.918   3.012  0.0797 -0.3747  0.2379
  547SOL    HW1 1656   0.717   3.824   3.008 -0.6311 -0.3554  2.0192
  547SOL    HW2 1657   0.714   3.942   3.103  2.0652  1.1433  0.3390
  548SOL     OW 1658   0.256   3.687   1.629  0.5197 -0.3483 -0.2147
  548SOL    HW1 1659   0.226   3.599   1.652  0.1324  0.1117  1.1354
  548SOL    HW2 1660   0.212   3.707   1.547  0.6475 -1.4324 -0.5581
  549SOL     OW 1661   1.007   1.281   1.186 -0.2389  0.8661  0.8044
  549SOL    HW1 1662   1.045   1.195   1.203 -0.5809  0.9458  2.0854
  549SOL    HW2 1663   1.001   1.287   1.090  0.0666 -0.4020  0.6977
  550SOL     OW 1664   4.224   1.775   0.660  0.6599  0.2700 -0.1709
  550SOL    HW1 1665   4.146   1.829   0.670  0.1850 -0.3570 -0.4150
  550SOL    HW2 1666   4.291   1.834   0.625 -0.3115  0.3290 -2.0138
  551SOL     OW 1667   2.867   1.865   0.147  0.1864  0.3316 -0.2447
  551SOL    HW1 1668   2.791   1.917   0.121 -1.4995 -1.9772 -0.2168
  551SOL    HW2 1669   2.866   1.867   0.242 -1.6157 -1.9490 -0.1325
  552SOL     OW 1670   0.649   2.609   1.261 -0.5101 -0.3200  0.1968
  552SOL    HW1 1671   0.716   2.628   1.195 -1.8537  0.9202 -0.8935
  552SOL    HW2 1672   0.698   2.594   1.342  1.1130 -0.4932 -0.7827
  553SOL     OW 1673   3.744   0.325   3.021 -0.7199 -0.2400 -0.0973
  553SOL    HW1 1674   3.790   0.302   3.102  1.2746 -1.1261 -1.3848
  553SOL    HW2 1675   3.663   0.367   3.050 -0.6355 -1.5722  2.3480
  554SOL     OW 1676   0.915   3.417   0.357  0.3967  0.4756 -0.0437
  554SOL    HW1 1677   0.843   3.358   0.333  0.2463  1.0860 -1.1665
  554SOL    HW2 1678   0.908   3.424   0.452 -0.9475  0.4083 -0.1071
  555SOL     OW 1679   0.415   3.282   1.070 -0.5495 -0.0290  0.2833
  555SOL    HW1 1680   0.331   3.266   1.111 -0.2399 -2.3543  0.1005
  555SOL    HW2 1681   0.476   3.222   1.113  0.7344  0.6251 -0.5295
  556SOL     OW 1682   0.658   3.911   0.303 -0.9011  0.1465  0.2827
  556SOL    HW1 1683   0.657   4.006   0.318  1.8255  0.3827 -0.4471
  556SOL    HW2 1684   0.635   3.873   0.388  1.8257  1.4926  1.7425
  557SOL     OW 1685   1.187   2.537   2.356 -0.3134  0.3190  0.0141
  557SOL    HW1 1686   1.249   2.533   2.284  0.2038 -0.2925  0.4762
  557SOL    HW2 1687   1.134   2.614   2.338 -0.9006 -0.4142 -1.5727
  558SOL     OW 1688   0.652   3.680   0.799  0.0238  0.9630 -0.4000
  558SOL    HW1 1689   0.685   3.724   0.877 -0.4901  1.3287 -0.3812
  558SOL    HW2 1690   0.557   3.691   0.804 -0.3506 -1.9636  0.7013
  559SOL     OW 1691   2.058   1.885   1.877  0.2613 -0.3157 -0.1284
  559SOL    HW1 1692   2.097   1.953   1.821  1.7111 -1.1451 -0.1763
  559SOL    HW2 1693   1.984   1.928   1.919  0.7761  1.1156 -0.6292
  560SOL     OW 1694   1.338   4.263   1.970  0.1276  0.3311 -0.1338
  560SOL    HW1 1695   1.265   4.298   1.919  0.3769  2.7122  1.0112
  560SOL    HW2 1696   1.404   4.240   1.905 -1.7878 -2.5941 -1.2656
  561SOL     OW 1697   0.917   3.113   2.194  0.2640 -0.2260 -0.1485
  561SOL    HW1 1698   0.998   3.078   2.155  1.5431  0.4963  1.7030
  561SOL    HW2 1699   0.860   3.129   2.120  1.7536 -0.9469 -1.5189
  562SOL     OW 1700   0.936   2.464   2.606  0.0437  0.4181  0.1284
  562SOL    HW1 1701   0.958   2.407   2.680  1.4105  0.6281 -0.0964
  562SOL    HW2 1702   0.890   2.538   2.645  1.3383  0.8584  0.8820
  563SOL     OW 1703   4.066   4.140   0.903  0.3409 -0.1406 -0.0095
  563SOL    HW1 1704   4.021   4.056   0.893  0.5579 -0.4255  1.2519
  563SOL    HW2 1705   4.104   4.136   0.990  1.9737  0.5007 -0.6574
  564SOL     OW 1706   3.049   0.990   1.537  0.0610  0.0745  0.5975
  564SOL    HW1 1707   3.078   1.072   1.498  0.5452 -0.2949  0.1604
  564SOL    HW2 1708   2.988   0.953   1.472  0.9773 -0.6099  0.0985
  565SOL     OW 1709   2.652   2.624   2.544 -0.5700  0.5872 -0.1870
  565SOL    HW1 1710   2.624   2.556   2.483  0.2433  1.9824 -2.2278
  565SOL    HW2 1711   2.594   2.698   2.526 -0.1751  1.1058  0.5984
  566SOL     OW 1712   3.539   3.764   2.213 -0.2306  0.5944  0.3761
  566SOL    HW1 1713   3.529   3.787   2.305 -1.3201  0.6027  0.2687
  566SOL    HW2 1714   3.630   3.736   2.205 -0.6731 -1.5330  1.9528
  567SOL     OW 1715   3.924   2.799   2.192  0.0059  0.2361  0.2079
  567SOL    HW1 1716   3.949   2.875   2.243 -0.0964 -0.2862  1.0542
  567SOL    HW2 1717   3.880   2.835   2.115 -0.5213  1.0189  0.8649
  568SOL     OW 1718   3.657   2.172   1.018  0.2524 -0.6309 -0.1983
  568SOL    HW1 1719   3.738   2.142   1.059 -0.9195  0.8769  3.7017
  568SOL    HW2 1720   3.588   2.118   1.058 -0.9747  0.8520 -0.2024
  569SOL     OW 1721   2.966   4.166   2.492 -0.2257 -0.3535 -0.7530
  569SOL    HW1 1722   2.896   4.225   2.469 -0.7918 -0.8900 -0.4426
  569SOL    HW2 1723   2.940   4.130   2.577  0.4206 -0.5639 -0.6336
  570SOL     OW 1724   3.462   3.311   2.157 -0.4663  0.1774  0.3911
  570SOL    HW1 1725   3.426   3.246   2.216  0.2937 -0.4529  0.1735
  570SOL    HW2 1726   3.469   3.266   2.073  0.6323  0.3504  0.3840
  571SOL     OW 1727   3.656   2.947   1.698  0.1150 -0.6821  0.7846
  571SOL    HW1 1728   3.686   2.875   1.643  0.8225 -0.3344  0.7037
  571SOL    HW2 1729   3.601   2.905   1.765  0.4749 -1.2845  0.7065
  572SOL     OW 1730   0.291   3.167   1.767  0.2410 -0.1316  0.0831
  572SOL    HW1 1731   0.288   3.176   1.862  0.9568  2.0576 -0.0369
  572SOL    HW2 1732   0.202   3.142   1.743  0.2982 -1.7162  1.3712
  573SOL     OW 1733   0.364   3.068   0.279 -0.0084  0.4435  0.1235
  573SOL    HW1 1734   0.277   3.034   0.259  0.2483 -0.2299  0.1348
  573SOL    HW2 1735   0.359   3.092   0.372 -0.0799  0.0700  0.2195
  574SOL     OW 1736   0.589   0.618   1.385 -0.0655 -0.4209 -0.5924
  574SOL    HW1 1737   0.634   0.608   1.301  0.6052 -0.9258 -0.1777
  574SOL    HW2 1738   0.517   0.555   1.382  1.5540 -2.4278  0.2641
  575SOL     OW 1739   3.333   1.016   1.670  0.2479  0.7088  0.2439
  575SOL    HW1 1740   3.266   0.969   1.719  1.2602 -0.0583  0.9237
  575SOL    HW2 1741   3.300   1.106   1.666 -1.6308  0.0250 -0.9428
  576SOL     OW 1742   4.168   2.055   0.466  0.2644  0.1012 -0.5228
  576SOL    HW1 1743   4.100   2.074   0.402 -0.5364 -1.3817 -0.1585
  576SOL    HW2 1744   4.120   2.035   0.547  1.2314  1.3049  0.3855
  577SOL     OW 1745   3.300   3.014   2.080 -0.7481  0.1632 -0.1062
  577SOL    HW1 1746   3.244   2.936   2.076 -1.0083  0.2632  1.2194
  577SOL    HW2 1747   3.329   3.018   2.171 -0.7397  1.6257 -0.1524
  578SOL     OW 1748   0.496   0.692   2.186 -0.4831 -0.4392 -0.5438
  578SOL    HW1 1749   0.482   0.692   2.281 -0.1469 -0.9189 -0.4911
  578SOL    HW2 1750   0.568   0.753   2.173 -0.2350 -0.7109 -0.4449
  579SOL     OW 1751   0.524   4.284   2.144  0.0425 -0.1742  0.4669
  579SOL    HW1 1752   0.456   4.338   2.185  0.1031 -0.4355  0.9197
  579SOL    HW2 1753   0.589   4.347   2.112  0.7369 -0.0104  2.0936
  580SOL     OW 1754   0.838   4.143   1.027  0.2343  0.0408  0.4811
  580SOL    HW1 1755   0.799   4.190   0.954  0.0538  0.6734  0.9708
  580SOL    HW2 1756   0.912   4.199   1.054 -0.0860  0.1355  1.1794
  581SOL     OW 1757   3.350   3.170   2.351 -0.3743 -0.5055 -0.2535
  581SOL    HW1 1758   3.395   3.120   2.419  1.6367  0.6940 -0.6242
  581SOL    HW2 1759   3.314   3.246   2.397  1.0794  0.3625 -0.4884
  582SOL     OW 1760   3.353   3.030   0.447  0.7972 -0.2169 -0.2912
  582SOL    HW1 1761   3.326   3.112   0.405  1.0026  0.3848  0.7067
  582SOL    HW2 1762   3.444   3.046   0.473  0.5416 -0.4104  0.7531
  583SOL     OW 1763   0.798   0.045   0.888 -0.4779 -0.0385 -0.6409
  583SOL    HW1 1764   0.779   0.132   0.924 -1.5135 -0.5783  0.1671
  583SOL    HW2 1765   0.885   0.024   0.922  0.2383  1.1018 -1.6929
  584SOL     OW 1766   2.940   0.360   0.555 -0.2656 -0.4853 -0.3776
  584SOL    HW1 1767   3.012   0.304   0.582 -0.0524 -0.2716 -0.5006
  584SOL    HW2 1768   2.940   0.433   0.618 -0.4709 -0.5633 -0.2849
  585SOL     OW 1769   1.263   1.236   2.884 -0.0244 -0.2141 -0.1379
  585SOL    HW1 1770   1.340   1.194   2.844 -0.6406 -0.5271 -1.0345
  585SOL    HW2 1771   1.273   1.329   2.864  0.7176 -0.0860  0.7805
  586SOL     OW 1772   2.420   1.041   3.090 -0.1677 -0.5491  0.1558
  586SOL    HW1 1773   2.386   0.953   3.075 -1.5367 -0.1289  0.6426
  586SOL    HW2 1774   2.495   1.028   3.148 -0.2658 -1.4061  0.1068
  587SOL     OW 1775   4.025   2.639   0.983  0.3941 -0.2061 -0.2158
  587SOL    HW1 1776   4.007   2.665   0.893  2.0982 -0.0627 -0.5490
  587SOL    HW2 1777   3.962   2.568   1.001 -1.9505  1.6840 -0.4830
  588SOL     OW 1778   3.862   1.012   1.555 -0.0421  0.4117  0.0895
  588SOL    HW1 1779   3.877   1.045   1.644 -0.0574 -0.8454  0.5814
  588SOL    HW2 1780   3.773   1.040   1.534  0.5390  2.1497 -0.2094
  589SOL     OW 1781   0.311   0.712   1.426  0.2862 -0.0119  0.1446
  589SOL    HW1 1782   0.399   0.676   1.436 -0.5080 -2.2735 -0.3915
  589SOL    HW2 1783   0.321   0.781   1.360  1.4286 -1.2833 -1.0854
  590SOL     OW 1784   2.685   0.594   0.190  0.1205 -0.2260 -0.3577
  590SOL    HW1 1785   2.603   0.564   0.150 -1.0580 -1.0959  2.4540
  590SOL    HW2 1786   2.657   0.656   0.257  1.7354 -0.7856  0.8839
  591SOL     OW 1787   0.625   0.870   0.893  0.3267 -0.0277 -0.4294
  591SOL    HW1 1788   0.534   0.846   0.912  1.1891 -2.1588  1.4765
  591SOL    HW2 1789   0.653   0.920   0.970  1.3415 -1.1911 -0.0100
  592SOL     OW 1790   3.033   1.253   2.271 -0.0435 -0.2175  0.2541
  592SOL    HW1 1791   2.988   1.257   2.187 -1.1701  2.5832  0.8634
  592SOL    HW2 1792   2.965   1.228   2.334  0.4310 -0.7625  0.5645
  593SOL     OW 1793   3.609   2.372   2.790 -0.3224  0.2314 -0.6309
  593SOL    HW1 1794   3.698   2.381   2.755 -0.7832  1.7484 -1.5233
  593SOL    HW2 1795   3.600   2.446   2.851  0.4589 -2.3281  2.9084
  594SOL     OW 1796   0.383   0.151   0.614 -0.4801 -0.0302  0.0836
  594SOL    HW1 1797   0.296   0.116   0.595 -0.4713 -0.6659  1.1462
  594SOL    HW2 1798   0.404   0.205   0.537 -1.6226 -0.2053 -0.3786
  595SOL     OW 1799   0.055   4.034   0.413 -0.7676  0.6683  0.5365
  595SOL    HW1 1800   0.001   3.975   0.360  0.0908 -0.3484  0.7523
  595SOL    HW2 1801   0.137   4.042   0.365 -0.6361  1.1713  0.8368
  596SOL     OW 1802   3.417   2.322   3.051 -0.6199  0.3085  0.4403
  596SOL    HW1 1803   3.407   2.416   3.062 -2.0291  0.4245 -1.3484
  596SOL    HW2 1804   3.413   2.308   2.956 -2.0391 -1.6773  0.7288
  597SOL     OW 1805   1.084   1.820   0.663  0.0164 -0.0048 -0.2826
  597SOL    HW1 1806   1.047   1.908   0.665 -0.6662 -0.2825 -0.4028
  597SOL    HW2 1807   1.173   1.830   0.699 -0.3017  0.6117  0.3492
  598SOL     OW 1808   4.314   1.092   2.767  0.5872  0.0143 -0.1714
  598SOL    HW1 1809   4.355   1.153   2.705  1.2535 -0.0396  0.2037
  598SOL    HW2 1810   4.249   1.045   2.715  0.2563  0.8575 -0.5285
  599SOL     OW 1811   1.044   3.977   2.283  0.0561  0.2392 -0.4148
  599SOL    HW1 1812   0.974   4.025   2.328  2.0294  1.7837  1.1782
  599SOL    HW2 1813   1.097   4.044   2.241  0.3447 -0.9441 -2.0530
  600SOL     OW 1814   4.029   3.597   1.710  0.5966 -0.6036 -0.0996
  600SOL    HW1 1815   3.965   3.568   1.645  0.7976 -1.1596 -0.0629
  600SOL    HW2 1816   4.114   3.573   1.672  0.7264 -0.7450  0.2685
  601SOL     OW 1817   1.921   2.333   1.148  0.0762 -0.1588 -0.1937
  601SOL    HW1 1818   1.860   2.342   1.075 -0.1739  0.0509  0.0359
  601SOL    HW2 1819   2.005   2.314   1.107 -0.1598 -0.5386 -0.5084
  602SOL     OW 1820   3.469   1.450   2.647  0.3151  0.2392 -0.0930
  602SOL    HW1 1821   3.460   1.361   2.611  1.1397  0.3122 -0.5080
  602SOL    HW2 1822   3.557   1.451   2.684 -0.3688  0.2999  1.6043
  603SOL     OW 1823   1.042   2.437   1.908 -0.2154  0.1930 -0.0803
  603SOL    HW1 1824   1.107   2.470   1.970 -2.4286  1.3187  1.7853
  603SOL    HW2 1825   1.032   2.344   1.932  0.3643  0.1159 -0.1028
  604SOL     OW 1826   3.240   0.682   1.425 -0.1848  0.3481 -0.0266
  604SOL    HW1 1827   3.226   0.665   1.519  2.2376 -0.2951  0.2735
  604SOL    HW2 1828   3.327   0.722   1.420  0.6830 -1.5911 -2.1562
  605SOL     OW 1829   3.486   2.589   1.514  0.2087  0.1721  0.0342
  605SOL    HW1 1830   3.541   2.568   1.438 -0.8812 -0.3022 -0.6405
  605SOL    HW2 1831   3.400   2.609   1.476 -0.5923 -0.9434  1.1993
  606SOL     OW 1832   2.852   1.336   1.206 -0.2554 -0.7178  0.5710
  606SOL    HW1 1833   2.913   1.262   1.203  0.2064 -0.3560  0.9051
  606SOL    HW2 1834   2.883   1.389   1.279 -0.3069  0.0446  0.0419
  607SOL     OW 1835   0.887   1.116   2.401  0.4349  0.1005 -0.3399
  607SOL    HW1 1836   0.894   1.210   2.417 -1.9869  0.6296 -1.8487
  607SOL    HW2 1837   0.831   1.084   2.473 -0.0788  0.1374 -0.7167
  608SOL     OW 1838   0.302   4.071   0.597  0.5776  0.3229  0.4277
  608SOL    HW1 1839   0.301   4.152   0.546  1.0826 -0.3153 -0.6370
  608SOL    HW2 1840   0.320   4.003   0.533  0.6007 -0.5892  1.3768
  609SOL     OW 1841   0.408   0.720   0.899 -0.2288  0.3955 -0.0947
  609SOL    HW1 1842   0.457   0.638   0.891 -1.2539 -0.0424 -4.7172
  609SOL    HW2 1843   0.319   0.693   0.920 -0.4016  0.3533 -0.8552
  610SOL     OW 1844   0.054   3.419   2.864  0.0587  0.1561 -0.0184
  610SOL    HW1 1845   0.120   3.404   2.931  0.6917  2.1925 -0.1190
  610SOL    HW2 1846  -0.013   3.473   2.906  0.2856  1.1599 -0.8858
  611SOL     OW 1847   4.060   0.261   1.010 -0.8540 -0.5186  0.0461
  611SOL    HW1 1848   3.991   0.221   0.957 -0.7935 -0.5690  0.0047
  611SOL    HW2 1849   4.139   0.211   0.989 -0.8191 -0.5060  0.1457
  612SOL     OW 1850   0.224   0.185   2.493  0.3979  0.6956 -0.2796
  612SOL    HW1 1851   0.292   0.134   2.537  1.0022  0.7526 -1.1143
  612SOL    HW2 1852   0.142   0.152   2.528  0.6800 -1.8681 -1.8067
  613SOL     OW 1853   2.377   0.096   2.796 -0.0125 -0.4026  0.1640
  613SOL    HW1 1854   2.315   0.169   2.793  0.5089  0.0181 -0.6144
  613SOL    HW2 1855   2.461   0.134   2.772  0.5506 -0.9843  1.1608
  614SOL     OW 1856   2.641   1.719   2.584 -0.0268 -0.3417  0.3264
  614SOL    HW1 1857   2.603   1.726   2.497 -0.3329  0.2835  0.5041
  614SOL    HW2 1858   2.736   1.721   2.569  0.0217 -2.7145 -0.1920
  615SOL     OW 1859   3.221   3.579   1.420 -0.2453 -0.2962 -1.2513
  615SOL    HW1 1860   3.215   3.613   1.509  2.3379 -2.4406 -0.1198
  615SOL    HW2 1861   3.208   3.656   1.364 -2.8316  0.9690  0.8603
  616SOL     OW 1862   0.028   1.025   2.359  0.0767  0.3968  0.0229
  616SOL    HW1 1863   0.084   1.037   2.283  1.4085  0.5560  0.9832
  616SOL    HW2 1864   0.009   0.931   2.361  1.0598  0.1860  0.1616
  617SOL     OW 1865   2.081   0.127   2.680 -0.3304 -0.4502  0.2020
  617SOL    HW1 1866   2.023   0.106   2.607 -0.4137  0.6412 -0.0744
  617SOL    HW2 1867   2.024   0.127   2.757 -1.0135  1.7555 -0.2181
  618SOL     OW 1868   1.150   0.259   1.495 -0.3087  0.5524  0.3236
  618SOL    HW1 1869   1.239   0.262   1.529  0.1779  0.1172 -0.8500
  618SOL    HW2 1870   1.134   0.345   1.458  0.5474 -0.0708 -1.6240
  619SOL     OW 1871   3.099   1.205   1.057 -0.7432  0.6420  0.2472
  619SOL    HW1 1872   3.057   1.153   0.989 -1.8521 -0.6177  1.8031
  619SOL    HW2 1873   3.188   1.170   1.063 -0.9741  0.0335  0.1684
  620SOL     OW 1874   0.043   3.281   0.375  0.4433 -0.3219 -0.3465
  620SOL    HW1 1875   0.087   3.364   0.393  0.3761 -0.6921  1.7636
  620SOL    HW2 1876   0.053   3.269   0.280  2.9591  0.6685 -0.2936
  621SOL     OW 1877   3.454   1.976   2.184  0.7265 -0.1044  0.4222
  621SOL    HW1 1878   3.515   2.046   2.207  0.5487 -0.1670  1.0844
  621SOL    HW2 1879   3.397   1.967   2.260 -0.7771  0.6514 -0.5627
  622SOL     OW 1880   2.906   2.854   1.464 -0.4647  0.2626  0.3014
  622SOL    HW1 1881   2.859   2.882   1.542  2.3441  0.8006  1.9422
  622SOL    HW2 1882   2.968   2.925   1.446 -0.3535 -0.2995 -1.8516
  623SOL     OW 1883   3.419   1.130   2.057  0.2050 -0.0920 -0.1136
  623SOL    HW1 1884   3.426   1.213   2.009 -0.8785  0.0492 -0.0635
  623SOL    HW2 1885   3.458   1.065   2.000 -1.1932  0.0503 -1.2963
  624SOL     OW 1886   2.895   3.309   2.441  0.4320  0.1094  0.0175
  624SOL    HW1 1887   2.905   3.403   2.431  3.4351 -0.1211  0.1051
  624SOL    HW2 1888   2.899   3.294   2.536 -1.8413 -0.0355  0.1612
  625SOL     OW 1889   1.995   0.290   0.744 -0.4120 -0.1560  0.1606
  625SOL    HW1 1890   2.052   0.238   0.686  0.9479  0.4499  0.9009
  625SOL    HW2 1891   1.994   0.377   0.705  0.2555  0.1733  0.8388
  626SOL     OW 1892   1.487   1.429   2.325 -0.0748 -0.1299 -0.3043
  626SOL    HW1 1893   1.467   1.519   2.352 -0.4308 -0.5153  0.7761
  626SOL    HW2 1894   1.572   1.410   2.364  0.7657  0.2585 -1.8626
  627SOL     OW 1895   2.391   1.466   2.068  0.2249 -0.0627  0.6993
  627SOL    HW1 1896   2.296   1.464   2.060  0.2502 -0.6691  0.5535
  627SOL    HW2 1897   2.423   1.427   1.987  0.6638  2.3016 -0.3748
  628SOL     OW 1898   3.061   0.518   2.452  0.2236  0.4137  0.0162
  628SOL    HW1 1899   3.070   0.536   2.358  0.4497 -1.3484 -0.3227
  628SOL    HW2 1900   3.128   0.452   2.470 -1.5413 -1.2290  0.8306
  629SOL     OW 1901   0.284   2.612   1.762 -0.0847 -0.2204  0.1886
  629SOL    HW1 1902   0.379   2.617   1.766 -0.1548  2.1738  0.0734
  629SOL    HW2 1903   0.256   2.602   1.853  0.2360  0.3555  0.3511
  630SOL     OW 1904   0.333   3.711   0.215 -0.7149 -0.0639  0.4422
  630SOL    HW1 1905   0.378   3.715   0.131 -2.4009  0.6761 -0.4987
  630SOL    HW2 1906   0.289   3.626   0.215 -1.7042  0.4163 -0.0291
  631SOL     OW 1907   0.270   1.656   1.944 -0.4213 -0.5255  0.0023
  631SOL    HW1 1908   0.283   1.608   1.862  1.4843  1.5757 -1.0431
  631SOL    HW2 1909   0.346   1.632   1.998  0.0743  0.5647 -0.1818
  632SOL     OW 1910   0.752   0.940   2.893  0.1358 -0.0751 -0.1519
  632SOL    HW1 1911   0.696   0.942   2.815 -0.7692 -0.7716  0.4567
  632SOL    HW2 1912   0.834   0.901   2.863  0.7893  2.0356 -1.3382
  633SOL     OW 1913   0.348   4.365   2.618  0.2181 -0.4083 -0.1317
  633SOL    HW1 1914   0.429   4.410   2.646  0.0773  0.2961 -0.8179
  633SOL    HW2 1915   0.377   4.302   2.553  0.0778  0.8603 -1.4821
  634SOL     OW 1916   1.772   0.320   2.392  0.5465  0.6479  0.0304
  634SOL    HW1 1917   1.867   0.331   2.396  0.8583 -1.7895  1.5022
  634SOL    HW2 1918   1.752   0.256   2.461 -2.3640  2.0900  0.6886
  635SOL     OW 1919   1.125   2.271   0.075  0.2930  0.6715  0.6453
  635SOL    HW1 1920   1.055   2.208   0.092  0.7536 -0.1314 -0.2981
  635SOL    HW2 1921   1.119   2.334   0.147  0.0976 -0.7103  1.8980
  636SOL     OW 1922   2.977   1.773   0.406 -0.3879 -0.5278  0.3085
  636SOL    HW1 1923   3.072   1.772   0.394  0.0656  4.9136  0.5519
  636SOL    HW2 1924   2.964   1.742   0.496  1.2976 -0.4149  0.6390
  637SOL     OW 1925   2.872   0.329   0.061 -0.4000 -0.6267  0.0625
  637SOL    HW1 1926   2.879   0.425   0.055 -0.7910 -0.5888  0.1356
  637SOL    HW2 1927   2.795   0.315   0.116 -0.5572 -0.9854 -0.2470
  638SOL     OW 1928   1.686   1.526   0.452 -0.0368  0.1683  0.0555
  638SOL    HW1 1929   1.698   1.611   0.409 -1.5870 -0.7277 -2.3249
  638SOL    HW2 1930   1.617   1.542   0.517 -1.0445  0.5476 -1.0754
  639SOL     OW 1931   3.563   0.310   1.537 -0.4132 -0.5818 -0.3327
  639SOL    HW1 1932   3.641   0.311   1.592 -0.2074  2.3687 -0.4885
  639SOL    HW2 1933   3.505   0.375   1.577 -0.5928  1.0807 -3.0255
  640SOL     OW 1934   3.643   1.672   0.217 -0.4668 -0.1214 -0.1886
  640SOL    HW1 1935   3.646   1.587   0.174  0.2961 -1.1400  1.7798
  640SOL    HW2 1936   3.612   1.732   0.149  0.9230 -1.5718 -2.2103
  641SOL     OW 1937   3.438   1.201   2.574  0.4358  0.3828  0.1111
  641SOL    HW1 1938   3.526   1.164   2.566  0.1524 -0.1210 -0.9271
  641SOL    HW2 1939   3.394   1.175   2.492 -0.8923  0.0385  0.9064
  642SOL     OW 1940   0.624   3.352   0.865  0.8774  0.4551  0.1177
  642SOL    HW1 1941   0.636   3.350   0.770  1.9001  1.3009  0.2063
  642SOL    HW2 1942   0.532   3.332   0.878  0.8328 -0.1949 -1.0224
  643SOL     OW 1943   0.623   3.591   0.267 -0.0066 -0.6367  0.9049
  643SOL    HW1 1944   0.594   3.682   0.261  0.9297 -0.2809  1.4420
  643SOL    HW2 1945   0.658   3.571   0.180  1.8504  0.2874  1.3709
  644SOL     OW 1946   3.500   4.352   2.198  0.2791  0.1935 -0.5898
  644SOL    HW1 1947   3.498   4.430   2.143 -3.0928  0.7395  0.0861
  644SOL    HW2 1948   3.471   4.382   2.284  0.6677 -1.4976  0.1832
  645SOL     OW 1949   2.025   2.416   2.483  0.0778 -0.5867 -0.5461
  645SOL    HW1 1950   1.948   2.363   2.501 -0.5028  0.7141  1.0001
  645SOL    HW2 1951   2.099   2.361   2.509 -0.4223 -1.2578 -0.5423
  646SOL     OW 1952   2.685   0.698   2.435  0.5367 -0.0614  0.5359
  646SOL    HW1 1953   2.715   0.739   2.516 -1.2156  0.0140  1.1753
  646SOL    HW2 1954   2.594   0.725   2.425  0.6329 -0.2658 -1.3524
  647SOL     OW 1955   1.540   0.410   1.220  0.4842  0.1117  0.5127
  647SOL    HW1 1956   1.460   0.438   1.177 -0.6596  1.0941  3.0697
  647SOL    HW2 1957   1.610   0.437   1.161 -0.9215  2.4368 -0.2102
  648SOL     OW 1958   1.604   2.905   1.017 -0.3802 -0.1372 -0.1988
  648SOL    HW1 1959   1.545   2.923   1.090 -0.8883  0.3146 -0.7043
  648SOL    HW2 1960   1.551   2.851   0.958 -0.5716  0.9186 -1.0272
  649SOL     OW 1961   2.937   3.030   0.070 -0.3463 -0.0427  0.7310
  649SOL    HW1 1962   2.941   3.109   0.124  0.2925 -0.2826  1.0449
  649SOL    HW2 1963   2.930   3.063  -0.019  0.1531  0.3767  0.8419
  650SOL     OW 1964   1.283   2.979   2.587 -0.5920 -0.1684  0.2730
  650SOL    HW1 1965   1.314   3.020   2.668 -0.1124 -2.7096  1.4729
  650SOL    HW2 1966   1.218   3.040   2.553 -0.0672  1.4725  2.0253
  651SOL     OW 1967   1.701   3.618   1.434  0.4044 -0.3123 -0.0090
  651SOL    HW1 1968   1.687   3.710   1.457  2.2946 -0.2890  1.3099
  651SOL    HW2 1969   1.795   3.612   1.416  0.3716 -2.0376  0.2317
  652SOL     OW 1970   0.896   2.694   0.467 -0.5700 -0.4027 -0.4563
  652SOL    HW1 1971   0.811   2.660   0.496 -1.9279 -0.3415 -3.8580
  652SOL    HW2 1972   0.874   2.755   0.396  2.2729  0.8392 -0.3784
  653SOL     OW 1973   0.029   1.710   2.070 -0.1527  0.0008 -0.1597
  653SOL    HW1 1974   0.028   1.664   2.154  0.9889  2.3453  1.2725
  653SOL    HW2 1975   0.120   1.706   2.042  0.4257  2.6922  0.9334
  654SOL     OW 1976   1.518   2.189   3.074 -0.0654 -0.3567  0.3695
  654SOL    HW1 1977   1.587   2.152   3.019 -0.5232  1.0567 -1.2441
  654SOL    HW2 1978   1.529   2.147   3.159  1.4445 -1.7118 -0.4585
  655SOL     OW 1979   2.465   0.983   1.004 -0.2351  0.6498  0.3790
  655SOL    HW1 1980   2.420   1.067   0.997 -0.3325  0.7159  1.5456
  655SOL    HW2 1981   2.408   0.930   1.060  0.3879  0.2072  0.6044
  656SOL     OW 1982   3.392   2.765   2.693  0.7203 -0.4229  0.8070
  656SOL    HW1 1983   3.345   2.757   2.776 -0.7759 -0.7070 -0.0372
  656SOL    HW2 1984   3.339   2.825   2.641  0.8170 -1.4173 -0.4986
  657SOL     OW 1985   3.841   0.267   2.778  0.3668  0.2436  0.3542
  657SOL    HW1 1986   3.835   0.172   2.781  2.1842  0.0984  0.7508
  657SOL    HW2 1987   3.798   0.297   2.858  0.3596 -0.2747  0.5443
  658SOL     OW 1988   3.636   0.288   0.625 -0.3780  0.1358  0.1345
  658SOL    HW1 1989   3.636   0.245   0.540 -2.8872  1.5273 -0.6766
  658SOL    HW2 1990   3.546   0.277   0.657  0.5309 -0.4648  2.7072
  659SOL     OW 1991   2.616   0.216   0.774  0.3812 -0.0733 -0.3047
  659SOL    HW1 1992   2.584   0.255   0.693 -0.2522  3.6756  1.5650
  659SOL    HW2 1993   2.537   0.203   0.827  0.9453 -0.9329  0.3491
  660SOL     OW 1994   1.499   1.136   0.428  0.6049 -0.2165 -0.0072
  660SOL    HW1 1995   1.447   1.058   0.411 -0.1654  0.6538 -1.9272
  660SOL    HW2 1996   1.590   1.107   0.422  0.3390 -1.0905  0.0780
  661SOL     OW 1997   3.110   1.263   1.415 -0.7750  0.3211  0.1683
  661SOL    HW1 1998   3.112   1.331   1.481  0.8531 -1.6819  2.3497
  661SOL    HW2 1999   3.171   1.293   1.347  0.3478  0.7875  1.3605
  662SOL     OW 2000   3.254   3.163   3.003 -0.1840 -0.2627  0.4269
  662SOL    HW1 2001   3.177   3.147   3.058 -1.0811  0.4357 -0.5903
  662SOL    HW2 2002   3.277   3.254   3.019  0.1581 -0.3389  0.3781
  663SOL     OW 2003   2.679   1.802   0.998 -0.1158 -0.2892 -0.0072
  663SOL    HW1 2004   2.683   1.864   0.925 -0.5618  0.7338  0.8138
  663SOL    HW2 2005   2.588   1.771   0.997  0.2085 -1.2545 -0.6631
  664SOL     OW 2006   2.327   1.733   3.092  0.3491 -0.3540 -0.2109
  664SOL    HW1 2007   2.325   1.650   3.044 -0.5515 -1.2165  1.2491
  664SOL    HW2 2008   2.277   1.716   3.172 -0.3564  1.7733 -0.1382
  665SOL     OW 2009   1.108   3.383   1.399 -0.1577  0.4947  0.2904
  665SOL    HW1 2010   1.117   3.433   1.318 -0.8882 -0.5492 -0.4609
  665SOL    HW2 2011   1.046   3.314   1.378 -0.2379  0.1002  1.7045
  666SOL     OW 2012   2.851   2.831   0.469 -0.0068 -0.4181  0.1401
  666SOL    HW1 2013   2.780   2.844   0.405  0.5543 -0.6281 -0.5385
  666SOL    HW2 2014   2.866   2.737   0.469  0.6509 -0.3201 -0.1445
  667SOL     OW 2015   2.109   4.238   0.842  0.3549 -0.4441  0.3998
  667SOL    HW1 2016   2.068   4.324   0.849 -1.0794 -0.8226 -1.9207
  667SOL    HW2 2017   2.087   4.209   0.753  2.8170 -2.2128  0.2723
  668SOL     OW 2018   1.239   3.946   2.474 -0.3733 -0.4455 -0.1065
  668SOL    HW1 2019   1.217   4.033   2.509  0.3865 -0.5060  0.5555
  668SOL    HW2 2020   1.169   3.927   2.412  0.1854  1.2736 -1.3695
  669SOL     OW 2021   1.645   1.401   1.200 -0.3369 -0.5946  0.6811
  669SOL    HW1 2022   1.601   1.381   1.118 -1.1253  0.2021  0.8945
  669SOL    HW2 2023   1.721   1.343   1.202  1.6799  1.6234 -2.2332
  670SOL     OW 2024   2.464   0.435   2.174 -0.7812 -0.1256 -0.0143
  670SOL    HW1 2025   2.407   0.510   2.157 -1.8196 -0.1310  2.7548
  670SOL    HW2 2026   2.528   0.436   2.103 -0.2751  3.8295  0.2553
  671SOL     OW 2027   1.300   2.098   1.350  0.2198 -0.1570  0.3223
  671SOL    HW1 2028   1.381   2.048   1.342 -0.9922 -2.0246 -1.4633
  671SOL    HW2 2029   1.324   2.177   1.398  2.8536 -1.1173  0.7116
  672SOL     OW 2030   2.036   4.030   1.353  0.1682  0.3680 -0.2529
  672SOL    HW1 2031   2.129   4.030   1.328 -0.1235 -0.3481 -1.4353
  672SOL    HW2 2032   2.031   3.972   1.428  1.0148  2.2321  1.3306
  673SOL     OW 2033   3.393   1.932   0.494 -0.0406  0.3602 -0.0207
  673SOL    HW1 2034   3.406   1.940   0.399 -0.1549  0.2232 -0.0478
  673SOL    HW2 2035   3.389   2.022   0.525  1.6340  0.4394  0.0817
  674SOL     OW 2036   0.721   0.052   1.996  0.2873  0.1072 -0.4849
  674SOL    HW1 2037   0.796   0.082   1.946 -0.9255 -0.4545 -2.7783
  674SOL    HW2 2038   0.653   0.118   1.981  0.6939  1.5625  2.9741
  675SOL     OW 2039   2.711   1.989   0.811 -0.1832 -0.2146 -0.3289
  675SOL    HW1 2040   2.646   2.053   0.784 -0.3765  0.0958  0.8185
  675SOL    HW2 2041   2.788   2.008   0.758 -0.6764  0.1093 -0.9272
  676SOL     OW 2042   2.200   0.119   1.187  0.1737 -0.2194 -0.2002
  676SOL    HW1 2043   2.117   0.078   1.165  0.0140  0.4543 -0.8791
  676SOL    HW2 2044   2.176   0.198   1.236  0.4532 -0.5156  0.4332
  677SOL     OW 2045   1.194   3.513   1.123 -0.1100  0.0461  0.3137
  677SOL    HW1 2046   1.224   3.435   1.076 -2.4165 -1.3599  0.9952
  677SOL    HW2 2047   1.140   3.560   1.061 -0.6224 -0.1585  0.5984
  678SOL     OW 2048   0.933   4.155   1.543 -0.4423 -0.8735 -0.1713
  678SOL    HW1 2049   0.947   4.240   1.583 -1.1108 -0.0019 -1.7072
  678SOL    HW2 2050   0.843   4.131   1.569 -1.5625  0.5164 -2.4611
  679SOL     OW 2051   1.922   0.443   2.966 -0.0750  0.1301  0.1602
  679SOL    HW1 2052   1.938   0.372   2.904 -0.7031 -1.0848  1.3321
  679SOL    HW2 2053   1.960   0.412   3.048 -1.1513  0.7511  0.9193
  680SOL     OW 2054   4.322   3.177   2.559 -0.2399 -0.0461  0.3717
  680SOL    HW1 2055   4.236   3.175   2.600 -0.8247 -1.4934 -0.8557
  680SOL    HW2 2056   4.380   3.135   2.623 -1.3690 -3.4007 -0.6056
  681SOL     OW 2057   1.835   3.455   2.943 -0.4410 -0.4508 -0.3826
  681SOL    HW1 2058   1.913   3.450   2.888  0.0359  0.4845  0.1796
  681SOL    HW2 2059   1.797   3.541   2.923  0.5739  0.5690  1.7916
  682SOL     OW 2060   1.927   0.814   2.878  0.0840 -0.3518 -0.4891
  682SOL    HW1 2061   2.022   0.804   2.870  0.2127  0.4834 -0.1213
  682SOL    HW2 2062   1.903   0.879   2.811 -0.1511 -0.2068 -0.2705
  683SOL     OW 2063   0.556   1.996   2.425  0.3311  0.1937 -0.3661
  683SOL    HW1 2064   0.492   2.045   2.475  0.5139  0.5976 -0.5267
  683SOL    HW2 2065   0.504   1.937   2.370  0.0895 -2.8124  2.7274
  684SOL     OW 2066   3.663   1.693   1.810 -0.3437  0.0307  0.1767
  684SOL    HW1 2067   3.590   1.749   1.838 -0.1511 -0.2911  1.4136
  684SOL    HW2 2068   3.624   1.634   1.746 -0.3094  2.2194 -1.9848
  685SOL     OW 2069   1.889   1.366   0.461 -0.2148 -0.2072 -0.2728
  685SOL    HW1 2070   1.916   1.351   0.371  2.1268  0.3425  0.2666
  685SOL    HW2 2071   1.819   1.431   0.455 -0.7488 -0.8708 -1.7062
  686SOL     OW 2072   0.509   2.860   0.666  0.2404  0.4841  0.1463
  686SOL    HW1 2073   0.448   2.930   0.689  0.6077  2.3798 -3.8107
  686SOL    HW2 2074   0.575   2.861   0.735 -1.7859  1.4028  2.1825
  687SOL     OW 2075   2.564   1.869   0.028  0.6863  0.1796 -0.1535
  687SOL    HW1 2076   2.627   1.914  -0.028  1.0940 -0.7607 -0.4688
  687SOL    HW2 2077   2.584   1.776   0.016 -1.3127 -0.1923 -0.9213
  688SOL     OW 2078   3.590   0.955   1.887 -0.1720 -0.6430 -0.2905
  688SOL    HW1 2079   3.615   0.866   1.912 -0.1889 -0.4693  0.3577
  688SOL    HW2 2080   3.559   0.946   1.796  1.4570 -0.9896 -0.8462
  689SOL     OW 2081   2.348   3.110   2.644 -0.1169 -0.1643 -0.4534
  689SOL    HW1 2082   2.272   3.117   2.586  1.1076  1.1175 -2.0098
  689SOL    HW2 2083   2.368   3.016   2.645 -0.7755 -0.3309 -1.3213
  690SOL     OW 2084   3.233   2.970   1.202  0.4625 -0.0779 -0.2499
  690SOL    HW1 2085   3.285   3.022   1.264  0.6284 -0.3521 -0.1566
  690SOL    HW2 2086   3.208   3.033   1.134  0.9459  0.0529 -0.3117
  691SOL     OW 2087   1.470   4.046   1.552  0.7448 -0.5635  0.0751
  691SOL    HW1 2088   1.498   4.100   1.627 -1.0876  0.9801 -0.2658
  691SOL    HW2 2089   1.375   4.046   1.557  0.5876 -0.7323 -2.0426
  692SOL     OW 2090   0.857   3.888   2.035 -0.7109 -0.6623 -0.2921
  692SOL    HW1 2091   0.790   3.915   1.972  0.4030  2.3488 -0.3113
  692SOL    HW2 2092   0.882   3.968   2.081  1.9647 -1.8906  0.6187
  693SOL     OW 2093   0.886   1.891   1.194  0.0898  0.5003 -0.1325
  693SOL    HW1 2094   0.811   1.835   1.178  0.6170 -0.4928  0.7589
  693SOL    HW2 2095   0.934   1.892   1.111  1.2458 -2.2192  0.4103
  694SOL     OW 2096   1.883   1.716   0.732  0.3423 -0.1551 -0.2746
  694SOL    HW1 2097   1.812   1.772   0.701  0.5647  0.1444 -0.2409
  694SOL    HW2 2098   1.858   1.694   0.822  0.3702  0.0803 -0.2081
  695SOL     OW 2099   3.254   1.775   1.710 -0.1284  0.4630 -0.1666
  695SOL    HW1 2100   3.313   1.763   1.785  0.3533 -0.5053 -0.6873
  695SOL    HW2 2101   3.177   1.818   1.748 -0.1317 -0.5155  1.0126
  696SOL     OW 2102   0.774   2.146   1.253  0.2196  0.2803 -0.0767
  696SOL    HW1 2103   0.685   2.151   1.288 -0.1770 -0.1631 -0.9820
  696SOL    HW2 2104   0.798   2.054   1.262  0.2591  0.2359 -0.6022
  697SOL     OW 2105   3.045   4.191   0.776 -0.2128  0.1805  0.1622
  697SOL    HW1 2106   3.025   4.188   0.870  0.4690  0.2386  0.3145
  697SOL    HW2 2107   2.960   4.180   0.733 -0.6143  0.8065  0.7873
  698SOL     OW 2108   1.573   1.803   2.776 -0.0601 -1.0945  0.5284
  698SOL    HW1 2109   1.640   1.834   2.715  2.3809 -2.5800  2.2991
  698SOL    HW2 2110   1.528   1.732   2.729 -0.6782  0.0937 -0.7712
  699SOL     OW 2111   1.958   1.869   2.831  0.4647 -0.0111  0.3393
  699SOL    HW1 2112   2.023   1.883   2.900  0.4193  1.6719  0.0829
  699SOL    HW2 2113   1.977   1.938   2.766 -0.5105 -0.5478 -0.5459
  700SOL     OW 2114   1.440   0.175   2.819  0.0747  0.3106  0.5119
  700SOL    HW1 2115   1.347   0.167   2.798 -0.0693  2.3622  0.0989
  700SOL    HW2 2116   1.443   0.175   2.914 -0.4126  0.6016  0.5340
  701SOL     OW 2117   0.736   0.254   1.091  0.3094 -0.2000 -0.7905
  701SOL    HW1 2118   0.708   0.323   1.151 -2.7140 -1.6600 -0.3285
  701SOL    HW2 2119   0.746   0.176   1.146 -0.2879 -1.0290 -1.8125
  702SOL     OW 2120   2.841   0.630   0.620  0.2871 -0.0786 -0.0066
  702SOL    HW1 2121   2.915   0.658   0.673 -0.8701  2.8175  0.2328
  702SOL    HW2 2122   2.764   0.657   0.670 -0.8793 -0.1570 -1.6741
  703SOL     OW 2123   2.349   3.378   1.201 -0.6993 -0.1785  0.3339
  703SOL    HW1 2124   2.281   3.335   1.150  0.3656 -0.6216 -0.7439
  703SOL    HW2 2125   2.397   3.432   1.138  0.6354 -0.7227  0.8407
  704SOL     OW 2126   1.955   1.200   2.262 -0.3111  0.0620 -0.0918
  704SOL    HW1 2127   1.869   1.165   2.284 -0.3400  0.0039 -0.3011
  704SOL    HW2 2128   1.949   1.225   2.170  0.2027 -0.8567 -0.3891
  705SOL     OW 2129   1.121   2.020   2.495 -0.0654 -0.0186 -0.0797
  705SOL    HW1 2130   1.140   2.102   2.540  0.9017  0.3548 -1.1004
  705SOL    HW2 2131   1.043   1.986   2.538 -0.0893  1.0934  0.8091
  706SOL     OW 2132   0.386   2.736   2.519  0.0704  0.2196  0.0544
  706SOL    HW1 2133   0.305   2.690   2.542  0.2331  0.4410  1.1198
  706SOL    HW2 2134   0.450   2.666   2.505 -0.3250  0.0402 -0.9049
  707SOL     OW 2135   1.100   0.251   1.081 -0.7750  0.4469  0.1238
  707SOL    HW1 2136   1.018   0.296   1.101 -1.8732 -0.3051 -2.3939
  707SOL    HW2 2137   1.074   0.163   1.055  0.4911  0.9109 -3.2358
  708SOL     OW 2138   4.367   0.057   2.565 -0.0583 -0.0493 -0.2609
  708SOL    HW1 2139   4.296   0.085   2.623  0.4242 -1.0095  0.8345
  708SOL    HW2 2140   4.406  -0.019   2.609  0.2484 -0.8998 -1.9184
  709SOL     OW 2141   4.040   2.306   0.107  0.6653 -0.1074  0.0389
  709SOL    HW1 2142   4.098   2.250   0.159 -0.5972 -1.2292  0.3114
  709SOL    HW2 2143   3.952   2.277   0.131 -0.0104  1.2446 -0.6836
  710SOL     OW 2144   0.905   1.972   2.790 -0.0545  0.3881  0.1560
  710SOL    HW1 2145   0.829   2.013   2.749 -0.1326  0.4711  0.3826
  710SOL    HW2 2146   0.881   1.964   2.882 -0.9531 -2.2227 -0.2337
  711SOL     OW 2147   1.012   0.145   2.564  0.7899  0.3291  0.2428
  711SOL    HW1 2148   0.939   0.082   2.559  1.3626 -0.4562  1.3410
  711SOL    HW2 2149   1.076   0.113   2.501  1.1792 -0.3581  0.9613
  712SOL     OW 2150   3.767   0.032   2.820  0.5930  0.4057 -0.0039
  712SOL    HW1 2151   3.810  -0.039   2.773 -0.8002 -0.0467 -0.6679
  712SOL    HW2 2152   3.719  -0.011   2.891 -0.0023  0.6980 -0.2156
  713SOL     OW 2153   0.444   0.234   0.879  0.8068  0.0311 -0.0494
  713SOL    HW1 2154   0.452   0.150   0.834  0.2327  0.6791 -1.4268
  713SOL    HW2 2155   0.369   0.277   0.836  0.4460  0.8309  1.3100
  714SOL     OW 2156   0.951   0.149   1.665  0.1393  0.1630  0.0533
  714SOL    HW1 2157   0.944   0.240   1.692  0.5489 -0.3579  2.0461
  714SOL    HW2 2158   1.011   0.150   1.590  0.7531  1.4354  0.5440
  715SOL     OW 2159   1.681   4.094   2.578 -0.3879 -0.3600  0.4068
  715SOL    HW1 2160   1.743   4.161   2.549 -0.5990 -0.4323 -0.2192
  715SOL    HW2 2161   1.713   4.069   2.664 -0.1358  0.3353  0.5285
  716SOL     OW 2162   2.351   0.822   0.739  0.6030 -0.4275 -0.1529
  716SOL    HW1 2163   2.258   0.807   0.754  0.0477  1.7586 -1.0363
  716SOL    HW2 2164   2.387   0.845   0.825 -0.0246  0.2572 -0.0654
  717SOL     OW 2165   0.157   0.637   0.968 -0.2308  0.1935  0.1310
  717SOL    HW1 2166   0.205   0.559   0.996  0.6252  1.2854  1.8742
  717SOL    HW2 2167   0.071   0.604   0.943  1.1013 -1.7286 -2.3868
  718SOL     OW 2168   1.917   3.605   1.633  0.0584 -0.3879 -0.4239
  718SOL    HW1 2169   1.889   3.515   1.620  0.8295 -0.3419 -2.8690
  718SOL    HW2 2170   1.928   3.613   1.728 -1.4919 -2.3791 -0.0034
  719SOL     OW 2171   3.872   4.192   3.045  0.5395 -0.2715 -0.5468
  719SOL    HW1 2172   3.957   4.148   3.041  1.1867  0.9003 -0.2275
  719SOL    HW2 2173   3.891   4.277   3.086 -0.7752  0.0419 -0.5377
  720SOL     OW 2174   3.401   0.255   0.744  0.0299  0.3100 -0.0074
  720SOL    HW1 2175   3.407   0.299   0.829 -1.2315 -3.1175  2.0697
  720SOL    HW2 2176   3.315   0.281   0.709  1.4871  3.5871 -1.5619
  721SOL     OW 2177   0.308   0.208   2.975 -0.3704  0.5879 -0.4285
  721SOL    HW1 2178   0.316   0.271   2.903  2.0867 -0.0142 -0.7563
  721SOL    HW2 2179   0.377   0.233   3.036 -0.6464 -0.5929  0.3867
  722SOL     OW 2180   2.487   3.392   1.805  0.4725 -0.7985 -0.4572
  722SOL    HW1 2181   2.574   3.378   1.768  0.6687  0.3979 -0.4977
  722SOL    HW2 2182   2.432   3.411   1.729 -0.0993 -2.6359 -0.5573
  723SOL     OW 2183   3.896   3.428   2.153  0.4279 -0.3173 -0.4674
  723SOL    HW1 2184   3.886   3.439   2.059  0.8383 -0.3200 -0.5159
  723SOL    HW2 2185   3.986   3.397   2.164  0.2616 -0.6746 -0.1028
  724SOL     OW 2186   4.133   3.716   0.115  0.4891  0.0705  0.0485
  724SOL    HW1 2187   4.075   3.764   0.056 -0.9989 -2.8899 -1.1521
  724SOL    HW2 2188   4.116   3.752   0.202 -0.1020  2.0071 -0.8337
  725SOL     OW 2189   2.132   1.882   0.255 -0.1471 -0.3415 -0.1863
  725SOL    HW1 2190   2.176   1.894   0.339 -0.2085  2.3498 -0.4420
  725SOL    HW2 2191   2.086   1.965   0.241 -2.0060 -1.5666 -1.8284
  726SOL     OW 2192   1.222   4.153   2.210  0.5920 -0.2176  0.0551
  726SOL    HW1 2193   1.307   4.137   2.250  0.0394 -1.1541  0.8733
  726SOL    HW2 2194   1.237   4.136   2.117  1.3421 -0.1461  0.1495
  727SOL     OW 2195   1.375   1.997   0.924  0.7196 -0.3445  0.3595
  727SOL    HW1 2196   1.340   2.060   0.986 -0.1240  1.2786 -1.6360
  727SOL    HW2 2197   1.423   2.050   0.860  0.1449 -1.6905 -1.2820
  728SOL     OW 2198   0.934   1.624   1.962  0.0907  0.2325  0.1774
  728SOL    HW1 2199   0.944   1.719   1.974 -0.0338  0.3940 -0.9013
  728SOL    HW2 2200   0.850   1.603   2.003 -0.7286  0.8968 -1.1016
  729SOL     OW 2201   0.761   3.179   0.321  0.7484 -0.0946 -0.0583
  729SOL    HW1 2202   0.735   3.101   0.371  1.1184  0.5000  1.1013
  729SOL    HW2 2203   0.761   3.150   0.230  1.0808 -1.5119  0.3648
  730SOL     OW 2204   2.500   3.884   0.448 -0.4740 -0.0269 -0.1140
  730SOL    HW1 2205   2.521   3.927   0.531  0.6619  0.5444 -0.6802
  730SOL    HW2 2206   2.405   3.897   0.438 -1.0774 -2.0354  2.1468
  731SOL     OW 2207   4.245   2.962   2.430 -0.1085 -0.0828 -0.1913
  731SOL    HW1 2208   4.253   3.044   2.479  0.3514 -0.1540 -0.1434
  731SOL    HW2 2209   4.335   2.933   2.417 -0.2019  0.0882 -1.3401
  732SOL     OW 2210   3.388   1.942   2.675  0.1154  0.0018 -0.3674
  732SOL    HW1 2211   3.299   1.972   2.694 -0.3823 -1.2717 -0.5323
  732SOL    HW2 2212   3.445   2.008   2.713 -0.9086  1.0768 -0.6647
  733SOL     OW 2213   2.082   2.109   1.734 -0.1904  0.2496  0.6383
  733SOL    HW1 2214   2.010   2.170   1.725  0.1702  0.4730 -1.2077
  733SOL    HW2 2215   2.108   2.089   1.644  0.8479 -1.2518  1.2248
  734SOL     OW 2216   1.859   0.907   2.046 -0.7984  0.2354  0.0885
  734SOL    HW1 2217   1.925   0.931   1.980 -0.9802  1.1388  0.2336
  734SOL    HW2 2218   1.876   0.814   2.062  0.1827  0.3496 -0.1784
  735SOL     OW 2219   4.205   3.182   2.922 -0.6328  0.1977 -0.5870
  735SOL    HW1 2220   4.115   3.200   2.950 -0.3722  0.7169 -0.0447
  735SOL    HW2 2221   4.235   3.265   2.883  0.8441  1.3593  2.6124
  736SOL     OW 2222   1.175   3.872   0.260 -0.1534 -0.5108  0.3601
  736SOL    HW1 2223   1.253   3.833   0.300  1.0814  1.8741  0.4305
  736SOL    HW2 2224   1.128   3.911   0.333 -1.2227 -1.5451  0.2536
  737SOL     OW 2225   0.856   3.272   0.062 -0.1342  0.5211 -0.2420
  737SOL    HW1 2226   0.823   3.337   0.124 -0.6840  1.5982 -1.6169
  737SOL    HW2 2227   0.913   3.322   0.003  0.3749 -0.4755 -0.6239
  738SOL     OW 2228   0.387   0.426   1.081  0.0092  0.0622 -0.5349
  738SOL    HW1 2229   0.367   0.341   1.044 -0.2039  0.7374 -2.0573
  738SOL    HW2 2230   0.474   0.447   1.046 -0.7774  1.3158 -1.8408
  739SOL     OW 2231   0.380   0.732   0.354 -0.1842  0.0862 -0.2975
  739SOL    HW1 2232   0.387   0.662   0.289  0.7305 -0.2059  0.1082
  739SOL    HW2 2233   0.437   0.705   0.425 -0.3684  0.9142  0.1744
  740SOL     OW 2234   1.363   3.291   1.351 -0.8110  0.3806 -0.3019
  740SOL    HW1 2235   1.274   3.284   1.384  0.3138 -4.4991  2.5999
  740SOL    HW2 2236   1.413   3.331   1.422 -0.3831  2.2688 -1.5673
  741SOL     OW 2237   1.857   2.193   0.605  0.0616  0.1130 -0.5321
  741SOL    HW1 2238   1.895   2.278   0.625  0.0394 -0.0867  0.4294
  741SOL    HW2 2239   1.807   2.170   0.683  1.2294 -1.4087 -0.1825
  742SOL     OW 2240   4.015   2.516   1.543  0.5350  1.0852  0.0654
  742SOL    HW1 2241   4.053   2.457   1.478 -0.6643  0.5005 -0.1366
  742SOL    HW2 2242   4.007   2.600   1.498  0.6910  0.9574 -0.2013
  743SOL     OW 2243   2.274   2.866   3.011  0.4295  0.2862 -0.3815
  743SOL    HW1 2244   2.350   2.872   2.953  1.9193 -2.5268  1.0622
  743SOL    HW2 2245   2.229   2.786   2.982 -0.8022  0.7765  0.1213
  744SOL     OW 2246   2.834   1.062   3.007 -0.4382 -0.5646  0.5831
  744SOL    HW1 2247   2.766   1.059   3.074  0.2860 -0.2799  1.3574
  744SOL    HW2 2248   2.915   1.040   3.054  0.0134 -0.8195 -0.2972
  745SOL     OW 2249   4.280   3.747   0.789  0.0551 -0.6663 -0.3390
  745SOL    HW1 2250   4.316   3.747   0.878  1.5027  0.8699 -0.8792
  745SOL    HW2 2251   4.344   3.796   0.737 -2.5478  1.8683 -1.4438
  746SOL     OW 2252   0.246   3.948   2.006  0.7750 -0.0081 -0.3664
  746SOL    HW1 2253   0.209   3.861   2.016 -0.2393  0.2456 -1.5653
  746SOL    HW2 2254   0.332   3.944   2.048  0.8209 -1.6341 -0.5841
  747SOL     OW 2255   2.083   4.116   2.985 -0.4317  0.1536  0.2629
  747SOL    HW1 2256   2.139   4.138   2.911 -0.7299  1.6850  0.4555
  747SOL    HW2 2257   2.134   4.054   3.036  0.5603  0.5472 -0.2223
  748SOL     OW 2258   3.955   2.075   0.270 -0.4569  0.0185 -0.5887
  748SOL    HW1 2259   3.891   2.055   0.338  0.3678 -1.3066 -0.1535
  748SOL    HW2 2260   3.942   2.006   0.204 -1.3643  1.3865 -1.8852
  749SOL     OW 2261   2.070   1.620   2.730  0.1711 -0.2687 -0.5126
  749SOL    HW1 2262   2.040   1.704   2.764 -0.2987 -0.7727  0.3769
  749SOL    HW2 2263   2.007   1.557   2.765  1.4282 -1.1839  0.1926
  750SOL     OW 2264   3.982   0.881   1.909  0.1292 -0.0137  0.0650
  750SOL    HW1 2265   3.929   0.849   1.836  1.2613  0.4737 -1.0201
  750SOL    HW2 2266   4.055   0.820   1.914 -1.0696 -1.3809  2.3233
  751SOL     OW 2267   1.783   1.104   0.518  0.2546 -0.1625  0.0276
  751SOL    HW1 2268   1.836   1.062   0.586  1.8982  0.9369 -0.5014
  751SOL    HW2 2269   1.806   1.197   0.525 -0.2605  0.0952 -1.4107
  752SOL     OW 2270   3.485   3.815   0.797  0.0415  0.5752 -0.1120
  752SOL    HW1 2271   3.549   3.745   0.780 -0.2489  0.5909 -1.3935
  752SOL    HW2 2272   3.532   3.896   0.776 -0.5249  0.5556 -1.6438
  753SOL     OW 2273   0.407   2.422   2.320 -0.4965 -0.3983 -0.7660
  753SOL    HW1 2274   0.387   2.407   2.228 -2.7565 -1.8361 -0.0987
  753SOL    HW2 2275   0.479   2.362   2.339 -1.2155 -1.4092 -1.1695
  754SOL     OW 2276   1.177   2.718   0.575 -0.1903  0.2426  0.3904
  754SOL    HW1 2277   1.148   2.805   0.602 -2.5594 -0.3883  0.0968
  754SOL    HW2 2278   1.114   2.692   0.508 -0.8042 -2.4716  1.8699
  755SOL     OW 2279   1.663   2.890   2.226  0.8131 -0.0647 -0.1876
  755SOL    HW1 2280   1.646   2.802   2.258 -2.1770  0.2272 -0.7046
  755SOL    HW2 2281   1.635   2.947   2.297  2.3687  0.5207 -0.0044
  756SOL     OW 2282   4.100   3.144   2.059  0.2893 -0.3586  0.3087
  756SOL    HW1 2283   4.075   3.134   2.151 -1.3094 -0.2731 -0.0813
  756SOL    HW2 2284   4.158   3.220   2.058  1.7813 -1.4347  1.4713
  757SOL     OW 2285   2.999   2.020   2.670 -0.5412  0.0710 -0.3378
  757SOL    HW1 2286   3.045   2.062   2.598  0.6593 -1.0740 -0.2719
  757SOL    HW2 2287   3.033   1.930   2.672  0.8862  0.5180  2.7624
  758SOL     OW 2288   2.212   2.045   2.071  0.1180 -0.0704  0.2470
  758SOL    HW1 2289   2.171   1.981   2.013  1.2066 -0.9162  0.3934
  758SOL    HW2 2290   2.203   2.008   2.159 -0.7660  0.8085  0.5601
  759SOL     OW 2291   1.888   3.979   2.436 -0.1757  0.2686 -0.5823
  759SOL    HW1 2292   1.802   4.008   2.468  0.1636  1.2818 -0.5655
  759SOL    HW2 2293   1.937   4.060   2.423  0.0079 -0.1558 -2.8288
  760SOL     OW 2294   0.655   1.789   1.966 -0.2460 -0.0696 -0.4012
  760SOL    HW1 2295   0.652   1.768   2.060 -1.3716  0.1546 -0.3750
  760SOL    HW2 2296   0.617   1.712   1.923 -2.2015  0.8715 -0.4662
  761SOL     OW 2297   2.243   1.630   2.514 -0.9758  0.4793  0.2633
  761SOL    HW1 2298   2.211   1.562   2.456  0.0475  1.0605 -1.0334
  761SOL    HW2 2299   2.199   1.614   2.597 -1.4574 -1.1781 -0.2840
  762SOL     OW 2300   3.206   2.104   1.025 -0.3613  0.0243 -0.3754
  762SOL    HW1 2301   3.134   2.053   0.989  0.3353 -1.7458  0.6208
  762SOL    HW2 2302   3.181   2.122   1.115  0.9121 -1.6634  0.3662
  763SOL     OW 2303   3.614   0.582   0.821 -0.6700 -0.2538 -0.8904
  763SOL    HW1 2304   3.611   0.599   0.727  0.0257  0.6737 -0.7639
  763SOL    HW2 2305   3.555   0.508   0.834  0.1074 -1.1321 -2.2059
  764SOL     OW 2306   2.366   0.416   2.955  0.3575 -0.5326 -0.0720
  764SOL    HW1 2307   2.447   0.443   2.997  0.3474 -1.0204  0.2770
  764SOL    HW2 2308   2.352   0.480   2.886 -0.4419  1.2108  1.6160
  765SOL     OW 2309   4.235   4.314   1.589  0.0340  0.2177 -0.2635
  765SOL    HW1 2310   4.304   4.319   1.523 -0.2004  1.2821 -0.4452
  765SOL    HW2 2311   4.222   4.404   1.616 -2.5419  0.3139 -1.5369
  766SOL     OW 2312   0.321   3.865   0.431  0.8937  0.1625 -0.8332
  766SOL    HW1 2313   0.399   3.828   0.473 -0.6520 -0.6075  1.5270
  766SOL    HW2 2314   0.312   3.816   0.350  2.3250 -0.3964 -0.6801
  767SOL     OW 2315   2.461   2.276   2.902  0.2167 -0.4467 -0.0210
  767SOL    HW1 2316   2.496   2.315   2.822 -1.7148  0.2820 -0.5700
  767SOL    HW2 2317   2.521   2.303   2.970 -1.1206  3.9695 -0.2833
  768SOL     OW 2318   1.581   3.092   0.652 -0.1881  0.1456  0.1544
  768SOL    HW1 2319   1.508   3.135   0.608  0.0493  0.7410  0.3269
  768SOL    HW2 2320   1.658   3.118   0.601  0.0531  0.5845  0.7218
  769SOL     OW 2321   0.487   3.235   3.091 -0.2083  0.5268 -0.1275
  769SOL    HW1 2322   0.432   3.200   3.161  0.6429 -0.4880  0.0546
  769SOL    HW2 2323   0.535   3.159   3.058 -0.0133  1.1296 -1.2872
  770SOL     OW 2324   0.602   0.966   1.192  0.1362  0.1888 -0.1758
  770SOL    HW1 2325   0.643   1.042   1.151 -2.0415  0.8783 -1.2088
  770SOL    HW2 2326   0.646   0.959   1.277 -0.4085  3.3821  0.5137
  771SOL     OW 2327   0.334   0.100   1.397  0.0202 -0.2029 -0.1734
  771SOL    HW1 2328   0.376   0.179   1.432 -1.9359  0.7513  0.1719
  771SOL    HW2 2329   0.354   0.101   1.304  0.6007  0.3157 -0.0480
  772SOL     OW 2330   3.049   0.405   1.425 -0.3514 -0.0069 -0.6333
  772SOL    HW1 2331   3.041   0.445   1.512  4.3989  1.1227 -0.4841
  772SOL    HW2 2332   3.081   0.316   1.441 -0.4849 -0.1711 -1.2269
  773SOL     OW 2333   1.689   0.675   2.515  0.2177  0.7490  0.3094
  773SOL    HW1 2334   1.696   0.648   2.606  0.8910 -1.0777 -0.2513
  773SOL    HW2 2335   1.615   0.625   2.480  1.0089  0.1372 -0.5535
  774SOL     OW 2336   2.739   3.504   0.204 -0.5752  0.1337 -0.0194
  774SOL    HW1 2337   2.795   3.574   0.171  0.6240  0.2409  2.0616
  774SOL    HW2 2338   2.689   3.545   0.275  0.7898 -1.2250  1.8460
  775SOL     OW 2339   1.077   2.430   0.317 -0.2218 -0.5008 -0.0058
  775SOL    HW1 2340   1.139   2.391   0.378 -0.2379 -1.0467 -0.3312
  775SOL    HW2 2341   1.111   2.517   0.301  0.2530 -0.6616  0.1125
  776SOL     OW 2342   0.839   1.922   1.754  0.3782  0.1970 -0.2084
  776SOL    HW1 2343   0.759   1.919   1.701  0.3990  2.2337 -0.4409
  776SOL    HW2 2344   0.818   1.870   1.832 -1.1067  0.5247 -0.3564
  777SOL     OW 2345   4.085   4.020   2.993 -0.1166 -0.1342  0.3834
  777SOL    HW1 2346   4.053   3.974   3.070  2.1778 -0.0691  1.4795
  777SOL    HW2 2347   4.133   3.954   2.943 -2.1167 -0.3380 -1.4122
  778SOL     OW 2348   2.614   0.975   0.515 -0.4787 -0.0400 -0.1700
  778SOL    HW1 2349   2.668   0.945   0.589  0.1909  0.6141 -0.3776
  778SOL    HW2 2350   2.667   1.044   0.474 -0.7871 -0.4858 -1.3357
  779SOL     OW 2351   2.639   2.289   1.251 -0.0094 -0.5743 -0.1088
  779SOL    HW1 2352   2.622   2.376   1.215 -2.0447 -0.2598  1.4072
  779SOL    HW2 2353   2.595   2.229   1.190 -1.0374 -0.2735  0.3117
  780SOL     OW 2354   1.135   3.164   2.391  0.2261  0.2844 -0.4654
  780SOL    HW1 2355   1.077   3.191   2.320 -0.3704  1.9133  0.6203
  780SOL    HW2 2356   1.117   3.224   2.463 -0.5877 -2.4761  1.8311
  781SOL     OW 2357   0.322   2.026   2.652  0.2489  0.3598  0.1236
  781SOL    HW1 2358   0.234   2.006   2.683  0.5163 -1.5339 -0.1969
  781SOL    HW2 2359   0.379   1.999   2.723  0.5887  2.5427  0.7625
  782SOL     OW 2360   3.335   1.461   0.692  0.0704 -0.2549 -0.3992
  782SOL    HW1 2361   3.306   1.372   0.713  0.3255 -0.2979 -0.2180
  782SOL    HW2 2362   3.375   1.454   0.605  1.6926 -0.6876  0.3465
  783SOL     OW 2363   0.333   2.341   0.205 -0.3983  0.8450  0.3135
  783SOL    HW1 2364   0.370   2.337   0.117 -0.1138 -1.5719  0.4708
  783SOL    HW2 2365   0.264   2.406   0.200 -2.0210 -0.8922 -2.3701
  784SOL     OW 2366   1.960   2.040   0.911  0.0080  0.2173  0.2050
  784SOL    HW1 2367   2.022   2.032   0.839 -0.9169  1.8472 -0.8406
  784SOL    HW2 2368   2.011   2.021   0.990  1.0103 -1.7609 -0.8479
  785SOL     OW 2369   4.177   0.119   1.978  0.4809  0.0144 -0.3851
  785SOL    HW1 2370   4.159   0.209   1.952 -0.3418 -0.1401 -0.3695
  785SOL    HW2 2371   4.202   0.126   2.071 -3.3811 -0.1128  0.8335
  786SOL     OW 2372   1.181   2.602   2.650  0.3358 -0.1880  0.1327
  786SOL    HW1 2373   1.109   2.636   2.705 -0.0816 -2.4117  1.0546
  786SOL    HW2 2374   1.139   2.580   2.567 -0.3619 -2.4344  1.0026
  787SOL     OW 2375   3.013   2.480   1.039  0.1508 -0.5819 -0.1148
  787SOL    HW1 2376   2.963   2.401   1.022 -0.9187  0.3606 -1.5925
  787SOL    HW2 2377   2.973   2.516   1.119  1.4159 -2.0762  1.2651
  788SOL     OW 2378   4.374   1.463   3.021  0.0228 -0.0242 -0.2942
  788SOL    HW1 2379   4.327   1.544   2.999  0.0225 -0.1621 -0.8258
  788SOL    HW2 2380   4.312   1.393   3.002 -0.6573 -0.1063  1.9631
  789SOL     OW 2381   2.985   3.562   2.386  0.6614 -0.3198  0.5769
  789SOL    HW1 2382   2.914   3.622   2.409 -0.4421 -0.6342 -1.6774
  789SOL    HW2 2383   3.052   3.618   2.348 -0.1221 -0.3976 -0.9894
  790SOL     OW 2384   0.248   2.056   1.196  0.0056  0.3308 -0.1165
  790SOL    HW1 2385   0.221   1.964   1.191 -3.0487  1.0326  1.0391
  790SOL    HW2 2386   0.286   2.065   1.284 -0.5842  0.3450  0.1439
  791SOL     OW 2387   4.208   0.904   0.969 -0.5254  0.0914  0.4163
  791SOL    HW1 2388   4.220   0.827   1.024  0.4953 -0.1870 -0.1707
  791SOL    HW2 2389   4.113   0.907   0.953 -0.6095 -0.8857  0.6643
  792SOL     OW 2390   1.528   3.524   0.982  0.0733  0.0226  0.9360
  792SOL    HW1 2391   1.607   3.474   1.002 -0.8265 -0.8518  2.4985
  792SOL    HW2 2392   1.498   3.490   0.898  0.1125 -1.2705  1.4218
  793SOL     OW 2393   3.410   0.423   0.952  0.0468 -0.1971 -0.3747
  793SOL    HW1 2394   3.354   0.468   1.015  0.6389  0.3718 -0.2341
  793SOL    HW2 2395   3.468   0.369   1.006 -0.0932 -0.4599 -0.4897
  794SOL     OW 2396   1.117   1.812   2.759  0.7716  0.1766  0.3336
  794SOL    HW1 2397   1.182   1.862   2.708  2.0989 -0.4387  1.3432
  794SOL    HW2 2398   1.048   1.875   2.779  2.2337  1.5472  1.2782
  795SOL     OW 2399   1.473   4.062   2.349 -0.1597 -0.2780 -0.7735
  795SOL    HW1 2400   1.501   4.083   2.438  0.6695  0.1625 -1.1265
  795SOL    HW2 2401   1.407   3.994   2.361  1.1256 -1.4445  0.1157
  796SOL     OW 2402   0.387   0.596   2.740  0.2118 -0.2425 -0.6415
  796SOL    HW1 2403   0.441   0.522   2.767 -0.0094  0.2694  1.3337
  796SOL    HW2 2404   0.377   0.649   2.819 -0.7035  1.2357 -1.6943
  797SOL     OW 2405   2.730   3.324   0.496 -0.2375 -0.2995  0.1586
  797SOL    HW1 2406   2.821   3.310   0.523 -0.1232  0.0754 -0.0392
  797SOL    HW2 2407   2.729   3.410   0.456 -0.8972  0.1824  1.1526
  798SOL     OW 2408   2.394   0.633   0.930 -0.2499  0.1481 -0.1401
  798SOL    HW1 2409   2.349   0.551   0.951  2.4524 -1.2275  0.7452
  798SOL    HW2 2410   2.425   0.666   1.014  1.4107  0.3677 -0.7921
  799SOL     OW 2411   1.446   3.526   0.171  0.5362 -0.4607  0.4707
  799SOL    HW1 2412   1.363   3.571   0.187 -0.3890 -0.6951 -2.9562
  799SOL    HW2 2413   1.423   3.433   0.173  1.2156 -0.6326  1.5553
  800SOL     OW 2414   0.558   2.598   1.751 -0.0340 -0.1454  0.4680
  800SOL    HW1 2415   0.622   2.550   1.804  1.5521  0.3852 -0.8438
  800SOL    HW2 2416   0.612   2.653   1.693 -1.6699  3.6049  2.1390
  801SOL     OW 2417   2.086   0.927   1.876 -0.0157 -0.1545 -0.4548
  801SOL    HW1 2418   2.173   0.895   1.900 -1.2754 -2.7350  1.2559
  801SOL    HW2 2419   2.050   0.858   1.821 -1.5234  0.0699  0.1997
  802SOL     OW 2420   3.198   0.181   1.395 -0.0538  0.6118  0.4118
  802SOL    HW1 2421   3.262   0.126   1.440  0.0844  2.0095  2.0236
  802SOL    HW2 2422   3.141   0.119   1.349  0.7789 -0.8043  1.2142
  803SOL     OW 2423   3.116   1.678   0.922  0.0067  0.6290 -0.1017
  803SOL    HW1 2424   3.032   1.654   0.883 -1.8858  3.6931  1.7028
  803SOL    HW2 2425   3.136   1.604   0.981 -0.7022 -0.7402 -1.5118
  804SOL     OW 2426   0.757   0.023   1.244 -0.4300 -0.2081  0.8241
  804SOL    HW1 2427   0.832  -0.024   1.280  0.9195  2.1161  1.2420
  804SOL    HW2 2428   0.715   0.064   1.320 -1.8337 -1.0330  0.5300
  805SOL     OW 2429   1.633   3.710   0.142  0.0770 -0.2388  0.6496
  805SOL    HW1 2430   1.573   3.636   0.153 -0.5235  0.1499  0.0552
  805SOL    HW2 2431   1.670   3.725   0.230 -0.0657 -1.0080  0.8440
  806SOL     OW 2432   3.896   4.283   1.899 -0.4830  0.2442 -0.2152
  806SOL    HW1 2433   3.949   4.204   1.908 -0.5735  0.3479  1.6634
  806SOL    HW2 2434   3.813   4.252   1.863 -0.1608 -0.3444 -0.4648
  807SOL     OW 2435   1.226   3.770   2.923  0.0341  0.5393 -0.3630
  807SOL    HW1 2436   1.207   3.850   2.873 -1.1285  0.6035  0.1424
  807SOL    HW2 2437   1.301   3.731   2.878  0.6677  1.9478 -0.5714
  808SOL     OW 2438   3.735   0.022   0.995  0.5845  0.6383  0.1241
  808SOL    HW1 2439   3.647   0.015   0.957  1.0112  0.3402 -0.8308
  808SOL    HW2 2440   3.792   0.041   0.921  1.5575 -0.7402  0.4832
  809SOL     OW 2441   3.592   4.149   2.647  0.0643 -0.0034 -0.0402
  809SOL    HW1 2442   3.548   4.072   2.612  1.9404 -0.5308 -1.4507
  809SOL    HW2 2443   3.652   4.115   2.713  1.5854  0.0538 -1.3280
  810SOL     OW 2444   2.249   3.702   2.950 -0.3207  0.1419  0.2141
  810SOL    HW1 2445   2.264   3.613   2.981 -1.4002 -0.1964 -0.1895
  810SOL    HW2 2446   2.243   3.695   2.855 -1.5166  0.4358  0.2401
  811SOL     OW 2447   1.024   2.746   2.839 -1.0160  0.1836  0.2993
  811SOL    HW1 2448   1.053   2.836   2.825 -2.5936  0.7262  0.2349
  811SOL    HW2 2449   1.035   2.731   2.933 -1.5503  0.7703  0.4647
  812SOL     OW 2450   1.500   0.333   2.181 -0.5515  0.0876  0.4987
  812SOL    HW1 2451   1.532   0.288   2.259  3.2593 -0.5881 -1.2246
  812SOL    HW2 2452   1.472   0.263   2.123  1.6366  0.0928 -0.6614
  813SOL     OW 2453   0.289   1.134   1.407 -0.3904  0.5854  0.0958
  813SOL    HW1 2454   0.301   1.062   1.346 -0.2797  1.0555 -0.4471
  813SOL    HW2 2455   0.302   1.213   1.354 -1.9480  1.0435  0.3597
  814SOL     OW 2456   0.246   3.033   0.650  0.3539 -0.0232 -0.8249
  814SOL    HW1 2457   0.275   3.119   0.679  0.5025  0.0629 -1.2195
  814SOL    HW2 2458   0.153   3.043   0.632  0.1713 -0.1791 -0.0052
  815SOL     OW 2459   2.126   0.875   0.034 -0.3450 -0.4328 -0.2161
  815SOL    HW1 2460   2.059   0.823   0.079 -0.3034 -0.6125 -0.3639
  815SOL    HW2 2461   2.079   0.918  -0.038 -0.3742 -0.2806 -0.1089
  816SOL     OW 2462   2.417   0.097   1.984  0.1969  0.2260 -0.3526
  816SOL    HW1 2463   2.446   0.060   1.900 -0.3517 -1.5033  0.1731
  816SOL    HW2 2464   2.434   0.027   2.047 -0.3285  1.1316  0.8135
  817SOL     OW 2465   1.451   4.196   1.219 -0.3306 -0.2515  0.4347
  817SOL    HW1 2466   1.522   4.162   1.273 -0.9134  1.4195  2.4053
  817SOL    HW2 2467   1.494   4.233   1.142  0.6371 -1.7259  0.2383
  818SOL     OW 2468   4.178   3.948   2.510 -0.4297 -0.6436  0.0519
  818SOL    HW1 2469   4.161   4.042   2.513 -0.0011 -0.5929  1.3655
  818SOL    HW2 2470   4.238   3.937   2.436 -1.6210 -0.0899 -1.0213
  819SOL     OW 2471   0.059   4.162   0.856 -0.1417 -0.1826 -0.1695
  819SOL    HW1 2472   0.051   4.073   0.891 -0.1016  0.6625  2.1139
  819SOL    HW2 2473   0.153   4.181   0.860 -0.3363  0.6283  1.2113
  820SOL     OW 2474   3.038   3.351   1.295 -0.5485  0.0341 -0.0354
  820SOL    HW1 2475   2.950   3.367   1.329 -1.0247  4.1080 -2.4276
  820SOL    HW2 2476   3.093   3.415   1.340  0.4290 -0.0985 -1.0020
  821SOL     OW 2477   2.558   2.859   1.989  0.0590 -0.0592  0.2876
  821SOL    HW1 2478   2.480   2.901   1.954  1.3564  2.4648  0.2366
  821SOL    HW2 2479   2.601   2.821   1.912 -1.0462 -1.4371  0.3140
  822SOL     OW 2480   4.060   0.388   0.158  0.2175  0.3763  0.0485
  822SOL    HW1 2481   4.140   0.417   0.201  0.0120  0.6315  0.2597
  822SOL    HW2 2482   4.059   0.436   0.075  0.9829 -0.6559 -0.5769
  823SOL     OW 2483   0.764   0.553   1.780  0.1154 -0.2710 -0.5673
  823SOL    HW1 2484   0.838   0.493   1.779  0.7882  0.5156  0.5329
  823SOL    HW2 2485   0.707   0.520   1.849 -0.0546 -0.2766 -0.7099
  824SOL     OW 2486   3.838   2.827   1.171  0.0006 -0.0367 -0.8826
  824SOL    HW1 2487   3.750   2.843   1.204  0.5996 -2.6514  2.6448
  824SOL    HW2 2488   3.825   2.770   1.095 -1.3996 -0.9479 -0.0149
  825SOL     OW 2489   1.375   3.802   2.072  0.2642  0.1330  0.1114
  825SOL    HW1 2490   1.370   3.706   2.070  0.1762  0.1301  0.4192
  825SOL    HW2 2491   1.372   3.828   1.980  0.6473 -0.1781  0.0085
  826SOL     OW 2492   0.976   2.902   1.097  0.6224 -0.5602  0.6708
  826SOL    HW1 2493   0.976   2.869   1.187  1.5362  1.9474  1.6873
  826SOL    HW2 2494   1.069   2.906   1.073  0.4483 -0.1529  0.0375
  827SOL     OW 2495   3.819   0.724   1.727  0.1193 -0.9267  0.8015
  827SOL    HW1 2496   3.762   0.667   1.779 -0.7597 -0.5349  0.2827
  827SOL    HW2 2497   3.760   0.789   1.689  1.1327  0.5525  1.6570
  828SOL     OW 2498   0.040   1.950   0.584  0.7293 -0.3686 -0.0752
  828SOL    HW1 2499  -0.025   2.010   0.549  1.0339  1.5207  2.3357
  828SOL    HW2 2500   0.083   1.913   0.507  0.2081  2.1665 -1.6915
  829SOL     OW 2501   2.363   0.729   2.512  0.2727  0.1189  0.7710
  829SOL    HW1 2502   2.380   0.798   2.447  1.3365 -1.6000 -0.8775
  829SOL    HW2 2503   2.276   0.697   2.490 -0.2437  0.9245  1.5708
  830SOL     OW 2504   0.344   1.634   1.112  0.2643  0.5886  0.6205
  830SOL    HW1 2505   0.263   1.630   1.061 -0.9275  0.6163  2.4051
  830SOL    HW2 2506   0.412   1.602   1.053 -1.4105 -1.5941 -0.2439
  831SOL     OW 2507   1.957   3.822   2.075 -0.2460 -0.3011  0.1915
  831SOL    HW1 2508   1.950   3.760   2.002 -0.0875 -0.1782  0.0707
  831SOL    HW2 2509   2.013   3.777   2.138  0.5558  0.0446 -0.2489
  832SOL     OW 2510   3.719   3.081   1.097 -0.5746  0.0312 -0.0990
  832SOL    HW1 2511   3.815   3.084   1.100 -0.3224 -3.6953 -0.2932
  832SOL    HW2 2512   3.692   3.099   1.187  0.4390 -0.9480  0.4264
  833SOL     OW 2513   3.758   0.285   2.488 -0.3301 -0.0939 -0.4133
  833SOL    HW1 2514   3.814   0.230   2.434 -0.6379  0.1282 -0.9693
  833SOL    HW2 2515   3.784   0.265   2.578  1.0156  0.4195 -0.6691
  834SOL     OW 2516   3.439   0.680   2.945 -0.2489 -0.3171 -0.1635
  834SOL    HW1 2517   3.454   0.603   3.000 -1.1135 -0.8071 -0.5917
  834SOL    HW2 2518   3.384   0.647   2.874 -1.4789  0.9098  0.1877
  835SOL     OW 2519   2.833   4.065   0.611 -0.6440 -0.7039 -0.2172
  835SOL    HW1 2520   2.782   4.144   0.593 -0.7097 -0.4799  0.8743
  835SOL    HW2 2521   2.769   4.003   0.646 -0.5937 -1.2510 -1.0732
  836SOL     OW 2522   3.270   0.325   1.949  0.1080  0.1391 -0.2036
  836SOL    HW1 2523   3.178   0.341   1.968 -0.0023  1.0436 -1.3723
  836SOL    HW2 2524   3.268   0.253   1.885  0.1493  0.6095 -0.7491
  837SOL     OW 2525   3.477   2.199   1.824 -0.2764  0.1075 -0.2001
  837SOL    HW1 2526   3.535   2.214   1.749 -1.5386  1.3233 -0.9931
  837SOL    HW2 2527   3.514   2.251   1.895  0.3237 -0.1743 -0.3026
  838SOL     OW 2528   2.734   3.997   1.035  0.2038  0.2548  0.1158
  838SOL    HW1 2529   2.791   3.920   1.043 -1.9639 -1.8040 -2.3523
  838SOL    HW2 2530   2.782   4.056   0.977  0.3021 -1.0079 -1.1374
  839SOL     OW 2531   2.788   3.084   1.245 -0.5032 -0.4108 -0.5593
  839SOL    HW1 2532   2.825   3.000   1.270  0.6497 -0.0107 -0.8545
  839SOL    HW2 2533   2.787   3.082   1.149  1.1718  0.5595 -0.6359
  840SOL     OW 2534   0.569   2.743   2.866  0.2995  0.0544 -0.0539
  840SOL    HW1 2535   0.554   2.807   2.797 -1.4761 -0.8817 -0.6048
  840SOL    HW2 2536   0.485   2.697   2.875  0.5069  0.0305  2.6200
  841SOL     OW 2537   0.026   3.162   1.676 -0.5292 -0.8816 -0.4290
  841SOL    HW1 2538   0.044   3.105   1.601 -0.6129  0.1639 -1.2643
  841SOL    HW2 2539  -0.054   3.208   1.652 -0.4017 -0.3262  0.1819
  842SOL     OW 2540   4.136   3.525   2.850 -0.5215  0.0214  0.0341
  842SOL    HW1 2541   4.169   3.582   2.781 -0.8416  1.1062  0.7459
  842SOL    HW2 2542   4.055   3.488   2.815 -1.1684  1.2774  0.1398
  843SOL     OW 2543   3.148   1.770   1.264  0.2094  0.2954  0.9229
  843SOL    HW1 2544   3.143   1.739   1.174 -0.4395 -0.1017  1.0838
  843SOL    HW2 2545   3.240   1.761   1.288  0.5450  1.2019  0.0318
  844SOL     OW 2546   1.281   3.903   0.813 -0.0777 -0.3443  0.4256
  844SOL    HW1 2547   1.241   3.834   0.760 -0.3444 -0.1140  0.3205
  844SOL    HW2 2548   1.361   3.865   0.847  0.1762 -0.4430 -0.2724
  845SOL     OW 2549   1.348   0.799   2.614 -0.8950 -0.2822  0.5536
  845SOL    HW1 2550   1.374   0.712   2.645 -0.4068  0.2772  1.7620
  845SOL    HW2 2551   1.289   0.832   2.682  1.8055  1.8245  2.0415
  846SOL     OW 2552   0.871   0.379   0.528 -0.1297  0.5066 -0.1037
  846SOL    HW1 2553   0.820   0.357   0.450 -0.1449 -2.6230  0.6584
  846SOL    HW2 2554   0.831   0.329   0.599  1.9744  0.4946  1.1812
  847SOL     OW 2555   0.954   4.225   0.038  0.5072  0.0412  0.1480
  847SOL    HW1 2556   0.886   4.157   0.035 -0.4875  1.0378 -1.0509
  847SOL    HW2 2557   0.969   4.247  -0.054  0.0070  2.1970  0.5377
  848SOL     OW 2558   4.061   2.519   0.483 -0.0646  0.6198  0.4799
  848SOL    HW1 2559   4.046   2.471   0.565  0.4833  0.8438  0.7238
  848SOL    HW2 2560   4.131   2.470   0.440 -1.2977 -0.3113 -0.5471
  849SOL     OW 2561   3.621   4.375   1.567 -0.6099 -0.1359  0.5586
  849SOL    HW1 2562   3.648   4.308   1.630  0.4279  0.1017  0.3775
  849SOL    HW2 2563   3.628   4.457   1.615 -0.6145 -0.0328  0.3808
  850SOL     OW 2564   0.812   2.164   1.965  0.0365 -0.2220  0.2799
  850SOL    HW1 2565   0.838   2.178   2.056  1.3030  0.1438 -0.1126
  850SOL    HW2 2566   0.846   2.078   1.943 -1.6423 -1.0021  0.5953
  851SOL     OW 2567   2.414   1.725   0.907  0.1343 -0.1546  0.0826
  851SOL    HW1 2568   2.457   1.742   0.823  2.0556 -0.0802  1.0323
  851SOL    HW2 2569   2.341   1.668   0.885 -1.7488  2.8363 -2.1406
  852SOL     OW 2570   2.228   3.106   1.345  0.0316  0.2586  0.6769
  852SOL    HW1 2571   2.237   3.192   1.305 -0.1990 -1.0443 -2.4404
  852SOL    HW2 2572   2.295   3.053   1.303 -0.2384 -1.2565  2.0680
  853SOL     OW 2573   1.860   2.909   1.099 -0.0081  0.2706 -0.7997
  853SOL    HW1 2574   1.765   2.900   1.091  0.2772 -1.7885 -2.8886
  853SOL    HW2 2575   1.893   2.908   1.009  2.0208  0.8770 -0.1319
  854SOL     OW 2576   2.944   2.033   0.684  0.1922  0.2149  0.7392
  854SOL    HW1 2577   2.983   1.987   0.610 -0.2151  0.2051  0.5215
  854SOL    HW2 2578   3.015   2.084   0.721 -0.0114  1.8101 -0.9027
  855SOL     OW 2579   3.653   3.922   0.309  0.5423 -0.1576  0.4034
  855SOL    HW1 2580   3.644   3.928   0.214  0.4468 -1.2999  0.3164
  855SOL    HW2 2581   3.613   3.837   0.331  0.8120 -0.0342  1.4277
  856SOL     OW 2582   1.938   3.749   0.091  0.3348  0.4265  0.2995
  856SOL    HW1 2583   1.947   3.682   0.023 -0.9149  0.1973  0.3407
  856SOL    HW2 2584   1.849   3.740   0.123 -0.0298  2.4274 -0.0138
  857SOL     OW 2585   4.218   1.394   0.711 -0.6201 -0.1073 -0.3008
  857SOL    HW1 2586   4.182   1.459   0.651  1.1513  0.3365 -0.9498
  857SOL    HW2 2587   4.313   1.409   0.709 -0.1878 -2.3987 -0.1245
  858SOL     OW 2588   0.226   0.379   2.295 -0.7651 -0.4073 -0.0218
  858SOL    HW1 2589   0.197   0.313   2.358  0.1706  1.5806  2.6573
  858SOL    HW2 2590   0.270   0.445   2.348  1.1288  0.8585 -2.9316
  859SOL     OW 2591   3.814   4.025   1.529  0.1017  0.1540  0.1200
  859SOL    HW1 2592   3.895   4.074   1.519  1.4049 -1.8692  0.2348
  859SOL    HW2 2593   3.750   4.074   1.477  1.8757  0.7286 -1.6409
  860SOL     OW 2594   2.378   2.040   0.965 -0.4732 -0.4638  0.1044
  860SOL    HW1 2595   2.392   1.946   0.975 -0.1176 -0.2832  1.4598
  860SOL    HW2 2596   2.301   2.059   1.019 -0.4115  0.0687  0.0101
  861SOL     OW 2597   1.653   0.696   1.917  0.1341  0.3008  0.2522
  861SOL    HW1 2598   1.633   0.604   1.934 -2.2295  0.0969 -2.8666
  861SOL    HW2 2599   1.628   0.741   1.998 -0.8778 -1.5412  1.0185
  862SOL     OW 2600   4.115   4.079   0.311  0.2968  0.4395 -0.2585
  862SOL    HW1 2601   4.058   4.153   0.291  1.0720  1.2503  0.4264
  862SOL    HW2 2602   4.141   4.092   0.402  1.9676  0.3833 -0.6828
  863SOL     OW 2603   1.894   0.211   1.780  0.2820 -0.1783 -0.7067
  863SOL    HW1 2604   1.934   0.292   1.810 -0.5949 -0.1823  0.5239
  863SOL    HW2 2605   1.969   0.154   1.760  0.8998  0.4764 -0.3096
  864SOL     OW 2606   2.900   1.654   2.367  0.1140 -0.2200 -0.1174
  864SOL    HW1 2607   2.850   1.573   2.359 -0.6559  0.2891 -0.7169
  864SOL    HW2 2608   2.981   1.629   2.410 -0.4836 -1.1555  0.5025
  865SOL     OW 2609   1.893   1.058   2.710  0.6769  0.4025 -0.2126
  865SOL    HW1 2610   1.816   1.055   2.654  1.7506 -1.2795 -1.7014
  865SOL    HW2 2611   1.967   1.068   2.649  1.8005 -0.3686  0.9618
  866SOL     OW 2612   2.647   2.901   0.285 -0.0183 -0.2193 -0.2318
  866SOL    HW1 2613   2.637   2.988   0.322  0.5353  0.2016 -1.0312
  866SOL    HW2 2614   2.582   2.847   0.330 -0.2427  0.5664  0.3901
  867SOL     OW 2615   2.482   1.206   2.873  0.7335 -0.6294  0.5137
  867SOL    HW1 2616   2.415   1.195   2.805  0.8373  0.0242  0.3023
  867SOL    HW2 2617   2.462   1.138   2.937 -2.0108  1.3262  1.9777
  868SOL     OW 2618   0.860   2.661   1.045  0.3376  0.3540  0.4628
  868SOL    HW1 2619   0.939   2.706   1.075 -0.6766  0.6458  2.9263
  868SOL    HW2 2620   0.873   2.570   1.071 -0.1747  0.4307  1.0091
  869SOL     OW 2621   0.516   2.649   2.086 -0.4400 -0.0946  0.0391
  869SOL    HW1 2622   0.471   2.571   2.055 -1.8559  0.0175  1.6457
  869SOL    HW2 2623   0.609   2.626   2.085 -0.6039 -0.8751 -1.9161
  870SOL     OW 2624   2.753   0.194   2.005 -0.6743  0.1955 -0.5580
  870SOL    HW1 2625   2.817   0.223   2.070 -1.8406  0.0962  0.6876
  870SOL    HW2 2626   2.803   0.138   1.946  1.3306  3.3584 -2.1789
  871SOL     OW 2627   0.773   3.896   1.126 -0.4495  0.2708 -0.2334
  871SOL    HW1 2628   0.815   3.931   1.204  0.3487 -0.6059 -0.2568
  871SOL    HW2 2629   0.763   3.972   1.068  0.2207  0.6747  0.1680
  872SOL     OW 2630   1.628   3.526   2.421 -0.0464 -0.1537  0.5661
  872SOL    HW1 2631   1.548   3.560   2.462  0.4218 -0.3060  1.6410
  872SOL    HW2 2632   1.657   3.597   2.363 -0.1366  0.5321  1.3364
  873SOL     OW 2633   0.700   1.207   1.416 -0.4323 -0.4419 -0.3982
  873SOL    HW1 2634   0.788   1.173   1.432  0.1480  0.5511 -1.4153
  873SOL    HW2 2635   0.707   1.301   1.431 -1.7450 -0.5380  1.1836
  874SOL     OW 2636   4.359   1.228   2.526  0.2106 -0.4734  0.2129
  874SOL    HW1 2637   4.351   1.151   2.470 -2.9210 -0.0675 -0.0919
  874SOL    HW2 2638   4.430   1.280   2.487  0.0881 -1.5929 -1.5917
  875SOL     OW 2639   1.799   4.337   2.785 -0.0307  0.2463 -0.1108
  875SOL    HW1 2640   1.807   4.242   2.791  0.4645  0.2521 -0.5430
  875SOL    HW2 2641   1.868   4.370   2.842 -0.3512  0.3508  0.2190
  876SOL     OW 2642   3.592   2.620   0.520 -0.5274 -0.1046  0.0254
  876SOL    HW1 2643   3.632   2.645   0.436 -0.8300 -2.0742 -0.7693
  876SOL    HW2 2644   3.564   2.703   0.558  1.0080  0.9975 -1.0860
  877SOL     OW 2645   3.933   0.855   2.354  0.5723  0.1729 -0.0522
  877SOL    HW1 2646   3.904   0.901   2.275 -1.2741 -0.4316  0.2037
  877SOL    HW2 2647   3.947   0.765   2.325 -1.1082 -0.2882  0.4541
  878SOL     OW 2648   3.390   3.851   2.008  0.2839 -0.1612 -0.2568
  878SOL    HW1 2649   3.450   3.820   2.076  0.7116 -2.5005 -1.5818
  878SOL    HW2 2650   3.408   3.795   1.933 -0.2479  2.2093 -2.3092
  879SOL     OW 2651   4.313   0.114   0.210  0.7470 -0.2135  0.0182
  879SOL    HW1 2652   4.377   0.044   0.197 -1.0894 -2.1154  0.5970
  879SOL    HW2 2653   4.254   0.107   0.136  0.0398  0.1465  0.5283
  880SOL     OW 2654   2.533   1.277   1.871  0.7729 -0.1626 -0.2948
  880SOL    HW1 2655   2.587   1.258   1.948  0.3324 -2.0521 -0.4000
  880SOL    HW2 2656   2.534   1.196   1.820 -0.9140  0.2516 -1.0652
  881SOL     OW 2657   3.925   1.117   2.551  0.2173  0.2469  0.1085
  881SOL    HW1 2658   3.971   1.061   2.489  0.4579  1.6629 -1.0616
  881SOL    HW2 2659   3.922   1.203   2.508 -0.7830  0.9560  1.4996
  882SOL     OW 2660   2.193   2.226   2.925 -0.3200  0.0838  0.3383
  882SOL    HW1 2661   2.284   2.254   2.918 -0.5439  0.6280 -0.5788
  882SOL    HW2 2662   2.198   2.131   2.939  0.3938  0.1812  0.7638
  883SOL     OW 2663   2.239   2.602   2.904  0.2177  0.1757 -0.1028
  883SOL    HW1 2664   2.237   2.516   2.944 -0.4362  0.8895  1.4951
  883SOL    HW2 2665   2.300   2.594   2.831  0.7785 -1.4191  0.5133
  884SOL     OW 2666   3.506   2.737   0.169  0.2856 -0.4740  0.0314
  884SOL    HW1 2667   3.573   2.690   0.119  0.3604 -0.3656  0.0295
  884SOL    HW2 2668   3.540   2.826   0.177  0.9297 -0.8086  1.4300
  885SOL     OW 2669   4.229   4.077   1.707  0.6832 -0.1805  0.0227
  885SOL    HW1 2670   4.321   4.062   1.730  0.6974  0.1247  0.1672
  885SOL    HW2 2671   4.230   4.158   1.656  0.5577 -0.4612 -0.4331
  886SOL     OW 2672   1.859   2.989   2.994 -0.1504  0.5194 -0.3605
  886SOL    HW1 2673   1.879   3.033   3.077 -0.8041  0.8438 -0.3715
  886SOL    HW2 2674   1.936   3.005   2.940  1.6190 -2.1516  1.1285
  887SOL     OW 2675   0.015   3.817   0.252 -0.0388 -0.7565 -0.6568
  887SOL    HW1 2676   0.026   3.772   0.335  0.6474  0.5796 -0.0005
  887SOL    HW2 2677  -0.072   3.790   0.221 -0.5621 -0.7897  0.7965
  888SOL     OW 2678   0.949   2.010   0.325  0.0342 -0.3271  0.3873
  888SOL    HW1 2679   0.955   1.917   0.302 -1.5730 -0.8366  1.8298
  888SOL    HW2 2680   0.895   2.049   0.256 -1.0562 -0.9217  0.8823
  889SOL     OW 2681   1.648   2.237   0.157  0.7459  0.1184 -0.2061
  889SOL    HW1 2682   1.555   2.250   0.138  0.7227 -0.4711 -0.5222
  889SOL    HW2 2683   1.654   2.240   0.252  0.6686  1.8489 -0.2215
  890SOL     OW 2684   2.433   1.484   1.062 -0.7987  0.0209 -0.3783
  890SOL    HW1 2685   2.445   1.484   1.157  0.6677 -0.6656 -0.5353
  890SOL    HW2 2686   2.442   1.576   1.037  0.3694  0.0249 -0.0062
  891SOL     OW 2687   1.740   1.462   1.809 -0.2431 -0.1939 -0.5511
  891SOL    HW1 2688   1.718   1.548   1.774  0.1303 -0.7887 -2.4289
  891SOL    HW2 2689   1.833   1.451   1.787 -0.1848 -0.9168  0.0151
  892SOL     OW 2690   2.947   1.066   1.975  0.0764  0.0649  0.2627
  892SOL    HW1 2691   3.000   0.995   1.938  2.0797 -0.0062  2.9275
  892SOL    HW2 2692   2.992   1.146   1.950  0.3619  0.1211  0.9414
  893SOL     OW 2693   3.813   3.550   1.014  0.1813 -0.2204 -0.4643
  893SOL    HW1 2694   3.903   3.566   1.041 -0.0305  1.3182 -0.5255
  893SOL    HW2 2695   3.805   3.455   1.009  2.0042 -0.3884 -1.1478
  894SOL     OW 2696   2.501   3.893   1.164 -0.5443  0.1358  0.9060
  894SOL    HW1 2697   2.505   3.814   1.110  0.4532  0.0909  1.0241
  894SOL    HW2 2698   2.575   3.946   1.134 -2.0632  1.7382 -0.2278
  895SOL     OW 2699   2.739   1.888   2.344  0.5727  0.0383 -0.4803
  895SOL    HW1 2700   2.683   1.851   2.277  0.1916 -0.4214  0.0782
  895SOL    HW2 2701   2.786   1.813   2.380 -0.6834 -0.0468  1.1075
  896SOL     OW 2702   1.877   4.232   0.462 -0.2142  0.3801  0.0668
  896SOL    HW1 2703   1.821   4.198   0.531 -1.9404 -1.0609 -1.9025
  896SOL    HW2 2704   1.957   4.180   0.466 -1.1612 -1.1529 -0.3026
  897SOL     OW 2705   0.464   3.279   0.120  0.1821  0.1281 -0.3335
  897SOL    HW1 2706   0.452   3.212   0.188  3.2078  0.1234  0.3200
  897SOL    HW2 2707   0.408   3.351   0.147 -1.0662 -1.0822  0.4287
  898SOL     OW 2708   2.984   1.968   1.448 -0.4135 -0.0448 -0.5836
  898SOL    HW1 2709   3.041   1.907   1.400 -0.1169  0.5954 -1.0595
  898SOL    HW2 2710   2.898   1.958   1.407 -0.6945 -1.0755  0.1899
  899SOL     OW 2711   4.118   1.959   1.244 -0.1134  0.3765 -0.1990
  899SOL    HW1 2712   4.033   1.917   1.229 -0.5353  1.2324 -0.2573
  899SOL    HW2 2713   4.155   1.971   1.157 -0.0129  0.1735 -0.1851
  900SOL     OW 2714   3.806   2.462   1.715 -0.3284  0.0695 -0.5034
  900SOL    HW1 2715   3.888   2.469   1.666  0.5251  3.2714  1.1099
  900SOL    HW2 2716   3.767   2.549   1.710 -2.0955 -0.5181  1.3772
  901SOL     OW 2717   0.444   3.849   1.184 -0.2645  0.6055  0.0422
  901SOL    HW1 2718   0.540   3.851   1.185 -0.1707 -1.5247 -0.1577
  901SOL    HW2 2719   0.422   3.774   1.238 -1.8177  0.7907 -0.3095
  902SOL     OW 2720   0.605   0.448   2.074  0.1202 -0.2881  0.3287
  902SOL    HW1 2721   0.556   0.528   2.096  0.8589  0.4934 -0.7226
  902SOL    HW2 2722   0.653   0.427   2.153  1.4558  1.4926  0.0547
  903SOL     OW 2723   1.342   3.287   0.187 -0.1071  0.0915  0.0845
  903SOL    HW1 2724   1.262   3.274   0.239 -0.8400  1.2372 -0.7174
  903SOL    HW2 2725   1.359   3.201   0.148  0.4234 -0.7783  2.1283
  904SOL     OW 2726   3.644   3.036   2.181  0.2104  0.4675 -0.4640
  904SOL    HW1 2727   3.606   3.105   2.236  0.9378 -0.4256  1.2191
  904SOL    HW2 2728   3.709   3.082   2.127  0.8534  1.0889  0.7937
  905SOL     OW 2729   0.707   2.782   3.087  0.4257  0.3158 -0.0563
  905SOL    HW1 2730   0.647   2.840   3.133  0.8659  1.3816 -0.7801
  905SOL    HW2 2731   0.656   2.747   3.014  0.1386 -0.2843  0.4230
  906SOL     OW 2732   2.258   1.952   2.957 -0.0544 -0.0445 -0.2308
  906SOL    HW1 2733   2.286   1.884   3.019 -0.4399  0.0353  0.0325
  906SOL    HW2 2734   2.289   1.921   2.872  1.0940  0.1764  0.0850
  907SOL     OW 2735   2.952   3.147   1.678 -0.0529 -0.3790  0.0196
  907SOL    HW1 2736   2.965   3.093   1.755 -0.8373 -0.6742 -0.0398
  907SOL    HW2 2737   3.040   3.171   1.649  0.3330 -1.9091 -0.1601
  908SOL     OW 2738   3.144   4.367   0.181 -0.3278  0.0780  0.4788
  908SOL    HW1 2739   3.229   4.389   0.219 -0.7935  0.8017  1.1396
  908SOL    HW2 2740   3.130   4.432   0.113 -0.2063 -0.2447  0.1447
  909SOL     OW 2741   0.652   2.233   2.298  0.1316  0.2308 -1.0045
  909SOL    HW1 2742   0.673   2.140   2.307 -0.1256  0.3233  0.9321
  909SOL    HW2 2743   0.697   2.259   2.218  1.5765 -1.1912 -0.7305
  910SOL     OW 2744   2.693   2.889   1.641  0.0776 -0.0201  0.5160
  910SOL    HW1 2745   2.672   2.808   1.687  3.1968 -0.6167  1.1090
  910SOL    HW2 2746   2.631   2.891   1.568 -0.8307 -2.3484  1.1198
  911SOL     OW 2747   1.459   1.908   1.562  0.2918  0.5295 -0.4001
  911SOL    HW1 2748   1.373   1.870   1.544  0.9367 -2.7776  2.5416
  911SOL    HW2 2749   1.519   1.858   1.507  0.5802  1.6346 -1.1244
  912SOL     OW 2750   3.270   2.730   1.375 -0.7629 -0.3303 -0.0805
  912SOL    HW1 2751   3.286   2.759   1.285 -1.1164 -1.6775 -0.5992
  912SOL    HW2 2752   3.192   2.675   1.369 -0.7312 -0.5218  1.0429
  913SOL     OW 2753   1.518   0.477   0.670 -0.3664  0.3488 -0.3147
  913SOL    HW1 2754   1.583   0.470   0.739  0.5150  1.5335 -1.0031
  913SOL    HW2 2755   1.440   0.435   0.707  0.9386 -1.7286  0.2802
  914SOL     OW 2756   2.719   0.455   2.322 -0.1298  0.2466  0.1435
  914SOL    HW1 2757   2.633   0.414   2.310  0.6459 -1.4139  0.0058
  914SOL    HW2 2758   2.699   0.541   2.360 -1.8746  0.1651 -0.4992
  915SOL     OW 2759   2.773   2.899   2.172  0.1250  0.5642  0.2650
  915SOL    HW1 2760   2.800   2.808   2.185  1.7734  1.0477  0.4612
  915SOL    HW2 2761   2.694   2.893   2.118 -1.2803 -1.0649  2.3521
  916SOL     OW 2762   2.670   0.964   0.851 -0.2744  0.2763  0.4419
  916SOL    HW1 2763   2.599   0.959   0.915 -1.9193 -0.1894 -1.2817
  916SOL    HW2 2764   2.657   1.048   0.807 -1.8162 -1.0958 -1.9820
  917SOL     OW 2765   1.416   0.187   0.873  0.0790  0.2964  0.2474
  917SOL    HW1 2766   1.476   0.180   0.947  1.3766 -0.5986 -0.8327
  917SOL    HW2 2767   1.364   0.265   0.891  0.3125  0.0597  2.1133
  918SOL     OW 2768   3.126   1.794   2.695 -0.1274  0.4020 -0.2831
  918SOL    HW1 2769   3.122   1.718   2.637 -1.1855 -0.3982  0.7887
  918SOL    HW2 2770   3.172   1.763   2.773  0.1233  1.0878 -0.1497
  919SOL     OW 2771   4.141   3.411   1.309  0.0998 -0.2855  0.2058
  919SOL    HW1 2772   4.069   3.437   1.367  1.2416  0.4618  1.3263
  919SOL    HW2 2773   4.175   3.493   1.275  0.9416 -0.5763  0.3321
  920SOL     OW 2774   4.364   3.293   2.028  0.3538  1.0810 -0.4994
  920SOL    HW1 2775   4.429   3.363   2.014  1.4513  0.0924 -0.4791
  920SOL    HW2 2776   4.403   3.216   1.988 -0.3759  0.2256  0.3928
  921SOL     OW 2777   1.761   3.710   0.389  0.1366  0.4541 -0.3533
  921SOL    HW1 2778   1.714   3.747   0.464 -1.2066  0.3150 -1.1071
  921SOL    HW2 2779   1.845   3.757   0.388 -1.1294  2.8668 -0.7446
  922SOL     OW 2780   2.245   4.190   2.796  0.4385 -0.0768  0.1299
  922SOL    HW1 2781   2.256   4.285   2.793 -1.7612  0.1991 -0.6113
  922SOL    HW2 2782   2.310   4.156   2.733 -0.4292  1.1549 -1.5150
  923SOL     OW 2783   0.725   0.849   2.181  0.2627 -0.3364  0.1851
  923SOL    HW1 2784   0.784   0.811   2.117 -0.2097 -0.7191 -0.0322
  923SOL    HW2 2785   0.766   0.832   2.266  0.8179  0.0438 -0.0052
  924SOL     OW 2786   3.588   0.880   2.246  0.1989  0.0686 -0.4692
  924SOL    HW1 2787   3.496   0.907   2.246 -0.2412 -1.1130  2.3292
  924SOL    HW2 2788   3.634   0.951   2.201 -1.6193  2.6231  1.4433
  925SOL     OW 2789   2.530   2.082   2.729  0.6627 -0.3641 -0.8454
  925SOL    HW1 2790   2.510   1.998   2.770 -1.4442 -0.0992 -1.1903
  925SOL    HW2 2791   2.488   2.147   2.786  0.9854  0.3140 -1.3729
  926SOL     OW 2792   2.857   1.608   0.913  0.8783  0.7156 -0.3996
  926SOL    HW1 2793   2.825   1.518   0.911 -0.2764  1.0150  1.4057
  926SOL    HW2 2794   2.798   1.653   0.975  2.6682  2.1992  0.3408
  927SOL     OW 2795   3.640   3.774   1.246  0.2436 -0.0919 -0.7617
  927SOL    HW1 2796   3.619   3.691   1.204 -0.6176  0.3967 -1.3233
  927SOL    HW2 2797   3.736   3.775   1.252  0.3214 -0.6211 -1.7911
  928SOL     OW 2798   0.149   2.105   2.288 -0.1202  0.3860  0.7685
  928SOL    HW1 2799   0.190   2.145   2.365 -1.1315 -0.4863  1.7920
  928SOL    HW2 2800   0.206   2.030   2.267 -0.0655  0.3875  0.9098
  929SOL     OW 2801   2.481   3.414   1.417  0.2645  0.3887 -0.2082
  929SOL    HW1 2802   2.557   3.356   1.427  0.7366  1.1248  0.6380
  929SOL    HW2 2803   2.441   3.387   1.335  1.0011 -0.5241 -0.2884
  930SOL     OW 2804   1.106   0.212   2.981  0.1979 -0.1118  0.2743
  930SOL    HW1 2805   1.069   0.290   3.023 -0.0122  0.0803 -0.2637
  930SOL    HW2 2806   1.190   0.199   3.025  0.8167  1.1520 -0.4779
  931SOL     OW 2807   2.002   4.257   1.526 -0.0155 -0.6656  0.8293
  931SOL    HW1 2808   2.083   4.303   1.504 -1.9073  2.1684 -1.0021
  931SOL    HW2 2809   2.001   4.181   1.468  0.4961  0.3311 -0.5427
  932SOL     OW 2810   2.385   2.924   2.315 -0.2472 -0.4114  0.8178
  932SOL    HW1 2811   2.324   2.875   2.260 -2.1169  0.3878  2.0409
  932SOL    HW2 2812   2.432   2.981   2.255 -1.3106 -0.4750 -0.1009
  933SOL     OW 2813   2.188   0.348   2.091 -0.6662  0.4294  0.5770
  933SOL    HW1 2814   2.237   0.278   2.048 -1.5399 -0.6262  1.2626
  933SOL    HW2 2815   2.255   0.411   2.118  0.2310 -0.5676  0.7459
  934SOL     OW 2816   3.537   2.601   2.180  0.3208 -0.6067 -0.0442
  934SOL    HW1 2817   3.449   2.575   2.208 -0.1785  1.2257  0.2324
  934SOL    HW2 2818   3.551   2.556   2.097 -0.6876 -1.3083  0.1582
  935SOL     OW 2819   0.565   0.399   2.862  0.1103  0.1061 -0.4782
  935SOL    HW1 2820   0.635   0.335   2.869 -0.9179 -1.0305 -0.1087
  935SOL    HW2 2821   0.585   0.464   2.929  0.7425 -0.2591 -0.3038
  936SOL     OW 2822   2.559   2.334   1.871 -0.1909 -0.0814  0.3279
  936SOL    HW1 2823   2.499   2.355   1.800  0.9312 -0.0068 -0.6353
  936SOL    HW2 2824   2.505   2.289   1.936 -1.3239  0.1992 -0.3949
  937SOL     OW 2825   1.205   3.493   1.621  0.4826  0.3826 -0.3503
  937SOL    HW1 2826   1.281   3.535   1.582  1.0398 -1.0377 -0.8623
  937SOL    HW2 2827   1.151   3.465   1.547 -0.0233  0.4639 -0.0226
  938SOL     OW 2828   3.928   1.361   0.625 -0.0104  0.1849  0.1425
  938SOL    HW1 2829   3.957   1.330   0.711  0.9310 -0.8932 -0.5443
  938SOL    HW2 2830   3.942   1.287   0.566 -3.1719 -0.0427 -0.4824
  939SOL     OW 2831   1.928   2.555   2.254 -0.1669  0.1607  0.0183
  939SOL    HW1 2832   1.879   2.474   2.241 -1.2287  0.7952 -0.0268
  939SOL    HW2 2833   1.986   2.537   2.328  0.5585 -1.0609 -0.8173
  940SOL     OW 2834   0.185   2.778   0.704 -0.5103  0.3884 -0.4248
  940SOL    HW1 2835   0.122   2.766   0.633  0.2277 -0.3277 -0.9758
  940SOL    HW2 2836   0.213   2.869   0.696 -0.8340  0.4635 -0.7110
  941SOL     OW 2837   2.393   0.825   0.033  0.0133  0.0267 -0.4599
  941SOL    HW1 2838   2.312   0.854  -0.008 -0.8057 -1.5173  0.0354
  941SOL    HW2 2839   2.460   0.843  -0.033 -0.6138  1.7663 -0.6914
  942SOL     OW 2840   0.344   2.199   1.894  0.1896  0.2574  0.6447
  942SOL    HW1 2841   0.255   2.203   1.928 -0.8086 -0.5191 -1.6969
  942SOL    HW2 2842   0.369   2.107   1.902 -0.0472  0.0722 -0.6452
  943SOL     OW 2843   1.969   0.975   0.669 -0.3276 -0.1367 -0.2541
  943SOL    HW1 2844   1.937   0.889   0.642  0.5473 -0.2060 -1.1137
  943SOL    HW2 2845   2.044   0.992   0.612  1.1787  0.0130  1.6731
  944SOL     OW 2846   0.234   1.951   1.542  0.4954 -0.0870 -0.1126
  944SOL    HW1 2847   0.278   2.033   1.562 -0.2940  0.3716 -0.2108
  944SOL    HW2 2848   0.148   1.959   1.582  0.5047 -0.9794  0.1022
  945SOL     OW 2849   3.690   1.213   1.841 -0.0840 -0.2014 -0.2016
  945SOL    HW1 2850   3.655   1.124   1.851  0.1243 -0.1614  1.0642
  945SOL    HW2 2851   3.780   1.201   1.812  1.2556 -0.6283  3.5785
  946SOL     OW 2852   1.327   2.385   0.731 -0.2614  0.1656  0.1740
  946SOL    HW1 2853   1.399   2.322   0.739  0.2693  0.6142 -0.9757
  946SOL    HW2 2854   1.276   2.354   0.656  0.3226  1.3975 -0.7668
  947SOL     OW 2855   2.276   1.254   0.163 -0.2091 -0.4728  0.1100
  947SOL    HW1 2856   2.322   1.278   0.243 -0.5369 -0.3409  0.2625
  947SOL    HW2 2857   2.345   1.226   0.102  0.0390 -0.5800  0.4396
  948SOL     OW 2858   0.745   1.075   1.988  0.1592 -0.3832  0.1464
  948SOL    HW1 2859   0.676   1.048   1.927 -0.3247 -0.0912  0.5556
  948SOL    HW2 2860   0.719   1.038   2.072 -0.1291  0.7196  0.5603
  949SOL     OW 2861   3.442   3.065   1.382  0.4570  0.9235  0.1452
  949SOL    HW1 2862   3.529   3.059   1.420  0.3312 -1.7999  0.1890
  949SOL    HW2 2863   3.388   3.104   1.451  0.8480 -1.1827  1.7308
  950SOL     OW 2864   2.612   1.451   0.487 -0.7150 -0.6724 -0.0191
  950SOL    HW1 2865   2.549   1.522   0.476 -1.3662 -1.1545  0.4953
  950SOL    HW2 2866   2.682   1.489   0.540 -0.8713 -0.3080 -0.0690
  951SOL     OW 2867   3.708   1.619   2.155  0.2144  0.0765 -0.2683
  951SOL    HW1 2868   3.775   1.644   2.091  0.8751  1.5511  0.9330
  951SOL    HW2 2869   3.705   1.524   2.151  1.2904  0.0705 -1.4538
  952SOL     OW 2870   2.347   0.812   1.901 -0.6012 -0.3915 -0.2047
  952SOL    HW1 2871   2.391   0.797   1.817 -0.4480 -0.3072 -0.1406
  952SOL    HW2 2872   2.380   0.897   1.930 -0.1319 -0.7259  0.2614
  953SOL     OW 2873   2.621   1.198   1.360 -0.5314 -0.3329 -0.9215
  953SOL    HW1 2874   2.537   1.216   1.318 -0.8858 -1.6115 -0.7838
  953SOL    HW2 2875   2.686   1.224   1.295 -0.9695  1.9467 -0.5323
  954SOL     OW 2876   1.980   0.200   1.340 -0.5310 -0.0295 -0.3249
  954SOL    HW1 2877   1.927   0.122   1.358 -0.0448 -0.2092  0.3576
  954SOL    HW2 2878   2.038   0.208   1.416 -0.6509  1.0689 -0.3324
  955SOL     OW 2879   0.830   3.513   0.634  0.0704  0.3067  0.0616
  955SOL    HW1 2880   0.765   3.541   0.698  1.8234  1.4300  1.4393
  955SOL    HW2 2881   0.854   3.593   0.587  0.7056 -0.0089 -0.1717
  956SOL     OW 2882   4.224   1.227   2.986 -0.2105 -0.0501  0.2207
  956SOL    HW1 2883   4.199   1.171   3.059 -0.9961 -0.4014 -0.3073
  956SOL    HW2 2884   4.257   1.167   2.919  0.6206  0.2794  0.3127
  957SOL     OW 2885   1.410   3.750   2.712 -0.1790 -0.0633  0.0020
  957SOL    HW1 2886   1.389   3.724   2.622  0.7015  0.6567 -0.4397
  957SOL    HW2 2887   1.431   3.843   2.705  2.0537 -0.4746  0.5461
  958SOL     OW 2888   4.116   4.089   1.961  0.2811 -0.0558 -0.0525
  958SOL    HW1 2889   4.169   4.132   1.893  0.5791 -0.7357 -0.2542
  958SOL    HW2 2890   4.145   3.998   1.959  1.6546  0.2615  2.2607
  959SOL     OW 2891   1.047   1.870   0.950  0.5436 -0.3072 -0.1308
  959SOL    HW1 2892   1.136   1.873   0.986  0.3020 -0.8011  0.5453
  959SOL    HW2 2893   1.055   1.817   0.871  1.3264  1.8689 -1.5921
  960SOL     OW 2894   2.935   2.442   2.958 -0.2120 -0.0908  0.1583
  960SOL    HW1 2895   2.956   2.500   3.031 -1.9930  1.0117 -0.1570
  960SOL    HW2 2896   2.898   2.499   2.891 -1.0721 -1.4499 -0.5779
  961SOL     OW 2897   2.883   2.338   0.649  0.2124  0.3271  0.1037
  961SOL    HW1 2898   2.920   2.321   0.562  0.5260 -0.7463  0.4301
  961SOL    HW2 2899   2.958   2.334   0.708  0.2790  2.6779  0.2827
  962SOL     OW 2900   1.265   1.738   1.424  0.3628  0.0153 -0.0216
  962SOL    HW1 2901   1.206   1.812   1.406 -0.2419 -0.6964 -1.1209
  962SOL    HW2 2902   1.226   1.664   1.376  2.1119 -0.5080 -0.7299
  963SOL     OW 2903   0.254   2.228   2.493 -0.1676 -0.5058  0.0451
  963SOL    HW1 2904   0.322   2.174   2.535  0.9115 -0.6391 -1.7894
  963SOL    HW2 2905   0.290   2.316   2.493 -0.3676 -0.4237 -0.1953
  964SOL     OW 2906   2.248   4.376   1.466 -0.3304 -0.2080  0.1018
  964SOL    HW1 2907   2.320   4.317   1.488 -0.7752 -1.3886 -1.4987
  964SOL    HW2 2908   2.265   4.403   1.376 -2.2558 -1.1279 -0.5992
  965SOL     OW 2909   0.243   1.363   0.345  0.5097  0.4834 -0.3008
  965SOL    HW1 2910   0.297   1.407   0.410 -0.0632  2.0323 -0.8339
  965SOL    HW2 2911   0.231   1.274   0.380  2.1371  0.5535  0.5387
  966SOL     OW 2912   3.545   3.013   2.529 -0.5521  0.4545  0.1837
  966SOL    HW1 2913   3.497   3.004   2.611  0.0918  0.4784  0.5696
  966SOL    HW2 2914   3.606   2.939   2.529 -1.3535 -0.2440 -0.8359
  967SOL     OW 2915   4.081   3.589   1.049  0.1290  0.4174 -0.2034
  967SOL    HW1 2916   4.128   3.525   0.995  0.4331 -0.6210  1.2518
  967SOL    HW2 2917   4.148   3.650   1.078  0.1568  0.3303 -0.0856
  968SOL     OW 2918   0.185   0.426   0.152  0.3244 -0.0904 -0.4368
  968SOL    HW1 2919   0.275   0.447   0.179  1.0039 -0.1414 -2.4966
  968SOL    HW2 2920   0.173   0.472   0.069 -1.5511 -0.1417 -0.2413
  969SOL     OW 2921   2.295   2.561   2.601 -0.1863  0.2988 -0.3368
  969SOL    HW1 2922   2.219   2.510   2.573  0.5708 -0.5716 -0.8687
  969SOL    HW2 2923   2.370   2.504   2.583  0.5664  0.9933  0.5179
  970SOL     OW 2924   1.425   2.093   0.466 -0.1760  0.2071 -0.2516
  970SOL    HW1 2925   1.456   2.117   0.553 -0.1508 -1.7925  0.3391
  970SOL    HW2 2926   1.482   2.142   0.406 -1.4888  3.2145  0.7655
  971SOL     OW 2927   3.976   2.402   0.743  0.3049 -0.0041  0.4814
  971SOL    HW1 2928   4.030   2.325   0.758  0.3602  0.2307  1.5612
  971SOL    HW2 2929   3.888   2.375   0.769  0.3036  0.2658  0.7548
  972SOL     OW 2930   3.465   1.452   1.119 -0.4534 -0.3280  0.0954
  972SOL    HW1 2931   3.380   1.495   1.127 -0.5100 -0.6013  1.1706
  972SOL    HW2 2932   3.463   1.382   1.184  0.4556 -0.5702 -0.1172
  973SOL     OW 2933   0.999   1.033   2.161  0.0621  0.0442  0.0762
  973SOL    HW1 2934   0.921   1.023   2.107  0.4481  0.1822 -0.5140
  973SOL    HW2 2935   0.965   1.053   2.249 -0.5843 -0.7891  0.0316
  974SOL     OW 2936   1.159   4.368   1.456  0.0415  0.3365 -0.1634
  974SOL    HW1 2937   1.254   4.355   1.462 -0.0022  0.3331  0.7850
  974SOL    HW2 2938   1.149   4.463   1.461 -0.0052  0.3285 -0.1005
  975SOL     OW 2939   1.567   1.499   0.084 -0.2351  0.2215 -0.5722
  975SOL    HW1 2940   1.621   1.423   0.064  0.5660  0.4516  0.6189
  975SOL    HW2 2941   1.503   1.467   0.148 -1.8992 -0.1775 -2.3468
  976SOL     OW 2942   1.379   2.252   0.180  0.4408  0.0012 -0.0110
  976SOL    HW1 2943   1.298   2.244   0.130 -0.2764  1.5780  0.8171
  976SOL    HW2 2944   1.381   2.174   0.234  1.2111 -1.7199 -2.3780
  977SOL     OW 2945   4.246   1.192   1.084  0.0313  0.3583  0.2634
  977SOL    HW1 2946   4.174   1.209   1.144  0.5406 -1.3120  1.4383
  977SOL    HW2 2947   4.214   1.122   1.027  0.3954  0.2377  0.2028
  978SOL     OW 2948   2.418   0.559   0.115  0.0672  0.3691  0.0272
  978SOL    HW1 2949   2.372   0.520   0.040  0.3547  0.7986 -0.3761
  978SOL    HW2 2950   2.411   0.653   0.101  1.1415  0.4377 -0.0733
  979SOL     OW 2951   2.345   0.643   0.531 -0.0713 -0.1871 -0.2306
  979SOL    HW1 2952   2.411   0.668   0.466  0.4306 -2.5438 -0.7427
  979SOL    HW2 2953   2.359   0.703   0.604  1.2272  0.7328 -1.1837
  980SOL     OW 2954   2.188   3.756   1.083 -0.3385 -0.0133 -0.3249
  980SOL    HW1 2955   2.269   3.741   1.034 -0.3334  0.5876 -0.4966
  980SOL    HW2 2956   2.183   3.850   1.095 -1.8451  0.1396 -1.7526
  981SOL     OW 2957   1.407   2.868   0.781  0.7115  0.5837  0.4647
  981SOL    HW1 2958   1.425   2.939   0.718 -0.1409 -0.2482 -0.7512
  981SOL    HW2 2959   1.419   2.788   0.730  0.4789 -0.1278  1.5131
  982SOL     OW 2960   3.909   3.535   1.446  0.2476 -0.4105  0.5965
  982SOL    HW1 2961   3.923   3.625   1.415 -1.3817  0.0275  1.0451
  982SOL    HW2 2962   3.822   3.512   1.414  1.0227 -2.2131 -0.3258
  983SOL     OW 2963   4.278   1.041   1.633  0.4588 -0.2111 -0.0792
  983SOL    HW1 2964   4.370   1.029   1.609  0.2057  0.2162 -1.3770
  983SOL    HW2 2965   4.280   1.095   1.712  1.2960  2.0017 -1.5112
  984SOL     OW 2966   2.010   1.190   1.705  0.2376 -0.2084 -0.4051
  984SOL    HW1 2967   2.061   1.119   1.744  0.1594  1.2989  2.7526
  984SOL    HW2 2968   1.922   1.178   1.741  0.0016  0.9451 -0.5623
  985SOL     OW 2969   2.297   3.012   0.492  0.1381 -0.4723 -0.0019
  985SOL    HW1 2970   2.316   3.105   0.496 -0.1895 -0.0193 -4.4078
  985SOL    HW2 2971   2.382   2.971   0.473  0.1725 -1.0518  1.3040
  986SOL     OW 2972   4.244   3.009   1.456 -0.0506  0.2823  0.3926
  986SOL    HW1 2973   4.196   3.083   1.493  1.4756  1.1459  0.7515
  986SOL    HW2 2974   4.252   2.947   1.528 -0.1194  0.4013  0.5036
  987SOL     OW 2975   3.442   4.311   1.260  0.0429 -0.4834  0.0407
  987SOL    HW1 2976   3.384   4.291   1.334  1.4288 -1.3068  0.9800
  987SOL    HW2 2977   3.494   4.385   1.291  0.0167 -0.2524 -0.4728
  988SOL     OW 2978   1.975   1.471   1.185  0.5802  0.0245 -0.6083
  988SOL    HW1 2979   2.016   1.521   1.256  0.6283 -1.5966  0.5664
  988SOL    HW2 2980   1.927   1.537   1.134  0.2659  1.2202  1.1301
  989SOL     OW 2981   1.756   2.452   1.806 -0.2048 -0.1288  0.2129
  989SOL    HW1 2982   1.820   2.512   1.768 -0.7603  0.5397  0.3192
  989SOL    HW2 2983   1.731   2.493   1.888  0.4527 -1.2133  0.9784
  990SOL     OW 2984   3.452   0.046   0.067 -0.5120  0.7244 -0.5662
  990SOL    HW1 2985   3.397  -0.025   0.034  1.9248 -2.8631  2.3060
  990SOL    HW2 2986   3.533   0.039   0.017  0.4585  0.1088  1.0230
  991SOL     OW 2987   1.079   1.463   0.617  0.0891 -0.0315 -0.3383
  991SOL    HW1 2988   1.032   1.536   0.577 -0.2761  0.4246  0.8557
  991SOL    HW2 2989   1.063   1.388   0.560 -0.5202  0.5566 -0.9520
  992SOL     OW 2990   2.388   3.661   1.472 -0.0500  0.2520 -0.2390
  992SOL    HW1 2991   2.323   3.676   1.403 -0.3060  0.9736  0.1595
  992SOL    HW2 2992   2.432   3.580   1.445 -0.5961  0.1663 -0.9049
  993SOL     OW 2993   3.210   1.443   0.276 -0.0569 -0.4092  0.0213
  993SOL    HW1 2994   3.238   1.445   0.184 -0.5280  0.8901 -0.1147
  993SOL    HW2 2995   3.128   1.395   0.275 -0.6121  0.5148 -0.4218
  994SOL     OW 2996   4.179   3.464   2.178  0.1440 -0.9859 -0.3226
  994SOL    HW1 2997   4.244   3.408   2.134  1.3881 -0.1174  0.3491
  994SOL    HW2 2998   4.133   3.507   2.106  1.9775  0.2230 -0.8523
  995SOL     OW 2999   0.546   2.579   0.801 -0.2815  0.1161 -0.1901
  995SOL    HW1 3000   0.584   2.493   0.781  0.1337 -0.1089  1.4704
  995SOL    HW2 3001   0.620   2.632   0.828 -0.7310  0.5927  0.1248
  996SOL     OW 3002   3.924   0.844   0.986 -0.6449  0.4512 -0.4382
  996SOL    HW1 3003   3.872   0.768   1.014 -1.8721  1.6693  0.7235
  996SOL    HW2 3004   3.867   0.891   0.925 -0.6107  1.3726  0.2226
  997SOL     OW 3005   2.199   3.905   0.101 -0.2400  0.2727  0.6145
  997SOL    HW1 3006   2.268   3.841   0.117 -0.1168 -0.2210 -1.6736
  997SOL    HW2 3007   2.125   3.854   0.070 -1.3632  0.9022  2.1569
  998SOL     OW 3008   4.231   0.513   1.263  0.2752  0.3133 -0.4290
  998SOL    HW1 3009   4.201   0.542   1.349 -0.1002 -0.0194 -0.4461
  998SOL    HW2 3010   4.273   0.429   1.280  0.1386  0.2144 -0.5795
  999SOL     OW 3011   4.144   2.923   1.916 -0.0776  0.5646 -0.1187
  999SOL    HW1 3012   4.136   3.008   1.961 -1.1552  1.2685 -1.5612
  999SOL    HW2 3013   4.060   2.912   1.872  0.7726 -0.3196 -1.5742
 1000SOL     OW 3014   0.676   1.656   2.902 -1.0071  0.0183  0.2687
 1000SOL    HW1 3015   0.710   1.741   2.929 -0.4446 -0.1553  0.1338
 1000SOL    HW2 3016   0.750   1.615   2.856 -0.6989 -1.2106  1.7647
 1001SOL     OW 3017   2.355   3.948   1.593 -0.0711  0.1285 -0.5705
 1001SOL    HW1 3018   2.272   3.951   1.546  0.1008  0.8049 -0.8452
 1001SOL    HW2 3019   2.401   3.873   1.557 -1.6713 -1.9975  1.5013
 1002SOL     OW 3020   2.334   1.206   1.275 -0.3366 -0.3625  0.5467
 1002SOL    HW1 3021   2.254   1.257   1.287 -0.7222 -0.9766  0.6402
 1002SOL    HW2 3022   2.353   1.214   1.182  0.9686  1.9229  0.9516
 1003SOL     OW 3023   0.349   1.436   0.079  0.0762 -0.1125  0.5713
 1003SOL    HW1 3024   0.441   1.412   0.079 -0.0625 -0.7582 -0.6747
 1003SOL    HW2 3025   0.315   1.404   0.163  0.5863 -1.5581  0.2615
 1004SOL     OW 3026   0.756   3.556   0.024 -0.5571  0.1835 -0.1858
 1004SOL    HW1 3027   0.837   3.565  -0.027 -1.0061  0.4702 -0.8661
 1004SOL    HW2 3028   0.688   3.540  -0.042 -1.0988  0.2491  0.3525
 1005SOL     OW 3029   2.512   3.840   2.934 -0.6354 -0.0929  1.0608
 1005SOL    HW1 3030   2.419   3.818   2.945 -0.4819 -0.6541  1.2578
 1005SOL    HW2 3031   2.555   3.799   3.009 -0.0038 -1.2716  0.0979
 1006SOL     OW 3032   2.500   3.320   0.185 -0.6998  0.3034  0.2071
 1006SOL    HW1 3033   2.517   3.314   0.091 -0.5336  1.6656  0.1224
 1006SOL    HW2 3034   2.573   3.373   0.219 -1.3441  0.7603  0.9097
 1007SOL     OW 3035   1.635   2.527   0.350 -0.0904  0.0715  0.4504
 1007SOL    HW1 3036   1.728   2.532   0.325 -0.5863  1.6689 -1.3034
 1007SOL    HW2 3037   1.624   2.437   0.381  2.0948 -0.0862  0.9582
 1008SOL     OW 3038   0.806   3.876   0.041  0.0861 -1.0724  0.9162
 1008SOL    HW1 3039   0.837   3.786   0.047 -0.0232 -1.1259  0.7026
 1008SOL    HW2 3040   0.780   3.899   0.130  1.2558 -0.8338  1.2091
 1009SOL     OW 3041   2.314   3.883   0.790 -0.0457  0.4820  0.3954
 1009SOL    HW1 3042   2.227   3.848   0.771  0.5440 -1.1907  0.6626
 1009SOL    HW2 3043   2.298   3.956   0.850 -1.3641  1.2227 -0.7988
 1010SOL     OW 3044   3.114   4.220   2.887 -0.2315  0.0560  0.4900
 1010SOL    HW1 3045   3.177   4.284   2.853  0.2237 -0.3015  0.6367
 1010SOL    HW2 3046   3.116   4.149   2.823  0.5735 -0.5872  1.1949
 1011SOL     OW 3047   0.540   1.026   0.561  0.2831 -0.3149  0.5012
 1011SOL    HW1 3048   0.470   1.045   0.624  0.0540  0.7670 -0.0538
 1011SOL    HW2 3049   0.558   1.110   0.519  1.2219 -0.7887 -0.0852
 1012SOL     OW 3050   0.244   1.413   2.453 -0.2437 -0.4310 -0.2425
 1012SOL    HW1 3051   0.329   1.394   2.415  0.0159 -0.8581  0.5403
 1012SOL    HW2 3052   0.255   1.498   2.496 -0.0301 -0.7812  0.3999
 1013SOL     OW 3053   2.162   1.138   0.810 -0.2825 -0.0680 -0.3075
 1013SOL    HW1 3054   2.113   1.077   0.755 -2.2945  1.9939 -0.9556
 1013SOL    HW2 3055   2.101   1.209   0.828  0.4586 -0.3007  4.1874
 1014SOL     OW 3056   2.976   1.260   0.220 -0.0776  0.7959 -0.1333
 1014SOL    HW1 3057   2.978   1.251   0.125 -1.0999  0.3589 -0.1205
 1014SOL    HW2 3058   3.027   1.186   0.252  0.9970  1.4151 -0.3466
 1015SOL     OW 3059   1.670   3.885   1.456  0.1418 -0.2502  0.4034
 1015SOL    HW1 3060   1.591   3.926   1.489 -0.8221 -1.6072 -0.1309
 1015SOL    HW2 3061   1.673   3.910   1.363  1.9380  2.1734  1.0272
 1016SOL     OW 3062   0.968   3.523   2.074 -0.1338  0.1480  0.3978
 1016SOL    HW1 3063   1.025   3.551   2.146 -0.2623  1.2028  0.1033
 1016SOL    HW2 3064   1.015   3.549   1.995 -0.5723  0.1221  0.1266
 1017SOL     OW 3065   1.238   1.107   0.674  0.1557 -0.5387  0.5444
 1017SOL    HW1 3066   1.268   1.195   0.696 -0.3121 -0.6300  1.6365
 1017SOL    HW2 3067   1.318   1.055   0.668  0.3727 -0.2593  0.9783
 1018SOL     OW 3068   0.206   0.241   2.013  0.3679  0.2505  0.0867
 1018SOL    HW1 3069   0.203   0.298   2.089  3.1680 -0.4762  0.8646
 1018SOL    HW2 3070   0.152   0.166   2.036  1.6461 -0.2372  1.6720
 1019SOL     OW 3071   1.139   0.179   0.608  0.0612  0.4811  0.4065
 1019SOL    HW1 3072   1.187   0.210   0.531 -0.6297  0.3273 -0.0911
 1019SOL    HW2 3073   1.164   0.240   0.678  0.6996  0.6147  0.0723
 1020SOL     OW 3074   2.228   2.503   2.117 -0.4454 -0.1776 -0.2164
 1020SOL    HW1 3075   2.173   2.494   2.039 -0.4796 -1.3885 -0.0589
 1020SOL    HW2 3076   2.283   2.426   2.118  0.1545  0.2431  0.5052
 1021SOL     OW 3077   4.254   2.568   0.124  0.0446  0.0136 -0.3809
 1021SOL    HW1 3078   4.186   2.502   0.112 -0.5408  0.6954 -0.8616
 1021SOL    HW2 3079   4.336   2.518   0.123 -0.4473 -0.8721  0.6169
 1022SOL     OW 3080   0.341   2.706   1.522 -0.4956  0.4596  0.0579
 1022SOL    HW1 3081   0.315   2.678   1.610  1.8409 -0.1444  0.6076
 1022SOL    HW2 3082   0.384   2.630   1.484  3.5368  2.2402  0.5595
 1023SOL     OW 3083   2.123   0.303   1.582  0.2024 -0.5550 -0.5866
 1023SOL    HW1 3084   2.217   0.312   1.601 -0.2000  0.8223  0.9424
 1023SOL    HW2 3085   2.098   0.389   1.548 -1.0616  0.0891  1.7620
 1024SOL     OW 3086   1.307   4.205   2.565 -0.1378 -0.3137 -0.7145
 1024SOL    HW1 3087   1.397   4.228   2.588 -0.4990  0.7373 -0.2929
 1024SOL    HW2 3088   1.261   4.289   2.564 -1.3262 -0.9369  0.0272
 1025SOL     OW 3089   3.946   1.300   0.905 -0.2877 -0.2499  0.1965
 1025SOL    HW1 3090   3.997   1.228   0.868  0.9539 -0.4501  2.1146
 1025SOL    HW2 3091   3.859   1.262   0.920  0.5397 -1.6495  1.8295
 1026SOL     OW 3092   0.868   2.076   0.852 -0.7911  0.3135  0.0163
 1026SOL    HW1 3093   0.915   2.151   0.889 -1.3542 -0.1833  1.8078
 1026SOL    HW2 3094   0.916   2.000   0.884 -1.8868 -0.1537  0.5711
 1027SOL     OW 3095   3.001   3.584   0.978 -0.4460  0.4340  0.0170
 1027SOL    HW1 3096   2.964   3.665   0.943 -1.9630  0.2609  1.1321
 1027SOL    HW2 3097   3.092   3.607   0.997 -0.6590  1.6742 -0.3364
 1028SOL     OW 3098   2.055   1.370   0.924 -1.2455  1.1512  0.0208
 1028SOL    HW1 3099   2.121   1.435   0.900 -0.6745 -0.1060 -2.0591
 1028SOL    HW2 3100   2.045   1.380   1.019 -0.3778  3.4755 -0.0589
 1029SOL     OW 3101   2.501   3.799   0.161 -0.4296  0.2269 -0.7184
 1029SOL    HW1 3102   2.503   3.818   0.255 -1.2672 -0.3679 -0.5696
 1029SOL    HW2 3103   2.569   3.734   0.148 -0.0979  0.5444 -0.5777
 1030SOL     OW 3104   1.969   1.964   0.495 -0.0571 -0.2393 -0.1457
 1030SOL    HW1 3105   1.964   2.052   0.532  0.4212 -0.7437  1.1734
 1030SOL    HW2 3106   2.002   1.910   0.566  0.9837 -1.2496 -1.3463
 1031SOL     OW 3107   1.058   0.887   0.655  0.1192 -0.1631 -0.0925
 1031SOL    HW1 3108   0.972   0.926   0.671 -0.2751 -1.4577  1.2331
 1031SOL    HW2 3109   1.119   0.960   0.664 -0.7842  0.6464 -0.3273
 1032SOL     OW 3110   1.638   3.028   1.601  0.0146 -0.6310 -0.1567
 1032SOL    HW1 3111   1.685   3.087   1.661  1.0489 -2.5636  1.0241
 1032SOL    HW2 3112   1.690   3.027   1.522 -0.2796  0.3865 -0.3825
 1033SOL     OW 3113   3.709   0.122   0.420  0.1199 -0.0314  1.0992
 1033SOL    HW1 3114   3.803   0.103   0.418 -0.0260 -0.7187  0.0949
 1033SOL    HW2 3115   3.694   0.174   0.341  0.0407  2.0907  2.4426
 1034SOL     OW 3116   1.725   3.718   3.066  0.4023 -0.2451  0.2090
 1034SOL    HW1 3117   1.796   3.694   3.126  2.0791 -1.7336 -2.1815
 1034SOL    HW2 3118   1.646   3.719   3.120  1.9055 -0.7205  2.5469
 1035SOL     OW 3119   0.961   2.666   1.815  0.2491  0.1908  0.3721
 1035SOL    HW1 3120   0.892   2.715   1.862 -0.5051  0.1424 -0.6593
 1035SOL    HW2 3121   0.983   2.594   1.875 -0.7295  0.1031  0.6506
 1036SOL     OW 3122   1.635   4.176   3.091 -0.3811 -0.3352  0.1014
 1036SOL    HW1 3123   1.706   4.116   3.117  0.0771 -0.3788 -1.1941
 1036SOL    HW2 3124   1.611   4.149   3.003 -0.4386  1.1291 -0.3679
 1037SOL     OW 3125   0.516   1.603   1.402 -0.1196  0.1787  0.0153
 1037SOL    HW1 3126   0.526   1.664   1.330  1.6363  0.0018  0.0471
 1037SOL    HW2 3127   0.429   1.619   1.437 -1.2181 -0.0766 -2.4354
 1038SOL     OW 3128   4.369   1.404   0.997 -0.1531 -0.3964  0.0372
 1038SOL    HW1 3129   4.332   1.319   1.020 -0.4632 -0.3538 -0.2899
 1038SOL    HW2 3130   4.458   1.385   0.969 -0.2035 -0.6085  0.0179
 1039SOL     OW 3131   0.775   1.466   1.409  0.5141 -0.4748  0.1607
 1039SOL    HW1 3132   0.696   1.498   1.366  1.0890 -1.7454 -1.9900
 1039SOL    HW2 3133   0.781   1.517   1.490 -2.0624  0.1893  0.0130
 1040SOL     OW 3134   1.000   1.434   3.028  0.7509 -0.1712 -0.1743
 1040SOL    HW1 3135   0.966   1.389   3.106 -1.6403  2.6309  0.6085
 1040SOL    HW2 3136   1.073   1.486   3.061  0.4554  0.1563 -0.0309
 1041SOL     OW 3137   3.250   2.740   0.363 -0.1256 -0.1283  0.3100
 1041SOL    HW1 3138   3.248   2.723   0.457  0.8989  1.8168  0.7344
 1041SOL    HW2 3139   3.251   2.835   0.356 -1.6466 -0.1998 -1.7362
 1042SOL     OW 3140   0.524   4.221   0.179 -0.3135 -0.2212  0.3477
 1042SOL    HW1 3141   0.546   4.244   0.089 -1.2956  0.4461  0.2548
 1042SOL    HW2 3142   0.439   4.177   0.172  0.1051 -1.1119  0.8471
 1043SOL     OW 3143   4.014   1.020   2.124  0.1570  0.0727 -0.6623
 1043SOL    HW1 3144   4.105   1.046   2.106  0.9016 -0.6534  1.6239
 1043SOL    HW2 3145   3.984   0.981   2.042  1.3190  1.7987 -1.9973
 1044SOL     OW 3146   2.763   0.147   1.683 -0.0977  0.2214  0.4241
 1044SOL    HW1 3147   2.732   0.062   1.715 -0.5570 -0.0496 -0.6862
 1044SOL    HW2 3148   2.853   0.132   1.657 -0.8256 -0.5764 -1.9144
 1045SOL     OW 3149   3.338   3.943   1.042 -0.0598 -0.6488 -0.0718
 1045SOL    HW1 3150   3.416   4.000   1.043  0.9896 -2.0534  1.2595
 1045SOL    HW2 3151   3.339   3.905   0.954  0.0397  0.2705 -0.4880
 1046SOL     OW 3152   1.123   3.596   1.851  0.1204 -0.7171  0.3245
 1046SOL    HW1 3153   1.171   3.675   1.874 -2.0197  0.9774 -0.7236
 1046SOL    HW2 3154   1.156   3.572   1.764 -0.0776 -0.2286  0.1092
 1047SOL     OW 3155   0.979   3.723   1.352  0.0157 -0.1603  0.2233
 1047SOL    HW1 3156   1.051   3.711   1.413 -0.5741 -0.0413  0.9586
 1047SOL    HW2 3157   0.959   3.816   1.355  1.5476  0.3316 -2.0012
 1048SOL     OW 3158   3.156   0.004   2.466 -0.4776 -0.6323  0.2082
 1048SOL    HW1 3159   3.146  -0.090   2.458 -1.4960 -0.8389  2.8391
 1048SOL    HW2 3160   3.073   0.034   2.503 -0.5297  1.4779 -1.3790
 1049SOL     OW 3161   3.924   3.818   1.365 -0.0961 -0.1033  0.0186
 1049SOL    HW1 3162   3.904   3.891   1.423  1.3807 -0.4743  1.0530
 1049SOL    HW2 3163   4.000   3.847   1.315  0.9865 -1.1564  0.9754
 1050SOL     OW 3164   0.982   3.231   1.097 -0.2029 -0.1749  1.0142
 1050SOL    HW1 3165   0.896   3.274   1.092 -0.7074 -1.2811 -1.0779
 1050SOL    HW2 3166   0.972   3.167   1.168 -0.9743  0.0099  1.0869
 1051SOL     OW 3167   2.808   1.632   0.627  0.1150  0.0944 -0.2536
 1051SOL    HW1 3168   2.879   1.575   0.598 -0.6834 -0.9022 -0.2979
 1051SOL    HW2 3169   2.799   1.614   0.721  1.8815  2.4243  0.4672
 1052SOL     OW 3170   2.978   0.705   2.225  0.3790 -0.4014 -0.4587
 1052SOL    HW1 3171   2.970   0.758   2.304  0.8749  0.5656 -1.0407
 1052SOL    HW2 3172   3.014   0.765   2.159  0.9823 -1.4691 -1.1302
 1053SOL     OW 3173   3.441   3.852   0.109  0.2874  0.8940  0.0279
 1053SOL    HW1 3174   3.419   3.798   0.184 -2.4948  1.3731 -0.3270
 1053SOL    HW2 3175   3.414   3.941   0.135 -0.8476  1.0437 -1.5064
 1054SOL     OW 3176   2.050   2.604   1.665 -0.2012 -0.5785 -0.4050
 1054SOL    HW1 3177   2.019   2.693   1.650 -0.6727 -0.4086  1.2640
 1054SOL    HW2 3178   2.028   2.556   1.585 -2.5880  0.1319 -0.2442
 1055SOL     OW 3179   3.460   3.158   1.123  0.0497 -0.0554  0.3776
 1055SOL    HW1 3180   3.534   3.116   1.080  0.6692  0.0502  1.3264
 1055SOL    HW2 3181   3.453   3.115   1.208 -1.1757 -0.2726  0.1860
 1056SOL     OW 3182   2.793   3.229   2.192  0.1182  0.3638  0.4214
 1056SOL    HW1 3183   2.824   3.296   2.253  0.5936 -0.1096  0.7034
 1056SOL    HW2 3184   2.873   3.185   2.162 -0.1417  0.3376 -0.2443
 1057SOL     OW 3185   4.176   4.143   2.216  0.1913  0.2314 -0.6755
 1057SOL    HW1 3186   4.167   4.101   2.131  1.0782  1.1468 -1.2418
 1057SOL    HW2 3187   4.248   4.205   2.205  0.2117  0.4905  0.6927
 1058SOL     OW 3188   1.903   3.566   1.905 -0.7796  0.2768  0.3755
 1058SOL    HW1 3189   1.828   3.522   1.945 -1.5701  2.1724  1.0864
 1058SOL    HW2 3190   1.979   3.521   1.940 -1.5599 -0.8414  0.6660
 1059SOL     OW 3191   3.882   2.851   1.831 -0.3351  0.2509 -0.0765
 1059SOL    HW1 3192   3.856   2.833   1.741 -0.0187  0.2134 -0.1619
 1059SOL    HW2 3193   3.809   2.819   1.884 -1.0038  1.2340 -0.3690
 1060SOL     OW 3194   4.072   1.410   2.901  0.6050 -0.0891  0.2409
 1060SOL    HW1 3195   4.101   1.414   2.810 -1.4866 -1.8466 -0.5822
 1060SOL    HW2 3196   4.112   1.331   2.936  0.6503  0.0818  0.5862
 1061SOL     OW 3197   2.205   3.505   0.305 -0.3578 -0.3860  0.5025
 1061SOL    HW1 3198   2.213   3.530   0.212  0.5792 -0.1119  0.6417
 1061SOL    HW2 3199   2.192   3.410   0.303  2.5518 -0.8669  0.1368
 1062SOL     OW 3200   0.991   3.102   1.351 -0.2971  0.1649  0.0798
 1062SOL    HW1 3201   0.921   3.071   1.409 -0.4086  2.7048  1.4459
 1062SOL    HW2 3202   1.067   3.048   1.373 -0.7142  0.1691  1.6431
 1063SOL     OW 3203   3.207   0.821   2.058 -0.2688 -0.3592 -0.2906
 1063SOL    HW1 3204   3.169   0.866   1.983 -0.1045 -0.1889 -0.2742
 1063SOL    HW2 3205   3.177   0.872   2.134 -0.1239 -0.3060 -0.2685
 1064SOL     OW 3206   2.576   3.961   0.721 -0.2782 -0.1732  0.2414
 1064SOL    HW1 3207   2.580   4.046   0.765  1.0704 -1.7321  3.4638
 1064SOL    HW2 3208   2.490   3.926   0.743 -1.2648  0.6888 -1.9730
 1065SOL     OW 3209   1.409   1.390   0.347  0.2089 -0.2284 -0.7768
 1065SOL    HW1 3210   1.431   1.303   0.378  2.3008 -0.4489 -2.6607
 1065SOL    HW2 3211   1.443   1.449   0.415  0.8278 -0.8164 -0.5640
 1066SOL     OW 3212   0.475   0.926   2.700 -0.3633  0.3574 -0.2613
 1066SOL    HW1 3213   0.481   1.019   2.720 -1.5237  0.4343 -0.1912
 1066SOL    HW2 3214   0.420   0.923   2.621  0.3656 -0.2217 -0.7618
 1067SOL     OW 3215   3.974   3.854   0.658 -0.2268  0.0612 -0.1124
 1067SOL    HW1 3216   3.932   3.807   0.730 -1.5753  0.2751 -0.7399
 1067SOL    HW2 3217   4.052   3.802   0.638 -0.8358 -1.0272  0.2620
 1068SOL     OW 3218   2.255   1.131   2.682 -0.3569 -0.8681  0.1068
 1068SOL    HW1 3219   2.186   1.141   2.617 -0.0000 -1.2493 -0.3306
 1068SOL    HW2 3220   2.212   1.087   2.755 -0.5397 -1.2424 -0.2254
 1069SOL     OW 3221   1.215   3.792   1.514  0.1565  0.2077 -0.5173
 1069SOL    HW1 3222   1.289   3.749   1.558 -1.3906 -2.9112 -0.7286
 1069SOL    HW2 3223   1.254   3.828   1.434  2.1498  2.1524  1.1934
 1070SOL     OW 3224   2.607   2.663   1.744  0.1566 -0.0704 -0.2061
 1070SOL    HW1 3225   2.631   2.651   1.836  0.1680  1.0858 -0.0491
 1070SOL    HW2 3226   2.511   2.655   1.743  0.2146 -0.8166 -0.2185
 1071SOL     OW 3227   0.687   1.981   0.208  0.2763 -0.2655  0.3382
 1071SOL    HW1 3228   0.636   1.910   0.169 -1.8308  1.2714  0.0986
 1071SOL    HW2 3229   0.625   2.027   0.265  1.5596  1.3488  0.5347
 1072SOL     OW 3230   0.035   2.079   2.596 -0.2716  0.1079  0.1123
 1072SOL    HW1 3231  -0.048   2.122   2.576  0.3783  1.0397 -0.6586
 1072SOL    HW2 3232   0.102   2.140   2.565  0.6875 -1.4133 -0.9384
 1073SOL     OW 3233   2.449   2.775   0.772  0.3235  0.0782  0.1490
 1073SOL    HW1 3234   2.393   2.798   0.847  0.2317 -1.4361  0.5774
 1073SOL    HW2 3235   2.537   2.796   0.801  0.1560  0.8025  0.1486
 1074SOL     OW 3236   0.394   0.786   2.947  0.0127  0.1517  0.1522
 1074SOL    HW1 3237   0.437   0.836   2.877  0.2121 -0.2079  0.0162
 1074SOL    HW2 3238   0.343   0.851   2.995  2.2336  0.9858  1.5343
 1075SOL     OW 3239   1.677   2.496   1.549  0.3612 -1.0651 -0.0355
 1075SOL    HW1 3240   1.754   2.457   1.507  1.1824 -0.0568  0.5029
 1075SOL    HW2 3241   1.682   2.468   1.640  1.5046  1.0500  0.5903
 1076SOL     OW 3242   2.428   1.177   0.684 -0.0492 -0.2193  0.1961
 1076SOL    HW1 3243   2.347   1.125   0.687 -0.6859  0.7527  0.3178
 1076SOL    HW2 3244   2.472   1.148   0.604  0.4632 -2.1480  1.1222
 1077SOL     OW 3245   0.397   2.634   0.064  0.1759  0.2297  0.6532
 1077SOL    HW1 3246   0.474   2.578   0.063 -0.8210 -1.2077 -0.8624
 1077SOL    HW2 3247   0.408   2.692  -0.011 -0.6370 -0.6137 -0.1312
 1078SOL     OW 3248   3.086   2.383   2.342  0.2302 -0.6105  0.5919
 1078SOL    HW1 3249   3.111   2.321   2.274 -0.9381 -0.7895  0.3024
 1078SOL    HW2 3250   2.991   2.371   2.352 -0.2316  1.8498 -0.2209
 1079SOL     OW 3251   0.284   1.669   1.516 -0.2654  0.7069 -0.2745
 1079SOL    HW1 3252   0.207   1.614   1.498 -0.6643  1.0256  0.4174
 1079SOL    HW2 3253   0.257   1.757   1.491  0.7861  0.4459 -2.5373
 1080SOL     OW 3254   3.615   1.153   0.057  0.2119  0.4687  0.1790
 1080SOL    HW1 3255   3.570   1.073   0.030 -2.3939  1.7358  0.4357
 1080SOL    HW2 3256   3.612   1.150   0.153  1.4932  0.1803  0.2259
 1081SOL     OW 3257   1.736   4.134   1.247 -0.0969 -0.1919 -0.0311
 1081SOL    HW1 3258   1.759   4.222   1.217 -0.8936 -0.0954 -0.3999
 1081SOL    HW2 3259   1.807   4.109   1.306 -0.6704  1.3723  1.4324
 1082SOL     OW 3260   0.180   0.079   1.641 -0.4294  0.1762  0.5646
 1082SOL    HW1 3261   0.234   0.089   1.563 -0.0930 -0.2918  0.7313
 1082SOL    HW2 3262   0.223   0.009   1.691 -1.2316 -0.2555  0.6632
 1083SOL     OW 3263   3.809   4.013   2.069  0.4034  0.5946  0.6621
 1083SOL    HW1 3264   3.870   4.020   1.994  1.2551 -0.6373  1.2016
 1083SOL    HW2 3265   3.831   3.929   2.109 -1.9438 -0.0649  0.6612
 1084SOL     OW 3266   3.990   0.524   0.819  0.3975 -0.2476  0.1398
 1084SOL    HW1 3267   3.910   0.573   0.839 -0.8878 -1.1422 -2.3058
 1084SOL    HW2 3268   3.973   0.436   0.852  0.5270 -0.3378 -0.0313
 1085SOL     OW 3269   4.022   4.215   1.472  0.0783 -0.7083  0.0522
 1085SOL    HW1 3270   4.110   4.228   1.505  0.6961  0.3395 -1.8488
 1085SOL    HW2 3271   4.014   4.276   1.398 -1.6205 -2.0092 -0.9409
 1086SOL     OW 3272   3.833   1.376   2.694 -0.0180 -0.2561 -0.0747
 1086SOL    HW1 3273   3.897   1.311   2.665 -1.9222 -1.3170 -2.1759
 1086SOL    HW2 3274   3.862   1.458   2.653  0.7139 -0.4102  0.1148
 1087SOL     OW 3275   1.919   2.083   1.282 -0.1670 -0.7822 -0.1983
 1087SOL    HW1 3276   1.866   2.004   1.287  0.5079 -1.2643 -0.4907
 1087SOL    HW2 3277   1.864   2.146   1.236 -0.8361 -0.9658  0.3363
 1088SOL     OW 3278   1.054   0.675   0.448  0.4433 -0.3733 -0.2502
 1088SOL    HW1 3279   0.965   0.658   0.415 -0.4230 -2.2164  2.6670
 1088SOL    HW2 3280   1.040   0.722   0.530  2.2896  0.4229 -0.3467
 1089SOL     OW 3281   2.034   1.441   2.416 -0.1892 -0.1713 -0.5284
 1089SOL    HW1 3282   2.031   1.356   2.372 -0.4493  0.6314 -2.1471
 1089SOL    HW2 3283   1.960   1.439   2.478 -1.0671 -0.6091 -1.5605
 1090SOL     OW 3284   2.070   1.806   1.522  0.2271  0.0071  0.3716
 1090SOL    HW1 3285   2.153   1.781   1.561  0.8749 -0.0152 -0.9514
 1090SOL    HW2 3286   2.079   1.900   1.504 -0.4058  0.2115  1.0870
 1091SOL     OW 3287   4.253   0.736   1.513 -0.0242 -0.4176 -0.2298
 1091SOL    HW1 3288   4.214   0.811   1.469  1.5803  0.9537  0.5573
 1091SOL    HW2 3289   4.344   0.762   1.528  0.1163 -1.8092  1.6610
 1092SOL     OW 3290   1.189   2.030   1.913  0.0714  0.4618  0.0420
 1092SOL    HW1 3291   1.222   2.120   1.910 -0.1447  0.5282 -0.4579
 1092SOL    HW2 3292   1.163   2.011   1.823 -1.5386  0.5297  0.4498
 1093SOL     OW 3293   3.668   4.298   0.598 -0.3816  0.0058 -0.2657
 1093SOL    HW1 3294   3.698   4.366   0.539 -0.1081  0.1879  0.0775
 1093SOL    HW2 3295   3.745   4.244   0.615 -0.2144  0.5145  0.6716
 1094SOL     OW 3296   2.409   0.266   1.529 -0.3466 -0.4978  0.3774
 1094SOL    HW1 3297   2.450   0.182   1.509  0.0558 -1.0404  3.1543
 1094SOL    HW2 3298   2.434   0.284   1.619 -1.4143  2.0483  0.2307
 1095SOL     OW 3299   1.760   1.881   1.210 -0.0991 -0.2262 -0.4956
 1095SOL    HW1 3300   1.731   1.934   1.137  0.5878 -0.6245 -1.0726
 1095SOL    HW2 3301   1.688   1.821   1.226 -0.6262  0.4677 -0.2379
 1096SOL     OW 3302   3.985   0.337   2.197  0.0458  0.3436 -0.3461
 1096SOL    HW1 3303   3.934   0.256   2.191 -0.2629  0.5713 -0.8441
 1096SOL    HW2 3304   3.981   0.374   2.109  0.7087  0.5884 -0.2770
 1097SOL     OW 3305   0.623   4.207   0.820 -0.4117 -0.0380 -0.0884
 1097SOL    HW1 3306   0.620   4.149   0.744  2.3255 -0.8015  0.2878
 1097SOL    HW2 3307   0.647   4.293   0.785  0.3101 -0.2646 -0.1587
 1098SOL     OW 3308   3.609   2.313   1.589 -0.6057 -0.7618  0.3260
 1098SOL    HW1 3309   3.680   2.344   1.645  0.9558 -0.3251 -1.7385
 1098SOL    HW2 3310   3.627   2.353   1.504 -3.6625 -0.2158 -0.1877
 1099SOL     OW 3311   0.067   3.697   1.010  0.1338 -0.5823  0.4205
 1099SOL    HW1 3312   0.023   3.668   1.091 -0.4555 -0.2982  0.2066
 1099SOL    HW2 3313   0.105   3.782   1.033  1.4263 -1.2606  0.8958
 1100SOL     OW 3314   3.495   1.809   0.029  0.0378  0.5113  0.1734
 1100SOL    HW1 3315   3.487   1.855  -0.055 -1.0784 -0.4379 -0.2613
 1100SOL    HW2 3316   3.406   1.783   0.051  0.2009  1.4004  2.0645
 1101SOL     OW 3317   3.414   3.365   0.058  0.2585 -0.8252  0.0056
 1101SOL    HW1 3318   3.441   3.377  -0.033  0.8808  0.0025  0.2875
 1101SOL    HW2 3319   3.320   3.384   0.057  0.6627  1.4521 -0.0994
 1102SOL     OW 3320   0.931   2.426   0.578  0.5248  0.3571 -0.0535
 1102SOL    HW1 3321   0.940   2.520   0.563 -1.9104  0.7222  0.3380
 1102SOL    HW2 3322   0.939   2.386   0.491 -0.9802  1.2067 -0.6115
 1103SOL     OW 3323   1.100   2.009   1.664 -0.1804 -0.7471  0.6574
 1103SOL    HW1 3324   1.120   1.992   1.572  0.9583 -0.7343  0.8793
 1103SOL    HW2 3325   1.011   1.976   1.676 -2.8463  4.4140 -1.8607
 1104SOL     OW 3326   0.298   4.048   0.176  0.5731  0.0248 -0.0910
 1104SOL    HW1 3327   0.359   3.974   0.176 -0.4686 -0.8478 -0.4153
 1104SOL    HW2 3328   0.240   4.032   0.102  0.1750  1.0445 -0.0130
 1105SOL     OW 3329   3.889   0.527   2.368  0.2093 -0.0618 -0.0843
 1105SOL    HW1 3330   3.918   0.512   2.458  0.4904  3.0373  0.4470
 1105SOL    HW2 3331   3.928   0.455   2.318  0.5534 -1.5222  2.1352
 1106SOL     OW 3332   2.338   2.301   1.331 -0.3264 -0.5522 -0.0058
 1106SOL    HW1 3333   2.432   2.316   1.327 -0.6029  1.1509 -1.7250
 1106SOL    HW2 3334   2.302   2.382   1.367 -1.1896 -0.9526  0.0684
 1107SOL     OW 3335   0.637   3.282   0.587  0.3621  0.7243 -0.6546
 1107SOL    HW1 3336   0.727   3.315   0.585  0.6467 -0.0405 -1.0668
 1107SOL    HW2 3337   0.636   3.213   0.521 -0.4382  0.4947 -0.4094
 1108SOL     OW 3338   2.149   3.624   1.339 -0.0034 -0.4238  0.1007
 1108SOL    HW1 3339   2.091   3.549   1.330  0.1800 -0.5882  0.2754
 1108SOL    HW2 3340   2.157   3.659   1.250 -0.1620 -0.5555  0.0339
 1109SOL     OW 3341   0.741   1.540   0.730 -0.3221 -0.2550  0.0885
 1109SOL    HW1 3342   0.773   1.557   0.642  0.7905 -0.4262  0.4436
 1109SOL    HW2 3343   0.819   1.549   0.786 -0.7880 -1.2006  0.9202
 1110SOL     OW 3344   3.197   4.005   2.116 -0.4266  0.3065  0.1535
 1110SOL    HW1 3345   3.281   3.969   2.088 -0.1376  1.5584 -0.6679
 1110SOL    HW2 3346   3.169   3.948   2.187  0.3576 -1.0832 -0.6016
 1111SOL     OW 3347   2.891   2.658   2.252  0.7953  0.3861 -0.5649
 1111SOL    HW1 3348   2.868   2.602   2.325  0.3042  0.3764 -0.7286
 1111SOL    HW2 3349   2.933   2.600   2.189  1.6172  0.4714 -0.1138
 1112SOL     OW 3350   1.608   1.678   1.669 -0.0373 -0.2713 -0.3583
 1112SOL    HW1 3351   1.538   1.613   1.676 -0.7391  0.4355 -0.5841
 1112SOL    HW2 3352   1.640   1.669   1.580 -0.6062  0.1480 -0.6126
 1113SOL     OW 3353   3.175   2.172   2.541  0.1203  0.4492 -0.1056
 1113SOL    HW1 3354   3.194   2.234   2.612 -0.2733  0.3721  0.0699
 1113SOL    HW2 3355   3.220   2.209   2.464 -0.3513  1.1032 -0.0722
 1114SOL     OW 3356   2.863   2.070   1.955 -0.0405  0.4500  0.4865
 1114SOL    HW1 3357   2.853   2.084   2.049 -3.1365  0.6102  0.2303
 1114SOL    HW2 3358   2.870   2.158   1.919 -3.2362  0.7529  0.2984
 1115SOL     OW 3359   2.104   2.624   1.151  0.0778  0.0012 -0.1523
 1115SOL    HW1 3360   2.088   2.645   1.059 -0.2106  2.0968  0.3144
 1115SOL    HW2 3361   2.038   2.557   1.172  0.8119 -1.2479 -1.6949
 1116SOL     OW 3362   0.985   2.342   2.848  0.1431 -0.2005 -0.0180
 1116SOL    HW1 3363   1.051   2.321   2.914 -0.4098 -1.1386  0.2653
 1116SOL    HW2 3364   0.904   2.350   2.898 -0.0574  0.3870 -0.4303
 1117SOL     OW 3365   2.847   0.132   0.442  0.3550  0.6042 -0.1693
 1117SOL    HW1 3366   2.875   0.210   0.491  2.2202  0.7601 -1.3921
 1117SOL    HW2 3367   2.759   0.153   0.410 -0.3915  0.9937  1.9783
 1118SOL     OW 3368   0.054   4.307   2.011 -0.0227 -0.0907 -0.1112
 1118SOL    HW1 3369  -0.028   4.344   1.979 -0.0686  1.1006  1.2809
 1118SOL    HW2 3370   0.055   4.329   2.104  1.0523 -1.6491  0.2811
 1119SOL     OW 3371   1.812   1.023   1.307  0.2027 -0.0531  0.4113
 1119SOL    HW1 3372   1.743   1.030   1.240  0.8555 -0.4390 -0.3171
 1119SOL    HW2 3373   1.765   0.996   1.386 -0.6476  0.8699  0.2390
 1120SOL     OW 3374   3.216   3.543   0.657 -0.4252  0.4996  0.2273
 1120SOL    HW1 3375   3.284   3.478   0.672  0.5014  1.3602 -0.1226
 1120SOL    HW2 3376   3.230   3.608   0.726  1.4221  2.5060 -1.8530
 1121SOL     OW 3377   0.019   1.549   0.249  0.6215  0.2052  0.2538
 1121SOL    HW1 3378  -0.050   1.494   0.287  0.1360  1.2175  0.8854
 1121SOL    HW2 3379   0.100   1.501   0.266  0.0209 -1.6439 -1.6251
 1122SOL     OW 3380   1.304   1.688   2.294 -0.4076  0.6470 -0.1341
 1122SOL    HW1 3381   1.319   1.771   2.249 -3.1354  1.3754  0.0837
 1122SOL    HW2 3382   1.208   1.679   2.296 -0.2747 -3.3507 -1.6519
 1123SOL     OW 3383   1.857   1.248   0.004 -0.0062  0.4876 -0.8924
 1123SOL    HW1 3384   1.888   1.286  -0.079  1.7866 -1.0508 -0.9837
 1123SOL    HW2 3385   1.827   1.160  -0.019 -0.0227  0.2469  0.0098
 1124SOL     OW 3386   0.755   3.690   2.173 -0.0169 -0.1093  0.5495
 1124SOL    HW1 3387   0.778   3.619   2.113  0.2781 -0.3647  0.9562
 1124SOL    HW2 3388   0.799   3.767   2.136 -0.6849 -0.0381 -0.1259
 1125SOL     OW 3389   1.095   2.816   2.342 -0.4382  0.3266  0.3614
 1125SOL    HW1 3390   1.020   2.792   2.397 -0.2873  0.3262  0.5652
 1125SOL    HW2 3391   1.125   2.899   2.377 -1.0613  0.9118 -0.4500
 1126SOL     OW 3392   4.351   3.889   2.876  0.0380  0.0502 -0.5044
 1126SOL    HW1 3393   4.360   3.971   2.925 -0.8408  0.3388 -0.8157
 1126SOL    HW2 3394   4.388   3.822   2.934 -0.6618  0.4428  0.4062
 1127SOL     OW 3395   1.820   2.729   3.032  0.0844  0.8694 -0.4304
 1127SOL    HW1 3396   1.802   2.823   3.044  1.8495  1.1322  0.6536
 1127SOL    HW2 3397   1.886   2.727   2.962  0.0698  0.4446 -0.4300
 1128SOL     OW 3398   3.675   1.239   2.843 -0.3623 -0.5165 -0.3409
 1128SOL    HW1 3399   3.693   1.307   2.909  2.9940 -0.9120 -0.6771
 1128SOL    HW2 3400   3.723   1.267   2.766 -0.6951 -2.2199 -1.2133
 1129SOL     OW 3401   1.375   1.407   2.064 -0.2041  0.3020 -0.0009
 1129SOL    HW1 3402   1.399   1.423   2.155 -0.8962 -2.4088  0.7522
 1129SOL    HW2 3403   1.333   1.488   2.035  1.2723  1.7204  1.6154
 1130SOL     OW 3404   1.724   0.576   0.948 -0.4623  0.0416 -0.5006
 1130SOL    HW1 3405   1.729   0.594   1.042  1.5465  1.0380 -0.7593
 1130SOL    HW2 3406   1.782   0.640   0.908 -1.4524 -0.2127 -2.4766
 1131SOL     OW 3407   1.361   0.668   1.791 -0.0349 -0.4973  0.2310
 1131SOL    HW1 3408   1.441   0.649   1.839 -0.6358  0.9033  1.9127
 1131SOL    HW2 3409   1.380   0.749   1.743 -0.2172 -0.5259  0.1072
 1132SOL     OW 3410   3.837   1.573   0.851  0.2298  0.0792 -0.4323
 1132SOL    HW1 3411   3.886   1.502   0.894 -1.1223  0.2795  1.5548
 1132SOL    HW2 3412   3.747   1.542   0.849 -0.5698  2.0625  1.3257
 1133SOL     OW 3413   2.218   0.975   0.534 -0.6647  0.2928 -0.3368
 1133SOL    HW1 3414   2.285   0.922   0.577 -0.0476  1.3393  0.0349
 1133SOL    HW2 3415   2.237   0.967   0.441 -0.2652  0.2502 -0.2538
 1134SOL     OW 3416   3.623   0.255   0.162 -0.2917  0.5951  0.2167
 1134SOL    HW1 3417   3.533   0.252   0.194 -0.1392  0.5934  0.6480
 1134SOL    HW2 3418   3.629   0.182   0.100 -1.0090  1.4941 -0.9466
 1135SOL     OW 3419   3.470   2.896   1.898  0.5266 -0.0250  0.4836
 1135SOL    HW1 3420   3.399   2.879   1.836 -0.0856  1.3888  0.7689
 1135SOL    HW2 3421   3.436   2.966   1.955  1.5179 -0.4774  1.6752
 1136SOL     OW 3422   3.136   1.577   2.511  0.2132  0.0446 -0.2891
 1136SOL    HW1 3423   3.104   1.500   2.557 -0.0584 -0.0788 -0.6848
 1136SOL    HW2 3424   3.194   1.543   2.443  0.0582  0.1850 -0.4936
 1137SOL     OW 3425   1.123   1.292   2.043  0.0786  0.6651 -0.0598
 1137SOL    HW1 3426   1.076   1.273   2.124 -1.5728 -0.1641 -1.1427
 1137SOL    HW2 3427   1.186   1.359   2.067 -0.8601  0.9647  1.7520
 1138SOL     OW 3428   1.150   3.210   0.410 -0.2533 -0.9371 -1.0150
 1138SOL    HW1 3429   1.071   3.228   0.360  0.4301  0.5118 -1.6380
 1138SOL    HW2 3430   1.123   3.148   0.477 -3.2015  3.1466  2.0749
 1139SOL     OW 3431   4.359   1.000   1.993  0.0947 -0.1116  0.5431
 1139SOL    HW1 3432   4.408   1.037   2.066  2.7634 -2.0015 -0.1372
 1139SOL    HW2 3433   4.372   1.061   1.921  3.9164 -1.7359 -0.3905
 1140SOL     OW 3434   0.474   3.535   2.521 -0.5685  0.9878 -0.6053
 1140SOL    HW1 3435   0.451   3.550   2.430 -0.8766 -3.5582 -1.4730
 1140SOL    HW2 3436   0.391   3.527   2.567 -0.5097 -0.2249 -0.6790
 1141SOL     OW 3437   0.324   1.069   3.002 -0.1576  0.4249  0.3620
 1141SOL    HW1 3438   0.336   1.114   2.918 -0.9088  0.6805  0.3856
 1141SOL    HW2 3439   0.237   1.030   2.996  0.2786 -0.5899  0.5515
 1142SOL     OW 3440   4.100   1.879   2.458 -0.2626 -0.0797  0.0943
 1142SOL    HW1 3441   4.159   1.946   2.423 -1.2250  0.5977 -0.3031
 1142SOL    HW2 3442   4.016   1.897   2.415 -0.5265 -1.6075 -0.0915
 1143SOL     OW 3443   4.352   3.103   0.572  0.2346  0.3830 -0.0551
 1143SOL    HW1 3444   4.379   3.163   0.502  1.6426  0.0964  0.2085
 1143SOL    HW2 3445   4.277   3.147   0.613  0.1761  1.1478 -0.9381
 1144SOL     OW 3446   2.963   1.575   1.791  0.0043  0.2084 -0.1665
 1144SOL    HW1 3447   2.993   1.656   1.832  1.0028 -0.1328 -0.2115
 1144SOL    HW2 3448   2.997   1.580   1.701 -0.0114 -0.2189 -0.1960
 1145SOL     OW 3449   3.647   1.169   1.543 -0.0148  0.2746  0.0707
 1145SOL    HW1 3450   3.687   1.227   1.608  0.6875 -0.0139 -0.0974
 1145SOL    HW2 3451   3.553   1.179   1.557  0.0950 -1.2036  2.4081
 1146SOL     OW 3452   3.792   3.692   2.211 -0.8421  0.7895 -0.1511
 1146SOL    HW1 3453   3.831   3.604   2.215  1.7864  1.7755 -1.5956
 1146SOL    HW2 3454   3.867   3.751   2.215 -2.2158  2.8704 -2.5327
 1147SOL     OW 3455   3.854   1.578   2.957  0.3022 -0.3616 -0.2300
 1147SOL    HW1 3456   3.828   1.534   3.038  0.7511 -2.8133 -1.3197
 1147SOL    HW2 3457   3.937   1.537   2.933  0.2361  0.3758 -1.8744
 1148SOL     OW 3458   0.918   2.305   2.226 -0.9387 -0.4800 -0.1419
 1148SOL    HW1 3459   0.984   2.240   2.251 -1.5696 -2.3243 -2.7902
 1148SOL    HW2 3460   0.924   2.373   2.293  3.0975 -0.9110  0.1777
 1149SOL     OW 3461   0.245   3.158   1.261 -0.4664  0.1929  0.2361
 1149SOL    HW1 3462   0.318   3.130   1.315 -1.6192  1.5965  2.6959
 1149SOL    HW2 3463   0.191   3.080   1.250  0.0581 -0.2405  0.6747
 1150SOL     OW 3464   1.395   3.883   1.288 -0.7828 -0.7984 -0.5303
 1150SOL    HW1 3465   1.447   3.803   1.281  1.1449  0.1801  1.3620
 1150SOL    HW2 3466   1.441   3.947   1.234 -0.4131 -0.1402  0.5138
 1151SOL     OW 3467   1.657   1.586   1.408  0.0202 -0.3485  0.6059
 1151SOL    HW1 3468   1.646   1.545   1.322 -0.2306  0.3791  0.2854
 1151SOL    HW2 3469   1.748   1.567   1.432  0.1929 -0.2644  0.0275
 1152SOL     OW 3470   0.445   1.734   0.323  0.0322 -0.1924  0.1780
 1152SOL    HW1 3471   0.472   1.723   0.232  0.8861  1.0970  0.2515
 1152SOL    HW2 3472   0.490   1.664   0.370  0.9082  0.1222 -0.1645
 1153SOL     OW 3473   4.360   0.396   2.553  0.2830 -0.5103 -0.7850
 1153SOL    HW1 3474   4.346   0.301   2.554  0.7043 -0.5759 -0.3891
 1153SOL    HW2 3475   4.342   0.422   2.463 -1.9223 -0.6369 -0.4466
 1154SOL     OW 3476   3.891   3.592   0.310  0.2023  0.1517  0.2640
 1154SOL    HW1 3477   3.947   3.670   0.315  0.0206  0.2562  0.7392
 1154SOL    HW2 3478   3.945   3.522   0.347  0.3907  0.0344 -0.2262
 1155SOL     OW 3479   4.051   3.817   0.338 -0.1619 -0.0007  0.3733
 1155SOL    HW1 3480   4.108   3.815   0.416  0.8683  0.3933 -0.3479
 1155SOL    HW2 3481   4.053   3.908   0.309 -0.1131 -0.2426 -0.4089
 1156SOL     OW 3482   3.296   1.457   0.019 -0.2490  0.6883  0.1060
 1156SOL    HW1 3483   3.329   1.515  -0.050  0.2447 -1.8991 -1.9760
 1156SOL    HW2 3484   3.277   1.374  -0.025 -3.4215 -0.0326  2.4316
 1157SOL     OW 3485   1.710   1.793   2.217  0.1574  0.3632  0.6787
 1157SOL    HW1 3486   1.767   1.760   2.287  0.1471  0.1411  0.5832
 1157SOL    HW2 3487   1.714   1.726   2.149  0.0571  0.5131  0.5246
 1158SOL     OW 3488   1.422   3.602   0.614  0.1521  0.3654  0.3807
 1158SOL    HW1 3489   1.452   3.564   0.696  1.8371  0.6317 -0.0701
 1158SOL    HW2 3490   1.468   3.552   0.547  0.6554  1.7109 -0.3072
 1159SOL     OW 3491   2.809   3.933   1.917  0.1094  0.0045 -0.6227
 1159SOL    HW1 3492   2.830   4.007   1.975 -0.6417 -1.0342  1.0412
 1159SOL    HW2 3493   2.713   3.934   1.911  0.1809  0.1241 -1.9171
 1160SOL     OW 3494   3.870   4.087   0.131 -0.8328 -0.1282  0.3335
 1160SOL    HW1 3495   3.911   4.173   0.143 -0.4782 -0.1014 -0.8932
 1160SOL    HW2 3496   3.776   4.104   0.138 -0.7353  0.2383  0.7792
 1161SOL     OW 3497   4.244   3.528   1.559  0.1494  0.0094 -0.0714
 1161SOL    HW1 3498   4.322   3.486   1.524  1.7719  1.9036  1.0276
 1161SOL    HW2 3499   4.264   3.622   1.556 -1.1875  0.4589  2.1823
 1162SOL     OW 3500   0.516   1.537   1.989  0.6091 -0.0646  0.4764
 1162SOL    HW1 3501   0.456   1.489   1.932  0.9970  1.6528 -1.4965
 1162SOL    HW2 3502   0.585   1.474   2.009 -0.0680 -1.0158 -0.0881
 1163SOL     OW 3503   3.297   3.863   2.889 -0.0292  0.5347  0.0549
 1163SOL    HW1 3504   3.390   3.883   2.873  0.4716 -0.8915  0.9757
 1163SOL    HW2 3505   3.293   3.767   2.888 -1.4412  0.5681  0.4186
 1164SOL     OW 3506   4.333   0.604   2.075 -0.2084 -0.2807 -0.2385
 1164SOL    HW1 3507   4.348   0.542   2.004 -0.6908 -0.3337 -0.3009
 1164SOL    HW2 3508   4.311   0.686   2.031  0.5474 -0.0244 -0.1589
 1165SOL     OW 3509   1.077   1.469   1.347 -0.2981  0.3104  0.1179
 1165SOL    HW1 3510   0.998   1.488   1.398 -1.5087  0.6661 -1.7879
 1165SOL    HW2 3511   1.046   1.412   1.276  1.1187  0.6449 -0.8045
 1166SOL     OW 3512   2.051   0.556   1.360 -0.4679 -0.1827 -0.0898
 1166SOL    HW1 3513   2.057   0.650   1.373  1.0818  0.5994 -4.5328
 1166SOL    HW2 3514   2.130   0.521   1.402  0.1861  0.8573 -0.4126
 1167SOL     OW 3515   2.136   2.266   0.199  0.1472  0.0110 -0.0113
 1167SOL    HW1 3516   2.141   2.250   0.293 -1.0902  0.0623  0.0880
 1167SOL    HW2 3517   2.177   2.351   0.185  0.6610 -0.1647  0.4267
 1168SOL     OW 3518   0.550   1.595   0.908  0.0024 -0.2681 -0.4080
 1168SOL    HW1 3519   0.505   1.665   0.860  0.7636 -0.1889 -1.0095
 1168SOL    HW2 3520   0.616   1.562   0.848 -0.8150 -2.0120 -0.3944
 1169SOL     OW 3521   2.614   2.495   0.811  0.1466 -0.2242 -0.8915
 1169SOL    HW1 3522   2.642   2.492   0.903  1.7021 -1.9972 -1.3430
 1169SOL    HW2 3523   2.577   2.582   0.800  2.1314  0.9546  0.8171
 1170SOL     OW 3524   2.936   1.293   0.626  0.2006 -0.0274  0.1967
 1170SOL    HW1 3525   2.894   1.262   0.546  0.3405 -2.5543  1.0132
 1170SOL    HW2 3526   2.871   1.278   0.695  1.3836 -1.4574  1.0674
 1171SOL     OW 3527   2.921   1.923   2.985  0.2064  0.4086  0.0158
 1171SOL    HW1 3528   2.946   1.943   2.894 -1.0099 -1.0379 -0.6777
 1171SOL    HW2 3529   2.935   1.829   2.993 -0.6845  0.3530  1.0235
 1172SOL     OW 3530   0.318   3.782   3.057  0.0208  0.6372  0.3381
 1172SOL    HW1 3531   0.358   3.713   3.109  0.1287 -0.8893 -1.6562
 1172SOL    HW2 3532   0.229   3.753   3.041 -0.4546  1.7628  0.8178
 1173SOL     OW 3533   3.421   2.035   0.244  0.0403  0.2050  0.1496
 1173SOL    HW1 3534   3.371   1.992   0.175 -0.3385  1.7730 -0.6126
 1173SOL    HW2 3535   3.501   2.066   0.200 -0.8215  2.4358 -0.0127
 1174SOL     OW 3536   2.455   2.691   0.130  0.2580 -0.0322  0.2856
 1174SOL    HW1 3537   2.455   2.720   0.039 -0.1171 -1.9035 -0.3707
 1174SOL    HW2 3538   2.432   2.768   0.181 -1.5287  0.5935 -1.3897
 1175SOL     OW 3539   3.414   0.091   0.397 -0.2115 -0.1091 -0.2648
 1175SOL    HW1 3540   3.501   0.054   0.388  0.0428  0.3623  0.2062
 1175SOL    HW2 3541   3.362   0.021   0.438  0.0340 -0.2582 -0.2103
 1176SOL     OW 3542   2.746   0.449   2.640 -0.1283 -0.0324  0.2771
 1176SOL    HW1 3543   2.732   0.544   2.635 -0.2974  0.1533  2.7056
 1176SOL    HW2 3544   2.801   0.428   2.566 -0.1235  1.9694 -0.3376
 1177SOL     OW 3545   4.091   2.817   0.461 -0.0812  0.3204 -0.5371
 1177SOL    HW1 3546   4.081   2.722   0.460  0.8310  0.1996  0.1709
 1177SOL    HW2 3547   4.157   2.834   0.529 -0.6847  1.5088 -0.2160
 1178SOL     OW 3548   1.864   2.997   0.133 -0.2104 -0.2666 -0.3044
 1178SOL    HW1 3549   1.855   2.964   0.222  0.5550 -2.0131 -0.8404
 1178SOL    HW2 3550   1.892   2.921   0.082  2.0477  1.2939 -1.5377
 1179SOL     OW 3551   3.110   3.540   0.399 -0.3787  0.1243  0.4178
 1179SOL    HW1 3552   3.017   3.531   0.419 -0.3683 -1.0658  0.0228
 1179SOL    HW2 3553   3.150   3.571   0.480 -0.8846 -0.9321  1.0885
 1180SOL     OW 3554   1.455   4.300   0.952  0.6807 -0.0107  0.2498
 1180SOL    HW1 3555   1.434   4.232   0.888  1.6485  0.1028 -0.2044
 1180SOL    HW2 3556   1.435   4.382   0.908  1.4523  0.0722  0.0290
 1181SOL     OW 3557   3.524   2.264   2.529  0.3828  0.1141 -0.6129
 1181SOL    HW1 3558   3.516   2.173   2.556 -0.4424 -0.0614 -1.3823
 1181SOL    HW2 3559   3.532   2.313   2.611 -1.8503 -0.4202 -0.0086
 1182SOL     OW 3560   2.075   1.022   2.472 -0.2731 -0.1356 -0.1832
 1182SOL    HW1 3561   2.043   0.932   2.468  0.3470 -0.4841  1.7647
 1182SOL    HW2 3562   2.046   1.062   2.389 -2.2582 -1.5452 -0.2269
 1183SOL     OW 3563   0.894   3.820   2.578  0.0695  0.3702  0.4143
 1183SOL    HW1 3564   0.835   3.752   2.544  1.4042  0.3360 -2.0540
 1183SOL    HW2 3565   0.890   3.890   2.513  1.8652  0.8555  0.7765
 1184SOL     OW 3566   0.515   2.988   2.712  0.3006 -0.1886  0.0545
 1184SOL    HW1 3567   0.602   3.029   2.714 -0.0188  0.4976  0.5183
 1184SOL    HW2 3568   0.500   2.967   2.620  0.8033  0.0345 -0.0803
 1185SOL     OW 3569   2.066   3.823   1.508 -0.3322 -0.2812  0.1063
 1185SOL    HW1 3570   2.100   3.757   1.447 -1.6042 -0.0670 -0.8909
 1185SOL    HW2 3571   1.989   3.781   1.547 -0.0227 -0.0921  0.9331
 1186SOL     OW 3572   4.347   1.241   1.865 -0.2622  0.5584 -0.2060
 1186SOL    HW1 3573   4.397   1.272   1.789 -0.0144 -1.8458 -1.1150
 1186SOL    HW2 3574   4.262   1.286   1.858 -0.0099  0.8737 -1.5166
 1187SOL     OW 3575   4.255   0.028   3.039  0.0521  0.1882 -0.5861
 1187SOL    HW1 3576   4.258   0.046   3.133  0.6032 -0.2437 -0.5204
 1187SOL    HW2 3577   4.346   0.021   3.013 -0.1144 -1.2298 -0.8529
 1188SOL     OW 3578   2.628   2.252   0.708  0.3717  0.1559 -0.2801
 1188SOL    HW1 3579   2.618   2.345   0.729 -0.3490  0.3824 -1.5093
 1188SOL    HW2 3580   2.719   2.245   0.677  0.2765  0.5544 -0.6568
 1189SOL     OW 3581   3.137   3.380   1.644 -0.0069  0.0589  0.3159
 1189SOL    HW1 3582   3.106   3.373   1.734 -3.7647  0.6928 -0.7578
 1189SOL    HW2 3583   3.139   3.474   1.626  1.7208 -0.0035 -0.0403
 1190SOL     OW 3584   0.921   0.067   0.239 -0.5784 -0.0904 -0.0245
 1190SOL    HW1 3585   0.949   0.008   0.309 -1.2977 -0.7707 -0.2916
 1190SOL    HW2 3586   0.897   0.009   0.167 -0.5626  0.5698 -0.5697
 1191SOL     OW 3587   1.510   2.451   1.103 -0.2431  0.2102  0.2093
 1191SOL    HW1 3588   1.438   2.496   1.059 -0.0203  0.3994  0.0359
 1191SOL    HW2 3589   1.501   2.477   1.195 -1.2538 -0.9044  0.4584
 1192SOL     OW 3590   2.728   1.114   2.501 -0.0067 -0.2197  0.3378
 1192SOL    HW1 3591   2.744   1.104   2.595  0.4781  0.4832  0.3380
 1192SOL    HW2 3592   2.636   1.090   2.490 -0.5159  1.1711  1.2410
 1193SOL     OW 3593   2.287   4.197   1.822 -0.3754  0.1882 -0.1637
 1193SOL    HW1 3594   2.367   4.215   1.774 -0.2455 -1.4286 -0.6106
 1193SOL    HW2 3595   2.317   4.163   1.907 -0.5698 -0.5739 -0.3924
 1194SOL     OW 3596   3.427   1.258   1.326 -0.5413  0.1894 -0.0678
 1194SOL    HW1 3597   3.509   1.221   1.293  0.6652  0.7520  2.1689
 1194SOL    HW2 3598   3.376   1.182   1.354 -0.4507 -0.0943 -0.6416
 1195SOL     OW 3599   2.205   3.130   2.255 -0.0954 -0.2435  0.3485
 1195SOL    HW1 3600   2.251   3.074   2.318 -0.8844 -0.4560  0.7460
 1195SOL    HW2 3601   2.114   3.103   2.261 -0.3005  0.2707 -0.3319
 1196SOL     OW 3602   2.038   2.569   1.932 -0.2298  0.1110 -0.3184
 1196SOL    HW1 3603   2.044   2.570   1.837  0.3974 -0.5392 -0.2919
 1196SOL    HW2 3604   1.965   2.627   1.952 -0.7059 -0.1584 -1.2212
 1197SOL     OW 3605   3.032   0.695   0.835 -0.1361  0.5500  0.4278
 1197SOL    HW1 3606   2.991   0.731   0.914  0.1125  1.0442  0.3340
 1197SOL    HW2 3607   3.096   0.761   0.809 -1.9365  1.5906 -1.6454
 1198SOL     OW 3608   1.319   3.833   1.790  0.1020 -0.2984  0.3191
 1198SOL    HW1 3609   1.385   3.812   1.725  0.6303 -0.3974  0.8804
 1198SOL    HW2 3610   1.286   3.919   1.763  0.3522 -0.3112 -0.0420
 1199SOL     OW 3611   1.553   1.804   1.892  0.6679 -0.4159 -0.1048
 1199SOL    HW1 3612   1.581   1.762   1.811  0.5042  0.6414 -0.7322
 1199SOL    HW2 3613   1.594   1.891   1.890 -0.0055 -0.0649  0.5361
 1200SOL     OW 3614   1.876   2.365   0.222 -0.0691 -0.4412 -0.0612
 1200SOL    HW1 3615   1.803   2.331   0.171  1.2938  0.6996 -3.0457
 1200SOL    HW2 3616   1.949   2.306   0.203  0.2226 -0.6956  1.6443
 1201SOL     OW 3617   0.214   2.789   1.220  0.0043  0.2014 -0.4376
 1201SOL    HW1 3618   0.244   2.789   1.129  1.2112 -1.5776 -0.0924
 1201SOL    HW2 3619   0.293   2.772   1.271 -0.5765  1.6585  1.0021
 1202SOL     OW 3620   1.563   1.023   0.072  0.0567  0.5275 -0.1002
 1202SOL    HW1 3621   1.512   0.943   0.064 -0.9581  1.1597 -0.1501
 1202SOL    HW2 3622   1.634   1.001   0.133 -0.6151 -0.2113  0.4350
 1203SOL     OW 3623   0.020   2.715   2.716 -0.1299 -0.0364 -0.0230
 1203SOL    HW1 3624  -0.067   2.675   2.712 -0.0246 -0.4082  1.1864
 1203SOL    HW2 3625   0.070   2.669   2.649 -1.0000  0.5507 -1.1162
 1204SOL     OW 3626   2.271   4.103   0.999 -0.0029 -0.2930 -0.0066
 1204SOL    HW1 3627   2.214   4.178   0.982  0.3628  0.2491  1.0418
 1204SOL    HW2 3628   2.347   4.117   0.944  0.4947  0.6344  0.8842
 1205SOL     OW 3629   0.896   0.717   0.038  0.3883  0.3108 -0.0182
 1205SOL    HW1 3630   0.849   0.796   0.010 -1.3667 -0.4851  0.5205
 1205SOL    HW2 3631   0.846   0.685   0.113  1.0243 -1.3471 -0.2614
 1206SOL     OW 3632   3.285   4.068   0.751  0.0093 -0.0174 -0.0412
 1206SOL    HW1 3633   3.325   4.107   0.829  0.4053 -0.5826  0.0395
 1206SOL    HW2 3634   3.192   4.089   0.759  0.2180  0.9597 -0.0256
 1207SOL     OW 3635   3.856   0.779   1.300 -0.2164 -0.0805  0.6759
 1207SOL    HW1 3636   3.826   0.707   1.355  1.2583  0.5320  2.3801
 1207SOL    HW2 3637   3.832   0.858   1.348  1.7109  0.4614  0.8118
 1208SOL     OW 3638   3.167   0.207   0.046 -0.1151 -0.4177 -0.7987
 1208SOL    HW1 3639   3.088   0.259   0.059  0.4956  0.0760  1.3636
 1208SOL    HW2 3640   3.236   0.271   0.031  0.6199 -0.5046  1.7720
 1209SOL     OW 3641   2.488   3.022   1.202  0.3980  0.3760  0.0180
 1209SOL    HW1 3642   2.578   3.052   1.218  0.3401  0.2456  0.6000
 1209SOL    HW2 3643   2.493   2.973   1.120  1.0779 -0.5845  0.6240
 1210SOL     OW 3644   0.609   1.879   1.137 -0.4738  0.3225 -0.2688
 1210SOL    HW1 3645   0.514   1.884   1.143 -0.3677  3.1405  0.6896
 1210SOL    HW2 3646   0.634   1.953   1.081  1.1600 -0.5893 -0.8300
 1211SOL     OW 3647   3.091   0.666   2.939 -0.0821 -0.5405  0.3545
 1211SOL    HW1 3648   3.094   0.697   2.849 -1.0710  1.0195  0.8178
 1211SOL    HW2 3649   3.076   0.572   2.932 -3.0226 -0.0601 -1.1394
 1212SOL     OW 3650   1.557   0.793   2.159  0.0775  0.2700  0.3642
 1212SOL    HW1 3651   1.628   0.763   2.215  0.2577  3.4917  2.1168
 1212SOL    HW2 3652   1.481   0.797   2.217 -0.5148  0.7214 -0.4259
 1213SOL     OW 3653   2.438   1.037   2.059 -0.3745 -0.2481  0.7837
 1213SOL    HW1 3654   2.505   1.104   2.048 -0.7020 -0.2325 -1.4845
 1213SOL    HW2 3655   2.355   1.084   2.048 -0.6291 -0.8719 -0.0405
 1214SOL     OW 3656   2.707   1.470   1.960 -0.0616 -0.1737  0.1504
 1214SOL    HW1 3657   2.739   1.405   2.022  0.1433 -0.8263 -0.6250
 1214SOL    HW2 3658   2.639   1.425   1.911  1.2240 -0.3923 -1.5463
 1215SOL     OW 3659   1.291   2.214   1.076 -0.0095 -0.1183  0.1203
 1215SOL    HW1 3660   1.335   2.299   1.074 -0.1753 -0.0044  0.8912
 1215SOL    HW2 3661   1.305   2.181   1.165 -0.2434 -0.7392 -0.0633
 1216SOL     OW 3662   3.393   0.520   0.191 -0.4863  0.1072 -0.2357
 1216SOL    HW1 3663   3.302   0.552   0.192 -1.5119 -2.4988 -1.7594
 1216SOL    HW2 3664   3.400   0.464   0.268 -0.3596 -0.1624 -0.4421
 1217SOL     OW 3665   3.255   0.540   1.162  0.4290  0.2418 -0.3958
 1217SOL    HW1 3666   3.231   0.558   1.253  0.5455  2.2349 -0.7164
 1217SOL    HW2 3667   3.172   0.518   1.120  0.1319  0.8210 -0.1250
 1218SOL     OW 3668   0.183   3.829   2.625  0.2407  0.2350 -0.0898
 1218SOL    HW1 3669   0.122   3.876   2.682  1.0002  1.7360 -0.4661
 1218SOL    HW2 3670   0.270   3.854   2.656  0.6855 -1.0948 -0.1916
 1219SOL     OW 3671   4.040   0.883   0.398  0.0267  0.2224  0.4523
 1219SOL    HW1 3672   3.968   0.841   0.350  0.3539 -0.7237  0.7577
 1219SOL    HW2 3673   4.037   0.842   0.485 -0.8057  2.1775  1.4145
 1220SOL     OW 3674   1.041   1.252   0.470 -0.3788  0.3662 -0.3992
 1220SOL    HW1 3675   1.102   1.184   0.499  0.7700  1.7930  0.6950
 1220SOL    HW2 3676   1.050   1.253   0.375 -1.1483 -1.6185 -0.5457
 1221SOL     OW 3677   3.738   1.988   2.654  0.0563  0.1658  0.1128
 1221SOL    HW1 3678   3.817   1.994   2.708  0.5535  0.0573 -0.5838
 1221SOL    HW2 3679   3.702   1.901   2.673  0.6164 -0.1505 -0.2390
 1222SOL     OW 3680   0.134   1.870   0.827 -0.8624  0.2999  0.4192
 1222SOL    HW1 3681   0.093   1.785   0.843  3.4162 -2.1539 -0.0655
 1222SOL    HW2 3682   0.104   1.896   0.740 -1.2903 -1.3666  0.0453
 1223SOL     OW 3683   3.590   1.171   0.322  0.5105 -0.4012 -0.0834
 1223SOL    HW1 3684   3.596   1.267   0.320  0.7972 -0.4247 -0.6177
 1223SOL    HW2 3685   3.513   1.153   0.377  0.0866  0.1536 -0.4771
 1224SOL     OW 3686   3.134   0.164   0.673 -0.0817  0.4957  0.0134
 1224SOL    HW1 3687   3.189   0.108   0.619 -0.9715 -1.0383  0.6439
 1224SOL    HW2 3688   3.162   0.146   0.762 -1.1808  0.1315  0.3024
 1225SOL     OW 3689   1.623   3.143   0.038  0.3742 -0.4315 -0.0694
 1225SOL    HW1 3690   1.704   3.102   0.067  1.6010  1.5439 -0.5091
 1225SOL    HW2 3691   1.620   3.127  -0.056  0.6721  0.1651 -0.1831
 1226SOL     OW 3692   0.797   2.833   0.266  0.4156 -0.9881 -0.6865
 1226SOL    HW1 3693   0.843   2.897   0.212  1.4836 -0.7823  0.4265
 1226SOL    HW2 3694   0.705   2.840   0.239 -0.2166  3.5227  1.6911
 1227SOL     OW 3695   3.641   2.988   2.883  0.1847 -0.3287  0.0356
 1227SOL    HW1 3696   3.723   3.002   2.835  0.3105  0.2700  0.4055
 1227SOL    HW2 3697   3.668   2.976   2.974 -0.1626  0.5353  0.2699
 1228SOL     OW 3698   2.431   4.184   0.524 -0.7587  0.3869  0.2331
 1228SOL    HW1 3699   2.378   4.262   0.508  0.1952  0.8908 -0.6136
 1228SOL    HW2 3700   2.521   4.215   0.516 -0.3363 -0.5682  1.0764
 1229SOL     OW 3701   2.190   1.925   0.767 -0.4987  0.3850 -0.1315
 1229SOL    HW1 3702   2.209   1.856   0.831 -0.5187  1.2070  0.7815
 1229SOL    HW2 3703   2.240   1.901   0.690  2.3085  1.1307  1.3233
 1230SOL     OW 3704   2.824   0.043   2.842  0.1832  0.1100  0.0991
 1230SOL    HW1 3705   2.899   0.072   2.894  1.1854 -0.5919 -0.9356
 1230SOL    HW2 3706   2.831   0.092   2.760 -0.8111  0.4412  0.1943
 1231SOL     OW 3707   2.313   1.493   2.978 -0.3017  0.0498 -0.3103
 1231SOL    HW1 3708   2.235   1.456   3.020 -0.1392 -1.2193 -1.0712
 1231SOL    HW2 3709   2.350   1.420   2.928  2.6351 -0.0407  1.7305
 1232SOL     OW 3710   2.869   3.578   0.485 -0.1404 -0.2370 -0.1662
 1232SOL    HW1 3711   2.855   3.662   0.441 -2.9295 -1.6031 -2.2260
 1232SOL    HW2 3712   2.828   3.588   0.571  0.8981  0.9279  0.2177
 1233SOL     OW 3713   3.451   1.790   1.209 -0.5259 -0.1476 -0.6110
 1233SOL    HW1 3714   3.439   1.799   1.303 -1.5398  0.9802 -0.8269
 1233SOL    HW2 3715   3.449   1.880   1.176  2.3903 -0.2732 -1.4603
 1234SOL     OW 3716   1.727   2.345   0.950 -0.8260 -0.2007 -0.8659
 1234SOL    HW1 3717   1.702   2.306   0.866 -0.4894  0.6483 -1.3769
 1234SOL    HW2 3718   1.644   2.369   0.991 -0.9529  1.5742 -2.0473
 1235SOL     OW 3719   1.029   4.371   1.009  0.1396 -0.7838 -0.1707
 1235SOL    HW1 3720   1.059   4.350   0.920  0.3233 -1.0610 -0.0464
 1235SOL    HW2 3721   1.100   4.340   1.066  0.7277  0.7823 -0.0124
 1236SOL     OW 3722   0.546   4.242   1.090  0.1208  0.1404 -0.0327
 1236SOL    HW1 3723   0.593   4.192   1.022  0.4410  0.9398 -0.4142
 1236SOL    HW2 3724   0.613   4.298   1.129 -0.1294 -0.0885  0.7406
 1237SOL     OW 3725   1.437   0.550   2.818  0.1677  0.0082 -0.0978
 1237SOL    HW1 3726   1.527   0.572   2.843 -0.3194  1.8168  0.2344
 1237SOL    HW2 3727   1.446   0.490   2.745  1.6501 -0.2158  0.2450
 1238SOL     OW 3728   2.245   2.424   0.646 -0.0726 -0.0448 -0.4746
 1238SOL    HW1 3729   2.300   2.353   0.678 -0.3366  0.3933  1.0167
 1238SOL    HW2 3730   2.238   2.484   0.719  0.0276  1.4752 -1.6547
 1239SOL     OW 3731   2.677   3.649   1.745 -0.0218 -0.0283 -0.3514
 1239SOL    HW1 3732   2.684   3.554   1.732 -0.6650 -0.0204 -0.7689
 1239SOL    HW2 3733   2.599   3.660   1.799 -1.5027  0.4299 -2.4750
 1240SOL     OW 3734   3.160   2.395   2.786 -0.2279 -0.3845  0.1408
 1240SOL    HW1 3735   3.143   2.459   2.717  1.0223  0.7978  0.8667
 1240SOL    HW2 3736   3.080   2.395   2.839 -0.4359  0.1959 -0.1639
 1241SOL     OW 3737   0.099   0.272   0.387 -0.3674  0.0475  0.3371
 1241SOL    HW1 3738   0.045   0.271   0.308 -0.3908  0.3296  0.3478
 1241SOL    HW2 3739   0.120   0.365   0.400  2.1451 -0.2322 -1.0424
 1242SOL     OW 3740   3.947   1.140   0.470  0.3563  0.2799 -0.4852
 1242SOL    HW1 3741   4.025   1.094   0.440  2.3133  0.7007  3.2670
 1242SOL    HW2 3742   3.875   1.079   0.453  1.8891 -1.3343 -1.5676
 1243SOL     OW 3743   0.269   1.125   0.445  0.6760 -0.0087 -0.8269
 1243SOL    HW1 3744   0.304   1.118   0.356  1.9174  0.5045 -0.3975
 1243SOL    HW2 3745   0.275   1.036   0.480 -2.2452 -0.8204 -2.0778
 1244SOL     OW 3746   1.126   3.704   2.199 -0.0787  0.0037 -0.5314
 1244SOL    HW1 3747   1.063   3.775   2.197 -0.0382  0.0330 -0.7938
 1244SOL    HW2 3748   1.206   3.741   2.162 -0.5695 -0.6711 -2.3900
 1245SOL     OW 3749   1.965   3.258   0.122 -0.2613  0.3423 -0.1392
 1245SOL    HW1 3750   2.055   3.259   0.154 -0.9994  1.4936  2.2057
 1245SOL    HW2 3751   1.940   3.166   0.123  1.0373 -0.0507 -1.3889
 1246SOL     OW 3752   3.009   1.314   2.615 -0.2275  0.2777  0.0827
 1246SOL    HW1 3753   3.012   1.218   2.620  0.3427  0.3095  0.4371
 1246SOL    HW2 3754   2.948   1.339   2.684 -0.9644  0.1387 -0.5025
 1247SOL     OW 3755   0.538   3.567   2.829  0.3236 -0.5782  0.0553
 1247SOL    HW1 3756   0.459   3.603   2.788 -0.0910 -0.5866  0.8292
 1247SOL    HW2 3757   0.524   3.472   2.829  1.2395 -0.7592 -1.6188
 1248SOL     OW 3758   3.112   3.303   2.168 -0.3635  0.5767  0.1639
 1248SOL    HW1 3759   3.087   3.343   2.252  1.6530  0.8656  0.6814
 1248SOL    HW2 3760   3.202   3.274   2.181  0.3051  1.3931 -2.1712
 1249SOL     OW 3761   1.005   1.236   1.803 -0.2728 -0.6397 -0.5111
 1249SOL    HW1 3762   1.038   1.271   1.886 -1.9055 -0.0636 -0.0547
 1249SOL    HW2 3763   0.993   1.143   1.820  2.0798 -1.0929 -1.0477
 1250SOL     OW 3764   3.419   0.576   2.659  0.0895  0.1183  0.1732
 1250SOL    HW1 3765   3.505   0.577   2.616 -0.0396 -1.3445 -0.1477
 1250SOL    HW2 3766   3.385   0.488   2.644 -0.8619  0.2279  1.5262
 1251SOL     OW 3767   2.315   1.960   0.500 -0.7390 -0.7357  0.5503
 1251SOL    HW1 3768   2.325   2.051   0.530 -0.0793  0.0999 -1.9322
 1251SOL    HW2 3769   2.370   1.955   0.422 -0.4970 -3.4151  0.8190
 1252SOL     OW 3770   1.579   4.263   0.459 -0.0566  0.0779  0.1383
 1252SOL    HW1 3771   1.642   4.326   0.492  0.0156 -0.8023  1.7961
 1252SOL    HW2 3772   1.632   4.188   0.432 -0.3551 -1.1179  2.5717
 1253SOL     OW 3773   2.862   3.508   2.698 -0.1930 -0.1539  0.1623
 1253SOL    HW1 3774   2.932   3.444   2.710 -0.5484 -1.2224 -2.5984
 1253SOL    HW2 3775   2.907   3.590   2.680  0.4185 -0.8244 -1.5578
 1254SOL     OW 3776   0.481   3.653   2.264  0.6827 -0.2146  0.4483
 1254SOL    HW1 3777   0.418   3.592   2.226 -0.2187  1.2887 -0.5708
 1254SOL    HW2 3778   0.557   3.647   2.205  0.3302  0.1394 -0.0506
 1255SOL     OW 3779   3.356   3.292   0.713 -0.1223 -0.1967 -0.1470
 1255SOL    HW1 3780   3.418   3.271   0.782  0.1518  0.8828 -0.0495
 1255SOL    HW2 3781   3.290   3.223   0.718  0.7539 -1.0280  0.1235
 1256SOL     OW 3782   3.811   4.042   0.551  0.4674 -0.3213 -0.3757
 1256SOL    HW1 3783   3.864   3.980   0.602 -1.4140 -2.5634 -0.9560
 1256SOL    HW2 3784   3.807   4.003   0.463 -1.1056  0.3895 -0.6543
 1257SOL     OW 3785   2.568   4.104   2.855  0.1819  0.1981 -0.2438
 1257SOL    HW1 3786   2.575   4.150   2.939  1.7546  0.4255 -0.4795
 1257SOL    HW2 3787   2.546   4.013   2.879  3.2215 -0.4071  0.6414
 1258SOL     OW 3788   1.505   3.787   0.903 -0.0697  0.1408  0.0566
 1258SOL    HW1 3789   1.486   3.699   0.935  0.6708  0.0697  0.3123
 1258SOL    HW2 3790   1.545   3.831   0.977 -1.8839  1.2206  0.4597
 1259SOL     OW 3791   1.062   2.592   1.556 -0.1668  0.0711  0.0792
 1259SOL    HW1 3792   1.035   2.593   1.648  0.0831  0.4603  0.1482
 1259SOL    HW2 3793   1.043   2.503   1.527  0.7163 -0.3715  0.8023
 1260SOL     OW 3794   0.921   1.490   2.492 -0.5112 -0.0873  0.0765
 1260SOL    HW1 3795   0.997   1.500   2.549 -1.0667 -0.4886  0.9132
 1260SOL    HW2 3796   0.846   1.506   2.549 -1.1114 -1.2858 -0.3287
 1261SOL     OW 3797   3.236   1.917   2.403  0.3277 -0.5092  0.2209
 1261SOL    HW1 3798   3.290   1.843   2.431  1.3872  0.1270 -0.0578
 1261SOL    HW2 3799   3.213   1.962   2.484  1.4634  0.0386  0.2506
 1262SOL     OW 3800   2.202   2.941   0.122 -0.3706 -0.6488 -0.3543
 1262SOL    HW1 3801   2.153   2.874   0.075 -0.4599 -0.5387 -0.4186
 1262SOL    HW2 3802   2.156   2.950   0.205 -0.4531 -0.5517 -0.4111
 1263SOL     OW 3803   1.119   1.551   2.681 -0.1580  0.0912  0.1916
 1263SOL    HW1 3804   1.139   1.632   2.729 -2.3179  0.2711  0.8832
 1263SOL    HW2 3805   1.201   1.529   2.636  0.7660  2.1225  0.7628
 1264SOL     OW 3806   4.198   0.212   1.527 -0.4448 -0.0981 -0.1446
 1264SOL    HW1 3807   4.233   0.239   1.442  1.3986 -0.9793  0.2920
 1264SOL    HW2 3808   4.263   0.242   1.591 -1.2775 -0.3845  0.8724
 1265SOL     OW 3809   1.810   1.167   2.948  0.0649 -0.3952 -0.4627
 1265SOL    HW1 3810   1.760   1.236   2.905  1.5908  2.0753  1.4780
 1265SOL    HW2 3811   1.856   1.122   2.876 -1.1296  0.4141 -1.7892
 1266SOL     OW 3812   0.282   2.665   2.252  0.0784  0.4403  0.2085
 1266SOL    HW1 3813   0.366   2.676   2.208 -0.2170 -0.8721 -0.7403
 1266SOL    HW2 3814   0.296   2.592   2.312 -0.3555  0.2637  0.1000
 1267SOL     OW 3815   2.063   2.864   0.565 -0.0898  0.0397  0.0594
 1267SOL    HW1 3816   2.139   2.920   0.551 -0.6391  0.6309 -0.6568
 1267SOL    HW2 3817   2.058   2.853   0.660 -0.0263  1.3047  0.2268
 1268SOL     OW 3818   2.807   3.388   1.051  0.2443  0.5549  0.1675
 1268SOL    HW1 3819   2.873   3.458   1.053  2.1940 -1.1702  0.9128
 1268SOL    HW2 3820   2.852   3.315   1.008 -1.2419 -0.6516  0.5786
 1269SOL     OW 3821   1.450   1.348   1.366 -0.0399  1.0083 -0.5368
 1269SOL    HW1 3822   1.538   1.341   1.329 -0.5073  0.5997 -1.5947
 1269SOL    HW2 3823   1.463   1.394   1.449  1.3699 -0.4242  0.0937
 1270SOL     OW 3824   1.870   4.093   2.828  0.1017  0.0940  0.5652
 1270SOL    HW1 3825   1.850   4.000   2.824  1.1003 -0.1342  0.4570
 1270SOL    HW2 3826   1.934   4.100   2.899  2.0132  0.2901 -1.0910
 1271SOL     OW 3827   4.023   4.344   0.577  0.2349  0.0925  0.5020
 1271SOL    HW1 3828   4.049   4.254   0.597  2.7736  0.7229  0.3808
 1271SOL    HW2 3829   4.095   4.378   0.524 -1.0049  1.9965 -0.0542
 1272SOL     OW 3830   1.791   1.627   2.853 -0.0204 -0.3019  0.3198
 1272SOL    HW1 3831   1.811   1.676   2.932  0.9348 -0.3108  0.0980
 1272SOL    HW2 3832   1.722   1.679   2.810 -0.3034 -0.1220  0.9771
 1273SOL     OW 3833   1.212   4.079   1.536  0.0082  0.0013 -0.7780
 1273SOL    HW1 3834   1.142   4.136   1.504  0.1170  0.1592 -0.7320
 1273SOL    HW2 3835   1.178   3.990   1.521 -0.4068  0.0747 -0.3079
 1274SOL     OW 3836   2.340   2.374   1.657 -0.4762  0.2979  0.3551
 1274SOL    HW1 3837   2.353   2.465   1.681 -0.1058  0.6837 -1.1883
 1274SOL    HW2 3838   2.360   2.370   1.563 -0.8023 -1.3009  0.3098
 1275SOL     OW 3839   0.883   4.188   2.096  0.6958  0.6850  0.5114
 1275SOL    HW1 3840   0.950   4.207   2.030 -0.3855 -0.5427 -1.0058
 1275SOL    HW2 3841   0.809   4.243   2.072  0.5657  0.8156  1.1859
 1276SOL     OW 3842   1.743   3.436   0.667 -1.0208  0.4037  0.4355
 1276SOL    HW1 3843   1.659   3.448   0.623 -0.7165 -1.4284 -0.7739
 1276SOL    HW2 3844   1.796   3.387   0.604  0.0637 -0.7513  2.1652
 1277SOL     OW 3845   3.684   2.457   1.335 -0.5287  0.3572 -0.1022
 1277SOL    HW1 3846   3.765   2.408   1.319 -0.0539  0.6776  1.1696
 1277SOL    HW2 3847   3.649   2.476   1.248  0.6079 -0.0439 -0.6604
 1278SOL     OW 3848   3.525   0.576   0.534  0.2490  0.0835  0.2634
 1278SOL    HW1 3849   3.478   0.493   0.522  1.1365 -0.3649 -0.1958
 1278SOL    HW2 3850   3.614   0.558   0.503 -0.0891  1.8368 -2.0605
 1279SOL     OW 3851   3.747   3.228   0.708  0.6971  0.6510  0.0542
 1279SOL    HW1 3852   3.800   3.260   0.635  1.6454  0.6593  0.7270
 1279SOL    HW2 3853   3.684   3.169   0.667  1.3857  0.4511 -0.7527
 1280SOL     OW 3854   4.000   1.867   2.753  0.2395  0.1427 -0.1574
 1280SOL    HW1 3855   4.054   1.788   2.759 -0.1503 -0.0736  0.5681
 1280SOL    HW2 3856   3.970   1.868   2.662  2.1215  0.7134 -0.8259
 1281SOL     OW 3857   3.622   1.320   0.656 -0.3838  0.4084  0.4253
 1281SOL    HW1 3858   3.603   1.389   0.719  1.1210  1.7659 -0.5619
 1281SOL    HW2 3859   3.709   1.341   0.622  0.7257 -2.6741  1.0090
 1282SOL     OW 3860   2.569   3.788   2.080  0.2415 -0.4134 -0.1650
 1282SOL    HW1 3861   2.506   3.823   2.143 -0.8946 -0.1351 -1.4022
 1282SOL    HW2 3862   2.515   3.738   2.018  1.2763 -0.4064 -1.1053
 1283SOL     OW 3863   3.899   0.087   2.111  0.0018 -0.4549  0.0483
 1283SOL    HW1 3864   3.903   0.025   2.184 -0.2931 -0.5376 -0.0053
 1283SOL    HW2 3865   3.904   0.031   2.033 -1.3321 -0.5098 -0.0208
 1284SOL     OW 3866   2.008   0.539   0.332 -0.1687 -0.0283  0.5263
 1284SOL    HW1 3867   1.964   0.456   0.352 -0.6566  0.1183  0.0895
 1284SOL    HW2 3868   2.025   0.579   0.417  2.4655 -1.7732  0.9332
 1285SOL     OW 3869   3.643   0.363   1.093 -0.5229 -0.1432  0.2159
 1285SOL    HW1 3870   3.584   0.338   1.165 -0.1455 -1.3704  0.1265
 1285SOL    HW2 3871   3.731   0.348   1.128 -0.2440  1.4926  0.2808
 1286SOL     OW 3872   0.719   4.167   0.342 -0.2859  0.0748 -0.0982
 1286SOL    HW1 3873   0.645   4.195   0.288  0.4664  1.8609 -0.2924
 1286SOL    HW2 3874   0.762   4.249   0.368 -0.3910 -0.6963  2.9388
 1287SOL     OW 3875   4.330   3.543   0.041  0.4135  0.0005  0.1523
 1287SOL    HW1 3876   4.296   3.453   0.042  1.3429 -0.4042 -1.5007
 1287SOL    HW2 3877   4.252   3.597   0.053 -0.3044 -0.9902  0.1577
 1288SOL     OW 3878   3.825   0.849   0.161 -0.0552 -0.2144 -0.4979
 1288SOL    HW1 3879   3.899   0.863   0.101  0.4548  0.3389  0.2450
 1288SOL    HW2 3880   3.754   0.818   0.104  0.4906  0.0598 -1.3504
 1289SOL     OW 3881   0.924   0.379   2.032  0.3084 -0.1949 -0.5287
 1289SOL    HW1 3882   0.860   0.417   2.092  0.0228 -1.5451  0.0569
 1289SOL    HW2 3883   0.998   0.355   2.088 -0.8239 -3.5023 -0.1985
 1290SOL     OW 3884   1.015   3.009   1.788  0.5561 -0.2547  0.1720
 1290SOL    HW1 3885   0.990   2.963   1.868  0.2280  0.1987  0.3316
 1290SOL    HW2 3886   0.933   3.039   1.751  0.5591 -1.7652 -1.1496
 1291SOL     OW 3887   0.489   1.062   2.216  0.1388  0.3916  0.0832
 1291SOL    HW1 3888   0.509   1.154   2.202  0.0189  0.3729 -0.2103
 1291SOL    HW2 3889   0.396   1.054   2.197  0.1158  0.2393  0.2549
 1292SOL     OW 3890   2.981   1.063   0.879  0.6238  0.0250  0.7411
 1292SOL    HW1 3891   2.967   1.081   0.786  1.2937  0.9813  0.8071
 1292SOL    HW2 3892   2.908   1.007   0.904  1.0039 -1.1603 -0.6094
 1293SOL     OW 3893   4.248   4.091   0.018  0.5243  0.3265 -0.0059
 1293SOL    HW1 3894   4.334   4.120  -0.012 -0.0429  1.5669 -0.4852
 1293SOL    HW2 3895   4.208   4.169   0.057 -0.5461 -0.1230 -0.1587
 1294SOL     OW 3896   3.211   1.548   2.068 -0.0494 -0.0263  0.0968
 1294SOL    HW1 3897   3.201   1.510   2.156 -0.9739 -1.6580 -0.6746
 1294SOL    HW2 3898   3.146   1.618   2.065 -2.8267 -2.4489 -0.5253
 1295SOL     OW 3899   1.751   1.162   1.752 -0.2799  0.2112 -0.1402
 1295SOL    HW1 3900   1.690   1.236   1.748  0.5246  0.8328 -2.7834
 1295SOL    HW2 3901   1.695   1.085   1.763 -1.1917  1.0568  1.7141
 1296SOL     OW 3902   2.800   0.861   0.249 -0.5258 -0.3672 -0.6455
 1296SOL    HW1 3903   2.705   0.856   0.249 -0.5077 -1.0596 -1.7647
 1296SOL    HW2 3904   2.822   0.895   0.162  0.1810  1.7997  0.3042
 1297SOL     OW 3905   3.511   3.563   2.020  0.3201 -0.3632 -0.4154
 1297SOL    HW1 3906   3.503   3.632   2.086  1.5067  1.7242 -2.3051
 1297SOL    HW2 3907   3.491   3.482   2.067  0.8517  1.0292  2.4273
 1298SOL     OW 3908   4.036   1.974   0.701 -0.4381  0.4626  0.1107
 1298SOL    HW1 3909   4.046   1.998   0.793  0.5588  0.8859 -0.0914
 1298SOL    HW2 3910   3.946   1.995   0.680 -0.5361  0.8358  0.8589
 1299SOL     OW 3911   1.872   2.615   0.910 -0.7995  0.3671  0.1340
 1299SOL    HW1 3912   1.805   2.636   0.845  0.8590  0.4971 -1.6351
 1299SOL    HW2 3913   1.848   2.528   0.942 -1.3363  0.0383 -1.1176
 1300SOL     OW 3914   4.276   0.764   1.177  0.2291  0.6475  0.5740
 1300SOL    HW1 3915   4.257   0.673   1.198  0.4318  0.4760  0.0191
 1300SOL    HW2 3916   4.295   0.805   1.262  1.4886 -0.1413  0.6990
 1301SOL     OW 3917   3.423   0.149   1.763  0.6116 -0.1839 -0.0744
 1301SOL    HW1 3918   3.406   0.168   1.671  1.8251 -1.1979 -0.5377
 1301SOL    HW2 3919   3.448   0.234   1.801  0.0959  0.2362 -0.6605
 1302SOL     OW 3920   1.134   3.963   2.755 -1.0346 -0.2418 -0.3006
 1302SOL    HW1 3921   1.043   3.982   2.774 -1.3036  1.7544 -2.9854
 1302SOL    HW2 3922   1.132   3.913   2.674  0.2577 -0.9355  0.0616
 1303SOL     OW 3923   0.491   3.975   2.136  0.2859 -0.2355 -0.0700
 1303SOL    HW1 3924   0.488   4.068   2.162  1.8415 -0.3462  0.6459
 1303SOL    HW2 3925   0.495   3.928   2.219 -1.8933 -1.0698 -0.3770
 1304SOL     OW 3926   3.462   1.502   0.418 -0.3190 -0.0001 -0.9114
 1304SOL    HW1 3927   3.391   1.476   0.359  0.9413  0.2002 -2.6032
 1304SOL    HW2 3928   3.540   1.504   0.362  1.0195 -0.1114  0.8511
 1305SOL     OW 3929   0.415   2.512   1.063  0.2240 -0.2381 -0.4355
 1305SOL    HW1 3930   0.510   2.504   1.060  0.0827 -1.9620 -1.4257
 1305SOL    HW2 3931   0.393   2.567   0.988  0.3894 -0.6625 -0.8026
 1306SOL     OW 3932   3.202   1.207   0.707  0.0314  0.0099  0.3848
 1306SOL    HW1 3933   3.113   1.233   0.684 -0.1561 -0.3252  0.7357
 1306SOL    HW2 3934   3.193   1.156   0.787  0.5530  0.0866  0.4964
 1307SOL     OW 3935   4.053   1.094   0.776 -0.3114  0.5651  0.4684
 1307SOL    HW1 3936   4.030   1.007   0.742  1.9905 -0.5988  1.6232
 1307SOL    HW2 3937   4.095   1.139   0.703  1.1556 -0.4787  0.6095
 1308SOL     OW 3938   3.117   4.198   1.836 -0.0617  0.1289  0.6077
 1308SOL    HW1 3939   3.151   4.114   1.805  0.9632  0.8377 -0.2729
 1308SOL    HW2 3940   3.177   4.223   1.906 -0.3027  0.1830  0.7957
 1309SOL     OW 3941   4.100   3.214   0.279 -0.4338 -0.1800  0.4828
 1309SOL    HW1 3942   4.139   3.133   0.313  1.7627 -0.0174 -1.4024
 1309SOL    HW2 3943   4.104   3.275   0.353  0.9025 -0.8639  1.0055
 1310SOL     OW 3944   1.024   3.912   0.916  0.2300 -0.2388  0.0855
 1310SOL    HW1 3945   1.113   3.936   0.891 -0.6105  2.8521 -0.3055
 1310SOL    HW2 3946   1.023   3.921   1.012  0.7026 -1.9007  0.2838
 1311SOL     OW 3947   0.740   2.965   1.521 -0.0250  0.2269  0.2128
 1311SOL    HW1 3948   0.757   3.026   1.593  0.9365  0.1498  0.0664
 1311SOL    HW2 3949   0.728   2.880   1.564 -1.4040  0.4985  0.4198
 1312SOL     OW 3950   1.652   1.363   2.037 -0.3464  0.1754  0.0458
 1312SOL    HW1 3951   1.568   1.385   2.078 -0.7691 -0.8917 -0.2191
 1312SOL    HW2 3952   1.657   1.422   1.961  1.2625  3.4553  2.4488
 1313SOL     OW 3953   0.482   1.269   2.463 -0.0148  1.0046 -0.4975
 1313SOL    HW1 3954   0.428   1.232   2.532  0.9245  2.0710  0.8445
 1313SOL    HW2 3955   0.572   1.247   2.488  0.2912  0.2326 -2.1082
 1314SOL     OW 3956   0.811   0.990   0.706  0.2803 -0.0186  0.6630
 1314SOL    HW1 3957   0.746   1.060   0.710 -1.6280 -1.6256 -0.2247
 1314SOL    HW2 3958   0.789   0.933   0.780 -1.5488 -2.2969 -1.4744
 1315SOL     OW 3959   3.653   4.166   1.370  0.4152  0.0210 -0.3684
 1315SOL    HW1 3960   3.640   4.254   1.406  0.0461  0.1919 -0.9066
 1315SOL    HW2 3961   3.565   4.136   1.347  0.0230 -1.9393  3.0500
 1316SOL     OW 3962   1.971   0.093   1.005  0.3582 -0.4733  0.5716
 1316SOL    HW1 3963   1.959   0.184   0.976  3.0669  0.3685  1.7318
 1316SOL    HW2 3964   1.918   0.041   0.945  1.6667  1.5596 -2.6094
 1317SOL     OW 3965   3.157   0.576   0.561  0.2248  0.1757  0.1398
 1317SOL    HW1 3966   3.086   0.544   0.507  0.2681 -1.6197  1.0518
 1317SOL    HW2 3967   3.114   0.614   0.638  0.1972 -1.8538  1.1915
 1318SOL     OW 3968   3.874   1.841   0.931  0.7236  0.0690 -0.1611
 1318SOL    HW1 3969   3.783   1.859   0.955  0.8223  1.4600 -0.7589
 1318SOL    HW2 3970   3.869   1.768   0.870 -0.1326  0.9570 -1.2044
 1319SOL     OW 3971   1.208   0.352   2.095 -0.3335 -0.7654 -0.2256
 1319SOL    HW1 3972   1.261   0.300   2.155  0.5371  0.0364 -0.2808
 1319SOL    HW2 3973   1.255   0.348   2.012 -0.6781 -0.5480 -0.4316
 1320SOL     OW 3974   3.157   2.131   0.323  0.0446 -0.4678 -0.2865
 1320SOL    HW1 3975   3.248   2.159   0.335 -0.0284 -0.8759  1.6445
 1320SOL    HW2 3976   3.160   2.067   0.253  0.8031  1.4617 -2.1297
 1321SOL     OW 3977   2.173   2.247   0.462 -0.8053  0.4453 -0.0616
 1321SOL    HW1 3978   2.113   2.202   0.520 -1.5814  2.0360  0.4288
 1321SOL    HW2 3979   2.226   2.302   0.520  0.4078 -0.1148 -0.5938
 1322SOL     OW 3980   1.023   0.920   0.283 -0.2730 -0.0354 -0.3786
 1322SOL    HW1 3981   1.051   0.846   0.337 -1.4279 -0.4369 -0.2987
 1322SOL    HW2 3982   0.931   0.932   0.305 -0.0859  1.5081 -0.3212
 1323SOL     OW 3983   4.287   1.692   2.905  0.1783 -0.1676  0.0630
 1323SOL    HW1 3984   4.344   1.768   2.894 -2.3643  1.9152  0.3552
 1323SOL    HW2 3985   4.247   1.680   2.818 -1.8081  0.9169  0.7799
 1324SOL     OW 3986   0.436   4.191   1.528 -0.5847  0.4191  0.1332
 1324SOL    HW1 3987   0.369   4.157   1.469 -0.4600  0.7657 -0.2138
 1324SOL    HW2 3988   0.450   4.281   1.499  0.5643  0.1214 -0.2836
 1325SOL     OW 3989   0.094   2.625   2.971  0.3311  0.1179 -0.2386
 1325SOL    HW1 3990   0.012   2.575   2.976  0.6573 -0.4541 -0.4870
 1325SOL    HW2 3991   0.084   2.681   2.895  0.4179 -0.4212 -0.6542
 1326SOL     OW 3992   0.496   3.780   0.006  0.0522  0.0645  0.1995
 1326SOL    HW1 3993   0.579   3.827   0.015  0.4330 -0.4527 -0.5160
 1326SOL    HW2 3994   0.493   3.755  -0.086 -0.6702 -0.3555  0.3331
 1327SOL     OW 3995   3.393   2.618   2.465 -0.2005 -0.6220 -0.2703
 1327SOL    HW1 3996   3.403   2.626   2.560  1.5427  1.2038 -0.5355
 1327SOL    HW2 3997   3.413   2.705   2.431  2.1262 -1.8814 -2.5148
 1328SOL     OW 3998   0.088   3.663   2.433 -0.4867 -0.5080  0.0781
 1328SOL    HW1 3999   0.135   3.718   2.494 -0.3532  0.0359 -0.4995
 1328SOL    HW2 4000   0.058   3.588   2.485 -0.1800 -0.1723  0.7427
 1329SOL     OW 4001   3.378   1.822   1.478 -0.0762  0.4824  0.0326
 1329SOL    HW1 4002   3.300   1.809   1.533 -0.7089  1.1506 -0.6726
 1329SOL    HW2 4003   3.395   1.916   1.482  0.0161  0.5038 -0.7080
 1330SOL     OW 4004   3.393   0.597   1.992 -0.2797  0.0002 -0.3208
 1330SOL    HW1 4005   3.362   0.663   2.054 -0.8503  1.0658 -1.6662
 1330SOL    HW2 4006   3.322   0.533   1.988  0.0869 -0.4837  0.6659
 1331SOL     OW 4007   1.582   1.058   3.042 -0.0444  0.2263 -0.5050
 1331SOL    HW1 4008   1.667   1.090   3.010  1.1359 -1.5215  0.7051
 1331SOL    HW2 4009   1.528   1.054   2.963  1.0093  1.3102 -1.3277
 1332SOL     OW 4010   0.952   3.719   0.465 -0.8010 -0.4065  0.5576
 1332SOL    HW1 4011   0.928   3.808   0.437 -2.1700  0.4695  4.0173
 1332SOL    HW2 4012   0.916   3.662   0.396 -0.8845  1.6146 -1.1764
 1333SOL     OW 4013   3.759   3.173   1.341  0.4704 -0.0997  0.0135
 1333SOL    HW1 4014   3.740   3.170   1.435 -0.4382  0.0557 -0.1527
 1333SOL    HW2 4015   3.847   3.137   1.333  1.1361  1.1984  1.0721
 1334SOL     OW 4016   0.781   3.381   1.913  0.4383 -0.0777  0.2128
 1334SOL    HW1 4017   0.833   3.392   1.833  0.0191 -0.0060 -0.0512
 1334SOL    HW2 4018   0.837   3.417   1.983  0.3909  0.7959 -0.1899
 1335SOL     OW 4019   1.379   1.098   1.458 -0.2049  0.1283 -0.2074
 1335SOL    HW1 4020   1.304   1.102   1.517  0.2533  0.2433  0.3737
 1335SOL    HW2 4021   1.399   1.190   1.439 -1.3104  0.0827 -1.7949
 1336SOL     OW 4022   0.661   0.208   0.673 -0.0765  0.3129 -0.1596
 1336SOL    HW1 4023   0.565   0.215   0.670 -0.1324  0.4064  1.2768
 1336SOL    HW2 4024   0.678   0.115   0.661 -0.4800 -0.0076  1.5146
 1337SOL     OW 4025   3.281   3.665   0.894 -0.0522 -0.1129  0.2495
 1337SOL    HW1 4026   3.309   3.603   0.962  1.1342  0.6005  0.4367
 1337SOL    HW2 4027   3.362   3.704   0.863 -0.7187  0.7094 -0.4906
 1338SOL     OW 4028   2.077   0.674   2.284  0.0710 -0.5209  0.0131
 1338SOL    HW1 4029   2.030   0.654   2.203 -0.0598 -0.0452 -0.0319
 1338SOL    HW2 4030   2.018   0.733   2.332  1.0262  0.8766 -0.4732
 1339SOL     OW 4031   1.758   3.852   2.837  0.1376  0.2356  0.6891
 1339SOL    HW1 4032   1.751   3.787   2.906 -2.3098 -1.1656 -0.7410
 1339SOL    HW2 4033   1.691   3.917   2.858  2.0397  1.9778  1.6825
 1340SOL     OW 4034   0.500   1.094   1.569 -0.0352 -0.2675 -0.3342
 1340SOL    HW1 4035   0.577   1.114   1.516 -0.0241 -0.9391 -0.5771
 1340SOL    HW2 4036   0.427   1.097   1.507 -0.3331  1.1434  0.0347
 1341SOL     OW 4037   3.106   0.983   2.295 -0.1972 -0.4058  0.3481
 1341SOL    HW1 4038   3.076   1.072   2.279  1.6971  0.0986 -0.6507
 1341SOL    HW2 4039   3.043   0.947   2.357  0.1861  2.3420  2.5128
 1342SOL     OW 4040   0.166   3.683   2.175  0.0214 -0.1352  0.4150
 1342SOL    HW1 4041   0.196   3.601   2.135 -0.5789  0.0181 -0.3751
 1342SOL    HW2 4042   0.147   3.659   2.266 -1.9937 -1.3803 -0.2519
 1343SOL     OW 4043   3.926   2.095   2.071  0.4094 -0.1129  0.0861
 1343SOL    HW1 4044   3.989   2.044   2.020 -0.3725 -0.6068 -0.4215
 1343SOL    HW2 4045   3.871   2.138   2.005  0.1358  0.2090  0.5167
 1344SOL     OW 4046   0.751   3.614   2.458 -0.0913 -0.1846 -0.2758
 1344SOL    HW1 4047   0.670   3.574   2.489 -0.3195  0.2013 -0.3612
 1344SOL    HW2 4048   0.740   3.620   2.363 -0.5458  1.0897 -0.1680
 1345SOL     OW 4049   0.888   2.384   1.109  0.3045  0.2812 -0.9332
 1345SOL    HW1 4050   0.960   2.353   1.053 -1.3041 -0.7211 -2.5452
 1345SOL    HW2 4051   0.853   2.305   1.150 -0.4091  0.6438 -0.8279
 1346SOL     OW 4052   3.340   4.128   2.333 -0.5945  0.2999 -0.0257
 1346SOL    HW1 4053   3.397   4.188   2.284 -0.9865  0.4238 -0.3303
 1346SOL    HW2 4054   3.273   4.101   2.270 -1.3295  0.7667  0.5410
 1347SOL     OW 4055   4.238   3.838   1.959 -0.0943  0.1630  0.0251
 1347SOL    HW1 4056   4.299   3.810   1.890  0.2897  0.5545  0.2063
 1347SOL    HW2 4057   4.286   3.825   2.040  0.2803  1.7924  0.0955
 1348SOL     OW 4058   3.164   0.383   2.240 -0.4407 -0.2922 -0.0682
 1348SOL    HW1 4059   3.206   0.412   2.159 -0.1887 -0.4308  0.0088
 1348SOL    HW2 4060   3.195   0.292   2.251  0.1174 -0.0364  0.5648
 1349SOL     OW 4061   3.553   1.620   1.554  0.8176  0.1423 -0.5201
 1349SOL    HW1 4062   3.495   1.695   1.539  1.0325  0.3633 -0.2348
 1349SOL    HW2 4063   3.641   1.654   1.540  0.8854 -0.1943 -0.9536
 1350SOL     OW 4064   4.225   3.383   0.901  0.0830  0.1740 -0.2520
 1350SOL    HW1 4065   4.309   3.412   0.864 -0.7411  1.3061 -1.3215
 1350SOL    HW2 4066   4.245   3.300   0.944  1.4253 -0.4340 -1.9167
 1351SOL     OW 4067   1.291   0.452   1.099 -0.0104  0.8679  0.3212
 1351SOL    HW1 4068   1.240   0.372   1.087  0.0134  1.0109 -0.9038
 1351SOL    HW2 4069   1.231   0.513   1.141 -0.1940  0.3771  0.7849
 1352SOL     OW 4070   2.577   0.290   0.100 -0.7177 -0.1465 -0.4026
 1352SOL    HW1 4071   2.524   0.229   0.048  0.2033  1.5577 -3.5958
 1352SOL    HW2 4072   2.554   0.377   0.067  1.3022  0.9199  0.7684
 1353SOL     OW 4073   2.056   3.206   0.692 -0.2764  0.5744  0.6563
 1353SOL    HW1 4074   2.039   3.228   0.783 -0.7457 -1.0713  0.9805
 1353SOL    HW2 4075   1.970   3.205   0.651  0.0161  2.5412 -0.1470
 1354SOL     OW 4076   2.572   3.620   0.384  0.0192 -0.3949  0.0274
 1354SOL    HW1 4077   2.562   3.714   0.396  1.7576  0.0048 -1.2170
 1354SOL    HW2 4078   2.544   3.582   0.467 -0.0110  1.2683  0.8201
 1355SOL     OW 4079   2.675   1.733   0.407  0.4755 -0.1122  0.4602
 1355SOL    HW1 4080   2.734   1.714   0.480  0.7385 -0.4323  0.1688
 1355SOL    HW2 4081   2.709   1.681   0.334 -0.2718 -0.4365  0.3329
 1356SOL     OW 4082   3.096   1.581   1.506 -0.2029  0.2548  0.2073
 1356SOL    HW1 4083   3.183   1.552   1.535 -0.8685  0.4036  2.6221
 1356SOL    HW2 4084   3.102   1.677   1.507 -0.2586  0.2608 -0.0732
 1357SOL     OW 4085   2.827   2.320   1.824  0.5134 -0.0160  0.1383
 1357SOL    HW1 4086   2.736   2.313   1.854  1.0438 -1.7137  1.5477
 1357SOL    HW2 4087   2.825   2.388   1.758 -1.5692  0.8536  0.9935
 1358SOL     OW 4088   3.728   1.702   2.755  0.5945 -0.5637  0.0806
 1358SOL    HW1 4089   3.641   1.724   2.787  1.6052  1.5183  1.6636
 1358SOL    HW2 4090   3.768   1.653   2.827  1.0110 -0.7560 -0.2783
 1359SOL     OW 4091   2.490   0.691   1.360  0.3744 -0.1827 -0.7296
 1359SOL    HW1 4092   2.441   0.771   1.342 -0.1173 -0.5483 -1.0398
 1359SOL    HW2 4093   2.543   0.678   1.281 -2.4282 -2.2650 -2.4766
 1360SOL     OW 4094   2.692   4.254   0.464 -0.0338  0.2274 -0.6805
 1360SOL    HW1 4095   2.686   4.349   0.464  2.1272  0.4745  2.0012
 1360SOL    HW2 4096   2.773   4.234   0.417 -0.3279 -0.2954 -0.9816
 1361SOL     OW 4097   1.198   0.691   1.252  0.5134 -0.2075  0.0665
 1361SOL    HW1 4098   1.211   0.721   1.342  2.6705  1.1778 -0.6106
 1361SOL    HW2 4099   1.257   0.746   1.200  0.3082 -1.8319 -2.0403
 1362SOL     OW 4100   4.154   2.341   1.362 -0.1527 -0.3828 -0.5045
 1362SOL    HW1 4101   4.231   2.323   1.415 -0.7087  2.5955  1.5736
 1362SOL    HW2 4102   4.188   2.387   1.285  0.2195  1.0151  0.4499
 1363SOL     OW 4103   3.903   2.511   2.143 -0.4605 -0.2110 -0.5756
 1363SOL    HW1 4104   3.973   2.493   2.080  0.5033  0.3398  0.3226
 1363SOL    HW2 4105   3.901   2.606   2.151 -0.4738 -0.2765  0.3191
 1364SOL     OW 4106   3.768   3.315   0.437  0.1635 -0.5806 -0.2546
 1364SOL    HW1 4107   3.828   3.389   0.426 -0.2149 -0.1309  0.6454
 1364SOL    HW2 4108   3.748   3.287   0.347 -0.9102  1.4077 -0.6781
 1365SOL     OW 4109   2.388   0.316   1.827  0.5025  0.0649  0.3158
 1365SOL    HW1 4110   2.479   0.344   1.834  1.6315 -2.5043 -1.9293
 1365SOL    HW2 4111   2.386   0.231   1.870 -0.3174 -0.7230 -1.1738
 1366SOL     OW 4112   3.854   0.022   2.447 -0.2335  0.2555 -0.0920
 1366SOL    HW1 4113   3.890  -0.014   2.528 -2.8828  0.5227  1.3085
 1366SOL    HW2 4114   3.865  -0.048   2.383  3.4316  0.6220 -0.1059
 1367SOL     OW 4115   0.213   2.897   1.895  0.3303 -0.0285 -0.0788
 1367SOL    HW1 4116   0.291   2.915   1.948 -0.6385  2.3322  0.6971
 1367SOL    HW2 4117   0.239   2.922   1.806  0.5843  0.4346  0.1185
 1368SOL     OW 4118   0.237   0.967   2.193 -0.4142 -0.0117 -0.3577
 1368SOL    HW1 4119   0.203   0.879   2.209 -0.6577  0.0052 -0.7582
 1368SOL    HW2 4120   0.255   0.969   2.098 -2.7250  1.1551 -0.8298
 1369SOL     OW 4121   2.384   3.131   1.902  0.4625  0.0501 -0.6180
 1369SOL    HW1 4122   2.440   3.205   1.878 -1.9703  2.6675  1.0464
 1369SOL    HW2 4123   2.413   3.107   1.990  0.9375 -0.6768 -0.9684
 1370SOL     OW 4124   0.076   1.509   0.655 -0.1232  0.0886  0.0373
 1370SOL    HW1 4125   0.048   1.577   0.717 -6.6476 -0.2939 -1.6716
 1370SOL    HW2 4126   0.096   1.558   0.575  0.1067  0.2217  0.1751
 1371SOL     OW 4127   3.932   2.688   0.724 -0.5362  0.0480  0.1872
 1371SOL    HW1 4128   3.940   2.593   0.727 -1.7002 -0.0537  0.5340
 1371SOL    HW2 4129   3.903   2.707   0.635 -0.6840  0.0466  0.2351
 1372SOL     OW 4130   1.601   3.488   0.441  0.3655 -0.3040  0.4895
 1372SOL    HW1 4131   1.655   3.563   0.415  0.0388 -0.6658 -1.3820
 1372SOL    HW2 4132   1.604   3.429   0.365 -0.4715 -1.5735  1.4008
 1373SOL     OW 4133   4.032   1.642   1.533 -0.5770 -0.1467  0.1748
 1373SOL    HW1 4134   4.092   1.706   1.496 -0.5944  0.7100  1.5477
 1373SOL    HW2 4135   4.038   1.656   1.628 -0.1949 -2.5236  0.5696
 1374SOL     OW 4136   2.315   0.464   1.366  0.5254 -0.6055 -0.2815
 1374SOL    HW1 4137   2.334   0.381   1.410 -1.6826 -0.3751  1.2557
 1374SOL    HW2 4138   2.383   0.523   1.396  0.8013 -1.2670  0.4324
 1375SOL     OW 4139   1.844   1.744   3.091 -0.3483  0.7211 -0.3923
 1375SOL    HW1 4140   1.786   1.794   3.149  0.7839  0.5681  0.9139
 1375SOL    HW2 4141   1.924   1.797   3.086  0.1255 -0.0043 -0.5998
 1376SOL     OW 4142   2.651   0.439   1.857  0.0200  0.2333  0.7882
 1376SOL    HW1 4143   2.678   0.522   1.897  0.8489 -0.2234  1.1955
 1376SOL    HW2 4144   2.697   0.372   1.907 -1.2009 -0.5305  0.9307
 1377SOL     OW 4145   2.805   2.571   0.500 -0.1624 -0.1799 -0.6275
 1377SOL    HW1 4146   2.832   2.487   0.535 -1.8445  0.3751  2.3103
 1377SOL    HW2 4147   2.709   2.566   0.495 -0.3040  1.5287 -0.4311
 1378SOL     OW 4148   3.486   0.918   0.057 -0.4168  0.7374 -0.1264
 1378SOL    HW1 4149   3.402   0.905   0.101 -0.5333  0.4941 -0.4165
 1378SOL    HW2 4150   3.529   0.833   0.062 -0.8904  0.3967 -1.4258
 1379SOL     OW 4151   3.359   1.086   2.320 -0.3204  0.5905  0.7673
 1379SOL    HW1 4152   3.263   1.084   2.314 -0.3493  0.8730  1.0801
 1379SOL    HW2 4153   3.387   1.115   2.234 -0.4866 -0.0562  0.4901
 1380SOL     OW 4154   1.590   2.885   2.692  0.1759  0.5712 -0.1909
 1380SOL    HW1 4155   1.585   2.879   2.788 -1.0550 -1.4889 -0.3185
 1380SOL    HW2 4156   1.524   2.823   2.661  0.1892  1.5752 -2.3926
 1381SOL     OW 4157   0.790   0.646   0.592 -0.1367 -0.0817  0.3054
 1381SOL    HW1 4158   0.701   0.677   0.610 -0.1965  1.4214 -2.0519
 1381SOL    HW2 4159   0.777   0.562   0.548 -0.3396 -0.2433  0.6682
 1382SOL     OW 4160   1.640   3.852   0.631 -0.3992 -0.2810  0.2467
 1382SOL    HW1 4161   1.584   3.808   0.696 -0.2653  0.1695  0.6729
 1382SOL    HW2 4162   1.717   3.879   0.680  0.7506 -1.8979 -0.5736
 1383SOL     OW 4163   3.995   1.777   2.102 -0.0721  0.0335  0.0294
 1383SOL    HW1 4164   3.951   1.843   2.157 -2.3160  0.2870 -1.8892
 1383SOL    HW2 4165   4.082   1.812   2.088  0.2163  0.4946  2.4423
 1384SOL     OW 4166   3.283   2.843   1.655 -0.6444 -0.5335 -0.1989
 1384SOL    HW1 4167   3.264   2.935   1.674 -2.1933 -1.1249  1.3693
 1384SOL    HW2 4168   3.307   2.843   1.563 -0.8858  1.4067 -0.3212
 1385SOL     OW 4169   1.055   3.714   0.030  0.2284 -0.7914  0.3825
 1385SOL    HW1 4170   1.088   3.784   0.087  0.7342  0.7409 -1.6575
 1385SOL    HW2 4171   1.129   3.654   0.020  1.6816  1.1382 -1.8747
 1386SOL     OW 4172   3.924   0.500   2.650  0.0255  0.2098 -0.1014
 1386SOL    HW1 4173   4.010   0.491   2.690 -0.8534  0.1098  1.8883
 1386SOL    HW2 4174   3.876   0.422   2.678 -0.1734 -0.7156 -2.7392
 1387SOL     OW 4175   4.253   2.157   0.166  0.2972  0.1687  0.1509
 1387SOL    HW1 4176   4.333   2.165   0.115  0.1960 -0.6035 -0.1394
 1387SOL    HW2 4177   4.240   2.063   0.176 -1.0060  0.2631 -0.4777
 1388SOL     OW 4178   0.729   0.305   0.258 -0.2450 -0.5393  0.2987
 1388SOL    HW1 4179   0.646   0.258   0.257  0.8240 -2.5549  0.2194
 1388SOL    HW2 4180   0.795   0.237   0.243  1.4037  1.0363  0.0646
 1389SOL     OW 4181   0.115   0.173   1.109 -0.6902  0.0685 -0.3398
 1389SOL    HW1 4182   0.204   0.141   1.093 -0.3686 -0.0599  1.4833
 1389SOL    HW2 4183   0.064   0.137   1.037  0.0710 -2.8009  0.3989
 1390SOL     OW 4184   1.272   2.520   2.088  0.1726  0.4204  0.2470
 1390SOL    HW1 4185   1.349   2.511   2.032 -0.4576  0.5924 -0.6715
 1390SOL    HW2 4186   1.249   2.613   2.081  0.6957  0.6697  1.6241
 1391SOL     OW 4187   1.024   0.932   1.079  0.0442  0.3388  0.3919
 1391SOL    HW1 4188   1.048   0.957   1.168 -1.4513 -0.7170  1.1314
 1391SOL    HW2 4189   0.999   1.015   1.037 -2.3221  0.5289  1.9881
 1392SOL     OW 4190   2.281   3.455   1.642 -0.0687  0.2615  0.1490
 1392SOL    HW1 4191   2.346   3.453   1.571  0.0809 -1.7591  0.2738
 1392SOL    HW2 4192   2.247   3.544   1.641  3.0484  1.5840  0.3977
 1393SOL     OW 4193   0.722   1.213   1.146 -0.1472 -0.0560  0.1504
 1393SOL    HW1 4194   0.810   1.250   1.144 -0.4070  0.5708  0.0811
 1393SOL    HW2 4195   0.699   1.212   1.239 -0.8507  1.7153  0.0391
 1394SOL     OW 4196   3.232   3.424   2.448 -0.1738  0.3995  0.4031
 1394SOL    HW1 4197   3.292   3.469   2.388  0.5665 -2.6303 -1.3817
 1394SOL    HW2 4198   3.145   3.457   2.424  0.2589  0.3809 -1.3674
 1395SOL     OW 4199   2.367   0.579   2.728  0.0397  0.4957  0.4327
 1395SOL    HW1 4200   2.378   0.639   2.654  2.7381 -0.9040 -0.4027
 1395SOL    HW2 4201   2.324   0.503   2.691  1.4910 -0.2508  0.2028
 1396SOL     OW 4202   1.692   3.285   2.521  0.0804 -0.0742 -0.0853
 1396SOL    HW1 4203   1.770   3.303   2.573 -0.0693  0.4102 -0.0289
 1396SOL    HW2 4204   1.666   3.370   2.485 -0.4673 -0.2180 -0.0417
 1397SOL     OW 4205   3.410   1.212   0.516  0.6511 -0.5297  0.0032
 1397SOL    HW1 4206   3.484   1.243   0.567  0.0148  0.4332  0.3504
 1397SOL    HW2 4207   3.338   1.204   0.579  0.0283  0.0740 -0.6144
 1398SOL     OW 4208   0.869   1.153   3.001  0.3108 -0.2276 -0.3998
 1398SOL    HW1 4209   0.923   1.189   2.931  1.1617 -0.1412  0.2790
 1398SOL    HW2 4210   0.861   1.060   2.980  0.6703 -0.2269 -0.5424
 1399SOL     OW 4211   4.044   1.483   1.116  0.3642  0.0477 -0.3202
 1399SOL    HW1 4212   3.986   1.437   1.178  0.8511  0.0245  0.1200
 1399SOL    HW2 4213   4.034   1.434   1.034 -0.3918  0.1646 -0.3051
 1400SOL     OW 4214   3.162   2.110   2.863 -0.4117  0.0275 -0.3091
 1400SOL    HW1 4215   3.098   2.097   2.793  0.1647  0.0587 -0.8612
 1400SOL    HW2 4216   3.175   2.205   2.865 -0.6826  0.0551  0.0759
 1401SOL     OW 4217   2.331   0.912   2.306 -0.4966 -0.6293  0.2237
 1401SOL    HW1 4218   2.244   0.922   2.268 -0.9368 -1.3331  0.9980
 1401SOL    HW2 4219   2.389   0.959   2.247 -1.1874 -1.4664 -1.1782
 1402SOL     OW 4220   3.177   1.706   0.003 -0.1920 -0.9737  0.2103
 1402SOL    HW1 4221   3.095   1.706  -0.046  1.0156  0.1021 -1.9523
 1402SOL    HW2 4222   3.188   1.615   0.032 -1.4268 -1.4400 -0.7083
 1403SOL     OW 4223   1.332   3.544   2.049 -0.8345 -0.1184  0.1074
 1403SOL    HW1 4224   1.401   3.540   1.983 -0.3689 -0.6669  0.6106
 1403SOL    HW2 4225   1.252   3.522   2.002 -0.4041 -1.2038 -0.1425
 1404SOL     OW 4226   4.017   0.993   2.815  0.0322 -0.0421 -0.2333
 1404SOL    HW1 4227   4.005   1.039   2.732  0.6788 -0.3098 -0.4807
 1404SOL    HW2 4228   3.928   0.971   2.843 -0.2085  0.3266 -0.6936
 1405SOL     OW 4229   2.343   1.240   0.996  0.0584  0.1544  0.2191
 1405SOL    HW1 4230   2.296   1.201   0.923 -0.1803  0.5103  0.1796
 1405SOL    HW2 4231   2.344   1.334   0.976  0.6609  0.1666  0.2871
 1406SOL     OW 4232   1.985   1.458   1.672  0.3114  0.2780  0.2192
 1406SOL    HW1 4233   2.048   1.503   1.728  1.9404 -0.1558 -1.2033
 1406SOL    HW2 4234   1.996   1.365   1.692 -0.5509  0.2548  0.6241
 1407SOL     OW 4235   1.620   3.913   1.134  0.3128 -0.3992 -0.0797
 1407SOL    HW1 4236   1.698   3.857   1.131  0.3434 -0.3196 -0.9231
 1407SOL    HW2 4237   1.656   4.002   1.145  0.5824  0.0557 -3.5580
 1408SOL     OW 4238   2.223   3.972   2.559 -0.1408  0.3053  0.3346
 1408SOL    HW1 4239   2.169   3.974   2.480  0.4951  0.0266 -0.1239
 1408SOL    HW2 4240   2.173   4.021   2.624  0.2118  2.3293 -0.8173
 1409SOL     OW 4241   1.523   4.295   2.724 -0.0369  0.6337 -0.7242
 1409SOL    HW1 4242   1.503   4.384   2.752  0.2192  0.2189  0.8463
 1409SOL    HW2 4243   1.619   4.290   2.723 -0.0463  0.1496 -0.0078
 1410SOL     OW 4244   1.812   2.054   2.278 -0.5884 -0.3113 -0.2022
 1410SOL    HW1 4245   1.859   2.082   2.199 -1.7816  0.1331 -0.7981
 1410SOL    HW2 4246   1.788   1.963   2.261 -0.3287 -0.3974 -0.0994
 1411SOL     OW 4247   0.308   2.861   0.948 -0.5628 -0.9863  0.1610
 1411SOL    HW1 4248   0.370   2.934   0.947 -1.9352  0.2233 -0.0373
 1411SOL    HW2 4249   0.311   2.826   0.858 -0.1787 -0.9371  0.1527
 1412SOL     OW 4250   1.507   1.873   2.436 -0.1019 -0.3686 -0.0203
 1412SOL    HW1 4251   1.579   1.878   2.498 -1.1766 -4.0982  1.8112
 1412SOL    HW2 4252   1.550   1.868   2.350  1.5120  2.2624  0.5237
 1413SOL     OW 4253   0.861   2.122   0.065  0.1089  0.2267 -0.2294
 1413SOL    HW1 4254   0.880   2.077  -0.017  0.7731 -0.9522  0.5389
 1413SOL    HW2 4255   0.783   2.078   0.098  1.3254 -1.1129  1.0112
 1414SOL     OW 4256   1.607   0.943   1.797 -0.4017 -0.6161 -0.2620
 1414SOL    HW1 4257   1.559   0.959   1.878  0.7049  1.9305 -0.0071
 1414SOL    HW2 4258   1.645   0.856   1.808 -0.0535 -0.2268  2.0853
 1415SOL     OW 4259   0.395   0.374   1.358 -0.4698 -0.4532 -0.4047
 1415SOL    HW1 4260   0.322   0.400   1.414 -0.1112  0.3244 -0.2835
 1415SOL    HW2 4261   0.362   0.385   1.269 -0.3699  0.3301 -0.3555
 1416SOL     OW 4262   4.292   0.431   1.867 -0.3047 -0.0986 -0.2073
 1416SOL    HW1 4263   4.257   0.488   1.798 -2.3157 -1.5125 -0.4366
 1416SOL    HW2 4264   4.355   0.374   1.821  1.3698  1.5232 -0.0581
 1417SOL     OW 4265   1.347   2.578   2.886  0.4249  0.1003 -0.0741
 1417SOL    HW1 4266   1.303   2.594   2.802 -1.0902  2.3418  1.0249
 1417SOL    HW2 4267   1.355   2.483   2.891 -0.0263 -0.1311 -2.4560
 1418SOL     OW 4268   4.020   1.499   2.121  0.4218 -0.1342  0.2159
 1418SOL    HW1 4269   4.024   1.593   2.134  0.2619  0.0539 -0.9921
 1418SOL    HW2 4270   4.100   1.477   2.073  0.0363 -0.4693 -0.2912
 1419SOL     OW 4271   0.884   1.434   2.241 -0.0924  0.6495  0.3789
 1419SOL    HW1 4272   0.882   1.430   2.336  0.5302 -0.1863  0.3640
 1419SOL    HW2 4273   0.903   1.525   2.221  0.2019  0.7419  1.0617
 1420SOL     OW 4274   1.360   3.509   2.877  0.1824  0.2497 -0.1386
 1420SOL    HW1 4275   1.381   3.580   2.816 -1.8478 -0.5360 -1.9124
 1420SOL    HW2 4276   1.445   3.473   2.903  1.2155  2.7079  0.1001
 1421SOL     OW 4277   1.162   2.462   1.227  0.4067  0.2861 -0.3029
 1421SOL    HW1 4278   1.101   2.534   1.242 -1.3305 -0.4653 -2.9402
 1421SOL    HW2 4279   1.220   2.493   1.157  0.2404 -0.4998 -0.8063
 1422SOL     OW 4280   0.545   0.265   1.673 -0.3567 -0.1762 -0.4763
 1422SOL    HW1 4281   0.507   0.236   1.756  1.2936  0.1670  0.4610
 1422SOL    HW2 4282   0.520   0.357   1.666  0.9154  0.2882  0.5650
 1423SOL     OW 4283   2.939   4.102   2.096 -0.1789  0.1801  0.8506
 1423SOL    HW1 4284   3.031   4.077   2.082 -0.5289  0.3218 -2.6957
 1423SOL    HW2 4285   2.941   4.198   2.099 -0.2919  0.2947 -1.1069
 1424SOL     OW 4286   2.984   3.341   0.828  0.5092  0.2451  0.4838
 1424SOL    HW1 4287   3.029   3.425   0.837  0.4331  0.2184  1.1215
 1424SOL    HW2 4288   2.982   3.325   0.733 -0.0807  1.2915  0.3047
 1425SOL     OW 4289   0.187   0.981   1.615  0.4818  0.3536 -0.1717
 1425SOL    HW1 4290   0.228   1.033   1.546  1.0421  1.0937  0.6995
 1425SOL    HW2 4291   0.251   0.912   1.633  1.1631  1.2312  0.8587
 1426SOL     OW 4292   1.754   4.345   0.900 -0.2589 -0.1159 -0.0447
 1426SOL    HW1 4293   1.729   4.381   0.815 -0.7584 -0.1956  0.0688
 1426SOL    HW2 4294   1.672   4.332   0.946  0.0138 -0.0069  0.4807
 1427SOL     OW 4295   3.431   0.216   2.144 -0.4532  0.3916 -0.1210
 1427SOL    HW1 4296   3.400   0.273   2.074  0.4347  2.0801  0.7989
 1427SOL    HW2 4297   3.504   0.264   2.183 -0.8338 -0.5459  1.8597
 1428SOL     OW 4298   1.424   0.156   1.998 -0.1486  0.5223  0.3191
 1428SOL    HW1 4299   1.400   0.102   1.922 -1.1373  1.1602  0.1655
 1428SOL    HW2 4300   1.520   0.158   1.996 -0.0132 -1.9956  0.8710
 1429SOL     OW 4301   0.338   1.977   2.940 -0.4345  0.1867 -0.0469
 1429SOL    HW1 4302   0.379   1.900   2.979 -0.1779 -0.9047 -2.3249
 1429SOL    HW2 4303   0.246   1.970   2.964 -0.0745  0.2948  1.4487
 1430SOL     OW 4304   4.340   4.190   2.724  0.2910  0.8296 -0.6687
 1430SOL    HW1 4305   4.417   4.156   2.770 -0.3445 -0.8063 -0.7796
 1430SOL    HW2 4306   4.265   4.152   2.769 -0.3869  0.3833 -2.0903
 1431SOL     OW 4307   3.419   1.284   2.993 -0.3717 -0.3669  0.7379
 1431SOL    HW1 4308   3.403   1.221   3.063 -1.4054 -1.5988 -0.5466
 1431SOL    HW2 4309   3.487   1.245   2.940 -0.5939 -0.1257  0.2624
 1432SOL     OW 4310   4.356   0.764   0.462 -0.4782  0.3801  0.2381
 1432SOL    HW1 4311   4.284   0.827   0.460 -0.6980  0.1289 -0.1649
 1432SOL    HW2 4312   4.406   0.783   0.382  0.4415  1.1550  0.9800
 1433SOL     OW 4313   3.876   4.336   1.236 -0.0859 -0.0018 -0.2883
 1433SOL    HW1 4314   3.833   4.376   1.160 -0.0310  1.2397  0.3161
 1433SOL    HW2 4315   3.815   4.269   1.266 -0.8180  0.5542 -0.5012
 1434SOL     OW 4316   0.102   3.450   0.828  0.2278  0.0719  0.1975
 1434SOL    HW1 4317   0.109   3.524   0.888 -0.2573 -0.7046  1.2431
 1434SOL    HW2 4318   0.120   3.487   0.742 -1.4261  1.7154  0.4931
 1435SOL     OW 4319   4.333   2.294   1.562  0.7656  0.6512 -0.1060
 1435SOL    HW1 4320   4.303   2.285   1.652  1.2088  2.1014  0.2011
 1435SOL    HW2 4321   4.427   2.312   1.569  1.1386 -0.7594 -0.9379
 1436SOL     OW 4322   3.257   1.413   2.300  0.0301  0.5842  0.5134
 1436SOL    HW1 4323   3.330   1.381   2.352 -1.1329 -1.5821  0.9175
 1436SOL    HW2 4324   3.181   1.363   2.331 -1.3297  1.5841 -1.0032
 1437SOL     OW 4325   3.114   0.616   0.157 -0.2438  0.3636  0.9168
 1437SOL    HW1 4326   3.057   0.567   0.217 -3.4909  2.5490 -0.1006
 1437SOL    HW2 4327   3.068   0.613   0.073  1.4252  1.9026 -0.1176
 1438SOL     OW 4328   1.579   3.036   2.419 -0.4377  0.1122 -0.3511
 1438SOL    HW1 4329   1.593   3.123   2.455 -2.3835  0.3946 -0.1731
 1438SOL    HW2 4330   1.531   2.989   2.488  1.5887 -1.5301  0.0503
 1439SOL     OW 4331   0.352   1.931   2.215 -0.1590 -0.4398 -0.4568
 1439SOL    HW1 4332   0.368   1.836   2.217 -3.9536 -1.2340 -0.0471
 1439SOL    HW2 4333   0.350   1.953   2.122 -2.8414 -1.6137 -0.7469
 1440SOL     OW 4334   1.917   3.331   1.699  0.5198 -0.0960  0.2206
 1440SOL    HW1 4335   1.866   3.268   1.749 -1.0002  0.0081 -1.1297
 1440SOL    HW2 4336   1.941   3.285   1.618  1.7937  0.1697  0.4193
 1441SOL     OW 4337   2.970   1.962   1.062  0.4664  0.2983 -0.0183
 1441SOL    HW1 4338   3.011   1.880   1.092  1.0604 -0.2043 -2.0470
 1441SOL    HW2 4339   2.876   1.945   1.067  0.5727 -0.2652  0.1713
 1442SOL     OW 4340   1.784   0.025   0.269  0.3214  0.1454 -0.4032
 1442SOL    HW1 4341   1.827  -0.036   0.329 -0.8900  0.4701  0.8546
 1442SOL    HW2 4342   1.709  -0.023   0.235 -0.6405  0.8749  0.5950
 1443SOL     OW 4343   0.685   0.075   3.073  0.1913  0.3638 -0.1708
 1443SOL    HW1 4344   0.756   0.088   3.136 -1.0069 -1.6141  1.7063
 1443SOL    HW2 4345   0.610   0.122   3.110 -0.4422 -0.5451 -0.2568
 1444SOL     OW 4346   0.621   4.057   2.649  0.1571 -0.3767  0.0504
 1444SOL    HW1 4347   0.594   3.996   2.581 -1.5717  0.2580  0.0997
 1444SOL    HW2 4348   0.577   4.139   2.626  0.9723  0.3399  0.9579
 1445SOL     OW 4349   3.580   0.013   2.491 -0.6637 -0.0254 -0.0327
 1445SOL    HW1 4350   3.602  -0.068   2.537 -3.0177  0.2209  1.7469
 1445SOL    HW2 4351   3.665   0.052   2.470  0.5328 -1.9726  0.8504
 1446SOL     OW 4352   0.360   3.210   2.043 -0.5654 -0.1559 -0.0539
 1446SOL    HW1 4353   0.367   3.126   2.087  2.6650  0.4812  0.9244
 1446SOL    HW2 4354   0.359   3.275   2.114  0.0466  0.7241 -0.8183
 1447SOL     OW 4355   2.472   2.870   1.443 -0.3401 -0.1279  0.0389
 1447SOL    HW1 4356   2.437   2.930   1.378  0.0280 -0.5616 -0.5685
 1447SOL    HW2 4357   2.408   2.799   1.447  0.1703 -0.6505 -0.6753
 1448SOL     OW 4358   1.478   3.449   1.842  0.2027  0.2582  0.4291
 1448SOL    HW1 4359   1.417   3.401   1.786  2.8047 -0.1647 -2.3494
 1448SOL    HW2 4360   1.528   3.503   1.781  2.1384  1.0738  2.5890
 1449SOL     OW 4361   0.651   3.205   1.390  0.2220 -0.1703 -0.0396
 1449SOL    HW1 4362   0.679   3.114   1.400  1.1603  0.0816 -0.3512
 1449SOL    HW2 4363   0.670   3.227   1.299 -0.1330  0.3011 -0.0071
 1450SOL     OW 4364   0.248   4.082   1.695 -0.4579  0.0732  0.2108
 1450SOL    HW1 4365   0.257   4.163   1.746 -1.1000 -1.1318  2.3869
 1450SOL    HW2 4366   0.337   4.054   1.677 -0.2289  1.1723 -0.4462
 1451SOL     OW 4367   0.508   0.202   1.971  0.0479 -0.2739  0.3105
 1451SOL    HW1 4368   0.538   0.286   2.006 -0.3558  1.0968 -2.3552
 1451SOL    HW2 4369   0.413   0.212   1.964  0.1472 -0.1566 -1.6770
 1452SOL     OW 4370   3.151   3.093   0.754  0.1954 -0.0584  0.2255
 1452SOL    HW1 4371   3.142   3.011   0.802  0.8237  1.0684  2.4282
 1452SOL    HW2 4372   3.064   3.111   0.720  0.1888 -1.9230 -0.8647
 1453SOL     OW 4373   3.947   0.350   0.564  0.0569  0.1999  0.3561
 1453SOL    HW1 4374   3.890   0.328   0.638  0.6979  0.7263  1.0280
 1453SOL    HW2 4375   4.019   0.399   0.604  1.0586 -0.5876 -0.4554
 1454SOL     OW 4376   2.885   1.560   1.363 -0.6076  0.4951 -0.1882
 1454SOL    HW1 4377   2.969   1.579   1.404  0.2176 -0.9366 -1.1299
 1454SOL    HW2 4378   2.829   1.530   1.435  0.4687 -0.9187  0.0945
 1455SOL     OW 4379   0.100   3.028   0.160  0.2759  0.1244  0.1024
 1455SOL    HW1 4380   0.011   3.044   0.192  0.2029  0.5857 -0.3100
 1455SOL    HW2 4381   0.098   2.937   0.129 -0.2153  0.2946 -0.3954
 1456SOL     OW 4382   2.411   0.273   2.414  0.5286  0.1775 -0.0646
 1456SOL    HW1 4383   2.379   0.184   2.399  0.4727 -0.0247  1.1976
 1456SOL    HW2 4384   2.395   0.318   2.331  0.0004 -0.8204 -0.5210
 1457SOL     OW 4385   2.798   2.147   3.022 -0.0726  0.3097  0.2829
 1457SOL    HW1 4386   2.855   2.209   2.977  0.4810 -1.1072 -1.0361
 1457SOL    HW2 4387   2.832   2.061   2.999 -2.0511 -0.5543  0.3734
 1458SOL     OW 4388   3.639   3.266   0.205 -0.0080 -0.3030  0.1175
 1458SOL    HW1 4389   3.562   3.318   0.182 -2.5821 -3.3293  1.0984
 1458SOL    HW2 4390   3.675   3.237   0.121 -0.3732  0.5328 -0.3356
 1459SOL     OW 4391   0.937   4.087   0.710 -0.2373  0.3837  0.3632
 1459SOL    HW1 4392   0.969   4.030   0.780  0.2174 -1.0863 -0.9782
 1459SOL    HW2 4393   0.969   4.174   0.734  0.0278 -0.0947  1.8854
 1460SOL     OW 4394   2.661   0.620   1.140  0.3990 -0.3041  0.6981
 1460SOL    HW1 4395   2.745   0.593   1.177  2.0588  1.3753 -1.4966
 1460SOL    HW2 4396   2.661   0.583   1.052 -1.6379 -1.0425  0.9600
 1461SOL     OW 4397   1.073   3.616   0.914  0.0757  0.3536 -0.2846
 1461SOL    HW1 4398   1.125   3.625   0.834  1.5210  2.4537  0.8010
 1461SOL    HW2 4399   0.995   3.670   0.898 -0.6459 -0.8443 -0.9837
 1462SOL     OW 4400   1.313   1.302   2.600 -0.2450 -0.4320  0.9651
 1462SOL    HW1 4401   1.256   1.244   2.549 -1.2851 -0.4923  2.1489
 1462SOL    HW2 4402   1.299   1.389   2.562 -0.8514 -0.5056  1.0213
 1463SOL     OW 4403   0.654   3.180   2.046 -0.1201 -0.4339  0.1369
 1463SOL    HW1 4404   0.591   3.145   1.984  2.5895 -1.7825 -2.0911
 1463SOL    HW2 4405   0.684   3.262   2.006  0.3221 -0.3684  0.5923
 1464SOL     OW 4406   0.559   2.369   2.692 -0.2275 -0.2181 -0.8859
 1464SOL    HW1 4407   0.523   2.348   2.778  0.1166 -0.0590 -0.7006
 1464SOL    HW2 4408   0.651   2.391   2.709 -0.5948  1.5828 -1.0295
 1465SOL     OW 4409   1.645   1.402   2.872  0.4166 -0.0759  0.4118
 1465SOL    HW1 4410   1.705   1.476   2.874  0.8867 -0.4139 -0.6810
 1465SOL    HW2 4411   1.596   1.409   2.954  1.2675  0.7618  0.8653
 1466SOL     OW 4412   1.730   1.068   2.229 -0.4285 -0.2166  0.1736
 1466SOL    HW1 4413   1.759   1.001   2.167 -0.1575  0.7043 -0.7312
 1466SOL    HW2 4414   1.671   1.124   2.178  1.3774  1.7641  0.0593
 1467SOL     OW 4415   0.737   0.722   2.439  0.2405 -0.1183 -0.0596
 1467SOL    HW1 4416   0.643   0.744   2.434  0.2594 -0.2743 -2.5727
 1467SOL    HW2 4417   0.746   0.676   2.522 -1.9150 -0.0726  0.2755
 1468SOL     OW 4418   1.600   0.307   0.475 -0.5959  0.3056  0.1140
 1468SOL    HW1 4419   1.535   0.303   0.406 -1.3504  2.5842  0.6195
 1468SOL    HW2 4420   1.565   0.370   0.538  2.2088  1.8886  0.2447
 1469SOL     OW 4421   0.569   3.802   0.539  0.1329 -0.0534  0.4706
 1469SOL    HW1 4422   0.615   3.873   0.583  2.0097 -1.3546  0.7542
 1469SOL    HW2 4423   0.555   3.737   0.608 -1.9548  0.1759  0.3236
 1470SOL     OW 4424   4.313   0.246   1.279 -0.3453 -0.2890  0.1358
 1470SOL    HW1 4425   4.258   0.170   1.261 -0.7003 -0.2711  1.1079
 1470SOL    HW2 4426   4.387   0.236   1.219 -0.7654 -0.9856 -0.2880
 1471SOL     OW 4427   1.534   1.070   0.683 -0.4875 -0.8949 -0.1245
 1471SOL    HW1 4428   1.625   1.098   0.693 -1.1180  0.8291  1.1569
 1471SOL    HW2 4429   1.513   1.089   0.591 -0.2457  0.9214  0.1739
 1472SOL     OW 4430   2.414   1.750   1.243  0.2403 -0.0220 -0.5044
 1472SOL    HW1 4431   2.449   1.807   1.312 -0.6981  1.4152 -1.1648
 1472SOL    HW2 4432   2.472   1.673   1.244  0.5940  0.2104  1.4726
 1473SOL     OW 4433   4.257   0.446   1.008 -0.1610  0.1314 -0.4267
 1473SOL    HW1 4434   4.179   0.394   1.028 -1.0625  1.8551  0.8622
 1473SOL    HW2 4435   4.287   0.478   1.093  2.9822 -1.7531 -0.6621
 1474SOL     OW 4436   1.491   1.021   2.029  0.2146 -0.5286  0.1676
 1474SOL    HW1 4437   1.397   1.001   2.034  0.1701 -0.1704  0.9633
 1474SOL    HW2 4438   1.531   0.963   2.093  0.5789 -0.8549 -0.3452
 1475SOL     OW 4439   2.138   3.585   2.095 -0.4217 -0.2734  0.3749
 1475SOL    HW1 4440   2.169   3.500   2.064  1.3177  0.5709 -0.3748
 1475SOL    HW2 4441   2.196   3.606   2.169 -0.5605  0.4417  0.2890
 1476SOL     OW 4442   3.123   2.833   0.861  0.0775 -0.5173 -0.0600
 1476SOL    HW1 4443   3.039   2.822   0.816 -0.3046 -0.4170  0.6051
 1476SOL    HW2 4444   3.103   2.814   0.953  0.8252 -0.6718  0.0777
 1477SOL     OW 4445   3.620   4.162   0.195  0.5638 -0.1846 -0.1162
 1477SOL    HW1 4446   3.614   4.109   0.274 -0.5743 -0.2934 -0.2517
 1477SOL    HW2 4447   3.531   4.195   0.182  1.0985  1.2005 -0.4208
 1478SOL     OW 4448   1.417   4.341   1.485 -0.1903  0.5574 -0.2686
 1478SOL    HW1 4449   1.447   4.260   1.526  1.8725  1.6341  0.4773
 1478SOL    HW2 4450   1.437   4.330   1.392  1.9233  0.9217  0.1001
 1479SOL     OW 4451   1.556   4.011   2.099 -0.1895 -0.7710  0.2991
 1479SOL    HW1 4452   1.495   3.937   2.107  0.4234 -1.1715  1.4288
 1479SOL    HW2 4453   1.554   4.053   2.185 -0.1124  0.2136 -0.1653
 1480SOL     OW 4454   0.257   0.422   0.667  0.3566  0.2207 -0.7437
 1480SOL    HW1 4455   0.202   0.385   0.736  0.6003  1.2628  0.0454
 1480SOL    HW2 4456   0.198   0.473   0.612 -0.0795 -1.7178 -2.1730
 1481SOL     OW 4457   0.940   0.970   1.831  0.0792 -0.0765 -0.4631
 1481SOL    HW1 4458   0.863   0.999   1.878 -0.6165 -2.4973  0.0114
 1481SOL    HW2 4459   0.930   0.875   1.823  2.1352 -0.2486 -1.9651
 1482SOL     OW 4460   3.511   3.659   2.529  0.0628 -0.1190 -0.1888
 1482SOL    HW1 4461   3.547   3.748   2.526 -0.8409  0.2520 -0.4807
 1482SOL    HW2 4462   3.467   3.654   2.614  0.3808 -0.4002 -0.0401
 1483SOL     OW 4463   4.104   2.580   2.922  0.1515 -0.0262  0.5697
 1483SOL    HW1 4464   4.106   2.607   2.830  1.1703  1.3040  0.9676
 1483SOL    HW2 4465   4.160   2.502   2.925 -1.9815 -1.7080 -0.3844
 1484SOL     OW 4466   0.857   4.274   2.712  0.0258 -0.3410  0.3319
 1484SOL    HW1 4467   0.917   4.315   2.774  1.9302 -0.6333 -1.1910
 1484SOL    HW2 4468   0.847   4.184   2.744  0.6393 -0.3616  0.4800
 1485SOL     OW 4469   0.203   4.086   2.288  0.1126 -0.2684  0.3895
 1485SOL    HW1 4470   0.145   4.150   2.247 -1.6475 -0.9488  1.7346
 1485SOL    HW2 4471   0.177   4.002   2.250 -1.5372 -0.9096  2.7675
 1486SOL     OW 4472   1.422   3.611   1.236  1.2160  0.0241  0.1330
 1486SOL    HW1 4473   1.336   3.589   1.201  0.4047  0.2719  1.8848
 1486SOL    HW2 4474   1.482   3.593   1.164 -0.3195  0.1360 -1.2227
 1487SOL     OW 4475   2.358   4.336   2.343  0.5917 -0.1621  0.1864
 1487SOL    HW1 4476   2.436   4.300   2.385 -1.4237 -2.9880  1.8509
 1487SOL    HW2 4477   2.285   4.292   2.386 -1.9138  1.3247 -2.2166
 1488SOL     OW 4478   4.017   3.431   0.490  0.0785 -0.1226  0.1496
 1488SOL    HW1 4479   4.084   3.497   0.506 -0.7451  0.4249  1.5429
 1488SOL    HW2 4480   4.019   3.375   0.568 -0.4414 -0.6843 -0.2236
 1489SOL     OW 4481   1.452   2.715   0.342 -0.0244 -0.3574  0.3739
 1489SOL    HW1 4482   1.479   2.758   0.424  1.7207 -0.0492 -0.3243
 1489SOL    HW2 4483   1.515   2.644   0.330 -1.4921 -1.7071  0.3060
 1490SOL     OW 4484   3.161   3.436   0.160 -0.1176 -0.2134  0.0864
 1490SOL    HW1 4485   3.155   3.472   0.249  0.3137 -0.4501  0.2157
 1490SOL    HW2 4486   3.073   3.403   0.142  0.4492 -2.7689  1.5626
 1491SOL     OW 4487   3.923   2.725   1.401 -0.1388  0.2536 -0.6021
 1491SOL    HW1 4488   3.888   2.747   1.315  0.6028 -0.5772 -1.1430
 1491SOL    HW2 4489   4.016   2.749   1.396  0.2199 -1.0481 -0.5214
 1492SOL     OW 4490   1.423   3.647   1.563  0.3895 -0.2781 -0.6208
 1492SOL    HW1 4491   1.440   3.652   1.469  1.4283  2.6530 -0.3779
 1492SOL    HW2 4492   1.510   3.637   1.602  0.2164  0.8776  0.0949
 1493SOL     OW 4493   0.329   1.190   2.750 -0.3742  0.3959  0.2474
 1493SOL    HW1 4494   0.325   1.280   2.785 -0.3553  0.1775  0.8193
 1493SOL    HW2 4495   0.251   1.183   2.694 -2.2268 -0.2677  2.7404
 1494SOL     OW 4496   2.424   3.682   1.883  0.1934  0.3228  0.0786
 1494SOL    HW1 4497   2.357   3.692   1.816 -2.1558 -0.0018  2.1999
 1494SOL    HW2 4498   2.400   3.601   1.928  2.0274  0.2102  0.9413
 1495SOL     OW 4499   0.505   0.453   0.533  0.1121  0.5760  0.2165
 1495SOL    HW1 4500   0.422   0.413   0.559  0.4907 -0.6310 -0.3161
 1495SOL    HW2 4501   0.517   0.526   0.592  0.1740 -1.1151  2.4219
 1496SOL     OW 4502   2.767   2.243   2.612 -0.0165  0.3444 -0.0846
 1496SOL    HW1 4503   2.723   2.166   2.649 -0.7432  1.7905  2.2473
 1496SOL    HW2 4504   2.857   2.237   2.645 -0.7126  1.7379  2.3413
 1497SOL     OW 4505   1.727   4.306   1.535 -0.3465 -0.3972 -0.2281
 1497SOL    HW1 4506   1.715   4.308   1.440  1.5891 -2.2169 -0.5807
 1497SOL    HW2 4507   1.822   4.301   1.547 -0.5819 -0.7772  1.7906
 1498SOL     OW 4508   0.636   0.733   1.637 -0.3952 -0.2926  0.2255
 1498SOL    HW1 4509   0.627   0.703   1.547  0.8052  0.6238 -0.2274
 1498SOL    HW2 4510   0.692   0.667   1.678  0.5052  0.2036 -0.1896
 1499SOL     OW 4511   3.280   1.559   2.837  0.5126  0.2741  0.6113
 1499SOL    HW1 4512   3.244   1.518   2.916  2.6348  0.6976  1.8543
 1499SOL    HW2 4513   3.342   1.495   2.802 -0.4900  0.0358 -0.8443
 1500SOL     OW 4514   1.793   0.630   1.669  0.2375 -0.3760 -0.5548
 1500SOL    HW1 4515   1.738   0.648   1.745  1.0904 -2.3847  0.6179
 1500SOL    HW2 4516   1.732   0.598   1.602 -0.5082  1.3241 -0.7378
 1501SOL     OW 4517   2.151   2.882   1.182  0.0285  0.1159 -0.0792
 1501SOL    HW1 4518   2.113   2.794   1.179  0.5030 -0.0632 -1.8438
 1501SOL    HW2 4519   2.078   2.941   1.164 -0.4075  0.1606  1.6656
 1502SOL     OW 4520   4.113   2.723   2.409 -0.1347 -0.1191  0.0775
 1502SOL    HW1 4521   4.096   2.733   2.315 -0.3308 -0.3266  0.0888
 1502SOL    HW2 4522   4.154   2.805   2.435 -0.2532  0.0143 -0.1526
 1503SOL     OW 4523   1.570   3.398   1.519 -0.2144 -0.3126 -0.0731
 1503SOL    HW1 4524   1.589   3.484   1.480 -1.8374 -0.4563 -1.2641
 1503SOL    HW2 4525   1.655   3.369   1.554  0.1771  2.2217  1.3353
 1504SOL     OW 4526   2.476   0.001   1.727 -0.2686 -0.2508  0.7272
 1504SOL    HW1 4527   2.491  -0.040   1.642  0.0028 -1.0319  1.1440
 1504SOL    HW2 4528   2.564   0.014   1.764 -0.2088  2.2935 -0.1015
 1505SOL     OW 4529   0.013   2.792   2.053  0.2279 -0.4259  0.3036
 1505SOL    HW1 4530   0.076   2.857   2.023  0.6413 -0.4242  1.1519
 1505SOL    HW2 4531  -0.063   2.805   1.996  0.2805  0.8458  0.4911
 1506SOL     OW 4532   4.238   2.312   0.427  0.1541 -0.5605  0.9332
 1506SOL    HW1 4533   4.223   2.225   0.462 -1.9428 -0.4570  0.4045
 1506SOL    HW2 4534   4.291   2.298   0.348  0.3842 -1.2865  1.2166
 1507SOL     OW 4535   0.276   0.953   1.928 -0.0962  0.8700 -0.2310
 1507SOL    HW1 4536   0.366   0.920   1.914 -0.4196 -0.2274  0.1542
 1507SOL    HW2 4537   0.226   0.913   1.857 -0.5804  0.1462  0.4956
 1508SOL     OW 4538   0.220   2.380   1.598  0.4046 -0.2199 -0.2528
 1508SOL    HW1 4539   0.241   2.458   1.650 -1.3122 -0.5523  0.9905
 1508SOL    HW2 4540   0.302   2.331   1.595  1.6120  1.7123 -1.2932
 1509SOL     OW 4541   3.804   2.021   1.227  0.3845 -0.3748  0.8856
 1509SOL    HW1 4542   3.804   1.932   1.192 -1.8652 -0.4075  0.8262
 1509SOL    HW2 4543   3.751   2.015   1.307 -1.1607  1.1830  0.0197
 1510SOL     OW 4544   0.891   2.871   2.003  0.1161 -0.2648 -0.3060
 1510SOL    HW1 4545   0.885   2.798   2.064  0.8920 -1.0712 -1.1699
 1510SOL    HW2 4546   0.800   2.886   1.974 -0.1023 -0.5853  0.2101
 1511SOL     OW 4547   1.871   0.303   0.367 -0.4143  0.7829  0.4307
 1511SOL    HW1 4548   1.854   0.251   0.289  0.7448  1.7668 -0.5291
 1511SOL    HW2 4549   1.784   0.324   0.402 -0.9642  0.4547 -0.6903
 1512SOL     OW 4550   4.156   2.311   2.540  0.3650  0.3365  0.4385
 1512SOL    HW1 4551   4.111   2.280   2.462 -1.1538  1.6045  0.7662
 1512SOL    HW2 4552   4.115   2.265   2.613  2.0982 -1.2020  0.5168
 1513SOL     OW 4553   4.202   3.807   1.595  0.2978  0.0134  0.3807
 1513SOL    HW1 4554   4.144   3.751   1.647  2.4401 -2.4496  0.3049
 1513SOL    HW2 4555   4.207   3.888   1.645 -0.8855 -0.7756  1.8765
 1514SOL     OW 4556   1.662   2.217   0.417 -0.5216 -0.5592 -0.6752
 1514SOL    HW1 4557   1.752   2.192   0.442  0.5418  1.7950 -1.8291
 1514SOL    HW2 4558   1.620   2.241   0.500  0.9277  1.1462 -0.3677
 1515SOL     OW 4559   3.159   4.101   1.217  0.3440 -0.0950  0.1838
 1515SOL    HW1 4560   3.206   4.111   1.300 -0.1435 -0.8965  0.5650
 1515SOL    HW2 4561   3.208   4.034   1.169  0.9133  0.7208 -0.3955
 1516SOL     OW 4562   1.909   0.640   2.074  0.0247  0.4036  0.2788
 1516SOL    HW1 4563   1.840   0.590   2.118 -0.3483  0.7877  0.1436
 1516SOL    HW2 4564   1.941   0.582   2.005 -0.2502  0.2665  0.2640
 1517SOL     OW 4565   0.938   0.391   2.520 -0.0760 -0.0077  0.6836
 1517SOL    HW1 4566   0.963   0.299   2.522 -0.2075 -0.0447  0.6090
 1517SOL    HW2 4567   1.005   0.435   2.572  2.1893  0.3828 -2.2775
 1518SOL     OW 4568   0.997   0.863   2.811 -0.5177  0.6276  0.0759
 1518SOL    HW1 4569   1.089   0.874   2.833  0.2495  0.0596 -2.5204
 1518SOL    HW2 4570   0.980   0.770   2.823 -0.7610  0.7333  0.5605
 1519SOL     OW 4571   2.363   0.968   1.458  0.2170  0.0713  0.4535
 1519SOL    HW1 4572   2.280   0.921   1.450 -0.0054  0.2749  1.4221
 1519SOL    HW2 4573   2.347   1.053   1.417  0.9518 -1.0180 -2.3310
 1520SOL     OW 4574   1.994   0.568   0.597  0.2538  0.1608  0.3040
 1520SOL    HW1 4575   2.070   0.599   0.645 -0.7773  0.9427  1.4915
 1520SOL    HW2 4576   1.926   0.634   0.614 -0.9900 -1.0254  0.1219
 1521SOL     OW 4577   2.045   2.923   1.692 -0.7565 -0.1260  0.1029
 1521SOL    HW1 4578   2.093   3.006   1.697 -0.4577 -0.1837 -1.3333
 1521SOL    HW2 4579   1.993   2.921   1.772 -1.2115  1.7308 -0.0952
 1522SOL     OW 4580   3.611   0.855   1.164 -0.5841  0.2810  0.0510
 1522SOL    HW1 4581   3.536   0.836   1.108  0.2270 -1.3828 -0.5284
 1522SOL    HW2 4582   3.677   0.790   1.139  1.0057  1.6041  0.6412
 1523SOL     OW 4583   1.391   2.151   2.451 -0.1737 -0.2173  0.5489
 1523SOL    HW1 4584   1.385   2.062   2.417  1.0984 -0.2075  0.2717
 1523SOL    HW2 4585   1.300   2.176   2.469 -0.5142 -1.7617  1.1374
 1524SOL     OW 4586   0.504   1.459   3.037  0.8188  0.1499  0.5541
 1524SOL    HW1 4587   0.538   1.369   3.041 -0.4386 -0.3243  2.6360
 1524SOL    HW2 4588   0.578   1.512   3.008  1.8138 -1.4627  0.0176
 1525SOL     OW 4589   1.394   2.266   2.164  0.2748 -0.2021 -0.3272
 1525SOL    HW1 4590   1.343   2.346   2.174 -0.5196 -0.4388 -2.1321
 1525SOL    HW2 4591   1.456   2.268   2.237  0.6191  2.2992 -0.6107
 1526SOL     OW 4592   2.682   3.172   0.732  0.6265  0.0982 -0.5110
 1526SOL    HW1 4593   2.700   3.250   0.681  0.8269  0.5120  0.1806
 1526SOL    HW2 4594   2.586   3.164   0.731  0.3859  1.8837  1.6006
 1527SOL     OW 4595   1.744   0.019   1.217  0.5362  0.6091 -0.0048
 1527SOL    HW1 4596   1.786   0.068   1.146 -0.9924  0.5798 -0.9902
 1527SOL    HW2 4597   1.661   0.064   1.231 -0.6739 -1.3114 -0.5602
 1528SOL     OW 4598   1.522   0.744   0.067 -0.3113 -0.1216 -0.4852
 1528SOL    HW1 4599   1.438   0.769   0.107  0.1409  1.5504 -0.5106
 1528SOL    HW2 4600   1.551   0.669   0.118 -0.6519  0.8190  1.1652
 1529SOL     OW 4601   0.235   3.936   1.023 -0.1729  0.3148  0.3729
 1529SOL    HW1 4602   0.285   4.009   0.987 -0.5100  0.6294  0.5478
 1529SOL    HW2 4603   0.302   3.877   1.058  0.1641 -0.0218 -0.8028
 1530SOL     OW 4604   3.459   0.545   1.694  0.3339  0.3694 -0.3395
 1530SOL    HW1 4605   3.452   0.547   1.789 -3.4688 -0.4928 -0.4437
 1530SOL    HW2 4606   3.510   0.623   1.671  0.5291  1.1019  2.3214
 1531SOL     OW 4607   1.964   0.066   2.963  0.2405 -0.1917  0.2900
 1531SOL    HW1 4608   1.898   0.092   3.026  1.5535  2.4414  0.6997
 1531SOL    HW2 4609   2.031   0.021   3.015  0.8627  1.1280  0.6710
 1532SOL     OW 4610   1.814   1.466   2.615  0.1930  0.3778 -0.4014
 1532SOL    HW1 4611   1.787   1.518   2.691 -2.4424  0.3460 -1.2074
 1532SOL    HW2 4612   1.750   1.395   2.611  0.9401 -0.2444 -2.0186
 1533SOL     OW 4613   4.367   4.322   2.282 -0.2257 -0.3360  0.3919
 1533SOL    HW1 4614   4.428   4.377   2.332 -1.4021  1.9462 -0.5375
 1533SOL    HW2 4615   4.307   4.287   2.348  2.2743 -3.1309  1.4202
 1534SOL     OW 4616   4.194   3.329   0.039  0.3180  0.1796  0.2402
 1534SOL    HW1 4617   4.121   3.348  -0.020  0.1816  0.6948  0.5776
 1534SOL    HW2 4618   4.156   3.332   0.127  0.7235  0.3624  0.4123
 1535SOL     OW 4619   1.766   2.310   2.223 -0.0208  0.0504  0.0662
 1535SOL    HW1 4620   1.789   2.232   2.274  0.7293  0.5467  0.5156
 1535SOL    HW2 4621   1.691   2.283   2.170  0.1899 -0.9572  0.2534
 1536SOL     OW 4622   3.464   3.096   0.002  0.4788  0.0729 -0.7151
 1536SOL    HW1 4623   3.428   3.178   0.036  1.0988 -0.1450  0.5493
 1536SOL    HW2 4624   3.453   3.034   0.074  0.8272 -0.7280 -1.3338
 1537SOL     OW 4625   1.420   3.365   0.800 -0.3843 -0.1019 -0.1598
 1537SOL    HW1 4626   1.363   3.333   0.869  0.0408 -0.2856  0.1088
 1537SOL    HW2 4627   1.423   3.294   0.736 -0.8452  0.1014 -0.4156
 1538SOL     OW 4628   2.131   0.063   1.792 -0.7973 -0.0852  0.9875
 1538SOL    HW1 4629   2.142   0.128   1.722 -1.8090  0.0237  0.9143
 1538SOL    HW2 4630   2.195  -0.005   1.772 -0.9284  0.0522  0.0835
 1539SOL     OW 4631   0.636   1.654   2.599  0.1644 -0.3530  0.3092
 1539SOL    HW1 4632   0.547   1.652   2.565 -0.2845  0.4898  1.3832
 1539SOL    HW2 4633   0.627   1.632   2.691  1.0714 -0.2335  0.4345
 1540SOL     OW 4634   1.423   0.044   2.250 -0.5821  0.0473  0.1441
 1540SOL    HW1 4635   1.414   0.064   2.156 -0.2294  1.6635  0.4210
 1540SOL    HW2 4636   1.444  -0.049   2.252 -3.2559 -0.7225 -1.2276
 1541SOL     OW 4637   1.045   0.714   2.449 -0.1819 -0.1050  0.3780
 1541SOL    HW1 4638   1.039   0.658   2.526  1.6776  0.5276  1.0502
 1541SOL    HW2 4639   0.954   0.730   2.423 -0.8821 -0.0261  2.6633
 1542SOL     OW 4640   2.029   1.036   1.150  0.0964  0.4567 -0.1890
 1542SOL    HW1 4641   2.049   1.129   1.159 -0.9732  0.8532 -1.5504
 1542SOL    HW2 4642   1.955   1.022   1.209  1.3134  0.0473  1.3048
 1543SOL     OW 4643   3.181   2.345   2.054  0.2491  0.4174 -0.2591
 1543SOL    HW1 4644   3.225   2.430   2.054  0.4620  0.3073 -0.1997
 1543SOL    HW2 4645   3.242   2.286   2.009 -0.9191  0.8114 -2.4883
 1544SOL     OW 4646   4.085   2.087   1.471 -0.2664 -0.0642 -0.2305
 1544SOL    HW1 4647   4.086   2.025   1.397 -2.3349  0.8108 -1.0573
 1544SOL    HW2 4648   4.102   2.172   1.431 -0.8628  0.3530  0.3887
 1545SOL     OW 4649   2.437   3.668   0.970 -0.2826 -0.0934  0.1300
 1545SOL    HW1 4650   2.410   3.691   0.881 -2.6982 -1.5483  0.3957
 1545SOL    HW2 4651   2.474   3.580   0.961  0.1837  0.0670  0.4684
 1546SOL     OW 4652   3.591   3.420   2.416 -0.7897  0.2236  0.1084
 1546SOL    HW1 4653   3.580   3.431   2.321  0.9381  2.3170  0.1005
 1546SOL    HW2 4654   3.560   3.502   2.453 -2.1249 -0.8405  1.4844
 1547SOL     OW 4655   3.688   0.232   1.961  0.4425  0.1299 -0.6254
 1547SOL    HW1 4656   3.763   0.183   1.994  0.8116  1.3530  0.4194
 1547SOL    HW2 4657   3.665   0.292   2.032 -1.1965  0.1614 -1.1313
 1548SOL     OW 4658   1.802   3.214   0.481  0.2052  0.4521  0.2060
 1548SOL    HW1 4659   1.758   3.248   0.403  0.6635  0.9568  0.1647
 1548SOL    HW2 4660   1.845   3.134   0.450 -1.4006 -0.5587  0.4513
 1549SOL     OW 4661   0.543   0.754   0.610  0.3823 -0.0725 -0.0654
 1549SOL    HW1 4662   0.520   0.836   0.567  0.9149 -0.8335 -1.8729
 1549SOL    HW2 4663   0.557   0.778   0.702  1.9853  2.1148 -0.8201
 1550SOL     OW 4664   0.562   3.448   1.502 -0.6780  0.0045 -0.3252
 1550SOL    HW1 4665   0.607   3.370   1.470 -0.0890  0.7234 -1.3178
 1550SOL    HW2 4666   0.586   3.454   1.595 -0.1770 -0.6110 -0.4121
 1551SOL     OW 4667   1.927   2.110   2.021  0.2630  0.2565 -0.5100
 1551SOL    HW1 4668   1.884   2.169   1.960 -0.7579 -0.3772 -0.4331
 1551SOL    HW2 4669   2.020   2.124   2.007  0.1412 -1.2070 -3.5838
 1552SOL     OW 4670   3.548   2.555   1.112  0.0720 -0.0387 -0.3894
 1552SOL    HW1 4671   3.570   2.522   1.025 -0.5393  0.4661 -0.7454
 1552SOL    HW2 4672   3.455   2.534   1.123  0.3981 -1.0748  0.5951
 1553SOL     OW 4673   1.254   4.143   0.114  0.2715  0.0737 -0.0371
 1553SOL    HW1 4674   1.164   4.159   0.084  0.4606 -0.4773 -0.9119
 1553SOL    HW2 4675   1.255   4.051   0.139  0.7223 -0.0328 -0.4567
 1554SOL     OW 4676   0.570   2.896   1.308  0.0894  0.0931  0.4590
 1554SOL    HW1 4677   0.634   2.919   1.375 -0.7007 -0.0378  1.2710
 1554SOL    HW2 4678   0.586   2.803   1.291  0.8094  0.3086 -0.1274
 1555SOL     OW 4679   3.452   2.055   1.166 -0.7824 -0.2342  0.4017
 1555SOL    HW1 4680   3.437   2.072   1.259  1.9549  2.7823  0.4685
 1555SOL    HW2 4681   3.382   2.104   1.122 -0.7856  0.2001  0.8756
 1556SOL     OW 4682   4.347   2.318   2.207  0.3760 -0.1333  0.4080
 1556SOL    HW1 4683   4.406   2.260   2.256  0.4871 -0.5201 -0.1711
 1556SOL    HW2 4684   4.308   2.374   2.274 -0.4469 -1.4894  1.1229
 1557SOL     OW 4685   3.931   0.083   1.669 -0.2888  0.4067 -0.4773
 1557SOL    HW1 4686   4.006   0.039   1.629  1.1700  1.2324  1.1940
 1557SOL    HW2 4687   3.922   0.041   1.754  1.0153  3.0171  1.0894
 1558SOL     OW 4688   2.354   0.228   0.931 -0.3107  0.5591  0.3898
 1558SOL    HW1 4689   2.268   0.194   0.908  0.2768 -1.5434  1.0016
 1558SOL    HW2 4690   2.337   0.291   1.001 -1.3515  0.0764  0.5914
 1559SOL     OW 4691   1.364   2.246   1.887  0.0589 -0.0203  0.1954
 1559SOL    HW1 4692   1.330   2.333   1.867  1.6365  0.8212  0.9807
 1559SOL    HW2 4693   1.378   2.247   1.981 -0.9367 -1.5382  0.3814
 1560SOL     OW 4694   0.119   3.406   1.323 -0.0557 -0.3863  0.0151
 1560SOL    HW1 4695   0.194   3.464   1.312  0.2153 -0.3550  1.7256
 1560SOL    HW2 4696   0.150   3.321   1.291  0.2622 -0.0886 -0.4899
 1561SOL     OW 4697   2.202   0.768   2.926  0.1428  0.1440  0.3493
 1561SOL    HW1 4698   2.204   0.725   3.011 -3.2649 -1.1416 -0.0541
 1561SOL    HW2 4699   2.258   0.714   2.870  1.6584  0.4692  1.4927
 1562SOL     OW 4700   2.409   3.621   0.644 -0.0189  0.3341 -0.4864
 1562SOL    HW1 4701   2.355   3.698   0.630  0.3731  0.8212  0.6016
 1562SOL    HW2 4702   2.346   3.550   0.661 -0.3540  1.0214  1.3944
 1563SOL     OW 4703   3.802   1.722   1.215  0.1687  0.4100 -0.2790
 1563SOL    HW1 4704   3.709   1.721   1.195  0.0441  0.1920  0.2871
 1563SOL    HW2 4705   3.837   1.645   1.171 -0.1447 -0.2023  0.5212
 1564SOL     OW 4706   2.245   0.399   0.258  0.5695 -0.7077  0.0748
 1564SOL    HW1 4707   2.321   0.451   0.235  1.0821 -0.8637  1.3833
 1564SOL    HW2 4708   2.177   0.462   0.280  1.0949 -0.5656  1.3539
 1565SOL     OW 4709   3.732   3.307   2.744  0.2415 -0.0079 -1.1192
 1565SOL    HW1 4710   3.637   3.313   2.753  0.3147  1.0133 -0.9208
 1565SOL    HW2 4711   3.746   3.301   2.649  0.0191  0.9732 -1.2292
 1566SOL     OW 4712   0.974   2.087   0.590 -0.1287  0.3478  0.2458
 1566SOL    HW1 4713   0.921   2.066   0.667  0.6532 -1.9546  0.2369
 1566SOL    HW2 4714   0.910   2.089   0.518 -0.3761 -1.8161  0.3242
 1567SOL     OW 4715   3.907   4.216   2.263 -0.1004 -0.2598  0.1106
 1567SOL    HW1 4716   3.845   4.154   2.225  0.5227  1.0250 -3.3974
 1567SOL    HW2 4717   3.993   4.185   2.235  0.4451  0.5694  0.8108
 1568SOL     OW 4718   0.623   3.933   1.906 -0.1336  0.1046 -0.6784
 1568SOL    HW1 4719   0.562   3.880   1.854 -0.7512  0.5673 -0.4397
 1568SOL    HW2 4720   0.580   3.943   1.991  1.1412 -1.1618  0.1526
 1569SOL     OW 4721   1.347   4.157   0.736 -0.7887 -0.3241 -0.5658
 1569SOL    HW1 4722   1.409   4.149   0.664  0.6365 -0.1807  0.5914
 1569SOL    HW2 4723   1.315   4.067   0.750 -2.4534 -0.1064 -2.4570
 1570SOL     OW 4724   2.957   3.706   0.212  0.7116  0.2085 -0.5436
 1570SOL    HW1 4725   3.005   3.701   0.295 -0.5176  0.5422  0.2098
 1570SOL    HW2 4726   2.961   3.799   0.188  0.8327  0.1568 -0.7282
 1571SOL     OW 4727   4.221   3.681   0.537  0.5812 -0.0379  0.5815
 1571SOL    HW1 4728   4.276   3.603   0.544  1.2053  0.1133 -1.7839
 1571SOL    HW2 4729   4.223   3.719   0.625 -0.8352 -3.3180  2.2267
 1572SOL     OW 4730   1.968   3.325   0.916 -0.1371  0.1590 -0.0469
 1572SOL    HW1 4731   1.971   3.313   1.011 -1.4604  0.0550  0.0003
 1572SOL    HW2 4732   1.883   3.291   0.890  0.3996 -0.2717 -1.3538
 1573SOL     OW 4733   3.510   2.104   2.845 -0.3512  0.3582 -0.3996
 1573SOL    HW1 4734   3.604   2.122   2.840  0.0842 -1.0995  1.4455
 1573SOL    HW2 4735   3.487   2.126   2.935 -1.0698 -2.2699  0.1379
 1574SOL     OW 4736   0.326   4.148   0.860 -0.0525 -0.2213  0.0497
 1574SOL    HW1 4737   0.300   4.133   0.769 -0.9425  0.9932  0.0690
 1574SOL    HW2 4738   0.407   4.199   0.853 -1.0763  1.4536 -0.1224
 1575SOL     OW 4739   0.817   1.256   0.020 -0.1173  0.4051  0.4460
 1575SOL    HW1 4740   0.735   1.277  -0.026 -0.0431  0.3455  0.2882
 1575SOL    HW2 4741   0.788   1.221   0.104 -0.2491  1.5213  0.8926
 1576SOL     OW 4742   0.039   3.663   3.062 -0.0001  1.0007  0.2888
 1576SOL    HW1 4743   0.066   3.594   3.122 -0.0228  0.3466 -0.4415
 1576SOL    HW2 4744  -0.033   3.707   3.107 -0.0343  0.5003  0.7308
 1577SOL     OW 4745   0.434   0.699   2.473 -0.3363 -0.1752 -0.0028
 1577SOL    HW1 4746   0.443   0.711   2.568 -0.1055 -0.9752  0.0811
 1577SOL    HW2 4747   0.353   0.651   2.463  0.7927 -2.1713 -0.0288
 1578SOL     OW 4748   0.843   4.377   0.566 -0.1511 -0.1917 -0.2288
 1578SOL    HW1 4749   0.917   4.341   0.517  0.0640 -0.1073  0.0316
 1578SOL    HW2 4750   0.883   4.424   0.639 -0.4440  0.3110 -0.3914
 1579SOL     OW 4751   3.428   0.981   2.988  0.5116  0.0649 -0.3218
 1579SOL    HW1 4752   3.394   0.896   2.960 -0.7231  0.6171 -0.5775
 1579SOL    HW2 4753   3.523   0.970   2.990  0.3194 -1.8901  1.4840
 1580SOL     OW 4754   1.988   4.242   2.503 -0.0776 -0.0038  0.7561
 1580SOL    HW1 4755   2.005   4.314   2.441  0.7203 -0.3259  0.5901
 1580SOL    HW2 4756   1.961   4.286   2.583 -1.4125  0.4148  0.0979
 1581SOL     OW 4757   2.910   3.275   0.235  0.3570 -0.1198 -0.1753
 1581SOL    HW1 4758   2.857   3.353   0.218  1.0462  0.4721  0.3293
 1581SOL    HW2 4759   2.881   3.244   0.321  1.0449  0.3988  0.2522
 1582SOL     OW 4760   2.065   0.009   2.070  0.0327  0.0927  0.2073
 1582SOL    HW1 4761   2.105   0.026   1.985  0.3177  1.8172  0.6555
 1582SOL    HW2 4762   2.029  -0.080   2.062  1.9552 -0.6471 -0.9518
 1583SOL     OW 4763   3.257   0.849   0.747  0.2706 -0.5762 -0.6175
 1583SOL    HW1 4764   3.279   0.808   0.663 -0.8360 -1.1243 -0.6509
 1583SOL    HW2 4765   3.229   0.937   0.725  1.1787 -0.2926 -0.6908
 1584SOL     OW 4766   2.633   3.336   2.728  0.0799  0.1234  0.1901
 1584SOL    HW1 4767   2.709   3.394   2.734  0.2275  0.2352 -1.9999
 1584SOL    HW2 4768   2.558   3.395   2.717  0.0276 -0.0391 -0.3745
 1585SOL     OW 4769   1.566   0.446   1.948 -0.3151 -0.0105 -0.2029
 1585SOL    HW1 4770   1.547   0.407   2.034 -0.0234 -1.5123 -0.7886
 1585SOL    HW2 4771   1.564   0.372   1.887  0.8899  0.7953 -1.2820
 1586SOL     OW 4772   2.466   1.062   2.527  0.2804  0.1166 -0.3467
 1586SOL    HW1 4773   2.409   1.008   2.472  0.8619 -1.6135  0.7154
 1586SOL    HW2 4774   2.405   1.115   2.578 -0.4019 -1.4220  0.4874
 1587SOL     OW 4775   1.646   3.328   1.211  0.1322  0.1721  0.3468
 1587SOL    HW1 4776   1.653   3.423   1.224  0.9355  0.3942 -1.3991
 1587SOL    HW2 4777   1.567   3.303   1.258 -1.3355  2.0819 -0.9609
 1588SOL     OW 4778   0.658   1.227   0.727  0.1586  0.2301  0.1789
 1588SOL    HW1 4779   0.659   1.319   0.753  0.2207  0.4697 -0.6648
 1588SOL    HW2 4780   0.577   1.192   0.763 -0.4290  0.8982 -0.4911
 1589SOL     OW 4781   1.120   4.374   1.856 -0.2553 -0.1922  0.0751
 1589SOL    HW1 4782   1.062   4.430   1.806  0.9231  0.1140 -0.9956
 1589SOL    HW2 4783   1.118   4.410   1.945 -0.8428  0.4736 -0.2034
 1590SOL     OW 4784   1.172   0.037   2.387 -0.6346  0.7957 -0.0326
 1590SOL    HW1 4785   1.242   0.090   2.347  0.2707  0.1952  0.7012
 1590SOL    HW2 4786   1.163  -0.038   2.329 -1.7435  1.5936 -0.9381
 1591SOL     OW 4787   3.302   3.325   2.709  0.0861  0.9517  0.7908
 1591SOL    HW1 4788   3.352   3.244   2.704  1.5745  1.8016  1.2162
 1591SOL    HW2 4789   3.293   3.354   2.618  0.6983  0.9621  0.7268
 1592SOL     OW 4790   1.194   0.800   1.513  0.5808 -0.6276  0.3332
 1592SOL    HW1 4791   1.180   0.719   1.561 -0.1777 -1.1575 -0.7510
 1592SOL    HW2 4792   1.204   0.867   1.581  0.8864 -1.5693  1.2300
 1593SOL     OW 4793   3.088   3.732   2.052  0.2875 -0.5387  0.2895
 1593SOL    HW1 4794   2.997   3.706   2.036 -0.1142  1.0505 -0.0983
 1593SOL    HW2 4795   3.093   3.823   2.023  2.2997 -0.9372 -0.7578
 1594SOL     OW 4796   0.015   2.963   1.246 -0.2766  0.2013  0.3836
 1594SOL    HW1 4797   0.085   2.899   1.256  1.1755  1.8096  1.2594
 1594SOL    HW2 4798  -0.029   2.964   1.332  0.0547  0.7444  0.5508
 1595SOL     OW 4799   0.094   0.337   0.851  0.5130 -0.0933  0.2599
 1595SOL    HW1 4800   0.025   0.371   0.907  1.6935 -0.6174  2.1381
 1595SOL    HW2 4801   0.062   0.252   0.821  0.5249 -0.5627  1.5371
 1596SOL     OW 4802   2.567   3.427   0.936 -0.7780 -0.0999  0.0492
 1596SOL    HW1 4803   2.658   3.434   0.965 -1.0484 -1.3440  1.3176
 1596SOL    HW2 4804   2.564   3.345   0.887 -1.1771  0.0174 -0.1251
 1597SOL     OW 4805   1.917   3.080   2.350 -0.3358 -0.3455 -0.1301
 1597SOL    HW1 4806   1.854   3.072   2.279 -0.2118 -0.1929 -0.2590
 1597SOL    HW2 4807   1.890   3.014   2.414 -1.4147  0.6060  0.4271
 1598SOL     OW 4808   0.668   2.952   0.455  0.5157 -0.1375 -0.0664
 1598SOL    HW1 4809   0.726   2.891   0.409  0.5908 -0.5111  0.5181
 1598SOL    HW2 4810   0.608   2.896   0.504 -0.0648  0.2548 -0.3285
 1599SOL     OW 4811   2.729   1.188   0.422  0.0593  0.1071 -0.1781
 1599SOL    HW1 4812   2.765   1.185   0.333  1.2518  2.7274  0.1229
 1599SOL    HW2 4813   2.714   1.281   0.439  0.0063 -0.2983  2.4193
 1600SOL     OW 4814   2.478   4.362   1.075  0.1855  0.2660 -0.1538
 1600SOL    HW1 4815   2.411   4.400   1.132  0.9240 -0.1548  1.0215
 1600SOL    HW2 4816   2.523   4.438   1.037  0.6304  0.5748  0.9613
 1601SOL     OW 4817   0.176   2.577   2.009 -0.6528  0.2315 -0.4479
 1601SOL    HW1 4818   0.153   2.539   2.093 -0.8215  0.1331 -0.5367
 1601SOL    HW2 4819   0.125   2.658   2.004  2.4034  2.4864  1.3487
 1602SOL     OW 4820   1.431   2.831   2.935  0.8318 -0.2493  0.2733
 1602SOL    HW1 4821   1.449   2.744   2.899 -2.0361 -1.4727  1.5049
 1602SOL    HW2 4822   1.408   2.814   3.027  0.0857  1.8052  0.5075
 1603SOL     OW 4823   2.677   1.716   2.096 -0.0119  0.0903 -0.0294
 1603SOL    HW1 4824   2.685   1.634   2.047  0.3769  0.3718 -0.4565
 1603SOL    HW2 4825   2.640   1.777   2.032  1.2874  0.6834 -0.2414
 1604SOL     OW 4826   4.268   2.836   1.683 -0.1622  0.3842  0.3443
 1604SOL    HW1 4827   4.235   2.849   1.772  0.5597 -0.5177  0.7611
 1604SOL    HW2 4828   4.255   2.742   1.666 -0.1456  0.5163 -0.4444
 1605SOL     OW 4829   3.915   3.264   2.934  0.1149  0.1949  0.1509
 1605SOL    HW1 4830   3.875   3.274   2.848 -1.2525 -3.8877  0.1253
 1605SOL    HW2 4831   3.840   3.261   2.994  0.5674 -2.6451  0.6979
 1606SOL     OW 4832   2.819   2.621   2.764  0.6233 -0.4012 -0.2003
 1606SOL    HW1 4833   2.764   2.627   2.686 -0.0959  0.6444  0.3504
 1606SOL    HW2 4834   2.887   2.686   2.751 -0.9570  1.6618  1.0872
 1607SOL     OW 4835   1.221   0.995   1.730  0.3307 -0.0420  0.6467
 1607SOL    HW1 4836   1.268   1.078   1.746  1.4427  0.3907 -3.5313
 1607SOL    HW2 4837   1.150   0.995   1.793  1.8636  2.7807  2.6056
 1608SOL     OW 4838   4.047   1.416   0.221 -0.3259  0.2770  0.1456
 1608SOL    HW1 4839   3.971   1.474   0.229  0.0299  0.6796  0.6660
 1608SOL    HW2 4840   4.088   1.419   0.307 -0.7158 -1.3321  0.4230
 1609SOL     OW 4841   3.807   0.319   0.842  0.3167 -1.0394 -0.2598
 1609SOL    HW1 4842   3.746   0.328   0.915  0.1529 -1.5387 -0.3328
 1609SOL    HW2 4843   3.750   0.316   0.764  0.3319 -2.8332 -0.2368
 1610SOL     OW 4844   4.363   2.571   1.197  0.0508 -0.0338 -0.4163
 1610SOL    HW1 4845   4.415   2.534   1.126  1.0380  1.1772 -0.3543
 1610SOL    HW2 4846   4.425   2.620   1.250 -1.0761  1.1051 -0.0898
 1611SOL     OW 4847   2.059   3.803   2.377 -0.1175  0.0253 -0.5426
 1611SOL    HW1 4848   2.042   3.718   2.417  1.4219  0.5760  1.4503
 1611SOL    HW2 4849   1.986   3.858   2.406  1.4407  0.6761  2.5446
 1612SOL     OW 4850   2.864   0.521   1.282 -0.2597 -0.1180  0.0372
 1612SOL    HW1 4851   2.793   0.469   1.322  0.1539  1.1916  2.6978
 1612SOL    HW2 4852   2.944   0.480   1.316  0.1115  0.9493  0.4705
 1613SOL     OW 4853   3.511   4.375   0.815 -0.0936 -0.1127 -0.0670
 1613SOL    HW1 4854   3.430   4.423   0.800  0.2852  0.4163 -0.4519
 1613SOL    HW2 4855   3.549   4.364   0.728  0.0804 -0.6587  0.0737
 1614SOL     OW 4856   2.905   0.910   2.444  0.4197  0.0426 -0.3439
 1614SOL    HW1 4857   2.878   0.839   2.502 -0.7058 -1.4140 -2.5025
 1614SOL    HW2 4858   2.830   0.968   2.441 -0.0387 -0.5743 -1.3006
 1615SOL     OW 4859   1.789   0.599   1.217 -0.1706 -0.1353 -0.1421
 1615SOL    HW1 4860   1.849   0.553   1.275 -0.3919 -1.3392 -0.8154
 1615SOL    HW2 4861   1.762   0.677   1.265 -0.0521 -0.9010  1.1937
 1616SOL     OW 4862   1.911   1.288   1.980 -0.1105  0.8541  0.5114
 1616SOL    HW1 4863   1.889   1.207   1.934  0.6707  0.4887  0.7678
 1616SOL    HW2 4864   1.826   1.324   2.005 -0.4797  0.2500  0.1716
 1617SOL     OW 4865   0.325   3.234   2.461 -0.0024  0.3205 -0.6173
 1617SOL    HW1 4866   0.280   3.250   2.544 -2.7928  1.3104 -2.1989
 1617SOL    HW2 4867   0.340   3.139   2.460 -0.6997  0.1745  0.6230
 1618SOL     OW 4868   4.334   1.570   1.674  0.1856  0.1131  0.0029
 1618SOL    HW1 4869   4.368   1.495   1.625 -0.5904 -0.4283  0.2824
 1618SOL    HW2 4870   4.383   1.645   1.639 -0.6879 -0.1640 -1.9869
 1619SOL     OW 4871   0.215   2.282   0.791  0.1217 -0.0693  0.6753
 1619SOL    HW1 4872   0.234   2.368   0.829  0.6053 -0.4805  1.3885
 1619SOL    HW2 4873   0.164   2.237   0.859  0.3225 -0.5334  0.5236
 1620SOL     OW 4874   0.553   3.201   1.781  0.0726  0.0262 -0.5615
 1620SOL    HW1 4875   0.563   3.135   1.713  1.4915  1.0495 -1.4176
 1620SOL    HW2 4876   0.459   3.210   1.793 -0.1625 -1.6597 -0.8787
 1621SOL     OW 4877   2.826   3.036   0.979 -0.8874  0.3580 -0.3225
 1621SOL    HW1 4878   2.795   3.069   0.894  0.9152  1.1259 -0.7200
 1621SOL    HW2 4879   2.920   3.027   0.968 -0.8903 -1.7480  0.8837
 1622SOL     OW 4880   0.046   3.770   1.462  0.7887  0.2074 -0.2144
 1622SOL    HW1 4881   0.095   3.852   1.465  1.0065  0.0701  2.3489
 1622SOL    HW2 4882  -0.036   3.788   1.509  0.4958 -0.8203 -0.2883
 1623SOL     OW 4883   2.400   1.916   0.226 -0.0157 -0.0467 -0.1892
 1623SOL    HW1 4884   2.461   1.875   0.164  1.1732 -0.3392  1.1026
 1623SOL    HW2 4885   2.314   1.884   0.201  0.1636  1.3053 -2.8177
 1624SOL     OW 4886   4.216   2.841   0.748  0.3032 -0.1342 -0.4240
 1624SOL    HW1 4887   4.142   2.847   0.808 -0.4526  0.3880 -1.3880
 1624SOL    HW2 4888   4.282   2.899   0.785 -0.3504  0.5805 -0.3642
 1625SOL     OW 4889   0.944   3.336   2.756 -0.1974  0.5803 -0.0994
 1625SOL    HW1 4890   0.885   3.411   2.745 -1.2771 -0.4466 -1.7188
 1625SOL    HW2 4891   1.008   3.345   2.686 -0.5310 -0.1670 -0.5119
 1626SOL     OW 4892   2.986   0.001   2.111 -0.5037  0.3616  0.1338
 1626SOL    HW1 4893   2.957   0.014   2.201 -0.2467  0.1919  0.2401
 1626SOL    HW2 4894   3.075   0.036   2.108 -1.2929  2.4744 -0.6176
 1627SOL     OW 4895   1.674   3.394   2.026  0.1814 -0.0052  0.0616
 1627SOL    HW1 4896   1.639   3.313   2.062 -1.7445  0.5592 -0.4153
 1627SOL    HW2 4897   1.607   3.424   1.964  1.5281  1.1715 -0.9017
 1628SOL     OW 4898   0.003   2.823   0.507 -0.1582 -0.1008 -0.0763
 1628SOL    HW1 4899  -0.018   2.856   0.420 -0.0367 -0.4142 -0.2227
 1628SOL    HW2 4900  -0.014   2.898   0.565 -0.6266 -0.0143 -0.3173
 1629SOL     OW 4901   0.103   2.429   0.052  0.4363 -0.4252  0.3670
 1629SOL    HW1 4902   0.123   2.483  -0.025 -2.8889 -2.0999 -1.9214
 1629SOL    HW2 4903   0.138   2.343   0.031  0.7788 -0.5590  1.4282
 1630SOL     OW 4904   1.992   1.391   0.188  0.2721 -0.2286 -0.3592
 1630SOL    HW1 4905   2.074   1.341   0.186  0.6377  0.2685  0.8493
 1630SOL    HW2 4906   1.937   1.351   0.122  2.4807  1.1694 -3.2945
 1631SOL     OW 4907   2.265   0.346   2.632 -0.2192  0.2943 -0.1050
 1631SOL    HW1 4908   2.308   0.315   2.552 -0.5368  1.3681 -0.7197
 1631SOL    HW2 4909   2.214   0.271   2.662 -0.5618  0.0338 -1.2539
 1632SOL     OW 4910   2.714   0.904   1.923 -0.3986 -0.0787 -0.1777
 1632SOL    HW1 4911   2.638   0.942   1.968  1.0417 -0.2182  2.6027
 1632SOL    HW2 4912   2.782   0.971   1.931  0.6733 -1.1908  0.2425
 1633SOL     OW 4913   2.790   3.051   2.952 -0.5382 -0.2101  0.4400
 1633SOL    HW1 4914   2.874   3.055   2.906 -0.0397  0.2194  1.3641
 1633SOL    HW2 4915   2.726   3.082   2.888  0.2023  0.7925  0.1604
 1634SOL     OW 4916   0.746   3.344   1.133 -0.4480 -0.3405 -0.5639
 1634SOL    HW1 4917   0.688   3.354   1.058 -0.8109  0.2723 -0.2068
 1634SOL    HW2 4918   0.763   3.433   1.163 -2.6950 -0.5955  1.8826
 1635SOL     OW 4919   3.690   3.629   0.754 -0.2387 -0.6123 -0.2148
 1635SOL    HW1 4920   3.654   3.546   0.720 -2.5865 -0.2427  1.1213
 1635SOL    HW2 4921   3.750   3.602   0.823 -0.4914 -1.2461 -0.2312
 1636SOL     OW 4922   2.134   1.750   1.226 -0.0767  0.3035  0.0746
 1636SOL    HW1 4923   2.223   1.716   1.228 -1.0472 -2.6398 -0.8585
 1636SOL    HW2 4924   2.100   1.737   1.314 -0.0394  0.0096  0.0461
 1637SOL     OW 4925   3.709   3.562   2.856 -0.6015 -0.3095  0.2002
 1637SOL    HW1 4926   3.764   3.638   2.838  0.1970 -0.5177  1.5722
 1637SOL    HW2 4927   3.742   3.494   2.798 -0.6906  0.1209 -0.3605
 1638SOL     OW 4928   0.723   2.396   1.809  0.0719 -0.2395 -0.3814
 1638SOL    HW1 4929   0.798   2.396   1.750  1.6671 -0.8349  1.5400
 1638SOL    HW2 4930   0.728   2.312   1.855 -2.3455 -0.7187 -0.8506
 1639SOL     OW 4931   0.257   0.152   0.131  0.1517  0.1643  0.6960
 1639SOL    HW1 4932   0.206   0.224   0.168 -1.5907  0.0253 -1.2613
 1639SOL    HW2 4933   0.323   0.196   0.077 -0.0946  0.3150  0.5148
 1640SOL     OW 4934   0.608   1.216   2.937 -0.2391  0.1159  0.3331
 1640SOL    HW1 4935   0.691   1.222   2.984 -0.1276  2.3796  0.0004
 1640SOL    HW2 4936   0.567   1.137   2.970  2.8353 -2.2132 -0.8828
 1641SOL     OW 4937   2.973   2.294   0.413  0.9091 -0.2612 -0.4610
 1641SOL    HW1 4938   3.003   2.372   0.367  1.3690  0.1338  0.4837
 1641SOL    HW2 4939   3.030   2.224   0.382 -0.1556 -0.4759 -2.0914
 1642SOL     OW 4940   1.713   4.250   2.030  0.2677  0.0054 -0.4497
 1642SOL    HW1 4941   1.657   4.173   2.041 -0.1374  0.4152  0.4423
 1642SOL    HW2 4942   1.801   4.214   2.018  0.1855 -0.5898  0.6459
 1643SOL     OW 4943   0.983   1.133   1.526 -0.4224 -0.1698  0.0492
 1643SOL    HW1 4944   1.015   1.219   1.554  1.3083 -0.5034 -0.8096
 1643SOL    HW2 4945   0.980   1.081   1.607 -0.2618  0.3226  0.3770
 1644SOL     OW 4946   3.560   2.837   0.741 -0.3221  0.2769  0.1758
 1644SOL    HW1 4947   3.487   2.775   0.747  0.3544 -0.6988 -1.2038
 1644SOL    HW2 4948   3.609   2.824   0.822 -1.1166  0.2263  0.6590
 1645SOL     OW 4949   0.543   0.962   1.811 -0.3307 -0.4246 -0.8319
 1645SOL    HW1 4950   0.493   1.005   1.742 -1.1348 -1.1252 -0.7071
 1645SOL    HW2 4951   0.599   0.900   1.766 -0.8235 -0.8506 -0.8628
 1646SOL     OW 4952   1.621   3.135   2.092  0.0659  0.2898  0.4337
 1646SOL    HW1 4953   1.533   3.128   2.129  0.4643 -0.0758  1.3173
 1646SOL    HW2 4954   1.659   3.048   2.102 -0.1740 -0.1428 -1.8056
 1647SOL     OW 4955   2.923   2.833   2.496  0.4835  0.2784  0.2424
 1647SOL    HW1 4956   2.903   2.784   2.416 -2.4857 -0.7863  1.4900
 1647SOL    HW2 4957   2.862   2.906   2.496  0.2602  0.1263  1.6149
 1648SOL     OW 4958   4.112   3.496   2.460  0.6815 -0.2173  0.9445
 1648SOL    HW1 4959   4.201   3.474   2.490  1.7263  1.6379 -0.5071
 1648SOL    HW2 4960   4.120   3.500   2.364 -1.6684 -2.5786  0.5406
 1649SOL     OW 4961   1.474   2.436   2.415  0.6959  0.5656 -0.6630
 1649SOL    HW1 4962   1.444   2.497   2.483  2.3676  0.2736  0.3653
 1649SOL    HW2 4963   1.444   2.350   2.445  0.1388  0.6023 -1.0815
 1650SOL     OW 4964   0.571   1.777   0.065  0.2336  0.1686 -0.4636
 1650SOL    HW1 4965   0.629   1.735   0.001  1.2847  2.0683 -0.8230
 1650SOL    HW2 4966   0.537   1.854   0.019  0.9070  1.5095  1.2134
 1651SOL     OW 4967   2.351   3.632   2.259  0.1702 -0.1984  0.2525
 1651SOL    HW1 4968   2.377   3.720   2.289 -0.1985  0.4855 -1.3319
 1651SOL    HW2 4969   2.427   3.600   2.210  0.6475 -1.1757  1.5729
 1652SOL     OW 4970   2.262   0.965   0.279  0.1095 -0.3046 -0.8857
 1652SOL    HW1 4971   2.228   0.901   0.217  0.4764 -0.8320 -0.5433
 1652SOL    HW2 4972   2.238   1.050   0.241 -2.1897 -0.6302 -0.3578
 1653SOL     OW 4973   2.724   4.077   1.452  0.1159 -0.7901  0.0013
 1653SOL    HW1 4974   2.811   4.097   1.487  0.3372 -0.9844 -0.4293
 1653SOL    HW2 4975   2.714   3.983   1.465  0.2084 -0.8673 -0.4775
 1654SOL     OW 4976   0.383   1.682   0.689 -0.2978  0.0151 -0.0775
 1654SOL    HW1 4977   0.303   1.724   0.657  0.0518 -0.6604 -1.9530
 1654SOL    HW2 4978   0.380   1.594   0.651  0.0865 -0.9109  1.9410
 1655SOL     OW 4979   2.873   2.258   0.983 -0.0306  0.3522  0.4713
 1655SOL    HW1 4980   2.923   2.188   0.941 -1.1314  0.1476 -0.5493
 1655SOL    HW2 4981   2.794   2.215   1.016 -1.1717  1.2220 -0.9919
 1656SOL     OW 4982   3.155   2.098   2.237 -0.0862 -0.0969  0.3130
 1656SOL    HW1 4983   3.205   2.086   2.156  0.3107  1.6704  0.2456
 1656SOL    HW2 4984   3.197   2.039   2.300  0.9586  0.0399 -0.2320
 1657SOL     OW 4985   0.798   3.133   1.711 -0.0443 -0.1000 -0.1428
 1657SOL    HW1 4986   0.724   3.171   1.759 -0.9141 -1.8477 -0.0191
 1657SOL    HW2 4987   0.859   3.206   1.700 -0.6989  0.8314  1.8747
 1658SOL     OW 4988   0.112   0.761   2.693 -0.1524  0.1881  0.3169
 1658SOL    HW1 4989   0.184   0.795   2.640 -1.2971  2.1481 -0.0944
 1658SOL    HW2 4990   0.042   0.745   2.629 -0.7281  0.1950  0.9380
 1659SOL     OW 4991   2.996   3.257   0.551 -0.2073 -0.2356  0.4692
 1659SOL    HW1 4992   3.069   3.288   0.497 -2.0098 -0.2293 -2.0885
 1659SOL    HW2 4993   3.011   3.162   0.559  0.8273 -0.0281  1.2156
 1660SOL     OW 4994   2.335   2.641   1.716  0.3561  0.1337 -0.3765
 1660SOL    HW1 4995   2.333   2.731   1.749 -0.5226  0.0772 -0.2503
 1660SOL    HW2 4996   2.243   2.614   1.714  0.5267 -0.4434 -1.2924
 1661SOL     OW 4997   0.795   1.609   1.639  0.1205 -0.6244  0.4476
 1661SOL    HW1 4998   0.712   1.654   1.653 -0.3094 -1.5305  0.8916
 1661SOL    HW2 4999   0.861   1.670   1.673 -0.2484  0.5277 -0.7925
 1662SOL     OW 5000   3.745   2.310   0.265 -0.2320 -0.2875 -0.4271
 1662SOL    HW1 5001   3.702   2.308   0.350 -0.4705  1.9290 -0.4486
 1662SOL    HW2 5002   3.776   2.400   0.256  0.4383 -0.6759 -2.3665
 1663SOL     OW 5003   1.435   2.540   1.358 -0.0358  0.0002 -0.0098
 1663SOL    HW1 5004   1.513   2.539   1.413  0.8241  1.8069 -1.1187
 1663SOL    HW2 5005   1.363   2.550   1.420  0.3747 -3.1615  1.1670
 1664SOL     OW 5006   2.997   0.735   1.319  0.5326  0.0649 -0.2564
 1664SOL    HW1 5007   3.069   0.714   1.378 -1.5542 -0.2058  2.3774
 1664SOL    HW2 5008   2.936   0.662   1.328 -1.1310  1.3447 -0.5581
 1665SOL     OW 5009   3.317   3.426   3.063  0.6757  0.3923 -0.2677
 1665SOL    HW1 5010   3.255   3.446   3.133  1.6724 -0.5317  0.9286
 1665SOL    HW2 5011   3.403   3.451   3.099  1.4136 -1.6893 -0.4356
 1666SOL     OW 5012   3.091   2.317   0.123  0.0112 -0.1848  0.3353
 1666SOL    HW1 5013   3.116   2.398   0.166 -1.8332  0.1693  0.8477
 1666SOL    HW2 5014   3.114   2.248   0.185 -1.6456  0.2473  1.5213
 1667SOL     OW 5015   0.334   1.414   0.630  0.0577 -0.2234  0.0619
 1667SOL    HW1 5016   0.242   1.419   0.657 -0.6558 -0.6049 -2.0733
 1667SOL    HW2 5017   0.360   1.324   0.650 -0.3256 -0.3832 -0.1473
 1668SOL     OW 5018   0.646   2.369   0.664 -0.2798  0.3895 -0.8759
 1668SOL    HW1 5019   0.637   2.285   0.709 -1.6655  1.8060  1.7297
 1668SOL    HW2 5020   0.740   2.376   0.645 -0.0686 -1.4855 -0.7259
 1669SOL     OW 5021   0.387   3.411   2.255  0.7234  0.4869  0.0194
 1669SOL    HW1 5022   0.474   3.378   2.274  0.2878 -2.3795 -2.2232
 1669SOL    HW2 5023   0.339   3.400   2.338  2.0372  0.5251  0.8147
 1670SOL     OW 5024   4.192   4.140   0.662  0.2404  0.1813 -0.3166
 1670SOL    HW1 5025   4.133   4.135   0.737  0.0191  1.1004 -0.4145
 1670SOL    HW2 5026   4.280   4.134   0.701  0.1992  2.2517  0.2399
 1671SOL     OW 5027   3.403   1.728   2.530  0.1943 -0.4870 -0.8415
 1671SOL    HW1 5028   3.412   1.639   2.564 -0.2568 -0.6932 -1.2508
 1671SOL    HW2 5029   3.404   1.783   2.608 -2.0812 -1.0481 -0.3412
 1672SOL     OW 5030   2.984   3.768   2.666  0.2622  0.5072  0.7634
 1672SOL    HW1 5031   2.922   3.786   2.596 -0.3315  1.2633  1.4515
 1672SOL    HW2 5032   3.070   3.788   2.628  0.2077 -1.4294 -0.4834
 1673SOL     OW 5033   2.222   3.243   0.190  0.2575 -0.0717  0.3154
 1673SOL    HW1 5034   2.250   3.158   0.157  0.3350  0.3553 -0.7866
 1673SOL    HW2 5035   2.300   3.298   0.182 -0.0205  0.3108  0.2166
 1674SOL     OW 5036   0.321   3.076   2.878  0.5285 -0.7461  0.4981
 1674SOL    HW1 5037   0.244   3.049   2.827 -0.2250  1.6320  0.2338
 1674SOL    HW2 5038   0.396   3.052   2.824 -0.2466  1.6598 -1.8707
 1675SOL     OW 5039   0.678   4.087   1.678 -0.0465  0.1413 -0.4110
 1675SOL    HW1 5040   0.693   4.051   1.765  1.8540 -0.1111 -0.7936
 1675SOL    HW2 5041   0.597   4.137   1.686 -1.1157 -1.6692  0.9293
 1676SOL     OW 5042   3.746   1.986   0.657  0.0574 -0.1729 -0.0669
 1676SOL    HW1 5043   3.721   1.981   0.565 -0.1006  1.7946 -0.1687
 1676SOL    HW2 5044   3.664   1.977   0.705  0.2202 -1.8873 -0.0586
 1677SOL     OW 5045   1.194   2.668   0.306  0.0189  0.6890  0.5212
 1677SOL    HW1 5046   1.286   2.690   0.322  0.3459 -1.5293  2.2260
 1677SOL    HW2 5047   1.157   2.747   0.266  2.6896  1.5687 -0.4374
 1678SOL     OW 5048   0.652   2.868   1.882  0.0401 -0.1556 -0.0043
 1678SOL    HW1 5049   0.584   2.907   1.828  0.5798  0.3337 -0.3464
 1678SOL    HW2 5050   0.605   2.818   1.948 -0.6517  0.4161 -0.0551
 1679SOL     OW 5051   3.401   1.403   1.954  0.4889  0.0764 -0.3382
 1679SOL    HW1 5052   3.438   1.490   1.940 -0.6852  0.3907 -1.7859
 1679SOL    HW2 5053   3.332   1.416   2.019  2.4257 -0.4152  1.9502
 1680SOL     OW 5054   2.630   0.695   0.790 -0.2136 -0.4175  0.4666
 1680SOL    HW1 5055   2.548   0.677   0.835  0.2540 -1.7575  0.8303
 1680SOL    HW2 5056   2.630   0.789   0.777 -2.4783 -0.5264 -0.8378
 1681SOL     OW 5057   2.601   1.899   1.907  0.1139  0.3715 -0.2599
 1681SOL    HW1 5058   2.687   1.940   1.897  0.3816  0.0678  0.7416
 1681SOL    HW2 5059   2.551   1.929   1.831  1.3056  0.0510 -1.2007
 1682SOL     OW 5060   4.286   1.578   1.192 -0.0497 -0.0128 -0.0817
 1682SOL    HW1 5061   4.196   1.569   1.159  0.2643 -1.1661 -0.6686
 1682SOL    HW2 5062   4.341   1.542   1.123  0.7304 -1.0180  1.0250
 1683SOL     OW 5063   3.885   1.305   1.265 -0.6600 -0.4322  0.4938
 1683SOL    HW1 5064   3.939   1.232   1.237  0.3991  0.4774  0.0777
 1683SOL    HW2 5065   3.796   1.272   1.262 -0.2806 -1.4141 -0.5817
 1684SOL     OW 5066   3.999   1.830   0.142 -0.8168 -0.4455 -0.0957
 1684SOL    HW1 5067   4.080   1.787   0.114  1.0406  2.7644 -0.1355
 1684SOL    HW2 5068   3.956   1.765   0.197  1.4496 -2.5391 -0.5925
 1685SOL     OW 5069   1.073   1.937   1.397 -0.1627 -0.5114 -0.2433
 1685SOL    HW1 5070   1.005   1.925   1.330  0.5108  0.7888 -1.1923
 1685SOL    HW2 5071   1.119   2.017   1.371  1.1614 -0.8711  0.8840
 1686SOL     OW 5072   3.592   1.445   0.063  0.0245 -0.4092 -0.1538
 1686SOL    HW1 5073   3.530   1.478  -0.002 -1.0453  1.9551  1.8946
 1686SOL    HW2 5074   3.596   1.351   0.047 -1.6655 -0.1898 -2.3473
 1687SOL     OW 5075   0.075   2.123   2.868 -0.1237  0.0717 -0.2131
 1687SOL    HW1 5076   0.022   2.071   2.929 -1.1230 -0.1745 -1.2586
 1687SOL    HW2 5077   0.049   2.092   2.781  1.2782  0.4084 -0.7766
 1688SOL     OW 5078   3.390   2.596   3.076 -0.1448 -0.4849 -0.0463
 1688SOL    HW1 5079   3.333   2.633   3.009 -0.5110 -2.7231 -1.0414
 1688SOL    HW2 5080   3.371   2.648   3.155 -0.8387  1.1784 -1.2513
 1689SOL     OW 5081   2.280   0.854   1.185 -0.3187 -1.0612  0.3093
 1689SOL    HW1 5082   2.240   0.784   1.238  0.9610 -0.7095  1.8078
 1689SOL    HW2 5083   2.210   0.919   1.176 -0.2159 -0.4918  2.8114
 1690SOL     OW 5084   1.465   1.360   0.955 -0.2787  0.1097 -0.1338
 1690SOL    HW1 5085   1.450   1.326   0.867  0.2043  0.0589 -0.1994
 1690SOL    HW2 5086   1.404   1.310   1.011 -1.0265  0.5807 -0.5234
 1691SOL     OW 5087   1.293   1.518   1.209  0.0747  0.1854  0.3286
 1691SOL    HW1 5088   1.213   1.515   1.262  0.9906 -0.0264  1.7389
 1691SOL    HW2 5089   1.352   1.456   1.251  0.6897 -0.3272 -1.2217
 1692SOL     OW 5090   1.857   2.888   2.531 -0.3718  0.4051 -0.0100
 1692SOL    HW1 5091   1.777   2.877   2.583  0.0799 -0.2309  0.5717
 1692SOL    HW2 5092   1.909   2.810   2.550  0.3955  0.8148 -0.3736
 1693SOL     OW 5093   0.255   3.569   2.692  0.7959 -0.0636 -0.0399
 1693SOL    HW1 5094   0.230   3.549   2.783  2.3472 -2.5976 -0.0624
 1693SOL    HW2 5095   0.172   3.579   2.646 -0.0239  1.5460  1.6736
 1694SOL     OW 5096   3.873   2.436   2.982  0.2002  1.0848  0.5136
 1694SOL    HW1 5097   3.822   2.516   2.997  0.6765  1.4897 -0.0275
 1694SOL    HW2 5098   3.959   2.466   2.955  0.2120  0.3802 -0.2613
 1695SOL     OW 5099   2.386   2.238   2.067  0.0895 -0.3420  0.3274
 1695SOL    HW1 5100   2.437   2.207   2.141  0.1796 -0.6877  0.1220
 1695SOL    HW2 5101   2.315   2.175   2.057  0.0551 -0.2774  0.1450
 1696SOL     OW 5102   2.892   0.274   2.231  0.2607 -0.3644 -0.4957
 1696SOL    HW1 5103   2.833   0.339   2.268  1.3633  0.6512 -0.4717
 1696SOL    HW2 5104   2.977   0.318   2.227  1.4464 -2.3323  1.1118
 1697SOL     OW 5105   2.302   4.015   1.289 -0.3729 -0.2856  0.1974
 1697SOL    HW1 5106   2.289   4.081   1.221  1.4205 -0.0085  0.0697
 1697SOL    HW2 5107   2.372   3.959   1.255  1.3361  0.4917  2.2138
 1698SOL     OW 5108   2.499   4.196   1.531  0.1290 -0.5614 -0.5305
 1698SOL    HW1 5109   2.586   4.164   1.506 -0.4867 -1.0447 -2.1999
 1698SOL    HW2 5110   2.455   4.119   1.567  0.4687 -0.2505  0.5762
 1699SOL     OW 5111   3.926   4.208   2.708 -0.2798 -0.0557 -0.5163
 1699SOL    HW1 5112   4.005   4.186   2.658  0.1406  0.0195  0.1117
 1699SOL    HW2 5113   3.891   4.123   2.734  0.1100 -0.0634 -0.0034
 1700SOL     OW 5114   1.240   2.860   1.006  0.3844  0.4397 -0.4023
 1700SOL    HW1 5115   1.290   2.894   1.080 -0.5853  1.5789 -0.2521
 1700SOL    HW2 5116   1.300   2.867   0.931  0.9608  0.3818  0.0488
 1701SOL     OW 5117   0.017   1.720   0.040 -0.0170 -0.4706 -0.4034
 1701SOL    HW1 5118   0.046   1.673  -0.038  1.8399 -1.5704  0.8679
 1701SOL    HW2 5119   0.017   1.654   0.109 -1.5534  0.4964  0.5784
 1702SOL     OW 5120   3.270   2.389   1.339  0.5344  0.0473  0.7920
 1702SOL    HW1 5121   3.193   2.332   1.332  0.6107 -0.2159  1.8739
 1702SOL    HW2 5122   3.302   2.374   1.428  1.5198  0.5672  0.5322
 1703SOL     OW 5123   2.203   3.723   0.448 -0.3320  0.2591  0.0792
 1703SOL    HW1 5124   2.130   3.766   0.404  0.5738  0.7737 -0.9850
 1703SOL    HW2 5125   2.218   3.643   0.398  1.1678  1.1985 -1.0829
 1704SOL     OW 5126   1.887   2.943   0.406  0.0280 -0.1029  0.1131
 1704SOL    HW1 5127   1.954   2.936   0.475 -0.8344  1.0607  1.1114
 1704SOL    HW2 5128   1.831   2.866   0.420  0.3848 -0.3684  0.1147
 1705SOL     OW 5129   1.328   1.848   2.069 -0.3311  0.2440 -0.2587
 1705SOL    HW1 5130   1.413   1.837   2.026 -0.0992  1.7365 -0.2480
 1705SOL    HW2 5131   1.288   1.922   2.024 -2.9586 -2.1842 -2.2530
 1706SOL     OW 5132   3.941   3.831   1.849  0.3513  0.2366  0.1987
 1706SOL    HW1 5133   3.932   3.739   1.822  1.6983  0.0245  0.4190
 1706SOL    HW2 5134   4.032   3.840   1.875  0.2048  1.6143  0.3282
 1707SOL     OW 5135   0.349   1.360   1.260  0.9560  0.1648 -0.3671
 1707SOL    HW1 5136   0.409   1.346   1.187 -0.8496  0.8815 -2.0701
 1707SOL    HW2 5137   0.349   1.455   1.273 -1.1023  0.4095 -1.6421
 1708SOL     OW 5138   4.100   1.341   1.790 -0.2175 -0.0160  0.2132
 1708SOL    HW1 5139   4.107   1.357   1.696  2.0610 -0.9046  0.1769
 1708SOL    HW2 5140   4.108   1.428   1.829 -0.0144  0.2360 -0.3756
 1709SOL     OW 5141   2.020   0.749   1.649 -0.4391 -0.3633 -0.1232
 1709SOL    HW1 5142   1.926   0.732   1.644 -0.5211  0.1200 -0.3293
 1709SOL    HW2 5143   2.057   0.672   1.691 -0.9735 -0.4021  0.2832
 1710SOL     OW 5144   1.078   2.225   1.377 -0.3521 -0.2773  0.3544
 1710SOL    HW1 5145   1.155   2.169   1.369  0.8667  1.0687  1.8920
 1710SOL    HW2 5146   1.101   2.304   1.328 -1.1990 -0.2483 -0.0254
 1711SOL     OW 5147   3.634   2.199   2.300 -0.3705 -0.3756  0.4823
 1711SOL    HW1 5148   3.715   2.247   2.319 -0.3708  0.7545 -1.9495
 1711SOL    HW2 5149   3.583   2.206   2.380  0.3397  2.2952  0.8137
 1712SOL     OW 5150   0.283   0.887   0.591  0.3895 -0.6768 -0.0986
 1712SOL    HW1 5151   0.207   0.831   0.599  0.1135 -0.6819 -2.0601
 1712SOL    HW2 5152   0.341   0.861   0.662 -0.6611 -1.9393  0.3236
 1713SOL     OW 5153   4.095   2.830   3.031 -0.4952  0.8948  0.2647
 1713SOL    HW1 5154   4.127   2.857   2.946  0.4851 -0.0482  0.3093
 1713SOL    HW2 5155   4.091   2.734   3.026 -0.9748  0.8574  1.0792
 1714SOL     OW 5156   2.495   2.056   2.467  0.0537 -0.2216 -0.1531
 1714SOL    HW1 5157   2.494   2.089   2.557  1.1346  1.0925 -0.5852
 1714SOL    HW2 5158   2.488   1.961   2.476 -3.8367  0.0039  1.1542
 1715SOL     OW 5159   2.893   3.014   0.673 -0.2336 -0.4354  0.0214
 1715SOL    HW1 5160   2.870   2.950   0.605 -3.1384 -0.5523  0.9662
 1715SOL    HW2 5161   2.811   3.059   0.692  0.7459  0.4724  2.5547
 1716SOL     OW 5162   1.004   0.404   1.776 -0.2704 -0.3530 -0.2150
 1716SOL    HW1 5163   0.962   0.385   1.860  0.1633 -0.4492 -0.0192
 1716SOL    HW2 5164   1.097   0.391   1.792 -0.1640 -0.1450 -0.6511
 1717SOL     OW 5165   0.254   0.951   2.508  0.1144  0.2135 -0.3051
 1717SOL    HW1 5166   0.175   0.977   2.462  0.1342  1.4736  0.3325
 1717SOL    HW2 5167   0.317   0.932   2.438 -0.2496  0.8014 -0.8010
 1718SOL     OW 5168   1.855   1.293   0.737  0.6897  0.4711 -0.7473
 1718SOL    HW1 5169   1.873   1.349   0.662  0.7159  1.3778 -0.0810
 1718SOL    HW2 5170   1.916   1.323   0.805 -0.3808  0.7086  0.1382
 1719SOL     OW 5171   4.228   1.925   2.064 -0.0635 -0.0744 -0.3478
 1719SOL    HW1 5172   4.225   1.953   2.156  1.3361 -0.0668 -0.2869
 1719SOL    HW2 5173   4.287   1.849   2.064 -1.1879 -0.9833 -1.0332
 1720SOL     OW 5174   3.224   3.540   1.922 -0.1515  0.0213  0.0164
 1720SOL    HW1 5175   3.296   3.507   1.976  0.8102  1.0556 -0.5889
 1720SOL    HW2 5176   3.178   3.601   1.979 -0.4334 -0.4815  0.3374
 1721SOL     OW 5177   2.688   4.108   0.161  0.0580 -0.0129  0.3467
 1721SOL    HW1 5178   2.599   4.120   0.195 -0.3114  0.0940 -0.6151
 1721SOL    HW2 5179   2.676   4.059   0.079  0.8694  0.1454  0.1232
 1722SOL     OW 5180   2.934   2.468   2.043 -0.3648 -0.7368 -0.9386
 1722SOL    HW1 5181   2.899   2.440   1.959  1.2378 -0.8778 -1.5873
 1722SOL    HW2 5182   3.013   2.416   2.056  1.6513  2.0094 -1.2807
 1723SOL     OW 5183   0.007   0.763   0.170 -0.5058  0.1647  0.5096
 1723SOL    HW1 5184   0.065   0.733   0.100  0.4943  0.9291  0.9873
 1723SOL    HW2 5185  -0.068   0.801   0.123 -0.8608 -1.2256 -0.1063
 1724SOL     OW 5186   2.074   2.077   2.645 -0.1719 -0.1483  0.1833
 1724SOL    HW1 5187   2.140   2.140   2.617  0.1795 -0.6705 -0.1892
 1724SOL    HW2 5188   1.992   2.111   2.611  0.1927 -0.5639 -1.1707
 1725SOL     OW 5189   3.136   3.694   1.661  0.6602 -0.0205  0.0601
 1725SOL    HW1 5190   3.173   3.695   1.749  0.9627  0.0105 -0.0649
 1725SOL    HW2 5191   3.074   3.767   1.660  1.8049  0.9873 -0.2307
 1726SOL     OW 5192   1.026   1.723   2.345  0.4424 -0.2227 -0.3443
 1726SOL    HW1 5193   0.946   1.774   2.345  0.4830 -0.0706 -2.4663
 1726SOL    HW2 5194   1.030   1.684   2.433 -1.8614 -0.1393 -0.1468
 1727SOL     OW 5195   3.773   3.998   2.827 -0.1186 -0.0130 -0.2281
 1727SOL    HW1 5196   3.807   4.034   2.909  0.1784  1.0469 -0.7976
 1727SOL    HW2 5197   3.693   3.951   2.852 -0.4446  0.9468  0.5607
 1728SOL     OW 5198   1.211   3.234   0.915 -0.4271 -0.1004 -0.3292
 1728SOL    HW1 5199   1.158   3.235   0.994 -1.3381  2.6180 -0.8793
 1728SOL    HW2 5200   1.148   3.236   0.843  0.3759 -2.6190 -1.2013
 1729SOL     OW 5201   0.693   4.022   0.627 -0.4525  0.3601 -0.1812
 1729SOL    HW1 5202   0.702   4.090   0.560 -1.2815 -0.0756 -0.7602
 1729SOL    HW2 5203   0.777   4.021   0.673  0.2716  0.4195 -1.4612
 1730SOL     OW 5204   0.432   2.194   1.634  0.2685 -0.0972  0.0649
 1730SOL    HW1 5205   0.525   2.183   1.652  0.2792 -0.0925  0.0103
 1730SOL    HW2 5206   0.392   2.203   1.721  0.3318 -0.0021  0.0840
 1731SOL     OW 5207   3.736   0.649   1.044  1.0922  0.0370  0.0380
 1731SOL    HW1 5208   3.710   0.584   1.108 -0.2795  0.2513 -0.2620
 1731SOL    HW2 5209   3.686   0.627   0.965 -2.0218  3.2649  0.8640
 1732SOL     OW 5210   4.066   3.201   2.654 -0.4288  0.3236  0.4192
 1732SOL    HW1 5211   4.008   3.135   2.692  0.7992 -0.8946  0.2515
 1732SOL    HW2 5212   4.025   3.285   2.676 -1.7196 -0.4689  1.1425
 1733SOL     OW 5213   0.382   2.007   0.811  0.3860 -0.1285 -0.1752
 1733SOL    HW1 5214   0.329   1.938   0.772 -1.6570  1.7700 -0.9144
 1733SOL    HW2 5215   0.319   2.071   0.845  2.1359  2.3466 -1.2725
 1734SOL     OW 5216   4.110   1.370   1.473  0.0598 -0.8126 -0.5786
 1734SOL    HW1 5217   4.115   1.465   1.465  1.7076 -0.5672  2.2761
 1734SOL    HW2 5218   4.030   1.346   1.426 -0.0632  1.8683 -1.9030
 1735SOL     OW 5219   2.646   3.798   1.521  0.5137 -0.1039  0.0712
 1735SOL    HW1 5220   2.592   3.740   1.466  0.5473  0.0417 -0.1162
 1735SOL    HW2 5221   2.641   3.759   1.608 -1.6002  1.0313  0.5230
 1736SOL     OW 5222   3.931   3.270   1.733 -0.2323 -0.2308  0.7401
 1736SOL    HW1 5223   3.862   3.244   1.672 -0.6262 -1.0078  1.4914
 1736SOL    HW2 5224   3.897   3.244   1.819  0.3611  0.7371  1.2795
 1737SOL     OW 5225   2.983   2.448   1.589  0.3892 -0.5902 -0.4076
 1737SOL    HW1 5226   3.026   2.503   1.654  0.6062 -1.1595 -0.0649
 1737SOL    HW2 5227   3.039   2.370   1.582  0.0387 -0.8112 -0.8205
 1738SOL     OW 5228   0.342   1.213   2.002 -0.0012 -0.7366 -0.5986
 1738SOL    HW1 5229   0.307   1.125   1.991 -0.1072 -1.0833  1.9327
 1738SOL    HW2 5230   0.405   1.223   1.931 -1.1590 -2.2198 -1.8956
 1739SOL     OW 5231   0.977   3.348   1.693 -0.4238  0.1161 -0.1293
 1739SOL    HW1 5232   0.922   3.418   1.658 -1.3280 -0.0999  0.8152
 1739SOL    HW2 5233   1.060   3.392   1.714 -1.8830  1.6552  3.1568
 1740SOL     OW 5234   0.626   0.197   1.406  0.1689 -0.2245  0.5196
 1740SOL    HW1 5235   0.626   0.216   1.500  1.6056  1.0539  0.3043
 1740SOL    HW2 5236   0.565   0.261   1.369 -1.9078 -1.9641  0.7310
 1741SOL     OW 5237   1.139   3.085   2.063 -0.2233  0.0794 -0.1178
 1741SOL    HW1 5238   1.223   3.071   2.106  0.1227 -0.4624 -0.9618
 1741SOL    HW2 5239   1.160   3.138   1.986 -1.0430  2.4571  1.1745
 1742SOL     OW 5240   0.093   1.289   1.620 -0.2843  0.2184  0.3092
 1742SOL    HW1 5241   0.144   1.208   1.618 -1.0011 -0.3516  2.6051
 1742SOL    HW2 5242   0.030   1.280   1.548 -0.6413 -1.4758  0.8066
 1743SOL     OW 5243   0.033   4.322   1.384 -0.4150 -0.7653 -0.0836
 1743SOL    HW1 5244   0.080   4.266   1.321 -0.5660 -1.0525  0.0581
 1743SOL    HW2 5245   0.045   4.411   1.350 -0.7319 -0.9436 -0.6747
 1744SOL     OW 5246   1.385   0.874   0.472  0.0652  0.8367 -0.5013
 1744SOL    HW1 5247   1.451   0.818   0.432 -0.7085  0.8437 -1.8296
 1744SOL    HW2 5248   1.337   0.816   0.532  0.8494  0.6858 -0.0045
 1745SOL     OW 5249   1.069   1.179   0.224  0.0803 -0.1615 -0.4468
 1745SOL    HW1 5250   1.030   1.092   0.236  0.4844 -0.3017 -0.1166
 1745SOL    HW2 5251   1.163   1.161   0.212  0.6706  0.3908  2.5630
 1746SOL     OW 5252   0.275   2.228   3.029  0.3806  0.7516 -0.2821
 1746SOL    HW1 5253   0.180   2.237   3.024  0.3910  2.6868  1.5636
 1746SOL    HW2 5254   0.294   2.145   2.985 -2.2506 -0.1417  0.1245
 1747SOL     OW 5255   1.125   3.722   0.674  0.3976  0.4281 -0.0100
 1747SOL    HW1 5256   1.193   3.660   0.647  1.8649  2.3680 -0.9609
 1747SOL    HW2 5257   1.069   3.732   0.596 -1.5916 -1.7627  0.9954
 1748SOL     OW 5258   3.769   0.372   1.714  0.3024 -0.0300  0.3612
 1748SOL    HW1 5259   3.737   0.379   1.804  0.0243  0.7050  0.2122
 1748SOL    HW2 5260   3.804   0.283   1.708 -1.6152 -0.8620  0.5630
 1749SOL     OW 5261   3.171   1.185   2.925  0.3383 -0.1984  0.4352
 1749SOL    HW1 5262   3.164   1.136   2.843  0.2808 -0.3896  0.5523
 1749SOL    HW2 5263   3.249   1.239   2.915 -0.5480  0.9854 -0.3868
 1750SOL     OW 5264   2.336   1.699   1.573  0.0129  0.3184  1.0560
 1750SOL    HW1 5265   2.417   1.743   1.547  0.9892 -1.6678  0.5346
 1750SOL    HW2 5266   2.355   1.605   1.561 -2.8388 -0.1472 -0.4782
 1751SOL     OW 5267   2.505   1.494   1.318 -0.2554  0.2505 -0.5137
 1751SOL    HW1 5268   2.575   1.471   1.379 -0.5838  0.1893 -0.1551
 1751SOL    HW2 5269   2.425   1.464   1.360 -0.3594 -1.2096 -1.6651
 1752SOL     OW 5270   2.078   1.519   0.602 -0.2031  0.4686  0.1257
 1752SOL    HW1 5271   2.012   1.588   0.598 -0.9135  0.0733  2.7325
 1752SOL    HW2 5272   2.038   1.445   0.556 -0.6006  0.9457 -0.3046
 1753SOL     OW 5273   1.326   0.759   2.324  0.1774  0.8968  0.0723
 1753SOL    HW1 5274   1.236   0.731   2.342  0.3100  0.6494  0.3583
 1753SOL    HW2 5275   1.365   0.771   2.411  1.4594 -2.3175  0.0705
 1754SOL     OW 5276   1.936   1.596   1.443  0.5201  0.3523 -0.0900
 1754SOL    HW1 5277   1.976   1.680   1.467  0.4100 -0.3068  2.8634
 1754SOL    HW2 5278   1.972   1.534   1.507  0.2503 -1.7753 -1.9036
 1755SOL     OW 5279   1.347   0.888   1.125 -0.2021 -0.3181 -0.0282
 1755SOL    HW1 5280   1.290   0.878   1.048 -1.5465  1.4389  0.6804
 1755SOL    HW2 5281   1.433   0.861   1.094 -0.7408  0.1862 -2.1196
 1756SOL     OW 5282   4.090   0.101   2.638  0.2031  0.2461 -0.6025
 1756SOL    HW1 5283   4.086   0.187   2.598  1.8891  0.6716  0.0536
 1756SOL    HW2 5284   4.080   0.118   2.732 -1.1115 -0.4603 -0.5995
 1757SOL     OW 5285   1.427   1.742   0.795 -0.0231  0.2366 -0.3739
 1757SOL    HW1 5286   1.499   1.703   0.843 -0.1027  1.3393  0.6818
 1757SOL    HW2 5287   1.401   1.818   0.847 -0.4127  1.2158 -1.9259
 1758SOL     OW 5288   2.965   3.816   2.941  0.3007 -0.2259  0.1838
 1758SOL    HW1 5289   2.987   3.808   2.848 -0.2001  2.1475 -0.2166
 1758SOL    HW2 5290   3.049   3.832   2.984  0.3309  0.5716 -0.1554
 1759SOL     OW 5291   1.790   0.729   0.616 -0.8482 -0.0684  0.2805
 1759SOL    HW1 5292   1.725   0.771   0.673 -0.6613  2.5280 -1.2302
 1759SOL    HW2 5293   1.739   0.698   0.541 -0.6689 -0.2554  0.2362
 1760SOL     OW 5294   2.439   0.751   1.655  0.0177  0.8263 -0.3217
 1760SOL    HW1 5295   2.489   0.689   1.601 -0.0649 -1.0642  1.6062
 1760SOL    HW2 5296   2.403   0.814   1.593  2.2809  0.4777 -2.1063
 1761SOL     OW 5297   3.541   3.957   2.457  0.4555 -0.0190 -0.3141
 1761SOL    HW1 5298   3.613   4.009   2.420  1.3800 -0.4115  0.8801
 1761SOL    HW2 5299   3.462   4.006   2.433  1.0665  0.2625 -1.9145
 1762SOL     OW 5300   1.210   1.308   1.551  0.6441 -0.1419  0.1641
 1762SOL    HW1 5301   1.172   1.360   1.480 -1.0935  0.6177  1.5647
 1762SOL    HW2 5302   1.256   1.372   1.606  0.3388 -0.4140  0.7455
 1763SOL     OW 5303   3.036   3.059   1.371 -0.3608  0.1886  0.5184
 1763SOL    HW1 5304   3.013   3.141   1.326 -0.5038  0.0378  0.3155
 1763SOL    HW2 5305   3.123   3.038   1.338 -0.3850  0.1814  0.4589
 1764SOL     OW 5306   2.764   3.204   1.480 -0.0136 -0.6497 -0.4465
 1764SOL    HW1 5307   2.765   3.156   1.397  0.9081  0.2066 -0.9539
 1764SOL    HW2 5308   2.831   3.160   1.533 -0.4426 -1.0508 -0.2232
 1765SOL     OW 5309   2.208   2.530   1.393 -0.0044  0.1146  0.0531
 1765SOL    HW1 5310   2.203   2.609   1.448  2.6154  1.9711 -2.1138
 1765SOL    HW2 5311   2.161   2.554   1.313  0.5732 -0.6326 -0.5221
 1766SOL     OW 5312   0.732   3.376   3.068 -0.1952 -0.0492  0.6523
 1766SOL    HW1 5313   0.662   3.313   3.081 -0.9936  0.7076  0.1523
 1766SOL    HW2 5314   0.764   3.359   2.979 -4.1602  3.6786 -1.8926
 1767SOL     OW 5315   0.503   0.135   0.254 -0.4981  0.0433 -0.2658
 1767SOL    HW1 5316   0.407   0.139   0.255 -0.4793  0.3858  0.8575
 1767SOL    HW2 5317   0.522   0.046   0.224 -1.2039 -0.6981  1.3832
 1768SOL     OW 5318   0.620   0.482   0.884 -0.1989 -0.3548  0.3987
 1768SOL    HW1 5319   0.569   0.402   0.869 -1.3536  0.7104 -1.9311
 1768SOL    HW2 5320   0.694   0.475   0.825  1.1257 -0.7945  2.0405
 1769SOL     OW 5321   3.666   1.994   0.398 -0.0754 -0.0654 -0.6952
 1769SOL    HW1 5322   3.649   1.906   0.365 -1.0688  0.0449 -0.5007
 1769SOL    HW2 5323   3.584   2.041   0.383 -0.1846  0.2949  0.8911
 1770SOL     OW 5324   0.080   3.846   0.622 -0.2777  0.1014  0.1795
 1770SOL    HW1 5325   0.082   3.917   0.558 -1.5447 -0.1485 -0.1617
 1770SOL    HW2 5326   0.155   3.792   0.600 -0.8688 -0.1484 -1.3062
 1771SOL     OW 5327   2.492   1.758   0.658 -0.2634  0.5860  0.2242
 1771SOL    HW1 5328   2.438   1.717   0.590 -0.0648  1.5865 -0.5633
 1771SOL    HW2 5329   2.574   1.780   0.614  1.5627 -2.4307  1.7955
 1772SOL     OW 5330   2.391   2.916   1.733  0.2512  0.4839  0.0509
 1772SOL    HW1 5331   2.377   2.989   1.793  0.3354 -0.2230  0.9573
 1772SOL    HW2 5332   2.439   2.954   1.659  1.2389  1.1358  1.0033
 1773SOL     OW 5333   2.746   0.461   0.882 -0.6133 -0.4040  0.2437
 1773SOL    HW1 5334   2.707   0.383   0.843 -0.5147 -0.7206  0.7587
 1773SOL    HW2 5335   2.701   0.535   0.841  0.1126 -0.6861 -1.1393
 1774SOL     OW 5336   2.851   0.008   2.349  0.1187 -0.7849  0.4711
 1774SOL    HW1 5337   2.840   0.099   2.322  0.3587 -1.2410 -1.2959
 1774SOL    HW2 5338   2.778  -0.039   2.308  1.1308 -1.6900 -0.4014
 1775SOL     OW 5339   3.275   3.090   1.798  0.1339 -0.4346 -0.2984
 1775SOL    HW1 5340   3.195   3.085   1.850  0.2742 -0.5241 -0.0896
 1775SOL    HW2 5341   3.345   3.104   1.862  0.4788 -1.8601 -0.3173
 1776SOL     OW 5342   2.851   0.081   0.812  0.1671  0.2737  0.1551
 1776SOL    HW1 5343   2.769   0.130   0.813 -0.1357 -0.2132 -0.2101
 1776SOL    HW2 5344   2.882   0.088   0.722  0.1795 -0.1053  0.1267
 1777SOL     OW 5345   2.742   4.204   2.678  0.0696 -0.3005 -0.0943
 1777SOL    HW1 5346   2.765   4.269   2.744 -0.3513  1.0651 -1.2546
 1777SOL    HW2 5347   2.687   4.140   2.725  0.6964  0.0250  1.1117
 1778SOL     OW 5348   0.824   2.612   2.122  0.1150  0.6940  0.2172
 1778SOL    HW1 5349   0.802   2.582   2.210 -0.1479  1.5124  0.4350
 1778SOL    HW2 5350   0.819   2.533   2.068 -2.0220  0.5631  0.5134
 1779SOL     OW 5351   1.711   0.331   0.841  0.1604  0.1319 -0.5540
 1779SOL    HW1 5352   1.794   0.302   0.804  0.5909  0.0435  0.4527
 1779SOL    HW2 5353   1.732   0.413   0.885  0.5183 -1.4726  2.5797
 1780SOL     OW 5354   3.615   2.149   0.089  0.2565 -0.0824 -0.2195
 1780SOL    HW1 5355   3.676   2.194   0.147 -0.1688  2.4451 -1.6111
 1780SOL    HW2 5356   3.665   2.073   0.057  1.8754  0.6720  0.3954
 1781SOL     OW 5357   2.027   0.391   2.323 -0.0993 -0.2482 -0.3134
 1781SOL    HW1 5358   2.038   0.486   2.309 -0.1932 -0.1052  0.5542
 1781SOL    HW2 5359   2.068   0.351   2.246  0.4718  0.4828 -0.4051
 1782SOL     OW 5360   1.130   3.422   2.581  0.8213 -0.4439 -0.5762
 1782SOL    HW1 5361   1.109   3.509   2.614  0.5353 -0.6808 -0.1287
 1782SOL    HW2 5362   1.198   3.437   2.515  0.0262  0.2186 -1.2613
 1783SOL     OW 5363   2.183   2.601   0.433 -0.6846 -0.4457  0.4425
 1783SOL    HW1 5364   2.195   2.670   0.498  2.5010  0.0873 -0.5125
 1783SOL    HW2 5365   2.184   2.520   0.483 -0.9333  0.0477  1.2650
 1784SOL     OW 5366   0.233   0.487   1.539  0.2852 -0.7491 -0.2557
 1784SOL    HW1 5367   0.241   0.581   1.524  0.5431 -0.6451  0.4957
 1784SOL    HW2 5368   0.276   0.472   1.624 -1.5422 -1.2266  0.6342
 1785SOL     OW 5369   3.641   0.562   2.519  0.2643  0.2619  0.0531
 1785SOL    HW1 5370   3.706   0.498   2.548  0.5976 -0.4094 -1.9905
 1785SOL    HW2 5371   3.691   0.642   2.506  0.6086 -0.1002 -0.9619
 1786SOL     OW 5372   2.163   3.160   1.621 -0.6054  0.4221  0.0507
 1786SOL    HW1 5373   2.201   3.153   1.533 -4.3796  3.1771 -2.0678
 1786SOL    HW2 5374   2.193   3.245   1.653 -0.5418  0.1349  0.7714
 1787SOL     OW 5375   0.785   0.961   0.024  0.6175  1.0029  0.5609
 1787SOL    HW1 5376   0.737   0.998   0.098 -0.0223  2.3558 -0.4898
 1787SOL    HW2 5377   0.736   0.989  -0.053 -0.4841 -2.8536 -0.3512
 1788SOL     OW 5378   3.622   3.043   0.553  0.2659  0.0875  0.9311
 1788SOL    HW1 5379   3.601   2.969   0.610  0.4385  0.2215  1.1714
 1788SOL    HW2 5380   3.697   3.013   0.502 -1.2544 -0.8819 -0.8647
 1789SOL     OW 5381   2.648   3.141   1.727 -0.1800 -0.1095 -0.0454
 1789SOL    HW1 5382   2.703   3.062   1.732  0.4433  0.4037  1.7633
 1789SOL    HW2 5383   2.669   3.178   1.641  1.2963 -0.6579  0.0377
 1790SOL     OW 5384   4.357   0.928   0.738  0.1190  0.3629  0.2776
 1790SOL    HW1 5385   4.296   0.925   0.812 -0.2191 -0.5343 -0.0279
 1790SOL    HW2 5386   4.346   0.844   0.694  0.7126  0.6710 -0.4848
 1791SOL     OW 5387   1.785   1.690   0.113  0.5085  0.5841 -0.6247
 1791SOL    HW1 5388   1.712   1.631   0.093  0.4098  0.8753 -1.1647
 1791SOL    HW2 5389   1.754   1.743   0.187 -0.7894  2.3027 -2.2799
 1792SOL     OW 5390   1.590   1.289   2.562  0.1162 -0.4205 -0.1825
 1792SOL    HW1 5391   1.608   1.215   2.503 -0.0119  0.0548 -0.8292
 1792SOL    HW2 5392   1.496   1.304   2.553  0.3767  0.7605 -1.1981
 1793SOL     OW 5393   2.744   4.294   1.854  0.0135 -0.0397  0.2064
 1793SOL    HW1 5394   2.714   4.238   1.926  1.7190 -2.1490 -0.6075
 1793SOL    HW2 5395   2.833   4.264   1.836 -0.4327  0.2063 -2.9396
 1794SOL     OW 5396   1.243   1.605   1.753 -0.0380 -0.5934 -0.0211
 1794SOL    HW1 5397   1.275   1.611   1.844 -0.3729 -1.4496  0.1622
 1794SOL    HW2 5398   1.148   1.607   1.761 -0.2310 -3.7904 -0.0297
 1795SOL     OW 5399   4.147   1.196   0.110 -0.7798  0.0665  0.2577
 1795SOL    HW1 5400   4.113   1.189   0.021 -0.1948  0.4381  0.0000
 1795SOL    HW2 5401   4.102   1.273   0.146 -1.9684 -0.8172  0.7268
 1796SOL     OW 5402   0.791   3.552   2.731 -0.1829 -0.1244 -0.8903
 1796SOL    HW1 5403   0.776   3.616   2.663 -1.5253  1.2413  0.5936
 1796SOL    HW2 5404   0.708   3.548   2.779  0.9436 -0.4029  1.1521
 1797SOL     OW 5405   0.811   3.625   1.167 -0.8774 -0.5281 -0.5486
 1797SOL    HW1 5406   0.795   3.717   1.144  0.8330 -0.1583 -0.4093
 1797SOL    HW2 5407   0.891   3.628   1.220 -0.9331 -2.0854 -0.3468
 1798SOL     OW 5408   0.657   1.343   2.120  0.0200 -0.7741  0.1878
 1798SOL    HW1 5409   0.746   1.367   2.144 -0.1211  1.1728 -1.0093
 1798SOL    HW2 5410   0.666   1.267   2.064  0.9647 -0.4222 -0.1492
 1799SOL     OW 5411   3.702   0.647   2.196  0.0318 -0.2453 -0.2726
 1799SOL    HW1 5412   3.647   0.720   2.224  0.9681  0.9721 -1.5223
 1799SOL    HW2 5413   3.757   0.629   2.272 -0.7608 -0.2170  0.3268
 1800SOL     OW 5414   3.292   2.770   0.639  0.1896 -0.2706  0.3271
 1800SOL    HW1 5415   3.309   2.858   0.606  0.3361 -0.1940  0.6000
 1800SOL    HW2 5416   3.227   2.784   0.708  1.1237 -0.2218  1.2239
 1801SOL     OW 5417   3.336   0.783   0.472 -0.2427 -0.1374 -0.0746
 1801SOL    HW1 5418   3.262   0.724   0.485 -0.7016  0.1701 -1.1282
 1801SOL    HW2 5419   3.411   0.736   0.507 -0.7427 -0.9659 -0.0837
 1802SOL     OW 5420   2.928   3.887   1.681  0.0355  0.2921  0.5340
 1802SOL    HW1 5421   2.869   3.837   1.626  3.7214 -3.4399 -0.6033
 1802SOL    HW2 5422   2.892   3.880   1.769 -1.3812 -1.4998 -0.1507
 1803SOL     OW 5423   2.922   0.164   2.619  0.4715 -0.0021 -0.7761
 1803SOL    HW1 5424   2.874   0.163   2.537 -0.5601  0.5752 -0.2033
 1803SOL    HW2 5425   3.001   0.215   2.600 -0.3406  1.1716 -1.1124
 1804SOL     OW 5426   3.264   4.258   0.533  0.0847 -0.5329 -0.3354
 1804SOL    HW1 5427   3.302   4.186   0.583  0.4056 -0.0593  0.1091
 1804SOL    HW2 5428   3.172   4.261   0.560  0.3572 -0.0073  0.5476
 1805SOL     OW 5429   3.207   1.937   0.781 -0.0889 -0.3692  0.2111
 1805SOL    HW1 5430   3.274   1.956   0.715  0.0870 -1.9166 -0.0952
 1805SOL    HW2 5431   3.209   1.841   0.791 -1.4777 -0.3479  1.0237
 1806SOL     OW 5432   3.680   4.049   0.790  0.3678  0.2185 -0.0142
 1806SOL    HW1 5433   3.709   4.080   0.704 -0.5129  3.2159  0.6304
 1806SOL    HW2 5434   3.622   4.119   0.822 -2.0563 -2.3181  1.6273
 1807SOL     OW 5435   1.564   0.507   0.177 -0.1827  0.0920 -0.2460
 1807SOL    HW1 5436   1.489   0.448   0.188 -0.8936  1.1120  0.5133
 1807SOL    HW2 5437   1.637   0.448   0.156 -0.6794 -1.1674  1.3077
 1808SOL     OW 5438   3.252   3.668   2.270  0.1008 -0.2176 -0.0597
 1808SOL    HW1 5439   3.340   3.685   2.237  0.5406 -0.6085  0.8850
 1808SOL    HW2 5440   3.198   3.659   2.192  0.8452  0.2814 -0.6449
 1809SOL     OW 5441   2.760   0.527   2.963 -0.1437 -0.3205 -0.3588
 1809SOL    HW1 5442   2.796   0.496   2.880  2.5444  0.1468  0.5314
 1809SOL    HW2 5443   2.800   0.470   3.029 -2.0649 -0.5517  0.6755
 1810SOL     OW 5444   3.086   2.152   1.250 -0.2811  0.2674  0.0951
 1810SOL    HW1 5445   3.026   2.114   1.186  0.7431  0.1971 -0.8397
 1810SOL    HW2 5446   3.060   2.113   1.334 -2.1906  0.9982 -0.1127
 1811SOL     OW 5447   2.320   0.645   2.122  0.0338 -0.0971 -0.7841
 1811SOL    HW1 5448   2.330   0.727   2.073 -0.8107 -1.1573 -2.8149
 1811SOL    HW2 5449   2.247   0.661   2.181 -1.3612  0.0417 -2.4944
 1812SOL     OW 5450   1.453   1.820   0.389  0.3034 -0.5658 -0.0724
 1812SOL    HW1 5451   1.465   1.834   0.295  0.4095 -0.7279 -0.0838
 1812SOL    HW2 5452   1.445   1.908   0.426 -0.2171 -0.5162 -0.2937
 1813SOL     OW 5453   2.145   1.632   1.776 -0.4734 -0.0549 -0.0171
 1813SOL    HW1 5454   2.103   1.709   1.814  1.9213  0.7585  1.2420
 1813SOL    HW2 5455   2.226   1.667   1.737 -1.8836 -1.1326 -4.4328
 1814SOL     OW 5456   2.754   0.415   1.597 -0.2386 -0.1282  0.0444
 1814SOL    HW1 5457   2.697   0.473   1.648  0.8622 -0.0016  1.1812
 1814SOL    HW2 5458   2.732   0.327   1.629 -0.2017 -0.1295  0.0660
 1815SOL     OW 5459   2.548   2.395   2.682  0.3286 -0.1252  0.0856
 1815SOL    HW1 5460   2.598   2.476   2.692 -0.2333  0.3336 -0.6422
 1815SOL    HW2 5461   2.596   2.345   2.616  0.3799 -0.1374  0.1323
 1816SOL     OW 5462   0.507   3.512   0.548 -0.2847  0.6423 -0.4310
 1816SOL    HW1 5463   0.556   3.522   0.467 -0.6919 -0.7746 -0.8891
 1816SOL    HW2 5464   0.531   3.425   0.580  0.5072  1.4942  1.4234
 1817SOL     OW 5465   2.338   1.621   0.480  0.6157  0.6429 -0.8092
 1817SOL    HW1 5466   2.256   1.578   0.505  1.1068  0.4172  0.5080
 1817SOL    HW2 5467   2.314   1.678   0.408 -0.1556 -1.4779 -2.3433
 1818SOL     OW 5468   3.648   1.170   0.913  0.1491 -0.0163  0.2691
 1818SOL    HW1 5469   3.684   1.085   0.887 -1.4861 -0.7150  0.1360
 1818SOL    HW2 5470   3.628   1.214   0.830  1.4093  0.7179  0.3299
 1819SOL     OW 5471   3.667   4.198   1.780  0.3496  0.2883  0.3408
 1819SOL    HW1 5472   3.685   4.112   1.743  0.0259  0.4033 -0.1014
 1819SOL    HW2 5473   3.598   4.183   1.845 -0.3573  0.3326 -0.3782
 1820SOL     OW 5474   2.026   4.133   1.768 -0.6293 -0.2295 -0.2777
 1820SOL    HW1 5475   2.010   4.183   1.688 -1.3467 -0.0255 -0.0123
 1820SOL    HW2 5476   2.120   4.114   1.766 -0.4404  0.6830 -0.6417
 1821SOL     OW 5477   0.785   2.692   1.611  0.2604 -0.1936  0.0849
 1821SOL    HW1 5478   0.836   2.708   1.690  0.8309  1.0903 -0.5084
 1821SOL    HW2 5479   0.832   2.622   1.566  0.7658  0.0751  0.1829
 1822SOL     OW 5480   3.222   1.730   0.501 -0.2334  0.6262  0.5205
 1822SOL    HW1 5481   3.276   1.809   0.491 -0.3143  0.5200 -0.9806
 1822SOL    HW2 5482   3.284   1.661   0.523  0.0563  0.7663  0.1401
 1823SOL     OW 5483   0.675   1.218   2.662 -0.7934  0.0371  0.5778
 1823SOL    HW1 5484   0.753   1.273   2.665 -0.3539 -0.5688  0.3772
 1823SOL    HW2 5485   0.647   1.212   2.754 -1.1126  0.9590  0.5516
 1824SOL     OW 5486   0.524   1.477   2.315 -0.0317 -0.0932 -0.2432
 1824SOL    HW1 5487   0.583   1.444   2.247  1.1336  1.8564 -0.2300
 1824SOL    HW2 5488   0.515   1.404   2.376  0.4699 -1.2098 -1.4604
 1825SOL     OW 5489   0.201   2.521   2.532  0.0978 -0.2831  0.4044
 1825SOL    HW1 5490   0.161   2.473   2.604 -0.8698  1.2474  0.9248
 1825SOL    HW2 5491   0.174   2.475   2.453 -0.0461 -1.1131  0.9334
 1826SOL     OW 5492   2.135   1.035   2.925  0.2224  0.2857  0.2832
 1826SOL    HW1 5493   2.177   0.951   2.942 -0.3118  0.0375  0.3795
 1826SOL    HW2 5494   2.087   1.054   3.006 -1.3480 -0.3152 -0.4614
 1827SOL     OW 5495   3.673   3.433   1.350 -0.3633  0.0796 -0.0892
 1827SOL    HW1 5496   3.658   3.339   1.344 -0.3527 -0.0522  1.5700
 1827SOL    HW2 5497   3.639   3.468   1.268 -0.8858 -1.2961 -0.4835
 1828SOL     OW 5498   1.213   1.586   0.961 -0.6184 -0.4787 -0.1578
 1828SOL    HW1 5499   1.250   1.574   1.048 -0.3651  3.1528  0.3971
 1828SOL    HW2 5500   1.280   1.552   0.901 -0.1133 -1.5917  1.0111
 1829SOL     OW 5501   3.331   1.455   1.492 -0.3704 -0.6730 -0.4665
 1829SOL    HW1 5502   3.390   1.522   1.526  0.1980 -1.9126  1.1246
 1829SOL    HW2 5503   3.387   1.400   1.438 -0.9985  0.5286 -2.4202
 1830SOL     OW 5504   0.146   1.124   0.882 -0.6015  0.2824  0.1070
 1830SOL    HW1 5505   0.118   1.060   0.817 -0.3088  0.7953 -0.5342
 1830SOL    HW2 5506   0.128   1.082   0.967  0.7435 -1.1735 -0.2819
 1831SOL     OW 5507   2.097   3.328   2.838  0.7238 -0.1475  0.5917
 1831SOL    HW1 5508   2.132   3.323   2.749  1.2575  0.0147  0.7896
 1831SOL    HW2 5509   2.081   3.237   2.863 -0.3098 -0.1428 -0.0085
 1832SOL     OW 5510   2.706   1.230   0.732 -0.2071  0.1218  0.1163
 1832SOL    HW1 5511   2.679   1.296   0.796 -2.9340 -1.3294  0.6028
 1832SOL    HW2 5512   2.632   1.224   0.671  0.7938 -1.1314 -1.0358
 1833SOL     OW 5513   0.424   2.462   1.365  0.4411  0.0476 -0.2718
 1833SOL    HW1 5514   0.475   2.519   1.307  1.6358  0.7144  1.3597
 1833SOL    HW2 5515   0.332   2.483   1.344  0.8393  2.3478 -0.0144
 1834SOL     OW 5516   3.776   0.538   0.429  0.4204  0.1709 -0.3901
 1834SOL    HW1 5517   3.773   0.505   0.340  1.6118 -0.0841 -0.3463
 1834SOL    HW2 5518   3.855   0.500   0.467  1.6490  2.7122 -0.2112
 1835SOL     OW 5519   3.076   2.530   2.569  0.4010  0.0688 -0.3299
 1835SOL    HW1 5520   3.118   2.615   2.554 -0.2233  0.3800 -0.3551
 1835SOL    HW2 5521   3.071   2.490   2.482  1.2771 -0.2847 -0.2330
 1836SOL     OW 5522   1.662   3.901   1.857 -0.3866 -0.3127  0.0618
 1836SOL    HW1 5523   1.665   3.893   1.952  0.7723  3.0925  0.4595
 1836SOL    HW2 5524   1.626   3.988   1.842 -3.4686 -1.8785 -2.8001
 1837SOL     OW 5525   3.676   1.356   2.073  0.1431  0.0599  0.0790
 1837SOL    HW1 5526   3.582   1.346   2.089  0.4998 -0.7769  1.9620
 1837SOL    HW2 5527   3.693   1.300   1.997 -0.8020 -0.1026 -0.0302
 1838SOL     OW 5528   1.035   2.684   1.293 -0.0678 -0.3249 -0.3481
 1838SOL    HW1 5529   1.114   2.728   1.324 -0.1926 -0.1918 -0.2199
 1838SOL    HW2 5530   0.987   2.660   1.373 -0.8030  0.7641 -0.4484
 1839SOL     OW 5531   4.108   0.979   1.436 -0.6137 -0.0429  0.0872
 1839SOL    HW1 5532   4.017   0.995   1.463 -0.4223 -0.8363  1.2969
 1839SOL    HW2 5533   4.160   1.007   1.511  0.2908  2.0994 -1.2820
 1840SOL     OW 5534   1.263   0.380   1.808  0.1125 -0.0420 -0.3991
 1840SOL    HW1 5535   1.299   0.468   1.804 -0.0919  0.0721  0.1946
 1840SOL    HW2 5536   1.324   0.327   1.756  0.1578  0.4662 -0.8751
 1841SOL     OW 5537   0.367   1.526   1.730 -0.0272  0.0159  0.0933
 1841SOL    HW1 5538   0.385   1.432   1.729  2.4567  0.3787  1.8699
 1841SOL    HW2 5539   0.344   1.547   1.639  0.4048 -2.1166 -0.5648
 1842SOL     OW 5540   0.759   0.926   0.380 -0.2979  0.0783  0.0980
 1842SOL    HW1 5541   0.741   0.832   0.372  2.0262 -0.3829 -0.4771
 1842SOL    HW2 5542   0.725   0.949   0.467  0.7556 -1.7518  1.0578
 1843SOL     OW 5543   0.077   2.130   0.954  0.2601  0.2436 -0.9958
 1843SOL    HW1 5544   0.085   2.116   1.048  0.7173 -0.3848 -1.1183
 1843SOL    HW2 5545   0.093   2.043   0.916  1.2528  0.7233 -1.7122
 1844SOL     OW 5546   1.106   2.879   0.156  0.2778 -0.2652 -0.2669
 1844SOL    HW1 5547   1.176   2.943   0.166  0.3064 -0.5654  1.8518
 1844SOL    HW2 5548   1.038   2.925   0.107  0.3740  1.3303  1.0279
 1845SOL     OW 5549   1.172   0.703   1.984  0.1120  0.2447  0.4711
 1845SOL    HW1 5550   1.218   0.657   1.914 -0.5820 -1.1720  0.9049
 1845SOL    HW2 5551   1.213   0.671   2.065  0.0605  0.9050  0.7641
 1846SOL     OW 5552   2.762   1.296   2.885  0.4078 -0.2832  0.1229
 1846SOL    HW1 5553   2.667   1.285   2.877  0.5304 -0.3509 -1.7564
 1846SOL    HW2 5554   2.793   1.210   2.913 -0.0884 -0.2195  0.9008
 1847SOL     OW 5555   3.921   2.103   1.681  0.0709  0.1585  0.5509
 1847SOL    HW1 5556   3.979   2.121   1.607  0.2573 -2.2866  0.0223
 1847SOL    HW2 5557   3.971   2.044   1.737 -1.4047 -1.0110  0.7097
 1848SOL     OW 5558   1.127   0.234   0.341 -0.1599 -0.3782 -0.0363
 1848SOL    HW1 5559   1.073   0.263   0.414 -0.9570  2.3659 -1.5860
 1848SOL    HW2 5560   1.078   0.162   0.302 -2.0883  1.1266 -0.5498
 1849SOL     OW 5561   1.828   1.667   1.013 -0.1185 -0.0906 -0.4885
 1849SOL    HW1 5562   1.737   1.639   1.008  0.3033 -2.5428  2.7122
 1849SOL    HW2 5563   1.826   1.748   1.064 -0.4758  0.0194 -0.6715
 1850SOL     OW 5564   3.493   0.814   1.662 -0.8959 -0.1717  0.1741
 1850SOL    HW1 5565   3.514   0.824   1.569  1.8217  1.4931  0.8647
 1850SOL    HW2 5566   3.421   0.876   1.677 -1.5308 -0.6381 -0.8335
 1851SOL     OW 5567   0.412   2.408   2.046  0.0120  0.1390 -0.3372
 1851SOL    HW1 5568   0.424   2.326   1.998  0.1441 -1.0258  1.5947
 1851SOL    HW2 5569   0.324   2.437   2.023 -1.7410 -2.7506  1.9981
 1852SOL     OW 5570   2.705   2.533   1.525  0.4453  0.3369 -0.4836
 1852SOL    HW1 5571   2.664   2.597   1.583 -0.5923 -1.2137  0.5556
 1852SOL    HW2 5572   2.797   2.532   1.550  0.3171  0.8463  0.0143
 1853SOL     OW 5573   3.716   0.909   0.831 -0.8672 -0.1286 -0.3353
 1853SOL    HW1 5574   3.766   0.902   0.750  0.6205  0.0131  0.5256
 1853SOL    HW2 5575   3.678   0.822   0.843 -1.0638 -0.1644 -1.1528
 1854SOL     OW 5576   0.587   1.949   1.429  0.1269 -0.7470  0.0281
 1854SOL    HW1 5577   0.612   1.952   1.336 -0.2059  0.0894 -0.0477
 1854SOL    HW2 5578   0.515   2.012   1.436 -0.1942 -1.1855  0.7593
 1855SOL     OW 5579   2.188   3.692   2.685  0.0958 -0.0616  0.2275
 1855SOL    HW1 5580   2.197   3.759   2.617 -1.0879 -1.1853 -1.1287
 1855SOL    HW2 5581   2.094   3.687   2.700  0.2589 -0.6966  1.0764
 1856SOL     OW 5582   0.036   0.312   1.661  0.0968 -0.6407  0.0840
 1856SOL    HW1 5583   0.092   0.365   1.604 -0.4991 -1.6667 -1.5586
 1856SOL    HW2 5584   0.078   0.226   1.661 -0.9379 -1.1654 -0.4015
 1857SOL     OW 5585   1.589   0.810   0.773  0.2883 -0.1786  0.0773
 1857SOL    HW1 5586   1.512   0.755   0.759  0.6158 -0.3749 -1.0422
 1857SOL    HW2 5587   1.557   0.900   0.761  0.2238 -0.2580 -0.3583
 1858SOL     OW 5588   1.545   2.071   1.756 -0.5289 -0.1115 -0.0264
 1858SOL    HW1 5589   1.504   2.008   1.697 -3.1136  0.8121  0.6488
 1858SOL    HW2 5590   1.472   2.114   1.800  1.1558  2.5608  0.3958
 1859SOL     OW 5591   1.835   3.577   0.881  0.3700 -0.4872  0.2178
 1859SOL    HW1 5592   1.904   3.515   0.903 -0.4292 -1.6439 -0.4143
 1859SOL    HW2 5593   1.792   3.539   0.805 -1.2329 -0.0090  0.8419
 1860SOL     OW 5594   2.865   2.781   0.172  0.6327  0.5263  0.0386
 1860SOL    HW1 5595   2.912   2.857   0.137 -0.0261  0.6973 -0.5012
 1860SOL    HW2 5596   2.788   2.819   0.215 -0.4146  0.0992 -1.3867
 1861SOL     OW 5597   2.088   3.820   0.665 -0.1343 -0.2306 -0.1184
 1861SOL    HW1 5598   2.132   3.781   0.589  0.5378 -0.0948  0.1938
 1861SOL    HW2 5599   2.088   3.914   0.647 -0.0547 -0.2067  0.0066
 1862SOL     OW 5600   1.704   0.594   2.823  0.2800 -1.0027  0.2340
 1862SOL    HW1 5601   1.764   0.541   2.876  1.1892  0.3061  0.5399
 1862SOL    HW2 5602   1.758   0.665   2.790 -1.2739  0.7225  1.2413
 1863SOL     OW 5603   2.436   3.301   0.686 -0.5745 -0.3051 -0.3258
 1863SOL    HW1 5604   2.505   3.362   0.662  0.6414 -1.7875 -0.7963
 1863SOL    HW2 5605   2.365   3.356   0.719  1.2439  1.2207  1.2561
 1864SOL     OW 5606   0.764   2.130   2.617  0.3661  0.0574 -0.3611
 1864SOL    HW1 5607   0.694   2.126   2.552 -1.9015  1.0590  1.8339
 1864SOL    HW2 5608   0.795   2.221   2.614  1.5301 -0.3440 -1.2187
 1865SOL     OW 5609   1.433   2.976   1.209  0.4083  0.3232  0.6921
 1865SOL    HW1 5610   1.433   2.944   1.300 -1.0348 -0.8787  0.3152
 1865SOL    HW2 5611   1.405   3.067   1.216 -0.6921 -0.0362  1.4146
 1866SOL     OW 5612   3.303   1.297   1.733 -0.3336 -0.2925  0.0159
 1866SOL    HW1 5613   3.346   1.326   1.813 -1.9376  0.4231  0.6504
 1866SOL    HW2 5614   3.324   1.364   1.668 -1.8555  0.9770  0.7788
 1867SOL     OW 5615   0.803   2.777   2.407  0.0032 -0.7906 -0.5257
 1867SOL    HW1 5616   0.771   2.761   2.496  1.1567 -0.5114 -0.0393
 1867SOL    HW2 5617   0.803   2.691   2.365 -0.5168 -0.9278 -0.2456
 1868SOL     OW 5618   1.951   2.188   3.056 -0.6638 -0.0110  0.0146
 1868SOL    HW1 5619   2.016   2.246   3.015 -0.2192 -0.2988  0.2990
 1868SOL    HW2 5620   1.879   2.184   2.994 -0.1589 -0.1493 -0.5669
 1869SOL     OW 5621   4.331   1.653   0.894  0.0702  0.0160  0.2578
 1869SOL    HW1 5622   4.257   1.658   0.834  0.1201 -1.1971  0.0797
 1869SOL    HW2 5623   4.327   1.565   0.931 -0.3000  0.8956  2.4933
 1870SOL     OW 5624   2.803   4.373   0.018 -0.1196  0.1148 -0.1262
 1870SOL    HW1 5625   2.788   4.300   0.079  0.4008 -0.4853 -0.6944
 1870SOL    HW2 5626   2.730   4.433   0.033 -0.4487 -0.4312  0.4918
 1871SOL     OW 5627   0.401   4.150   2.443  0.0309 -0.0481  0.4355
 1871SOL    HW1 5628   0.441   4.069   2.474  0.2136 -0.0170  0.2827
 1871SOL    HW2 5629   0.327   4.121   2.389  0.2363 -0.1188  0.1903
 1872SOL     OW 5630   1.144   2.603   3.055  0.1292  0.3466 -0.1753
 1872SOL    HW1 5631   1.206   2.590   2.983 -1.4959  0.2766 -1.6212
 1872SOL    HW2 5632   1.196   2.646   3.123  1.5620  1.1086 -1.6703
 1873SOL     OW 5633   4.124   2.646   2.671  0.3750  0.1347 -0.1066
 1873SOL    HW1 5634   4.130   2.684   2.583  0.2644  0.6020  0.0835
 1873SOL    HW2 5635   4.061   2.574   2.662  1.1424 -0.4858 -0.6324
 1874SOL     OW 5636   1.361   2.861   1.905 -0.3369  0.2285  0.2205
 1874SOL    HW1 5637   1.436   2.803   1.911 -0.7080 -0.3356 -0.4193
 1874SOL    HW2 5638   1.299   2.827   1.969 -0.6610 -0.2619 -0.3389
 1875SOL     OW 5639   0.237   3.464   1.954  0.3579  0.1370 -0.2068
 1875SOL    HW1 5640   0.201   3.450   1.866 -0.9516  1.1013  0.1474
 1875SOL    HW2 5641   0.331   3.459   1.942  0.2270  0.6903 -1.7623
 1876SOL     OW 5642   0.644   3.268   2.315  0.4643 -0.0640 -0.3781
 1876SOL    HW1 5643   0.690   3.210   2.375 -0.4512 -0.9523 -0.4971
 1876SOL    HW2 5644   0.660   3.231   2.228  1.3521  0.9116 -0.6528
 1877SOL     OW 5645   3.997   2.288   2.281  0.7769 -0.5051 -0.3916
 1877SOL    HW1 5646   3.945   2.362   2.249  0.3788 -0.0588  1.1956
 1877SOL    HW2 5647   3.984   2.219   2.216  0.1294  0.3971 -1.2459
 1878SOL     OW 5648   3.135   1.936   0.163  0.0717 -0.6728 -0.4153
 1878SOL    HW1 5649   3.046   1.912   0.188  0.3753 -1.0315  0.3306
 1878SOL    HW2 5650   3.163   1.865   0.104 -1.1411  0.8575 -3.0369
 1879SOL     OW 5651   3.427   2.481   0.266 -0.0995  0.2027 -0.9243
 1879SOL    HW1 5652   3.403   2.574   0.259 -1.0134 -0.0034 -0.7685
 1879SOL    HW2 5653   3.483   2.476   0.343 -1.2145  0.4267 -0.0711
 1880SOL     OW 5654   2.526   3.133   2.138  0.1892 -0.3411  0.0172
 1880SOL    HW1 5655   2.620   3.153   2.141  0.2525 -0.5594 -0.3425
 1880SOL    HW2 5656   2.485   3.198   2.195  0.2812  1.4609 -1.8535
 1881SOL     OW 5657   4.272   2.501   2.399  0.3760 -0.3511 -0.9282
 1881SOL    HW1 5658   4.220   2.581   2.399 -0.8520 -1.1114 -1.2837
 1881SOL    HW2 5659   4.220   2.438   2.449  1.8244 -0.6455  0.2953
 1882SOL     OW 5660   3.174   1.090   2.642  0.3603 -0.0080  0.1553
 1882SOL    HW1 5661   3.243   1.156   2.647  1.1469 -0.6603 -1.3017
 1882SOL    HW2 5662   3.216   1.014   2.600 -0.6953 -1.1852  1.1418
 1883SOL     OW 5663   0.380   0.980   0.215 -0.2685 -0.2552 -0.4126
 1883SOL    HW1 5664   0.346   0.906   0.264 -0.7467  0.5521  0.5122
 1883SOL    HW2 5665   0.320   0.990   0.141 -0.6285 -0.3294 -0.1304
 1884SOL     OW 5666   0.937   3.179   2.958  0.0409  0.0397 -0.0711
 1884SOL    HW1 5667   1.002   3.202   3.025  2.6262  0.8964 -2.6876
 1884SOL    HW2 5668   0.941   3.250   2.895 -2.3526 -0.6982 -1.1741
 1885SOL     OW 5669   3.443   0.275   1.281 -0.9726  0.4813  0.0056
 1885SOL    HW1 5670   3.477   0.250   1.367 -1.2603 -1.6253 -0.4314
 1885SOL    HW2 5671   3.349   0.260   1.287 -1.1251  1.2208 -0.4072
 1886SOL     OW 5672   3.646   1.160   1.185 -0.0149  0.3755  0.1484
 1886SOL    HW1 5673   3.641   1.170   1.090  1.9034  0.2958  0.0131
 1886SOL    HW2 5674   3.661   1.066   1.198 -0.5000  0.3485  0.5558
 1887SOL     OW 5675   4.284   2.048   2.341  0.4846 -0.2136 -0.0299
 1887SOL    HW1 5676   4.378   2.037   2.354  0.7708  2.3546  0.5780
 1887SOL    HW2 5677   4.277   2.109   2.268 -0.7335 -0.5002 -0.1734
 1888SOL     OW 5678   3.489   1.767   2.879  0.1127 -0.0313  0.3260
 1888SOL    HW1 5679   3.403   1.726   2.886  0.2050 -0.1205  1.0413
 1888SOL    HW2 5680   3.474   1.844   2.825 -0.1893 -0.6539 -0.4903
 1889SOL     OW 5681   0.559   0.743   0.117  0.2806  0.1592  0.3195
 1889SOL    HW1 5682   0.599   0.780   0.039  0.8208  1.3899  1.1445
 1889SOL    HW2 5683   0.506   0.815   0.154  0.0186 -0.3980  1.0652
 1890SOL     OW 5684   1.373   3.827   0.461  0.1398 -0.0586  0.1083
 1890SOL    HW1 5685   1.407   3.907   0.502  1.6214 -0.0630 -1.0150
 1890SOL    HW2 5686   1.427   3.757   0.497 -0.4203 -0.4082  0.2616
 1891SOL     OW 5687   4.164   2.751   1.246 -0.3391  0.3415 -0.0605
 1891SOL    HW1 5688   4.216   2.673   1.267 -1.4923 -0.3338  0.3746
 1891SOL    HW2 5689   4.144   2.743   1.153 -1.4556 -0.5164  0.2390
 1892SOL     OW 5690   1.561   1.627   1.024  0.7040  0.6736  0.1104
 1892SOL    HW1 5691   1.514   1.546   1.003 -0.6465  1.5193 -0.2657
 1892SOL    HW2 5692   1.529   1.652   1.110 -1.5236  2.5683 -1.1602
 1893SOL     OW 5693   0.346   1.666   2.241 -0.6552  0.0200 -0.2288
 1893SOL    HW1 5694   0.268   1.613   2.256 -1.2860  1.3953  1.7247
 1893SOL    HW2 5695   0.418   1.612   2.273 -0.9861 -0.5917 -0.4908
 1894SOL     OW 5696   0.787   2.496   2.384  0.5555  0.1116  0.6046
 1894SOL    HW1 5697   0.824   2.493   2.472  1.2267  0.0835  0.3313
 1894SOL    HW2 5698   0.710   2.440   2.388  0.7340 -0.1042  1.1012
 1895SOL     OW 5699   2.550   4.303   2.510  0.1099  0.0676 -0.3736
 1895SOL    HW1 5700   2.569   4.383   2.559  1.8011  0.2538 -1.2247
 1895SOL    HW2 5701   2.606   4.237   2.550 -1.3840 -0.7665  0.4167
 1896SOL     OW 5702   1.984   3.867   0.347  0.0337  0.6810 -0.1087
 1896SOL    HW1 5703   2.013   3.958   0.339  0.4424  0.5150 -0.5292
 1896SOL    HW2 5704   1.982   3.834   0.258 -0.8851  0.5079 -0.0279
 1897SOL     OW 5705   3.881   3.719   2.689  0.0382  0.2532  0.3071
 1897SOL    HW1 5706   3.852   3.808   2.705 -3.1529 -0.6529  0.2519
 1897SOL    HW2 5707   3.976   3.726   2.678 -0.1420  3.6557 -0.1209
 1898SOL     OW 5708   0.399   1.202   0.803  0.5032 -0.3109  0.3834
 1898SOL    HW1 5709   0.413   1.260   0.878 -0.7512  0.3232  0.1532
 1898SOL    HW2 5710   0.326   1.146   0.831 -0.9347  0.8645 -0.8517
 1899SOL     OW 5711   0.793   1.827   2.461 -0.5837  0.2465  0.3374
 1899SOL    HW1 5712   0.758   1.916   2.466  0.7996  0.7785  0.8543
 1899SOL    HW2 5713   0.734   1.774   2.515 -1.8421  0.6774 -0.5560
 1900SOL     OW 5714   1.396   0.380   2.599 -0.3299 -0.8387  0.0433
 1900SOL    HW1 5715   1.324   0.389   2.537  1.4781 -2.2021 -2.4043
 1900SOL    HW2 5716   1.359   0.330   2.672 -2.0042 -0.9308 -0.8259
 1901SOL     OW 5717   0.437   1.951   1.937 -0.1786  0.4444  0.5092
 1901SOL    HW1 5718   0.530   1.931   1.929 -0.0638  0.9728  0.5482
 1901SOL    HW2 5719   0.394   1.868   1.917  0.2983  0.1968  0.4932
 1902SOL     OW 5720   0.215   2.546   0.847 -0.0717  0.5419  0.0372
 1902SOL    HW1 5721   0.139   2.515   0.895  0.0321  0.3028  0.0485
 1902SOL    HW2 5722   0.185   2.625   0.803 -0.7211 -0.3056 -1.0768
 1903SOL     OW 5723   2.440   3.496   2.948  0.2754  0.5291  0.3962
 1903SOL    HW1 5724   2.516   3.525   2.998  0.7054 -0.1636  0.1566
 1903SOL    HW2 5725   2.377   3.467   3.013  0.6887 -0.0229  0.5559
 1904SOL     OW 5726   1.709   0.518   2.234  0.4338 -0.2712  0.7739
 1904SOL    HW1 5727   1.744   0.461   2.303  0.6803 -1.7177 -0.5021
 1904SOL    HW2 5728   1.627   0.477   2.209  1.0571 -0.6202 -0.8022
 1905SOL     OW 5729   3.407   1.778   1.950 -0.3089 -0.4359  0.5354
 1905SOL    HW1 5730   3.367   1.710   2.004  1.7452 -1.5922  0.7360
 1905SOL    HW2 5731   3.426   1.849   2.011 -0.6300 -0.5312  0.7470
 1906SOL     OW 5732   0.708   2.865   0.890  0.2960 -0.3652  0.0859
 1906SOL    HW1 5733   0.760   2.800   0.939 -0.0749 -1.7368 -1.2538
 1906SOL    HW2 5734   0.772   2.925   0.854  0.9921 -1.8154 -1.2265
 1907SOL     OW 5735   3.699   3.928   1.745 -0.3905  0.1980 -0.2450
 1907SOL    HW1 5736   3.762   3.895   1.809  0.6825  0.4713 -1.1359
 1907SOL    HW2 5737   3.747   3.932   1.662 -1.8256 -0.4047 -1.1530
 1908SOL     OW 5738   3.180   1.100   0.357 -0.1703  0.4315  0.0243
 1908SOL    HW1 5739   3.238   1.157   0.408 -0.4392 -0.1380  0.9977
 1908SOL    HW2 5740   3.238   1.055   0.296  0.3441  0.2367  0.6463
 1909SOL     OW 5741   1.570   3.392   2.937  0.4999 -0.1271  0.3641
 1909SOL    HW1 5742   1.572   3.401   3.032  0.5535  1.4941  0.2311
 1909SOL    HW2 5743   1.662   3.392   2.910  0.5195 -1.4265  0.3534
 1910SOL     OW 5744   3.794   0.464   0.156  0.0274 -0.2809  0.7042
 1910SOL    HW1 5745   3.748   0.392   0.112  1.4686 -0.7378 -0.1305
 1910SOL    HW2 5746   3.887   0.442   0.147  0.4305 -0.0576  3.4532
 1911SOL     OW 5747   2.176   3.707   1.740  0.3966  0.8544  0.3035
 1911SOL    HW1 5748   2.100   3.727   1.795 -0.6088 -1.6624 -0.0494
 1911SOL    HW2 5749   2.151   3.739   1.653 -0.5229 -0.4227  0.0743
 1912SOL     OW 5750   3.035   0.124   1.871 -0.2600 -0.1350 -0.2375
 1912SOL    HW1 5751   3.057   0.039   1.833  0.3652  0.2591 -0.7995
 1912SOL    HW2 5752   3.006   0.105   1.960  0.1622 -0.9132 -0.2590
 1913SOL     OW 5753   3.630   0.687   1.955 -0.2266  0.1770  0.3866
 1913SOL    HW1 5754   3.539   0.671   1.981 -0.5295  1.7838  0.4473
 1913SOL    HW2 5755   3.682   0.658   2.029 -0.7574  0.0603  0.7179
 1914CL      CL 5756   1.580   2.187   0.736 -0.0208 -0.4005  0.3027
   4.37873   4.37873   3.09623   0.00000   0.00000   0.00000   0.00000   2.18937   2.18937
