# Supplementary material for: Adding the AMBER 14SB Force Field to the Stochastic Titration CpHMD Method
Source: J Chem Theory Comput. 2025 Jun 16;21(13):6292–304. doi: 10.1021/acs.jctc.5c00415 (PMC12818765; doi:10.1021/acs.jctc.5c00415)
Supplement: Supplementary file 1 [file ct5c00415_si_001.zip › code_availability/MD-runs/dipeptides/NGLU-CHIE/final-NGLU-CHIE.gro]

Protein in water
 6264
    1GLU      N    1   3.874   1.011   1.204  0.0191  0.0826 -0.1531
    1GLU     H1    2   3.848   0.935   1.265  0.9874 -0.4049 -0.3308
    1GLU     H2    3   3.813   1.085   1.236  0.1847  0.1112  0.1014
    1GLU     H3    4   3.858   0.980   1.110  2.2146 -1.1344 -0.1838
    1GLU     CA    5   4.020   1.040   1.217 -0.3198  0.1562 -0.3458
    1GLU     HA    6   4.077   0.950   1.192 -0.6271 -1.0549  2.9193
    1GLU     CB    7   4.043   1.144   1.114  0.0364  0.2292  0.5708
    1GLU    HB1    8   3.964   1.219   1.112 -1.9623 -1.7606 -1.2922
    1GLU    HB2    9   4.031   1.108   1.012  1.3317  4.0139 -1.1401
    1GLU     CG   10   4.183   1.210   1.112 -0.2448  0.1356  0.7046
    1GLU    HG1   11   4.207   1.245   1.212 -1.6818  0.2126  1.0321
    1GLU    HG2   12   4.186   1.294   1.042  0.6369 -0.8343 -0.4500
    1GLU     CD   13   4.292   1.106   1.079  0.3653 -0.2661 -0.6365
    1GLU    OE1   14   4.368   1.132   0.982  0.6440 -0.3020 -0.2394
    1GLU    OE2   15   4.291   0.998   1.139 -0.7248 -0.3254 -0.1062
    1GLU      C   16   4.038   1.094   1.350 -0.2110 -0.2093 -0.2033
    1GLU      O   17   3.994   1.207   1.373 -0.1413  0.0166 -0.4007
    2HIE      N   18   4.094   1.019   1.445 -0.5985  0.2985 -0.2966
    2HIE      H   19   4.119   0.922   1.433  1.9073  0.9840 -1.4180
    2HIE     CA   20   4.109   1.078   1.578  0.0377 -0.1313  0.4082
    2HIE     HA   21   4.134   1.183   1.566 -2.0820  0.5300  1.3889
    2HIE     CB   22   3.974   1.064   1.644 -0.0664 -0.0914  0.3026
    2HIE    HB1   23   3.946   0.958   1.643 -2.6328  0.5146  0.4557
    2HIE    HB2   24   3.896   1.099   1.577  0.5334 -0.5627 -0.6671
    2HIE     CG   25   3.964   1.125   1.787  0.1206 -0.3635 -0.1927
    2HIE    ND1   26   3.922   1.250   1.819  0.0949 -0.3273 -0.5930
    2HIE    CE1   27   3.939   1.261   1.952  0.2434  0.5750 -0.6524
    2HIE    HE1   28   3.906   1.341   2.017 -0.7687 -1.4292  1.4627
    2HIE    NE2   29   3.992   1.146   2.005  0.3451 -0.1677  0.0528
    2HIE    HE2   30   4.003   1.117   2.102 -0.8453 -1.1955 -0.0862
    2HIE    CD2   31   4.001   1.057   1.901  0.2143  0.5927 -0.1066
    2HIE    HD2   32   4.026   0.952   1.908 -2.7549 -0.2063 -0.3605
    2HIE      C   33   4.220   1.016   1.657  1.0165 -0.1092  0.4595
    2HIE    OC1   34   4.285   1.091   1.730 -0.1015 -0.1115 -0.2264
    2HIE    OC2   35   4.240   0.895   1.650 -0.0544 -0.6620  0.3718
    3SOL     OW   36   3.497   3.263   1.500 -0.1603 -0.1884  0.5794
    3SOL    HW1   37   3.420   3.272   1.556  0.1535  0.3162  0.9410
    3SOL    HW2   38   3.480   3.322   1.426  0.8008  1.6163  1.7193
    4SOL     OW   39   1.502   2.056   1.428  0.0378  0.2698  0.6509
    4SOL    HW1   40   1.574   2.003   1.462  1.4575  1.3552 -0.5063
    4SOL    HW2   41   1.531   2.146   1.440  0.0716  0.7222 -2.1351
    5SOL     OW   42   4.159   2.147   1.135  0.1516  0.3970  0.1915
    5SOL    HW1   43   4.192   2.086   1.200 -0.2384 -0.6193 -0.5450
    5SOL    HW2   44   4.238   2.184   1.094  0.3886  0.6347  0.8416
    6SOL     OW   45   0.920   3.802   1.584 -0.0335  0.1329  0.6914
    6SOL    HW1   46   0.974   3.874   1.552 -0.5465  0.0667 -0.3504
    6SOL    HW2   47   0.960   3.723   1.548 -0.7667  0.0793 -0.0283
    7SOL     OW   48   3.423   2.054   0.587  0.4033  0.2475  0.4776
    7SOL    HW1   49   3.457   2.122   0.528  1.1895 -1.4376 -1.0980
    7SOL    HW2   50   3.328   2.062   0.580  0.4872  0.5385 -0.4485
    8SOL     OW   51   2.283   0.389   3.099  0.3739  0.6877  0.6006
    8SOL    HW1   52   2.219   0.411   3.031  0.7336 -1.0446 -0.3638
    8SOL    HW2   53   2.358   0.446   3.080  0.3620  0.4160 -0.3064
    9SOL     OW   54   1.684   2.124   1.692 -0.5433  0.1618  0.3901
    9SOL    HW1   55   1.617   2.111   1.759 -0.4594  0.4932  0.5420
    9SOL    HW2   56   1.685   2.219   1.677 -0.9793  0.0326 -0.5126
   10SOL     OW   57   0.945   3.262   2.127 -0.0400 -0.0213  0.3247
   10SOL    HW1   58   0.938   3.329   2.195 -0.8844  0.4816 -0.2447
   10SOL    HW2   59   0.860   3.217   2.128  1.0333 -2.1929  1.7929
   11SOL     OW   60   2.751   0.162   0.157 -0.3760 -0.4236 -0.0016
   11SOL    HW1   61   2.657   0.150   0.175 -0.1891 -2.5290 -0.1243
   11SOL    HW2   62   2.785   0.073   0.147  1.3646  0.3265 -1.4662
   12SOL     OW   63   3.624   2.627   1.078 -0.1513  0.2197 -0.2385
   12SOL    HW1   64   3.657   2.575   1.004 -0.1442  0.7048 -0.5829
   12SOL    HW2   65   3.529   2.615   1.075 -0.2017  0.6919 -0.6797
   13SOL     OW   66   1.660   0.349   0.787 -0.3642 -0.1832  0.2238
   13SOL    HW1   67   1.621   0.398   0.860 -0.8994 -1.7092  1.0155
   13SOL    HW2   68   1.595   0.353   0.717 -1.7877 -2.2283  1.3345
   14SOL     OW   69   3.360   0.613   0.223 -0.1363 -0.0458  0.1218
   14SOL    HW1   70   3.405   0.574   0.298 -0.2103  0.3480  0.3705
   14SOL    HW2   71   3.275   0.569   0.220  0.2947 -0.8637 -0.4084
   15SOL     OW   72   1.137   4.017   1.572 -0.4615 -0.5073  0.2280
   15SOL    HW1   73   1.196   3.942   1.565  0.2382  0.1721 -1.6149
   15SOL    HW2   74   1.195   4.093   1.573 -1.2392  0.1950 -1.9250
   16SOL     OW   75   1.749   3.676   1.026 -0.0061 -0.6234  0.3151
   16SOL    HW1   76   1.658   3.650   1.039  0.3087 -1.6018  0.6360
   16SOL    HW2   77   1.771   3.730   1.102  0.0184 -1.3365  0.8226
   17SOL     OW   78   3.925   4.114   2.924  0.3727  0.4651  0.8531
   17SOL    HW1   79   3.920   4.209   2.932  0.1465  0.3261  2.6641
   17SOL    HW2   80   3.846   4.081   2.967 -0.4585 -0.5159 -1.2831
   18SOL     OW   81   1.969   4.241   0.011  0.0161  0.0539  0.4185
   18SOL    HW1   82   2.024   4.163   0.017 -0.1145  0.0039  1.0936
   18SOL    HW2   83   1.887   4.210  -0.027  0.0398 -0.1002  0.4922
   19SOL     OW   84   1.879   2.957   0.468 -0.4080 -0.3520  0.6903
   19SOL    HW1   85   1.843   3.045   0.479  0.1658 -0.2504  1.8851
   19SOL    HW2   86   1.865   2.915   0.553  1.3022 -0.6569  0.8434
   20SOL     OW   87   1.838   0.571   0.721  0.4081  0.4672 -0.1796
   20SOL    HW1   88   1.818   0.484   0.756  2.4245  0.7573  1.9052
   20SOL    HW2   89   1.752   0.607   0.698 -0.8359 -0.7191  2.2627
   21SOL     OW   90   3.855   0.515   0.403 -0.5942  0.3176 -0.3745
   21SOL    HW1   91   3.836   0.590   0.346 -0.2114  0.7206  0.0254
   21SOL    HW2   92   3.877   0.444   0.342 -0.5710  0.6362 -0.7436
   22SOL     OW   93   1.801   1.611   0.064 -0.3930  0.4436 -0.0908
   22SOL    HW1   94   1.720   1.660   0.078 -1.7568 -1.7250 -0.0193
   22SOL    HW2   95   1.796   1.537   0.125  0.2571 -1.3051 -2.0387
   23SOL     OW   96   3.796   4.351   1.279 -0.8775  0.1968  0.0539
   23SOL    HW1   97   3.843   4.297   1.215 -0.1262 -0.9585  1.4977
   23SOL    HW2   98   3.829   4.321   1.364 -0.9263  2.5058  0.9722
   24SOL     OW   99   4.175   3.753   2.923  0.5945  0.1992 -0.2818
   24SOL    HW1  100   4.112   3.686   2.949  0.0602  0.2951 -1.3048
   24SOL    HW2  101   4.260   3.716   2.946  0.3409 -1.0212 -1.2079
   25SOL     OW  102   2.492   3.837   0.829 -0.0570 -0.5020 -0.2164
   25SOL    HW1  103   2.515   3.747   0.806 -0.2057 -0.3098 -1.1464
   25SOL    HW2  104   2.401   3.831   0.860 -0.5887 -0.4699 -1.6954
   26SOL     OW  105   1.463   4.306   2.038  0.3354 -0.2144  0.2339
   26SOL    HW1  106   1.394   4.278   2.098  1.7884 -0.4546  1.8791
   26SOL    HW2  107   1.432   4.280   1.952 -1.5342 -0.4674  0.9254
   27SOL     OW  108   3.562   1.538   2.417  0.3875  0.8979 -0.1087
   27SOL    HW1  109   3.595   1.491   2.493  2.9196 -1.5263 -2.4568
   27SOL    HW2  110   3.477   1.498   2.399  0.8676 -0.2653  0.0878
   28SOL     OW  111   4.202   3.014   1.939  0.7908  0.4224 -0.3887
   28SOL    HW1  112   4.196   3.054   2.026 -1.2742 -1.2848  0.3570
   28SOL    HW2  113   4.272   2.949   1.947  0.2710 -0.0799  0.1831
   29SOL     OW  114   1.504   3.248   2.641 -0.4645 -0.1070 -0.0417
   29SOL    HW1  115   1.477   3.256   2.733 -0.2221 -0.0495  0.0248
   29SOL    HW2  116   1.484   3.333   2.602 -1.8260 -0.5493 -0.3821
   30SOL     OW  117   3.253   0.371   2.339  0.2597  0.7721 -0.0005
   30SOL    HW1  118   3.293   0.405   2.418 -0.4766  2.4468 -0.3130
   30SOL    HW2  119   3.180   0.317   2.370  1.3844 -0.5141  0.4980
   31SOL     OW  120   2.667   2.036   1.912 -0.1915 -0.6665  0.3378
   31SOL    HW1  121   2.653   2.059   1.821  0.8125 -0.8153  0.1324
   31SOL    HW2  122   2.614   1.958   1.927 -0.2196 -0.7426 -0.1649
   32SOL     OW  123   3.178   2.880   2.209 -0.3064 -0.0977 -0.0628
   32SOL    HW1  124   3.233   2.870   2.131  1.4988  2.5882  0.7157
   32SOL    HW2  125   3.184   2.796   2.255 -0.3885 -1.2899 -2.1218
   33SOL     OW  126   2.439   2.373   0.006  0.3138 -0.4272  0.2430
   33SOL    HW1  127   2.391   2.314  -0.052 -2.4993  1.5146  0.3533
   33SOL    HW2  128   2.401   2.359   0.093  0.7252  0.3917  0.5770
   34SOL     OW  129   2.799   0.626   3.179 -0.7175 -0.4408 -0.1901
   34SOL    HW1  130   2.709   0.599   3.159 -0.3351 -0.7695 -1.5847
   34SOL    HW2  131   2.840   0.548   3.216 -0.7190 -0.6067 -0.5333
   35SOL     OW  132   2.921   0.668   0.175 -0.9156  0.5164 -0.1998
   35SOL    HW1  133   2.896   0.626   0.258 -1.8681  2.0428  0.3206
   35SOL    HW2  134   3.000   0.621   0.148 -0.9516 -0.4510  1.2425
   36SOL     OW  135   3.781   1.635   1.887  0.3214 -0.3286  0.1805
   36SOL    HW1  136   3.715   1.567   1.897 -0.0293 -0.0486 -0.2072
   36SOL    HW2  137   3.793   1.643   1.792  1.4669 -0.9090  0.2540
   37SOL     OW  138   3.503   2.768   0.583 -0.2328  0.2431 -0.3167
   37SOL    HW1  139   3.477   2.686   0.541  0.2726 -0.4692  0.7228
   37SOL    HW2  140   3.589   2.749   0.621 -1.4397  0.2331  2.6376
   38SOL     OW  141   3.199   3.394   1.181 -0.3128  0.1315  0.3290
   38SOL    HW1  142   3.171   3.336   1.252 -0.8999 -2.4087 -1.8415
   38SOL    HW2  143   3.142   3.371   1.108  0.3937  2.5135 -1.0766
   39SOL     OW  144   2.553   0.754   0.232  0.1241  0.3944 -0.0967
   39SOL    HW1  145   2.556   0.738   0.327 -0.6063  2.0582  0.2323
   39SOL    HW2  146   2.643   0.778   0.210  0.2082  0.3962  0.2341
   40SOL     OW  147   0.181   0.869   0.306 -0.0117 -0.0300 -0.8105
   40SOL    HW1  148   0.243   0.931   0.267  2.4511 -0.3317  2.2095
   40SOL    HW2  149   0.112   0.925   0.342  0.9247  0.7939 -0.2244
   41SOL     OW  150   1.302   2.229   0.238  0.3760  0.0068  0.0055
   41SOL    HW1  151   1.207   2.240   0.233  0.4752  0.5576 -1.1010
   41SOL    HW2  152   1.330   2.294   0.301  0.1994  1.2268 -1.1254
   42SOL     OW  153   4.246   3.369   2.866  1.2469 -0.1070  0.3430
   42SOL    HW1  154   4.244   3.366   2.771 -0.5935 -0.9049  0.3606
   42SOL    HW2  155   4.282   3.284   2.892  0.0198 -0.6706  0.3256
   43SOL     OW  156   2.270   3.896   0.065 -0.6210  0.0060 -0.6633
   43SOL    HW1  157   2.254   3.929   0.154 -0.4082  0.0166 -0.6269
   43SOL    HW2  158   2.258   3.801   0.073  3.0615 -0.5452  0.2939
   44SOL     OW  159   0.761   1.138   0.579 -0.0369  0.6314  0.2269
   44SOL    HW1  160   0.799   1.223   0.602  0.2761  0.6593 -0.3652
   44SOL    HW2  161   0.747   1.094   0.663  1.5313  0.5220  0.4623
   45SOL     OW  162   3.043   1.022   2.448 -0.1688  0.4388 -0.1127
   45SOL    HW1  163   2.963   1.062   2.413 -0.8853 -1.0876 -0.2668
   45SOL    HW2  164   3.098   1.007   2.371 -0.6270 -0.4430 -0.2809
   46SOL     OW  165   2.786   3.632   3.251  0.3031  0.8303  0.4979
   46SOL    HW1  166   2.854   3.573   3.220  0.3422  1.5850 -0.9169
   46SOL    HW2  167   2.706   3.579   3.251  0.4120  0.6644 -0.3570
   47SOL     OW  168   3.342   2.120   3.155 -0.1806  0.1154 -0.5452
   47SOL    HW1  169   3.372   2.029   3.155  0.4225  0.3048 -1.1233
   47SOL    HW2  170   3.281   2.125   3.228  1.2801 -0.2651  0.7642
   48SOL     OW  171   1.084   3.194   2.590  0.4450  0.2513 -0.3889
   48SOL    HW1  172   1.103   3.262   2.655  0.7118 -0.3763  0.2074
   48SOL    HW2  173   1.149   3.206   2.521  1.6175 -0.4708  0.5487
   49SOL     OW  174   2.639   0.851   1.435 -0.2092  0.4992  0.3757
   49SOL    HW1  175   2.559   0.832   1.386  0.2880 -0.4871 -0.0787
   49SOL    HW2  176   2.637   0.791   1.509  0.0522  0.5609  0.4346
   50SOL     OW  177   1.952   3.076   1.363  0.0840 -0.2467 -0.1822
   50SOL    HW1  178   1.954   3.171   1.354 -2.2708 -0.1504 -0.2509
   50SOL    HW2  179   1.930   3.061   1.455 -2.4260 -0.6030 -0.7815
   51SOL     OW  180   2.140   1.675   0.916 -0.5432  0.1614  0.6085
   51SOL    HW1  181   2.201   1.746   0.894 -2.4179  1.1032 -2.0550
   51SOL    HW2  182   2.061   1.719   0.946 -2.1010 -0.6234 -2.0243
   52SOL     OW  183   3.522   3.077   0.699  0.2664 -0.0982  0.1560
   52SOL    HW1  184   3.487   3.107   0.783  0.3523  0.4376  0.0042
   52SOL    HW2  185   3.509   2.982   0.700  1.5752 -0.2923  1.3827
   53SOL     OW  186   2.709   4.139   2.316 -0.0124 -0.9039  0.4316
   53SOL    HW1  187   2.689   4.051   2.348 -0.9006 -0.5559  0.8938
   53SOL    HW2  188   2.669   4.197   2.381 -1.2660 -0.1679 -0.9219
   54SOL     OW  189   1.341   2.326   0.537 -0.2863  0.0943  0.0985
   54SOL    HW1  190   1.371   2.398   0.482  1.9406  0.7198  2.0244
   54SOL    HW2  191   1.345   2.359   0.626 -0.5110 -1.9844  0.9468
   55SOL     OW  192   4.392   2.196   1.031 -0.5150 -0.3543  0.3803
   55SOL    HW1  193   4.453   2.147   1.087  0.2010  0.2917  0.1815
   55SOL    HW2  194   4.404   2.158   0.944  0.5486  0.6137  0.0867
   56SOL     OW  195   4.037   0.663   0.190 -0.4322  0.5036  0.1044
   56SOL    HW1  196   4.071   0.747   0.158  0.3118 -0.3479 -1.4503
   56SOL    HW2  197   4.108   0.626   0.242 -0.4273  0.4376  0.0507
   57SOL     OW  198   0.605   0.794   2.485 -0.5755 -0.2204  0.1691
   57SOL    HW1  199   0.689   0.749   2.477 -0.3372 -0.1445  1.8089
   57SOL    HW2  200   0.541   0.724   2.497 -0.8220 -0.2971 -1.4413
   58SOL     OW  201   3.855   1.993   2.650 -0.8501  1.1983  0.0933
   58SOL    HW1  202   3.872   1.904   2.620  1.7533  0.4921  3.0892
   58SOL    HW2  203   3.914   2.047   2.598 -1.1565  0.9531 -0.5193
   59SOL     OW  204   1.979   3.561   2.248 -0.3616 -0.2770 -0.6467
   59SOL    HW1  205   1.984   3.499   2.175 -0.4411  1.8901 -2.5966
   59SOL    HW2  206   2.070   3.571   2.276 -0.2803 -0.8026 -0.6997
   60SOL     OW  207   2.845   3.970   2.960  0.7055 -0.0166  0.5805
   60SOL    HW1  208   2.899   4.004   3.031  0.7703 -1.7736  1.4275
   60SOL    HW2  209   2.908   3.928   2.901  0.7492  2.0541 -0.9872
   61SOL     OW  210   2.214   3.447   3.191  0.8218  0.1950 -0.0654
   61SOL    HW1  211   2.125   3.472   3.166 -0.4369 -1.4651  2.3367
   61SOL    HW2  212   2.236   3.375   3.133 -0.0694 -0.4054  0.3197
   62SOL     OW  213   3.385   2.985   0.194 -0.1127 -0.1079  0.3834
   62SOL    HW1  214   3.456   2.959   0.136  0.2655  1.9611 -0.1709
   62SOL    HW2  215   3.428   3.000   0.279  0.1636  1.1489  0.0469
   63SOL     OW  216   1.181   3.585   0.060  0.4345  0.3119 -0.1336
   63SOL    HW1  217   1.097   3.623   0.087 -0.3888 -0.0144 -2.0846
   63SOL    HW2  218   1.166   3.491   0.059  0.4783  0.3054 -1.5185
   64SOL     OW  219   0.317   2.150   2.255 -0.2163  0.1512  0.2985
   64SOL    HW1  220   0.333   2.220   2.191 -0.7458  0.3470  0.3721
   64SOL    HW2  221   0.243   2.100   2.218  1.2066 -1.3987 -0.5777
   65SOL     OW  222   1.831   2.184   1.404  0.3440  0.0550 -0.0590
   65SOL    HW1  223   1.893   2.181   1.332  1.5632  0.5924  0.9298
   65SOL    HW2  224   1.783   2.101   1.398  1.3901 -0.5321 -0.6441
   66SOL     OW  225   0.731   4.022   2.862  0.3521  0.3751  0.1880
   66SOL    HW1  226   0.719   4.016   2.957 -1.1129  1.4631  0.1104
   66SOL    HW2  227   0.725   3.932   2.831  1.5202 -0.0746  1.1709
   67SOL     OW  228   3.357   1.531   3.207 -0.0254  0.8682 -0.6246
   67SOL    HW1  229   3.297   1.572   3.269  1.0940  0.3133  0.8631
   67SOL    HW2  230   3.340   1.437   3.216  2.4142  0.5189  1.3700
   68SOL     OW  231   4.208   1.345   1.733 -0.1222  0.2282 -0.5809
   68SOL    HW1  232   4.215   1.250   1.740 -0.7047  0.2057 -0.1500
   68SOL    HW2  233   4.114   1.363   1.738  0.0298  0.8911  0.4641
   69SOL     OW  234   0.375   1.951   0.199 -0.2124  0.1651  0.0362
   69SOL    HW1  235   0.361   1.984   0.110 -0.6644  2.4067  0.8680
   69SOL    HW2  236   0.470   1.948   0.209 -0.1601  0.0101 -0.4645
   70SOL     OW  237   3.261   3.747   2.864  0.1600 -0.6646 -0.1166
   70SOL    HW1  238   3.307   3.667   2.889 -1.0009 -0.7811  1.8060
   70SOL    HW2  239   3.254   3.797   2.945 -0.5029  0.6839 -0.9769
   71SOL     OW  240   0.513   2.565   0.696  0.6299 -0.1593  0.4080
   71SOL    HW1  241   0.539   2.498   0.760 -1.4900 -0.7283  0.7286
   71SOL    HW2  242   0.418   2.558   0.690  0.4465  2.0772 -0.4106
   72SOL     OW  243   0.469   3.701   0.906  0.3507 -0.6195  0.1312
   72SOL    HW1  244   0.469   3.717   0.811  3.1152 -3.5068 -0.5005
   72SOL    HW2  245   0.557   3.723   0.934 -0.3080 -0.2132  2.0214
   73SOL     OW  246   0.512   0.466   2.094  0.0322 -0.4461 -0.4140
   73SOL    HW1  247   0.591   0.414   2.076  0.9114  0.4311  0.8074
   73SOL    HW2  248   0.492   0.447   2.185 -0.6708  0.0231 -0.4702
   74SOL     OW  249   3.128   1.699   0.148  0.5142  0.1834  0.0980
   74SOL    HW1  250   3.104   1.611   0.178  0.9860 -0.3928 -1.1378
   74SOL    HW2  251   3.150   1.746   0.228 -2.2378  0.0034  1.0805
   75SOL     OW  252   2.308   4.369   2.353  0.1003 -0.5898  0.4417
   75SOL    HW1  253   2.279   4.322   2.432  0.7233 -0.1372  0.9505
   75SOL    HW2  254   2.308   4.303   2.284 -0.3718 -1.0110  0.8405
   76SOL     OW  255   1.093   0.757   1.663 -0.1213 -0.6743 -0.2135
   76SOL    HW1  256   1.137   0.761   1.579  1.0716 -0.4843  0.3990
   76SOL    HW2  257   1.033   0.682   1.656  0.2399 -0.8828 -1.0902
   77SOL     OW  258   0.451   1.594   2.781 -0.3028 -0.0912  0.3088
   77SOL    HW1  259   0.472   1.528   2.714 -1.5499 -1.7414  1.4599
   77SOL    HW2  260   0.535   1.620   2.817  0.2464 -0.7535 -0.4671
   78SOL     OW  261   3.751   1.726   2.409 -0.0996  0.3243 -0.3983
   78SOL    HW1  262   3.730   1.766   2.324  1.0444  2.3291  0.1896
   78SOL    HW2  263   3.690   1.652   2.416 -2.1638  1.7660 -1.7284
   79SOL     OW  264   1.215   3.322   2.001 -0.4842 -0.4782  0.2404
   79SOL    HW1  265   1.140   3.323   2.061 -0.4144  0.0670  0.3193
   79SOL    HW2  266   1.191   3.383   1.931  0.5068  0.8478  1.0232
   80SOL     OW  267   3.713   2.102   2.371  0.0872 -0.3272  0.0529
   80SOL    HW1  268   3.678   2.020   2.336 -0.0050  0.7279 -2.5494
   80SOL    HW2  269   3.797   2.113   2.325 -1.5330  2.7472 -2.5803
   81SOL     OW  270   2.465   1.794   0.329  0.5112  0.2196  0.0457
   81SOL    HW1  271   2.478   1.701   0.345 -0.6456  0.1786  0.8176
   81SOL    HW2  272   2.498   1.837   0.407  2.9911  0.6494 -1.1377
   82SOL     OW  273   3.743   4.039   2.385 -0.2763 -0.5419 -0.1297
   82SOL    HW1  274   3.796   4.025   2.464 -0.4366  0.0455  0.0877
   82SOL    HW2  275   3.653   4.028   2.415 -0.4171  0.9661  0.0669
   83SOL     OW  276   3.994   0.285   2.898 -0.1424  0.0163  0.1444
   83SOL    HW1  277   4.002   0.379   2.918 -0.3166  0.3373 -1.1901
   83SOL    HW2  278   3.916   0.279   2.843 -0.3424 -0.9709  0.5208
   84SOL     OW  279   0.432   1.742   2.007 -0.2197 -0.1366 -0.2605
   84SOL    HW1  280   0.381   1.669   1.974 -1.3883  0.3940  0.3052
   84SOL    HW2  281   0.392   1.763   2.092  1.6680 -0.4442  0.7659
   85SOL     OW  282   1.207   0.824   1.430 -0.2132 -0.0083 -0.2045
   85SOL    HW1  283   1.264   0.802   1.357  1.0479  1.7070  0.1913
   85SOL    HW2  284   1.224   0.917   1.447 -1.9799  0.1608  0.9597
   86SOL     OW  285   3.486   1.182   1.662 -0.0635 -0.6860  0.1220
   86SOL    HW1  286   3.548   1.212   1.596  1.0256 -0.8411  1.0368
   86SOL    HW2  287   3.534   1.191   1.745 -1.9535  1.0994  1.1042
   87SOL     OW  288   0.648   2.225   1.286  0.0533  0.4018 -0.4981
   87SOL    HW1  289   0.734   2.265   1.272  0.4933 -0.3954 -0.1907
   87SOL    HW2  290   0.661   2.133   1.264 -0.3828  0.0158  0.7487
   88SOL     OW  291   1.517   0.280   1.246  0.2235 -0.3931  0.3200
   88SOL    HW1  292   1.549   0.336   1.316  0.8970 -0.7922  0.3348
   88SOL    HW2  293   1.595   0.237   1.211 -0.4033 -2.6858  1.4925
   89SOL     OW  294   0.699   0.530   3.241 -0.4833  0.8738  0.1896
   89SOL    HW1  295   0.693   0.452   3.296 -1.0558  0.9524  0.2457
   89SOL    HW2  296   0.727   0.497   3.155  1.0722  0.8323  0.6851
   90SOL     OW  297   3.818   2.893   3.033  1.1153  0.1321  0.6971
   90SOL    HW1  298   3.878   2.824   3.004  2.5970  0.9298  1.6677
   90SOL    HW2  299   3.743   2.847   3.069  2.7306 -1.1059  2.7299
   91SOL     OW  300   0.981   1.170   0.842 -0.1949 -0.0687 -0.1792
   91SOL    HW1  301   0.891   1.139   0.842 -0.5250  0.8198 -1.1890
   91SOL    HW2  302   0.978   1.254   0.887  0.2528 -0.3188  0.3391
   92SOL     OW  303   2.724   0.517   2.405  0.4073 -0.1524  0.5019
   92SOL    HW1  304   2.719   0.437   2.458  0.5524  0.4127  1.3836
   92SOL    HW2  305   2.651   0.509   2.343 -1.1180  0.1262  2.1499
   93SOL     OW  306   4.334   2.995   3.159  0.0461  0.4901  0.3959
   93SOL    HW1  307   4.310   2.914   3.205  3.8256 -2.2024 -1.8438
   93SOL    HW2  308   4.371   3.051   3.228 -0.0188 -0.8684  1.5827
   94SOL     OW  309   0.653   1.800   0.660  0.3877 -0.4561 -0.2923
   94SOL    HW1  310   0.725   1.841   0.612  1.2206 -1.3803  0.1322
   94SOL    HW2  311   0.589   1.870   0.671  1.4956  0.5738 -0.1079
   95SOL     OW  312   4.284   2.999   2.383  0.0177 -0.1832  0.4541
   95SOL    HW1  313   4.310   2.993   2.291 -0.5925  3.2388 -0.0795
   95SOL    HW2  314   4.364   3.026   2.429 -0.2633  0.5944  0.4923
   96SOL     OW  315   4.127   2.729   3.210  0.0554 -0.3323 -0.3426
   96SOL    HW1  316   4.076   2.688   3.279  0.0338 -0.1898 -0.2734
   96SOL    HW2  317   4.087   2.815   3.198  1.3168  0.4670  0.8905
   97SOL     OW  318   1.242   3.456   1.681 -0.2329  0.7539 -0.0536
   97SOL    HW1  319   1.215   3.452   1.589 -0.9350  0.4122  0.1616
   97SOL    HW2  320   1.161   3.447   1.730  0.2468 -0.0372  0.6198
   98SOL     OW  321   2.347   1.834   0.801 -0.0060  0.3189 -0.6282
   98SOL    HW1  322   2.393   1.883   0.733 -0.0659 -0.5462 -1.3070
   98SOL    HW2  323   2.384   1.866   0.883 -0.5637  2.0275 -1.0010
   99SOL     OW  324   1.417   4.197   3.002 -0.6998  0.2195 -0.3875
   99SOL    HW1  325   1.441   4.242   2.921  0.9065 -0.0867 -0.1251
   99SOL    HW2  326   1.423   4.265   3.070  1.4741 -0.2551 -0.0298
  100SOL     OW  327   3.462   1.257   0.677 -0.0781  0.3198 -0.6061
  100SOL    HW1  328   3.445   1.340   0.632 -2.5661  0.8535  1.1295
  100SOL    HW2  329   3.385   1.203   0.660 -0.5308  0.0656  1.8448
  101SOL     OW  330   3.595   0.102   0.436  0.1854 -0.5075  0.4596
  101SOL    HW1  331   3.556   0.043   0.501 -0.2196  0.3848  1.0390
  101SOL    HW2  332   3.642   0.167   0.488 -0.5443  0.5033 -0.1203
  102SOL     OW  333   0.046   0.911   2.627  0.3299 -0.2409  0.3965
  102SOL    HW1  334   0.114   0.926   2.693  1.3824 -2.6079 -0.0587
  102SOL    HW2  335   0.045   0.816   2.614 -0.3050  0.0801 -2.5297
  103SOL     OW  336   0.726   3.536   0.328 -0.5777 -0.2129 -0.0494
  103SOL    HW1  337   0.765   3.557   0.413 -1.7004  0.5080  0.2987
  103SOL    HW2  338   0.635   3.514   0.348 -0.5621 -1.1750 -0.9346
  104SOL     OW  339   3.062   0.865   0.555  0.1718 -0.6481  0.5165
  104SOL    HW1  340   2.990   0.836   0.612 -0.2432  0.8735  0.8136
  104SOL    HW2  341   3.095   0.784   0.515 -2.4849 -1.2850 -0.5768
  105SOL     OW  342   2.795   3.142   0.678  0.2400  0.1062  0.2001
  105SOL    HW1  343   2.709   3.182   0.661  0.8340  1.1834 -0.3845
  105SOL    HW2  344   2.779   3.048   0.672 -0.8754  0.2922 -0.0627
  106SOL     OW  345   1.689   3.721   1.734 -0.1773  0.3399 -0.3981
  106SOL    HW1  346   1.780   3.703   1.757  0.1564  0.4218 -1.5566
  106SOL    HW2  347   1.651   3.635   1.717 -0.1034  0.3491 -0.6205
  107SOL     OW  348   2.060   0.267   1.562 -0.1480 -0.2447  0.3097
  107SOL    HW1  349   2.101   0.319   1.493 -0.2935  0.2130  0.5569
  107SOL    HW2  350   2.042   0.183   1.522  1.1831 -0.5185  0.2411
  108SOL     OW  351   4.355   2.836   0.423  0.3772 -0.0093 -0.1114
  108SOL    HW1  352   4.297   2.913   0.415  0.0402 -0.3559 -1.3365
  108SOL    HW2  353   4.308   2.777   0.482  0.3054  0.4345  0.2825
  109SOL     OW  354   1.407   0.521   2.844  0.1752 -0.1848 -0.1350
  109SOL    HW1  355   1.480   0.524   2.905  0.4117  1.0688 -0.4461
  109SOL    HW2  356   1.435   0.459   2.777  1.7193  1.4783 -1.1309
  110SOL     OW  357   3.605   1.455   0.148  0.2645  0.1859  0.6409
  110SOL    HW1  358   3.570   1.533   0.190 -2.3027 -0.7367  0.3746
  110SOL    HW2  359   3.530   1.396   0.140  2.0918 -2.3432  0.8510
  111SOL     OW  360   2.820   3.582   2.735  0.4144 -0.4262 -0.3241
  111SOL    HW1  361   2.853   3.578   2.646  0.3470  0.4976 -0.3957
  111SOL    HW2  362   2.876   3.646   2.779  0.4167 -0.8379  0.2800
  112SOL     OW  363   3.473   4.039   2.468 -0.7919  0.0295 -0.1937
  112SOL    HW1  364   3.449   4.130   2.484 -1.7351 -0.0541 -0.9850
  112SOL    HW2  365   3.405   4.007   2.407  0.0981 -0.8969 -0.7321
  113SOL     OW  366   3.192   2.666   0.479  0.0005 -0.0303 -0.2139
  113SOL    HW1  367   3.283   2.669   0.447 -0.2700 -0.4262 -1.0672
  113SOL    HW2  368   3.154   2.589   0.435 -0.7631  0.1696  0.0812
  114SOL     OW  369   1.233   4.002   1.247 -0.3043 -0.3741  0.3414
  114SOL    HW1  370   1.291   3.986   1.173  0.0495  0.6549  0.3670
  114SOL    HW2  371   1.252   4.093   1.272 -2.1659  0.0927  0.1517
  115SOL     OW  372   4.389   3.224   0.048 -0.1867 -0.1219  0.4164
  115SOL    HW1  373   4.460   3.288   0.054  0.6156 -0.8153 -0.9753
  115SOL    HW2  374   4.315   3.266   0.091 -0.7170  3.2047 -3.1401
  116SOL     OW  375   0.358   0.439   1.644 -0.0816 -0.2091  0.5031
  116SOL    HW1  376   0.309   0.518   1.667  0.5992  0.8238 -1.4132
  116SOL    HW2  377   0.396   0.410   1.727 -2.3488  0.0166  1.7092
  117SOL     OW  378   4.123   0.712   0.679 -0.6332  0.4558 -0.1865
  117SOL    HW1  379   4.047   0.654   0.684  1.6585 -2.6895  1.0094
  117SOL    HW2  380   4.106   0.766   0.601 -2.9477 -1.7705 -1.3694
  118SOL     OW  381   2.756   4.378   2.951  0.0306 -0.0031 -0.3338
  118SOL    HW1  382   2.851   4.375   2.938  0.4084 -0.4851  2.0488
  118SOL    HW2  383   2.737   4.470   2.971  0.0963  0.0026 -0.2965
  119SOL     OW  384   2.895   0.238   1.058  0.3810 -0.9550 -0.3302
  119SOL    HW1  385   2.987   0.211   1.052  0.7082 -0.3335  1.3890
  119SOL    HW2  386   2.884   0.304   0.990  1.6316  0.0664  0.4347
  120SOL     OW  387   4.070   0.351   1.840  0.2811  0.1135 -0.0242
  120SOL    HW1  388   4.025   0.429   1.874 -0.9320 -1.1011  1.2686
  120SOL    HW2  389   4.053   0.283   1.905  1.8513 -1.0850 -0.8122
  121SOL     OW  390   2.345   3.613   1.749 -0.2049 -0.4052 -0.4880
  121SOL    HW1  391   2.388   3.632   1.665  1.2325 -1.6261 -0.0710
  121SOL    HW2  392   2.417   3.605   1.811 -1.0992 -1.7072  0.4218
  122SOL     OW  393   2.585   4.234   2.538 -0.4863  0.1948 -0.5211
  122SOL    HW1  394   2.630   4.307   2.580 -0.0651 -0.6180  0.4981
  122SOL    HW2  395   2.523   4.203   2.604 -0.0873 -0.8679 -0.6249
  123SOL     OW  396   3.418   0.280   0.711  0.4655  0.0769  0.1673
  123SOL    HW1  397   3.469   0.287   0.792  1.1707  0.7782 -0.3184
  123SOL    HW2  398   3.484   0.268   0.643 -0.1870 -2.4123 -0.1348
  124SOL     OW  399   0.423   3.103   0.294  0.3212  0.2781 -0.3203
  124SOL    HW1  400   0.337   3.102   0.337 -0.4322  0.3262 -1.7684
  124SOL    HW2  401   0.483   3.071   0.361 -0.9047 -0.2837  0.5596
  125SOL     OW  402   3.005   0.196   1.310 -0.1116  0.7481 -0.2153
  125SOL    HW1  403   2.943   0.124   1.302 -0.0625  0.4296  1.8140
  125SOL    HW2  404   2.960   0.271   1.272 -2.6229  0.9835  2.8267
  126SOL     OW  405   0.598   3.482   1.978  0.1325 -0.2398 -0.1030
  126SOL    HW1  406   0.590   3.426   2.055 -0.8962  0.9360  0.7116
  126SOL    HW2  407   0.574   3.569   2.011 -1.1198  0.1536 -1.9221
  127SOL     OW  408   1.017   2.810   1.088 -0.3616  0.4448  0.4442
  127SOL    HW1  409   0.937   2.813   1.140 -0.2658  0.4951  0.5890
  127SOL    HW2  410   1.082   2.771   1.147  0.0040  1.4079  0.6983
  128SOL     OW  411   1.903   4.000   0.798  0.6808  0.7269  0.6671
  128SOL    HW1  412   1.864   4.021   0.883 -0.1941 -0.4585  0.5902
  128SOL    HW2  413   1.953   3.920   0.814  0.0580  0.1786 -0.0420
  129SOL     OW  414   0.812   0.273   0.899  0.0605  0.2670  0.4686
  129SOL    HW1  415   0.726   0.311   0.882 -0.4654 -1.0629  0.0457
  129SOL    HW2  416   0.832   0.223   0.820  0.5472 -0.6467  1.1510
  130SOL     OW  417   0.694   1.451   0.366 -0.4048 -0.0950 -0.2674
  130SOL    HW1  418   0.667   1.542   0.375 -2.8904 -0.5406 -2.0278
  130SOL    HW2  419   0.644   1.405   0.434 -0.3087 -0.3180 -0.3468
  131SOL     OW  420   1.479   3.595   2.071 -0.0488  0.3225 -0.3763
  131SOL    HW1  421   1.555   3.551   2.034 -0.5653  0.0240 -1.1058
  131SOL    HW2  422   1.433   3.631   1.995 -1.7542 -1.3003 -0.1818
  132SOL     OW  423   1.495   2.922   1.085  0.2160 -0.0781 -0.2770
  132SOL    HW1  424   1.578   2.954   1.120 -0.0183  0.4972 -0.2448
  132SOL    HW2  425   1.457   2.870   1.156  0.1183  0.4183  0.0339
  133SOL     OW  426   1.268   0.657   1.226  0.3214 -0.2408 -0.0449
  133SOL    HW1  427   1.271   0.625   1.136 -1.8287  1.6464 -0.8894
  133SOL    HW2  428   1.218   0.591   1.274 -2.1079  0.5651 -1.2535
  134SOL     OW  429   1.609   0.091   2.216 -0.1652  0.0469 -0.5059
  134SOL    HW1  430   1.559   0.044   2.149  2.5685  0.3598 -2.9417
  134SOL    HW2  431   1.619   0.179   2.182  1.3185  0.2127  0.2870
  135SOL     OW  432   3.446   1.601   1.605 -0.3074 -0.1289 -0.1518
  135SOL    HW1  433   3.442   1.662   1.678 -0.1423  0.5475 -0.6934
  135SOL    HW2  434   3.370   1.544   1.617 -1.5250  1.3159 -0.5921
  136SOL     OW  435   1.186   1.515   1.936  0.0152 -0.2221  0.3887
  136SOL    HW1  436   1.213   1.515   2.027 -0.0002  0.6827  0.3971
  136SOL    HW2  437   1.161   1.424   1.918  0.1219 -0.4221  1.2471
  137SOL     OW  438   3.207   1.179   1.760 -0.1707 -0.4215  0.2875
  137SOL    HW1  439   3.283   1.236   1.756  0.0586 -0.7695 -0.8905
  137SOL    HW2  440   3.187   1.159   1.668 -1.8901 -0.0786  0.5411
  138SOL     OW  441   0.437   2.948   1.717  0.3989  0.0608  0.3389
  138SOL    HW1  442   0.349   2.975   1.742  0.8408  0.4434  1.5451
  138SOL    HW2  443   0.448   2.862   1.757 -0.0734 -0.8503 -1.3691
  139SOL     OW  444   1.673   2.238   0.926 -0.8952  0.4969  0.8133
  139SOL    HW1  445   1.652   2.155   0.885  1.0338 -0.3816  1.4610
  139SOL    HW2  446   1.613   2.245   1.000  0.2720 -1.4167  2.0240
  140SOL     OW  447   4.191   0.748   1.867 -0.6446  0.0213 -0.0381
  140SOL    HW1  448   4.203   0.805   1.791  1.8441  1.3904  1.2304
  140SOL    HW2  449   4.272   0.695   1.870 -1.1878 -0.7830  1.0409
  141SOL     OW  450   1.987   0.030   1.059 -0.3613  0.0113  0.1673
  141SOL    HW1  451   1.919  -0.035   1.077 -0.0104 -0.4692 -0.2080
  141SOL    HW2  452   1.948   0.087   0.992 -0.8840  0.5393  0.9120
  142SOL     OW  453   0.510   1.216   3.022  0.3013  0.1964  0.3577
  142SOL    HW1  454   0.510   1.144   3.085 -0.4869  0.6485  0.8888
  142SOL    HW2  455   0.584   1.271   3.049  0.6205 -0.1635  0.2287
  143SOL     OW  456   3.951   2.817   2.435  0.2348  0.4626  0.2504
  143SOL    HW1  457   3.952   2.747   2.369  0.3837 -0.6420  1.3922
  143SOL    HW2  458   3.968   2.897   2.385 -0.8844 -0.1774 -1.2228
  144SOL     OW  459   3.621   0.055   3.037  0.0968  0.4971  0.1053
  144SOL    HW1  460   3.631   0.150   3.040 -1.7238  0.8145 -1.7256
  144SOL    HW2  461   3.577   0.038   2.954 -1.6367 -1.7207  1.3452
  145SOL     OW  462   1.748   2.204   0.129  0.1016  0.3127  0.0774
  145SOL    HW1  463   1.745   2.285   0.078  0.8036 -0.2208 -0.8580
  145SOL    HW2  464   1.774   2.137   0.065  0.2509 -0.5171  0.9864
  146SOL     OW  465   2.350   0.620   0.116 -0.0770  0.5646 -0.7331
  146SOL    HW1  466   2.335   0.532   0.151  1.1768 -0.7519 -3.1951
  146SOL    HW2  467   2.435   0.645   0.150 -0.1687  0.5571 -0.4988
  147SOL     OW  468   1.119   0.561   2.838 -0.2314 -0.3852  0.2649
  147SOL    HW1  469   1.209   0.530   2.846 -0.6970 -1.6757  0.7543
  147SOL    HW2  470   1.105   0.614   2.917  0.1477 -0.0290  0.0972
  148SOL     OW  471   0.718   2.597   1.360  0.6251  0.2679  0.6985
  148SOL    HW1  472   0.791   2.580   1.419 -0.7188  1.0460  2.6966
  148SOL    HW2  473   0.652   2.639   1.415 -0.4904  1.6067 -1.5143
  149SOL     OW  474   0.304   3.558   2.114  0.0147 -0.1393  0.0287
  149SOL    HW1  475   0.278   3.467   2.097 -1.5378  0.2220  0.3673
  149SOL    HW2  476   0.333   3.558   2.205 -2.1307  0.1256  0.7523
  150SOL     OW  477   1.496   1.447   0.048 -0.9966  0.0876 -0.0919
  150SOL    HW1  478   1.531   1.514   0.108 -0.2811 -1.1058  0.8736
  150SOL    HW2  479   1.419   1.413   0.094 -0.5884 -0.6605  0.0536
  151SOL     OW  480   1.905   0.478   1.645  0.1152  0.4347  0.2919
  151SOL    HW1  481   1.887   0.473   1.551  0.2035 -2.3702  0.3526
  151SOL    HW2  482   1.945   0.394   1.666  1.2850  1.4880  2.6355
  152SOL     OW  483   3.131   1.714   2.680  0.1744 -0.1938 -0.5067
  152SOL    HW1  484   3.167   1.769   2.611  0.8554  0.4930  0.3647
  152SOL    HW2  485   3.206   1.665   2.713 -0.1730 -0.6306 -0.3646
  153SOL     OW  486   2.748   3.727   0.667  0.3981 -0.2962  0.2059
  153SOL    HW1  487   2.830   3.774   0.650  1.2707 -2.0883 -0.7506
  153SOL    HW2  488   2.688   3.760   0.599  0.4088  0.7510  0.6805
  154SOL     OW  489   1.627   4.191   1.606 -0.4449 -0.0898  0.4489
  154SOL    HW1  490   1.633   4.132   1.681  0.9031 -0.0352  0.4114
  154SOL    HW2  491   1.714   4.231   1.600 -1.7839  3.3582  1.6290
  155SOL     OW  492   4.050   1.014   0.769  0.4945  0.0590  0.3520
  155SOL    HW1  493   4.013   0.958   0.700  1.0755 -1.6269  1.3405
  155SOL    HW2  494   3.986   1.085   0.779 -0.4142 -0.5599 -0.7770
  156SOL     OW  495   0.738   0.598   2.696 -0.1148 -0.0592 -0.1055
  156SOL    HW1  496   0.810   0.605   2.758 -0.0278  1.1005 -0.3118
  156SOL    HW2  497   0.780   0.603   2.610 -0.3939  0.1867 -0.2311
  157SOL     OW  498   0.597   3.556   1.313  0.4451 -0.1204 -0.4915
  157SOL    HW1  499   0.518   3.525   1.269  1.1962 -0.1819 -1.8723
  157SOL    HW2  500   0.668   3.507   1.272  1.4184  1.5786 -0.9394
  158SOL     OW  501   3.549   1.300   0.950 -0.3025 -0.8214 -0.5701
  158SOL    HW1  502   3.559   1.313   0.856 -0.9997 -0.1659 -0.5584
  158SOL    HW2  503   3.638   1.301   0.984 -0.1026 -0.0800 -1.0953
  159SOL     OW  504   2.142   1.854   2.063 -0.1722 -0.1226  0.1547
  159SOL    HW1  505   2.098   1.773   2.035 -0.6603  0.0969  0.2808
  159SOL    HW2  506   2.124   1.860   2.157  0.4117 -0.2024  0.2771
  160SOL     OW  507   1.106   2.448   3.187 -0.5841 -0.2988 -0.1103
  160SOL    HW1  508   1.017   2.467   3.157 -0.2130 -0.5048 -1.4241
  160SOL    HW2  509   1.158   2.444   3.106  0.2681 -2.0557  0.4743
  161SOL     OW  510   3.648   1.893   1.924 -0.3898  0.1150 -0.1151
  161SOL    HW1  511   3.588   1.818   1.926  0.5086 -0.6243  0.3270
  161SOL    HW2  512   3.734   1.853   1.910  0.4301  0.8286  2.3356
  162SOL     OW  513   2.808   2.991   0.306 -0.4673  0.5999  0.2356
  162SOL    HW1  514   2.863   2.961   0.379  0.2807  0.9774 -0.1647
  162SOL    HW2  515   2.724   3.011   0.347 -0.5112 -0.5704  0.7551
  163SOL     OW  516   3.745   0.379   0.049 -0.0540 -0.3144 -0.4161
  163SOL    HW1  517   3.674   0.314   0.054 -0.3616 -0.0824 -1.4392
  163SOL    HW2  518   3.805   0.354   0.119 -0.6102 -1.1708 -0.2224
  164SOL     OW  519   1.611   2.550   1.225 -0.1127  0.3008 -0.3834
  164SOL    HW1  520   1.590   2.490   1.153 -0.0047 -0.5169  0.2526
  164SOL    HW2  521   1.707   2.549   1.229 -0.1338 -0.0681  0.1045
  165SOL     OW  522   2.946   4.078   0.078  0.1535  0.1928 -0.9659
  165SOL    HW1  523   2.948   4.002   0.021 -0.3138 -0.7323  0.1974
  165SOL    HW2  524   2.911   4.045   0.161 -0.9398  1.8727 -0.7166
  166SOL     OW  525   3.748   3.233   0.603  0.1567 -0.7040  0.1070
  166SOL    HW1  526   3.684   3.163   0.595 -0.0076 -0.6821  1.1773
  166SOL    HW2  527   3.698   3.313   0.589 -0.3097 -0.6100  2.0348
  167SOL     OW  528   4.280   2.942   1.183  0.5112 -0.0669 -0.2074
  167SOL    HW1  529   4.220   2.967   1.112  1.3574 -2.4236 -1.8996
  167SOL    HW2  530   4.366   2.972   1.153  0.6046  0.7128  0.8087
  168SOL     OW  531   1.084   2.733   0.820 -0.1982 -0.1268  0.0816
  168SOL    HW1  532   1.049   2.797   0.882  0.9462  0.7795 -0.1888
  168SOL    HW2  533   1.053   2.648   0.853  1.7920  0.1263  2.8836
  169SOL     OW  534   0.895   1.971   0.925  0.2115  0.4203  0.2714
  169SOL    HW1  535   0.974   2.009   0.885  1.5015 -1.6426  0.6659
  169SOL    HW2  536   0.913   1.973   1.019  0.6741 -1.6828  0.2824
  170SOL     OW  537   1.425   2.263   1.057  0.2601  0.3322 -0.4058
  170SOL    HW1  538   1.383   2.272   1.143  2.0384 -0.9530  0.6527
  170SOL    HW2  539   1.417   2.350   1.017  0.7473  1.3912  1.6951
  171SOL     OW  540   0.816   1.990   1.424 -0.4560  0.2670  0.0905
  171SOL    HW1  541   0.737   1.958   1.466 -0.9984  0.6876 -0.5919
  171SOL    HW2  542   0.872   2.018   1.496 -1.1820  0.5602  0.5494
  172SOL     OW  543   1.890   1.260   1.771 -0.6469  0.3882 -0.5568
  172SOL    HW1  544   1.825   1.240   1.704 -2.4019 -1.2267  1.4770
  172SOL    HW2  545   1.849   1.328   1.825  0.7168  1.6397 -1.0228
  173SOL     OW  546   0.892   1.775   3.127 -0.0906 -0.1312  0.0512
  173SOL    HW1  547   0.962   1.836   3.150  0.4991 -0.3703 -1.0466
  173SOL    HW2  548   0.923   1.732   3.047 -0.3466 -2.1058  0.9570
  174SOL     OW  549   0.714   2.175   0.272 -0.0739  0.1438  0.3636
  174SOL    HW1  550   0.726   2.228   0.193 -1.0355  0.1464  0.2054
  174SOL    HW2  551   0.657   2.228   0.328 -1.9256 -1.1230 -0.2397
  175SOL     OW  552   2.450   4.264   1.385  0.3660 -0.2178 -0.4209
  175SOL    HW1  553   2.514   4.210   1.338  0.8578 -1.2762  1.3354
  175SOL    HW2  554   2.386   4.289   1.320  0.5381 -2.3256 -1.4826
  176SOL     OW  555   3.941   3.320   2.268  0.8047  0.2286  0.1110
  176SOL    HW1  556   3.993   3.388   2.224 -0.7534  1.0022 -0.6087
  176SOL    HW2  557   3.852   3.355   2.268 -0.4040 -2.5411 -1.8149
  177SOL     OW  558   2.610   1.357   2.933 -0.0906 -0.8836 -0.5810
  177SOL    HW1  559   2.645   1.357   3.022 -2.0882  0.7291  0.3000
  177SOL    HW2  560   2.551   1.281   2.931 -1.9599  0.4447  0.4040
  178SOL     OW  561   2.441   2.870   1.683 -0.6674  0.0117 -0.0823
  178SOL    HW1  562   2.473   2.933   1.619 -0.1499  0.3859  0.5341
  178SOL    HW2  563   2.448   2.785   1.639  0.3259  0.1923 -0.2944
  179SOL     OW  564   1.946   4.140   1.971  0.0019  0.1619  0.4675
  179SOL    HW1  565   1.968   4.070   2.033  1.1823 -0.5703 -0.7016
  179SOL    HW2  566   1.914   4.093   1.893 -0.2860  0.9939  0.0710
  180SOL     OW  567   3.730   0.583   2.948  0.1107 -0.0691  0.1695
  180SOL    HW1  568   3.715   0.677   2.961 -0.8339  0.0912 -1.6137
  180SOL    HW2  569   3.642   0.544   2.953  0.4593 -0.8309  0.5976
  181SOL     OW  570   2.794   3.760   1.358  0.0011  0.0403  0.4325
  181SOL    HW1  571   2.860   3.828   1.369  0.7181 -0.8493  1.9227
  181SOL    HW2  572   2.778   3.728   1.446  0.0599 -2.0544 -0.2655
  182SOL     OW  573   0.138   0.417   0.761  0.1276 -1.0809  0.8813
  182SOL    HW1  574   0.179   0.388   0.843 -0.9211  0.4549  2.0187
  182SOL    HW2  575   0.048   0.439   0.786 -0.5825 -1.7107 -0.9589
  183SOL     OW  576   0.899   1.691   1.627 -0.4320  0.1651 -0.6749
  183SOL    HW1  577   0.953   1.725   1.555  0.8561  0.5979  0.4635
  183SOL    HW2  578   0.939   1.607   1.648  1.0352  1.2903  1.3907
  184SOL     OW  579   3.598   0.921   1.622 -0.4413  0.1738 -0.1373
  184SOL    HW1  580   3.512   0.957   1.644 -2.2064 -2.8047 -1.6181
  184SOL    HW2  581   3.632   0.888   1.705 -0.9855  0.7966  0.3484
  185SOL     OW  582   1.164   2.352   2.228  0.2435  0.0429 -0.1643
  185SOL    HW1  583   1.194   2.269   2.190 -1.3414 -1.2940  1.3571
  185SOL    HW2  584   1.131   2.402   2.153  2.4296 -0.0766 -1.2953
  186SOL     OW  585   0.068   2.511   2.343  0.0208  0.0894 -0.1424
  186SOL    HW1  586  -0.011   2.564   2.352 -2.5711 -3.0740 -2.0005
  186SOL    HW2  587   0.107   2.540   2.261 -0.1443  0.5736 -0.0547
  187SOL     OW  588   1.253   3.277   2.394  0.5550  0.5449  0.5306
  187SOL    HW1  589   1.323   3.301   2.333 -0.4024  0.7142 -0.5381
  187SOL    HW2  590   1.244   3.352   2.451  0.8316  0.7677  0.2864
  188SOL     OW  591   3.558   3.907   1.681  0.0419 -0.4446 -0.1849
  188SOL    HW1  592   3.488   3.841   1.683  0.4390 -0.9340 -1.4076
  188SOL    HW2  593   3.515   3.986   1.647 -0.3827 -0.1106  1.0717
  189SOL     OW  594   0.126   1.905   2.732 -0.4138 -0.0586  0.1333
  189SOL    HW1  595   0.150   1.817   2.701 -1.0354 -0.5038  0.8784
  189SOL    HW2  596   0.162   1.964   2.665  0.7189 -0.8216  0.0257
  190SOL     OW  597   0.925   3.646   0.108  0.1108 -0.7832  0.1512
  190SOL    HW1  598   0.851   3.621   0.165  0.5103 -2.0307  0.1488
  190SOL    HW2  599   0.928   3.741   0.114  0.0804 -0.8634  2.1602
  191SOL     OW  600   0.591   2.405   3.168 -0.5355  0.7945 -0.4520
  191SOL    HW1  601   0.556   2.495   3.169 -1.2826  0.6613 -3.6924
  191SOL    HW2  602   0.547   2.363   3.094  1.1051 -1.7387 -0.1156
  192SOL     OW  603   2.715   1.037   3.138 -0.7702 -0.0260  0.0146
  192SOL    HW1  604   2.779   1.084   3.192  0.0934  0.9067 -1.7523
  192SOL    HW2  605   2.765   1.007   3.062 -1.7700 -2.0267  0.0824
  193SOL     OW  606   3.390   2.301   1.485  0.3743  0.6681  0.2317
  193SOL    HW1  607   3.433   2.284   1.569 -1.1335  1.3873  1.1933
  193SOL    HW2  608   3.374   2.395   1.485 -1.3885  0.3966  0.0461
  194SOL     OW  609   1.718   3.025   3.235  0.5329  0.1179  0.6825
  194SOL    HW1  610   1.796   3.056   3.281  1.1066  0.2607 -0.3521
  194SOL    HW2  611   1.751   2.955   3.177  0.5150  2.1665 -2.0080
  195SOL     OW  612   2.318   3.944   2.290  0.4530 -0.0481  0.4979
  195SOL    HW1  613   2.291   4.017   2.235 -0.8318  0.4402  1.7195
  195SOL    HW2  614   2.268   3.869   2.256 -1.1409  0.4688  1.5882
  196SOL     OW  615   0.452   0.132   0.886  0.3268 -0.2131  0.2608
  196SOL    HW1  616   0.452   0.048   0.840  0.2697  0.1709 -0.4504
  196SOL    HW2  617   0.511   0.118   0.961 -0.7112 -1.2871  0.9135
  197SOL     OW  618   2.915   2.439   1.274 -0.2581 -0.0192  0.1097
  197SOL    HW1  619   2.836   2.492   1.265  0.6752  1.6391  1.1793
  197SOL    HW2  620   2.893   2.355   1.233 -2.1973  0.7662 -0.5430
  198SOL     OW  621   2.635   0.816   2.767  0.0172 -0.3325 -0.2117
  198SOL    HW1  622   2.663   0.845   2.853 -0.4499  1.1627 -0.5266
  198SOL    HW2  623   2.714   0.817   2.714 -0.0419  0.8218 -0.3113
  199SOL     OW  624   2.140   4.036   3.168  0.0024  0.0123  0.3599
  199SOL    HW1  625   2.198   3.969   3.205  0.3440  0.1210  0.0219
  199SOL    HW2  626   2.067   3.986   3.132  0.2554 -0.1811  0.1128
  200SOL     OW  627   0.665   0.941   2.779 -0.5374  0.6760  0.6996
  200SOL    HW1  628   0.608   0.869   2.805 -0.6636  0.1966 -0.8027
  200SOL    HW2  629   0.687   0.923   2.687  1.0451  1.4990  0.8772
  201SOL     OW  630   2.448   0.067   0.161 -0.0041  0.2034  0.3950
  201SOL    HW1  631   2.449   0.023   0.076  1.5284  0.6089  0.1679
  201SOL    HW2  632   2.375   0.026   0.209 -2.4828  1.6362 -1.9144
  202SOL     OW  633   0.070   3.886   3.077 -0.3901 -0.0556 -0.1170
  202SOL    HW1  634   0.039   3.815   3.133 -0.2139 -0.6190 -0.7262
  202SOL    HW2  635   0.081   3.846   2.991  1.8359  0.1646  0.0124
  203SOL     OW  636   4.338   3.191   0.651  0.7963 -0.0115  0.3879
  203SOL    HW1  637   4.255   3.144   0.645  0.7891 -0.2304  1.8472
  203SOL    HW2  638   4.318   3.279   0.618  0.2158 -0.3166 -0.0962
  204SOL     OW  639   2.230   2.498   2.321  0.3359 -0.0780  0.1195
  204SOL    HW1  640   2.207   2.410   2.288  1.0139 -0.0329 -0.5171
  204SOL    HW2  641   2.314   2.485   2.365 -0.7824 -0.2292  2.3382
  205SOL     OW  642   0.800   2.245   0.892 -0.7553 -0.3687 -0.1979
  205SOL    HW1  643   0.859   2.169   0.891 -0.4033 -0.1126 -1.4612
  205SOL    HW2  644   0.768   2.251   0.801 -2.0317  0.0358  0.2572
  206SOL     OW  645   3.606   3.905   1.013  0.5153  0.4665  0.5669
  206SOL    HW1  646   3.659   3.913   1.092  1.0771 -0.5827  0.3127
  206SOL    HW2  647   3.529   3.958   1.030  0.9768  0.8382  1.5254
  207SOL     OW  648   3.569   1.630   2.164 -0.2230 -0.2247 -0.2621
  207SOL    HW1  649   3.564   1.725   2.174 -0.2922 -0.3446  1.1331
  207SOL    HW2  650   3.546   1.596   2.251 -0.6574 -1.5324 -0.8620
  208SOL     OW  651   3.971   2.434   0.413  0.6523  0.4705 -0.0519
  208SOL    HW1  652   4.051   2.391   0.384  0.7896  0.7749 -0.1377
  208SOL    HW2  653   3.918   2.364   0.451  0.7154  0.1656 -0.5187
  209SOL     OW  654   3.330   3.201   2.993  0.5230  0.2920 -0.7843
  209SOL    HW1  655   3.425   3.210   3.002  0.3209  0.8657  1.2124
  209SOL    HW2  656   3.305   3.272   2.934  1.1603  1.3449  0.1556
  210SOL     OW  657   3.068   2.128   1.116 -0.1194 -0.1864 -0.5295
  210SOL    HW1  658   3.003   2.134   1.187  1.1795  2.0759  0.5629
  210SOL    HW2  659   3.128   2.059   1.145  0.5746  0.9234  0.7850
  211SOL     OW  660   4.330   1.206   0.152  0.8054 -0.6729  0.0802
  211SOL    HW1  661   4.367   1.202   0.064  0.5078  0.9264 -0.1471
  211SOL    HW2  662   4.405   1.218   0.210  0.8236  0.6734 -0.2005
  212SOL     OW  663   0.231   3.669   1.080 -0.0530 -0.1131  0.0824
  212SOL    HW1  664   0.207   3.576   1.074 -2.0219  0.3208  0.5056
  212SOL    HW2  665   0.319   3.673   1.042 -1.5086 -1.5279 -3.9749
  213SOL     OW  666   2.346   3.251   3.040  0.5458 -0.5192  0.2736
  213SOL    HW1  667   2.360   3.171   2.989  1.3792 -0.2571  0.0614
  213SOL    HW2  668   2.423   3.304   3.021  1.8193 -1.1243  3.1826
  214SOL     OW  669   2.189   3.031   1.841 -0.3108 -0.4982  0.0345
  214SOL    HW1  670   2.214   2.942   1.817 -0.9745 -0.6426 -0.1297
  214SOL    HW2  671   2.272   3.076   1.856  0.0165 -1.4967  1.4364
  215SOL     OW  672   2.974   2.480   3.128  0.4817  0.3943 -0.0988
  215SOL    HW1  673   3.025   2.451   3.052  1.9687 -1.3707  1.4428
  215SOL    HW2  674   2.946   2.568   3.106  2.1661  0.5241 -2.0771
  216SOL     OW  675   1.498   1.957   2.408 -0.6473 -0.0635 -0.0380
  216SOL    HW1  676   1.549   1.973   2.488 -1.1934  0.2010  0.2557
  216SOL    HW2  677   1.560   1.974   2.337  0.0145 -0.8473  0.3231
  217SOL     OW  678   0.178   2.042   1.176  0.7669  0.1489 -0.6688
  217SOL    HW1  679   0.229   2.014   1.100  0.0167 -3.1219 -0.1117
  217SOL    HW2  680   0.237   2.028   1.250  0.6161  0.9123 -0.3911
  218SOL     OW  681   0.745   0.332   2.058 -0.0312  0.0440  0.1719
  218SOL    HW1  682   0.836   0.311   2.036 -0.0536 -0.6511  0.6925
  218SOL    HW2  683   0.715   0.256   2.108 -0.7967  0.4172  0.2877
  219SOL     OW  684   0.499   0.718   2.819 -0.6618 -0.1868  0.1381
  219SOL    HW1  685   0.433   0.657   2.851 -2.1006  0.3133 -1.6404
  219SOL    HW2  686   0.563   0.664   2.773 -2.3149 -0.4083 -2.0689
  220SOL     OW  687   3.442   1.323   3.008 -0.2987 -0.2020 -0.1424
  220SOL    HW1  688   3.502   1.270   3.060 -0.0137 -1.0884 -1.3190
  220SOL    HW2  689   3.438   1.278   2.923 -1.4295  0.6942 -0.5962
  221SOL     OW  690   1.185   3.523   2.578  0.6348 -0.1934  0.0566
  221SOL    HW1  691   1.095   3.553   2.566  0.6988 -0.4149 -1.0766
  221SOL    HW2  692   1.183   3.471   2.658  0.0103  0.7980  0.6958
  222SOL     OW  693   3.116   0.904   1.528  0.6219  0.1322 -0.0116
  222SOL    HW1  694   3.032   0.912   1.573  0.7779  2.0427  0.0509
  222SOL    HW2  695   3.093   0.898   1.435  0.3620 -1.8783  0.1567
  223SOL     OW  696   3.135   4.388   0.609  0.4770 -0.9032  0.3423
  223SOL    HW1  697   3.190   4.380   0.687 -0.5801  1.4899  1.4220
  223SOL    HW2  698   3.194   4.418   0.540  0.7053  1.0289  1.3269
  224SOL     OW  699   1.934   3.849   3.097  0.1106 -0.2385  0.2721
  224SOL    HW1  700   1.891   3.880   3.177  0.9672 -0.1411  0.7076
  224SOL    HW2  701   1.863   3.844   3.032 -0.8031 -1.3030  1.3019
  225SOL     OW  702   1.776   3.700   0.735 -0.7973 -0.0874 -0.4590
  225SOL    HW1  703   1.767   3.620   0.788 -1.1071  0.3946  0.2347
  225SOL    HW2  704   1.718   3.763   0.778  1.5850  1.4176  0.7742
  226SOL     OW  705   1.217   1.572   2.195 -0.0068  0.6271  0.3105
  226SOL    HW1  706   1.253   1.492   2.233 -1.3826  0.3500  1.1146
  226SOL    HW2  707   1.263   1.643   2.238 -0.5169  0.2880  1.4502
  227SOL     OW  708   2.263   1.424   1.585 -0.2643 -0.1628 -0.0974
  227SOL    HW1  709   2.297   1.482   1.653 -1.0430 -0.7235  0.7913
  227SOL    HW2  710   2.169   1.439   1.585 -0.4276 -1.1441 -0.1159
  228SOL     OW  711   3.402   3.559   2.987  0.2313  0.2222 -0.1431
  228SOL    HW1  712   3.449   3.505   3.051  1.4069  0.3291 -0.9043
  228SOL    HW2  713   3.379   3.498   2.917  1.6912  0.6967 -1.0772
  229SOL     OW  714   2.004   1.495   1.680 -0.4021 -0.1357  0.4967
  229SOL    HW1  715   1.995   1.537   1.765  0.6457 -1.7203  1.4561
  229SOL    HW2  716   1.957   1.412   1.689 -0.3046 -0.3069 -0.4795
  230SOL     OW  717   1.141   3.357   2.804  0.0051  0.4901 -0.1380
  230SOL    HW1  718   1.138   3.451   2.823 -0.7105  0.2995  0.7321
  230SOL    HW2  719   1.232   3.332   2.824  0.4000  1.1329 -1.0848
  231SOL     OW  720   0.473   3.399   0.257 -0.9719 -0.0176  0.2546
  231SOL    HW1  721   0.478   3.427   0.166 -0.6311 -0.6843  0.0595
  231SOL    HW2  722   0.483   3.304   0.254  1.3507  0.1308  1.1517
  232SOL     OW  723   4.166   0.933   2.153  0.5455  0.0375  0.1321
  232SOL    HW1  724   4.183   0.885   2.072  1.1912 -0.3585  0.5007
  232SOL    HW2  725   4.232   1.002   2.155  1.4841 -0.8582  1.0405
  233SOL     OW  726   1.711   0.920   3.039  0.2887 -0.3211 -0.9056
  233SOL    HW1  727   1.648   0.978   2.996  0.9630  1.1914  0.0544
  233SOL    HW2  728   1.794   0.937   2.994  1.1687  1.8309  1.3208
  234SOL     OW  729   0.182   2.354   2.519  0.3962  0.3829  0.3989
  234SOL    HW1  730   0.142   2.425   2.469 -2.6820  0.2799  2.4825
  234SOL    HW2  731   0.274   2.357   2.494 -0.1983  2.9753 -2.0386
  235SOL     OW  732   1.038   2.305   0.166  0.5226  0.4275 -0.4301
  235SOL    HW1  733   1.011   2.390   0.202 -1.3391 -0.6707  0.9359
  235SOL    HW2  734   0.972   2.287   0.099  1.0299  0.1333 -0.8528
  236SOL     OW  735   3.883   0.228   1.251 -0.1006  0.1623  0.4018
  236SOL    HW1  736   3.855   0.173   1.179  0.6552 -0.1195  0.3110
  236SOL    HW2  737   3.957   0.181   1.290 -0.4406  0.3522  1.3064
  237SOL     OW  738   1.685   3.277   1.189  0.4710  0.4807 -0.2923
  237SOL    HW1  739   1.734   3.339   1.135 -0.4465  1.2759 -0.2372
  237SOL    HW2  740   1.713   3.191   1.158 -0.9806  0.8634 -3.0187
  238SOL     OW  741   0.846   3.735   1.284  0.4939  0.3331  0.2370
  238SOL    HW1  742   0.887   3.700   1.364 -0.2484 -0.4689  0.2751
  238SOL    HW2  743   0.756   3.756   1.310 -0.3617 -1.7438 -0.8329
  239SOL     OW  744   1.358   1.034   1.937 -0.0361 -0.8004  0.2437
  239SOL    HW1  745   1.362   0.981   1.858  1.8674  0.9636 -0.9317
  239SOL    HW2  746   1.433   1.004   1.989 -0.6571 -1.2130  0.9214
  240SOL     OW  747   2.477   1.563   0.666  0.0135  0.6787 -0.0662
  240SOL    HW1  748   2.448   1.480   0.703  1.5119  0.7128  1.3374
  240SOL    HW2  749   2.435   1.629   0.721 -3.0654  1.0621 -2.5782
  241SOL     OW  750   0.742   0.427   1.803  0.0208 -0.2512  0.4469
  241SOL    HW1  751   0.723   0.392   1.891 -1.9814 -1.7807 -0.5031
  241SOL    HW2  752   0.771   0.351   1.753  0.5443  0.4852 -0.3933
  242SOL     OW  753   4.126   3.942   1.448  0.2642 -0.1828 -0.2258
  242SOL    HW1  754   4.161   3.856   1.424  2.4809  0.9522 -1.3697
  242SOL    HW2  755   4.093   3.978   1.365  0.4520  0.5423  0.0097
  243SOL     OW  756   4.186   1.959   2.812 -0.8639 -0.0775 -0.3654
  243SOL    HW1  757   4.134   2.036   2.836 -1.9947 -0.8903 -0.1042
  243SOL    HW2  758   4.123   1.901   2.769 -0.2779 -1.2718  0.3334
  244SOL     OW  759   0.741   0.823   1.618 -0.2062  0.0730 -0.3659
  244SOL    HW1  760   0.704   0.781   1.696 -0.7103  0.1598 -0.5550
  244SOL    HW2  761   0.759   0.913   1.647  0.1442 -0.0540 -0.1858
  245SOL     OW  762   4.114   3.997   2.778 -0.2701 -0.1279  0.1300
  245SOL    HW1  763   4.035   4.024   2.825 -0.1814 -0.7782  0.6707
  245SOL    HW2  764   4.140   3.915   2.820  0.5083 -0.0907 -0.2593
  246SOL     OW  765   0.618   2.208   1.822  0.0229  0.1373 -0.1623
  246SOL    HW1  766   0.641   2.119   1.796 -2.5303 -0.1501 -1.8188
  246SOL    HW2  767   0.602   2.254   1.740  0.1362  1.7994  0.7007
  247SOL     OW  768   4.368   0.586   0.793 -0.3995 -0.3599 -0.3026
  247SOL    HW1  769   4.286   0.605   0.746  0.1047  1.4021 -0.5373
  247SOL    HW2  770   4.371   0.651   0.863 -0.4862 -2.1293  1.4328
  248SOL     OW  771   4.100   0.483   3.255 -0.0126 -0.0652 -0.2795
  248SOL    HW1  772   4.182   0.487   3.304  0.6969  1.4155 -1.4893
  248SOL    HW2  773   4.045   0.551   3.294 -0.2193 -0.2626 -0.2251
  249SOL     OW  774   3.155   4.319   2.448 -0.2262 -0.6294  0.1034
  249SOL    HW1  775   3.120   4.266   2.519 -1.0138  0.6303  0.6955
  249SOL    HW2  776   3.127   4.273   2.368 -2.9655  0.0604  0.5407
  250SOL     OW  777   1.573   2.136   0.570  0.2574  0.5688 -0.1575
  250SOL    HW1  778   1.653   2.148   0.518 -0.2352 -1.2229 -1.4640
  250SOL    HW2  779   1.509   2.194   0.530  0.1042 -0.2229 -1.1083
  251SOL     OW  780   2.868   4.248   1.503  0.7486 -0.3207 -0.0107
  251SOL    HW1  781   2.886   4.305   1.577 -1.8558 -0.7698  1.0848
  251SOL    HW2  782   2.813   4.300   1.445 -0.8528 -1.3252  0.5374
  252SOL     OW  783   3.115   2.151   2.385 -0.5011 -0.2627  0.5507
  252SOL    HW1  784   3.172   2.135   2.310  0.4058  1.3453  0.8375
  252SOL    HW2  785   3.082   2.240   2.371 -1.1851 -0.3517  1.5027
  253SOL     OW  786   4.269   2.694   2.328 -0.2205  0.3235 -0.1704
  253SOL    HW1  787   4.268   2.787   2.347 -0.7526  0.8668 -2.5107
  253SOL    HW2  788   4.220   2.686   2.247 -1.5208 -2.2055  0.7531
  254SOL     OW  789   2.760   3.750   0.280  0.2887 -0.1116  0.7021
  254SOL    HW1  790   2.705   3.737   0.203  2.1506 -0.5420 -0.6132
  254SOL    HW2  791   2.765   3.846   0.289 -1.0508 -0.0613  1.1661
  255SOL     OW  792   1.938   2.856   2.137 -0.2269 -0.0381 -0.4241
  255SOL    HW1  793   2.019   2.813   2.166 -1.3246 -1.4033  0.7314
  255SOL    HW2  794   1.917   2.811   2.054  1.0313  1.4637 -1.6263
  256SOL     OW  795   3.097   0.665   2.482  0.0851  0.0546 -0.2398
  256SOL    HW1  796   3.021   0.690   2.534  1.0958  0.5347  1.0392
  256SOL    HW2  797   3.059   0.618   2.407 -1.5291  1.0925 -0.1439
  257SOL     OW  798   3.047   1.996   0.877  0.3046  0.0952 -0.3072
  257SOL    HW1  799   3.058   1.907   0.911 -1.0217  0.3935  0.9855
  257SOL    HW2  800   3.041   2.051   0.955  1.7197  1.4251 -1.0918
  258SOL     OW  801   4.409   4.095   1.812 -0.1268  0.3305 -0.1359
  258SOL    HW1  802   4.493   4.115   1.770 -0.1763 -0.0502 -0.4112
  258SOL    HW2  803   4.405   4.000   1.813 -0.2980  0.3428  0.3926
  259SOL     OW  804   2.372   0.350   2.505  0.1062 -0.2539 -0.0377
  259SOL    HW1  805   2.388   0.439   2.537 -0.1556  0.0945 -0.8444
  259SOL    HW2  806   2.303   0.315   2.562  0.9341 -0.3310  0.9492
  260SOL     OW  807   3.327   1.427   1.891  0.0099 -0.1876  0.3730
  260SOL    HW1  808   3.273   1.437   1.813  0.6459  2.3800  0.1989
  260SOL    HW2  809   3.264   1.423   1.963 -0.5734 -2.4826 -0.1917
  261SOL     OW  810   0.954   3.128   1.122  0.0360  0.2523  0.7585
  261SOL    HW1  811   0.864   3.159   1.137  0.1567  0.8694  0.2605
  261SOL    HW2  812   0.963   3.123   1.027 -0.1696 -1.9773  0.8017
  262SOL     OW  813   0.165   1.585   2.946 -0.3957  0.2452  0.5007
  262SOL    HW1  814   0.250   1.566   2.987 -1.2098 -2.3276  1.1322
  262SOL    HW2  815   0.184   1.589   2.853  0.5784  0.7845  0.7058
  263SOL     OW  816   4.153   3.010   0.404  0.5051 -0.2556 -0.5716
  263SOL    HW1  817   4.106   3.092   0.391  1.3105  0.4875  0.8861
  263SOL    HW2  818   4.085   2.942   0.401 -0.0896  0.3683 -2.4014
  264SOL     OW  819   2.574   3.471   2.755  0.4439  0.0392  0.2120
  264SOL    HW1  820   2.538   3.477   2.666 -1.3516  2.4958  0.9901
  264SOL    HW2  821   2.665   3.496   2.745  0.3712 -0.0998 -1.0055
  265SOL     OW  822   0.435   0.137   3.154  0.8561  0.0581 -0.3959
  265SOL    HW1  823   0.346   0.148   3.189  0.7852  1.0843 -0.8725
  265SOL    HW2  824   0.486   0.206   3.197  1.3044 -0.1812 -0.5400
  266SOL     OW  825   4.313   1.095   0.498 -0.3975 -0.1346  0.2850
  266SOL    HW1  826   4.245   1.044   0.454  0.3499 -0.6378 -0.2963
  266SOL    HW2  827   4.319   1.057   0.586 -1.2436  0.2752  0.5364
  267SOL     OW  828   4.080   0.431   1.556 -0.1449 -0.3378  0.7678
  267SOL    HW1  829   4.096   0.423   1.650  0.5800 -0.5913  0.6301
  267SOL    HW2  830   4.126   0.510   1.531 -1.3270  0.3943  0.8260
  268SOL     OW  831   2.885   1.798   2.786  0.2897  0.2060 -0.2374
  268SOL    HW1  832   2.920   1.853   2.856  1.9633  1.1945 -1.7505
  268SOL    HW2  833   2.963   1.757   2.748 -0.5664 -0.2598 -1.5367
  269SOL     OW  834   3.157   2.080   0.601  0.1762  0.2633  0.4388
  269SOL    HW1  835   3.078   2.056   0.551  0.7532 -0.8299  0.0106
  269SOL    HW2  836   3.150   2.030   0.682  0.0746  0.7254  0.7153
  270SOL     OW  837   2.974   2.857   0.501 -0.1894  0.0201  0.3438
  270SOL    HW1  838   3.036   2.906   0.448  0.4601 -2.6604 -1.5944
  270SOL    HW2  839   3.028   2.798   0.554 -0.9851 -1.3077 -0.2656
  271SOL     OW  840   2.062   3.869   1.251 -0.4338 -0.5956 -0.2041
  271SOL    HW1  841   2.082   3.960   1.229  0.9601 -0.7123  0.5061
  271SOL    HW2  842   2.044   3.828   1.166  0.2377  0.0384 -0.6712
  272SOL     OW  843   2.954   1.587   1.794 -0.0587  0.0294  0.2708
  272SOL    HW1  844   2.911   1.564   1.876 -0.0348  0.4420  0.4030
  272SOL    HW2  845   2.959   1.683   1.796 -1.1397  0.1281 -0.7516
  273SOL     OW  846   2.732   0.251   2.949 -0.0707 -0.3388  0.0723
  273SOL    HW1  847   2.636   0.242   2.947  0.0746 -2.2520 -0.1585
  273SOL    HW2  848   2.752   0.271   3.041 -0.7423  1.3556 -0.1050
  274SOL     OW  849   0.343   3.845   2.934  0.6140 -1.3158 -0.2854
  274SOL    HW1  850   0.339   3.907   2.862  1.2697 -2.1584 -1.0746
  274SOL    HW2  851   0.268   3.787   2.921 -1.4355  0.6769  1.8095
  275SOL     OW  852   3.367   3.025   1.380 -0.6442  0.1955  0.6677
  275SOL    HW1  853   3.286   2.979   1.358 -0.3758  0.0913 -0.1247
  275SOL    HW2  854   3.337   3.104   1.425 -1.2134  0.3904 -0.0327
  276SOL     OW  855   2.968   2.836   1.097 -0.8612  0.0270 -0.2451
  276SOL    HW1  856   3.004   2.755   1.061 -0.2614  0.1419  0.0842
  276SOL    HW2  857   3.016   2.906   1.054 -1.9351  0.2499 -1.1281
  277SOL     OW  858   0.552   4.216   3.189 -0.2056 -0.1360  0.5758
  277SOL    HW1  859   0.495   4.257   3.124  0.4620 -0.0048  0.0722
  277SOL    HW2  860   0.632   4.268   3.187  0.8804 -1.7973 -0.4623
  278SOL     OW  861   2.377   3.495   2.540  0.2796 -0.0367  0.0222
  278SOL    HW1  862   2.316   3.444   2.592  1.4425 -1.3565  0.1363
  278SOL    HW2  863   2.328   3.574   2.517 -2.3492 -2.0621 -1.9366
  279SOL     OW  864   1.280   2.112   2.151 -0.3594 -0.9432 -0.3240
  279SOL    HW1  865   1.256   2.029   2.109  1.6734 -1.5418 -0.4117
  279SOL    HW2  866   1.279   2.092   2.244  1.0746 -1.3948 -0.3766
  280SOL     OW  867   3.045   3.242   0.577 -0.5990 -0.6752  0.3491
  280SOL    HW1  868   2.962   3.207   0.611 -0.8796 -0.8146 -0.4772
  280SOL    HW2  869   3.027   3.334   0.559 -0.2035 -0.3795  1.3641
  281SOL     OW  870   4.397   4.033   2.455  0.1212 -0.2006 -0.3098
  281SOL    HW1  871   4.432   4.013   2.368 -0.7500 -1.4746 -0.3897
  281SOL    HW2  872   4.334   4.103   2.440  0.9071  0.4929 -0.4928
  282SOL     OW  873   1.593   2.466   0.704  0.3949  0.1432  0.3746
  282SOL    HW1  874   1.526   2.422   0.756 -0.4967  0.1187 -0.7709
  282SOL    HW2  875   1.676   2.429   0.735 -0.1749 -0.4917  1.1631
  283SOL     OW  876   1.161   1.105   2.895 -0.4510  0.4791  0.0690
  283SOL    HW1  877   1.103   1.042   2.938 -0.4600  1.3166  1.3379
  283SOL    HW2  878   1.140   1.097   2.802 -0.0805 -1.7456  0.1271
  284SOL     OW  879   0.017   0.256   2.075 -0.2505 -0.1210 -0.3556
  284SOL    HW1  880   0.063   0.184   2.118  0.0212  0.3903  0.2143
  284SOL    HW2  881   0.072   0.332   2.090 -1.4294  0.5642  0.5993
  285SOL     OW  882   0.713   4.030   0.713  0.3255 -0.5506  0.1576
  285SOL    HW1  883   0.777   3.981   0.765  0.2798 -1.3461 -0.4977
  285SOL    HW2  884   0.705   4.114   0.757  0.5816 -1.0485  1.2015
  286SOL     OW  885   1.908   3.968   0.524  0.4583  0.2024 -0.1264
  286SOL    HW1  886   1.913   4.004   0.613  2.4183  0.6078 -0.3536
  286SOL    HW2  887   1.814   3.952   0.510  0.1127  0.0310  2.0350
  287SOL     OW  888   1.726   2.584   1.500  0.4590  0.6742  0.5045
  287SOL    HW1  889   1.664   2.652   1.475  0.5351  0.0485 -1.5258
  287SOL    HW2  890   1.757   2.548   1.417  0.8704 -1.4403  1.5148
  288SOL     OW  891   1.334   3.564   0.914  0.7097  0.3699 -0.2196
  288SOL    HW1  892   1.336   3.539   0.822 -1.1534 -0.8085  0.0048
  288SOL    HW2  893   1.352   3.483   0.961  0.1664  0.6431  0.4710
  289SOL     OW  894   2.723   2.800   2.222  0.2460 -0.9440  0.4104
  289SOL    HW1  895   2.786   2.866   2.196 -1.6854  0.6783 -0.3950
  289SOL    HW2  896   2.751   2.773   2.310  1.3506  0.5865  0.5599
  290SOL     OW  897   4.241   4.360   0.428 -0.1259  0.0977  1.0855
  290SOL    HW1  898   4.334   4.370   0.410 -0.0144  2.3309  2.5277
  290SOL    HW2  899   4.236   4.341   0.522 -1.1248  0.1119  1.0505
  291SOL     OW  900   2.769   3.656   1.607  0.1719  0.5961 -0.0418
  291SOL    HW1  901   2.758   3.715   1.681 -0.5260  0.5579 -0.1033
  291SOL    HW2  902   2.681   3.623   1.590 -0.2898  2.8422 -2.7300
  292SOL     OW  903   3.370   1.943   2.045 -0.0063 -0.4089 -0.0166
  292SOL    HW1  904   3.285   1.924   2.084  0.1516 -2.2318 -0.4371
  292SOL    HW2  905   3.376   2.038   2.043 -2.1142 -0.2373 -0.1609
  293SOL     OW  906   3.639   1.221   1.878  0.7165  0.0952 -0.2399
  293SOL    HW1  907   3.619   1.300   1.929 -0.6302 -0.8371  0.7436
  293SOL    HW2  908   3.734   1.224   1.867  1.0273  0.5666  2.0164
  294SOL     OW  909   2.990   3.834   3.238  0.1460  0.3247 -0.4074
  294SOL    HW1  910   3.064   3.774   3.238  0.3022  0.5120 -0.0424
  294SOL    HW2  911   2.912   3.777   3.241  0.2849  0.0798  3.2979
  295SOL     OW  912   1.930   3.902   2.252 -0.1354 -0.4173  0.3082
  295SOL    HW1  913   2.013   3.887   2.207 -0.0729  0.9160 -0.0648
  295SOL    HW2  914   1.874   3.830   2.222  0.4943 -0.6259 -0.4139
  296SOL     OW  915   2.544   0.966   0.604  0.4778 -0.1663  0.0319
  296SOL    HW1  916   2.480   0.999   0.542  0.6193  0.7360  0.3467
  296SOL    HW2  917   2.568   0.880   0.571  0.2101  0.1097 -0.9008
  297SOL     OW  918   4.195   2.302   0.306  0.9208  0.2451  0.0978
  297SOL    HW1  919   4.175   2.312   0.213  0.3887 -0.4342  0.1320
  297SOL    HW2  920   4.270   2.242   0.307  3.9721  3.6849 -0.0986
  298SOL     OW  921   4.168   3.891   0.224  0.3076 -0.3650  0.8037
  298SOL    HW1  922   4.175   3.946   0.302  1.7280 -1.8429  1.7848
  298SOL    HW2  923   4.255   3.896   0.184 -0.2625 -0.0211 -0.4431
  299SOL     OW  924   3.291   1.082   2.586 -1.1088  0.4241  0.1245
  299SOL    HW1  925   3.356   1.113   2.522 -0.0408 -0.8860  0.5273
  299SOL    HW2  926   3.217   1.054   2.533 -0.5155  0.0041 -0.4986
  300SOL     OW  927   3.110   2.160   0.291  0.6909 -0.1998 -0.3668
  300SOL    HW1  928   3.049   2.114   0.349  2.2070 -2.1241 -0.2047
  300SOL    HW2  929   3.089   2.128   0.203  0.5986  0.1658 -0.4804
  301SOL     OW  930   0.793   1.043   1.781  0.4591 -0.9856  0.2520
  301SOL    HW1  931   0.882   1.023   1.811  0.0136 -0.9945  1.6635
  301SOL    HW2  932   0.745   1.060   1.862 -0.3125  1.1733 -0.6093
  302SOL     OW  933   1.731   2.365   2.003  0.0582  0.6033  0.2085
  302SOL    HW1  934   1.755   2.370   2.096  0.0928  3.1921  0.1489
  302SOL    HW2  935   1.663   2.298   1.999  1.7056 -1.2518  1.6680
  303SOL     OW  936   2.125   3.446   1.737  0.2659 -0.0673  0.1319
  303SOL    HW1  937   2.195   3.510   1.748 -0.9101  0.9772  2.1161
  303SOL    HW2  938   2.125   3.425   1.644  0.9430  2.5583 -0.5266
  304SOL     OW  939   1.683   1.268   1.601  0.4077 -0.0139 -0.1542
  304SOL    HW1  940   1.593   1.236   1.598 -0.0911  1.1535  1.1415
  304SOL    HW2  941   1.693   1.320   1.522  0.3512 -1.0933 -0.8957
  305SOL     OW  942   1.487   3.604   2.864 -0.0845  0.3413  0.1717
  305SOL    HW1  943   1.493   3.571   2.774 -0.3103  2.1301 -0.5421
  305SOL    HW2  944   1.394   3.626   2.874  0.2974  2.1306  0.0636
  306SOL     OW  945   2.663   2.934   0.903 -0.4656  0.5401 -0.2896
  306SOL    HW1  946   2.675   2.918   0.996 -1.0839  1.4808 -0.0364
  306SOL    HW2  947   2.743   2.900   0.862  1.3157  3.0146  0.9053
  307SOL     OW  948   1.243   3.003   0.626  0.6683  0.3038  0.7765
  307SOL    HW1  949   1.271   3.077   0.572  1.9405  0.1066  1.1322
  307SOL    HW2  950   1.227   3.041   0.712 -0.3565  0.4421  0.5369
  308SOL     OW  951   1.283   3.335   0.729  0.0228  0.2645 -0.3174
  308SOL    HW1  952   1.298   3.254   0.779  1.5948  1.6444  1.6313
  308SOL    HW2  953   1.313   3.314   0.640  0.0708 -1.3869  0.0490
  309SOL     OW  954   2.646   2.435   3.133 -0.1910 -0.3595 -0.2321
  309SOL    HW1  955   2.705   2.366   3.164  1.8587  1.2634 -0.3012
  309SOL    HW2  956   2.571   2.431   3.191  0.2400 -2.1272  0.2432
  310SOL     OW  957   3.045   4.156   3.069  0.4198 -0.2320  0.4481
  310SOL    HW1  958   3.042   4.229   3.007 -2.0600  0.4231  1.2134
  310SOL    HW2  959   3.041   4.198   3.155 -1.1571 -1.2100  0.8973
  311SOL     OW  960   0.179   1.138   1.719  0.1183 -0.2301 -0.0499
  311SOL    HW1  961   0.264   1.104   1.692  0.7198  0.7905  0.5053
  311SOL    HW2  962   0.149   1.078   1.787  2.8081  2.1041  3.5487
  312SOL     OW  963   3.361   1.055   0.422 -0.0879  0.0039 -0.2041
  312SOL    HW1  964   3.275   1.063   0.462 -0.2390 -1.0282 -0.3018
  312SOL    HW2  965   3.377   1.141   0.382 -1.3466  0.0097 -0.7348
  313SOL     OW  966   1.286   4.364   3.183 -0.1118  0.0087 -0.2829
  313SOL    HW1  967   1.292   4.445   3.133 -1.1807  0.4847  0.3287
  313SOL    HW2  968   1.270   4.392   3.273 -0.1910 -0.8692 -0.0135
  314SOL     OW  969   0.741   0.982   0.357 -0.4899  0.2036 -0.6311
  314SOL    HW1  970   0.758   1.039   0.432  1.3921 -1.2873  0.1403
  314SOL    HW2  971   0.673   0.922   0.387  2.2483 -2.2982  1.0832
  315SOL     OW  972   0.057   1.959   1.590 -0.2560  0.1497  0.6613
  315SOL    HW1  973   0.027   2.008   1.667  0.8523  0.3456  0.9907
  315SOL    HW2  974   0.080   1.872   1.625 -1.4161 -0.3543  0.2261
  316SOL     OW  975   1.482   3.417   1.339 -0.6009  0.5355  0.1200
  316SOL    HW1  976   1.559   3.362   1.352 -1.3126 -0.4510  0.3403
  316SOL    HW2  977   1.517   3.505   1.324  0.5665  0.0593 -0.0716
  317SOL     OW  978   1.591   0.072   2.499  0.6888 -0.0764  0.0879
  317SOL    HW1  979   1.514   0.023   2.528  1.0219 -0.7018 -0.0604
  317SOL    HW2  980   1.605   0.044   2.409  1.0276  0.1107  0.0792
  318SOL     OW  981   3.799   1.431   2.230 -0.2303  0.2644 -0.0432
  318SOL    HW1  982   3.870   1.477   2.184  0.8106 -1.6582 -0.4764
  318SOL    HW2  983   3.724   1.491   2.224  0.9353  1.7294 -0.8614
  319SOL     OW  984   1.874   0.561   1.909 -0.1762  0.2221 -0.4043
  319SOL    HW1  985   1.906   0.539   1.821 -0.6847  1.4705 -0.9161
  319SOL    HW2  986   1.881   0.479   1.957 -0.7364 -0.7270 -1.8590
  320SOL     OW  987   4.332   1.689   2.930  0.1609 -0.0025  0.2872
  320SOL    HW1  988   4.404   1.631   2.953  0.5090  0.5433  0.5868
  320SOL    HW2  989   4.329   1.688   2.834  1.7617  1.3972  0.1705
  321SOL     OW  990   0.598   1.869   2.683 -0.4296 -0.0878  0.0339
  321SOL    HW1  991   0.624   1.778   2.674 -0.3927  0.0006 -0.9481
  321SOL    HW2  992   0.665   1.918   2.635 -2.4777  0.1171 -2.9102
  322SOL     OW  993   2.350   2.617   3.193 -0.4890 -0.7091 -0.0042
  322SOL    HW1  994   2.380   2.532   3.227 -1.1660 -0.9526 -0.0007
  322SOL    HW2  995   2.274   2.639   3.246 -1.7564 -1.2338 -1.4969
  323SOL     OW  996   1.652   3.072   2.023  0.0229  0.1175  0.2788
  323SOL    HW1  997   1.614   3.010   2.085  0.5207  0.7306  1.2332
  323SOL    HW2  998   1.622   3.157   2.053  0.5843  0.4574 -0.1034
  324SOL     OW  999   1.450   0.831   1.762  0.8211 -0.0291 -0.8138
  324SOL    HW1 1000   1.492   0.861   1.681  0.4923 -0.8401 -1.3024
  324SOL    HW2 1001   1.510   0.859   1.832  1.9956 -0.8356 -1.4595
  325SOL     OW 1002   3.528   4.306   2.222  0.1305 -0.5842 -0.2989
  325SOL    HW1 1003   3.622   4.290   2.213  0.6697  1.1913  1.4828
  325SOL    HW2 1004   3.510   4.377   2.160  0.5701  0.8826  1.1834
  326SOL     OW 1005   0.161   4.215   1.244 -0.2663  0.1017 -0.3167
  326SOL    HW1 1006   0.147   4.245   1.154 -0.1421  0.8869 -0.0819
  326SOL    HW2 1007   0.082   4.241   1.291  0.8951  2.4857  0.4879
  327SOL     OW 1008   3.105   2.509   1.946  0.3871 -0.2319  0.3555
  327SOL    HW1 1009   3.051   2.561   2.006 -1.4204  0.0398 -1.4359
  327SOL    HW2 1010   3.067   2.524   1.860  1.7195 -2.1525 -0.6252
  328SOL     OW 1011   2.438   2.675   2.949 -0.0534 -0.3029 -0.2334
  328SOL    HW1 1012   2.395   2.655   3.032 -0.0472 -0.4557 -0.2680
  328SOL    HW2 1013   2.376   2.648   2.882 -0.6460  1.0897 -0.2717
  329SOL     OW 1014   1.179   3.845   2.112 -0.4994  0.5790 -0.1210
  329SOL    HW1 1015   1.232   3.855   2.032 -1.9621  0.9193 -1.0806
  329SOL    HW2 1016   1.208   3.762   2.150  0.3149  0.4778 -0.9278
  330SOL     OW 1017   1.828   0.201   0.389  0.1703  0.2672  0.3481
  330SOL    HW1 1018   1.828   0.279   0.334  1.1122 -1.2706 -2.0093
  330SOL    HW2 1019   1.918   0.192   0.419  0.1081 -0.0205  0.4526
  331SOL     OW 1020   2.574   0.102   1.915 -0.2839  0.3436  0.3071
  331SOL    HW1 1021   2.640   0.069   1.975 -1.1775 -1.7352  0.2120
  331SOL    HW2 1022   2.600   0.193   1.898  1.7638 -0.0139  1.2987
  332SOL     OW 1023   0.271   2.261   0.697 -0.4278  0.3559 -0.0796
  332SOL    HW1 1024   0.266   2.288   0.789 -0.4548  1.2299 -0.3268
  332SOL    HW2 1025   0.181   2.240   0.672 -0.3763 -0.1880  0.1748
  333SOL     OW 1026   2.933   3.024   1.404 -0.3053  0.7361 -0.8922
  333SOL    HW1 1027   2.891   2.988   1.482  2.0449 -0.2143  0.0162
  333SOL    HW2 1028   2.890   3.108   1.390 -0.8313  0.9044  1.4071
  334SOL     OW 1029   2.435   1.861   2.081  0.3081  0.6381  0.0551
  334SOL    HW1 1030   2.341   1.856   2.068  0.5377  1.5902 -2.4006
  334SOL    HW2 1031   2.473   1.808   2.011  1.6380 -0.0019  1.1843
  335SOL     OW 1032   1.560   1.952   0.242 -0.2914 -0.3924 -0.1188
  335SOL    HW1 1033   1.515   1.956   0.326 -0.5791 -0.5775 -0.2641
  335SOL    HW2 1034   1.567   2.044   0.215  0.6210 -0.2551  0.5335
  336SOL     OW 1035   2.783   0.901   0.152 -0.8018 -0.3360  0.2393
  336SOL    HW1 1036   2.769   0.885   0.059 -0.2690  0.0013  0.0972
  336SOL    HW2 1037   2.831   0.824   0.183  0.8693  0.4705 -0.2259
  337SOL     OW 1038   0.147   3.307   2.989 -0.4593 -0.2363  0.0793
  337SOL    HW1 1039   0.077   3.245   2.970  0.2168 -1.0769  0.2562
  337SOL    HW2 1040   0.109   3.368   3.052 -0.7151 -1.3263  1.0018
  338SOL     OW 1041   0.899   1.399   0.653  0.1039  0.5476 -0.1150
  338SOL    HW1 1042   0.981   1.351   0.667  0.1498  0.9292  1.0226
  338SOL    HW2 1043   0.865   1.416   0.741 -1.1188  0.5441 -0.5645
  339SOL     OW 1044   3.808   0.498   2.252  0.4581 -0.0619  0.3975
  339SOL    HW1 1045   3.828   0.454   2.335 -0.8698  0.9092  1.2785
  339SOL    HW2 1046   3.864   0.576   2.253 -0.5315  0.6723  1.0730
  340SOL     OW 1047   2.548   3.141   0.071  0.0110 -0.0582 -0.3516
  340SOL    HW1 1048   2.630   3.188   0.056  2.6628 -3.9048  0.7047
  340SOL    HW2 1049   2.525   3.105  -0.014 -0.4169  0.7404 -0.5795
  341SOL     OW 1050   3.545   0.804   3.080  0.1790  0.0959  0.0800
  341SOL    HW1 1051   3.577   0.838   3.164  1.1811 -1.3279  0.3195
  341SOL    HW2 1052   3.517   0.714   3.100 -1.0883  0.2661 -0.7996
  342SOL     OW 1053   1.113   2.444   1.142  0.0923  0.1688  0.0623
  342SOL    HW1 1054   1.140   2.530   1.174  0.5340  0.4941 -1.1163
  342SOL    HW2 1055   1.183   2.385   1.170 -0.8097 -0.0636  1.9411
  343SOL     OW 1056   0.263   0.058   0.473 -0.0829  0.1680  0.2793
  343SOL    HW1 1057   0.320  -0.011   0.440 -0.2450  0.1840 -0.0397
  343SOL    HW2 1058   0.312   0.098   0.544 -1.1246 -2.1932  2.5267
  344SOL     OW 1059   0.530   4.152   2.740 -0.3614  0.4567  0.2350
  344SOL    HW1 1060   0.480   4.075   2.714 -1.8545  1.3599  0.3525
  344SOL    HW2 1061   0.621   4.121   2.744 -0.9445 -1.3327  0.4718
  345SOL     OW 1062   1.570   0.300   2.688 -0.2668  0.0613 -0.1044
  345SOL    HW1 1063   1.565   0.228   2.625  1.2275 -0.9472  0.8731
  345SOL    HW2 1064   1.626   0.365   2.645  0.3981 -0.4344  0.0060
  346SOL     OW 1065   1.606   0.687   0.609  0.0866 -0.3077  0.2053
  346SOL    HW1 1066   1.577   0.681   0.519  1.1966  0.2051 -0.2123
  346SOL    HW2 1067   1.533   0.654   0.661  0.7733 -4.3913 -1.0568
  347SOL     OW 1068   1.086   3.922   0.551 -0.6616  0.1654 -0.0793
  347SOL    HW1 1069   1.102   3.875   0.469 -3.1652 -0.2069 -0.4460
  347SOL    HW2 1070   1.041   4.002   0.524 -0.1418  0.7861  0.8450
  348SOL     OW 1071   2.732   0.307   0.524  0.0757 -0.1260 -0.2259
  348SOL    HW1 1072   2.652   0.317   0.576 -1.2910 -0.6263 -2.1424
  348SOL    HW2 1073   2.710   0.240   0.459  1.6876  0.5226 -1.5044
  349SOL     OW 1074   1.650   2.934   1.781 -0.7223 -0.5857  0.1240
  349SOL    HW1 1075   1.741   2.951   1.756 -1.0215 -0.6664 -1.1088
  349SOL    HW2 1076   1.634   2.993   1.855 -0.8490  2.5406 -2.1779
  350SOL     OW 1077   1.434   1.036   2.256  0.4503  0.4526  0.2474
  350SOL    HW1 1078   1.389   1.004   2.334 -0.8125 -0.7723 -0.9063
  350SOL    HW2 1079   1.493   0.965   2.231  2.5671  1.7585  1.3279
  351SOL     OW 1080   2.236   2.981   1.450  0.2382 -0.1338 -0.0400
  351SOL    HW1 1081   2.170   3.035   1.406  1.1902 -0.0520 -1.4560
  351SOL    HW2 1082   2.188   2.904   1.482 -0.6088  0.1269 -0.6582
  352SOL     OW 1083   3.973   2.589   2.254  0.3178 -0.5409  0.3228
  352SOL    HW1 1084   3.953   2.555   2.167  0.2292 -1.7599  0.8028
  352SOL    HW2 1085   4.050   2.539   2.283  0.0514 -0.4978  1.1439
  353SOL     OW 1086   1.874   0.448   0.252 -0.4133 -0.0843 -0.0643
  353SOL    HW1 1087   1.963   0.449   0.287 -0.6787 -0.0628  0.6261
  353SOL    HW2 1088   1.872   0.521   0.190  0.3605 -0.7468 -0.8997
  354SOL     OW 1089   1.597   1.036   0.131 -0.2350 -0.2405 -0.3145
  354SOL    HW1 1090   1.639   1.033   0.217  0.9742 -1.4818 -0.8921
  354SOL    HW2 1091   1.670   1.030   0.069 -1.0390  1.1993 -1.4477
  355SOL     OW 1092   2.413   1.060   0.388 -0.0334  0.2646 -0.4112
  355SOL    HW1 1093   2.507   1.076   0.380 -0.0425  1.4871  1.2462
  355SOL    HW2 1094   2.393   0.994   0.322  2.1678 -0.7522 -0.1264
  356SOL     OW 1095   1.977   0.382   2.595 -0.5974  0.0940  0.6475
  356SOL    HW1 1096   2.055   0.329   2.605 -1.7975 -1.3416  3.3991
  356SOL    HW2 1097   1.924   0.335   2.531 -0.3947 -0.4485  0.8725
  357SOL     OW 1098   0.443   0.795   2.031  0.7032  0.5880 -0.3591
  357SOL    HW1 1099   0.496   0.766   1.957 -0.3433  1.6436 -1.5575
  357SOL    HW2 1100   0.469   0.737   2.103  2.8032  0.4895 -1.1369
  358SOL     OW 1101   1.283   0.137   1.187  0.5107  0.2900  0.0577
  358SOL    HW1 1102   1.349   0.195   1.226 -0.9982  1.4259  1.0573
  358SOL    HW2 1103   1.209   0.195   1.168 -1.5398 -1.4283  2.1663
  359SOL     OW 1104   3.767   4.380   0.791  0.3555 -0.2707  0.1249
  359SOL    HW1 1105   3.806   4.355   0.875 -0.3158  2.0911  1.2297
  359SOL    HW2 1106   3.704   4.311   0.772  1.4987 -1.5487  0.8611
  360SOL     OW 1107   0.646   4.333   1.303 -0.2927 -0.0712  0.7802
  360SOL    HW1 1108   0.577   4.282   1.260 -0.6033 -0.3124  1.5513
  360SOL    HW2 1109   0.648   4.300   1.393 -0.4552  1.2300  1.2852
  361SOL     OW 1110   3.155   2.849   1.359 -0.4685  0.2190  0.3319
  361SOL    HW1 1111   3.155   2.774   1.419 -1.1622 -1.3155 -1.4816
  361SOL    HW2 1112   3.067   2.886   1.367 -1.4730 -1.5832 -1.5346
  362SOL     OW 1113   0.444   1.308   1.408 -0.1730  0.4651 -0.2893
  362SOL    HW1 1114   0.468   1.217   1.387 -0.6328  0.2220  0.2293
  362SOL    HW2 1115   0.430   1.308   1.502 -0.2748  1.0578 -0.3001
  363SOL     OW 1116   1.729   3.652   2.307 -0.1234 -0.3508 -0.0275
  363SOL    HW1 1117   1.734   3.679   2.399 -0.9795 -0.6200  0.1092
  363SOL    HW2 1118   1.814   3.613   2.289 -0.7120 -2.4230  1.3463
  364SOL     OW 1119   3.919   4.362   2.952 -0.4198  0.2098  0.2807
  364SOL    HW1 1120   3.957   4.450   2.957 -0.5503  0.3225 -0.5987
  364SOL    HW2 1121   3.827   4.375   2.975 -0.4226  0.2909  0.2235
  365SOL     OW 1122   4.370   1.991   1.318 -0.8988  0.4789  0.5199
  365SOL    HW1 1123   4.392   1.952   1.403 -0.2422 -1.3623 -0.4410
  365SOL    HW2 1124   4.454   2.014   1.280 -1.1416  0.5002 -0.0031
  366SOL     OW 1125   0.213   0.975   2.083 -0.2580 -0.0305  0.2990
  366SOL    HW1 1126   0.156   0.983   2.006  0.2308  1.0550  0.0297
  366SOL    HW2 1127   0.283   0.916   2.055 -0.8004 -0.7323  0.3741
  367SOL     OW 1128   0.516   3.825   3.187 -0.4025 -0.1133  0.0628
  367SOL    HW1 1129   0.458   3.791   3.120  0.0108 -2.4369  0.7717
  367SOL    HW2 1130   0.491   3.777   3.266 -1.6866  3.3611  1.9662
  368SOL     OW 1131   2.714   2.645   1.281 -0.0092  0.6264 -0.4155
  368SOL    HW1 1132   2.719   2.706   1.208 -0.6257  0.2366 -0.7846
  368SOL    HW2 1133   2.783   2.674   1.341 -0.2928  1.6853 -0.5878
  369SOL     OW 1134   4.384   2.107   1.806 -0.0101  0.3399  0.6309
  369SOL    HW1 1135   4.368   2.023   1.850 -1.3081  1.5796  2.6872
  369SOL    HW2 1136   4.298   2.148   1.799  0.3361  0.7462 -2.0874
  370SOL     OW 1137   1.192   2.985   2.341  0.2096  0.1398  0.5392
  370SOL    HW1 1138   1.104   2.981   2.304  0.5325  1.8900 -0.5102
  370SOL    HW2 1139   1.205   3.077   2.363  2.2095  0.1297 -0.4048
  371SOL     OW 1140   1.545   3.449   1.729 -0.0277  0.4475 -0.0204
  371SOL    HW1 1141   1.598   3.396   1.670  1.6311 -1.0612  2.5824
  371SOL    HW2 1142   1.454   3.429   1.705  0.4616  1.6738 -3.4061
  372SOL     OW 1143   0.195   0.061   2.153  0.2618  0.3339 -0.6887
  372SOL    HW1 1144   0.280   0.073   2.195  0.1899  0.4039 -0.5615
  372SOL    HW2 1145   0.210  -0.005   2.086 -0.0469 -1.2483  0.7244
  373SOL     OW 1146   1.380   3.255   2.893  0.2676  0.6022  0.7577
  373SOL    HW1 1147   1.352   3.166   2.917 -0.3144  0.6913  0.4315
  373SOL    HW2 1148   1.446   3.278   2.958  3.3358 -1.5564 -1.2809
  374SOL     OW 1149   1.273   2.912   1.912 -0.3798  0.0170  0.2103
  374SOL    HW1 1150   1.252   2.871   1.996 -1.9015 -0.5646 -0.4183
  374SOL    HW2 1151   1.352   2.963   1.929  0.3860 -1.5109  1.5492
  375SOL     OW 1152   0.163   1.007   0.886 -0.6972 -0.5731 -0.0399
  375SOL    HW1 1153   0.085   1.036   0.934  0.8379  0.6726  1.8273
  375SOL    HW2 1154   0.222   0.975   0.954  0.8911 -0.3718 -1.2864
  376SOL     OW 1155   3.722   0.569   1.162 -0.0703  0.3344  0.1128
  376SOL    HW1 1156   3.744   0.648   1.211  1.0177  0.8989 -1.2102
  376SOL    HW2 1157   3.725   0.499   1.227 -0.9928  1.3483  1.3022
  377SOL     OW 1158   1.666   2.682   2.070  0.1390 -0.1051  0.1160
  377SOL    HW1 1159   1.600   2.613   2.082  1.1216 -0.9404  0.8591
  377SOL    HW2 1160   1.630   2.757   2.117 -0.5721 -0.3455 -0.0241
  378SOL     OW 1161   4.326   2.357   2.997  0.4945  0.4112  0.5389
  378SOL    HW1 1162   4.371   2.353   2.912  0.8918  0.3823  0.7511
  378SOL    HW2 1163   4.262   2.428   2.986 -0.9971 -1.0120 -0.5177
  379SOL     OW 1164   0.972   2.863   0.596  0.0397 -0.6414  0.3351
  379SOL    HW1 1165   1.014   2.789   0.640  1.2416  1.2767  2.5968
  379SOL    HW2 1166   1.041   2.928   0.587 -1.2972  0.7417 -0.3892
  380SOL     OW 1167   2.990   1.253   1.910  0.2874 -0.3398  0.7129
  380SOL    HW1 1168   3.039   1.310   1.969  0.0002 -0.3366  0.9471
  380SOL    HW2 1169   3.056   1.218   1.851  0.3812  0.6824  0.2007
  381SOL     OW 1170   1.021   4.290   3.083 -0.2808 -0.1489  0.1932
  381SOL    HW1 1171   1.103   4.316   3.125  0.6021 -1.5983 -0.5743
  381SOL    HW2 1172   1.040   4.291   2.989 -1.2874 -0.0662 -0.0258
  382SOL     OW 1173   3.246   0.083   0.328 -0.3606  0.6323  0.0728
  382SOL    HW1 1174   3.282   0.007   0.283 -0.7236  0.1928  0.5132
  382SOL    HW2 1175   3.302   0.156   0.301 -0.5565  0.3825 -1.0815
  383SOL     OW 1176   0.438   1.538   0.706 -0.3222  0.1091  0.3347
  383SOL    HW1 1177   0.391   1.475   0.651  0.4273 -0.6860  0.5887
  383SOL    HW2 1178   0.490   1.589   0.644 -1.1130  0.6722  0.1037
  384SOL     OW 1179   2.484   1.960   0.575  0.2285 -0.7727 -0.3310
  384SOL    HW1 1180   2.485   2.055   0.560 -0.0178 -0.7053  0.0674
  384SOL    HW2 1181   2.574   1.939   0.599  0.1904 -0.5718 -0.0107
  385SOL     OW 1182   2.797   1.015   0.722 -0.3786  0.2802 -0.1823
  385SOL    HW1 1183   2.805   1.103   0.759 -2.3279 -0.0480  1.1883
  385SOL    HW2 1184   2.709   1.013   0.683 -0.8177 -1.3672  0.7845
  386SOL     OW 1185   0.446   0.119   0.229 -0.2540  0.1600 -0.2270
  386SOL    HW1 1186   0.420   0.040   0.276  0.2127 -0.7069 -1.3733
  386SOL    HW2 1187   0.369   0.142   0.176 -0.4141  0.5324  0.1572
  387SOL     OW 1188   0.961   1.425   0.945 -0.8902  0.6628 -0.0997
  387SOL    HW1 1189   0.903   1.501   0.936 -0.1823  1.0203 -2.0595
  387SOL    HW2 1190   1.031   1.456   1.002 -1.5785  0.8526  0.6686
  388SOL     OW 1191   4.232   2.946   0.884 -0.0706  0.1730  0.3746
  388SOL    HW1 1192   4.321   2.976   0.868  1.0506 -1.1605  3.3669
  388SOL    HW2 1193   4.234   2.852   0.865 -1.2946  0.3899 -0.9802
  389SOL     OW 1194   0.246   1.187   2.256 -0.3329  0.2134 -0.2515
  389SOL    HW1 1195   0.242   1.107   2.203 -1.2340 -0.4840  0.8234
  389SOL    HW2 1196   0.186   1.170   2.330  2.0124  0.4958  1.8574
  390SOL     OW 1197   2.906   4.362   0.109 -0.2312  0.0686  0.0192
  390SOL    HW1 1198   2.998   4.382   0.127 -0.3179 -1.1447  2.1033
  390SOL    HW2 1199   2.898   4.268   0.126 -2.0871  0.3505  1.0284
  391SOL     OW 1200   2.696   0.279   1.350  0.4126 -0.0060 -0.9123
  391SOL    HW1 1201   2.693   0.188   1.379  1.7548  0.0848 -0.4008
  391SOL    HW2 1202   2.614   0.292   1.302 -0.1171 -1.2730 -0.3981
  392SOL     OW 1203   2.467   1.087   1.327  0.0857 -0.0366 -0.2347
  392SOL    HW1 1204   2.528   1.151   1.291  1.0014 -0.2887  0.8071
  392SOL    HW2 1205   2.434   1.128   1.408 -1.0419  0.0397 -0.7127
  393SOL     OW 1206   4.090   0.607   2.318  0.3806  0.2135  0.6511
  393SOL    HW1 1207   4.083   0.526   2.369  1.3118  0.0584  0.5448
  393SOL    HW2 1208   4.184   0.620   2.306  0.2513  1.4598  0.8916
  394SOL     OW 1209   2.946   1.428   0.885  0.5123 -0.3305  0.6362
  394SOL    HW1 1210   2.899   1.509   0.907  1.4001  0.1497  0.8024
  394SOL    HW2 1211   2.919   1.366   0.952  2.1892  0.7415  2.3710
  395SOL     OW 1212   1.981   3.252   2.859  0.2591 -0.3629  0.2008
  395SOL    HW1 1213   1.939   3.182   2.908  1.5988 -1.6962 -0.4463
  395SOL    HW2 1214   1.941   3.249   2.772 -1.5905  1.5086  0.9275
  396SOL     OW 1215   1.298   2.529   0.745 -0.0445 -0.1567  0.4728
  396SOL    HW1 1216   1.344   2.582   0.681 -1.3807 -0.7980 -1.0745
  396SOL    HW2 1217   1.205   2.545   0.728 -0.5021 -2.8813 -0.0052
  397SOL     OW 1218   0.452   4.186   2.259 -0.2191  0.4818  0.0417
  397SOL    HW1 1219   0.447   4.269   2.213  2.0601  0.1361 -0.9774
  397SOL    HW2 1220   0.423   4.121   2.194 -0.2213  0.3151  0.2095
  398SOL     OW 1221   3.630   0.393   0.509 -0.4048 -0.3356  0.2907
  398SOL    HW1 1222   3.639   0.423   0.599 -1.8767  0.8993  0.0678
  398SOL    HW2 1223   3.705   0.430   0.464 -0.2126 -0.0925  0.7988
  399SOL     OW 1224   2.037   3.131   2.049  0.0510  0.3310 -0.6982
  399SOL    HW1 1225   2.078   3.090   1.973  1.0704  0.1330 -0.0697
  399SOL    HW2 1226   2.015   3.058   2.107  0.7759  0.5565 -0.1037
  400SOL     OW 1227   2.002   2.619   0.775 -0.2817 -0.3787 -0.9001
  400SOL    HW1 1228   2.065   2.567   0.725  0.7028 -0.4174  0.3104
  400SOL    HW2 1229   1.955   2.556   0.828  1.3485 -0.0855  1.0448
  401SOL     OW 1230   0.997   3.428   1.817 -0.3105 -0.6079 -0.6091
  401SOL    HW1 1231   0.903   3.424   1.801 -0.4010 -1.2776  0.0442
  401SOL    HW2 1232   1.004   3.463   1.906  0.0389 -1.2273 -0.3926
  402SOL     OW 1233   2.570   3.871   0.109 -0.0445 -0.2097 -0.3934
  402SOL    HW1 1234   2.479   3.893   0.090  0.1584  1.5383  0.5013
  402SOL    HW2 1235   2.610   3.857   0.023 -1.3513 -2.0807 -0.7793
  403SOL     OW 1236   3.663   2.660   1.652  0.3472 -0.4503  0.3936
  403SOL    HW1 1237   3.590   2.713   1.621  0.5372 -1.4426 -2.0374
  403SOL    HW2 1238   3.735   2.722   1.663 -0.4863  0.3411  1.5784
  404SOL     OW 1239   3.871   3.730   1.080  0.4150 -0.0596  0.7969
  404SOL    HW1 1240   3.811   3.656   1.073 -0.1546  0.3924  0.8234
  404SOL    HW2 1241   3.924   3.709   1.157 -0.5174  0.0982  1.5079
  405SOL     OW 1242   3.206   0.624   2.995  0.6098 -0.1884 -0.0231
  405SOL    HW1 1243   3.137   0.623   2.929  0.3492  0.7027  0.2348
  405SOL    HW2 1244   3.163   0.656   3.075  1.1253 -0.4265  0.3563
  406SOL     OW 1245   4.245   3.657   0.760  0.1894 -0.3273  0.2147
  406SOL    HW1 1246   4.194   3.715   0.816  0.5246 -0.5441  0.7508
  406SOL    HW2 1247   4.336   3.679   0.779  0.4126 -2.3890  1.9632
  407SOL     OW 1248   2.998   0.740   1.077 -0.5770  0.3909  0.0122
  407SOL    HW1 1249   3.011   0.739   0.983 -0.7952  0.9087 -0.0271
  407SOL    HW2 1250   3.073   0.691   1.112  0.0252  1.0076 -0.3735
  408SOL     OW 1251   1.467   1.222   2.901  0.1930  0.1910  0.2214
  408SOL    HW1 1252   1.456   1.317   2.901 -0.5582  0.1105  0.8561
  408SOL    HW2 1253   1.415   1.192   2.826  0.2809  0.2669  0.1306
  409SOL     OW 1254   3.158   2.118   1.868 -0.3780  0.1568  0.1893
  409SOL    HW1 1255   3.238   2.156   1.832  0.3650 -0.7197  0.8706
  409SOL    HW2 1256   3.147   2.161   1.953 -0.6281  0.2638  0.1044
  410SOL     OW 1257   2.181   1.056   0.909  0.2901  0.4481  0.2229
  410SOL    HW1 1258   2.135   0.975   0.885  2.4079 -0.4811 -0.8765
  410SOL    HW2 1259   2.217   1.089   0.827 -0.5553  2.5911  0.6463
  411SOL     OW 1260   0.169   2.880   0.439 -0.0425 -1.0951  0.4641
  411SOL    HW1 1261   0.220   2.847   0.514  2.4537  1.6280  0.1467
  411SOL    HW2 1262   0.080   2.851   0.457  0.7737 -2.1642  3.5219
  412SOL     OW 1263   2.624   0.246   0.963  0.0859 -0.3296 -0.5275
  412SOL    HW1 1264   2.710   0.232   1.002  0.4930 -1.1147 -1.6324
  412SOL    HW2 1265   2.635   0.221   0.871 -2.0820 -3.5284 -0.0736
  413SOL     OW 1266   2.352   1.993   0.060  0.1380  0.8849 -0.5237
  413SOL    HW1 1267   2.444   2.018   0.069  0.3057  0.4130 -0.8717
  413SOL    HW2 1268   2.351   1.898   0.071 -0.4965  1.0315  0.7937
  414SOL     OW 1269   3.719   1.700   0.249 -0.6017  0.0039 -0.4731
  414SOL    HW1 1270   3.739   1.791   0.270  0.8139 -0.0731 -1.3860
  414SOL    HW2 1271   3.688   1.702   0.159 -1.0359 -0.3713 -0.3399
  415SOL     OW 1272   3.931   1.361   2.489 -0.4600 -0.1279  0.1808
  415SOL    HW1 1273   3.875   1.359   2.412 -0.9109  1.8675  0.4109
  415SOL    HW2 1274   3.872   1.381   2.562  0.1455 -0.7329  0.8576
  416SOL     OW 1275   2.777   0.479   2.792  0.5692  0.9363  0.4606
  416SOL    HW1 1276   2.683   0.497   2.792  0.3329 -0.1471 -0.3895
  416SOL    HW2 1277   2.783   0.388   2.821  1.1074  0.0993 -2.0406
  417SOL     OW 1278   2.853   2.100   2.124 -0.3661 -0.1329  0.1491
  417SOL    HW1 1279   2.790   2.103   2.052  1.1860  1.7735 -1.2156
  417SOL    HW2 1280   2.806   2.138   2.199 -1.7506 -1.4559  0.0029
  418SOL     OW 1281   3.210   3.662   3.218 -0.0205 -0.1819  0.1553
  418SOL    HW1 1282   3.292   3.639   3.173 -0.4303  0.2657 -0.8562
  418SOL    HW2 1283   3.144   3.607   3.176 -0.9382  2.3005 -1.9764
  419SOL     OW 1284   3.609   4.385   1.766 -0.3899  0.6139 -0.1457
  419SOL    HW1 1285   3.602   4.355   1.675  1.1371 -0.0838 -0.0572
  419SOL    HW2 1286   3.698   4.417   1.774  0.7110 -2.5710  2.0075
  420SOL     OW 1287   1.697   3.407   1.987 -0.0468 -0.9358 -0.6181
  420SOL    HW1 1288   1.789   3.420   2.013  0.0013 -0.5726 -0.9606
  420SOL    HW2 1289   1.701   3.387   1.894 -0.2498 -1.8899 -0.4288
  421SOL     OW 1290   0.609   0.754   0.179  0.2854  0.1688  0.1760
  421SOL    HW1 1291   0.530   0.714   0.216 -0.8976  2.9918  0.9700
  421SOL    HW2 1292   0.585   0.777   0.090  0.5204  0.2380  0.1296
  422SOL     OW 1293   1.222   0.024   0.164  0.4891  0.2704 -0.4444
  422SOL    HW1 1294   1.171  -0.041   0.213 -0.1116 -0.3878 -1.8700
  422SOL    HW2 1295   1.198   0.108   0.203 -1.7031 -0.0190 -1.0395
  423SOL     OW 1296   3.734   3.709   0.707  0.3156 -0.4767  0.2186
  423SOL    HW1 1297   3.709   3.689   0.617 -0.5646  0.5052  0.2226
  423SOL    HW2 1298   3.684   3.647   0.760 -0.7838  0.2910  0.1203
  424SOL     OW 1299   2.828   3.320   1.480 -0.0036  0.4383 -0.3792
  424SOL    HW1 1300   2.833   3.362   1.565 -0.9397 -0.0198 -0.0777
  424SOL    HW2 1301   2.838   3.391   1.417 -0.4133  0.9460  0.1170
  425SOL     OW 1302   0.949   1.926   2.635  0.2512  0.6469 -0.1106
  425SOL    HW1 1303   0.882   1.937   2.568  0.8599  0.5334 -0.7548
  425SOL    HW2 1304   0.901   1.908   2.715 -0.4383 -1.9288 -1.0175
  426SOL     OW 1305   0.942   0.547   1.675  0.2305  0.4853  0.1077
  426SOL    HW1 1306   0.865   0.522   1.725  0.6884 -0.5423  0.3144
  426SOL    HW2 1307   1.008   0.481   1.696  0.0211 -0.8309 -2.9125
  427SOL     OW 1308   4.191   2.309   1.647 -0.0706  0.5263  0.1977
  427SOL    HW1 1309   4.272   2.335   1.602  1.1319 -0.5198  1.6554
  427SOL    HW2 1310   4.123   2.316   1.580  0.3247  5.6901 -0.0348
  428SOL     OW 1311   2.820   0.156   2.282  0.0778  0.0994  0.6824
  428SOL    HW1 1312   2.744   0.186   2.332 -1.5276 -2.1651 -0.2291
  428SOL    HW2 1313   2.785   0.091   2.221  2.3975  0.7024 -1.4737
  429SOL     OW 1314   1.999   2.587   2.474 -0.1196  0.3451  0.4136
  429SOL    HW1 1315   1.981   2.504   2.518 -0.2317  0.5842  0.8265
  429SOL    HW2 1316   2.089   2.580   2.444  0.0472  0.2808  0.9192
  430SOL     OW 1317   4.072   0.080   1.349  1.0546  0.5965  0.6995
  430SOL    HW1 1318   4.095   0.089   1.441 -0.7225  0.3758  1.1911
  430SOL    HW2 1319   4.107  -0.006   1.324  0.5917  0.1768  1.4728
  431SOL     OW 1320   3.166   1.338   2.996 -0.0656  0.0659 -0.4889
  431SOL    HW1 1321   3.136   1.252   3.027 -2.6121  0.9286 -0.2639
  431SOL    HW2 1322   3.256   1.344   3.026 -0.5342 -1.6041  1.5560
  432SOL     OW 1323   3.500   4.312   0.964  0.3019 -0.4007 -0.1330
  432SOL    HW1 1324   3.418   4.311   0.914 -0.9976  0.4815  1.8564
  432SOL    HW2 1325   3.551   4.241   0.927 -2.0777 -2.1551 -0.3243
  433SOL     OW 1326   0.983   1.442   1.703 -0.8143 -0.0754 -0.0425
  433SOL    HW1 1327   0.944   1.442   1.790 -2.0173 -0.9724 -0.5658
  433SOL    HW2 1328   0.945   1.367   1.659  2.0419 -1.4714 -0.3634
  434SOL     OW 1329   4.250   0.156   2.846  0.1208  0.3895 -0.2919
  434SOL    HW1 1330   4.167   0.201   2.860  0.1997  0.8875 -1.3366
  434SOL    HW2 1331   4.290   0.151   2.933 -0.4121  1.3125  0.0143
  435SOL     OW 1332   3.446   2.211   2.428  0.0740  0.3246 -0.2180
  435SOL    HW1 1333   3.402   2.209   2.513  0.3930 -3.3533  0.0312
  435SOL    HW2 1334   3.539   2.218   2.449  0.4674 -3.8080  0.1289
  436SOL     OW 1335   2.793   0.744   0.768  0.2524 -0.1796 -0.3113
  436SOL    HW1 1336   2.744   0.722   0.847  0.0726 -2.0246 -0.8998
  436SOL    HW2 1337   2.796   0.840   0.768  0.2270 -0.1187  1.8977
  437SOL     OW 1338   4.348   3.775   1.820 -0.5733  0.0978  0.4078
  437SOL    HW1 1339   4.255   3.795   1.812 -0.4603  0.0796 -1.2855
  437SOL    HW2 1340   4.352   3.679   1.810 -0.3747  0.0858  0.5998
  438SOL     OW 1341   1.502   0.072   0.890  0.2007  0.5173 -0.5031
  438SOL    HW1 1342   1.477   0.158   0.855 -0.4058 -0.3445 -2.3366
  438SOL    HW2 1343   1.516   0.018   0.812 -0.8312 -1.4426  0.5856
  439SOL     OW 1344   1.207   0.259   2.658 -0.1175  0.3624 -0.3424
  439SOL    HW1 1345   1.247   0.213   2.585 -1.7024 -0.8327 -0.5169
  439SOL    HW2 1346   1.131   0.304   2.620 -1.3318 -0.7745  0.6201
  440SOL     OW 1347   0.408   1.398   2.591  0.2637  0.5220 -0.1393
  440SOL    HW1 1348   0.403   1.313   2.635 -0.8415  1.5969  1.9931
  440SOL    HW2 1349   0.466   1.383   2.516 -0.7325 -2.3373 -0.4635
  441SOL     OW 1350   2.155   3.219   0.152 -0.0209 -0.5175 -0.3719
  441SOL    HW1 1351   2.143   3.265   0.069  0.5084  0.6073  0.1625
  441SOL    HW2 1352   2.211   3.277   0.204  0.0446 -1.4247  0.5989
  442SOL     OW 1353   4.422   3.982   1.534 -0.3177  0.1060 -0.3356
  442SOL    HW1 1354   4.360   3.924   1.578 -0.8007  0.6988 -0.2211
  442SOL    HW2 1355   4.434   3.943   1.447 -0.1854 -0.4797 -0.0619
  443SOL     OW 1356   2.297   2.982   0.787  0.3600  0.1432  0.5783
  443SOL    HW1 1357   2.257   2.975   0.874 -1.0150 -0.3539 -0.0645
  443SOL    HW2 1358   2.252   3.056   0.746 -0.1631 -0.6312 -0.2824
  444SOL     OW 1359   1.534   2.356   1.443  0.6249  0.7454  0.1738
  444SOL    HW1 1360   1.551   2.449   1.429  1.5393  0.4763 -0.6223
  444SOL    HW2 1361   1.621   2.318   1.457  0.3252 -0.1019 -0.2476
  445SOL     OW 1362   3.792   0.007   2.022  0.5611  0.0986  0.0830
  445SOL    HW1 1363   3.832   0.084   2.063  1.2759 -0.8364  1.2108
  445SOL    HW2 1364   3.700   0.031   2.013  0.7574  1.0688  0.4785
  446SOL     OW 1365   0.226   0.330   2.941  0.8600  0.0244 -0.6604
  446SOL    HW1 1366   0.200   0.421   2.930  1.1630 -0.0316 -2.0307
  446SOL    HW2 1367   0.242   0.299   2.852 -0.7761 -1.8285 -0.3612
  447SOL     OW 1368   0.253   4.090   0.124 -0.0185  0.1288  0.5624
  447SOL    HW1 1369   0.300   4.088   0.040  1.6271 -1.1219  1.4607
  447SOL    HW2 1370   0.198   4.167   0.118 -2.3865 -1.5835 -2.9310
  448SOL     OW 1371   2.570   3.562   0.440 -0.3734  0.1208 -0.5195
  448SOL    HW1 1372   2.488   3.575   0.392  0.7314  1.3050 -2.1836
  448SOL    HW2 1373   2.629   3.628   0.405  1.4471 -0.9751  0.3388
  449SOL     OW 1374   1.480   0.555   2.309  0.3950 -0.1247  0.2860
  449SOL    HW1 1375   1.484   0.598   2.395  0.5119  0.5152 -0.0282
  449SOL    HW2 1376   1.399   0.505   2.310 -0.3710  1.0640  0.2381
  450SOL     OW 1377   0.018   2.448   0.597 -0.4760  0.7722  0.0179
  450SOL    HW1 1378  -0.039   2.522   0.621  0.0931  0.3896  2.8779
  450SOL    HW2 1379   0.091   2.453   0.658  0.3914 -1.2684 -0.7629
  451SOL     OW 1380   2.604   0.470   1.099 -0.0016 -0.2489 -0.0342
  451SOL    HW1 1381   2.599   0.391   1.047 -1.9483 -0.3896  0.3194
  451SOL    HW2 1382   2.551   0.452   1.177  1.5251  0.5288  1.2507
  452SOL     OW 1383   2.938   1.837   1.575 -0.2487 -0.0062 -0.1598
  452SOL    HW1 1384   2.969   1.849   1.664 -0.9123 -1.0541  0.2295
  452SOL    HW2 1385   2.945   1.743   1.559  0.4778  0.2454 -1.4499
  453SOL     OW 1386   1.487   0.779   1.242 -0.3393 -0.3735  0.4697
  453SOL    HW1 1387   1.397   0.747   1.239 -0.4395 -0.3948  2.3767
  453SOL    HW2 1388   1.520   0.751   1.327  0.4106  2.3526  1.1731
  454SOL     OW 1389   2.853   1.699   0.967 -0.0782 -0.0321  0.5993
  454SOL    HW1 1390   2.942   1.732   0.969  0.0276 -0.2947  0.3366
  454SOL    HW2 1391   2.812   1.736   1.045  0.0401  0.6880  0.3236
  455SOL     OW 1392   3.792   3.064   2.105 -0.0242  0.2702  0.1112
  455SOL    HW1 1393   3.763   3.076   2.195 -0.6425 -3.6134  0.5849
  455SOL    HW2 1394   3.874   3.014   2.112 -0.7238 -1.1859 -1.4572
  456SOL     OW 1395   0.557   3.372   0.628  0.2673 -0.4053  0.1948
  456SOL    HW1 1396   0.577   3.289   0.586  0.0571 -0.7411  0.7472
  456SOL    HW2 1397   0.526   3.348   0.716  1.6849  0.3183  0.9288
  457SOL     OW 1398   3.906   1.131   0.457 -0.0025 -0.5818 -0.4799
  457SOL    HW1 1399   3.822   1.174   0.440  0.3542  0.6713  0.7743
  457SOL    HW2 1400   3.959   1.197   0.502  0.8551 -2.0588  0.7819
  458SOL     OW 1401   3.551   4.260   1.516 -0.5973  0.3440  0.1111
  458SOL    HW1 1402   3.507   4.180   1.544 -2.2929  0.9422 -0.7284
  458SOL    HW2 1403   3.480   4.320   1.493  0.6356  0.8146 -2.9111
  459SOL     OW 1404   1.069   1.011   1.787 -0.4623  0.3134  0.1070
  459SOL    HW1 1405   1.102   0.958   1.714 -1.0916  1.4160 -1.0177
  459SOL    HW2 1406   1.100   0.966   1.865  0.6528 -0.6475 -0.8433
  460SOL     OW 1407   0.041   4.367   0.342 -0.0992  0.5599 -0.0245
  460SOL    HW1 1408   0.117   4.405   0.387  0.2853  1.3666 -1.3038
  460SOL    HW2 1409   0.067   4.365   0.250 -1.8558  1.4278 -0.5775
  461SOL     OW 1410   3.911   2.643   3.024 -0.3026 -0.2797 -0.0002
  461SOL    HW1 1411   3.975   2.582   2.988 -1.5033 -1.7520  0.2642
  461SOL    HW2 1412   3.851   2.588   3.074 -1.0376  1.2141  0.8341
  462SOL     OW 1413   3.141   3.059   2.806  0.1730  0.5654 -0.2393
  462SOL    HW1 1414   3.148   3.082   2.899  1.1966 -0.9777  0.0910
  462SOL    HW2 1415   3.153   3.143   2.761  0.6571  1.1959  0.9924
  463SOL     OW 1416   1.815   4.310   2.218  0.3587 -0.3595  0.4707
  463SOL    HW1 1417   1.887   4.339   2.162  0.7216  0.9772  1.5618
  463SOL    HW2 1418   1.750   4.380   2.211 -0.9735 -1.6517 -0.6646
  464SOL     OW 1419   0.790   2.327   2.683 -0.0875 -0.7209 -0.0681
  464SOL    HW1 1420   0.869   2.350   2.731  0.2398  0.3469 -1.0666
  464SOL    HW2 1421   0.821   2.289   2.601 -0.5693  0.0214 -0.6210
  465SOL     OW 1422   4.247   0.011   0.932 -0.5503  0.2101 -0.2587
  465SOL    HW1 1423   4.266   0.033   1.023 -1.6535 -0.4685  0.1622
  465SOL    HW2 1424   4.329   0.026   0.886  0.1819  0.0535  0.9458
  466SOL     OW 1425   1.875   0.236   2.402 -0.2320  1.1054 -0.0915
  466SOL    HW1 1426   1.792   0.189   2.392 -0.0931  1.1034 -1.3770
  466SOL    HW2 1427   1.937   0.187   2.347  0.6028  1.1828  0.7427
  467SOL     OW 1428   2.925   0.595   1.817 -0.6943 -0.3833  0.2552
  467SOL    HW1 1429   2.879   0.549   1.747  1.4154  1.5339 -2.6324
  467SOL    HW2 1430   3.011   0.551   1.821 -0.0309  0.8685  0.1049
  468SOL     OW 1431   4.204   2.903   1.451  0.4993 -0.5026  0.0315
  468SOL    HW1 1432   4.246   2.940   1.374 -0.9520  1.3300  0.0513
  468SOL    HW2 1433   4.111   2.920   1.439 -0.0444 -2.3569  1.0753
  469SOL     OW 1434   2.382   3.203   1.917 -0.1525 -0.1374 -0.4625
  469SOL    HW1 1435   2.408   3.245   1.999 -0.6513 -0.6353 -0.0403
  469SOL    HW2 1436   2.443   3.130   1.907  1.0634  0.9688 -1.4748
  470SOL     OW 1437   3.054   0.672   0.791  0.2235 -0.1750  0.0361
  470SOL    HW1 1438   2.962   0.695   0.776  0.0964  0.0780  1.0737
  470SOL    HW2 1439   3.066   0.588   0.748  0.0900  0.7627 -1.9508
  471SOL     OW 1440   0.623   0.490   0.835  0.3219  0.0597 -0.2327
  471SOL    HW1 1441   0.641   0.434   0.759 -0.4882  1.7033 -1.7052
  471SOL    HW2 1442   0.643   0.578   0.806  0.9475  0.6611  1.8310
  472SOL     OW 1443   2.222   3.649   0.137  0.0511 -0.4505 -0.1062
  472SOL    HW1 1444   2.139   3.623   0.179 -0.6144  1.2646 -0.2903
  472SOL    HW2 1445   2.219   3.608   0.051 -0.2272 -1.0594  0.1853
  473SOL     OW 1446   2.997   0.248   0.314  0.2849  0.6287  0.6333
  473SOL    HW1 1447   2.903   0.230   0.307 -0.0732  2.0558  1.4058
  473SOL    HW2 1448   3.033   0.172   0.359 -0.5921  0.3095  0.8103
  474SOL     OW 1449   2.035   3.944   2.519  0.4148 -0.4918 -0.3147
  474SOL    HW1 1450   1.996   3.937   2.432  0.7036  1.2342 -0.6072
  474SOL    HW2 1451   1.968   3.987   2.572  0.5685 -0.7545  0.0927
  475SOL     OW 1452   0.905   3.621   0.539  0.3167  0.1731 -0.0675
  475SOL    HW1 1453   0.835   3.634   0.602 -0.9917  0.4171 -1.5089
  475SOL    HW2 1454   0.985   3.617   0.592 -0.7652 -0.1105  1.6172
  476SOL     OW 1455   0.083   3.347   2.157  0.1575 -0.0291 -0.8223
  476SOL    HW1 1456   0.083   3.355   2.252  2.1760 -0.1331 -0.7578
  476SOL    HW2 1457   0.045   3.429   2.125 -0.7169 -0.0815  0.0733
  477SOL     OW 1458   1.825   1.255   2.229  0.1856 -0.0252  0.0447
  477SOL    HW1 1459   1.820   1.285   2.320 -0.8930 -1.4176  0.4826
  477SOL    HW2 1460   1.881   1.177   2.232  0.0978 -0.1166 -0.4581
  478SOL     OW 1461   2.137   0.416   2.194 -0.0284 -0.7529 -0.4043
  478SOL    HW1 1462   2.209   0.360   2.223  2.5150  1.7013 -1.5355
  478SOL    HW2 1463   2.112   0.381   2.109  2.9620  0.8084 -2.0845
  479SOL     OW 1464   0.682   1.255   2.212 -0.4162 -0.1233 -0.2947
  479SOL    HW1 1465   0.677   1.201   2.291 -2.0644  1.1402  0.5242
  479SOL    HW2 1466   0.768   1.297   2.217 -0.5667  0.0814  0.9581
  480SOL     OW 1467   1.234   4.122   0.023  0.4889  0.2215  0.3831
  480SOL    HW1 1468   1.158   4.077  -0.015  2.3685 -3.2567  0.2847
  480SOL    HW2 1469   1.236   4.206  -0.022 -1.9980 -0.4513 -1.2505
  481SOL     OW 1470   0.653   0.071   2.082 -0.2557 -0.3134  0.2591
  481SOL    HW1 1471   0.606   0.018   2.018  0.2904  0.7094 -1.0555
  481SOL    HW2 1472   0.743   0.038   2.080  0.5711  1.7512 -1.9889
  482SOL     OW 1473   1.550   3.245   3.137 -0.4581  0.2601 -0.7252
  482SOL    HW1 1474   1.475   3.203   3.180  0.8324 -1.2557  0.1655
  482SOL    HW2 1475   1.625   3.191   3.162  1.0389  2.0819 -1.0726
  483SOL     OW 1476   0.637   0.080   1.065  0.0821  0.1574  0.5360
  483SOL    HW1 1477   0.647   0.019   1.138  0.7410  0.5093  0.7435
  483SOL    HW2 1478   0.706   0.144   1.077  0.2206  0.2075 -0.4100
  484SOL     OW 1479   1.014   3.148   3.209 -0.0684 -0.0495  0.5999
  484SOL    HW1 1480   1.030   3.103   3.126  0.5906  0.7469  0.2850
  484SOL    HW2 1481   0.994   3.077   3.271  1.8133 -0.8945  0.3264
  485SOL     OW 1482   0.496   4.310   1.932 -0.3383  0.0674 -0.0566
  485SOL    HW1 1483   0.508   4.218   1.911 -1.0674 -0.5183  1.8912
  485SOL    HW2 1484   0.465   4.350   1.850  1.8498 -0.9718 -1.4775
  486SOL     OW 1485   2.013   1.567   1.270 -0.2819 -0.1602  0.2927
  486SOL    HW1 1486   1.957   1.633   1.228  1.7140  0.1546 -2.0591
  486SOL    HW2 1487   2.040   1.608   1.352  0.2090  1.6279 -0.7160
  487SOL     OW 1488   3.135   2.032   2.826 -0.8345 -0.7364 -0.4232
  487SOL    HW1 1489   3.229   2.021   2.811 -0.6714  0.0019 -0.0007
  487SOL    HW2 1490   3.114   1.973   2.898 -0.9708 -1.8928 -1.3884
  488SOL     OW 1491   1.254   0.643   1.830 -0.1900 -0.0971 -0.3864
  488SOL    HW1 1492   1.325   0.706   1.825 -0.2660 -0.0197 -0.4856
  488SOL    HW2 1493   1.179   0.687   1.791 -0.4917  0.1019  0.3969
  489SOL     OW 1494   0.109   2.327   1.727  0.8223  0.0857 -0.1744
  489SOL    HW1 1495   0.047   2.262   1.761 -0.7463  2.6952  2.4689
  489SOL    HW2 1496   0.194   2.296   1.757  0.8709 -2.9825 -2.9047
  490SOL     OW 1497   1.213   1.492   1.545 -0.2688  0.2270 -0.4445
  490SOL    HW1 1498   1.193   1.419   1.487 -1.8923 -0.2912  0.6824
  490SOL    HW2 1499   1.162   1.474   1.624  1.0191  1.4668  0.7192
  491SOL     OW 1500   4.011   3.517   0.777 -0.1453  0.3202 -0.3385
  491SOL    HW1 1501   3.943   3.584   0.773  0.3456  0.8840  0.4482
  491SOL    HW2 1502   4.084   3.554   0.729 -0.8848 -0.9254 -2.5418
  492SOL     OW 1503   0.618   1.706   0.382 -0.0286  1.0570  0.0907
  492SOL    HW1 1504   0.632   1.723   0.475 -0.0628 -2.1633  0.8152
  492SOL    HW2 1505   0.526   1.725   0.367 -0.0241  1.5879  0.7095
  493SOL     OW 1506   3.148   1.259   0.830 -0.6885  0.0368  0.4164
  493SOL    HW1 1507   3.087   1.332   0.845  0.2172  1.1123 -0.8497
  493SOL    HW2 1508   3.235   1.298   0.842 -0.1865 -0.7955 -0.3853
  494SOL     OW 1509   0.418   2.833   2.132  0.0308 -0.1872  0.0343
  494SOL    HW1 1510   0.485   2.776   2.171 -0.7918  0.4068  2.4212
  494SOL    HW2 1511   0.468   2.891   2.075  1.1940 -1.5363 -0.4010
  495SOL     OW 1512   3.737   1.413   2.941 -0.1855 -0.3220  0.0385
  495SOL    HW1 1513   3.764   1.428   3.032  1.5299  2.4036 -0.8012
  495SOL    HW2 1514   3.814   1.374   2.899 -0.2358  0.3533 -0.6970
  496SOL     OW 1515   0.629   1.619   1.624  0.6835 -0.6480 -0.0215
  496SOL    HW1 1516   0.639   1.598   1.531  0.5938 -0.1585 -0.1477
  496SOL    HW2 1517   0.719   1.631   1.655  0.9047 -3.2865  0.5805
  497SOL     OW 1518   2.548   3.658   1.233  0.1687  0.0353 -0.4693
  497SOL    HW1 1519   2.610   3.705   1.289  1.6810 -1.5519 -0.7207
  497SOL    HW2 1520   2.462   3.683   1.266  0.9859 -0.2035  2.0519
  498SOL     OW 1521   4.415   3.626   1.220  0.0219  0.4394  0.4946
  498SOL    HW1 1522   4.493   3.659   1.176  0.6857 -0.1909  1.2003
  498SOL    HW2 1523   4.369   3.575   1.153  0.8646 -0.2444  0.4308
  499SOL     OW 1524   3.413   2.811   1.527 -0.4989 -0.2892  0.1301
  499SOL    HW1 1525   3.429   2.863   1.607  1.7206  0.5802 -0.8109
  499SOL    HW2 1526   3.405   2.876   1.458 -1.8226 -1.0669 -0.4788
  500SOL     OW 1527   2.189   0.390   1.347  0.3989 -0.2428 -0.1841
  500SOL    HW1 1528   2.116   0.367   1.291 -1.0373  1.7420  0.7646
  500SOL    HW2 1529   2.203   0.483   1.332  0.1881  0.2799  2.4179
  501SOL     OW 1530   1.504   3.806   2.305 -0.0935  0.1262  0.0817
  501SOL    HW1 1531   1.564   3.731   2.299  2.0300  1.7611 -0.6105
  501SOL    HW2 1532   1.464   3.798   2.391  0.5983 -1.4140  0.3006
  502SOL     OW 1533   3.400   1.193   1.190  0.4681  0.3559  0.2997
  502SOL    HW1 1534   3.433   1.249   1.120 -1.5519  0.7711 -0.3796
  502SOL    HW2 1535   3.472   1.187   1.252  1.8176  1.1275 -1.1325
  503SOL     OW 1536   1.437   2.748   1.287  0.4445  0.2558 -0.2582
  503SOL    HW1 1537   1.477   2.788   1.364 -0.0773 -0.8582  0.6284
  503SOL    HW2 1538   1.491   2.671   1.268 -0.3404 -0.3830  0.0029
  504SOL     OW 1539   2.746   1.059   1.001 -0.1776  0.0321 -0.2043
  504SOL    HW1 1540   2.738   1.038   0.908 -1.2695  1.0998 -0.3780
  504SOL    HW2 1541   2.673   1.012   1.042  0.3662 -0.5284  0.1502
  505SOL     OW 1542   1.674   1.765   1.848 -0.0201  0.0125 -0.2266
  505SOL    HW1 1543   1.699   1.734   1.935 -2.0763  1.0735  0.8038
  505SOL    HW2 1544   1.757   1.773   1.801  1.0611 -1.4380  1.3141
  506SOL     OW 1545   3.683   1.727   3.254 -0.4509  0.0244 -0.1065
  506SOL    HW1 1546   3.761   1.740   3.200  0.1483 -1.4757  0.3252
  506SOL    HW2 1547   3.664   1.633   3.246 -0.8688 -0.0667  1.5469
  507SOL     OW 1548   4.023   0.896   2.622  0.0952 -0.0448 -0.4437
  507SOL    HW1 1549   4.076   0.953   2.566 -0.0934  1.1986  0.5971
  507SOL    HW2 1550   3.964   0.956   2.668 -0.7771 -1.1921 -0.0153
  508SOL     OW 1551   3.072   0.138   1.900  1.1056  0.0246 -0.1198
  508SOL    HW1 1552   3.114   0.216   1.863  1.2817 -0.8132 -1.7473
  508SOL    HW2 1553   3.037   0.168   1.984  0.7958  1.9689 -0.8914
  509SOL     OW 1554   0.713   3.180   2.274 -0.3610  0.4479  0.0796
  509SOL    HW1 1555   0.757   3.202   2.356 -0.6349  0.7174  0.1564
  509SOL    HW2 1556   0.681   3.091   2.286 -1.1316  0.7802  0.5889
  510SOL     OW 1557   4.240   3.536   1.037 -0.3623  0.3501 -0.0299
  510SOL    HW1 1558   4.168   3.525   0.975  0.0626 -0.1429 -0.4428
  510SOL    HW2 1559   4.315   3.495   0.994  0.4631  1.8759 -0.1304
  511SOL     OW 1560   1.372   3.982   0.983  0.2280 -0.0448  0.0333
  511SOL    HW1 1561   1.413   4.064   1.012  0.5360 -0.4755  0.8232
  511SOL    HW2 1562   1.310   4.010   0.915  1.4717  0.6777 -0.8588
  512SOL     OW 1563   4.094   2.299   1.349  0.3816 -0.2982 -0.0395
  512SOL    HW1 1564   4.072   2.258   1.266 -0.0353 -1.1639  0.4841
  512SOL    HW2 1565   4.187   2.281   1.361  0.6617  0.6179 -0.7408
  513SOL     OW 1566   0.480   1.222   0.949 -0.6454  0.4262  0.5797
  513SOL    HW1 1567   0.505   1.314   0.958 -1.1935  0.5323  1.1284
  513SOL    HW2 1568   0.414   1.222   0.880 -0.9151  0.5027  0.8346
  514SOL     OW 1569   4.212   3.866   1.141 -0.0108 -0.1205 -0.5429
  514SOL    HW1 1570   4.292   3.883   1.190 -0.0827 -0.1318 -0.4209
  514SOL    HW2 1571   4.168   3.796   1.190 -0.7941  0.8533  0.2169
  515SOL     OW 1572   2.298   3.938   2.707 -0.3320 -0.1573 -1.0690
  515SOL    HW1 1573   2.372   3.877   2.707 -0.7214 -0.6327 -0.8497
  515SOL    HW2 1574   2.233   3.897   2.650 -0.7487 -0.1384 -0.6112
  516SOL     OW 1575   0.770   2.866   2.657 -0.3344 -0.1171 -0.4528
  516SOL    HW1 1576   0.766   2.784   2.608  1.2257 -0.0641 -0.7207
  516SOL    HW2 1577   0.722   2.848   2.738 -0.4349 -1.1299 -0.7230
  517SOL     OW 1578   1.249   1.098   1.470  0.2556  0.6134 -0.1364
  517SOL    HW1 1579   1.212   1.175   1.429 -1.7643  0.6581  1.5822
  517SOL    HW2 1580   1.287   1.130   1.552  2.1625  0.1862 -0.7870
  518SOL     OW 1581   2.037   0.405   2.876 -0.5285 -0.0897 -0.6055
  518SOL    HW1 1582   1.985   0.393   2.797 -1.2290 -1.7797  0.0706
  518SOL    HW2 1583   2.000   0.343   2.939  1.1442 -0.0473  0.4821
  519SOL     OW 1584   4.384   3.695   3.259 -0.0462 -0.2584 -0.2651
  519SOL    HW1 1585   4.291   3.684   3.239  0.0468  0.3080 -1.0445
  519SOL    HW2 1586   4.393   3.661   3.348 -0.8373 -1.1041 -0.4873
  520SOL     OW 1587   2.698   4.043   0.775  0.0736  0.0115  0.5390
  520SOL    HW1 1588   2.777   3.988   0.774 -0.6340 -1.0312  0.7280
  520SOL    HW2 1589   2.626   3.981   0.783 -0.7897  0.9380  0.1210
  521SOL     OW 1590   1.513   0.652   0.331  0.1498  0.6315 -0.5094
  521SOL    HW1 1591   1.512   0.556   0.340 -0.2716  0.5246 -1.4608
  521SOL    HW2 1592   1.573   0.668   0.258 -0.6408  0.9964 -1.1050
  522SOL     OW 1593   3.024   0.945   1.259 -0.1451 -0.4268 -0.0231
  522SOL    HW1 1594   3.007   0.881   1.190 -1.5768 -1.8111  1.5259
  522SOL    HW2 1595   3.052   1.023   1.212 -0.4395 -1.5044 -2.1270
  523SOL     OW 1596   2.020   0.799   0.864 -0.7331 -0.3000  0.3684
  523SOL    HW1 1597   1.953   0.867   0.872 -1.3476 -0.7386 -0.8407
  523SOL    HW2 1598   1.980   0.732   0.807  0.2323 -1.1954  0.7130
  524SOL     OW 1599   3.984   2.150   0.134  0.2670  0.4706 -0.0435
  524SOL    HW1 1600   4.006   2.210   0.063 -0.5545 -1.0235 -1.6478
  524SOL    HW2 1601   4.049   2.079   0.126 -1.1061 -0.7686 -0.7217
  525SOL     OW 1602   3.100   2.400   2.889 -0.3166 -0.5966  0.0658
  525SOL    HW1 1603   3.122   2.447   2.809  0.2017  1.2410  1.2195
  525SOL    HW2 1604   3.016   2.358   2.870  0.6004 -1.6727 -1.9822
  526SOL     OW 1605   2.928   2.947   2.681 -0.0963 -0.3290 -0.5139
  526SOL    HW1 1606   2.912   2.992   2.598  0.0711  1.6894  0.4858
  526SOL    HW2 1607   2.997   2.999   2.723  1.3079 -2.4942  0.0321
  527SOL     OW 1608   2.041   1.333   0.741  0.1543 -0.2062  0.1810
  527SOL    HW1 1609   1.969   1.271   0.732  0.3952 -0.3623 -0.8497
  527SOL    HW2 1610   2.038   1.361   0.832 -1.0878 -0.3564  0.2002
  528SOL     OW 1611   2.194   3.375   2.731  0.7591 -0.2689 -0.7926
  528SOL    HW1 1612   2.104   3.348   2.751  0.2626  1.0596 -1.1182
  528SOL    HW2 1613   2.204   3.460   2.774  1.0795  0.6713 -2.6261
  529SOL     OW 1614   2.279   0.861   1.503 -0.3310 -0.0566  0.2059
  529SOL    HW1 1615   2.326   0.808   1.568  0.0678 -1.2561 -1.0136
  529SOL    HW2 1616   2.309   0.951   1.519  0.3195 -0.4314  1.1824
  530SOL     OW 1617   3.965   1.782   3.249  0.8300  0.3804  0.4520
  530SOL    HW1 1618   4.045   1.833   3.263  0.5559  0.4140  2.0881
  530SOL    HW2 1619   3.923   1.781   3.335 -1.3727  1.0897 -0.5614
  531SOL     OW 1620   1.426   4.078   0.496 -0.0253 -0.1366 -0.0267
  531SOL    HW1 1621   1.378   4.159   0.475 -0.1395 -0.4541 -1.0484
  531SOL    HW2 1622   1.437   4.034   0.412  0.7402 -0.8088  0.4073
  532SOL     OW 1623   0.276   2.199   0.307  0.2195  0.2668  0.0658
  532SOL    HW1 1624   0.289   2.105   0.306 -0.7495  0.1099  0.8366
  532SOL    HW2 1625   0.328   2.231   0.233  1.7405 -0.6911  0.6606
  533SOL     OW 1626   1.288   1.813   2.313 -0.3122 -0.1805 -0.2458
  533SOL    HW1 1627   1.215   1.863   2.349 -0.4152 -1.8610  2.1279
  533SOL    HW2 1628   1.366   1.860   2.343 -0.3819 -1.7777  2.8742
  534SOL     OW 1629   1.877   1.944   0.424  0.2988 -0.5295 -1.0347
  534SOL    HW1 1630   1.950   1.944   0.486 -0.7130 -0.1181  0.1999
  534SOL    HW2 1631   1.811   1.889   0.465 -1.5103  1.9912 -0.3152
  535SOL     OW 1632   3.146   3.868   2.504  0.3483  0.4548 -0.4896
  535SOL    HW1 1633   3.131   3.784   2.461  1.4305  0.4104 -0.8241
  535SOL    HW2 1634   3.177   3.925   2.434  0.9252  0.7383 -0.0095
  536SOL     OW 1635   3.869   2.449   0.058  0.1508 -0.1189 -0.5972
  536SOL    HW1 1636   3.837   2.379   0.116 -2.2340  0.4864 -1.1081
  536SOL    HW2 1637   3.960   2.463   0.087  0.3381 -2.5887  0.2966
  537SOL     OW 1638   3.531   2.809   2.702  0.2140  0.0679 -0.0114
  537SOL    HW1 1639   3.573   2.868   2.765 -0.8891 -0.7600  1.5865
  537SOL    HW2 1640   3.437   2.819   2.718 -0.2292  1.0285 -2.7095
  538SOL     OW 1641   2.064   3.646   2.628  0.3623  0.1392 -0.3302
  538SOL    HW1 1642   1.969   3.650   2.620  0.3954  0.9891 -0.4588
  538SOL    HW2 1643   2.080   3.625   2.720  0.0474  0.1260 -0.2786
  539SOL     OW 1644   0.778   3.169   2.610 -0.2073  0.5128  0.4823
  539SOL    HW1 1645   0.864   3.165   2.651 -0.2337  0.8962  0.5743
  539SOL    HW2 1646   0.735   3.088   2.638  0.7596 -0.5819 -1.0139
  540SOL     OW 1647   3.374   0.065   1.443 -0.3505 -0.2251 -0.7705
  540SOL    HW1 1648   3.425   0.042   1.365 -2.0931  0.8096 -2.2829
  540SOL    HW2 1649   3.406   0.152   1.466 -0.2962 -0.2521 -0.7443
  541SOL     OW 1650   2.277   3.755   1.368  0.6590  0.3605  0.2474
  541SOL    HW1 1651   2.305   3.828   1.423  0.6006  0.4114  0.2094
  541SOL    HW2 1652   2.193   3.782   1.332  0.1255 -0.1582  1.0608
  542SOL     OW 1653   2.873   1.590   2.553  0.1427 -0.0490 -0.7417
  542SOL    HW1 1654   2.836   1.516   2.600  0.6266 -1.3752 -2.3482
  542SOL    HW2 1655   2.858   1.665   2.610 -0.6935 -1.3141  0.7690
  543SOL     OW 1656   1.115   3.337   0.127  0.1015 -0.2907  0.4902
  543SOL    HW1 1657   1.040   3.322   0.184  0.2326 -1.9971  0.2882
  543SOL    HW2 1658   1.093   3.290   0.046  1.3104 -0.7318  0.3834
  544SOL     OW 1659   3.991   3.332   1.346  0.1821 -0.4062 -0.5273
  544SOL    HW1 1660   4.017   3.400   1.283  0.4808  0.1080  0.1295
  544SOL    HW2 1661   3.899   3.352   1.367  0.8284  1.0919  1.2048
  545SOL     OW 1662   1.961   1.285   2.535  0.0508  0.2953  0.0515
  545SOL    HW1 1663   1.938   1.330   2.616  1.0073 -0.9969  1.0905
  545SOL    HW2 1664   2.040   1.330   2.504 -0.8883  1.4412 -0.7427
  546SOL     OW 1665   2.017   1.412   2.099  0.1620  0.7899 -0.1048
  546SOL    HW1 1666   2.083   1.373   2.156  0.1189  1.4443  0.4060
  546SOL    HW2 1667   1.936   1.366   2.121  0.6866 -1.0727 -1.7931
  547SOL     OW 1668   3.616   3.016   2.863  0.3404 -0.3603 -0.4288
  547SOL    HW1 1669   3.681   2.971   2.916  1.5007  1.3655 -0.3108
  547SOL    HW2 1670   3.571   3.075   2.924 -0.0356 -0.1775 -0.8714
  548SOL     OW 1671   1.143   1.753   1.312 -0.2963 -0.5127 -0.0512
  548SOL    HW1 1672   1.102   1.827   1.267  1.9241 -0.0809 -1.5975
  548SOL    HW2 1673   1.201   1.793   1.376  0.4650 -0.9060 -0.4747
  549SOL     OW 1674   1.838   1.085   1.456 -0.1575 -0.1249  0.8028
  549SOL    HW1 1675   1.771   1.049   1.399  0.5982 -0.2694 -0.0243
  549SOL    HW2 1676   1.790   1.119   1.532 -1.3114  1.0645 -0.4021
  550SOL     OW 1677   3.507   2.074   0.164 -0.3811 -0.4362 -0.1262
  550SOL    HW1 1678   3.598   2.056   0.189 -0.1823 -0.0281 -0.5394
  550SOL    HW2 1679   3.502   2.046   0.072 -0.5580 -0.0746 -0.2288
  551SOL     OW 1680   3.820   3.712   3.176  0.0837  0.4255  0.2864
  551SOL    HW1 1681   3.852   3.800   3.154 -0.6643  0.7085  0.3286
  551SOL    HW2 1682   3.838   3.660   3.098  0.0339  0.7406  0.0637
  552SOL     OW 1683   4.369   1.602   0.764  0.0854  1.2307 -0.2537
  552SOL    HW1 1684   4.368   1.515   0.803 -0.1093  1.5400  0.4484
  552SOL    HW2 1685   4.285   1.641   0.789 -0.1633  1.3346 -1.2278
  553SOL     OW 1686   4.081   2.152   1.850  0.0308 -0.3179  0.5902
  553SOL    HW1 1687   4.032   2.187   1.925  0.7762  0.1744  0.8578
  553SOL    HW2 1688   4.073   2.221   1.783  0.1165 -0.3684  0.5287
  554SOL     OW 1689   2.887   1.846   0.666  0.1690 -0.2599  0.1874
  554SOL    HW1 1690   2.815   1.788   0.642  0.8633 -0.8507 -0.4931
  554SOL    HW2 1691   2.958   1.787   0.694  1.0140  0.2206 -0.8792
  555SOL     OW 1692   1.352   2.896   2.572  0.2958 -0.5711 -1.0962
  555SOL    HW1 1693   1.398   2.965   2.524 -0.3389  0.4591 -0.2695
  555SOL    HW2 1694   1.266   2.890   2.530  0.2226 -0.6104 -0.9434
  556SOL     OW 1695   0.957   1.622   2.892  0.0361 -0.3986  0.2144
  556SOL    HW1 1696   1.025   1.627   2.824  0.3081  1.1612  0.5508
  556SOL    HW2 1697   0.925   1.532   2.887  1.4779 -0.9124 -0.5871
  557SOL     OW 1698   4.005   0.561   3.002 -0.0875  0.6415 -0.2316
  557SOL    HW1 1699   4.015   0.541   3.095  1.8494 -1.2513 -0.7730
  557SOL    HW2 1700   3.910   0.566   2.988 -0.4338  0.0434  1.6440
  558SOL     OW 1701   3.315   1.929   2.570 -0.1846  0.7004 -0.5404
  558SOL    HW1 1702   3.401   1.912   2.608 -0.4226  0.7485  0.0450
  558SOL    HW2 1703   3.314   2.023   2.555 -1.1018  1.1934  2.0248
  559SOL     OW 1704   0.635   3.488   2.965 -0.1320 -0.1340  0.1149
  559SOL    HW1 1705   0.643   3.405   2.917  1.0777 -0.0009  0.0421
  559SOL    HW2 1706   0.711   3.488   3.024 -0.2728  0.7953  0.3075
  560SOL     OW 1707   1.313   3.097   0.876  0.9224  0.0031  0.2180
  560SOL    HW1 1708   1.339   3.138   0.958  1.9374 -0.3966  0.0993
  560SOL    HW2 1709   1.385   3.039   0.853  1.0830  0.7916 -1.4372
  561SOL     OW 1710   3.985   3.246   0.697 -0.2071  0.0734 -0.3638
  561SOL    HW1 1711   3.904   3.246   0.646  0.1230 -1.2578 -0.9231
  561SOL    HW2 1712   3.997   3.338   0.722 -2.2776  0.1950  0.3913
  562SOL     OW 1713   1.983   0.462   1.030 -0.3199 -0.2199  0.5158
  562SOL    HW1 1714   1.965   0.512   0.950 -0.0710  0.1524  0.6855
  562SOL    HW2 1715   2.069   0.423   1.015  0.1914  0.6772  0.9892
  563SOL     OW 1716   0.621   3.005   0.505 -0.3162 -0.0827  0.4660
  563SOL    HW1 1717   0.705   3.052   0.509 -1.2477  1.6025  2.1584
  563SOL    HW2 1718   0.618   2.954   0.586  0.4780 -2.8520 -1.1542
  564SOL     OW 1719   3.497   0.868   2.297  0.0298  0.6781  0.2126
  564SOL    HW1 1720   3.525   0.795   2.353 -3.5620 -0.7919  0.3465
  564SOL    HW2 1721   3.489   0.830   2.210 -0.6297  1.2321  0.0212
  565SOL     OW 1722   3.105   4.136   2.665 -0.1064  0.3439  1.3540
  565SOL    HW1 1723   3.164   4.062   2.654  0.1496  0.7072  0.0344
  565SOL    HW2 1724   3.017   4.100   2.651  0.0781  0.4184 -0.1018
  566SOL     OW 1725   3.336   1.716   1.357 -0.4157 -0.1213  0.5633
  566SOL    HW1 1726   3.293   1.645   1.309  1.7788 -0.1484 -1.5621
  566SOL    HW2 1727   3.410   1.674   1.401  0.8446  0.7387 -0.6293
  567SOL     OW 1728   2.481   2.843   0.319 -0.1613 -0.4621 -0.3155
  567SOL    HW1 1729   2.409   2.822   0.378 -0.7683  2.6802  0.2380
  567SOL    HW2 1730   2.440   2.856   0.233 -0.1457  0.3121 -0.2187
  568SOL     OW 1731   3.246   3.569   1.421 -0.0448 -0.6444 -0.2930
  568SOL    HW1 1732   3.322   3.521   1.390  0.6186 -0.6375  1.2421
  568SOL    HW2 1733   3.206   3.512   1.486 -0.7896 -0.2351 -0.3763
  569SOL     OW 1734   2.788   1.817   2.131  0.0559 -0.4639  0.3276
  569SOL    HW1 1735   2.832   1.754   2.187  0.3653 -1.1104 -0.6140
  569SOL    HW2 1736   2.774   1.893   2.186  1.9484 -0.4106  0.7884
  570SOL     OW 1737   3.094   0.896   2.734 -0.4432 -0.4742  0.0510
  570SOL    HW1 1738   3.169   0.867   2.682  0.9473 -0.0068  1.7032
  570SOL    HW2 1739   3.050   0.960   2.678  1.1116  0.1704 -0.4953
  571SOL     OW 1740   2.278   1.167   1.537 -0.5186 -0.5027  1.1005
  571SOL    HW1 1741   2.208   1.138   1.595 -2.0043  0.7099  0.0051
  571SOL    HW2 1742   2.288   1.260   1.555  0.5130 -0.5608  0.9136
  572SOL     OW 1743   2.727   1.270   1.877 -0.0313 -0.2374 -0.4154
  572SOL    HW1 1744   2.818   1.252   1.899 -0.1532  1.0506  1.3584
  572SOL    HW2 1745   2.714   1.228   1.792  1.8907 -1.3682 -0.2042
  573SOL     OW 1746   4.368   3.878   0.452  0.5217  0.0871 -0.0060
  573SOL    HW1 1747   4.361   3.973   0.452 -1.0681  0.0307  2.2578
  573SOL    HW2 1748   4.444   3.860   0.507  0.8915  0.0238 -0.5265
  574SOL     OW 1749   2.412   4.106   0.657  0.4586 -0.8831 -0.1086
  574SOL    HW1 1750   2.324   4.070   0.670  0.8372 -1.3880  1.2955
  574SOL    HW2 1751   2.464   4.031   0.628  0.9514 -1.1980  1.5028
  575SOL     OW 1752   2.996   0.637   2.831 -0.6611 -0.9019 -0.6992
  575SOL    HW1 1753   2.911   0.596   2.813 -0.1449 -1.8374 -1.0682
  575SOL    HW2 1754   2.987   0.726   2.797 -1.8735 -0.6113  0.3074
  576SOL     OW 1755   0.496   0.454   1.066 -0.0047  0.2291 -0.0039
  576SOL    HW1 1756   0.535   0.466   0.979 -0.6851  0.0819 -0.3441
  576SOL    HW2 1757   0.570   0.448   1.125  0.6604 -3.1419 -0.9956
  577SOL     OW 1758   2.615   4.260   1.776 -0.3988  0.4409  0.4702
  577SOL    HW1 1759   2.695   4.313   1.777  1.5595 -2.2812 -0.4008
  577SOL    HW2 1760   2.551   4.313   1.824  1.7681  2.9092  0.8990
  578SOL     OW 1761   2.536   0.634   1.894  0.2818 -0.3592 -0.2188
  578SOL    HW1 1762   2.599   0.584   1.946  2.0393  0.6415 -1.2531
  578SOL    HW2 1763   2.558   0.725   1.913 -0.9897  0.0115 -0.4813
  579SOL     OW 1764   0.481   0.426   2.828 -0.3918  0.2954  0.2470
  579SOL    HW1 1765   0.411   0.466   2.881 -1.8354  1.7436 -2.5567
  579SOL    HW2 1766   0.453   0.335   2.817 -1.6895  0.7729 -0.5503
  580SOL     OW 1767   1.179   0.688   2.248  0.2848  0.0711  0.1391
  580SOL    HW1 1768   1.268   0.691   2.285  0.1171  0.8324  0.4931
  580SOL    HW2 1769   1.166   0.595   2.227  1.6157  0.1153 -1.0488
  581SOL     OW 1770   3.109   1.193   1.496 -0.2766  0.0995  0.3607
  581SOL    HW1 1771   3.027   1.227   1.461  0.7464  3.3046  0.7393
  581SOL    HW2 1772   3.116   1.105   1.460 -2.5477  0.7156 -1.8913
  582SOL     OW 1773   1.212   2.803   2.154  0.3814  0.1826 -0.9777
  582SOL    HW1 1774   1.150   2.742   2.194 -0.0391  0.5149 -1.1164
  582SOL    HW2 1775   1.238   2.862   2.225 -0.6987  1.0462 -1.2667
  583SOL     OW 1776   4.419   2.089   0.257  0.3572  0.9174  0.8786
  583SOL    HW1 1777   4.484   2.114   0.191 -0.8035 -0.4158 -0.8493
  583SOL    HW2 1778   4.471   2.053   0.329  1.6511  2.2657  0.6615
  584SOL     OW 1779   2.119   4.133   2.811 -0.2282  0.0210 -0.0754
  584SOL    HW1 1780   2.159   4.176   2.887 -0.4895 -0.3750  0.2928
  584SOL    HW2 1781   2.182   4.065   2.787 -0.4422 -0.2647  0.1795
  585SOL     OW 1782   3.303   3.703   2.014 -0.8092 -0.1469 -0.6824
  585SOL    HW1 1783   3.335   3.628   2.064  2.3477  1.0515 -0.7230
  585SOL    HW2 1784   3.333   3.779   2.064 -4.8930  1.2849  0.0096
  586SOL     OW 1785   0.940   2.273   2.401  0.1872 -0.4055  0.3129
  586SOL    HW1 1786   0.981   2.359   2.409  1.0697 -0.6075 -1.4661
  586SOL    HW2 1787   0.969   2.241   2.316  0.8016 -2.9471  1.3755
  587SOL     OW 1788   3.483   2.439   0.702  0.2629  0.6065  0.7335
  587SOL    HW1 1789   3.429   2.404   0.631  0.7824  0.0824  0.5961
  587SOL    HW2 1790   3.489   2.368   0.765  0.7417  0.6887  0.7825
  588SOL     OW 1791   0.232   3.513   1.368  0.0485  0.2794 -0.3960
  588SOL    HW1 1792   0.147   3.485   1.402  0.6274 -0.3808  0.5683
  588SOL    HW2 1793   0.218   3.529   1.275 -1.1275  0.2022 -0.2374
  589SOL     OW 1794   2.167   3.318   2.286  0.3621  0.0112  0.4564
  589SOL    HW1 1795   2.154   3.353   2.198 -0.5211 -0.1506  0.5158
  589SOL    HW2 1796   2.079   3.300   2.318  0.7383 -3.3312 -0.0021
  590SOL     OW 1797   1.918   2.423   0.234 -0.0504 -0.6837 -0.0284
  590SOL    HW1 1798   1.982   2.352   0.224  0.7546 -0.0116  0.1997
  590SOL    HW2 1799   1.892   2.443   0.145  0.2099 -0.8352 -0.1430
  591SOL     OW 1800   2.974   0.310   2.114  0.4599 -0.1890 -0.0453
  591SOL    HW1 1801   2.925   0.275   2.189 -0.7044 -0.6088 -0.9594
  591SOL    HW2 1802   3.023   0.383   2.150 -0.5607  0.0151  1.0147
  592SOL     OW 1803   1.260   3.963   2.986  0.0236 -0.2237 -0.2288
  592SOL    HW1 1804   1.332   4.012   3.025 -0.5230  0.3704  0.0551
  592SOL    HW2 1805   1.187   3.974   3.048 -1.6023  2.6998 -2.3913
  593SOL     OW 1806   4.162   0.651   2.780  0.0027  0.9818 -0.8077
  593SOL    HW1 1807   4.096   0.623   2.843  1.4218  0.0345  0.3364
  593SOL    HW2 1808   4.187   0.738   2.809  0.0481  0.8864 -0.5523
  594SOL     OW 1809   4.108   0.456   2.529  0.2067 -0.5426 -0.7830
  594SOL    HW1 1810   4.184   0.401   2.545  0.9429  0.2758 -1.3354
  594SOL    HW2 1811   4.037   0.414   2.577  1.0512 -1.2101 -0.0795
  595SOL     OW 1812   1.291   2.058   0.595  0.7416  0.1720 -0.3471
  595SOL    HW1 1813   1.385   2.058   0.579  0.4594  0.6632 -2.2717
  595SOL    HW2 1814   1.258   2.130   0.541 -0.9048 -0.9142 -0.8694
  596SOL     OW 1815   3.327   0.370   1.142  0.9645  0.2058 -0.2814
  596SOL    HW1 1816   3.405   0.314   1.137  1.4796  1.0116 -1.4707
  596SOL    HW2 1817   3.328   0.421   1.061 -0.0167  1.2715  0.3495
  597SOL     OW 1818   2.183   4.168   1.496  0.0738 -0.5996 -0.5805
  597SOL    HW1 1819   2.248   4.105   1.463  0.2639 -1.3362  1.1099
  597SOL    HW2 1820   2.235   4.234   1.542 -0.2383  0.0746 -1.1600
  598SOL     OW 1821   1.562   3.682   1.332  0.0172 -0.7939  0.3331
  598SOL    HW1 1822   1.549   3.764   1.379 -1.6622 -0.3010 -0.8935
  598SOL    HW2 1823   1.511   3.692   1.252  0.9309 -2.5001 -0.5173
  599SOL     OW 1824   0.810   2.808   1.636  0.3187 -0.8146  0.0324
  599SOL    HW1 1825   0.780   2.718   1.644  2.3483 -1.7491 -1.8835
  599SOL    HW2 1826   0.863   2.823   1.715  0.4016 -1.4824  0.1108
  600SOL     OW 1827   0.918   3.785   2.174 -0.2196 -0.2443  0.2772
  600SOL    HW1 1828   0.990   3.840   2.144 -2.7848  2.5358 -1.3736
  600SOL    HW2 1829   0.925   3.785   2.269  1.9648 -0.1987  0.1674
  601SOL     OW 1830   3.609   3.571   1.947  0.5197 -0.0047  0.0678
  601SOL    HW1 1831   3.530   3.534   1.987  1.0574  0.2001  1.3612
  601SOL    HW2 1832   3.678   3.508   1.965  1.0633  0.7535  0.7088
  602SOL     OW 1833   0.440   4.209   1.139  0.2352 -0.2925 -0.3387
  602SOL    HW1 1834   0.426   4.298   1.107 -0.5539 -0.3862 -0.2633
  602SOL    HW2 1835   0.363   4.190   1.192  1.6425 -0.0141  1.9567
  603SOL     OW 1836   1.300   1.892   1.486 -0.4884  0.4520  0.7624
  603SOL    HW1 1837   1.363   1.842   1.538 -1.4510  0.3472  1.8670
  603SOL    HW2 1838   1.344   1.976   1.470  0.0612  0.2655  1.2438
  604SOL     OW 1839   1.632   2.390   1.744 -0.5360 -0.0769 -0.0164
  604SOL    HW1 1840   1.624   2.482   1.720  0.3754 -0.2938 -1.2719
  604SOL    HW2 1841   1.701   2.388   1.810 -0.3161  0.0957 -0.2423
  605SOL     OW 1842   0.064   2.010   0.825  0.1316 -0.2130 -0.5031
  605SOL    HW1 1843   0.078   1.979   0.735 -0.5277 -0.5986 -0.4828
  605SOL    HW2 1844   0.035   1.932   0.872  0.5427 -0.0252  0.0634
  606SOL     OW 1845   2.013   1.702   1.500  0.6757  0.4018  0.2215
  606SOL    HW1 1846   1.945   1.760   1.533  1.9930  2.9015 -1.2121
  606SOL    HW2 1847   2.010   1.626   1.559 -1.1940  1.8192  2.0993
  607SOL     OW 1848   0.950   0.639   0.830 -0.5688 -0.8433 -0.8231
  607SOL    HW1 1849   0.973   0.641   0.922  1.6554 -1.1096 -1.3093
  607SOL    HW2 1850   0.855   0.644   0.828 -0.6396 -0.5500  1.4542
  608SOL     OW 1851   2.860   4.053   2.646  0.1397  0.3551  0.4058
  608SOL    HW1 1852   2.811   3.985   2.599 -1.6989  0.6059  1.8282
  608SOL    HW2 1853   2.821   4.054   2.733  0.2948  3.0553  0.5166
  609SOL     OW 1854   3.367   4.197   3.247  0.4574  0.1991 -0.3544
  609SOL    HW1 1855   3.402   4.284   3.265 -0.3416  0.8946 -1.9888
  609SOL    HW2 1856   3.376   4.186   3.152  0.1796 -1.3446 -0.2326
  610SOL     OW 1857   3.200   0.360   1.400  0.5504 -0.1076  0.1333
  610SOL    HW1 1858   3.251   0.350   1.319 -0.6525 -2.4413 -0.4353
  610SOL    HW2 1859   3.114   0.324   1.378 -1.0827  2.7143  1.3654
  611SOL     OW 1860   3.494   0.584   2.386 -0.0048 -0.1027 -0.1302
  611SOL    HW1 1861   3.563   0.523   2.358 -0.9420 -0.3067 -2.1880
  611SOL    HW2 1862   3.427   0.576   2.319 -1.2172  1.4768  0.8350
  612SOL     OW 1863   2.487   0.545   3.050  0.0435  0.7602 -0.5073
  612SOL    HW1 1864   2.435   0.623   3.073  0.6257  1.4296 -1.3578
  612SOL    HW2 1865   2.482   0.542   2.954 -1.2242 -1.1528 -0.4447
  613SOL     OW 1866   3.414   1.982   2.860 -0.1830 -0.6676  0.2503
  613SOL    HW1 1867   3.436   2.047   2.793 -1.9311 -1.1265 -0.8318
  613SOL    HW2 1868   3.499   1.949   2.890  0.6918  0.9408 -0.3220
  614SOL     OW 1869   3.297   2.475   0.069  0.5201  0.8797  0.0206
  614SOL    HW1 1870   3.204   2.469   0.093  1.0469 -0.4267  2.0415
  614SOL    HW2 1871   3.322   2.385   0.050  1.7048  0.9682  1.0206
  615SOL     OW 1872   1.693   2.434   2.420 -0.1570 -0.3121  0.3609
  615SOL    HW1 1873   1.694   2.382   2.501  0.8600  1.4129  1.5335
  615SOL    HW2 1874   1.619   2.495   2.432  0.1540  0.1183  0.1063
  616SOL     OW 1875   0.030   1.379   1.774 -0.3836  0.0169 -0.2718
  616SOL    HW1 1876   0.050   1.286   1.766 -0.0758  0.0198  0.4112
  616SOL    HW2 1877  -0.064   1.385   1.757 -0.5848 -0.5457  0.6136
  617SOL     OW 1878   0.972   1.051   2.505  0.7315 -0.2952  0.0122
  617SOL    HW1 1879   1.007   1.018   2.422  0.2086 -0.3795 -0.1811
  617SOL    HW2 1880   0.964   1.146   2.491  3.1402  0.1106  0.9001
  618SOL     OW 1881   2.292   4.353   0.556 -0.8145 -0.1950  0.5868
  618SOL    HW1 1882   2.337   4.270   0.572 -0.3035  0.3404  2.2240
  618SOL    HW2 1883   2.240   4.367   0.635  0.1794  1.6775  0.9685
  619SOL     OW 1884   1.807   2.026   3.203 -0.3858 -0.3989  0.7092
  619SOL    HW1 1885   1.866   1.952   3.220  0.4978  0.1120 -0.0847
  619SOL    HW2 1886   1.729   1.986   3.164  0.8858 -0.7824 -1.6508
  620SOL     OW 1887   0.929   0.715   0.013 -0.0872  0.4072  0.3587
  620SOL    HW1 1888   0.945   0.781   0.080 -2.1321  1.8112 -0.4324
  620SOL    HW2 1889   0.840   0.685   0.030  0.6796 -1.9759  0.4985
  621SOL     OW 1890   1.990   2.365   1.873 -0.0941  0.4890 -0.4943
  621SOL    HW1 1891   1.982   2.306   1.797 -0.7298  1.9624 -1.6298
  621SOL    HW2 1892   1.921   2.336   1.932 -0.6645  0.3360 -1.2151
  622SOL     OW 1893   0.069   1.785   2.402  0.1949  0.4045  0.3256
  622SOL    HW1 1894   0.081   1.879   2.412  0.3793  0.5973 -1.4614
  622SOL    HW2 1895   0.115   1.747   2.477  0.4133  1.7069  0.8800
  623SOL     OW 1896   3.474   0.504   2.981  0.4462 -0.3655 -0.7918
  623SOL    HW1 1897   3.476   0.429   3.041 -0.6637  1.1845  1.3482
  623SOL    HW2 1898   3.397   0.554   3.008  0.5655  1.0434 -2.8033
  624SOL     OW 1899   0.668   3.806   1.685  0.5362 -0.0718  0.0958
  624SOL    HW1 1900   0.755   3.821   1.648  0.4258 -0.3646 -0.2864
  624SOL    HW2 1901   0.681   3.812   1.780  0.9142  0.1846  0.0298
  625SOL     OW 1902   3.779   1.975   0.137  0.1390 -0.0681 -0.1605
  625SOL    HW1 1903   3.851   2.038   0.132 -0.1811  0.2637 -0.7433
  625SOL    HW2 1904   3.740   1.976   0.049  0.1054 -1.0559 -0.1741
  626SOL     OW 1905   3.293   2.881   0.735  0.1925  1.0230  0.0363
  626SOL    HW1 1906   3.328   2.875   0.646  0.1509  2.3264 -0.0769
  626SOL    HW2 1907   3.370   2.872   0.791  0.1500 -0.3989 -0.0868
  627SOL     OW 1908   2.333   2.375   1.110  0.4454 -0.4014  0.2719
  627SOL    HW1 1909   2.305   2.285   1.093 -0.2654 -0.2139  0.4369
  627SOL    HW2 1910   2.348   2.412   1.023  0.1105 -0.4791  0.1822
  628SOL     OW 1911   3.058   0.699   3.198 -0.0729  0.1974 -0.3517
  628SOL    HW1 1912   3.074   0.781   3.245 -0.2330 -1.3292  2.6212
  628SOL    HW2 1913   2.963   0.697   3.188 -0.1382  0.0575  0.2459
  629SOL     OW 1914   2.106   1.104   1.744 -0.0339 -0.0932  0.8512
  629SOL    HW1 1915   2.081   1.018   1.776  1.0740 -0.9206 -0.3746
  629SOL    HW2 1916   2.026   1.157   1.748 -1.1799 -1.6934 -0.0395
  630SOL     OW 1917   0.358   3.270   2.126 -0.2262  0.7771 -0.1306
  630SOL    HW1 1918   0.372   3.280   2.032 -0.1783  1.7438 -0.0324
  630SOL    HW2 1919   0.263   3.270   2.137 -0.3267 -1.8141 -0.4003
  631SOL     OW 1920   3.790   1.489   0.412 -0.3415 -0.8240  0.2506
  631SOL    HW1 1921   3.767   1.557   0.348 -1.8233 -2.5372 -1.1591
  631SOL    HW2 1922   3.882   1.507   0.433  0.6871 -0.8780 -3.3883
  632SOL     OW 1923   0.144   2.966   0.087 -0.4387 -0.0860  0.4050
  632SOL    HW1 1924   0.217   2.944   0.146  0.6212 -0.9439 -1.1506
  632SOL    HW2 1925   0.092   3.030   0.136  1.8928  1.3178  1.2084
  633SOL     OW 1926   3.543   3.402   0.567  0.2743 -0.2320 -0.5134
  633SOL    HW1 1927   3.575   3.449   0.490  0.2580  0.9404  0.1741
  633SOL    HW2 1928   3.457   3.369   0.540  0.2963  0.1088 -1.0137
  634SOL     OW 1929   0.021   3.404   0.860  0.0060  0.0954 -0.7547
  634SOL    HW1 1930   0.053   3.448   0.782 -1.2169  0.9124 -0.8248
  634SOL    HW2 1931  -0.049   3.346   0.828  1.0912 -1.3938 -0.5672
  635SOL     OW 1932   2.451   3.433   0.059 -0.1642  0.0401 -0.3408
  635SOL    HW1 1933   2.382   3.456  -0.003 -1.9057 -2.1205  0.6624
  635SOL    HW2 1934   2.479   3.346   0.032  2.2542  0.8666 -0.7157
  636SOL     OW 1935   0.448   0.058   2.240  0.4934  0.0102 -0.2962
  636SOL    HW1 1936   0.474   0.060   2.332 -1.3356 -0.0923  0.2629
  636SOL    HW2 1937   0.530   0.066   2.192  1.6815 -1.5361  1.3225
  637SOL     OW 1938   4.065   3.181   3.170  0.2020 -0.2523 -0.1881
  637SOL    HW1 1939   4.110   3.258   3.204  1.2465 -1.3842  1.1052
  637SOL    HW2 1940   4.092   3.110   3.228 -3.4295 -1.0010  0.8704
  638SOL     OW 1941   1.873   2.377   0.584  0.8740  0.0872  0.1941
  638SOL    HW1 1942   1.829   2.334   0.511 -0.4674 -1.6666  1.9225
  638SOL    HW2 1943   1.907   2.458   0.547  0.5553 -0.8715 -2.4339
  639SOL     OW 1944   3.424   3.378   2.771  0.3445 -0.6137 -0.1612
  639SOL    HW1 1945   3.436   3.296   2.722  1.8207  0.1384 -1.1340
  639SOL    HW2 1946   3.402   3.443   2.704  2.2849  0.4171  0.1056
  640SOL     OW 1947   1.191   1.734   1.744 -0.4253  0.0164  0.5281
  640SOL    HW1 1948   1.255   1.695   1.684 -1.2375  0.6279 -0.7727
  640SOL    HW2 1949   1.160   1.660   1.798 -1.7311 -1.1665 -1.6961
  641SOL     OW 1950   4.162   2.710   1.088 -0.2122  0.2699 -0.1785
  641SOL    HW1 1951   4.169   2.800   1.120  0.4883 -0.3080  1.3923
  641SOL    HW2 1952   4.185   2.656   1.163 -1.3272 -1.2582 -0.8855
  642SOL     OW 1953   3.443   3.450   1.284 -0.2161  0.1166  0.2439
  642SOL    HW1 1954   3.367   3.419   1.235  0.1051 -1.3624  0.6290
  642SOL    HW2 1955   3.497   3.495   1.219 -0.1056 -1.2583 -0.6531
  643SOL     OW 1956   1.324   3.006   3.003 -0.1845  0.8606 -0.5311
  643SOL    HW1 1957   1.234   2.974   3.007 -0.6275  2.1606  1.3525
  643SOL    HW2 1958   1.365   2.953   2.935 -1.6298 -1.6301  0.3752
  644SOL     OW 1959   2.902   1.322   1.412 -0.0796  0.0988  0.3634
  644SOL    HW1 1960   2.856   1.391   1.460  0.8406 -0.6022  2.3824
  644SOL    HW2 1961   2.850   1.244   1.427 -0.9735  0.2425 -1.6919
  645SOL     OW 1962   2.436   0.287   1.245  0.0499 -0.0033  0.5865
  645SOL    HW1 1963   2.446   0.248   1.158  0.5634 -0.3934  0.8170
  645SOL    HW2 1964   2.345   0.318   1.246  0.1295  0.2840 -0.1949
  646SOL     OW 1965   0.232   2.074   0.004 -0.2125 -0.1294  0.1465
  646SOL    HW1 1966   0.145   2.111   0.015  0.2348  0.5550  1.5511
  646SOL    HW2 1967   0.217   1.981  -0.016 -1.2437 -0.1922  1.1367
  647SOL     OW 1968   3.464   0.238   1.748  0.2827 -0.4324 -0.2700
  647SOL    HW1 1969   3.462   0.291   1.669  0.3110  0.8971  0.5860
  647SOL    HW2 1970   3.498   0.153   1.720  0.8437  0.2022 -1.5678
  648SOL     OW 1971   0.566   1.426   2.043 -0.2285 -0.2396  0.3769
  648SOL    HW1 1972   0.502   1.395   1.980 -0.3173  1.1279 -0.2369
  648SOL    HW2 1973   0.602   1.346   2.082 -1.2415 -1.0580 -0.3207
  649SOL     OW 1974   4.156   1.938   2.388 -0.0279  0.0640  0.4730
  649SOL    HW1 1975   4.088   1.993   2.348  0.7329  1.1627  0.6404
  649SOL    HW2 1976   4.204   1.998   2.446  0.6915 -0.8337  0.8244
  650SOL     OW 1977   2.478   1.580   2.831 -0.1798  0.2980  0.8191
  650SOL    HW1 1978   2.508   1.489   2.837 -1.0516 -0.0704 -0.0091
  650SOL    HW2 1979   2.389   1.579   2.867  0.1339  1.0172  1.6464
  651SOL     OW 1980   2.138   2.748   1.553 -0.5845  0.0487 -0.0771
  651SOL    HW1 1981   2.170   2.779   1.638  3.8640  0.1340 -1.5464
  651SOL    HW2 1982   2.106   2.659   1.570  2.2756 -0.8019  1.4113
  652SOL     OW 1983   3.248   4.308   2.126  0.0067  0.3079  0.8541
  652SOL    HW1 1984   3.330   4.322   2.078  0.7796  0.3553  2.1454
  652SOL    HW2 1985   3.272   4.249   2.198 -1.4677 -1.0753  0.2735
  653SOL     OW 1986   0.028   0.705   0.131 -0.1341 -0.3465 -0.0039
  653SOL    HW1 1987  -0.040   0.700   0.197 -0.0024 -0.4642  0.1227
  653SOL    HW2 1988   0.098   0.756   0.171 -0.8327  1.2464 -0.7335
  654SOL     OW 1989   0.077   1.249   1.464 -0.0911  0.3781  0.7559
  654SOL    HW1 1990   0.089   1.173   1.408 -0.5346  0.0656  1.0792
  654SOL    HW2 1991   0.063   1.212   1.552  1.7303  0.8755  1.3053
  655SOL     OW 1992   2.497   2.863   3.205 -0.0672 -0.2023  0.2182
  655SOL    HW1 1993   2.491   2.769   3.185  0.4950 -1.0062  3.3104
  655SOL    HW2 1994   2.443   2.875   3.283 -0.5431  2.1931 -0.4072
  656SOL     OW 1995   4.220   2.701   0.606  0.2287 -0.2740  0.2965
  656SOL    HW1 1996   4.264   2.709   0.691  1.8764 -2.9790 -0.1993
  656SOL    HW2 1997   4.134   2.664   0.627  1.1871 -2.3477  0.7333
  657SOL     OW 1998   4.009   2.133   0.449  0.2221 -0.0649 -0.2542
  657SOL    HW1 1999   4.101   2.128   0.474 -0.1428 -0.4296  1.1295
  657SOL    HW2 2000   4.010   2.139   0.353  1.6907  0.5278 -0.2303
  658SOL     OW 2001   1.126   2.296   1.501 -0.4652  0.2437  0.8078
  658SOL    HW1 2002   1.051   2.252   1.542  0.4635 -1.9946  0.2251
  658SOL    HW2 2003   1.196   2.288   1.564 -0.1034  0.3393  0.4225
  659SOL     OW 2004   1.824   2.819   2.414 -0.1883  0.0533  0.3000
  659SOL    HW1 2005   1.873   2.738   2.430 -0.4859 -0.1365  0.2707
  659SOL    HW2 2006   1.841   2.839   2.322 -1.0424 -0.6229 -0.0242
  660SOL     OW 2007   2.635   4.005   1.308 -0.6927  0.2022  0.4427
  660SOL    HW1 2008   2.629   3.985   1.214 -0.7114  1.4648  0.1612
  660SOL    HW2 2009   2.729   4.005   1.326 -0.7297 -2.1527  0.9297
  661SOL     OW 2010   4.009   3.122   0.944  0.4866 -0.2070  0.6338
  661SOL    HW1 2011   4.087   3.067   0.934  0.5237 -0.1173  0.4128
  661SOL    HW2 2012   4.002   3.169   0.860  1.7159  1.7931  1.5749
  662SOL     OW 2013   2.502   2.722   0.800  0.3782 -0.4353  0.4616
  662SOL    HW1 2014   2.445   2.795   0.776  2.3186  0.8154 -0.6829
  662SOL    HW2 2015   2.582   2.764   0.831  0.6447 -2.1152  2.2423
  663SOL     OW 2016   3.788   3.032   1.820 -0.4682 -0.4498  0.3105
  663SOL    HW1 2017   3.815   2.960   1.763 -0.0140 -0.5134  0.5997
  663SOL    HW2 2018   3.789   2.994   1.908 -2.7856 -0.8249  0.2175
  664SOL     OW 2019   2.088   0.485   0.617 -0.1668  0.2491  0.0481
  664SOL    HW1 2020   2.007   0.499   0.665  0.6416 -0.2512  1.6433
  664SOL    HW2 2021   2.068   0.508   0.526 -1.3668  2.6539  0.8654
  665SOL     OW 2022   2.477   1.712   1.861  0.2236  0.0296 -0.2130
  665SOL    HW1 2023   2.404   1.704   1.800 -0.1584 -1.0831  0.3622
  665SOL    HW2 2024   2.552   1.673   1.815  0.1451 -0.0141 -0.3029
  666SOL     OW 2025   2.190   3.771   2.095 -0.3806 -0.2628  0.0107
  666SOL    HW1 2026   2.180   3.800   2.004  0.9667  0.0749 -0.0517
  666SOL    HW2 2027   2.251   3.697   2.090 -1.6114 -1.3628  0.4779
  667SOL     OW 2028   3.266   0.653   1.947 -0.1686  0.1181 -0.7760
  667SOL    HW1 2029   3.275   0.572   1.897 -0.9186 -0.0015 -0.7265
  667SOL    HW2 2030   3.291   0.629   2.036  0.9290  0.2724 -1.0341
  668SOL     OW 2031   2.319   3.403   0.290 -0.1135 -0.3899 -0.3970
  668SOL    HW1 2032   2.272   3.486   0.291 -1.7412 -1.2710  0.4530
  668SOL    HW2 2033   2.383   3.412   0.219 -1.1472  1.1007 -1.1849
  669SOL     OW 2034   2.626   3.923   1.061  0.0988  0.0962  0.6659
  669SOL    HW1 2035   2.710   3.878   1.052 -0.6689 -1.0415 -1.4290
  669SOL    HW2 2036   2.570   3.883   0.995 -1.3046  2.6856  0.1617
  670SOL     OW 2037   3.086   2.457   0.363  0.5283  0.6484  0.2183
  670SOL    HW1 2038   3.119   2.368   0.353  0.2521  0.4446  1.0563
  670SOL    HW2 2039   3.050   2.479   0.277 -0.9436 -0.6854  0.4313
  671SOL     OW 2040   1.443   3.595   0.635  0.9358 -0.1215 -0.2370
  671SOL    HW1 2041   1.406   3.629   0.553 -0.9736 -2.3848 -0.4143
  671SOL    HW2 2042   1.509   3.533   0.606 -0.5931 -1.8490 -0.1705
  672SOL     OW 2043   3.338   0.299   2.112  0.0855  0.3818 -0.1451
  672SOL    HW1 2044   3.252   0.311   2.072 -0.2917 -0.2960  0.4452
  672SOL    HW2 2045   3.323   0.317   2.205  0.5744  0.2267 -0.0366
  673SOL     OW 2046   0.029   2.937   2.720 -1.2355  0.0034  0.4505
  673SOL    HW1 2047   0.023   3.016   2.667  0.0666  0.3160  0.7266
  673SOL    HW2 2048   0.056   2.869   2.659 -3.2199 -0.4563  0.0359
  674SOL     OW 2049   3.369   4.099   1.622  0.2366  0.1207  0.0400
  674SOL    HW1 2050   3.294   4.130   1.673 -0.3234  1.0276 -1.2887
  674SOL    HW2 2051   3.344   4.012   1.593 -0.3123  0.4132 -0.3861
  675SOL     OW 2052   0.952   2.518   1.487  0.6278  0.1611  0.2901
  675SOL    HW1 2053   1.014   2.590   1.499  0.4532  0.1683  1.2231
  675SOL    HW2 2054   1.006   2.439   1.481  0.7812  0.2923 -0.1055
  676SOL     OW 2055   0.657   0.695   1.860 -0.2476 -0.2046  0.0132
  676SOL    HW1 2056   0.738   0.724   1.902  0.0540 -0.4465 -0.3907
  676SOL    HW2 2057   0.670   0.601   1.846 -1.2037 -0.5482  1.2838
  677SOL     OW 2058   0.653   0.286   0.640  0.6117 -0.2724 -0.0309
  677SOL    HW1 2059   0.562   0.256   0.650  0.5929 -0.5897 -1.0580
  677SOL    HW2 2060   0.694   0.219   0.586  0.8141  1.0624 -1.6082
  678SOL     OW 2061   0.488   3.431   3.270  0.0035 -0.2656  0.5096
  678SOL    HW1 2062   0.499   3.336   3.261 -1.5053 -0.5266  1.1229
  678SOL    HW2 2063   0.448   3.458   3.187  2.7018  0.2911 -0.7185
  679SOL     OW 2064   1.101   3.461   1.178 -0.3951  0.1144  0.1109
  679SOL    HW1 2065   1.160   3.436   1.107 -0.7294 -0.5899  0.0672
  679SOL    HW2 2066   1.141   3.423   1.256 -0.3925  0.2911  0.1959
  680SOL     OW 2067   1.866   1.370   2.779  0.4778  0.9977 -0.1187
  680SOL    HW1 2068   1.829   1.303   2.836 -1.9552  1.0929 -1.4617
  680SOL    HW2 2069   1.908   1.432   2.839 -0.3070  0.1146  1.4037
  681SOL     OW 2070   1.286   0.527   0.533  0.0463  0.1099 -0.8225
  681SOL    HW1 2071   1.225   0.597   0.509 -2.5916 -1.4634  0.7292
  681SOL    HW2 2072   1.310   0.486   0.450 -2.2872 -0.1660 -1.4256
  682SOL     OW 2073   0.094   1.028   1.280 -0.5162 -0.0267 -0.8275
  682SOL    HW1 2074   0.162   1.022   1.213 -1.2433  1.4696 -1.7530
  682SOL    HW2 2075   0.013   1.043   1.231 -1.5950 -1.9433  0.2320
  683SOL     OW 2076   3.424   3.280   2.343 -0.4361  0.3418  1.0759
  683SOL    HW1 2077   3.336   3.243   2.348 -1.5521  2.9322  1.9918
  683SOL    HW2 2078   3.454   3.282   2.434  0.6940 -0.6712  0.7563
  684SOL     OW 2079   1.746   4.066   1.010  0.2284  0.0111 -0.4987
  684SOL    HW1 2080   1.727   4.010   1.086 -0.3168  1.3557  0.4019
  684SOL    HW2 2081   1.670   4.124   1.004  1.5835  1.9339 -0.1849
  685SOL     OW 2082   0.849   0.689   2.435  0.1207 -0.4241  0.4944
  685SOL    HW1 2083   0.838   0.599   2.403  0.9073 -1.0688  1.9158
  685SOL    HW2 2084   0.871   0.740   2.357 -0.8907 -1.3493 -0.4294
  686SOL     OW 2085   1.616   1.286   0.428 -0.1701 -0.0899  0.4161
  686SOL    HW1 2086   1.647   1.310   0.516 -0.5405  1.1447  0.2276
  686SOL    HW2 2087   1.532   1.329   0.420 -0.9655 -1.6281  0.0835
  687SOL     OW 2088   4.201   2.371   2.269  0.2366 -0.2251 -0.2382
  687SOL    HW1 2089   4.249   2.317   2.207  1.3685  0.6644 -0.1874
  687SOL    HW2 2090   4.263   2.439   2.294 -0.4274 -0.1357  1.3166
  688SOL     OW 2091   2.792   3.798   2.191  0.4266 -0.4254 -0.0748
  688SOL    HW1 2092   2.835   3.882   2.209 -0.9360  0.7307 -1.8668
  688SOL    HW2 2093   2.705   3.807   2.230 -0.1577 -0.4973 -1.3215
  689SOL     OW 2094   2.506   2.719   1.434 -0.0388 -0.2490  0.0517
  689SOL    HW1 2095   2.577   2.674   1.388  0.9633 -1.1080  2.3050
  689SOL    HW2 2096   2.429   2.702   1.381  1.2114 -0.1975 -1.9123
  690SOL     OW 2097   2.659   3.384   0.834 -0.3340 -0.3272 -0.5877
  690SOL    HW1 2098   2.615   3.372   0.750 -0.7313 -1.8544 -0.1919
  690SOL    HW2 2099   2.699   3.471   0.828 -1.0362 -0.0756 -2.0333
  691SOL     OW 2100   2.439   1.003   1.778 -0.3213  0.2394 -0.2218
  691SOL    HW1 2101   2.389   1.070   1.824  1.0337  1.4626 -0.4765
  691SOL    HW2 2102   2.514   1.049   1.741  1.9318 -1.7564  1.4968
  692SOL     OW 2103   0.233   4.332   0.987  0.2478  0.1135 -0.7284
  692SOL    HW1 2104   0.191   4.317   0.902  0.2999  1.4552 -1.0110
  692SOL    HW2 2105   0.232   4.427   0.998 -0.5442 -0.0778  1.1918
  693SOL     OW 2106   2.934   4.013   1.358 -0.1132 -0.7508 -0.1095
  693SOL    HW1 2107   2.904   4.097   1.393 -0.5083 -0.8805 -0.1351
  693SOL    HW2 2108   3.001   4.036   1.294 -0.1955 -0.4570 -0.0903
  694SOL     OW 2109   1.869   0.514   3.181 -0.1170  0.1690 -0.0993
  694SOL    HW1 2110   1.871   0.426   3.221  1.6300 -0.1192 -0.7517
  694SOL    HW2 2111   1.957   0.548   3.195  0.4368  0.2462 -3.2338
  695SOL     OW 2112   3.840   3.340   1.661 -0.6490 -0.6210  0.4170
  695SOL    HW1 2113   3.847   3.341   1.565 -2.3314 -2.1744  0.2330
  695SOL    HW2 2114   3.922   3.301   1.690 -0.3352 -0.6269 -0.4343
  696SOL     OW 2115   3.611   3.541   1.635 -0.3451 -0.0567  0.3753
  696SOL    HW1 2116   3.631   3.448   1.648 -2.9968 -1.2080 -2.4534
  696SOL    HW2 2117   3.574   3.569   1.718 -1.6883 -2.2790  0.6093
  697SOL     OW 2118   2.171   0.194   2.638 -0.0368 -0.0917  0.5166
  697SOL    HW1 2119   2.162   0.178   2.732 -1.5859 -0.7962  0.2791
  697SOL    HW2 2120   2.192   0.109   2.601  1.1898  0.2965  0.2603
  698SOL     OW 2121   2.169   2.215   2.269  0.0422  0.1599 -0.2857
  698SOL    HW1 2122   2.156   2.175   2.354  1.3853 -0.9650 -0.5708
  698SOL    HW2 2123   2.259   2.192   2.245  0.1761  1.6487 -1.3751
  699SOL     OW 2124   4.128   3.597   3.279  0.0193 -0.2930 -0.0872
  699SOL    HW1 2125   4.057   3.641   3.325 -0.3008 -1.2512  0.3668
  699SOL    HW2 2126   4.095   3.581   3.191  0.6653  1.6317 -0.7308
  700SOL     OW 2127   1.688   2.244   3.025  0.1421  0.2271 -0.3271
  700SOL    HW1 2128   1.676   2.168   3.081 -1.8858  0.6274 -0.1442
  700SOL    HW2 2129   1.609   2.248   2.971  1.3512  0.7321 -2.1833
  701SOL     OW 2130   0.943   4.001   1.341 -0.5191  0.1398 -0.0291
  701SOL    HW1 2131   0.931   3.919   1.293 -1.9407  0.0938  0.3663
  701SOL    HW2 2132   1.032   3.996   1.375 -1.3723 -2.3923  2.0922
  702SOL     OW 2133   2.566   3.049   0.481 -0.3455 -0.5367 -0.2417
  702SOL    HW1 2134   2.503   3.064   0.552 -1.5954  1.1360 -1.6174
  702SOL    HW2 2135   2.520   2.990   0.421 -1.4776  2.1521 -2.1809
  703SOL     OW 2136   2.996   2.537   0.123 -0.6178 -0.7655 -0.3911
  703SOL    HW1 2137   2.971   2.535   0.030 -0.2380 -0.9336 -0.4945
  703SOL    HW2 2138   2.992   2.629   0.147 -1.2111 -0.7759 -0.4358
  704SOL     OW 2139   1.859   3.627   1.371 -0.2634 -0.4414  0.1441
  704SOL    HW1 2140   1.764   3.640   1.371 -0.1613  0.4807  1.3161
  704SOL    HW2 2141   1.894   3.705   1.414  0.9028 -1.5289  1.2596
  705SOL     OW 2142   4.084   1.626   1.608 -0.2892  0.1626 -0.1464
  705SOL    HW1 2143   4.109   1.712   1.643 -2.8504  0.8510  0.2267
  705SOL    HW2 2144   3.989   1.632   1.597 -0.1943 -1.6619 -2.8646
  706SOL     OW 2145   2.451   0.680   1.642 -0.0431 -0.2242  0.2816
  706SOL    HW1 2146   2.471   0.649   1.730  2.1562 -0.9368 -0.3977
  706SOL    HW2 2147   2.443   0.600   1.590  0.2875  0.2204 -0.4677
  707SOL     OW 2148   1.689   3.178   0.575  0.3704 -0.4717  0.0528
  707SOL    HW1 2149   1.685   3.159   0.668  2.4075 -0.2212  0.2417
  707SOL    HW2 2150   1.726   3.266   0.570 -2.4843  0.7784 -0.9639
  708SOL     OW 2151   3.528   0.884   0.623  0.1697 -0.4111 -0.3206
  708SOL    HW1 2152   3.463   0.937   0.577 -0.5278 -0.2117  0.8485
  708SOL    HW2 2153   3.477   0.820   0.672  0.9556 -1.4466 -0.8206
  709SOL     OW 2154   3.320   1.472   0.924  0.3027  0.4287 -0.2940
  709SOL    HW1 2155   3.402   1.429   0.900 -0.1569 -0.3268 -0.5344
  709SOL    HW2 2156   3.346   1.538   0.988  1.0269 -0.1643  0.0356
  710SOL     OW 2157   1.945   2.030   1.892  0.0556 -0.1052 -0.6114
  710SOL    HW1 2158   1.928   2.090   1.965  1.5417  1.9578 -1.8394
  710SOL    HW2 2159   2.027   1.986   1.915  0.8425  0.9811 -1.2331
  711SOL     OW 2160   2.020   0.109   2.217  0.3862  0.9226  0.2347
  711SOL    HW1 2161   2.045   0.077   2.131 -0.1656 -1.1725  0.7986
  711SOL    HW2 2162   2.102   0.106   2.268  0.1970 -0.3935  0.4908
  712SOL     OW 2163   3.658   2.750   2.160  0.4432 -0.0220  0.0327
  712SOL    HW1 2164   3.717   2.757   2.085  1.1350  1.2590  0.6645
  712SOL    HW2 2165   3.616   2.836   2.165 -0.2817 -0.3944  0.5735
  713SOL     OW 2166   3.263   4.022   2.303  0.4670  0.0811  0.0737
  713SOL    HW1 2167   3.315   4.031   2.223  1.1753 -2.0777  0.2420
  713SOL    HW2 2168   3.174   4.042   2.275  0.8094  0.0883 -1.0882
  714SOL     OW 2169   0.749   3.883   2.591  0.4549 -0.3006 -0.1273
  714SOL    HW1 2170   0.689   3.826   2.640  2.5271 -0.8161  1.9660
  714SOL    HW2 2171   0.696   3.915   2.518 -1.9166 -1.8877  0.7547
  715SOL     OW 2172   3.965   3.097   2.944 -0.2175  0.1360 -0.0963
  715SOL    HW1 2173   4.020   3.139   3.011 -2.2503  2.1665  0.4351
  715SOL    HW2 2174   3.922   3.025   2.989 -1.4534  1.3966  0.8262
  716SOL     OW 2175   1.423   3.194   0.519  0.1440  0.5586  0.0126
  716SOL    HW1 2176   1.504   3.151   0.546 -0.0882 -0.1196 -0.3499
  716SOL    HW2 2177   1.436   3.215   0.427  0.9202  2.8405  0.5852
  717SOL     OW 2178   2.139   2.878   2.924  0.2337  0.3457  0.3057
  717SOL    HW1 2179   2.128   2.845   2.834 -0.3666 -2.6142  1.3309
  717SOL    HW2 2180   2.155   2.971   2.914 -1.4173  0.4308 -2.7913
  718SOL     OW 2181   1.042   4.000   3.138  0.0402  0.4686 -0.2648
  718SOL    HW1 2182   0.980   4.073   3.129 -1.2642 -0.7551 -2.0318
  718SOL    HW2 2183   0.996   3.925   3.100  2.4068 -0.6257 -1.1718
  719SOL     OW 2184   2.883   3.159   3.153 -0.1180  0.3784 -0.2149
  719SOL    HW1 2185   2.963   3.123   3.116  1.0039  3.5155 -1.2017
  719SOL    HW2 2186   2.899   3.162   3.248 -0.4787 -1.9785 -0.0229
  720SOL     OW 2187   3.292   3.328   1.671  0.2021 -0.1073  0.0120
  720SOL    HW1 2188   3.302   3.412   1.714 -0.7411  0.8216 -1.4950
  720SOL    HW2 2189   3.198   3.312   1.671  0.2189 -0.2979 -1.2834
  721SOL     OW 2190   0.795   4.395   2.354  0.2768  0.5603  0.2275
  721SOL    HW1 2191   0.711   4.409   2.398 -0.1696 -0.6575 -0.2047
  721SOL    HW2 2192   0.796   4.460   2.284  0.2963  1.4558  1.0394
  722SOL     OW 2193   1.826   0.250   0.030 -0.0323  0.0681  0.4925
  722SOL    HW1 2194   1.807   0.161   0.059  0.0180  0.4019  1.5906
  722SOL    HW2 2195   1.888   0.284   0.094 -0.4162  1.0576  0.3581
  723SOL     OW 2196   1.698   0.139   1.075  0.0109  0.4974  0.1644
  723SOL    HW1 2197   1.724   0.061   1.124 -2.3064  0.7359  1.9522
  723SOL    HW2 2198   1.620   0.112   1.027  0.1784  1.2741 -0.5705
  724SOL     OW 2199   3.904   3.981   3.282  0.2089  0.0587  0.2577
  724SOL    HW1 2200   3.926   3.913   3.345  1.1752  1.2716  1.2962
  724SOL    HW2 2201   3.824   4.021   3.316  0.5984  0.5570  0.6064
  725SOL     OW 2202   2.670   4.244   0.493  0.0393 -0.0173 -0.0873
  725SOL    HW1 2203   2.602   4.198   0.542  0.2739  0.5542  0.7967
  725SOL    HW2 2204   2.734   4.269   0.559  0.1383  1.1860 -0.6074
  726SOL     OW 2205   1.725   1.996   2.239 -0.0382 -0.5976 -0.4100
  726SOL    HW1 2206   1.816   2.023   2.226 -0.0644 -0.1951  0.2124
  726SOL    HW2 2207   1.673   2.062   2.195 -0.0180 -1.0965 -1.1938
  727SOL     OW 2208   1.020   2.956   2.720 -0.0296  0.4079  0.3254
  727SOL    HW1 2209   1.037   3.032   2.664 -0.7977 -0.1851 -0.7428
  727SOL    HW2 2210   0.929   2.934   2.703 -0.4886  0.6341  2.3638
  728SOL     OW 2211   0.477   1.157   2.393  0.0494 -0.4168  0.2558
  728SOL    HW1 2212   0.414   1.172   2.323  0.6618 -0.6933 -0.3628
  728SOL    HW2 2213   0.433   1.095   2.452 -0.0043 -1.1261 -0.5165
  729SOL     OW 2214   0.157   3.185   1.269 -0.4293 -0.6758  0.5987
  729SOL    HW1 2215   0.157   3.268   1.221 -0.2090 -0.9387  0.1459
  729SOL    HW2 2216   0.150   3.118   1.202  1.1581 -1.1032  0.8233
  730SOL     OW 2217   1.419   1.590   1.348  0.1836 -0.2262  0.1144
  730SOL    HW1 2218   1.420   1.508   1.299  1.2651  0.7925 -1.7204
  730SOL    HW2 2219   1.351   1.578   1.414 -0.0087 -2.4044 -0.3935
  731SOL     OW 2220   1.671   3.428   0.328 -0.6887 -0.4366 -0.0895
  731SOL    HW1 2221   1.674   3.523   0.341 -0.0927 -0.4641  0.0237
  731SOL    HW2 2222   1.758   3.398   0.356 -0.9531 -1.0408  0.0869
  732SOL     OW 2223   0.893   2.608   2.761  0.9338 -0.1429 -0.2097
  732SOL    HW1 2224   0.855   2.611   2.849  1.2169  1.7267 -0.1058
  732SOL    HW2 2225   0.976   2.654   2.769  1.5214 -0.9790 -1.2227
  733SOL     OW 2226   1.615   4.117   2.550 -0.7686 -0.1564  0.5341
  733SOL    HW1 2227   1.693   4.089   2.598 -1.7400 -2.0445  1.0685
  733SOL    HW2 2228   1.638   4.106   2.458 -0.3536 -0.5902  0.6858
  734SOL     OW 2229   2.523   3.347   0.589 -0.2444 -0.0034  0.2620
  734SOL    HW1 2230   2.555   3.423   0.539  0.7723 -0.7597 -0.2804
  734SOL    HW2 2231   2.457   3.307   0.532 -0.1123 -0.0508  0.1408
  735SOL     OW 2232   3.626   2.436   1.818 -0.2902 -0.5926 -0.3963
  735SOL    HW1 2233   3.620   2.515   1.764 -2.1055 -0.4063  0.0197
  735SOL    HW2 2234   3.669   2.372   1.761 -0.9741 -0.0103 -1.6142
  736SOL     OW 2235   2.905   1.003   2.941 -0.0257 -0.0302 -0.4179
  736SOL    HW1 2236   2.887   1.031   2.851 -0.9069 -0.7166 -0.4658
  736SOL    HW2 2237   3.000   0.997   2.945  0.0663  0.6779 -1.0976
  737SOL     OW 2238   3.029   4.165   2.251  0.2299 -0.8295 -0.0510
  737SOL    HW1 2239   3.056   4.228   2.184  0.8810 -0.5032  0.5047
  737SOL    HW2 2240   2.935   4.179   2.260  0.7316  2.0554  2.0298
  738SOL     OW 2241   3.192   2.576   2.684  0.3538  1.0185 -0.5310
  738SOL    HW1 2242   3.137   2.546   2.612  1.1627  1.0958 -1.2044
  738SOL    HW2 2243   3.223   2.663   2.657  0.7036  1.0282 -0.1190
  739SOL     OW 2244   4.089   2.970   2.756 -0.5645 -0.3192  0.1267
  739SOL    HW1 2245   4.009   2.928   2.725 -1.9091  0.4872  2.3324
  739SOL    HW2 2246   4.066   3.008   2.840  1.3174  2.5603 -0.5217
  740SOL     OW 2247   2.301   2.757   0.515 -0.4821  0.2722  0.1196
  740SOL    HW1 2248   2.288   2.666   0.543 -0.7336  0.4106  0.4568
  740SOL    HW2 2249   2.288   2.809   0.594  1.4211  0.4856  0.3607
  741SOL     OW 2250   3.189   3.811   1.027 -0.0386 -0.3221  0.6610
  741SOL    HW1 2251   3.188   3.760   1.108  0.0097 -1.6088 -0.1189
  741SOL    HW2 2252   3.184   3.745   0.957  0.1600  0.7413 -0.3873
  742SOL     OW 2253   0.209   1.494   2.448 -0.5271  0.3923  0.7386
  742SOL    HW1 2254   0.168   1.417   2.407 -1.8369  0.0302  2.5966
  742SOL    HW2 2255   0.291   1.461   2.483 -1.2458 -0.2979  1.8449
  743SOL     OW 2256   1.344   3.326   1.115 -0.1998 -0.0966 -0.0639
  743SOL    HW1 2257   1.291   3.249   1.137  0.3835 -0.5425 -0.2141
  743SOL    HW2 2258   1.406   3.334   1.188  0.5860 -0.5367 -0.6742
  744SOL     OW 2259   3.436   3.566   2.572 -0.4685 -0.0215  0.1238
  744SOL    HW1 2260   3.433   3.657   2.602  1.4023  0.9116 -2.1482
  744SOL    HW2 2261   3.525   3.537   2.594 -0.5699 -0.7956 -0.4572
  745SOL     OW 2262   2.024   1.528   0.551  0.0848 -0.1887 -0.0286
  745SOL    HW1 2263   2.019   1.463   0.621 -0.4796  1.7507  1.8172
  745SOL    HW2 2264   2.042   1.610   0.596 -0.3675  1.1469 -2.1750
  746SOL     OW 2265   3.802   1.442   3.226  0.3034  0.3527  0.0745
  746SOL    HW1 2266   3.890   1.430   3.262 -0.6289 -2.3014  1.7489
  746SOL    HW2 2267   3.744   1.441   3.302 -1.2538  1.8447 -1.0024
  747SOL     OW 2268   0.520   2.285   0.923  0.3245  0.7906 -0.4335
  747SOL    HW1 2269   0.495   2.199   0.888 -1.0141  1.4091 -1.0908
  747SOL    HW2 2270   0.611   2.275   0.949  0.4550 -0.5812 -1.3095
  748SOL     OW 2271   0.738   4.002   3.169 -0.0874  0.1860 -0.1358
  748SOL    HW1 2272   0.690   3.919   3.163  1.2308 -0.7147  0.9810
  748SOL    HW2 2273   0.674   4.065   3.199 -1.1713 -0.3682 -1.1874
  749SOL     OW 2274   0.617   1.067   1.449 -0.2387  0.0072  0.1928
  749SOL    HW1 2275   0.625   1.002   1.379 -0.7551 -0.4011  0.4985
  749SOL    HW2 2276   0.669   1.142   1.419 -1.6524  0.4458 -1.3422
  750SOL     OW 2277   2.506   0.348   0.670  0.5051 -0.5267  0.5884
  750SOL    HW1 2278   2.420   0.319   0.701 -0.2229 -0.4214 -1.2399
  750SOL    HW2 2279   2.520   0.431   0.716  0.4115 -1.3341  2.1574
  751SOL     OW 2280   3.699   3.358   2.576 -0.1276  0.3377 -0.6736
  751SOL    HW1 2281   3.685   3.401   2.661  0.5111  0.8256 -0.8066
  751SOL    HW2 2282   3.726   3.269   2.599 -0.0199  0.4474 -0.3626
  752SOL     OW 2283   3.073   2.073   0.029 -0.4508 -0.6390  0.4394
  752SOL    HW1 2284   3.039   1.985   0.037 -1.2061 -0.3757  0.1705
  752SOL    HW2 2285   2.998   2.127   0.004 -0.4581  0.4380  2.5490
  753SOL     OW 2286   0.390   1.642   3.081 -0.0216  0.0673 -0.1593
  753SOL    HW1 2287   0.450   1.589   3.028 -1.1980 -0.2468 -1.2229
  753SOL    HW2 2288   0.433   1.727   3.087  2.1240 -1.0646  1.9726
  754SOL     OW 2289   1.466   3.547   2.571 -0.2610  0.0912 -0.2671
  754SOL    HW1 2290   1.478   3.518   2.480 -0.9315  1.1886 -0.7202
  754SOL    HW2 2291   1.372   3.564   2.578 -0.6127 -2.0418  1.2831
  755SOL     OW 2292   2.388   4.205   2.750 -0.0411 -0.3034 -0.0525
  755SOL    HW1 2293   2.378   4.115   2.718 -4.0133 -0.4285  0.9506
  755SOL    HW2 2294   2.441   4.196   2.829  1.2164 -1.4216 -0.9675
  756SOL     OW 2295   3.704   2.113   2.856 -0.1834  0.3554  0.5081
  756SOL    HW1 2296   3.726   2.091   2.766  3.8517  0.3498  1.3292
  756SOL    HW2 2297   3.682   2.030   2.898  0.9084 -0.0800  0.2244
  757SOL     OW 2298   0.237   0.507   2.027 -0.1330 -0.3377 -0.0882
  757SOL    HW1 2299   0.283   0.469   2.102  1.1100  4.6494  2.1324
  757SOL    HW2 2300   0.306   0.544   1.973 -1.1652 -1.9547 -2.6990
  758SOL     OW 2301   1.423   0.729   0.823  0.2673 -1.0561  0.2528
  758SOL    HW1 2302   1.341   0.775   0.840 -0.3037 -1.0966 -2.1196
  758SOL    HW2 2303   1.476   0.791   0.774  0.8768 -1.7021  0.0699
  759SOL     OW 2304   2.645   2.177   1.662 -0.4337  0.0707  0.3450
  759SOL    HW1 2305   2.641   2.232   1.584 -1.4864 -0.0873  0.2780
  759SOL    HW2 2306   2.712   2.219   1.717  0.3122  0.1902 -0.6209
  760SOL     OW 2307   2.652   1.290   0.757 -0.6535  0.4519  0.4341
  760SOL    HW1 2308   2.559   1.293   0.778 -0.3708  0.6338  1.7590
  760SOL    HW2 2309   2.687   1.373   0.790  0.0166  0.3012  0.1238
  761SOL     OW 2310   1.574   0.342   3.153  0.1049 -0.1741 -0.1263
  761SOL    HW1 2311   1.652   0.349   3.209 -0.1336  2.0064  0.0397
  761SOL    HW2 2312   1.608   0.313   3.068  1.0567  0.3261  0.0617
  762SOL     OW 2313   4.092   4.250   0.210 -0.5187 -0.0266  0.5323
  762SOL    HW1 2314   4.118   4.171   0.162  0.2282  0.3485  0.3120
  762SOL    HW2 2315   4.168   4.273   0.263 -0.9661  0.1742  1.0975
  763SOL     OW 2316   0.279   1.719   2.242  0.0617 -0.2306 -0.3940
  763SOL    HW1 2317   0.267   1.624   2.245  0.6022 -0.2789  0.8831
  763SOL    HW2 2318   0.192   1.755   2.256  0.0257 -0.5461  0.2263
  764SOL     OW 2319   0.618   0.447   0.422  0.3307 -0.0554  0.1097
  764SOL    HW1 2320   0.551   0.494   0.472  0.2937 -0.6158  0.6051
  764SOL    HW2 2321   0.663   0.393   0.488  1.8547  0.9592 -0.0555
  765SOL     OW 2322   0.982   1.015   3.145 -0.1995  0.4148  0.4293
  765SOL    HW1 2323   1.003   1.105   3.119  2.7554 -0.2743  0.0443
  765SOL    HW2 2324   1.066   0.978   3.172 -1.4217 -2.0864  1.0936
  766SOL     OW 2325   4.053   4.233   3.197  0.0595 -0.4072 -0.2491
  766SOL    HW1 2326   4.005   4.154   3.222  0.3134 -0.2914  0.6159
  766SOL    HW2 2327   4.014   4.258   3.113 -1.3368 -0.3646  0.3756
  767SOL     OW 2328   4.017   2.439   2.720 -0.3396  0.2450  0.5756
  767SOL    HW1 2329   3.960   2.515   2.730  0.0238  0.4195  1.4228
  767SOL    HW2 2330   4.087   2.468   2.661 -2.2876 -0.6596 -2.4270
  768SOL     OW 2331   0.870   3.519   1.010  0.1397 -0.0596 -0.0482
  768SOL    HW1 2332   0.828   3.451   1.063  0.9070  0.8340  1.7892
  768SOL    HW2 2333   0.962   3.513   1.032  0.5855 -0.0395 -1.7821
  769SOL     OW 2334   3.904   3.932   1.599  0.1255  0.1227 -0.1681
  769SOL    HW1 2335   3.968   3.928   1.528 -1.4307 -0.1174 -1.6217
  769SOL    HW2 2336   3.863   4.018   1.590  0.4584  0.4065  0.9506
  770SOL     OW 2337   0.434   3.532   1.566 -0.0904 -0.2136 -0.6871
  770SOL    HW1 2338   0.393   3.452   1.532  2.2828 -1.9278  0.1772
  770SOL    HW2 2339   0.501   3.554   1.502 -0.6485  1.0588 -0.8580
  771SOL     OW 2340   2.695   1.095   1.671  0.9493 -0.6340 -0.0654
  771SOL    HW1 2341   2.778   1.049   1.660  1.6314  0.5618 -0.0026
  771SOL    HW2 2342   2.675   1.131   1.584  0.9793 -0.1245  0.1345
  772SOL     OW 2343   3.821   3.709   1.508  0.6529  0.1916  0.8520
  772SOL    HW1 2344   3.823   3.784   1.567  0.3814  0.7469  0.1761
  772SOL    HW2 2345   3.774   3.641   1.556  0.8418  0.4720  1.4431
  773SOL     OW 2346   2.904   3.479   1.024 -0.5503 -0.0873 -0.1966
  773SOL    HW1 2347   2.966   3.524   0.966 -0.6032 -1.1425 -1.0970
  773SOL    HW2 2348   2.881   3.399   0.977 -1.0287 -0.6982  1.0494
  774SOL     OW 2349   3.598   3.500   0.823 -0.1461  0.1107  0.0580
  774SOL    HW1 2350   3.603   3.498   0.728 -0.2032  2.0024 -0.0263
  774SOL    HW2 2351   3.513   3.462   0.844 -0.9964  1.4579 -0.7923
  775SOL     OW 2352   3.436   1.124   2.807  0.0124  0.1748  0.3003
  775SOL    HW1 2353   3.369   1.113   2.739  0.0835  0.2988  0.2096
  775SOL    HW2 2354   3.413   1.060   2.874 -1.1808  1.3595  1.0594
  776SOL     OW 2355   3.147   0.462   0.171 -0.1427 -0.3207 -0.7905
  776SOL    HW1 2356   3.126   0.410   0.249  2.3085  0.4023  0.4621
  776SOL    HW2 2357   3.099   0.420   0.100  0.3327 -3.2098  0.4564
  777SOL     OW 2358   0.797   3.085   1.626  0.2145  0.1220  0.5285
  777SOL    HW1 2359   0.793   2.996   1.589  2.0944  0.3725 -0.3387
  777SOL    HW2 2360   0.890   3.105   1.632 -0.1766  2.0763  0.6679
  778SOL     OW 2361   1.313   0.155   2.374 -0.3187 -0.3131 -0.0324
  778SOL    HW1 2362   1.339   0.070   2.409 -2.3142 -0.7657  0.4867
  778SOL    HW2 2363   1.328   0.148   2.280  3.6718  0.3827  0.3723
  779SOL     OW 2364   2.885   1.374   0.598  0.1768  0.2338  0.2884
  779SOL    HW1 2365   2.814   1.311   0.611  1.4014 -1.3720 -0.5162
  779SOL    HW2 2366   2.908   1.402   0.687 -0.8116  0.0566  0.6163
  780SOL     OW 2367   1.858   3.433   1.065 -0.2480 -0.4118 -0.0599
  780SOL    HW1 2368   1.917   3.452   1.139  2.2298 -0.0074 -1.9885
  780SOL    HW2 2369   1.831   3.520   1.034  0.6386 -0.4692 -1.0300
  781SOL     OW 2370   1.584   1.679   0.234 -0.2966 -0.3437  0.6413
  781SOL    HW1 2371   1.562   1.771   0.250 -0.0967  0.2319 -1.9107
  781SOL    HW2 2372   1.653   1.659   0.298  0.3778  1.6073  0.5801
  782SOL     OW 2373   1.941   2.252   2.921 -0.2314 -0.5556 -0.4147
  782SOL    HW1 2374   1.973   2.173   2.879  0.3328 -0.3233 -0.4401
  782SOL    HW2 2375   1.846   2.247   2.915 -0.1606 -0.0370 -2.6184
  783SOL     OW 2376   0.375   1.650   1.687  0.2260  0.5532  0.4264
  783SOL    HW1 2377   0.360   1.557   1.705  0.0920  0.4116 -0.3657
  783SOL    HW2 2378   0.467   1.655   1.660 -0.2324  0.3446 -1.3027
  784SOL     OW 2379   2.721   1.985   1.166  0.1255  0.4790  0.4390
  784SOL    HW1 2380   2.748   1.898   1.198  1.4179 -0.1469 -2.1026
  784SOL    HW2 2381   2.722   1.976   1.071 -2.9725  2.3738  0.1234
  785SOL     OW 2382   1.874   2.445   2.238  0.0151  0.7571  0.0500
  785SOL    HW1 2383   1.936   2.501   2.285 -0.2669 -0.3858  1.9062
  785SOL    HW2 2384   1.800   2.436   2.298 -0.5908 -0.3814 -0.8272
  786SOL     OW 2385   2.103   0.297   1.929 -0.8104 -0.5422  0.1551
  786SOL    HW1 2386   2.110   0.228   1.863 -0.1832 -1.2188  0.9006
  786SOL    HW2 2387   2.189   0.341   1.927 -1.1157  0.0554 -0.1321
  787SOL     OW 2388   2.698   0.000   1.347 -0.0365  0.1873 -0.1862
  787SOL    HW1 2389   2.613  -0.042   1.361 -0.0072 -0.3281 -1.4170
  787SOL    HW2 2390   2.723  -0.026   1.259  1.2285  0.6566  0.0172
  788SOL     OW 2391   0.323   0.198   2.696 -0.0933 -0.2404 -0.5798
  788SOL    HW1 2392   0.358   0.119   2.655  1.0733 -0.1509  0.1923
  788SOL    HW2 2393   0.229   0.194   2.679 -0.2495 -2.4053  0.4354
  789SOL     OW 2394   3.259   1.988   1.306 -0.3246  0.2290  0.1411
  789SOL    HW1 2395   3.300   1.903   1.322  1.1601  0.6938 -1.0306
  789SOL    HW2 2396   3.329   2.044   1.274 -1.4655  1.6447 -0.0019
  790SOL     OW 2397   2.040   1.224   3.222 -0.4487 -0.0086 -0.7900
  790SOL    HW1 2398   2.093   1.185   3.154  1.5054 -0.4265  0.8780
  790SOL    HW2 2399   1.963   1.168   3.229  1.0962 -2.1539 -0.1746
  791SOL     OW 2400   0.709   1.084   0.836  0.3885  0.7299 -0.4854
  791SOL    HW1 2401   0.623   1.118   0.861  1.8014  2.2301  2.9931
  791SOL    HW2 2402   0.721   1.006   0.890  0.2178 -1.2132 -3.0214
  792SOL     OW 2403   2.519   1.213   2.096 -0.0131 -0.1393  0.3833
  792SOL    HW1 2404   2.600   1.227   2.048  1.2465 -0.3487  2.3438
  792SOL    HW2 2405   2.457   1.184   2.030  2.0651 -2.0157 -0.8777
  793SOL     OW 2406   1.653   4.207   0.275  0.1077  0.9080  0.4342
  793SOL    HW1 2407   1.560   4.210   0.299 -0.0857 -1.6621  0.3838
  793SOL    HW2 2408   1.699   4.248   0.349 -0.9861  0.9111  1.1332
  794SOL     OW 2409   2.317   2.496   0.849  0.4718  0.0081 -0.0615
  794SOL    HW1 2410   2.246   2.487   0.785 -1.0590  0.9590  1.3953
  794SOL    HW2 2411   2.370   2.569   0.817  0.6059 -0.4953 -1.0008
  795SOL     OW 2412   2.384   2.131   1.408  0.2508  0.0787 -0.2085
  795SOL    HW1 2413   2.465   2.182   1.398 -0.2203  0.8185 -0.3052
  795SOL    HW2 2414   2.330   2.184   1.466 -0.3494 -0.1939 -0.5165
  796SOL     OW 2415   0.759   1.012   2.337 -0.6131 -0.7480  0.4983
  796SOL    HW1 2416   0.700   0.950   2.380  1.7754 -3.3382  0.3365
  796SOL    HW2 2417   0.847   0.977   2.354  0.7762  1.6677 -1.1227
  797SOL     OW 2418   2.860   2.791   0.804 -0.5423  0.1576  0.4459
  797SOL    HW1 2419   2.895   2.783   0.715 -1.4190 -1.0716  0.1878
  797SOL    HW2 2420   2.912   2.728   0.855  0.4969  1.4290  0.9956
  798SOL     OW 2421   1.187   3.629   2.848  0.5073  0.0291  0.4205
  798SOL    HW1 2422   1.124   3.689   2.807  1.4494 -0.0366 -1.2031
  798SOL    HW2 2423   1.189   3.656   2.940 -2.7014 -0.6893  0.8135
  799SOL     OW 2424   3.577   0.662   2.094  0.1287  0.7194 -0.0009
  799SOL    HW1 2425   3.671   0.660   2.112  0.9121  1.0083 -3.2951
  799SOL    HW2 2426   3.560   0.578   2.051 -1.1670  0.6354  0.6333
  800SOL     OW 2427   2.497   2.556   2.416  0.2218  0.3275 -0.3213
  800SOL    HW1 2428   2.498   2.543   2.511 -3.1138 -1.9972 -0.4460
  800SOL    HW2 2429   2.471   2.647   2.405  2.8804  1.3238  0.8905
  801SOL     OW 2430   3.728   3.351   1.395 -0.0101 -0.7694 -0.5354
  801SOL    HW1 2431   3.643   3.386   1.420  0.0419 -1.4261  0.6455
  801SOL    HW2 2432   3.708   3.268   1.351  0.0303 -1.3842  0.5627
  802SOL     OW 2433   0.698   1.649   0.016 -0.0394  0.5063 -0.8711
  802SOL    HW1 2434   0.652   1.732   0.027 -0.1345  0.4009 -0.4793
  802SOL    HW2 2435   0.786   1.674  -0.013  0.6151  0.8658  1.2469
  803SOL     OW 2436   3.648   3.915   1.355 -0.0627 -0.3924  0.7342
  803SOL    HW1 2437   3.684   3.845   1.410  0.8602  1.1165  2.1503
  803SOL    HW2 2438   3.725   3.961   1.321 -0.6503  0.0323 -0.0642
  804SOL     OW 2439   2.282   4.181   2.144  0.2732  0.0349  0.3641
  804SOL    HW1 2440   2.218   4.245   2.113 -1.2961 -1.4731  0.3202
  804SOL    HW2 2441   2.347   4.176   2.074 -1.2419 -0.6231 -1.0543
  805SOL     OW 2442   2.482   0.435   0.376  0.9486  0.1819 -0.9349
  805SOL    HW1 2443   2.520   0.373   0.314  0.2967 -0.6072 -0.5746
  805SOL    HW2 2444   2.481   0.387   0.459  1.2345  0.9989 -0.4542
  806SOL     OW 2445   0.722   2.720   0.907  0.2598  0.1998  0.1506
  806SOL    HW1 2446   0.730   2.661   0.832 -2.6212 -1.0683  0.7112
  806SOL    HW2 2447   0.704   2.663   0.981 -0.9579  1.6613  1.0486
  807SOL     OW 2448   2.967   2.025   2.573  0.2723 -0.2830 -0.2383
  807SOL    HW1 2449   3.023   2.050   2.500  3.0315 -0.5824  1.6442
  807SOL    HW2 2450   3.022   2.034   2.651 -1.5109 -2.9989  1.5227
  808SOL     OW 2451   4.316   0.128   3.104  0.5075  0.0828 -0.3493
  808SOL    HW1 2452   4.397   0.175   3.126  0.0420  0.8958 -0.3440
  808SOL    HW2 2453   4.316   0.052   3.161  1.1691  0.1890 -0.2010
  809SOL     OW 2454   3.207   2.565   0.742  0.3768 -0.0044 -0.3781
  809SOL    HW1 2455   3.303   2.560   0.751  0.8614  0.2718 -3.9788
  809SOL    HW2 2456   3.193   2.601   0.655 -3.0631 -0.7025 -0.2465
  810SOL     OW 2457   3.838   0.767   2.112 -0.1083 -0.4977  0.1605
  810SOL    HW1 2458   3.848   0.801   2.201 -0.3048 -1.8633  0.7458
  810SOL    HW2 2459   3.798   0.838   2.063  0.5718  0.5004  1.0069
  811SOL     OW 2460   1.683   4.053   1.843 -1.1028  0.6433  0.5260
  811SOL    HW1 2461   1.674   3.964   1.811  2.7144 -0.3423  1.6783
  811SOL    HW2 2462   1.685   4.044   1.939 -1.0212  2.0111  0.6772
  812SOL     OW 2463   0.560   1.099   0.159 -0.6910 -0.1079  0.2157
  812SOL    HW1 2464   0.601   1.115   0.074 -0.9929 -0.5893 -0.0268
  812SOL    HW2 2465   0.629   1.059   0.213 -0.0015  1.6935  0.7480
  813SOL     OW 2466   0.248   0.287   0.991  0.0299  0.2257 -0.2364
  813SOL    HW1 2467   0.285   0.352   1.050  0.9060  0.0274 -0.5495
  813SOL    HW2 2468   0.319   0.225   0.976 -0.3974 -0.1089 -0.9506
  814SOL     OW 2469   0.055   0.963   1.885  0.2451 -0.0905  0.3488
  814SOL    HW1 2470  -0.014   0.999   1.828  1.1548  0.7274 -0.2613
  814SOL    HW2 2471   0.037   0.869   1.886  0.1981 -0.1405 -1.3416
  815SOL     OW 2472   2.778   3.285   2.602  0.8131  0.0964  0.1926
  815SOL    HW1 2473   2.717   3.352   2.631  1.1402  0.6238 -0.2992
  815SOL    HW2 2474   2.729   3.203   2.607  0.3242  0.4091  0.5507
  816SOL     OW 2475   3.288   0.483   0.896  0.5464 -0.1002  0.1054
  816SOL    HW1 2476   3.299   0.417   0.827 -1.9879  0.3757 -0.8641
  816SOL    HW2 2477   3.291   0.567   0.850 -0.9867  0.2302  0.5342
  817SOL     OW 2478   2.891   2.618   2.096 -0.0924 -0.1891 -0.3219
  817SOL    HW1 2479   2.951   2.651   2.163 -0.7237 -0.7781  0.5445
  817SOL    HW2 2480   2.824   2.687   2.088 -0.3495 -0.3879  0.0949
  818SOL     OW 2481   0.272   1.157   0.261 -0.5428 -0.4805 -0.7108
  818SOL    HW1 2482   0.367   1.158   0.271 -0.7030 -0.6137  1.1378
  818SOL    HW2 2483   0.239   1.218   0.326 -1.6900  0.9568 -2.5227
  819SOL     OW 2484   3.245   3.578   1.783  0.4141 -0.4031 -0.0234
  819SOL    HW1 2485   3.260   3.611   1.871  0.6202  0.3481 -0.3267
  819SOL    HW2 2486   3.206   3.652   1.736 -1.8865 -1.5038  0.0445
  820SOL     OW 2487   0.290   0.894   2.795  0.1664 -0.0222 -0.1986
  820SOL    HW1 2488   0.371   0.843   2.797  0.1284 -0.1631 -1.5697
  820SOL    HW2 2489   0.250   0.879   2.881  1.6854  0.2240  0.5712
  821SOL     OW 2490   3.307   1.038   1.981 -0.2681  0.7142 -0.5072
  821SOL    HW1 2491   3.259   1.099   1.925 -0.1713  0.3032 -1.0464
  821SOL    HW2 2492   3.370   0.997   1.923 -0.6260 -0.2219 -0.2563
  822SOL     OW 2493   2.748   2.712   1.717 -0.1244  0.7163 -0.6481
  822SOL    HW1 2494   2.661   2.680   1.740  0.5291 -1.3447 -0.7731
  822SOL    HW2 2495   2.732   2.785   1.658 -1.8930 -1.8279 -3.6514
  823SOL     OW 2496   4.004   3.408   2.582 -0.0873  0.2910 -0.3534
  823SOL    HW1 2497   3.941   3.362   2.638  1.1404  1.2367  1.9336
  823SOL    HW2 2498   3.955   3.481   2.545 -0.4809  0.7921  1.0945
  824SOL     OW 2499   2.547   1.349   1.235 -0.0630 -0.1338 -0.1424
  824SOL    HW1 2500   2.528   1.324   1.144 -0.4286  0.5239 -0.2528
  824SOL    HW2 2501   2.463   1.381   1.269  0.2438  0.3044  0.2022
  825SOL     OW 2502   3.536   2.820   3.123 -0.1625  0.0311 -0.8574
  825SOL    HW1 2503   3.446   2.834   3.152 -0.5261 -0.9521 -1.4280
  825SOL    HW2 2504   3.543   2.725   3.112  1.2003  0.0101 -0.0457
  826SOL     OW 2505   0.153   4.365   3.058 -0.4929 -0.0653 -0.4951
  826SOL    HW1 2506   0.095   4.299   3.019 -2.5097  0.9254  0.6356
  826SOL    HW2 2507   0.202   4.401   2.984 -0.8797 -1.3830 -1.4212
  827SOL     OW 2508   2.014   0.879   1.855  0.6346 -0.6823  0.0958
  827SOL    HW1 2509   1.963   0.883   1.936 -0.2570 -0.8012 -0.4422
  827SOL    HW2 2510   2.046   0.789   1.850  0.4868 -0.7406  0.1966
  828SOL     OW 2511   2.008   2.203   1.198  0.1570 -0.1801 -0.2961
  828SOL    HW1 2512   2.073   2.157   1.251 -0.9802 -2.5165 -0.8009
  828SOL    HW2 2513   2.055   2.228   1.118  1.0406  0.4664  0.3990
  829SOL     OW 2514   3.708   1.029   0.252 -0.3690 -0.7863 -0.4036
  829SOL    HW1 2515   3.686   1.119   0.276 -1.5209 -0.7367 -1.5119
  829SOL    HW2 2516   3.782   1.006   0.308 -1.5982 -0.0037  1.6532
  830SOL     OW 2517   2.224   3.955   0.893  0.5318 -0.2745 -0.0075
  830SOL    HW1 2518   2.175   3.882   0.932 -0.4877  0.1006 -0.5519
  830SOL    HW2 2519   2.261   4.002   0.968 -0.1237 -0.4486  0.4365
  831SOL     OW 2520   2.822   1.503   2.008  0.0737  0.2720  0.0333
  831SOL    HW1 2521   2.734   1.539   2.022 -0.3529 -0.5203 -0.5364
  831SOL    HW2 2522   2.808   1.409   1.996  1.2034 -0.1618  1.7878
  832SOL     OW 2523   3.006   3.796   2.802 -0.2550  0.9511 -0.5899
  832SOL    HW1 2524   3.052   3.836   2.727 -0.5750  2.1505 -0.1747
  832SOL    HW2 2525   3.076   3.773   2.863 -0.1082  1.5116 -0.5433
  833SOL     OW 2526   2.711   2.635   2.946  0.5083  0.5445  0.4080
  833SOL    HW1 2527   2.703   2.559   3.004  0.3794  0.0843 -0.2062
  833SOL    HW2 2528   2.620   2.664   2.933  0.2573 -1.0311 -1.7519
  834SOL     OW 2529   3.995   2.137   2.273  0.4413 -0.6008  0.3764
  834SOL    HW1 2530   3.998   2.194   2.349  1.5013 -1.2619  0.8546
  834SOL    HW2 2531   3.960   2.192   2.203 -0.4485  0.0423  1.3035
  835SOL     OW 2532   3.524   0.121   2.036 -0.7171  0.2352  0.5119
  835SOL    HW1 2533   3.534   0.148   1.945 -0.9005 -1.9075 -0.1966
  835SOL    HW2 2534   3.435   0.149   2.059 -1.3018 -0.6877 -0.5337
  836SOL     OW 2535   3.831   0.664   2.518 -0.2551  0.6477 -0.0040
  836SOL    HW1 2536   3.805   0.753   2.494  0.3907  0.2471 -2.4603
  836SOL    HW2 2537   3.749   0.614   2.519 -0.4733  1.0089  0.1314
  837SOL     OW 2538   3.704   3.508   1.079 -0.9175  0.5343 -0.3576
  837SOL    HW1 2539   3.736   3.421   1.101 -0.0218  1.2665  1.4144
  837SOL    HW2 2540   3.680   3.502   0.986  0.2817 -1.2422 -0.5994
  838SOL     OW 2541   3.467   2.199   0.831 -0.2987  0.2228 -0.5513
  838SOL    HW1 2542   3.428   2.149   0.759 -1.2036 -0.6132  0.4927
  838SOL    HW2 2543   3.530   2.139   0.871 -0.1858  0.5075 -0.2962
  839SOL     OW 2544   2.066   0.014   0.715 -0.0484 -0.0848 -0.4408
  839SOL    HW1 2545   2.080  -0.072   0.754  2.1612  0.4606  0.0626
  839SOL    HW2 2546   1.987   0.047   0.757 -0.5853 -1.6038 -0.2072
  840SOL     OW 2547   0.221   2.590   2.152 -0.2856  0.2102 -0.3942
  840SOL    HW1 2548   0.228   2.589   2.057 -0.0648 -0.3313 -0.3727
  840SOL    HW2 2549   0.196   2.681   2.173 -0.8831  0.1947 -0.9980
  841SOL     OW 2550   0.102   3.711   2.859 -0.1708 -0.1067 -0.0808
  841SOL    HW1 2551   0.150   3.634   2.829 -0.8208  0.4818 -2.9196
  841SOL    HW2 2552   0.054   3.741   2.782 -1.0814  2.3051  1.3123
  842SOL     OW 2553   1.091   0.808   2.590 -0.0723  0.0250 -0.1718
  842SOL    HW1 2554   1.054   0.895   2.572 -0.0589 -0.0534 -0.5758
  842SOL    HW2 2555   1.055   0.784   2.676  1.1228  1.1025  0.6764
  843SOL     OW 2556   2.207   1.362   2.560  0.0053 -0.4642 -0.7414
  843SOL    HW1 2557   2.192   1.273   2.592 -1.1968  0.0749  0.2869
  843SOL    HW2 2558   2.301   1.365   2.542 -0.0087 -2.0794 -1.2800
  844SOL     OW 2559   1.324   1.770   0.920  0.4410  0.1649  0.3634
  844SOL    HW1 2560   1.370   1.795   1.000  0.2580  1.5132  0.0689
  844SOL    HW2 2561   1.264   1.842   0.903 -0.2566 -0.5762 -0.4344
  845SOL     OW 2562   1.739   1.724   0.538 -0.2780 -0.3291  0.4073
  845SOL    HW1 2563   1.661   1.732   0.594 -1.3562 -0.7256 -0.9636
  845SOL    HW2 2564   1.756   1.630   0.535 -0.8242 -0.4076 -0.6708
  846SOL     OW 2565   2.068   2.673   3.077  0.7592  0.2494 -0.0867
  846SOL    HW1 2566   2.127   2.669   3.152  0.1900 -0.3525  0.3311
  846SOL    HW2 2567   2.097   2.750   3.028  0.6374  1.1206  1.1657
  847SOL     OW 2568   2.516   2.087   2.273 -0.2766 -0.1820 -0.1724
  847SOL    HW1 2569   2.506   2.034   2.194  0.4658 -0.3020 -0.1914
  847SOL    HW2 2570   2.458   2.046   2.337 -1.1639  0.1272 -0.7467
  848SOL     OW 2571   3.897   0.252   0.580  0.0198 -0.5401 -0.5267
  848SOL    HW1 2572   3.936   0.165   0.576 -1.1981 -1.0855 -2.2310
  848SOL    HW2 2573   3.900   0.284   0.489  1.1633  1.5751  0.1695
  849SOL     OW 2574   3.180   2.777   3.049  0.7175 -0.6122  0.5038
  849SOL    HW1 2575   3.217   2.765   3.136  1.5585 -1.0395  0.1012
  849SOL    HW2 2576   3.086   2.762   3.061  0.8472 -0.8373  1.3057
  850SOL     OW 2577   0.280   2.946   1.418  0.3224  0.1541  0.4114
  850SOL    HW1 2578   0.361   2.965   1.372 -0.6935  0.1046 -1.5024
  850SOL    HW2 2579   0.211   2.964   1.354 -1.1350 -0.7590  1.6424
  851SOL     OW 2580   3.219   0.120   2.827 -0.3497  0.0658  0.2767
  851SOL    HW1 2581   3.240   0.091   2.739  2.7144  1.9765  0.2422
  851SOL    HW2 2582   3.204   0.214   2.819  2.5027  0.7791  2.0264
  852SOL     OW 2583   2.250   1.474   1.930 -0.1817 -0.4543 -0.1394
  852SOL    HW1 2584   2.226   1.561   1.899 -0.9308 -0.8513 -0.7046
  852SOL    HW2 2585   2.200   1.462   2.011  1.4357  0.4055  1.0503
  853SOL     OW 2586   3.193   4.028   1.257  0.1379  0.1410  0.7285
  853SOL    HW1 2587   3.166   3.936   1.256 -2.3114  0.8105  0.5839
  853SOL    HW2 2588   3.286   4.025   1.278  0.3720 -2.4244 -0.3203
  854SOL     OW 2589   3.258   3.839   0.180  0.5449 -0.1127 -0.1659
  854SOL    HW1 2590   3.254   3.789   0.098 -0.4909 -0.5136  0.1206
  854SOL    HW2 2591   3.271   3.930   0.152 -0.1332 -0.2008 -0.7951
  855SOL     OW 2592   1.684   3.503   3.030  0.2290  0.7066  0.1309
  855SOL    HW1 2593   1.633   3.561   2.974  0.2911 -0.5636 -1.3043
  855SOL    HW2 2594   1.632   3.424   3.037  0.8464  0.3419  0.7564
  856SOL     OW 2595   1.979   3.381   2.030 -0.2028 -0.2804  0.3389
  856SOL    HW1 2596   1.981   3.285   2.039  0.8898 -0.3275 -0.2474
  856SOL    HW2 2597   2.039   3.399   1.959  1.6880  1.0355  2.1647
  857SOL     OW 2598   2.326   0.330   0.094 -0.2287  0.0666 -0.2123
  857SOL    HW1 2599   2.364   0.244   0.109  1.5296  0.7263 -0.6433
  857SOL    HW2 2600   2.317   0.337  -0.001  1.7236  1.1636 -0.3584
  858SOL     OW 2601   1.716   0.744   1.388  0.1865  0.6243  0.0911
  858SOL    HW1 2602   1.792   0.759   1.444 -1.1689  0.2163  2.1460
  858SOL    HW2 2603   1.753   0.713   1.305  2.2009 -1.3897  1.6321
  859SOL     OW 2604   3.239   4.342   1.194 -0.0834  0.4574 -0.2844
  859SOL    HW1 2605   3.334   4.358   1.193 -0.3125  2.4155  1.8621
  859SOL    HW2 2606   3.222   4.306   1.281 -1.3970  0.6897 -0.4329
  860SOL     OW 2607   0.104   1.884   0.594 -0.6242  0.0214 -0.4964
  860SOL    HW1 2608   0.141   1.803   0.631 -2.5621  0.5277  3.0807
  860SOL    HW2 2609   0.108   1.872   0.499  2.3294 -2.7266 -0.1748
  861SOL     OW 2610   4.314   1.184   1.990  0.1050  0.2385 -0.0148
  861SOL    HW1 2611   4.264   1.137   1.924 -0.9505  2.2653 -0.7695
  861SOL    HW2 2612   4.378   1.235   1.939  0.1386  0.8397  0.6170
  862SOL     OW 2613   4.155   1.034   0.292  0.2191  0.3415 -0.5879
  862SOL    HW1 2614   4.216   1.097   0.254  2.5108 -1.5687 -0.2521
  862SOL    HW2 2615   4.129   0.978   0.219  1.0831 -0.5521 -0.2295
  863SOL     OW 2616   2.401   0.083   1.022 -0.1518  0.2490  0.1071
  863SOL    HW1 2617   2.402   0.011   0.959  0.1735 -0.1747  0.5891
  863SOL    HW2 2618   2.487   0.123   1.014 -0.7712  1.4076 -1.0770
  864SOL     OW 2619   2.614   1.867   2.700 -0.5462  0.0020  0.1920
  864SOL    HW1 2620   2.703   1.840   2.725 -0.6059  0.0589  0.4703
  864SOL    HW2 2621   2.559   1.793   2.726 -0.4587 -0.4683 -0.9117
  865SOL     OW 2622   2.259   0.831   1.037 -0.0694  0.3303  0.1739
  865SOL    HW1 2623   2.208   0.892   1.091 -0.3382  1.5430 -1.3638
  865SOL    HW2 2624   2.195   0.768   1.005 -0.4943  1.3069 -0.9999
  866SOL     OW 2625   2.396   1.965   2.964  0.2770 -0.3721 -0.0460
  866SOL    HW1 2626   2.334   1.915   3.018  0.4214 -1.6465 -1.0003
  866SOL    HW2 2627   2.482   1.944   3.002  0.2783 -0.2426  0.0215
  867SOL     OW 2628   1.684   1.417   0.975 -0.0037  0.3705  0.2159
  867SOL    HW1 2629   1.775   1.415   0.947 -0.0184 -0.2646  0.1939
  867SOL    HW2 2630   1.672   1.504   1.013  0.4805  0.6213 -0.2042
  868SOL     OW 2631   1.367   2.483   1.813  0.0072  0.1114 -0.1591
  868SOL    HW1 2632   1.448   2.443   1.780  0.1769 -0.8385  1.2916
  868SOL    HW2 2633   1.318   2.409   1.850 -1.9855  0.5085 -1.8380
  869SOL     OW 2634   0.235   3.386   0.352 -0.3606 -0.0318 -0.0420
  869SOL    HW1 2635   0.207   3.296   0.368 -0.4741 -0.6200 -2.9691
  869SOL    HW2 2636   0.330   3.380   0.339 -0.3846  0.2474 -0.3682
  870SOL     OW 2637   0.047   0.019   0.793  0.6112 -0.0223  0.5600
  870SOL    HW1 2638   0.061  -0.053   0.732 -1.0897 -0.7816  1.0127
  870SOL    HW2 2639   0.062   0.098   0.740 -0.5038 -0.6657 -0.7782
  871SOL     OW 2640   2.036   1.158   1.122  0.0943  0.2224 -0.3403
  871SOL    HW1 2641   2.024   1.080   1.177  1.4889  0.1094 -0.1686
  871SOL    HW2 2642   2.113   1.139   1.069  0.8004  1.6931  0.0976
  872SOL     OW 2643   3.083   3.299   2.691  0.4238 -0.3692  0.1009
  872SOL    HW1 2644   3.139   3.334   2.622  0.5066 -0.4179  0.1445
  872SOL    HW2 2645   2.997   3.289   2.649  0.3139  0.2034  0.1749
  873SOL     OW 2646   3.578   0.907   0.027  0.3754  0.2908 -0.5620
  873SOL    HW1 2647   3.629   0.968   0.079 -0.8764  1.8191 -1.0683
  873SOL    HW2 2648   3.489   0.914   0.062  0.1170 -0.9417 -0.9172
  874SOL     OW 2649   2.648   1.912   3.073 -0.5621 -0.0261 -0.2164
  874SOL    HW1 2650   2.643   1.929   3.167 -0.0335 -1.6692  0.1365
  874SOL    HW2 2651   2.704   1.835   3.065  1.3591  1.4519 -2.0419
  875SOL     OW 2652   3.244   1.500   2.378  0.2984 -0.3912  0.2397
  875SOL    HW1 2653   3.296   1.432   2.335  0.4670  0.1397 -0.4311
  875SOL    HW2 2654   3.157   1.462   2.387  0.3122 -0.5861 -0.4084
  876SOL     OW 2655   2.211   0.007   1.188 -0.3478 -0.0993  0.0407
  876SOL    HW1 2656   2.288   0.048   1.150 -0.3987  1.6071  1.6686
  876SOL    HW2 2657   2.143   0.018   1.121  0.3852 -0.2262 -0.7527
  877SOL     OW 2658   4.043   3.521   2.988 -0.5407 -0.3744 -0.2065
  877SOL    HW1 2659   4.115   3.480   2.940  0.9243 -0.2318  1.7647
  877SOL    HW2 2660   3.971   3.458   2.980 -0.2832 -0.4680 -2.3106
  878SOL     OW 2661   2.908   2.708   2.419 -0.1364  0.0562  0.2485
  878SOL    HW1 2662   2.955   2.630   2.450 -0.4763 -0.4047 -0.3752
  878SOL    HW2 2663   2.871   2.747   2.499 -0.2453 -0.6118  0.5288
  879SOL     OW 2664   2.778   4.055   1.950  0.0746  0.4566 -0.2534
  879SOL    HW1 2665   2.771   4.133   1.895 -0.5329  0.1016 -0.6891
  879SOL    HW2 2666   2.865   4.019   1.929 -0.1335  0.3493 -0.9513
  880SOL     OW 2667   3.403   1.600   0.315  0.0210 -0.0420  0.0876
  880SOL    HW1 2668   3.341   1.598   0.243  0.7118 -0.0681 -0.5169
  880SOL    HW2 2669   3.398   1.690   0.349 -3.1440 -1.0097  2.5596
  881SOL     OW 2670   2.893   1.370   3.114  0.1975  0.5490  0.0018
  881SOL    HW1 2671   2.887   1.311   3.189 -1.9271  0.2764 -0.3093
  881SOL    HW2 2672   2.971   1.341   3.067 -0.4222 -1.6183  0.2024
  882SOL     OW 2673   3.121   0.321   3.171 -0.0300  0.1032  0.4490
  882SOL    HW1 2674   3.127   0.403   3.121  0.3449 -0.0488  0.2371
  882SOL    HW2 2675   3.191   0.267   3.136  0.3408  0.0461  1.2418
  883SOL     OW 2676   2.737   2.277   2.298  0.5872 -0.0481 -0.2879
  883SOL    HW1 2677   2.672   2.211   2.323  1.4620 -0.5145  0.8369
  883SOL    HW2 2678   2.740   2.338   2.371 -0.6105  1.6188 -1.5486
  884SOL     OW 2679   0.158   1.853   0.316  0.0151 -0.6161 -0.6327
  884SOL    HW1 2680   0.239   1.889   0.279  0.4385 -0.9418 -0.0231
  884SOL    HW2 2681   0.160   1.760   0.294 -0.7536 -0.4207 -1.6111
  885SOL     OW 2682   2.247   0.559   0.846  0.0342 -0.2726 -0.4051
  885SOL    HW1 2683   2.340   0.573   0.826 -0.2312 -0.8741 -2.1651
  885SOL    HW2 2684   2.200   0.597   0.772 -1.0639 -1.3148 -0.2723
  886SOL     OW 2685   1.053   0.196   0.353  0.0221  0.2450 -0.0044
  886SOL    HW1 2686   1.037   0.288   0.371 -1.0639  0.0661  0.0193
  886SOL    HW2 2687   0.980   0.169   0.296  1.2952 -0.1539 -1.5187
  887SOL     OW 2688   2.073   0.140   0.465 -0.3839 -0.2571 -0.3234
  887SOL    HW1 2689   2.086   0.096   0.549  0.5614  0.1417 -0.2517
  887SOL    HW2 2690   2.154   0.125   0.417 -0.1943  1.0486 -0.4489
  888SOL     OW 2691   2.573   0.666   0.493 -0.0767 -1.0665 -0.3308
  888SOL    HW1 2692   2.639   0.601   0.469 -0.2961 -2.0619  1.5100
  888SOL    HW2 2693   2.489   0.619   0.485 -0.2856 -0.8447  0.4492
  889SOL     OW 2694   1.990   0.751   2.094  0.3128 -0.2866 -0.5206
  889SOL    HW1 2695   2.083   0.736   2.111 -0.0721 -2.0017  0.3687
  889SOL    HW2 2696   1.966   0.684   2.030  0.0433  1.2816 -2.1232
  890SOL     OW 2697   0.132   2.089   2.503  0.4432  0.1418  0.3906
  890SOL    HW1 2698   0.220   2.055   2.522  0.5139  0.9947  1.7043
  890SOL    HW2 2699   0.140   2.184   2.516 -0.1023  0.5443 -1.8222
  891SOL     OW 2700   3.719   2.274   2.616  0.0349 -0.0214 -0.5978
  891SOL    HW1 2701   3.721   2.191   2.569 -1.5150 -0.2648 -0.3115
  891SOL    HW2 2702   3.757   2.338   2.556  0.0361 -0.7014 -1.3289
  892SOL     OW 2703   2.935   1.810   0.008 -0.1619  0.6671 -0.2724
  892SOL    HW1 2704   2.999   1.777   0.070  0.4185  1.1609 -0.5967
  892SOL    HW2 2705   2.866   1.743   0.006 -0.3605  0.8017  1.1394
  893SOL     OW 2706   1.995   2.158   0.740  0.1852  0.0917  0.7753
  893SOL    HW1 2707   1.969   2.236   0.690 -3.6501  0.2170  2.5535
  893SOL    HW2 2708   1.989   2.087   0.677 -0.9131  0.6934  0.1596
  894SOL     OW 2709   0.130   1.484   1.062  0.4197 -0.1326  0.1063
  894SOL    HW1 2710   0.081   1.483   1.144  1.5338  0.0265  0.7958
  894SOL    HW2 2711   0.221   1.491   1.088  0.8131 -0.1960 -1.1516
  895SOL     OW 2712   0.920   0.228   2.562 -0.1297  0.3565 -0.1055
  895SOL    HW1 2713   0.855   0.204   2.628 -0.1271  1.0644  0.1689
  895SOL    HW2 2714   0.954   0.145   2.530  0.5173  0.0064  1.4137
  896SOL     OW 2715   1.781   1.918   1.347 -0.4907  0.5570 -0.5075
  896SOL    HW1 2716   1.860   1.920   1.293  0.6787 -1.5268  0.9887
  896SOL    HW2 2717   1.753   1.826   1.344 -1.2839  0.7165  1.1706
  897SOL     OW 2718   3.790   4.268   2.678 -0.1672  0.6713  0.0940
  897SOL    HW1 2719   3.875   4.311   2.686 -0.3353  0.9323  0.5173
  897SOL    HW2 2720   3.809   4.182   2.640  0.2687  0.7760  0.0784
  898SOL     OW 2721   2.283   2.301   2.781 -0.6703  0.4226 -0.5040
  898SOL    HW1 2722   2.213   2.336   2.836 -0.5575  0.5493 -0.4419
  898SOL    HW2 2723   2.361   2.302   2.836 -0.9595 -1.3370  0.0144
  899SOL     OW 2724   0.664   3.401   2.634 -0.2342 -0.1320  0.5239
  899SOL    HW1 2725   0.718   3.322   2.634 -0.7832 -0.5270  1.6975
  899SOL    HW2 2726   0.589   3.380   2.690 -0.1274  1.3864  1.3058
  900SOL     OW 2727   1.274   1.322   0.178  0.4666 -0.4156 -0.8674
  900SOL    HW1 2728   1.341   1.349   0.241  0.4719 -1.4668 -0.4041
  900SOL    HW2 2729   1.192   1.329   0.225  0.4049 -0.5848 -0.9490
  901SOL     OW 2730   0.804   3.193   0.623  0.1269 -0.0140 -0.2497
  901SOL    HW1 2731   0.875   3.248   0.590  1.3063 -0.5877  1.2220
  901SOL    HW2 2732   0.787   3.228   0.711 -0.4445 -0.7777 -0.0528
  902SOL     OW 2733   4.424   3.051   2.120  0.0867 -0.3825 -0.0173
  902SOL    HW1 2734   4.444   3.143   2.105  1.5346 -0.5897  0.4794
  902SOL    HW2 2735   4.455   3.006   2.041  0.9862 -0.6206  0.4501
  903SOL     OW 2736   1.964   0.820   1.477  0.2346 -0.1618 -0.2624
  903SOL    HW1 2737   2.052   0.807   1.512  1.1363  0.3501 -2.2317
  903SOL    HW2 2738   1.953   0.915   1.474  0.1049 -0.1944 -1.1321
  904SOL     OW 2739   0.011   0.578   1.154  0.4251 -0.5447 -0.2158
  904SOL    HW1 2740  -0.002   0.670   1.130  3.2270 -0.1849 -0.7513
  904SOL    HW2 2741   0.064   0.542   1.083  0.1609 -2.3500  0.4402
  905SOL     OW 2742   1.077   2.754   1.518 -0.3407 -0.2712 -0.0365
  905SOL    HW1 2743   1.014   2.819   1.550  0.9386  0.8464  0.3460
  905SOL    HW2 2744   1.136   2.740   1.593  1.6654  1.0521 -1.2538
  906SOL     OW 2745   1.222   0.903   3.166 -0.2131 -0.6591  1.0977
  906SOL    HW1 2746   1.274   0.983   3.176 -1.3195  0.1603  0.5927
  906SOL    HW2 2747   1.273   0.835   3.210  1.7582 -0.1145 -0.1999
  907SOL     OW 2748   0.706   1.423   3.093  0.1604 -0.3660 -0.0184
  907SOL    HW1 2749   0.700   1.513   3.062 -1.3314 -1.2199 -2.5261
  907SOL    HW2 2750   0.799   1.401   3.088  0.1626 -0.1225 -3.2765
  908SOL     OW 2751   1.513   1.653   2.874 -0.6895  0.2153  0.4645
  908SOL    HW1 2752   1.454   1.626   2.945 -3.2168  2.2463 -0.6866
  908SOL    HW2 2753   1.500   1.588   2.805 -0.7442  0.0541  0.6273
  909SOL     OW 2754   1.235   1.306   3.075  0.1721 -0.2227 -0.2776
  909SOL    HW1 2755   1.247   1.240   3.007 -0.2229 -0.3546 -0.2213
  909SOL    HW2 2756   1.279   1.269   3.152  1.0357  0.1355 -0.5784
  910SOL     OW 2757   3.678   0.718   0.293  0.4382  0.4337 -0.5306
  910SOL    HW1 2758   3.648   0.803   0.325 -0.4720 -0.4958  1.2412
  910SOL    HW2 2759   3.609   0.691   0.232 -0.4890 -0.0108  0.6589
  911SOL     OW 2760   3.145   2.846   0.213  0.0589 -0.3313 -0.6958
  911SOL    HW1 2761   3.224   2.900   0.202 -0.0983  0.1251  0.3156
  911SOL    HW2 2762   3.124   2.854   0.306 -1.6584  0.2023 -1.1112
  912SOL     OW 2763   0.821   3.491   3.153 -0.0725  0.3559 -0.0831
  912SOL    HW1 2764   0.781   3.426   3.211  1.2935 -2.0257 -1.6301
  912SOL    HW2 2765   0.871   3.548   3.211 -2.8575  1.3219  1.5263
  913SOL     OW 2766   2.229   4.342   0.300 -0.1997 -0.1057 -0.1132
  913SOL    HW1 2767   2.271   4.333   0.386 -1.3246 -1.7668  0.3070
  913SOL    HW2 2768   2.147   4.294   0.308 -1.5959  1.9075 -1.3295
  914SOL     OW 2769   1.657   0.809   2.229 -0.0741  0.4989 -0.6459
  914SOL    HW1 2770   1.679   0.772   2.315 -0.9038 -0.0862 -0.6749
  914SOL    HW2 2771   1.629   0.734   2.176 -1.6458  1.0973 -0.7426
  915SOL     OW 2772   3.513   2.598   2.312  0.2916  0.1622  0.1125
  915SOL    HW1 2773   3.519   2.524   2.252  0.7033 -0.7972  1.3111
  915SOL    HW2 2774   3.563   2.668   2.269  0.0280 -0.2770 -0.9524
  916SOL     OW 2775   1.503   2.965   0.108  0.0006 -0.6003 -0.4738
  916SOL    HW1 2776   1.571   2.991   0.045  0.3416 -0.9836 -0.2721
  916SOL    HW2 2777   1.428   3.021   0.087  0.6985  0.5180 -0.0709
  917SOL     OW 2778   2.415   2.091   1.027 -0.2488  0.4236 -0.6625
  917SOL    HW1 2779   2.407   2.009   1.075 -1.5025  1.8317  1.7101
  917SOL    HW2 2780   2.483   2.139   1.073  0.3184  0.8339 -1.8923
  918SOL     OW 2781   1.799   3.932   1.533 -0.1160  0.2073 -0.1107
  918SOL    HW1 2782   1.859   3.966   1.599 -0.0079  0.2217 -0.2165
  918SOL    HW2 2783   1.738   3.876   1.582  1.2416 -1.4909 -0.2665
  919SOL     OW 2784   2.144   2.665   0.073  0.6336 -0.1695  0.3044
  919SOL    HW1 2785   2.066   2.610   0.068 -0.2512  1.0984 -0.1378
  919SOL    HW2 2786   2.124   2.732   0.138  2.2410 -1.1320  1.8884
  920SOL     OW 2787   0.768   2.691   3.024  0.0233 -0.1361 -0.7388
  920SOL    HW1 2788   0.836   2.717   3.086  0.6612  2.1015 -2.2845
  920SOL    HW2 2789   0.688   2.687   3.077  0.7260  0.6785  0.4259
  921SOL     OW 2790   1.339   1.843   0.084 -0.4524  0.3930 -0.5349
  921SOL    HW1 2791   1.331   1.808   0.173 -2.7146  0.0603 -0.8083
  921SOL    HW2 2792   1.427   1.881   0.081 -0.8217  1.7695  2.3420
  922SOL     OW 2793   2.950   3.220   2.386  0.1182  0.4076 -0.0428
  922SOL    HW1 2794   2.946   3.282   2.313  1.8185  1.3740  0.6306
  922SOL    HW2 2795   2.898   3.260   2.455 -0.1101  0.2931 -0.1457
  923SOL     OW 2796   2.538   3.264   1.693  0.4869 -0.1797 -0.3520
  923SOL    HW1 2797   2.538   3.198   1.624 -0.1603 -0.9408  0.3641
  923SOL    HW2 2798   2.465   3.239   1.750 -1.0327  2.2230 -1.0881
  924SOL     OW 2799   0.303   3.073   2.700  0.6345  0.6611 -0.4115
  924SOL    HW1 2800   0.364   3.032   2.762 -0.4643 -0.2921  0.0855
  924SOL    HW2 2801   0.220   3.030   2.718 -0.0209  1.4095 -1.5877
  925SOL     OW 2802   0.137   3.629   2.522  0.4545  0.0555  0.4332
  925SOL    HW1 2803   0.052   3.637   2.565  0.6993 -2.3141  1.5723
  925SOL    HW2 2804   0.165   3.719   2.506 -2.5144  0.9198 -0.5905
  926SOL     OW 2805   2.480   3.059   1.494  0.2345  0.1247 -0.2461
  926SOL    HW1 2806   2.505   3.122   1.426  1.9064 -0.6018 -0.3677
  926SOL    HW2 2807   2.391   3.033   1.471  0.6980 -0.0015 -2.1171
  927SOL     OW 2808   1.917   2.351   2.622  0.0413  0.2909  0.2467
  927SOL    HW1 2809   1.963   2.303   2.690 -0.7871 -2.5948 -1.0592
  927SOL    HW2 2810   1.837   2.301   2.608 -0.2947  1.3689 -2.1134
  928SOL     OW 2811   2.352   0.403   1.558 -0.1378 -0.1634 -0.1301
  928SOL    HW1 2812   2.293   0.415   1.483 -0.9098  1.8085  0.7460
  928SOL    HW2 2813   2.357   0.308   1.569 -0.7212 -0.4649 -2.1112
  929SOL     OW 2814   0.807   2.879   0.349 -0.0323  0.0770 -0.4309
  929SOL    HW1 2815   0.733   2.926   0.388  1.3854  2.0662  0.0071
  929SOL    HW2 2816   0.872   2.873   0.419  0.8927 -0.1412 -1.2742
  930SOL     OW 2817   1.742   0.958   1.733  0.2060 -0.0163 -0.3141
  930SOL    HW1 2818   1.834   0.938   1.717 -0.1785  0.2324 -3.4652
  930SOL    HW2 2819   1.703   0.962   1.646 -3.2270 -2.0425  0.9320
  931SOL     OW 2820   0.174   2.456   2.886 -0.4477 -0.8633  0.0649
  931SOL    HW1 2821   0.128   2.473   2.804 -0.0680 -0.5057 -0.0748
  931SOL    HW2 2822   0.175   2.360   2.893  0.7553 -0.9728 -1.0716
  932SOL     OW 2823   3.496   0.861   1.882 -0.1231 -0.1200 -0.3313
  932SOL    HW1 2824   3.572   0.805   1.902  0.6085  0.5212 -1.2573
  932SOL    HW2 2825   3.421   0.802   1.892  0.5106 -0.8731  0.2152
  933SOL     OW 2826   3.643   1.410   2.637  0.3533  0.0673 -0.1037
  933SOL    HW1 2827   3.650   1.420   2.732  0.7901  0.0538 -0.1324
  933SOL    HW2 2828   3.634   1.315   2.624  1.9274 -0.1065 -0.1607
  934SOL     OW 2829   0.909   0.701   2.015 -0.6034  0.3799  0.4036
  934SOL    HW1 2830   0.958   0.780   1.991  1.4621 -1.0710 -0.4072
  934SOL    HW2 2831   0.975   0.641   2.049 -1.6376 -1.9815 -1.4835
  935SOL     OW 2832   0.407   4.242   0.348  0.0977 -0.3955 -0.1110
  935SOL    HW1 2833   0.329   4.191   0.328 -0.4300 -0.0141  0.8932
  935SOL    HW2 2834   0.474   4.206   0.291 -0.4832 -1.6127 -0.0679
  936SOL     OW 2835   1.513   1.720   0.720  0.6677  0.1184  0.5287
  936SOL    HW1 2836   1.442   1.757   0.773  2.4352  0.4472  2.8527
  936SOL    HW2 2837   1.487   1.629   0.706 -0.9377  0.6375 -0.0790
  937SOL     OW 2838   1.732   4.366   2.925  0.1331 -0.2189 -0.1886
  937SOL    HW1 2839   1.656   4.337   2.874  0.7626  0.6386 -1.6725
  937SOL    HW2 2840   1.754   4.291   2.979 -0.9922 -0.9324 -0.6712
  938SOL     OW 2841   2.332   0.375   1.831  0.1825 -0.2624  0.4593
  938SOL    HW1 2842   2.344   0.389   1.737  1.9569  0.3907  0.7422
  938SOL    HW2 2843   2.405   0.423   1.872 -0.3115 -0.8766  2.1431
  939SOL     OW 2844   1.952   0.810   0.167 -0.0845 -0.5753  0.0274
  939SOL    HW1 2845   2.044   0.824   0.187  0.1949  2.1163 -2.5947
  939SOL    HW2 2846   1.907   0.824   0.251  1.8144 -2.7806  1.5465
  940SOL     OW 2847   2.916   0.756   2.116  0.5567  0.5182 -0.0385
  940SOL    HW1 2848   2.940   0.837   2.071  0.0258  1.6665  1.6328
  940SOL    HW2 2849   2.895   0.695   2.046 -0.8258  2.4028 -1.3756
  941SOL     OW 2850   3.659   2.348   0.485  0.0805  0.0451  0.0351
  941SOL    HW1 2851   3.583   2.311   0.440 -0.7463 -0.5545  1.8302
  941SOL    HW2 2852   3.623   2.389   0.563  1.5677  0.0971  0.7324
  942SOL     OW 2853   3.749   0.307   3.026  0.2315 -0.0784 -0.2113
  942SOL    HW1 2854   3.752   0.403   3.022  0.7540 -0.1316 -2.0220
  942SOL    HW2 2855   3.825   0.283   3.079  2.5632  0.4588 -3.0129
  943SOL     OW 2856   2.538   4.225   2.977 -0.1755  0.1878 -0.0533
  943SOL    HW1 2857   2.618   4.273   2.958  1.2463 -2.0797 -0.1526
  943SOL    HW2 2858   2.542   4.206   3.071  0.0136 -0.9536 -0.2844
  944SOL     OW 2859   1.551   3.964   1.397  0.2949 -0.7679 -0.4334
  944SOL    HW1 2860   1.488   4.032   1.423  1.3046  1.1878 -2.6926
  944SOL    HW2 2861   1.634   3.992   1.437  0.6530 -0.8013 -1.1266
  945SOL     OW 2862   0.479   3.305   0.920  0.3825 -0.4397 -0.3584
  945SOL    HW1 2863   0.535   3.232   0.950  0.3349  0.2407  1.5563
  945SOL    HW2 2864   0.504   3.378   0.977 -1.9646  0.0863  0.0747
  946SOL     OW 2865   4.379   2.682   0.827 -0.1269 -0.3010 -0.5110
  946SOL    HW1 2866   4.468   2.648   0.826  0.4522  0.9895  1.3795
  946SOL    HW2 2867   4.334   2.628   0.893 -0.4673 -0.3047 -0.7445
  947SOL     OW 2868   4.440   1.825   1.878 -0.2282 -0.6478 -0.7982
  947SOL    HW1 2869   4.460   1.779   1.796  0.1722 -0.8171 -0.6073
  947SOL    HW2 2870   4.405   1.757   1.935  0.4790 -0.7538 -0.4740
  948SOL     OW 2871   2.198   1.072   2.326  0.1691  0.2567 -0.0269
  948SOL    HW1 2872   2.123   1.036   2.279  0.6019  0.2938 -0.7679
  948SOL    HW2 2873   2.198   1.165   2.305  0.0251  0.3859  0.5319
  949SOL     OW 2874   1.431   0.662   2.606  0.0048  0.0569 -0.0914
  949SOL    HW1 2875   1.346   0.623   2.582  0.5868 -1.4594  0.2024
  949SOL    HW2 2876   1.430   0.663   2.702 -0.7665  2.5988 -0.0551
  950SOL     OW 2877   1.311   1.516   0.677 -0.7202 -0.2699  0.4209
  950SOL    HW1 2878   1.280   1.434   0.716 -1.0685 -0.2175  0.2665
  950SOL    HW2 2879   1.245   1.580   0.701 -1.1420 -0.3147 -0.5450
  951SOL     OW 2880   2.951   3.168   0.158 -0.9817  0.2589 -0.5401
  951SOL    HW1 2881   3.034   3.194   0.199  1.0586 -1.6762 -3.0669
  951SOL    HW2 2882   2.922   3.091   0.208  1.3428 -1.9263 -2.2717
  952SOL     OW 2883   0.255   2.823   3.147 -0.3679 -0.1545 -0.7645
  952SOL    HW1 2884   0.249   2.909   3.105 -0.8454  0.2101  0.0474
  952SOL    HW2 2885   0.230   2.838   3.238  0.3161 -1.0092 -0.4217
  953SOL     OW 2886   4.032   2.629   0.235 -0.6885 -0.1181  0.3816
  953SOL    HW1 2887   4.024   2.569   0.309  0.3021  0.9907  1.4282
  953SOL    HW2 2888   4.121   2.618   0.204  0.3240  2.4019  2.0878
  954SOL     OW 2889   1.153   2.552   2.043  0.1520 -0.1336 -0.2929
  954SOL    HW1 2890   1.182   2.641   2.021  1.4416 -0.2711  0.7548
  954SOL    HW2 2891   1.204   2.495   1.986 -1.7040 -0.1980 -2.0085
  955SOL     OW 2892   0.950   2.064   0.379  0.3764 -0.1431 -0.0837
  955SOL    HW1 2893   1.008   2.107   0.317  1.0337  1.2920  1.4394
  955SOL    HW2 2894   0.865   2.107   0.367  0.5458  0.2499  0.1065
  956SOL     OW 2895   4.381   0.827   0.946  0.1979 -0.0264 -0.3915
  956SOL    HW1 2896   4.336   0.883   1.009  0.4387  1.1883 -1.2703
  956SOL    HW2 2897   4.357   0.863   0.860  0.2078 -1.3912 -0.9964
  957SOL     OW 2898   3.466   2.603   0.370  0.1466  0.2446 -0.1146
  957SOL    HW1 2899   3.465   2.513   0.337  0.5335  0.7120 -1.5165
  957SOL    HW2 2900   3.547   2.640   0.333 -0.3916  1.3790 -0.1916
  958SOL     OW 2901   2.844   2.427   2.517 -0.1858 -0.0958 -0.8196
  958SOL    HW1 2902   2.782   2.497   2.534  1.9294  1.2805  2.0124
  958SOL    HW2 2903   2.845   2.376   2.598  1.2719 -0.9759 -1.3577
  959SOL     OW 2904   3.304   3.829   1.573 -0.1281 -0.9682  0.0833
  959SOL    HW1 2905   3.322   3.754   1.517 -1.1149 -0.4988 -0.9221
  959SOL    HW2 2906   3.208   3.829   1.583 -0.0784 -0.2590  0.6386
  960SOL     OW 2907   1.135   2.720   2.746  0.5725  0.0343  0.1069
  960SOL    HW1 2908   1.210   2.739   2.804 -1.3918  1.4547  2.3729
  960SOL    HW2 2909   1.120   2.802   2.700  1.5979 -0.8539 -1.9402
  961SOL     OW 2910   2.000   2.537   1.631 -0.0211  0.2231 -0.1854
  961SOL    HW1 2911   1.986   2.550   1.724 -1.7780 -1.9175 -0.0778
  961SOL    HW2 2912   1.917   2.562   1.590  0.8769  1.5832 -1.2645
  962SOL     OW 2913   4.041   0.197   0.975 -0.2844  0.1332 -0.2684
  962SOL    HW1 2914   4.063   0.267   1.037  0.2637  0.2929 -0.6312
  962SOL    HW2 2915   4.122   0.147   0.966 -0.5280 -0.2389 -0.4062
  963SOL     OW 2916   1.133   0.091   0.916 -0.5332 -0.0687 -0.2311
  963SOL    HW1 2917   1.216   0.131   0.941 -0.4150 -1.3655  1.6614
  963SOL    HW2 2918   1.158   0.009   0.874 -0.8499  0.0965 -0.7505
  964SOL     OW 2919   2.446   3.221   2.193  0.1579 -0.4236  0.0369
  964SOL    HW1 2920   2.373   3.256   2.243 -0.3041  0.4015 -1.1630
  964SOL    HW2 2921   2.459   3.133   2.227  0.2711  0.3084  2.0073
  965SOL     OW 2922   3.837   1.086   2.863 -0.1858 -0.0130 -0.1018
  965SOL    HW1 2923   3.889   1.135   2.926 -0.0368 -1.6567  1.1210
  965SOL    HW2 2924   3.798   1.014   2.914 -0.5854 -1.0307 -1.7462
  966SOL     OW 2925   2.472   0.604   2.788 -0.7414  0.1628  0.6024
  966SOL    HW1 2926   2.406   0.637   2.727 -1.5295 -0.0072  1.3423
  966SOL    HW2 2927   2.540   0.671   2.789 -0.4542 -0.0762 -0.8511
  967SOL     OW 2928   1.181   4.060   1.901 -0.0220  0.3383  0.3533
  967SOL    HW1 2929   1.173   4.088   1.992  0.8844 -0.8449  0.8310
  967SOL    HW2 2930   1.122   3.984   1.894  0.6445 -0.1800  0.2440
  968SOL     OW 2931   2.803   1.740   1.276  0.1378  0.0020 -0.3206
  968SOL    HW1 2932   2.880   1.683   1.267 -0.4644 -1.2636  1.9436
  968SOL    HW2 2933   2.744   1.693   1.334 -2.6075  0.7515 -2.2962
  969SOL     OW 2934   3.519   2.963   2.238  0.4425 -1.0073  0.0605
  969SOL    HW1 2935   3.578   3.021   2.286  1.5037 -0.8071 -1.3960
  969SOL    HW2 2936   3.456   2.933   2.303  1.2550 -0.0350  1.3476
  970SOL     OW 2937   0.929   0.400   1.265  0.0716 -0.2626 -0.5271
  970SOL    HW1 2938   0.996   0.445   1.317  0.3192 -0.1000 -0.9851
  970SOL    HW2 2939   0.968   0.390   1.179 -0.1332 -1.0085 -0.5386
  971SOL     OW 2940   2.127   2.676   1.255  0.9026 -0.2019  0.5557
  971SOL    HW1 2941   2.193   2.622   1.211  0.6681  0.6526 -0.9093
  971SOL    HW2 2942   2.169   2.703   1.336  1.1837 -2.1961  1.1330
  972SOL     OW 2943   3.211   4.181   0.194 -0.2634 -0.0526  0.2479
  972SOL    HW1 2944   3.267   4.169   0.117 -1.7435  2.1135 -1.2965
  972SOL    HW2 2945   3.122   4.163   0.162 -0.8111 -0.2985  1.8038
  973SOL     OW 2946   0.102   4.053   2.192  0.1930 -0.3926 -0.0665
  973SOL    HW1 2947   0.197   4.058   2.183  0.1570  0.7561  0.0695
  973SOL    HW2 2948   0.079   3.967   2.156  1.1886 -0.3119 -0.9347
  974SOL     OW 2949   0.462   3.732   2.018 -0.2458  0.5947  0.0776
  974SOL    HW1 2950   0.383   3.685   2.044 -0.0921  0.6139  0.5879
  974SOL    HW2 2951   0.452   3.745   1.924  0.1106 -1.2418 -0.2663
  975SOL     OW 2952   3.555   1.603   3.011 -0.8043  0.2816 -0.0408
  975SOL    HW1 2953   3.488   1.578   3.074  0.5695 -0.4018  1.2044
  975SOL    HW2 2954   3.590   1.520   2.978  0.1196  0.6052  0.0914
  976SOL     OW 2955   1.128   3.699   3.092  0.4337  0.3009  0.0105
  976SOL    HW1 2956   1.164   3.651   3.166  2.6144 -0.0387 -1.1893
  976SOL    HW2 2957   1.179   3.780   3.089  0.9939 -0.0588 -1.5735
  977SOL     OW 2958   0.305   0.911   1.120  0.3045 -0.0398 -0.3233
  977SOL    HW1 2959   0.399   0.909   1.136  0.1618 -2.3663  0.6637
  977SOL    HW2 2960   0.270   0.838   1.171 -2.2717  1.6582  0.5915
  978SOL     OW 2961   2.744   3.781   1.850 -0.0378  0.1405  0.1409
  978SOL    HW1 2962   2.748   3.841   1.924  0.1694  1.3389 -0.8151
  978SOL    HW2 2963   2.662   3.733   1.862 -0.4655  0.9872  0.6368
  979SOL     OW 2964   2.029   1.078   0.456  0.0167 -0.3299 -0.2520
  979SOL    HW1 2965   2.017   0.983   0.456  0.5682 -0.3996 -0.5144
  979SOL    HW2 2966   2.056   1.099   0.367 -2.1450  0.3397 -0.8117
  980SOL     OW 2967   0.548   4.041   1.884 -0.1675  0.5400  0.1832
  980SOL    HW1 2968   0.540   4.034   1.789  0.8532 -0.1412  0.1243
  980SOL    HW2 2969   0.605   3.968   1.909 -0.0700  0.9552  1.2645
  981SOL     OW 2970   4.070   4.211   1.416  0.0067  0.1621 -0.2583
  981SOL    HW1 2971   4.014   4.226   1.493  0.6948  1.6888 -0.0241
  981SOL    HW2 2972   4.118   4.131   1.438 -1.0169 -0.3597  0.1630
  982SOL     OW 2973   3.562   1.358   1.424 -0.4215  0.2152  0.6098
  982SOL    HW1 2974   3.647   1.353   1.467  0.8319 -1.8690 -1.8700
  982SOL    HW2 2975   3.523   1.439   1.457  2.5162  1.2603  1.7805
  983SOL     OW 2976   0.458   0.031   1.696 -0.4525 -0.1032  0.1559
  983SOL    HW1 2977   0.383   0.016   1.639  0.2741 -0.6119 -0.7022
  983SOL    HW2 2978   0.462   0.126   1.707 -1.0257 -0.0566 -0.0550
  984SOL     OW 2979   2.943   3.521   0.566  0.3620  0.3219  0.0806
  984SOL    HW1 2980   2.861   3.570   0.571  0.4377  0.5475 -0.7622
  984SOL    HW2 2981   2.998   3.571   0.507  0.1911 -1.1196 -1.3675
  985SOL     OW 2982   4.276   1.363   2.611 -0.8096  0.4899 -0.1625
  985SOL    HW1 2983   4.321   1.362   2.526  0.3458 -0.1992  0.4345
  985SOL    HW2 2984   4.185   1.342   2.589 -0.5835  0.5498 -1.2573
  986SOL     OW 2985   3.409   3.409   2.083 -0.1695 -0.3762 -0.8727
  986SOL    HW1 2986   3.417   3.359   2.002  2.0248 -0.9954 -0.3385
  986SOL    HW2 2987   3.407   3.342   2.152  0.0134  0.1904 -0.3083
  987SOL     OW 2988   3.187   1.778   2.371  0.3287  0.2202 -0.0679
  987SOL    HW1 2989   3.214   1.688   2.354 -2.8819 -1.4717  2.5828
  987SOL    HW2 2990   3.261   1.817   2.418  0.6672 -2.0962  1.5083
  988SOL     OW 2991   2.119   1.948   0.593  0.0900  0.1261  1.1095
  988SOL    HW1 2992   2.158   1.875   0.544  0.2419 -0.6779  2.3976
  988SOL    HW2 2993   2.166   1.949   0.676 -0.7561  0.9226  1.5924
  989SOL     OW 2994   0.990   0.972   1.050 -0.0905  0.3696 -0.4420
  989SOL    HW1 2995   1.050   0.940   0.983  0.0083  1.0784 -0.7007
  989SOL    HW2 2996   1.024   1.059   1.073 -1.2127  0.9337 -0.8471
  990SOL     OW 2997   3.762   2.397   1.567 -0.1593  0.5603 -0.4143
  990SOL    HW1 2998   3.706   2.422   1.494  0.7300  1.3850 -0.8366
  990SOL    HW2 2999   3.802   2.479   1.596  1.4512 -0.1026 -0.6677
  991SOL     OW 3000   1.683   3.700   0.324 -0.0246 -0.3954 -1.2701
  991SOL    HW1 3001   1.773   3.718   0.295  0.1685  0.6987 -0.0920
  991SOL    HW2 3002   1.658   3.779   0.373 -0.3791 -2.0025  1.3111
  992SOL     OW 3003   0.656   0.416   1.294 -0.2856  0.2414 -0.5404
  992SOL    HW1 3004   0.751   0.425   1.282 -0.5742  1.2975 -2.4497
  992SOL    HW2 3005   0.629   0.498   1.336 -0.2112 -0.6450  1.3414
  993SOL     OW 3006   4.005   2.570   0.675  0.0893  0.2849 -0.5593
  993SOL    HW1 3007   3.993   2.531   0.588  1.6994 -1.1917 -0.1637
  993SOL    HW2 3008   3.992   2.498   0.736  1.7593  0.6486  0.2725
  994SOL     OW 3009   1.102   0.651   3.105 -0.3171 -0.3087  0.0666
  994SOL    HW1 3010   1.167   0.720   3.120  0.8124 -1.2381 -0.3709
  994SOL    HW2 3011   1.032   0.670   3.167  0.9308  0.0639  1.4254
  995SOL     OW 3012   0.382   3.372   1.857 -0.2038  0.8357 -0.7384
  995SOL    HW1 3013   0.474   3.387   1.880  0.1890 -1.9813 -0.1291
  995SOL    HW2 3014   0.384   3.347   1.765 -0.3241  0.6959 -0.7048
  996SOL     OW 3015   3.025   0.977   1.976  0.4127  0.2197  0.5730
  996SOL    HW1 3016   3.022   1.073   1.974  2.3383  0.3314  1.0843
  996SOL    HW2 3017   3.114   0.957   2.004 -0.2656 -1.7167  1.5151
  997SOL     OW 3018   3.538   1.180   3.260 -0.1879 -0.4713  0.3439
  997SOL    HW1 3019   3.549   1.088   3.237  2.1687 -0.3580  0.7506
  997SOL    HW2 3020   3.624   1.219   3.243 -0.7433  1.3670  1.4587
  998SOL     OW 3021   0.698   1.718   1.944  0.4355 -0.0167  0.1032
  998SOL    HW1 3022   0.608   1.748   1.958  1.0943  2.3401 -0.2969
  998SOL    HW2 3023   0.689   1.624   1.927 -1.8321 -0.0523  1.0479
  999SOL     OW 3024   2.110   2.080   2.498 -0.2292  0.3010 -0.3010
  999SOL    HW1 3025   2.050   2.126   2.556 -2.2113 -1.6134 -0.7065
  999SOL    HW2 3026   2.181   2.051   2.556 -1.2972 -0.0933  0.8631
 1000SOL     OW 3027   0.629   1.505   2.401  0.0167 -0.1087  0.1452
 1000SOL    HW1 3028   0.619   1.595   2.370  2.5608  1.2717  2.8397
 1000SOL    HW2 3029   0.662   1.457   2.325 -0.2061  1.4950 -1.0207
 1001SOL     OW 3030   2.081   0.992   2.718 -0.5302 -0.9073 -0.7903
 1001SOL    HW1 3031   2.033   1.059   2.767 -1.4881 -0.3667 -2.3677
 1001SOL    HW2 3032   2.161   1.036   2.691 -0.4269 -0.9115 -0.4945
 1002SOL     OW 3033   1.027   1.916   2.367  0.1961 -0.2639  0.3943
 1002SOL    HW1 3034   0.948   1.964   2.343  0.6378  0.1934 -0.1809
 1002SOL    HW2 3035   1.032   1.924   2.462  0.4358  1.1268  0.2850
 1003SOL     OW 3036   2.807   3.577   2.463  0.7477  0.6706 -0.6414
 1003SOL    HW1 3037   2.891   3.607   2.429 -0.0342 -0.2245 -3.6457
 1003SOL    HW2 3038   2.760   3.544   2.387 -1.6679 -0.5067  1.2035
 1004SOL     OW 3039   1.954   2.943   1.653  0.3011 -0.4557 -0.7094
 1004SOL    HW1 3040   2.028   2.954   1.713  0.7119  0.5990 -1.3850
 1004SOL    HW2 3041   1.965   2.855   1.618  1.8346  0.0158 -1.5383
 1005SOL     OW 3042   4.040   3.855   1.824  0.1176  0.0673 -0.2184
 1005SOL    HW1 3043   3.996   3.861   1.739 -1.1693  0.9767  0.4639
 1005SOL    HW2 3044   3.968   3.859   1.888  1.1813  1.7797  0.9541
 1006SOL     OW 3045   2.437   1.219   0.111  0.3731  0.3690 -0.1059
 1006SOL    HW1 3046   2.512   1.205   0.168  0.8944  0.5341 -0.7475
 1006SOL    HW2 3047   2.377   1.148   0.133  0.7428  0.2013  0.3656
 1007SOL     OW 3048   3.744   1.789   0.842  0.4850 -0.5571 -0.8690
 1007SOL    HW1 3049   3.783   1.711   0.881  3.3904 -0.5867 -3.3797
 1007SOL    HW2 3050   3.692   1.756   0.769  0.9435 -0.2266 -1.3543
 1008SOL     OW 3051   1.289   1.856   2.022 -0.3361  0.4515 -0.2083
 1008SOL    HW1 3052   1.241   1.831   2.100 -0.2230  0.2191 -0.2137
 1008SOL    HW2 3053   1.250   1.805   1.951 -0.6128  0.8533 -0.3513
 1009SOL     OW 3054   3.413   3.994   2.062 -0.1829  0.1913  0.1296
 1009SOL    HW1 3055   3.501   3.955   2.062  0.3249  1.2819 -0.5241
 1009SOL    HW2 3056   3.422   4.073   2.009 -1.8674 -0.3288 -1.0234
 1010SOL     OW 3057   0.821   1.441   1.925 -0.2697 -0.6833 -0.3283
 1010SOL    HW1 3058   0.874   1.406   1.996  1.0404 -0.3097 -1.0877
 1010SOL    HW2 3059   0.735   1.401   1.937  0.0600 -0.9945  1.1653
 1011SOL     OW 3060   3.257   3.249   0.196  0.1527 -0.3724  0.1437
 1011SOL    HW1 3061   3.218   3.274   0.112 -0.2393  1.5808  0.8396
 1011SOL    HW2 3062   3.306   3.169   0.177 -0.0114 -0.0514 -1.9247
 1012SOL     OW 3063   0.849   1.096   2.886 -0.2730 -0.2145  0.4153
 1012SOL    HW1 3064   0.767   1.066   2.847 -0.4314  0.5759  0.1319
 1012SOL    HW2 3065   0.877   1.023   2.942 -0.1034 -1.3163 -1.0619
 1013SOL     OW 3066   2.656   2.075   0.033 -0.7151  0.1140  1.1453
 1013SOL    HW1 3067   2.636   2.149   0.090 -0.1567  0.9208  0.3283
 1013SOL    HW2 3068   2.723   2.108  -0.027 -0.4336 -1.0653  0.7722
 1014SOL     OW 3069   3.098   1.595   2.964  0.1986 -0.0447  0.3164
 1014SOL    HW1 3070   3.124   1.505   2.983  0.7035  0.1884  0.7427
 1014SOL    HW2 3071   3.177   1.637   2.930 -0.3785 -0.1247 -1.2125
 1015SOL     OW 3072   2.188   4.302   3.076 -0.0073  0.2985 -0.0878
 1015SOL    HW1 3073   2.096   4.294   3.102  0.4634 -0.4623  1.4586
 1015SOL    HW2 3074   2.224   4.214   3.086  0.6849  0.3832 -1.5929
 1016SOL     OW 3075   3.121   0.058   1.543  0.1124 -0.0617 -0.0568
 1016SOL    HW1 3076   3.211   0.044   1.514 -1.1187 -2.6751 -3.2448
 1016SOL    HW2 3077   3.075   0.089   1.464 -2.0894 -0.4313  1.0027
 1017SOL     OW 3078   0.507   2.044   2.868 -0.0390  0.0100 -0.6461
 1017SOL    HW1 3079   0.549   1.978   2.814 -0.1378 -1.0244  0.5062
 1017SOL    HW2 3080   0.470   2.106   2.805 -0.2873 -1.2247 -1.7624
 1018SOL     OW 3081   1.015   1.303   0.261 -0.4473 -0.6065  0.0405
 1018SOL    HW1 3082   0.952   1.365   0.226 -1.2111 -0.6355  1.3062
 1018SOL    HW2 3083   1.009   1.227   0.204  0.6799  0.5344 -1.6856
 1019SOL     OW 3084   1.499   1.754   1.609  0.1914  0.3387 -0.6843
 1019SOL    HW1 3085   1.539   1.766   1.695 -0.4152 -0.0313 -0.3447
 1019SOL    HW2 3086   1.562   1.701   1.560 -0.8807 -2.2455  0.6115
 1020SOL     OW 3087   1.961   2.265   1.631 -0.6095  0.6561 -0.4085
 1020SOL    HW1 3088   1.905   2.234   1.560  1.1815  0.5989 -1.8687
 1020SOL    HW2 3089   1.985   2.354   1.605 -0.1670  0.7444  0.2817
 1021SOL     OW 3090   2.542   2.498   0.298  0.0043  0.4644 -0.0600
 1021SOL    HW1 3091   2.544   2.510   0.393 -2.1053 -2.5370  0.5048
 1021SOL    HW2 3092   2.570   2.582   0.263  0.2847  1.8820  3.1816
 1022SOL     OW 3093   4.324   4.239   1.578  0.3478 -0.3379 -0.1778
 1022SOL    HW1 3094   4.328   4.209   1.669  0.4081 -0.2962 -0.1667
 1022SOL    HW2 3095   4.362   4.168   1.527  0.3286 -0.3547 -0.1682
 1023SOL     OW 3096   3.663   0.352   2.453  0.3168  0.5257  0.1336
 1023SOL    HW1 3097   3.603   0.370   2.525 -1.8457  0.2849 -1.4993
 1023SOL    HW2 3098   3.670   0.256   2.451 -0.0933  0.5064 -0.3419
 1024SOL     OW 3099   0.756   4.039   1.077 -0.0050  0.3272 -0.1414
 1024SOL    HW1 3100   0.741   3.952   1.041 -0.3820 -0.0036  0.7694
 1024SOL    HW2 3101   0.742   4.028   1.171  0.0742  1.3457 -0.0011
 1025SOL     OW 3102   3.138   1.786   0.405  0.5459  0.1294  0.4933
 1025SOL    HW1 3103   3.070   1.853   0.409  1.4363  1.0707  0.2246
 1025SOL    HW2 3104   3.137   1.746   0.492 -0.1479  0.3223  0.5819
 1026SOL     OW 3105   1.744   3.312   1.541 -0.1370  0.9579  0.2435
 1026SOL    HW1 3106   1.826   3.319   1.492  0.1663  2.1102  0.8639
 1026SOL    HW2 3107   1.771   3.316   1.633 -0.7918  0.0395  0.4867
 1027SOL     OW 3108   0.863   0.072   0.208 -0.5745  0.2095 -0.2491
 1027SOL    HW1 3109   0.806   0.128   0.155 -1.3916  0.4845  0.8885
 1027SOL    HW2 3110   0.822  -0.014   0.205  0.6934 -0.4109 -2.0140
 1028SOL     OW 3111   4.117   3.425   1.689 -0.0966 -0.1695 -0.0222
 1028SOL    HW1 3112   4.044   3.485   1.671 -1.9332 -0.7461  4.3359
 1028SOL    HW2 3113   4.088   3.341   1.654  0.2783  0.3502 -1.6879
 1029SOL     OW 3114   3.086   2.606   1.452  0.4467  0.3516 -0.3201
 1029SOL    HW1 3115   3.011   2.561   1.414  0.9281 -0.6666 -0.0971
 1029SOL    HW2 3116   3.162   2.553   1.426  1.2438  2.0183 -1.5709
 1030SOL     OW 3117   2.348   0.675   2.150 -0.4127  0.5754  0.0372
 1030SOL    HW1 3118   2.323   0.624   2.073 -0.0019 -0.0770  0.3265
 1030SOL    HW2 3119   2.394   0.613   2.206  1.3586  1.5729 -0.2266
 1031SOL     OW 3120   4.098   1.138   2.487  0.3586 -0.4443 -0.1167
 1031SOL    HW1 3121   4.152   1.151   2.409  1.1032  2.8078  0.8012
 1031SOL    HW2 3122   4.023   1.196   2.474 -0.6530 -1.5449  0.6227
 1032SOL     OW 3123   1.698   1.631   1.413  0.2264 -0.3764 -0.2314
 1032SOL    HW1 3124   1.739   1.545   1.403  0.1199 -0.6686  1.5095
 1032SOL    HW2 3125   1.612   1.621   1.372  0.6375 -0.7438 -1.0307
 1033SOL     OW 3126   3.515   2.106   1.326 -0.6174  0.2912 -0.0949
 1033SOL    HW1 3127   3.561   2.148   1.253 -0.9932 -2.2571 -1.9230
 1033SOL    HW2 3128   3.471   2.178   1.371  0.7342  2.1254 -1.5455
 1034SOL     OW 3129   2.421   3.620   2.194  0.4799  0.0033 -0.3559
 1034SOL    HW1 3130   2.362   3.658   2.259 -0.6109  1.4207 -2.1028
 1034SOL    HW2 3131   2.477   3.562   2.245 -1.2488 -0.0460  1.6460
 1035SOL     OW 3132   0.842   2.477   0.652 -0.0684 -0.4540 -0.3851
 1035SOL    HW1 3133   0.814   2.517   0.570  0.3986 -0.1977 -0.4228
 1035SOL    HW2 3134   0.937   2.485   0.652 -0.0185 -0.9711 -0.0851
 1036SOL     OW 3135   3.657   2.372   2.974 -0.3725 -0.0384 -0.1350
 1036SOL    HW1 3136   3.690   2.287   2.946 -0.4610 -0.5729  1.3037
 1036SOL    HW2 3137   3.563   2.358   2.986 -0.1376 -0.2448  1.7534
 1037SOL     OW 3138   3.962   0.001   0.585 -0.4168 -0.2248  0.1110
 1037SOL    HW1 3139   4.027  -0.050   0.633 -0.9454 -0.5467  0.4995
 1037SOL    HW2 3140   3.883  -0.005   0.639 -1.2334 -1.1779 -1.1332
 1038SOL     OW 3141   0.907   0.786   1.360  0.2691  0.6033 -0.3588
 1038SOL    HW1 3142   0.866   0.764   1.444  0.7993  3.6294  0.8430
 1038SOL    HW2 3143   0.995   0.747   1.365  0.1819  0.4828  0.3820
 1039SOL     OW 3144   2.671   0.274   2.522 -0.0087  0.7156 -0.2244
 1039SOL    HW1 3145   2.578   0.274   2.502 -0.0154  1.6611 -0.2488
 1039SOL    HW2 3146   2.683   0.202   2.584 -0.3862 -0.7553 -1.7881
 1040SOL     OW 3147   0.357   0.591   0.678  0.3760  0.4968  0.4901
 1040SOL    HW1 3148   0.289   0.614   0.615  0.8045 -0.0917 -0.1981
 1040SOL    HW2 3149   0.311   0.544   0.748  0.0537  0.2508  0.1113
 1041SOL     OW 3150   3.416   1.870   0.325  0.3452  0.3241  0.1878
 1041SOL    HW1 3151   3.455   1.923   0.256  0.2291  0.8865  0.5431
 1041SOL    HW2 3152   3.359   1.931   0.372 -0.7619 -0.4097 -0.1638
 1042SOL     OW 3153   3.601   3.506   0.264  0.9513  0.0504  0.0753
 1042SOL    HW1 3154   3.534   3.515   0.197 -0.9284 -3.8738  1.0811
 1042SOL    HW2 3155   3.665   3.445   0.227  0.8659 -0.7236  1.1340
 1043SOL     OW 3156   0.302   1.745   0.795 -0.5342 -0.4473  0.1517
 1043SOL    HW1 3157   0.271   1.753   0.885  0.2310 -0.6105  0.4341
 1043SOL    HW2 3158   0.345   1.660   0.792 -0.4573 -0.3931 -0.3449
 1044SOL     OW 3159   3.576   1.799   1.149 -0.2583 -0.7764  0.6797
 1044SOL    HW1 3160   3.588   1.798   1.244  1.6961  0.8402  0.5213
 1044SOL    HW2 3161   3.663   1.777   1.114 -0.1503  1.5154 -0.6823
 1045SOL     OW 3162   0.178   2.770   1.596 -0.3668 -0.3915 -0.4052
 1045SOL    HW1 3163   0.097   2.743   1.554 -1.2279 -0.9183  1.5003
 1045SOL    HW2 3164   0.211   2.841   1.540 -1.0836 -1.4536 -2.2858
 1046SOL     OW 3165   2.663   2.090   2.864  0.0333  0.4995 -0.2154
 1046SOL    HW1 3166   2.660   2.026   2.935  2.2984  0.8900  0.3123
 1046SOL    HW2 3167   2.643   2.039   2.785 -1.8757 -0.0684  0.5816
 1047SOL     OW 3168   0.086   0.260   0.539 -0.4162  0.3960 -0.7476
 1047SOL    HW1 3169   0.153   0.194   0.520  0.2074  0.7176  0.2466
 1047SOL    HW2 3170   0.122   0.311   0.612 -0.5131  2.3488 -1.9686
 1048SOL     OW 3171   1.766   2.530   3.043  0.7572  0.2962  0.0716
 1048SOL    HW1 3172   1.760   2.436   3.058  0.5075  0.3315  0.2012
 1048SOL    HW2 3173   1.813   2.538   2.960 -1.3035 -0.0405 -1.2110
 1049SOL     OW 3174   1.923   2.418   0.937 -0.1339 -0.1416 -0.2485
 1049SOL    HW1 3175   1.844   2.367   0.956 -0.7374  0.3449 -1.3780
 1049SOL    HW2 3176   1.993   2.353   0.934 -0.3684 -0.5134  1.3155
 1050SOL     OW 3177   2.281   2.324   1.581  0.4345  0.0519 -0.3064
 1050SOL    HW1 3178   2.284   2.286   1.669 -0.4080  0.5431 -0.0556
 1050SOL    HW2 3179   2.205   2.382   1.582  0.9275  0.7376 -1.0945
 1051SOL     OW 3180   3.095   0.368   2.798 -0.4863  0.1656 -0.4223
 1051SOL    HW1 3181   3.028   0.416   2.846  0.2895 -0.5213  1.4187
 1051SOL    HW2 3182   3.157   0.435   2.768 -1.2372  0.6449 -0.9285
 1052SOL     OW 3183   1.471   2.658   3.042 -0.0201 -0.0901 -0.1964
 1052SOL    HW1 3184   1.437   2.721   2.978  0.4193  1.2121  0.8262
 1052SOL    HW2 3185   1.533   2.605   2.993 -0.8103 -0.1213 -1.2076
 1053SOL     OW 3186   0.413   2.217   3.055 -0.3145  0.2092  0.2034
 1053SOL    HW1 3187   0.437   2.151   2.990  1.3500 -0.2146  1.1867
 1053SOL    HW2 3188   0.330   2.186   3.091  0.4751 -1.4301  0.7056
 1054SOL     OW 3189   0.009   3.920   1.262  0.0873  0.0597  0.0506
 1054SOL    HW1 3190   0.094   3.877   1.254  0.0279  0.1850 -1.4761
 1054SOL    HW2 3191   0.026   4.011   1.239 -0.3488  0.2274  0.3738
 1055SOL     OW 3192   3.104   1.342   0.457 -0.3271 -0.3527 -0.0800
 1055SOL    HW1 3193   3.130   1.252   0.478 -0.1166  0.1300  1.9279
 1055SOL    HW2 3194   3.019   1.353   0.498 -0.1553  0.4943  0.0690
 1056SOL     OW 3195   1.400   0.810   0.042 -0.3383  0.2118 -0.2620
 1056SOL    HW1 3196   1.379   0.896   0.078  1.2662  0.7174 -0.4530
 1056SOL    HW2 3197   1.475   0.780   0.093 -0.4839 -0.8038 -0.6140
 1057SOL     OW 3198   3.942   0.131   1.715  0.5429  0.2434 -0.5251
 1057SOL    HW1 3199   4.021   0.104   1.668  0.8027  0.4896 -0.2309
 1057SOL    HW2 3200   3.957   0.223   1.736  0.1510  0.3083 -0.5184
 1058SOL     OW 3201   0.880   2.356   1.268 -0.1412  0.1096  0.0617
 1058SOL    HW1 3202   0.867   2.411   1.346 -0.6220 -1.9634  1.5386
 1058SOL    HW2 3203   0.964   2.384   1.233  1.0898 -0.1819  2.5242
 1059SOL     OW 3204   0.651   1.068   2.017  0.3842  0.4706  0.0408
 1059SOL    HW1 3205   0.654   1.126   2.092 -0.5316 -0.0526  0.5053
 1059SOL    HW2 3206   0.583   1.004   2.039  0.4108  0.0448 -1.0386
 1060SOL     OW 3207   0.614   0.328   0.147  0.1315  0.0802 -0.3973
 1060SOL    HW1 3208   0.571   0.247   0.173 -1.6785  0.9186 -0.6236
 1060SOL    HW2 3209   0.605   0.385   0.223  0.5836  0.3770 -0.5609
 1061SOL     OW 3210   2.217   1.133   2.999 -0.6025 -0.0189 -0.0484
 1061SOL    HW1 3211   2.298   1.179   3.021 -0.5592 -1.7998  4.5904
 1061SOL    HW2 3212   2.246   1.051   2.957 -0.2816  0.7482 -1.3851
 1062SOL     OW 3213   4.175   3.368   0.130  0.5072  0.2332 -0.1214
 1062SOL    HW1 3214   4.102   3.354   0.189 -0.5354 -0.2722 -1.4703
 1062SOL    HW2 3215   4.158   3.452   0.089  0.7227  0.1500 -0.3862
 1063SOL     OW 3216   0.738   3.874   0.498 -0.0738  0.1483  0.1704
 1063SOL    HW1 3217   0.740   3.925   0.579  2.3326  0.9314 -0.3167
 1063SOL    HW2 3218   0.790   3.796   0.517 -0.8079 -0.4375 -0.1692
 1064SOL     OW 3219   0.908   3.325   2.926 -0.4331 -0.0082  0.3128
 1064SOL    HW1 3220   0.994   3.331   2.885 -0.9855 -0.1290 -0.9080
 1064SOL    HW2 3221   0.914   3.380   3.004  1.1962 -1.2025  1.0877
 1065SOL     OW 3222   4.201   4.225   2.392 -0.3534  0.6472 -0.1693
 1065SOL    HW1 3223   4.265   4.285   2.354  0.0137 -0.1866 -0.8869
 1065SOL    HW2 3224   4.195   4.252   2.484  1.6863  0.1844  0.1510
 1066SOL     OW 3225   0.825   1.989   2.914  0.4164 -0.0378  0.4300
 1066SOL    HW1 3226   0.750   2.048   2.908 -0.2012 -0.9300 -1.1044
 1066SOL    HW2 3227   0.861   2.005   3.001 -1.3351  0.6680  1.0668
 1067SOL     OW 3228   2.715   1.664   2.952 -0.8507 -0.3179 -0.1359
 1067SOL    HW1 3229   2.652   1.623   2.892 -0.5359 -2.0158  0.6201
 1067SOL    HW2 3230   2.777   1.709   2.894 -0.9381 -1.3446 -1.0692
 1068SOL     OW 3231   2.901   1.285   2.277 -0.7880 -0.1001  0.8723
 1068SOL    HW1 3232   2.950   1.313   2.354 -0.6418  1.2895  0.3160
 1068SOL    HW2 3233   2.834   1.352   2.266 -0.9122 -0.3651 -0.1045
 1069SOL     OW 3234   1.610   0.945   2.001  0.2150  0.1194 -0.2410
 1069SOL    HW1 3235   1.691   0.936   1.950 -0.3796  1.8212 -1.5418
 1069SOL    HW2 3236   1.638   0.930   2.092  2.3534  2.2007 -0.4493
 1070SOL     OW 3237   1.304   0.184   2.984 -1.0692  0.3773 -0.0215
 1070SOL    HW1 3238   1.371   0.252   2.992 -0.8368  0.1470  0.0054
 1070SOL    HW2 3239   1.222   0.230   2.997 -0.8446  0.3891  1.6642
 1071SOL     OW 3240   0.255   3.482   2.805 -0.3456 -0.0543 -0.2285
 1071SOL    HW1 3241   0.198   3.418   2.848 -0.0038 -1.5600 -1.8910
 1071SOL    HW2 3242   0.284   3.438   2.725  1.9079  1.2579 -0.2117
 1072SOL     OW 3243   2.962   0.431   0.632  0.3118 -0.5172 -0.6740
 1072SOL    HW1 3244   3.040   0.394   0.590 -0.3095 -2.2056 -0.4202
 1072SOL    HW2 3245   2.891   0.373   0.604 -0.3029 -1.0522  1.8296
 1073SOL     OW 3246   3.815   1.139   3.220 -0.7674  0.3245  0.1908
 1073SOL    HW1 3247   3.875   1.191   3.167  0.2337  0.1367  1.1145
 1073SOL    HW2 3248   3.854   1.139   3.308 -2.0184  0.0374  0.7664
 1074SOL     OW 3249   4.007   3.052   2.298 -0.0255  0.5988 -0.0950
 1074SOL    HW1 3250   4.100   3.070   2.310  0.3764 -1.0129 -0.5537
 1074SOL    HW2 3251   3.967   3.138   2.285  1.7515  1.1717 -2.3128
 1075SOL     OW 3252   1.418   3.294   0.257 -0.4825 -0.3038 -0.2546
 1075SOL    HW1 3253   1.502   3.339   0.265 -0.7044  0.0499  0.1955
 1075SOL    HW2 3254   1.393   3.305   0.165 -1.6109  2.5451  0.2641
 1076SOL     OW 3255   1.625   1.180   1.046  0.3879  0.0268 -0.1275
 1076SOL    HW1 3256   1.552   1.157   0.988  0.8931  0.0554 -0.7860
 1076SOL    HW2 3257   1.652   1.267   1.017  2.1398 -0.8922 -1.4118
 1077SOL     OW 3258   4.287   0.584   0.418 -0.0053 -0.5717  0.2351
 1077SOL    HW1 3259   4.371   0.608   0.458  0.3519 -2.5184  0.7319
 1077SOL    HW2 3260   4.225   0.587   0.490 -0.6967  2.1156 -0.3681
 1078SOL     OW 3261   1.095   0.347   1.781 -0.2291 -0.0243 -0.3264
 1078SOL    HW1 3262   1.152   0.349   1.704 -0.4894 -0.0435 -0.5202
 1078SOL    HW2 3263   1.123   0.270   1.830  1.7068  1.3895  0.9563
 1079SOL     OW 3264   3.191   3.738   0.736  0.0039 -0.1468  0.0877
 1079SOL    HW1 3265   3.212   3.754   0.643  0.7675 -0.6280  0.1705
 1079SOL    HW2 3266   3.276   3.733   0.779 -0.1946 -2.8106  0.3393
 1080SOL     OW 3267   0.498   2.708   1.847  0.3808  0.4535 -0.4847
 1080SOL    HW1 3268   0.437   2.638   1.870 -0.2223  1.1308  0.0001
 1080SOL    HW2 3269   0.564   2.665   1.792 -0.2156 -0.4000 -0.5462
 1081SOL     OW 3270   1.453   2.533   2.175 -0.5503 -0.5609 -0.2722
 1081SOL    HW1 3271   1.361   2.550   2.196 -0.2563 -0.1992  0.8094
 1081SOL    HW2 3272   1.470   2.445   2.208 -0.4505 -0.5316 -0.2426
 1082SOL     OW 3273   0.271   1.934   1.430  0.0554  0.3446  0.4931
 1082SOL    HW1 3274   0.190   1.935   1.481 -0.2858  0.0345 -0.0348
 1082SOL    HW2 3275   0.269   1.851   1.384 -0.4897  1.3250 -1.3668
 1083SOL     OW 3276   1.973   3.201   2.439  0.2629  0.3843 -0.2154
 1083SOL    HW1 3277   1.905   3.189   2.505 -0.2120 -1.1318 -0.9433
 1083SOL    HW2 3278   2.005   3.113   2.421  1.5992  0.9561 -0.7532
 1084SOL     OW 3279   0.009   2.203   3.251  0.1237 -0.5040 -0.3565
 1084SOL    HW1 3280  -0.002   2.231   3.160  0.8131  1.3867  0.1012
 1084SOL    HW2 3281   0.026   2.284   3.299 -1.2011 -1.3329  1.6325
 1085SOL     OW 3282   2.753   2.281   0.791 -0.4032  0.6990  0.3392
 1085SOL    HW1 3283   2.718   2.355   0.742  0.7963  1.2902  0.3339
 1085SOL    HW2 3284   2.848   2.298   0.795 -0.1923 -0.5150  0.8725
 1086SOL     OW 3285   0.513   2.060   0.741 -0.2795  0.4987 -0.2569
 1086SOL    HW1 3286   0.439   2.109   0.705  0.7853  0.9574 -1.8949
 1086SOL    HW2 3287   0.590   2.105   0.709  0.7374 -0.3812  0.8611
 1087SOL     OW 3288   2.737   0.019   2.677  0.2970  0.3094  0.2486
 1087SOL    HW1 3289   2.749   0.005   2.771 -1.1862  1.7517  0.7017
 1087SOL    HW2 3290   2.815   0.068   2.650  1.1889 -0.9287  0.4973
 1088SOL     OW 3291   3.866   0.891   3.105  0.7596 -0.1566  0.1022
 1088SOL    HW1 3292   3.820   0.962   3.149  3.0621  0.5707  1.5437
 1088SOL    HW2 3293   3.854   0.815   3.162  1.1274 -0.0210  0.3662
 1089SOL     OW 3294   2.971   0.532   2.280  0.1274  0.5179 -0.0116
 1089SOL    HW1 3295   2.886   0.519   2.323  1.1773  0.4832  2.1549
 1089SOL    HW2 3296   2.960   0.613   2.231 -0.8704  1.0484  1.0441
 1090SOL     OW 3297   1.556   2.547   2.785 -0.3167  0.7651  0.0911
 1090SOL    HW1 3298   1.651   2.551   2.770 -0.2041  1.7185  0.9448
 1090SOL    HW2 3299   1.518   2.587   2.707  0.0975  2.2814  0.6271
 1091SOL     OW 3300   2.431   1.735   1.441 -0.5555 -0.0466 -0.6303
 1091SOL    HW1 3301   2.384   1.707   1.519 -0.5796 -0.3107 -0.7367
 1091SOL    HW2 3302   2.479   1.812   1.468 -1.1955  0.3394 -0.5638
 1092SOL     OW 3303   0.316   2.244   1.865  0.0898 -0.6155 -0.0980
 1092SOL    HW1 3304   0.408   2.229   1.842  0.3109 -1.1641  1.1184
 1092SOL    HW2 3305   0.319   2.288   1.949 -0.6916  2.2262 -1.4204
 1093SOL     OW 3306   3.498   2.837   0.894  0.2579 -0.4873 -0.2829
 1093SOL    HW1 3307   3.437   2.822   0.966  1.0963  1.2076  0.8398
 1093SOL    HW2 3308   3.549   2.755   0.888 -1.1789 -1.4078 -0.3600
 1094SOL     OW 3309   2.745   1.602   3.211  0.1743 -0.4231  0.5466
 1094SOL    HW1 3310   2.808   1.538   3.179 -0.7463 -0.8931 -0.3941
 1094SOL    HW2 3311   2.694   1.627   3.134 -0.8009 -0.0871  1.2703
 1095SOL     OW 3312   0.197   0.941   3.059 -0.2947 -0.3248  0.5461
 1095SOL    HW1 3313   0.173   1.031   3.080  0.6404 -0.3442  1.8331
 1095SOL    HW2 3314   0.288   0.933   3.088 -0.3914 -1.7049  0.5423
 1096SOL     OW 3315   2.412   3.989   1.486 -0.2805 -0.2572 -0.1864
 1096SOL    HW1 3316   2.470   4.018   1.416 -0.6425 -1.4952 -1.0401
 1096SOL    HW2 3317   2.467   3.987   1.564  0.3201  0.4532 -0.5865
 1097SOL     OW 3318   4.096   3.874   0.883 -0.0944 -0.5163 -0.7578
 1097SOL    HW1 3319   4.095   3.840   0.973 -0.6471 -2.0150 -1.3195
 1097SOL    HW2 3320   4.007   3.909   0.870 -0.0217 -0.3222 -0.7475
 1098SOL     OW 3321   1.538   2.179   2.088  0.8774 -0.1736 -0.0384
 1098SOL    HW1 3322   1.445   2.178   2.113  1.4013  0.8293  2.2084
 1098SOL    HW2 3323   1.548   2.105   2.028 -1.2381 -0.6921  0.1756
 1099SOL     OW 3324   1.039   1.972   3.237  0.5517  0.2458 -0.3251
 1099SOL    HW1 3325   1.099   1.955   3.309 -0.4449  0.8839  0.6800
 1099SOL    HW2 3326   1.086   2.034   3.181  1.9068 -1.3464 -1.0316
 1100SOL     OW 3327   2.558   3.434   2.327 -0.0348  0.0959 -0.4021
 1100SOL    HW1 3328   2.552   3.351   2.280  2.5172 -0.6002  0.3362
 1100SOL    HW2 3329   2.486   3.431   2.390 -1.0724 -0.7224 -1.5756
 1101SOL     OW 3330   3.892   3.999   1.194 -0.3597  0.0467 -0.0166
 1101SOL    HW1 3331   3.896   3.929   1.128  0.0698 -0.3454  0.4153
 1101SOL    HW2 3332   3.945   4.069   1.157  0.7115 -0.5558  0.3513
 1102SOL     OW 3333   4.171   2.415   0.051 -0.1514 -0.3362  0.1024
 1102SOL    HW1 3334   4.148   2.355  -0.020  0.2413 -1.6014  1.0149
 1102SOL    HW2 3335   4.252   2.458   0.021  1.4291 -2.6593  0.7391
 1103SOL     OW 3336   1.760   1.728   2.160  0.7726  0.3217 -0.0009
 1103SOL    HW1 3337   1.698   1.667   2.199  0.6989  0.6802  0.4506
 1103SOL    HW2 3338   1.735   1.814   2.196  1.5807  0.4577  0.2473
 1104SOL     OW 3339   4.221   3.281   2.609  0.3502 -0.2327 -0.1589
 1104SOL    HW1 3340   4.182   3.194   2.616  0.7841 -0.3163  1.6414
 1104SOL    HW2 3341   4.146   3.340   2.599  0.0231 -0.7594 -0.8419
 1105SOL     OW 3342   2.643   3.371   3.104  0.7999 -0.0479  0.1625
 1105SOL    HW1 3343   2.699   3.360   3.181 -0.7017 -2.5810  1.0159
 1105SOL    HW2 3344   2.654   3.290   3.055 -0.7697  0.1364 -0.5443
 1106SOL     OW 3345   1.240   2.125   3.156  0.7111 -0.1690  0.3173
 1106SOL    HW1 3346   1.321   2.126   3.206  0.2999 -0.5083  1.0176
 1106SOL    HW2 3347   1.200   2.211   3.173  0.0423 -0.6860  1.5016
 1107SOL     OW 3348   2.967   1.974   0.445  0.0419  0.1001 -0.4458
 1107SOL    HW1 3349   2.885   1.983   0.397  0.2966  0.6309 -0.7850
 1107SOL    HW2 3350   2.941   1.955   0.535 -0.4428 -1.6722 -0.9247
 1108SOL     OW 3351   3.690   3.388   2.263 -0.2454 -0.5297  0.0733
 1108SOL    HW1 3352   3.604   3.393   2.305  0.8847  1.9042  2.3841
 1108SOL    HW2 3353   3.672   3.398   2.170 -2.4779 -0.2406  0.4868
 1109SOL     OW 3354   1.368   3.820   1.883 -0.5388 -0.1124  0.7103
 1109SOL    HW1 3355   1.333   3.796   1.797 -0.9702 -0.1436  0.8908
 1109SOL    HW2 3356   1.406   3.907   1.870 -2.7469  1.0002  1.0134
 1110SOL     OW 3357   2.566   3.236   1.292  0.0065  0.1180  1.1252
 1110SOL    HW1 3358   2.572   3.167   1.227 -2.5017  0.9779 -0.1837
 1110SOL    HW2 3359   2.638   3.295   1.272  1.0831 -1.1681  1.1139
 1111SOL     OW 3360   2.842   3.735   0.962  0.1824 -0.1944  0.2126
 1111SOL    HW1 3361   2.844   3.707   0.870  1.3493  0.3319  0.0695
 1111SOL    HW2 3362   2.876   3.660   1.010  0.1136 -0.2612  0.1577
 1112SOL     OW 3363   0.624   3.030   3.140  0.1748  0.0487 -0.4266
 1112SOL    HW1 3364   0.683   3.032   3.065  0.5440 -0.2105 -0.1503
 1112SOL    HW2 3365   0.537   3.044   3.103  0.6961  3.9964 -0.4998
 1113SOL     OW 3366   3.000   3.478   3.163  0.3940  0.3704  0.4115
 1113SOL    HW1 3367   2.953   3.408   3.208  0.3030  1.2795  1.7706
 1113SOL    HW2 3368   3.004   3.449   3.072  2.1093 -2.3471  1.2425
 1114SOL     OW 3369   0.006   0.523   1.618 -0.3494 -0.5575  0.2096
 1114SOL    HW1 3370   0.064   0.503   1.544 -0.8317  1.2929 -0.7220
 1114SOL    HW2 3371   0.005   0.618   1.623 -1.0118 -0.6263  2.0921
 1115SOL     OW 3372   0.911   4.130   0.495  0.4266  0.2797  0.5771
 1115SOL    HW1 3373   0.876   4.185   0.425  1.3242  1.4484  1.0072
 1115SOL    HW2 3374   0.860   4.049   0.490 -0.5451  0.9253 -0.4442
 1116SOL     OW 3375   3.219   0.366   0.565  0.0147  0.0342 -0.4636
 1116SOL    HW1 3376   3.285   0.342   0.500 -0.6756 -0.7769 -0.8797
 1116SOL    HW2 3377   3.235   0.306   0.638 -0.6232 -0.5526 -0.8010
 1117SOL     OW 3378   0.487   3.978   1.505  0.4126  0.0616  0.3214
 1117SOL    HW1 3379   0.403   3.939   1.483  0.1346  0.5928  0.4341
 1117SOL    HW2 3380   0.535   3.908   1.550  0.1639 -0.3443 -0.0401
 1118SOL     OW 3381   3.881   0.031   0.035 -0.1947  0.1158  0.0851
 1118SOL    HW1 3382   3.951  -0.031   0.015 -0.9505 -0.4689 -0.8769
 1118SOL    HW2 3383   3.919   0.117   0.017  0.3998 -0.1669 -0.0394
 1119SOL     OW 3384   2.068   3.477   0.859 -0.1097  0.2877  0.2993
 1119SOL    HW1 3385   1.990   3.494   0.911 -0.7534 -0.5179 -0.3790
 1119SOL    HW2 3386   2.137   3.461   0.924 -0.5113  0.9278  0.9030
 1120SOL     OW 3387   4.123   4.125   1.056  0.0612  0.5222 -0.0022
 1120SOL    HW1 3388   4.142   4.072   0.978  1.4610  2.0080 -0.7368
 1120SOL    HW2 3389   4.173   4.083   1.126 -1.8002 -1.2720  0.3467
 1121SOL     OW 3390   1.459   4.085   2.275 -0.3152 -0.7992 -0.1348
 1121SOL    HW1 3391   1.461   3.990   2.265  0.1767 -0.9953  1.5364
 1121SOL    HW2 3392   1.552   4.111   2.274 -0.4683 -0.1996 -1.4893
 1122SOL     OW 3393   2.502   2.563   1.719  0.0892  0.0164  0.1319
 1122SOL    HW1 3394   2.424   2.517   1.750 -0.0181  0.8905  1.2010
 1122SOL    HW2 3395   2.514   2.532   1.629 -1.4192 -0.2279 -0.0044
 1123SOL     OW 3396   1.211   3.084   1.197 -0.4914  0.0034 -0.8908
 1123SOL    HW1 3397   1.193   3.001   1.153  0.2209 -1.0217  0.6563
 1123SOL    HW2 3398   1.126   3.127   1.202 -1.3425 -1.6972  0.3036
 1124SOL     OW 3399   3.456   2.249   0.366 -0.3830 -0.1388 -0.4762
 1124SOL    HW1 3400   3.433   2.227   0.276  0.2122 -2.0417 -0.2009
 1124SOL    HW2 3401   3.373   2.273   0.407 -0.5884  1.2469 -1.6337
 1125SOL     OW 3402   2.417   2.876   2.613 -0.0803  0.2607 -0.5612
 1125SOL    HW1 3403   2.443   2.862   2.704 -0.0251 -0.4511 -0.6801
 1125SOL    HW2 3404   2.331   2.834   2.607 -0.5529  1.1904 -0.5863
 1126SOL     OW 3405   3.558   3.053   1.640  0.4557 -0.0985 -0.1808
 1126SOL    HW1 3406   3.643   3.051   1.685  0.2322 -0.9683  0.2421
 1126SOL    HW2 3407   3.560   3.132   1.587  0.6659  1.0948  1.5140
 1127SOL     OW 3408   0.336   0.327   1.364 -0.1467  0.5778  0.5896
 1127SOL    HW1 3409   0.431   0.320   1.357 -0.2282 -2.2325  1.0145
 1127SOL    HW2 3410   0.320   0.344   1.457 -0.0821  2.0474  0.3593
 1128SOL     OW 3411   0.266   2.313   0.970 -0.1862  0.0944 -0.2330
 1128SOL    HW1 3412   0.253   2.228   1.012  0.7006  0.3719  0.6634
 1128SOL    HW2 3413   0.361   2.322   0.965 -0.2784  0.5367 -1.3853
 1129SOL     OW 3414   0.167   1.606   0.604 -0.1081  0.1583 -0.3108
 1129SOL    HW1 3415   0.215   1.651   0.674  0.4277 -0.2752 -0.3855
 1129SOL    HW2 3416   0.079   1.595   0.639  0.3667 -0.7777  0.6498
 1130SOL     OW 3417   0.209   1.675   2.651 -0.3085  0.0991  1.2758
 1130SOL    HW1 3418   0.192   1.593   2.604  0.0155  2.3802 -3.3096
 1130SOL    HW2 3419   0.293   1.661   2.695 -0.4224 -2.0790  0.9026
 1131SOL     OW 3420   1.198   4.252   0.826 -0.0157 -0.4902 -0.1664
 1131SOL    HW1 3421   1.215   4.184   0.761  0.3411 -0.4478 -0.1153
 1131SOL    HW2 3422   1.154   4.207   0.898 -1.4700 -0.3439 -0.9219
 1132SOL     OW 3423   1.018   3.596   1.439  0.1379 -0.0396 -0.0963
 1132SOL    HW1 3424   0.985   3.533   1.375  0.5686  1.4765 -1.8808
 1132SOL    HW2 3425   1.099   3.629   1.401  0.4688  0.8163  1.3012
 1133SOL     OW 3426   1.767   2.197   0.397 -0.1482 -0.1578 -0.1937
 1133SOL    HW1 3427   1.757   2.219   0.304 -2.1000  2.1908  0.4841
 1133SOL    HW2 3428   1.839   2.134   0.399  0.5005  0.3592 -3.1947
 1134SOL     OW 3429   2.835   3.493   1.308 -0.9032  0.5946  0.3828
 1134SOL    HW1 3430   2.874   3.521   1.225  1.0324 -1.6429  0.4402
 1134SOL    HW2 3431   2.805   3.574   1.349  0.9433  2.1049 -1.0870
 1135SOL     OW 3432   0.378   1.523   1.183  0.4775 -0.3075 -0.0556
 1135SOL    HW1 3433   0.441   1.532   1.111  0.0267 -1.2986 -0.5971
 1135SOL    HW2 3434   0.412   1.452   1.237 -0.2764 -1.0076 -0.4785
 1136SOL     OW 3435   2.228   0.644   1.868 -0.0949  0.4530  0.6631
 1136SOL    HW1 3436   2.304   0.701   1.854 -0.1537  0.6823  1.2428
 1136SOL    HW2 3437   2.221   0.593   1.788 -0.4526  1.7503 -0.1488
 1137SOL     OW 3438   1.627   2.439   0.010 -0.0349 -0.4938 -0.5231
 1137SOL    HW1 3439   1.636   2.439  -0.085  0.0409  0.9131 -0.5355
 1137SOL    HW2 3440   1.636   2.531   0.035  0.2280 -0.8742  0.8746
 1138SOL     OW 3441   0.045   3.375   2.482  0.6707 -0.0926 -0.1571
 1138SOL    HW1 3442   0.078   3.464   2.471 -0.4128  0.2964 -0.3883
 1138SOL    HW2 3443  -0.031   3.383   2.540  0.6350 -0.8811 -0.0737
 1139SOL     OW 3444   0.873   1.062   1.292 -0.1474  0.2423 -0.6180
 1139SOL    HW1 3445   0.885   0.972   1.261 -0.6066  0.2726 -0.8979
 1139SOL    HW2 3446   0.823   1.105   1.222 -1.1648  0.3277  0.1388
 1140SOL     OW 3447   2.211   2.062   0.349  0.3272 -0.6169 -0.0199
 1140SOL    HW1 3448   2.304   2.060   0.374  1.2341  2.8944 -2.3460
 1140SOL    HW2 3449   2.167   2.015   0.420  3.7987 -2.4144  1.2426
 1141SOL     OW 3450   3.145   2.401   1.144  0.2812 -0.2132 -0.5841
 1141SOL    HW1 3451   3.115   2.318   1.105 -1.2563 -0.9414  1.9470
 1141SOL    HW2 3452   3.073   2.428   1.201  1.3484  2.1609 -0.2528
 1142SOL     OW 3453   2.168   4.105   1.211 -0.2274  0.1296 -0.0616
 1142SOL    HW1 3454   2.146   4.197   1.226 -0.6015 -0.1088  0.9148
 1142SOL    HW2 3455   2.260   4.107   1.183 -0.4614  0.8562 -0.8342
 1143SOL     OW 3456   2.730   0.328   1.888  0.5436 -0.1066 -0.8368
 1143SOL    HW1 3457   2.742   0.342   1.794  1.9711  1.1290 -0.5101
 1143SOL    HW2 3458   2.818   0.337   1.925  0.0922 -1.0902  0.5710
 1144SOL     OW 3459   0.626   2.952   2.368 -0.3380  0.2506  0.3901
 1144SOL    HW1 3460   0.649   2.869   2.325 -1.2663  0.3038 -0.2322
 1144SOL    HW2 3461   0.632   2.933   2.461  0.1422 -0.3229  0.2472
 1145SOL     OW 3462   3.046   0.210   2.396 -0.2492  0.0734  0.1561
 1145SOL    HW1 3463   2.954   0.190   2.378 -0.0538 -1.2604  0.5867
 1145SOL    HW2 3464   3.079   0.135   2.445  0.7236  1.1254  1.2091
 1146SOL     OW 3465   3.263   0.613   2.225 -0.0877 -0.1241  0.0251
 1146SOL    HW1 3466   3.198   0.666   2.272  1.4424  1.9271  0.0021
 1146SOL    HW2 3467   3.245   0.523   2.252 -1.6838  0.5836  1.5260
 1147SOL     OW 3468   1.302   2.312   1.290  0.0553  0.5106  0.3210
 1147SOL    HW1 3469   1.376   2.306   1.351 -0.5286  0.6646  1.0543
 1147SOL    HW2 3470   1.225   2.312   1.346 -0.5462 -0.4153 -0.4760
 1148SOL     OW 3471   0.058   0.343   3.160  0.4542 -0.6939 -0.0019
 1148SOL    HW1 3472   0.010   0.425   3.150  0.0647 -0.9775 -0.4942
 1148SOL    HW2 3473   0.081   0.317   3.071 -0.8379 -1.9333 -0.0050
 1149SOL     OW 3474   0.495   3.817   2.291  0.1326  0.1159  0.5779
 1149SOL    HW1 3475   0.574   3.871   2.284  1.3234 -1.3064  2.0657
 1149SOL    HW2 3476   0.501   3.757   2.216  0.1252  0.4272  0.3256
 1150SOL     OW 3477   1.864   1.881   1.686 -0.4569 -0.4901 -0.0544
 1150SOL    HW1 3478   1.789   1.933   1.659 -0.6753 -1.2657 -0.9970
 1150SOL    HW2 3479   1.893   1.921   1.768 -1.0827  0.6259 -0.3615
 1151SOL     OW 3480   3.933   2.927   1.387  0.6515 -0.4820 -0.0312
 1151SOL    HW1 3481   3.886   2.882   1.317  0.6170 -0.6942  0.1288
 1151SOL    HW2 3482   3.915   3.020   1.371 -0.0578 -0.5755  0.1959
 1152SOL     OW 3483   3.867   2.632   1.222  0.3516  0.1297  0.0398
 1152SOL    HW1 3484   3.934   2.669   1.164  0.0684 -0.5852 -0.7663
 1152SOL    HW2 3485   3.785   2.645   1.175  0.2259 -1.3333 -0.1977
 1153SOL     OW 3486   2.855   1.273   1.097 -0.1872 -0.6431  0.6604
 1153SOL    HW1 3487   2.814   1.282   1.183  0.0533  0.7493  0.6486
 1153SOL    HW2 3488   2.831   1.185   1.069 -0.9828 -0.8122  1.7784
 1154SOL     OW 3489   2.501   3.558   0.988  0.6546  0.1895 -0.5516
 1154SOL    HW1 3490   2.522   3.606   1.068 -0.6974 -0.0540 -0.0248
 1154SOL    HW2 3491   2.573   3.496   0.977  1.3484  0.8966 -0.0833
 1155SOL     OW 3492   0.385   3.546   3.027  0.0527 -0.1799  0.6947
 1155SOL    HW1 3493   0.476   3.541   2.998 -0.3351 -0.3420 -0.5449
 1155SOL    HW2 3494   0.334   3.513   2.953 -1.2093  2.4000  0.3122
 1156SOL     OW 3495   1.604   0.525   1.785 -0.5305  0.0714  0.3827
 1156SOL    HW1 3496   1.551   0.590   1.832 -0.2811  0.5305  0.0354
 1156SOL    HW2 3497   1.694   0.544   1.812 -0.3262  0.6833 -0.6708
 1157SOL     OW 3498   1.120   0.490   2.028 -0.4462 -0.0612  0.3685
 1157SOL    HW1 3499   1.072   0.439   1.962 -1.9947  0.6893  0.8574
 1157SOL    HW2 3500   1.164   0.558   1.978 -0.8387 -0.0636  0.0114
 1158SOL     OW 3501   3.838   0.447   1.401  0.1993 -0.5979  0.7426
 1158SOL    HW1 3502   3.854   0.365   1.354 -0.5516 -0.2868 -0.0832
 1158SOL    HW2 3503   3.904   0.448   1.470  1.4461 -0.9954 -0.3972
 1159SOL     OW 3504   1.274   4.010   0.732  0.2819  0.1538 -0.7633
 1159SOL    HW1 3505   1.216   3.956   0.679  1.3605 -0.6079 -1.2260
 1159SOL    HW2 3506   1.349   4.027   0.675  0.7211  0.7080 -0.0308
 1160SOL     OW 3507   1.679   0.706   0.124 -0.1399  0.5422 -0.3736
 1160SOL    HW1 3508   1.768   0.740   0.136  0.1101  0.2094 -1.2359
 1160SOL    HW2 3509   1.676   0.676   0.034 -0.7691 -0.5363 -0.0158
 1161SOL     OW 3510   1.248   1.254   2.218 -0.1088 -0.2509  0.1418
 1161SOL    HW1 3511   1.323   1.196   2.232  1.3062  0.8524 -2.2066
 1161SOL    HW2 3512   1.192   1.207   2.156  0.1411  0.1539 -0.3932
 1162SOL     OW 3513   3.674   2.564   3.178  0.6215 -0.2995 -0.1703
 1162SOL    HW1 3514   3.747   2.552   3.238  0.6499  0.1594 -0.1108
 1162SOL    HW2 3515   3.678   2.488   3.119 -0.3510 -1.6398  1.3784
 1163SOL     OW 3516   2.998   2.390   2.301  0.8128 -0.0120  0.4068
 1163SOL    HW1 3517   2.971   2.381   2.392  2.7095 -1.7091  0.8944
 1163SOL    HW2 3518   2.921   2.365   2.250  0.5364 -1.8467  1.6379
 1164SOL     OW 3519   1.857   2.809   3.127  0.1381 -0.1975  0.1367
 1164SOL    HW1 3520   1.788   2.743   3.119  0.9917 -1.4188  1.9928
 1164SOL    HW2 3521   1.938   2.759   3.122  0.8487  0.9606 -0.1676
 1165SOL     OW 3522   2.241   2.468   1.905  0.3154  0.2602  0.3673
 1165SOL    HW1 3523   2.153   2.443   1.878  0.0363  1.7906 -0.2595
 1165SOL    HW2 3524   2.270   2.398   1.962 -1.3564 -0.2180  0.6662
 1166SOL     OW 3525   2.743   2.979   1.162 -0.3725 -0.1632  0.3115
 1166SOL    HW1 3526   2.820   2.921   1.156 -0.0744  0.3497 -1.9968
 1166SOL    HW2 3527   2.780   3.067   1.173 -0.3919  0.3769 -2.9505
 1167SOL     OW 3528   0.966   1.021   0.153 -0.0951 -0.0435 -0.1100
 1167SOL    HW1 3529   0.921   1.012   0.069 -0.0545  0.3011 -0.1736
 1167SOL    HW2 3530   0.903   0.991   0.218 -0.5549  0.7527 -0.1699
 1168SOL     OW 3531   1.909   3.103   0.152 -0.0209 -0.3235  0.2794
 1168SOL    HW1 3532   1.872   3.162   0.218 -1.8493  3.3920 -3.5362
 1168SOL    HW2 3533   2.002   3.124   0.152 -0.6121  3.0940 -1.0569
 1169SOL     OW 3534   2.425   2.279   2.066 -0.2226 -0.3819 -0.4236
 1169SOL    HW1 3535   2.495   2.344   2.070 -1.1437  0.5532  1.5031
 1169SOL    HW2 3536   2.449   2.213   2.130  0.1123 -1.3882 -1.5416
 1170SOL     OW 3537   1.412   1.351   1.214  0.7119  0.2324 -0.0688
 1170SOL    HW1 3538   1.337   1.322   1.161 -0.3846  0.4208  1.3071
 1170SOL    HW2 3539   1.489   1.327   1.162 -0.2299 -1.9775 -0.5786
 1171SOL     OW 3540   3.984   2.521   1.997 -0.3746 -0.1746 -0.1922
 1171SOL    HW1 3541   4.029   2.517   1.912  0.2375 -0.2957  0.1298
 1171SOL    HW2 3542   3.967   2.429   2.019  2.2643 -0.4195  1.2504
 1172SOL     OW 3543   0.553   2.993   1.434 -0.3560 -0.6125  0.2701
 1172SOL    HW1 3544   0.527   3.021   1.521 -1.7464 -1.8042  0.2817
 1172SOL    HW2 3545   0.556   2.897   1.439 -2.3513 -0.8384 -1.4350
 1173SOL     OW 3546   2.427   3.014   1.138 -0.8107  0.3978  0.1425
 1173SOL    HW1 3547   2.501   2.957   1.117 -1.0921 -0.9891  2.6072
 1173SOL    HW2 3548   2.446   3.096   1.091  1.6303 -0.3413 -0.3058
 1174SOL     OW 3549   3.649   0.451   0.768  0.1358  0.5600  0.3171
 1174SOL    HW1 3550   3.659   0.379   0.831 -0.1791  1.0449  0.9332
 1174SOL    HW2 3551   3.652   0.530   0.822  3.5483  1.2357 -0.6462
 1175SOL     OW 3552   4.203   4.285   2.719  0.0437 -0.1519  0.4321
 1175SOL    HW1 3553   4.223   4.340   2.795 -2.1932  1.4486 -0.0262
 1175SOL    HW2 3554   4.143   4.219   2.752 -2.2324  1.5191 -0.1513
 1176SOL     OW 3555   1.201   0.100   1.930 -0.6427 -0.0219  0.2399
 1176SOL    HW1 3556   1.259   0.030   1.899  0.6011  1.3406 -0.6707
 1176SOL    HW2 3557   1.258   0.155   1.984 -0.7636  1.9172 -1.5089
 1177SOL     OW 3558   2.377   0.839   2.377  0.1040 -0.0132 -0.1302
 1177SOL    HW1 3559   2.411   0.795   2.299  0.9774 -0.3556  0.4386
 1177SOL    HW2 3560   2.339   0.920   2.344  1.1935  0.2265 -0.8193
 1178SOL     OW 3561   0.433   3.517   2.406  0.1824 -0.0044 -0.2048
 1178SOL    HW1 3562   0.458   3.589   2.463  2.3207 -0.9880  0.2013
 1178SOL    HW2 3563   0.404   3.448   2.467 -2.8970  0.7815 -0.6266
 1179SOL     OW 3564   3.734   3.344   0.098  0.1526  0.2308 -0.0309
 1179SOL    HW1 3565   3.740   3.383   0.011  2.4017  0.9270  0.3761
 1179SOL    HW2 3566   3.768   3.255   0.086 -2.0188 -0.6353 -0.3217
 1180SOL     OW 3567   1.951   0.699   2.902  0.0471 -0.2071  0.7143
 1180SOL    HW1 3568   2.020   0.632   2.902  0.1327 -0.1824 -1.4776
 1180SOL    HW2 3569   1.905   0.686   2.819 -2.9118 -0.5013  2.2556
 1181SOL     OW 3570   0.967   1.967   1.202 -0.0613  0.1662 -0.6051
 1181SOL    HW1 3571   0.981   2.061   1.205 -1.3133  0.4383 -1.9748
 1181SOL    HW2 3572   0.909   1.949   1.275 -0.6182  0.6393 -0.9192
 1182SOL     OW 3573   1.825   1.010   0.944 -0.4772  0.0993  0.1251
 1182SOL    HW1 3574   1.847   1.062   1.021 -0.4320  0.5154 -0.1614
 1182SOL    HW2 3575   1.767   0.941   0.976  0.1881 -0.2161  0.6641
 1183SOL     OW 3576   1.887   0.643   1.225  0.1559  0.0206 -0.2059
 1183SOL    HW1 3577   1.958   0.690   1.271  0.3543 -0.2717 -0.2131
 1183SOL    HW2 3578   1.930   0.601   1.151  0.4386 -2.1400  1.1143
 1184SOL     OW 3579   2.029   3.740   0.963 -0.0593  0.1153  0.5193
 1184SOL    HW1 3580   2.058   3.695   0.883 -1.5269 -0.9799  0.5599
 1184SOL    HW2 3581   1.935   3.722   0.967 -0.2918  1.4610  1.6870
 1185SOL     OW 3582   3.824   4.198   1.553  0.1458 -0.1126 -0.0020
 1185SOL    HW1 3583   3.730   4.212   1.536 -0.4007 -2.5999  0.5565
 1185SOL    HW2 3584   3.836   4.226   1.644 -0.1787 -0.2756  0.0932
 1186SOL     OW 3585   1.061   2.977   2.989  0.3542 -0.1703 -0.6822
 1186SOL    HW1 3586   1.044   2.964   2.895  1.1081 -1.6465 -0.6401
 1186SOL    HW2 3587   1.038   2.894   3.029 -0.5984  0.6617  0.5663
 1187SOL     OW 3588   1.308   0.541   0.965  0.7538  0.2336 -0.2228
 1187SOL    HW1 3589   1.278   0.500   0.885 -0.1173  1.0984 -0.3546
 1187SOL    HW2 3590   1.374   0.605   0.937  0.1658  0.8161 -0.3075
 1188SOL     OW 3591   2.221   3.855   0.609  0.2454 -0.7672  0.0042
 1188SOL    HW1 3592   2.264   3.855   0.695  0.6225  0.9919 -0.1438
 1188SOL    HW2 3593   2.166   3.777   0.610 -1.3961  0.2920  2.6775
 1189SOL     OW 3594   0.034   3.135   1.510  0.5342  0.0999  0.3037
 1189SOL    HW1 3595  -0.030   3.080   1.466  1.1200  0.4053 -0.9651
 1189SOL    HW2 3596   0.096   3.161   1.442  0.2758  2.3454  0.8217
 1190SOL     OW 3597   1.732   3.434   0.760 -0.6276  0.5417 -0.0523
 1190SOL    HW1 3598   1.677   3.393   0.827 -0.1289 -0.6717 -0.3630
 1190SOL    HW2 3599   1.781   3.362   0.721  1.2054  1.5728  0.2148
 1191SOL     OW 3600   1.502   2.934   0.827  0.2648  0.0697  0.4200
 1191SOL    HW1 3601   1.542   2.855   0.791  1.3496  0.3892  0.8663
 1191SOL    HW2 3602   1.501   2.920   0.921 -1.5949 -0.3222  0.3810
 1192SOL     OW 3603   0.822   2.049   2.204  0.2956 -0.3950 -0.3588
 1192SOL    HW1 3604   0.873   1.988   2.151 -0.1761 -0.8615 -0.2849
 1192SOL    HW2 3605   0.738   2.056   2.158 -0.1459 -0.8606  0.3552
 1193SOL     OW 3606   2.920   2.983   2.209 -0.3953  0.1068 -0.2599
 1193SOL    HW1 3607   2.926   3.066   2.257 -0.6079 -0.4218  0.6965
 1193SOL    HW2 3608   3.010   2.951   2.205 -0.2554  0.5541 -0.9659
 1194SOL     OW 3609   3.630   0.550   1.558  0.1124  0.6826 -0.1590
 1194SOL    HW1 3610   3.703   0.536   1.497  0.3539 -0.7229  0.4100
 1194SOL    HW2 3611   3.671   0.585   1.637  0.2511 -0.3969  0.2723
 1195SOL     OW 3612   0.360   1.372   1.707  0.2588 -0.1657 -0.3320
 1195SOL    HW1 3613   0.423   1.300   1.698  0.4348  0.1681 -2.0389
 1195SOL    HW2 3614   0.275   1.332   1.688 -0.0470 -0.5006  1.4751
 1196SOL     OW 3615   1.781   4.347   1.229 -0.2653  0.4138  0.1869
 1196SOL    HW1 3616   1.784   4.254   1.250  0.6628  0.6557  1.1795
 1196SOL    HW2 3617   1.818   4.391   1.305 -3.6472  1.8644  1.2199
 1197SOL     OW 3618   0.423   2.250   0.059 -0.8941  0.3800  0.3791
 1197SOL    HW1 3619   0.357   2.187   0.029 -0.5240  0.1115  0.1118
 1197SOL    HW2 3620   0.474   2.270  -0.019 -1.0910  1.1202  0.4354
 1198SOL     OW 3621   1.427   2.530   0.999  0.5253 -0.3566 -0.2816
 1198SOL    HW1 3622   1.388   2.565   0.919  0.7537  1.2090  0.2514
 1198SOL    HW2 3623   1.395   2.588   1.068 -0.3200 -2.1682  0.8973
 1199SOL     OW 3624   1.308   4.279   1.212  0.7260 -0.2534  0.2465
 1199SOL    HW1 3625   1.213   4.269   1.204  0.7863  0.0226 -1.0030
 1199SOL    HW2 3626   1.323   4.372   1.193  1.1718 -0.1107  1.2636
 1200SOL     OW 3627   4.035   3.682   1.329 -0.3945 -0.5364 -0.8643
 1200SOL    HW1 3628   4.117   3.655   1.371 -0.4327 -0.4894 -0.7577
 1200SOL    HW2 3629   3.969   3.673   1.398 -0.5414 -0.9209 -1.0498
 1201SOL     OW 3630   3.174   1.109   0.589  0.2474  0.0029  0.3461
 1201SOL    HW1 3631   3.136   1.022   0.606 -1.0466  0.6168  0.7138
 1201SOL    HW2 3632   3.158   1.158   0.670  2.7289  0.0231  0.8901
 1202SOL     OW 3633   0.397   1.527   0.057  0.0968  0.1409 -0.3897
 1202SOL    HW1 3634   0.492   1.514   0.058  0.0485 -0.2215 -0.2677
 1202SOL    HW2 3635   0.378   1.563  -0.030  0.4373  0.9534 -0.1380
 1203SOL     OW 3636   3.511   0.030   3.264  0.4752  0.3591 -0.2687
 1203SOL    HW1 3637   3.555   0.028   3.179 -0.1622  1.0319 -0.6275
 1203SOL    HW2 3638   3.548   0.106   3.309 -0.1172  0.7783 -0.4719
 1204SOL     OW 3639   3.653   3.488   3.133 -0.2011  0.4414 -0.1851
 1204SOL    HW1 3640   3.687   3.523   3.050 -1.5339  0.0452 -0.9168
 1204SOL    HW2 3641   3.666   3.559   3.195  1.3006  0.5613 -0.5969
 1205SOL     OW 3642   3.941   0.494   0.734  0.6110  0.1607  0.1498
 1205SOL    HW1 3643   3.859   0.522   0.694  0.6716 -0.7511 -0.6506
 1205SOL    HW2 3644   3.948   0.401   0.711  1.2124 -0.1044  1.3304
 1206SOL     OW 3645   2.639   3.062   2.635  0.1621 -0.1572 -0.2416
 1206SOL    HW1 3646   2.638   3.038   2.728  0.4016 -1.8592 -0.6383
 1206SOL    HW2 3647   2.557   3.028   2.600 -0.6076  1.7586 -0.3950
 1207SOL     OW 3648   2.819   0.530   0.409 -0.3678 -0.3169  0.4414
 1207SOL    HW1 3649   2.815   0.435   0.406 -0.2058 -0.3279  0.5232
 1207SOL    HW2 3650   2.873   0.549   0.487  0.2100 -0.1771  0.0150
 1208SOL     OW 3651   2.866   0.365   1.636  0.1760 -0.5960 -0.5084
 1208SOL    HW1 3652   2.831   0.334   1.553  0.2887 -1.5588 -0.2109
 1208SOL    HW2 3653   2.944   0.415   1.612 -0.8713  0.7975 -1.1069
 1209SOL     OW 3654   3.413   0.382   0.381 -0.6213 -0.3651 -0.1934
 1209SOL    HW1 3655   3.438   0.341   0.299  1.1933  1.2747 -0.5248
 1209SOL    HW2 3656   3.493   0.382   0.434 -1.5567 -0.6877  1.2741
 1210SOL     OW 3657   0.665   2.388   2.028  0.3640  0.4557  0.4310
 1210SOL    HW1 3658   0.732   2.453   2.006  1.6776 -0.3551  1.8454
 1210SOL    HW2 3659   0.668   2.326   1.955 -0.7042  1.7698 -0.7917
 1211SOL     OW 3660   4.031   0.520   1.011 -0.1573  0.2258  0.3918
 1211SOL    HW1 3661   4.070   0.502   0.925  0.8702 -1.6201  1.1803
 1211SOL    HW2 3662   3.938   0.529   0.993 -0.0239 -0.5637 -0.8794
 1212SOL     OW 3663   2.524   4.030   2.088  0.0596 -0.6415  0.1231
 1212SOL    HW1 3664   2.607   4.033   2.041 -0.2168  1.1030 -0.3053
 1212SOL    HW2 3665   2.548   4.027   2.180  0.6721  1.9170  0.1229
 1213SOL     OW 3666   4.257   0.828   2.471  0.2247  0.4525 -0.1404
 1213SOL    HW1 3667   4.351   0.814   2.464  0.2089  0.4497 -0.3368
 1213SOL    HW2 3668   4.235   0.886   2.398 -0.5776 -2.6694 -2.5894
 1214SOL     OW 3669   1.995   3.061   0.822  0.5810  0.3448 -0.2298
 1214SOL    HW1 3670   2.038   3.026   0.899 -1.3794 -0.0832  0.7487
 1214SOL    HW2 3671   1.963   2.984   0.775 -0.4431  0.6620 -0.0878
 1215SOL     OW 3672   0.888   2.838   1.910  0.4031 -0.5341 -0.0876
 1215SOL    HW1 3673   0.944   2.916   1.904  0.5267 -0.3943  1.9666
 1215SOL    HW2 3674   0.800   2.873   1.920  0.5619 -0.5731  1.8193
 1216SOL     OW 3675   0.252   0.550   3.153  0.4115 -0.8078  0.3752
 1216SOL    HW1 3676   0.242   0.456   3.172  0.4227 -0.5684  1.6313
 1216SOL    HW2 3677   0.168   0.589   3.177  1.2647 -0.1216  2.4448
 1217SOL     OW 3678   3.729   2.590   2.695  0.0145  0.0283  0.0075
 1217SOL    HW1 3679   3.644   2.631   2.685 -0.4631 -1.3579 -2.2817
 1217SOL    HW2 3680   3.716   2.524   2.763 -1.0461 -0.8205 -0.9793
 1218SOL     OW 3681   0.567   2.083   2.120 -0.3889  0.0279 -0.0748
 1218SOL    HW1 3682   0.489   2.093   2.174  0.0420 -1.3860  0.8760
 1218SOL    HW2 3683   0.550   2.137   2.042 -1.6813  0.8693  0.7577
 1219SOL     OW 3684   2.458   1.486   0.404  0.5841  0.1758  0.3608
 1219SOL    HW1 3685   2.379   1.437   0.379  0.9103  0.3866 -1.1735
 1219SOL    HW2 3686   2.457   1.486   0.500 -0.4552 -1.1551  0.3749
 1220SOL     OW 3687   0.744   1.941   1.777  0.0453 -0.3740  0.6331
 1220SOL    HW1 3688   0.705   1.875   1.833 -0.6953 -2.1513 -1.8058
 1220SOL    HW2 3689   0.810   1.894   1.726  1.4241  1.3815  0.6903
 1221SOL     OW 3690   3.941   4.058   2.570  0.0954 -0.5713 -0.3026
 1221SOL    HW1 3691   4.005   4.072   2.640 -0.7280  1.2027  0.1496
 1221SOL    HW2 3692   3.993   4.027   2.496  1.6546  1.5254 -0.1805
 1222SOL     OW 3693   1.533   0.362   1.581  0.0279 -0.0016  0.0158
 1222SOL    HW1 3694   1.605   0.382   1.520  0.2994 -1.5996 -0.2316
 1222SOL    HW2 3695   1.558   0.406   1.662  0.9940 -0.0425 -0.2454
 1223SOL     OW 3696   1.487   3.891   2.787  0.3875  0.2512 -0.6714
 1223SOL    HW1 3697   1.445   3.923   2.707 -0.0960 -2.4111 -1.5800
 1223SOL    HW2 3698   1.416   3.855   2.839  1.1978 -2.3274 -1.2341
 1224SOL     OW 3699   3.339   4.055   0.719 -0.0864  0.3904 -0.0109
 1224SOL    HW1 3700   3.327   4.079   0.811 -1.4867 -0.8846  0.1728
 1224SOL    HW2 3701   3.386   3.972   0.721 -0.9898 -0.1399 -0.4001
 1225SOL     OW 3702   0.734   1.300   1.210  0.1687  0.3081 -0.0614
 1225SOL    HW1 3703   0.652   1.258   1.184 -0.4503  0.9172  0.8632
 1225SOL    HW2 3704   0.774   1.327   1.128 -1.5594  1.8506 -0.4654
 1226SOL     OW 3705   1.213   1.997   2.658 -0.4848 -0.7141  0.6757
 1226SOL    HW1 3706   1.260   1.997   2.741 -0.5137  2.1520  0.7990
 1226SOL    HW2 3707   1.123   1.971   2.681 -0.1549 -1.3492  1.2750
 1227SOL     OW 3708   0.646   2.499   1.109  0.0075  0.4209 -0.2312
 1227SOL    HW1 3709   0.662   2.421   1.163 -1.4778  0.4807  0.3283
 1227SOL    HW2 3710   0.698   2.568   1.150  0.7342 -0.0798 -0.2869
 1228SOL     OW 3711   1.248   0.427   2.328 -0.3560 -0.0737  0.3871
 1228SOL    HW1 3712   1.266   0.337   2.356  0.5432  0.0900  0.3597
 1228SOL    HW2 3713   1.206   0.468   2.404  0.6137 -0.0915  0.9477
 1229SOL     OW 3714   0.887   2.548   1.984 -0.7100  0.3607 -0.0675
 1229SOL    HW1 3715   0.981   2.540   1.998 -0.9476 -0.8995  0.9394
 1229SOL    HW2 3716   0.877   2.631   1.938  1.2067 -1.1940 -3.6538
 1230SOL     OW 3717   2.308   2.035   2.700 -0.3662  0.2764 -0.3666
 1230SOL    HW1 3718   2.340   2.125   2.706 -1.4811  0.6443  0.5025
 1230SOL    HW2 3719   2.336   1.994   2.781 -1.1342  0.2981 -0.0774
 1231SOL     OW 3720   0.873   1.334   2.766 -0.6996 -0.2601 -0.5393
 1231SOL    HW1 3721   0.809   1.331   2.695 -0.5910 -0.8153 -0.6182
 1231SOL    HW2 3722   0.862   1.251   2.812  1.0698 -1.1113 -1.5431
 1232SOL     OW 3723   4.341   3.653   0.265 -0.5885  0.3220 -0.6445
 1232SOL    HW1 3724   4.340   3.732   0.319  2.2542  0.5916 -0.8318
 1232SOL    HW2 3725   4.406   3.597   0.307 -1.6902 -1.4511 -1.2085
 1233SOL     OW 3726   1.647   1.879   2.876 -0.3493 -0.6079 -0.0866
 1233SOL    HW1 3727   1.604   1.793   2.883 -0.5332 -0.5371 -0.3243
 1233SOL    HW2 3728   1.616   1.927   2.952  1.2344 -1.3922  1.0980
 1234SOL     OW 3729   1.324   0.266   2.099  0.3430  0.2591 -0.3797
 1234SOL    HW1 3730   1.414   0.292   2.083  0.7297  0.0953  1.3149
 1234SOL    HW2 3731   1.288   0.335   2.154 -0.7663  0.6166 -1.5133
 1235SOL     OW 3732   3.459   0.695   1.393 -0.1078 -0.6633 -0.3796
 1235SOL    HW1 3733   3.427   0.758   1.458 -0.8442  0.3404 -1.6753
 1235SOL    HW2 3734   3.518   0.638   1.443 -0.7942 -0.0545  1.2036
 1236SOL     OW 3735   1.823   1.382   0.223 -0.2880 -0.0868  0.0018
 1236SOL    HW1 3736   1.736   1.355   0.250 -0.8804  1.5050 -0.2122
 1236SOL    HW2 3737   1.881   1.346   0.290 -1.0453 -1.5007 -0.0679
 1237SOL     OW 3738   0.482   1.041   1.762 -0.2945  0.2772 -0.4245
 1237SOL    HW1 3739   0.515   1.069   1.847 -1.1010  0.8767 -0.3020
 1237SOL    HW2 3740   0.540   1.083   1.698  0.7214 -0.7045 -0.1754
 1238SOL     OW 3741   3.611   1.910   2.218  0.3348 -0.0235  0.0514
 1238SOL    HW1 3742   3.613   1.932   2.125  0.8061  0.6037  0.1983
 1238SOL    HW2 3743   3.524   1.939   2.248  0.6846  1.0428  0.0865
 1239SOL     OW 3744   4.284   0.459   0.148  0.3449 -0.1398 -0.2514
 1239SOL    HW1 3745   4.353   0.393   0.138  0.7976  0.5501 -1.9161
 1239SOL    HW2 3746   4.289   0.484   0.241  2.2217 -0.2446 -0.2789
 1240SOL     OW 3747   2.194   3.402   1.076 -0.3463  0.1847  0.5378
 1240SOL    HW1 3748   2.177   3.404   1.170  1.0980 -0.3673  0.8224
 1240SOL    HW2 3749   2.258   3.333   1.064 -0.6763  0.0984 -0.8974
 1241SOL     OW 3750   2.586   3.900   2.345 -0.0613 -0.3622  0.2077
 1241SOL    HW1 3751   2.495   3.924   2.328 -0.1937 -1.0060 -0.0082
 1241SOL    HW2 3752   2.587   3.870   2.436 -0.7219 -3.2825 -0.6252
 1242SOL     OW 3753   3.622   1.805   2.657  0.2369 -0.1307 -0.1832
 1242SOL    HW1 3754   3.679   1.882   2.659  0.6255 -0.4318  1.1042
 1242SOL    HW2 3755   3.670   1.740   2.606  0.4433  0.0640 -0.2398
 1243SOL     OW 3756   1.272   3.735   1.659 -0.4472  0.0515  0.1070
 1243SOL    HW1 3757   1.264   3.648   1.698 -1.2449 -0.8444 -1.9071
 1243SOL    HW2 3758   1.274   3.718   1.565 -1.0631  2.2626 -0.3444
 1244SOL     OW 3759   4.317   0.260   1.433 -0.0688 -0.2772 -0.2875
 1244SOL    HW1 3760   4.380   0.329   1.412 -3.4022  1.8004 -5.4893
 1244SOL    HW2 3761   4.268   0.293   1.508  1.8722  0.1770  0.8681
 1245SOL     OW 3762   1.956   3.767   0.283 -0.1954  0.8248  0.1252
 1245SOL    HW1 3763   1.948   3.843   0.226  0.2204 -0.4057 -1.6533
 1245SOL    HW2 3764   2.044   3.774   0.321 -0.1186  1.1694 -0.1180
 1246SOL     OW 3765   4.249   0.812   1.318 -0.5922  0.4330  0.1718
 1246SOL    HW1 3766   4.225   0.748   1.251  0.8707  0.6353 -0.5812
 1246SOL    HW2 3767   4.306   0.874   1.273  0.8523  0.2938  1.7072
 1247SOL     OW 3768   0.780   0.131   0.460  0.0721 -0.2158  0.3535
 1247SOL    HW1 3769   0.802   0.113   0.369  1.2952  2.4860  0.0052
 1247SOL    HW2 3770   0.850   0.088   0.510 -0.8774 -2.1360  0.1342
 1248SOL     OW 3771   1.186   0.066   1.480  0.4114  0.4529  0.5511
 1248SOL    HW1 3772   1.105   0.055   1.531 -0.3353  2.2783 -0.1560
 1248SOL    HW2 3773   1.156   0.069   1.389  1.6282 -1.8050  0.0109
 1249SOL     OW 3774   0.281   3.612   1.789 -0.1850  0.3256 -0.1229
 1249SOL    HW1 3775   0.291   3.540   1.851  1.2743  2.0792  1.8394
 1249SOL    HW2 3776   0.324   3.582   1.709  2.1629 -0.3333  1.2892
 1250SOL     OW 3777   4.205   4.284   0.696 -0.5266 -0.1642  0.2828
 1250SOL    HW1 3778   4.240   4.202   0.730  3.4151  1.4007  0.6075
 1250SOL    HW2 3779   4.204   4.343   0.771  1.8674  1.4498 -0.8035
 1251SOL     OW 3780   2.307   1.084   2.646  0.3673  0.1905  0.4332
 1251SOL    HW1 3781   2.317   1.065   2.553  0.6797  0.7057  0.3566
 1251SOL    HW2 3782   2.397   1.085   2.680  0.1723 -2.2074  1.2100
 1252SOL     OW 3783   1.880   2.619   0.056 -0.6056 -0.4225 -0.4991
 1252SOL    HW1 3784   1.803   2.655   0.013 -1.6998 -1.4668  0.4954
 1252SOL    HW2 3785   1.877   2.654   0.145  0.8627  0.6204 -0.8122
 1253SOL     OW 3786   1.472   2.185   3.280  0.0442 -0.4947  0.4344
 1253SOL    HW1 3787   1.503   2.275   3.269  4.0795 -1.5803  1.0547
 1253SOL    HW2 3788   1.452   2.177   3.373 -1.5629  0.0491  0.1526
 1254SOL     OW 3789   1.214   4.118   2.182 -0.3077  0.5321  0.1477
 1254SOL    HW1 3790   1.300   4.115   2.223 -0.4157  0.1429  0.3489
 1254SOL    HW2 3791   1.191   4.026   2.165  0.7787  0.7270 -3.0030
 1255SOL     OW 3792   1.943   3.563   3.094  0.2002 -0.0159 -0.1330
 1255SOL    HW1 3793   1.955   3.656   3.117  0.3173 -0.1205  0.2304
 1255SOL    HW2 3794   1.848   3.554   3.082 -0.0229 -0.2448  1.5630
 1256SOL     OW 3795   1.188   1.563   1.068  0.1763 -0.2193  0.3058
 1256SOL    HW1 3796   1.223   1.599   0.986  1.1094  0.8531  1.1318
 1256SOL    HW2 3797   1.184   1.639   1.127 -2.4002 -0.5604  0.6615
 1257SOL     OW 3798   3.861   2.799   1.985  0.0243  0.0536 -0.3727
 1257SOL    HW1 3799   3.883   2.714   1.946  0.1182 -1.0322  1.8609
 1257SOL    HW2 3800   3.939   2.824   2.035  0.1882  1.7607 -1.3896
 1258SOL     OW 3801   0.820   2.297   3.275 -0.0794 -0.2806 -0.0064
 1258SOL    HW1 3802   0.796   2.209   3.247  0.0268 -0.3002 -0.0375
 1258SOL    HW2 3803   0.744   2.351   3.255 -0.7099 -0.6226  1.3405
 1259SOL     OW 3804   0.946   2.942   2.216 -0.2280  0.1483 -0.1431
 1259SOL    HW1 3805   0.909   3.021   2.177  1.4861  0.7148 -0.7516
 1259SOL    HW2 3806   0.922   2.872   2.155  0.1612  0.5911 -0.8216
 1260SOL     OW 3807   2.940   4.017   1.661 -0.1596 -0.2964  0.9073
 1260SOL    HW1 3808   3.007   4.068   1.706 -1.1296  0.9385  1.0151
 1260SOL    HW2 3809   2.906   4.075   1.594  0.8542 -1.9029 -1.0952
 1261SOL     OW 3810   0.970   1.536   1.329  0.0816  0.0798  0.1241
 1261SOL    HW1 3811   1.001   1.447   1.312 -0.6585 -0.8125  2.9566
 1261SOL    HW2 3812   1.050   1.588   1.338  0.6200 -0.8911  1.1733
 1262SOL     OW 3813   2.511   2.965   1.922  0.1925 -0.1744  0.8997
 1262SOL    HW1 3814   2.488   2.927   1.837 -0.5973  2.1794 -0.0120
 1262SOL    HW2 3815   2.484   2.899   1.986  0.1068 -1.6767 -0.6195
 1263SOL     OW 3816   2.491   0.435   2.247 -0.4277  0.0181 -0.0771
 1263SOL    HW1 3817   2.433   0.436   2.324 -1.3782 -2.0990 -0.6871
 1263SOL    HW2 3818   2.460   0.361   2.195  1.0531  0.5804 -1.8620
 1264SOL     OW 3819   0.704   2.710   2.224 -0.2238  0.0794 -0.0994
 1264SOL    HW1 3820   0.787   2.694   2.178  1.4032 -0.0151  2.6504
 1264SOL    HW2 3821   0.682   2.626   2.264  0.0551  0.7937  1.6749
 1265SOL     OW 3822   1.610   2.745   0.655  0.6176  0.8959 -0.0703
 1265SOL    HW1 3823   1.593   2.652   0.667 -0.1514  1.1213  0.6156
 1265SOL    HW2 3824   1.548   2.772   0.588  2.7436  0.3390 -2.4459
 1266SOL     OW 3825   3.160   1.089   1.070 -0.0393 -0.3754  0.6025
 1266SOL    HW1 3826   3.250   1.113   1.091 -0.6296  2.7168  0.0063
 1266SOL    HW2 3827   3.146   1.121   0.981 -2.1127  0.4365  1.1517
 1267SOL     OW 3828   4.280   0.877   2.885 -0.4581  0.2096  0.5180
 1267SOL    HW1 3829   4.307   0.934   2.957 -0.0864 -0.7661  1.1784
 1267SOL    HW2 3830   4.312   0.921   2.807 -0.1297  0.8741  1.0094
 1268SOL     OW 3831   1.233   2.274   1.924  0.3454 -0.0664  0.1039
 1268SOL    HW1 3832   1.195   2.191   1.894 -1.4824  0.4295  0.9220
 1268SOL    HW2 3833   1.280   2.251   2.004 -0.0142 -0.3494  0.2371
 1269SOL     OW 3834   4.119   1.511   2.964 -0.7020  0.4431 -0.5275
 1269SOL    HW1 3835   4.202   1.558   2.966 -0.5839  0.2350  1.0534
 1269SOL    HW2 3836   4.053   1.579   2.955 -0.5607  1.0490  2.1848
 1270SOL     OW 3837   0.178   3.077   1.742  0.4990 -0.2330  0.1369
 1270SOL    HW1 3838   0.139   3.104   1.659  0.9283  0.5152  0.1728
 1270SOL    HW2 3839   0.224   3.154   1.774 -1.7987  0.3309  2.3915
 1271SOL     OW 3840   0.526   3.259   2.843 -0.3982  0.1743  0.3188
 1271SOL    HW1 3841   0.444   3.270   2.795 -0.6021  2.2625  1.0623
 1271SOL    HW2 3842   0.500   3.224   2.928 -0.3769 -0.3497  0.1129
 1272SOL     OW 3843   0.977   4.370   0.610  0.0802  0.3386  0.3776
 1272SOL    HW1 3844   1.016   4.344   0.694 -0.3993 -2.1884 -0.1309
 1272SOL    HW2 3845   0.937   4.291   0.575 -1.6101  1.8085 -1.2775
 1273SOL     OW 3846   3.817   3.768   2.166 -0.2938 -0.5008  0.0697
 1273SOL    HW1 3847   3.808   3.778   2.071  1.1014 -1.3202 -0.1844
 1273SOL    HW2 3848   3.870   3.844   2.193 -0.5186 -0.3766  0.1640
 1274SOL     OW 3849   0.479   0.838   1.584  0.3946  0.7054  0.3523
 1274SOL    HW1 3850   0.557   0.867   1.536 -0.2104  0.2039 -0.9861
 1274SOL    HW2 3851   0.470   0.901   1.656  1.3239  1.4885 -0.1892
 1275SOL     OW 3852   1.657   2.272   2.647 -0.0327 -0.1951  0.1270
 1275SOL    HW1 3853   1.599   2.290   2.721 -0.0207  0.5902 -0.0448
 1275SOL    HW2 3854   1.635   2.183   2.621 -0.9680 -0.0103  0.2479
 1276SOL     OW 3855   0.591   0.739   0.702 -0.1863  0.1542  0.1652
 1276SOL    HW1 3856   0.598   0.792   0.623 -0.2698 -0.4778 -0.2757
 1276SOL    HW2 3857   0.506   0.696   0.696 -0.7361  1.0336  1.2109
 1277SOL     OW 3858   0.142   4.400   1.865  0.1974 -0.7344  0.0985
 1277SOL    HW1 3859   0.056   4.427   1.896  0.2606 -1.2408  0.7358
 1277SOL    HW2 3860   0.171   4.472   1.809  0.3230  0.5064  1.6878
 1278SOL     OW 3861   3.006   1.569   1.258 -0.5752  0.1052  0.8598
 1278SOL    HW1 3862   3.039   1.585   1.347 -1.2524 -0.3080  1.1965
 1278SOL    HW2 3863   3.034   1.480   1.238 -0.4692  0.1793  0.6791
 1279SOL     OW 3864   0.149   3.661   0.420  0.7626  0.6258  0.0801
 1279SOL    HW1 3865   0.176   3.577   0.385  1.0883  0.4236  0.8080
 1279SOL    HW2 3866   0.192   3.725   0.363 -0.2529  0.3331 -1.0780
 1280SOL     OW 3867   0.154   2.840   2.242 -0.1295 -0.4595  0.0614
 1280SOL    HW1 3868   0.095   2.884   2.180 -0.0898 -0.8487 -0.2591
 1280SOL    HW2 3869   0.234   2.893   2.240 -1.0390  1.1124  1.8265
 1281SOL     OW 3870   1.244   1.679   0.378 -0.0972 -0.0404  0.0885
 1281SOL    HW1 3871   1.159   1.638   0.362 -0.5446  0.9490 -0.1007
 1281SOL    HW2 3872   1.244   1.696   0.472  0.1439 -0.5651  0.1908
 1282SOL     OW 3873   3.347   0.175   3.119  0.2457  0.4428 -0.2246
 1282SOL    HW1 3874   3.348   0.134   3.033  3.4851  1.7011 -0.9540
 1282SOL    HW2 3875   3.385   0.109   3.177 -0.9735 -0.0339  0.0402
 1283SOL     OW 3876   0.476   0.542   2.562 -0.0008 -0.5389  0.0119
 1283SOL    HW1 3877   0.395   0.518   2.608  0.0706  1.3522  1.2382
 1283SOL    HW2 3878   0.546   0.509   2.618  0.1063  2.4834  1.8915
 1284SOL     OW 3879   1.674   3.763   2.556  0.0447  0.1978 -0.1082
 1284SOL    HW1 3880   1.661   3.827   2.626  0.7007 -0.8013  0.9743
 1284SOL    HW2 3881   1.600   3.703   2.565  1.4664 -1.4241  1.4635
 1285SOL     OW 3882   1.391   4.317   0.362 -0.3450 -0.2926 -0.0220
 1285SOL    HW1 3883   1.373   4.318   0.268 -1.8864 -1.6486  0.2076
 1285SOL    HW2 3884   1.343   4.392   0.397  0.5914  0.4785 -0.3444
 1286SOL     OW 3885   1.583   0.469   1.033 -0.1218 -0.4735  0.3949
 1286SOL    HW1 3886   1.488   0.455   1.035 -0.4958  1.6318  2.4433
 1286SOL    HW2 3887   1.617   0.412   1.103 -0.0613 -0.2812  0.5240
 1287SOL     OW 3888   0.664   1.674   2.952 -0.0418  0.1476  0.2801
 1287SOL    HW1 3889   0.748   1.688   2.909 -1.1215  0.0520 -1.9682
 1287SOL    HW2 3890   0.656   1.746   3.015 -0.1488  2.7822 -2.5403
 1288SOL     OW 3891   2.498   0.619   0.766  0.0372  0.0869 -0.5244
 1288SOL    HW1 3892   2.536   0.674   0.698 -0.3617  0.9878 -0.0362
 1288SOL    HW2 3893   2.524   0.662   0.848 -1.7180  0.5226 -0.1706
 1289SOL     OW 3894   4.219   1.468   1.453 -0.4756 -0.1992 -0.4538
 1289SOL    HW1 3895   4.178   1.526   1.517  2.1478 -0.1354  1.3214
 1289SOL    HW2 3896   4.241   1.389   1.502  1.5471 -0.1812 -1.2191
 1290SOL     OW 3897   3.610   3.666   0.474  0.2393  0.1550  0.0781
 1290SOL    HW1 3898   3.594   3.600   0.407  1.4143  0.5028 -0.5674
 1290SOL    HW2 3899   3.523   3.688   0.507 -0.5229  1.0104 -2.3236
 1291SOL     OW 3900   1.072   3.589   0.764 -0.7627 -0.0665  0.5778
 1291SOL    HW1 3901   1.023   3.549   0.836 -0.9719 -2.8720 -0.9753
 1291SOL    HW2 3902   1.163   3.563   0.780 -0.8829 -1.1647 -0.3835
 1292SOL     OW 3903   0.779   3.098   2.912  0.4282  0.3003 -0.2332
 1292SOL    HW1 3904   0.825   3.179   2.936 -0.0087  0.2623  0.7510
 1292SOL    HW2 3905   0.703   3.128   2.862 -0.0689  0.5471  0.6511
 1293SOL     OW 3906   1.791   4.344   0.465 -0.7682 -0.0450  0.7836
 1293SOL    HW1 3907   1.777   4.436   0.443 -0.1178 -0.0107  0.5061
 1293SOL    HW2 3908   1.886   4.333   0.467 -0.8368 -0.7368  0.6900
 1294SOL     OW 3909   2.159   0.954   1.286 -0.1877  0.3663  0.2028
 1294SOL    HW1 3910   2.166   0.880   1.347 -0.6389  1.1647  1.2566
 1294SOL    HW2 3911   2.245   0.996   1.289  0.2091 -0.3378 -0.7249
 1295SOL     OW 3912   4.418   4.373   1.365 -0.2879 -0.5765  0.3536
 1295SOL    HW1 3913   4.357   4.351   1.435  0.4673 -0.9486  0.9164
 1295SOL    HW2 3914   4.409   4.467   1.354 -2.0458 -0.8355 -0.6241
 1296SOL     OW 3915   2.845   1.303   0.309  0.1283 -0.0876  0.1164
 1296SOL    HW1 3916   2.851   1.310   0.404 -1.4149 -1.1644  0.3430
 1296SOL    HW2 3917   2.813   1.389   0.280 -0.0328  0.0381  0.6594
 1297SOL     OW 3918   1.029   0.763   0.374 -0.2673 -0.1672 -0.2476
 1297SOL    HW1 3919   0.937   0.742   0.362 -0.2679 -0.0586 -0.4383
 1297SOL    HW2 3920   1.076   0.689   0.336 -0.2702 -1.4600  2.0778
 1298SOL     OW 3921   2.319   2.230   3.091 -0.0708 -0.0119 -0.4783
 1298SOL    HW1 3922   2.247   2.206   3.148 -0.0541  0.5946 -0.1890
 1298SOL    HW2 3923   2.348   2.148   3.051  0.1888 -0.5101  0.7002
 1299SOL     OW 3924   0.236   1.525   1.929  0.3469  0.2447 -0.4040
 1299SOL    HW1 3925   0.246   1.454   1.866 -0.2705 -1.8597  1.7621
 1299SOL    HW2 3926   0.168   1.581   1.891 -0.0903 -1.0132 -1.5648
 1300SOL     OW 3927   0.989   1.584   0.435 -0.0976 -0.5531 -0.3515
 1300SOL    HW1 3928   0.938   1.575   0.355 -2.2299  1.8781  0.5354
 1300SOL    HW2 3929   0.949   1.522   0.496 -0.9349  0.1461 -0.1638
 1301SOL     OW 3930   3.828   1.549   0.963  0.1030 -0.0520  0.0564
 1301SOL    HW1 3931   3.856   1.520   1.050 -0.3370 -1.6991 -0.3021
 1301SOL    HW2 3932   3.824   1.468   0.912 -0.3341  0.8019 -1.2998
 1302SOL     OW 3933   1.076   0.344   1.037  0.3937  0.3994  0.0082
 1302SOL    HW1 3934   1.128   0.394   0.974 -1.2667  1.2952 -0.7044
 1302SOL    HW2 3935   1.045   0.267   0.988 -0.7519  1.0054 -0.2474
 1303SOL     OW 3936   3.086   3.497   0.819 -0.4461  0.1787  0.0065
 1303SOL    HW1 3937   3.045   3.478   0.735 -1.7833  0.9445  0.4450
 1303SOL    HW2 3938   3.117   3.587   0.812 -0.0673  0.0589  0.1402
 1304SOL     OW 3939   3.367   1.332   0.380 -0.2921  0.5692 -0.5185
 1304SOL    HW1 3940   3.406   1.419   0.371  0.4053  0.2978 -0.1735
 1304SOL    HW2 3941   3.285   1.347   0.425  0.5643  0.8803  1.0037
 1305SOL     OW 3942   1.162   2.044   0.851  0.4332  0.6189 -0.3611
 1305SOL    HW1 3943   1.210   2.120   0.885  1.0280  1.0568 -2.0825
 1305SOL    HW2 3944   1.196   2.032   0.763  0.3903 -1.7025 -0.1330
 1306SOL     OW 3945   2.232   3.483   1.349  0.1120 -0.1466 -0.3265
 1306SOL    HW1 3946   2.322   3.452   1.341  0.1489 -0.4771  1.0731
 1306SOL    HW2 3947   2.238   3.577   1.331  0.6825 -0.2302 -0.6023
 1307SOL     OW 3948   2.677   2.236   1.075 -0.5199  0.0858  0.1209
 1307SOL    HW1 3949   2.715   2.238   0.987  0.5109  3.1185  0.5182
 1307SOL    HW2 3950   2.736   2.180   1.126  0.3320  0.3609 -0.5433
 1308SOL     OW 3951   3.172   1.072   3.134  0.9482 -0.1790 -0.2693
 1308SOL    HW1 3952   3.220   1.015   3.075 -1.5043 -0.5938 -2.0530
 1308SOL    HW2 3953   3.133   1.013   3.199 -0.8114 -0.5397 -1.5595
 1309SOL     OW 3954   2.640   3.368   2.006 -0.3026 -0.7162 -0.2720
 1309SOL    HW1 3955   2.686   3.284   2.007 -0.9646 -1.1611  2.8343
 1309SOL    HW2 3956   2.576   3.361   2.077 -2.4449  1.3579 -1.8358
 1310SOL     OW 3957   2.908   2.732   3.082 -0.3351 -0.3622 -0.0085
 1310SOL    HW1 3958   2.831   2.713   3.028 -0.1167  1.2663 -0.9512
 1310SOL    HW2 3959   2.872   2.770   3.162 -0.5384  0.3983 -0.4475
 1311SOL     OW 3960   1.281   2.105   2.414 -0.2001  0.4205 -0.6083
 1311SOL    HW1 3961   1.232   2.088   2.495 -1.5978 -1.6118 -1.7817
 1311SOL    HW2 3962   1.364   2.060   2.426  0.0267  1.0048  0.0805
 1312SOL     OW 3963   0.801   0.409   2.394  0.3964 -0.2413 -0.4523
 1312SOL    HW1 3964   0.856   0.360   2.456  0.6162 -1.2510 -1.4110
 1312SOL    HW2 3965   0.849   0.404   2.311 -0.3156  0.3505 -0.9105
 1313SOL     OW 3966   0.983   0.343   2.220 -0.1803 -0.2536 -0.2186
 1313SOL    HW1 3967   1.006   0.256   2.186  2.2346  0.5155 -0.6802
 1313SOL    HW2 3968   1.048   0.402   2.184 -0.0650  1.3325  2.3151
 1314SOL     OW 3969   3.446   3.750   0.846  0.1687  0.3544  0.2378
 1314SOL    HW1 3970   3.471   3.662   0.873  0.4911  0.2482 -0.3806
 1314SOL    HW2 3971   3.505   3.807   0.895 -0.1192  0.2372  0.7272
 1315SOL     OW 3972   2.912   0.875   1.735  0.4459  0.3345  0.4869
 1315SOL    HW1 3973   2.967   0.896   1.811  1.2764 -1.3040  0.3868
 1315SOL    HW2 3974   2.893   0.781   1.745 -0.1086  0.2800 -0.9098
 1316SOL     OW 3975   4.036   0.109   2.266 -0.0376 -0.0098 -0.5161
 1316SOL    HW1 3976   3.976   0.119   2.340  0.6976 -1.6511  0.3452
 1316SOL    HW2 3977   4.002   0.036   2.216  2.0985 -2.1709  0.9637
 1317SOL     OW 3978   0.963   0.829   2.856  0.5761  0.0409  0.6762
 1317SOL    HW1 3979   0.871   0.857   2.859  0.1981 -1.2300  2.2441
 1317SOL    HW2 3980   0.984   0.806   2.946  2.9960  1.9005  0.6988
 1318SOL     OW 3981   1.481   4.335   2.772 -0.0800 -0.2771 -0.1499
 1318SOL    HW1 3982   1.493   4.294   2.687  2.2353  2.0718 -1.1082
 1318SOL    HW2 3983   1.425   4.411   2.755 -1.4186 -0.9880  0.8956
 1319SOL     OW 3984   4.374   1.401   3.037  0.1825  0.4745  0.2354
 1319SOL    HW1 3985   4.450   1.445   2.999  0.0020  0.6781  0.1014
 1319SOL    HW2 3986   4.301   1.425   2.979 -0.1369  0.9612  0.8243
 1320SOL     OW 3987   1.873   1.732   1.107  1.0785  0.0025 -0.4173
 1320SOL    HW1 3988   1.792   1.702   1.065  1.4591  0.7636 -1.7247
 1320SOL    HW2 3989   1.880   1.824   1.082  1.7155  0.2816  0.7208
 1321SOL     OW 3990   2.365   2.225   0.786  0.0760  0.9155  0.9313
 1321SOL    HW1 3991   2.372   2.318   0.807  4.7483  1.3334 -1.3095
 1321SOL    HW2 3992   2.410   2.180   0.858  1.8376  0.9062 -0.1219
 1322SOL     OW 3993   1.227   0.125   0.555 -0.3659 -0.0720 -0.2490
 1322SOL    HW1 3994   1.147   0.129   0.503  0.1595 -0.7159 -1.1273
 1322SOL    HW2 3995   1.206   0.065   0.627  0.7204 -4.2260 -3.0797
 1323SOL     OW 3996   2.034   3.293   0.663 -0.9445 -0.4374  0.5952
 1323SOL    HW1 3997   2.027   3.207   0.703  1.3302 -0.0457  2.0090
 1323SOL    HW2 3998   2.052   3.352   0.736  1.4999  0.5986 -0.7142
 1324SOL     OW 3999   2.833   0.315   3.202 -0.0330 -0.8844 -0.7622
 1324SOL    HW1 4000   2.928   0.313   3.191 -0.0717 -0.1037 -1.2997
 1324SOL    HW2 4001   2.817   0.267   3.283  0.7661 -1.5648 -0.9898
 1325SOL     OW 4002   3.265   2.781   1.934 -0.5553  0.7641 -0.1398
 1325SOL    HW1 4003   3.205   2.708   1.921  0.1352 -0.7047  3.6600
 1325SOL    HW2 4004   3.351   2.747   1.911 -0.5870  1.5162 -1.4946
 1326SOL     OW 4005   3.804   0.766   0.595 -0.6242  0.5004 -0.3232
 1326SOL    HW1 4006   3.724   0.814   0.617 -1.4391 -1.0317  0.2297
 1326SOL    HW2 4007   3.775   0.698   0.535 -0.1187 -1.2420  1.3169
 1327SOL     OW 4008   0.042   1.896   2.997 -0.1149  0.3968  0.3580
 1327SOL    HW1 4009  -0.018   1.822   2.990  1.1864 -0.7275  0.5972
 1327SOL    HW2 4010   0.081   1.904   2.910 -0.8440  1.3579  0.1019
 1328SOL     OW 4011   3.808   2.495   2.434 -0.1499  0.7568  0.4872
 1328SOL    HW1 4012   3.848   2.547   2.365 -0.2886 -1.2937 -1.2301
 1328SOL    HW2 4013   3.816   2.550   2.513  0.8442  2.7787 -0.9301
 1329SOL     OW 4014   0.951   2.956   0.109  1.0283  0.0754 -0.0386
 1329SOL    HW1 4015   0.919   2.990   0.192 -3.9878 -1.4416 -1.0139
 1329SOL    HW2 4016   0.954   2.861   0.120  0.3207 -0.1548 -1.5108
 1330SOL     OW 4017   4.282   3.439   0.603  0.1601 -0.5718  0.0539
 1330SOL    HW1 4018   4.294   3.513   0.663  0.1477 -0.9599  0.5364
 1330SOL    HW2 4019   4.273   3.480   0.517 -2.8622  0.2128  0.6215
 1331SOL     OW 4020   2.308   0.764   3.126 -0.3055  0.7914  0.2290
 1331SOL    HW1 4021   2.216   0.787   3.134 -1.3066 -2.2884 -1.1109
 1331SOL    HW2 4022   2.335   0.799   3.041 -0.6953  0.3007 -0.0958
 1332SOL     OW 4023   1.863   4.357   2.574  0.5566  0.4847  0.6126
 1332SOL    HW1 4024   1.788   4.413   2.594  0.6965  1.0675 -0.4472
 1332SOL    HW2 4025   1.881   4.373   2.481 -0.8785 -3.0081 -0.4474
 1333SOL     OW 4026   1.984   1.635   1.954 -0.0064 -0.7759 -0.2333
 1333SOL    HW1 4027   1.997   1.554   2.002  1.1107 -0.6293 -0.2631
 1333SOL    HW2 4028   1.927   1.688   2.010  0.1896 -1.1325  0.3012
 1334SOL     OW 4029   0.982   3.902   2.432  0.0067 -0.1583 -0.5000
 1334SOL    HW1 4030   0.966   3.997   2.428  2.0603  0.5344  3.3741
 1334SOL    HW2 4031   0.939   3.874   2.513  0.7914 -2.2369 -0.7418
 1335SOL     OW 4032   1.703   1.511   2.593  0.0738 -0.6887 -0.7330
 1335SOL    HW1 4033   1.766   1.456   2.638 -0.5699 -0.5829  0.3218
 1335SOL    HW2 4034   1.730   1.601   2.613 -0.3008 -0.6421 -0.4158
 1336SOL     OW 4035   3.663   1.084   0.749 -0.2672  0.3989  0.3103
 1336SOL    HW1 4036   3.604   1.153   0.719 -0.1194  0.6891  0.6787
 1336SOL    HW2 4037   3.645   1.010   0.691 -2.2663 -0.1234  1.4718
 1337SOL     OW 4038   4.099   0.990   3.094 -0.3480 -0.2743  0.5158
 1337SOL    HW1 4039   4.006   0.967   3.098 -0.6202  0.6053 -0.4147
 1337SOL    HW2 4040   4.137   0.926   3.034 -0.5236 -0.1082  0.2258
 1338SOL     OW 4041   0.030   0.792   1.585 -0.0592  0.0850  0.5081
 1338SOL    HW1 4042   0.041   0.837   1.502 -2.2556 -0.2375 -0.0285
 1338SOL    HW2 4043  -0.059   0.815   1.613  0.3027 -0.5332  2.3198
 1339SOL     OW 4044   0.267   4.352   1.519  0.1948  0.5243  0.2141
 1339SOL    HW1 4045   0.257   4.321   1.429  0.5378 -0.9853  0.6624
 1339SOL    HW2 4046   0.192   4.410   1.533 -1.4756 -1.4098 -0.1805
 1340SOL     OW 4047   0.525   0.028   2.904 -0.1783  0.4070  0.0801
 1340SOL    HW1 4048   0.477   0.072   2.974  3.1433  4.4175  0.2332
 1340SOL    HW2 4049   0.576  -0.040   2.948  0.2925  1.4945  1.2804
 1341SOL     OW 4050   3.298   2.721   3.274  0.3284  0.3065 -0.0020
 1341SOL    HW1 4051   3.273   2.769   3.353 -1.1622 -1.2287  0.5407
 1341SOL    HW2 4052   3.292   2.629   3.300  2.1392 -0.2230 -1.2573
 1342SOL     OW 4053   0.977   1.343   2.156  0.2182  0.6605  0.1221
 1342SOL    HW1 4054   0.958   1.345   2.250  0.6213  0.5560  0.2073
 1342SOL    HW2 4055   1.073   1.343   2.151  0.2152 -0.8846 -0.2496
 1343SOL     OW 4056   3.931   0.745   1.293  0.1190 -0.0955  0.1314
 1343SOL    HW1 4057   3.946   0.709   1.381  3.1493  1.4745  0.3989
 1343SOL    HW2 4058   3.993   0.698   1.237  0.8571  1.4154 -0.3828
 1344SOL     OW 4059   2.383   1.645   2.498 -0.2116  0.4811  0.2553
 1344SOL    HW1 4060   2.420   1.560   2.518  0.0653  0.9005  1.6336
 1344SOL    HW2 4061   2.456   1.696   2.462 -0.3130  0.2234 -0.3185
 1345SOL     OW 4062   0.605   3.742   2.829  0.5180 -0.3349 -0.4108
 1345SOL    HW1 4063   0.625   3.654   2.860 -0.3564 -0.3717  0.1025
 1345SOL    HW2 4064   0.521   3.763   2.872  0.2937  0.4049 -1.1993
 1346SOL     OW 4065   2.270   1.591   3.034 -0.3030  0.0371 -0.0072
 1346SOL    HW1 4066   2.294   1.682   3.050  1.1818 -0.1834 -0.7696
 1346SOL    HW2 4067   2.298   1.544   3.114  0.7720 -0.0221 -0.3924
 1347SOL     OW 4068   0.380   3.246   1.627 -0.3033 -0.3132  0.2374
 1347SOL    HW1 4069   0.322   3.212   1.559 -1.8487  2.0566  0.2561
 1347SOL    HW2 4070   0.466   3.254   1.584 -0.6519 -1.1894 -0.6547
 1348SOL     OW 4071   1.451   1.822   1.162 -0.1253 -0.0760 -0.1448
 1348SOL    HW1 4072   1.515   1.891   1.180  1.0039 -1.0460 -0.3100
 1348SOL    HW2 4073   1.438   1.780   1.247  1.0253 -1.1646 -0.4813
 1349SOL     OW 4074   4.385   4.013   2.737 -0.2773  0.1311  0.4036
 1349SOL    HW1 4075   4.401   4.019   2.643 -0.1184  0.1738  0.4342
 1349SOL    HW2 4076   4.290   4.024   2.746 -0.4061 -0.7076  0.1745
 1350SOL     OW 4077   2.856   0.429   0.885 -0.3849  0.0176 -0.7469
 1350SOL    HW1 4078   2.843   0.522   0.902  0.5969  0.2509 -1.2181
 1350SOL    HW2 4079   2.878   0.424   0.792  1.5936 -0.4486 -0.2921
 1351SOL     OW 4080   1.845   2.603   2.742  0.5815 -0.0724  0.4591
 1351SOL    HW1 4081   1.866   2.545   2.669 -0.7342  0.4501 -0.3704
 1351SOL    HW2 4082   1.924   2.655   2.755  1.0419 -0.6021 -0.1792
 1352SOL     OW 4083   2.667   1.611   1.702 -0.4691 -0.2163 -0.1007
 1352SOL    HW1 4084   2.656   1.603   1.607 -0.1914  1.4581 -0.3124
 1352SOL    HW2 4085   2.760   1.597   1.717 -0.7815 -2.2396  0.1741
 1353SOL     OW 4086   3.082   1.805   1.076  0.0032  0.0078 -0.5438
 1353SOL    HW1 4087   3.175   1.798   1.054  0.5289 -0.9261  1.7668
 1353SOL    HW2 4088   3.066   1.736   1.140 -2.3524  0.0317 -0.9943
 1354SOL     OW 4089   1.989   1.783   3.247  0.4261 -0.0370 -0.5608
 1354SOL    HW1 4090   1.948   1.699   3.267 -1.0703  0.8387  0.2747
 1354SOL    HW2 4091   2.010   1.820   3.333 -0.7389  1.2661 -0.7938
 1355SOL     OW 4092   1.793   4.397   0.127  0.4071  0.3164 -0.1585
 1355SOL    HW1 4093   1.756   4.344   0.198  0.6700  0.6803  0.2604
 1355SOL    HW2 4094   1.875   4.354   0.105 -0.3307 -0.5819 -1.1982
 1356SOL     OW 4095   4.384   3.437   1.797  0.2912 -0.2078  0.2028
 1356SOL    HW1 4096   4.292   3.459   1.781  0.0302 -0.7948  0.8615
 1356SOL    HW2 4097   4.398   3.356   1.748  0.2422 -0.5319  0.7209
 1357SOL     OW 4098   2.007   4.145   0.334  0.5122 -0.1953  0.2171
 1357SOL    HW1 4099   1.946   4.129   0.263 -1.0055  4.0994  0.2804
 1357SOL    HW2 4100   1.971   4.097   0.409  0.1484 -1.8579 -0.9932
 1358SOL     OW 4101   3.625   4.135   0.774  0.2204  0.4861  0.4572
 1358SOL    HW1 4102   3.614   4.089   0.691  0.8410 -0.8805  1.1045
 1358SOL    HW2 4103   3.711   4.108   0.806  0.3293  1.6082  1.1843
 1359SOL     OW 4104   2.332   1.426   3.230 -0.2563 -0.9280  0.5980
 1359SOL    HW1 4105   2.387   1.356   3.263 -0.4442 -0.6301  1.5634
 1359SOL    HW2 4106   2.254   1.425   3.286 -0.9663 -0.9481 -0.3584
 1360SOL     OW 4107   2.952   0.194   2.650  0.7264 -0.4901 -0.1898
 1360SOL    HW1 4108   2.999   0.247   2.714 -0.9219  1.5650 -0.5718
 1360SOL    HW2 4109   2.966   0.240   2.567 -0.6643 -0.6842 -0.5557
 1361SOL     OW 4110   0.439   2.293   2.458 -0.7125 -0.0597  0.1339
 1361SOL    HW1 4111   0.523   2.316   2.417  0.5240 -1.4322  1.7545
 1361SOL    HW2 4112   0.390   2.250   2.389  0.3209 -0.1297 -0.5838
 1362SOL     OW 4113   1.034   0.462   0.401  0.2368 -0.0864 -0.0748
 1362SOL    HW1 4114   0.951   0.504   0.378  0.6493 -0.9040 -3.6497
 1362SOL    HW2 4115   1.093   0.487   0.331  2.2021 -1.8415  0.8627
 1363SOL     OW 4116   3.755   3.608   2.911  0.1000 -0.1487 -0.2112
 1363SOL    HW1 4117   3.832   3.553   2.902  0.4913  0.3304  0.1628
 1363SOL    HW2 4118   3.734   3.635   2.821 -0.7224 -1.7357 -0.5199
 1364SOL     OW 4119   3.619   1.835   0.582 -0.1995 -0.5142 -0.2373
 1364SOL    HW1 4120   3.579   1.903   0.528  0.5418  1.6913  1.8469
 1364SOL    HW2 4121   3.712   1.840   0.561 -0.3222 -2.2159 -1.4005
 1365SOL     OW 4122   3.288   0.873   1.023  0.5065  0.0569  0.4636
 1365SOL    HW1 4123   3.226   0.931   1.067 -0.6697  0.4449 -1.5717
 1365SOL    HW2 4124   3.307   0.806   1.088 -0.8308  0.8035  1.7027
 1366SOL     OW 4125   0.678   4.007   2.327  0.0272 -0.2584  0.6624
 1366SOL    HW1 4126   0.622   4.083   2.318 -0.5317 -0.9303 -3.5733
 1366SOL    HW2 4127   0.763   4.035   2.292  0.3227 -1.0593  0.7090
 1367SOL     OW 4128   3.673   0.143   0.174 -0.2985  0.4908  0.4912
 1367SOL    HW1 4129   3.753   0.093   0.158 -1.1710 -0.8183  0.1067
 1367SOL    HW2 4130   3.646   0.120   0.263 -0.1236  1.1355  0.7210
 1368SOL     OW 4131   3.263   2.838   2.726  0.0471  0.3697  0.4734
 1368SOL    HW1 4132   3.223   2.920   2.755  0.4343  0.5305  0.5618
 1368SOL    HW2 4133   3.243   2.775   2.795  1.3724  0.8642  1.3597
 1369SOL     OW 4134   1.190   3.468   0.384  0.1330 -0.0810  0.0806
 1369SOL    HW1 4135   1.168   3.467   0.291  1.2269 -0.9227 -0.1931
 1369SOL    HW2 4136   1.259   3.403   0.393  0.7734  0.7178  1.3063
 1370SOL     OW 4137   3.738   3.815   1.890  0.3627 -0.0162  0.2887
 1370SOL    HW1 4138   3.686   3.737   1.909 -0.6626  0.9105  1.5351
 1370SOL    HW2 4139   3.689   3.860   1.821 -0.9606  1.2179  1.9577
 1371SOL     OW 4140   0.393   4.025   0.695  0.1705 -0.3100 -0.3868
 1371SOL    HW1 4141   0.407   4.014   0.789 -0.1001 -0.7720 -0.3942
 1371SOL    HW2 4142   0.475   3.994   0.655  0.5003  0.4185 -0.2834
 1372SOL     OW 4143   3.868   2.170   1.625 -0.0283 -0.4071 -0.4153
 1372SOL    HW1 4144   3.851   2.260   1.599 -0.5935 -0.7976 -1.4598
 1372SOL    HW2 4145   3.814   2.157   1.703  0.4156  0.2916  0.0124
 1373SOL     OW 4146   3.023   1.846   3.033 -0.0543 -0.0744  0.3518
 1373SOL    HW1 4147   2.986   1.845   3.121 -1.2526 -0.8602 -0.1248
 1373SOL    HW2 4148   3.042   1.754   3.014 -1.9029 -0.2379 -1.0048
 1374SOL     OW 4149   0.548   4.092   0.178  0.2732  0.0390 -0.0569
 1374SOL    HW1 4150   0.521   4.000   0.178  0.3080  0.0266 -0.2994
 1374SOL    HW2 4151   0.523   4.124   0.091  1.9438 -0.2492 -0.6791
 1375SOL     OW 4152   2.652   0.708   0.999  0.1274 -0.1768  0.0352
 1375SOL    HW1 4153   2.639   0.631   1.054 -0.9816 -0.5247 -0.6823
 1375SOL    HW2 4154   2.624   0.782   1.053  2.3924 -0.0623  1.2030
 1376SOL     OW 4155   2.622   2.324   1.418  0.6223 -0.0635  0.1431
 1376SOL    HW1 4156   2.668   2.387   1.474  0.7080  1.6601 -1.7510
 1376SOL    HW2 4157   2.616   2.367   1.333 -1.9237 -1.4457 -0.4875
 1377SOL     OW 4158   1.281   1.300   2.510 -0.7891  0.1318 -0.2834
 1377SOL    HW1 4159   1.215   1.368   2.496 -1.0973 -0.4057 -1.5662
 1377SOL    HW2 4160   1.302   1.269   2.422 -2.1213 -2.8414  0.3451
 1378SOL     OW 4161   4.148   0.883   0.060  0.1834 -0.0737  0.4206
 1378SOL    HW1 4162   4.237   0.870   0.026  0.0551  0.6070 -0.1957
 1378SOL    HW2 4163   4.101   0.926  -0.012 -0.8457 -1.0792  0.4643
 1379SOL     OW 4164   3.420   4.229   1.904 -0.2673  0.2188  0.0173
 1379SOL    HW1 4165   3.357   4.246   1.833 -0.0277 -0.2026 -0.3073
 1379SOL    HW2 4166   3.503   4.264   1.871 -0.4072  1.1216  0.6064
 1380SOL     OW 4167   3.184   1.464   1.655  0.1634 -0.1579  0.4039
 1380SOL    HW1 4168   3.106   1.504   1.692  0.0614  2.0209 -1.8856
 1380SOL    HW2 4169   3.152   1.388   1.607 -0.8374  1.2960 -1.3971
 1381SOL     OW 4170   0.491   2.651   3.095 -0.3604 -0.1681 -0.3964
 1381SOL    HW1 4171   0.451   2.613   3.017 -0.5829 -0.9444  0.0819
 1381SOL    HW2 4172   0.424   2.711   3.129 -0.8322 -0.8927 -0.0200
 1382SOL     OW 4173   3.261   2.346   0.544 -0.1012 -0.3996  0.3749
 1382SOL    HW1 4174   3.219   2.276   0.594 -0.3687  0.6466  1.6862
 1382SOL    HW2 4175   3.189   2.404   0.520  0.2181 -0.1630 -0.0233
 1383SOL     OW 4176   4.423   4.131   0.455  0.3283  0.5315 -0.8901
 1383SOL    HW1 4177   4.449   4.143   0.546  0.5114 -0.2540 -0.8351
 1383SOL    HW2 4178   4.452   4.211   0.411  0.3086  0.8822 -0.2797
 1384SOL     OW 4179   3.063   3.695   0.386 -0.0702  0.1054  0.1619
 1384SOL    HW1 4180   3.122   3.740   0.326 -0.6942 -0.6083 -1.0298
 1384SOL    HW2 4181   2.982   3.683   0.336 -0.5483 -0.6797  1.0836
 1385SOL     OW 4182   4.231   2.675   2.058 -0.0255  0.0833 -0.6403
 1385SOL    HW1 4183   4.149   2.637   2.027  0.8660 -0.1677 -2.8429
 1385SOL    HW2 4184   4.299   2.621   2.018  1.2702  0.0881  1.3759
 1386SOL     OW 4185   1.414   1.237   1.649 -0.1541 -0.0427 -0.5396
 1386SOL    HW1 4186   1.449   1.240   1.738  0.2071 -1.6932 -0.5948
 1386SOL    HW2 4187   1.390   1.328   1.630 -2.2621  0.0756  2.0427
 1387SOL     OW 4188   4.076   4.056   0.434  0.2620 -0.3157  0.0637
 1387SOL    HW1 4189   3.995   4.067   0.385 -1.2262 -2.3634  1.8663
 1387SOL    HW2 4190   4.106   4.146   0.451 -1.9213  0.5208 -0.2111
 1388SOL     OW 4191   0.346   4.012   2.084  0.2843  0.0908  0.2343
 1388SOL    HW1 4192   0.280   3.969   2.030  0.6056  0.7056 -0.6680
 1388SOL    HW2 4193   0.423   4.020   2.028  1.1833 -0.6898  1.2935
 1389SOL     OW 4194   3.132   3.770   1.283  0.2239  0.0542 -0.2760
 1389SOL    HW1 4195   3.090   3.817   1.355 -1.6783 -1.1746 -0.5169
 1389SOL    HW2 4196   3.169   3.692   1.324 -0.0582 -0.1855 -0.4707
 1390SOL     OW 4197   2.568   2.230   0.257 -0.5396 -0.0930  0.1420
 1390SOL    HW1 4198   2.528   2.243   0.343 -1.5639  1.2579 -0.5004
 1390SOL    HW2 4199   2.569   2.317   0.218  1.9078 -0.2977 -0.3909
 1391SOL     OW 4200   0.216   2.482   3.169  0.2675 -0.2078  0.0083
 1391SOL    HW1 4201   0.249   2.432   3.094 -2.4958 -0.3330 -1.2365
 1391SOL    HW2 4202   0.209   2.572   3.137  0.5956  0.0522  0.6525
 1392SOL     OW 4203   3.180   0.553   1.604 -0.2892 -0.2344  0.1568
 1392SOL    HW1 4204   3.185   0.506   1.521  1.6127  0.5818 -0.2468
 1392SOL    HW2 4205   3.121   0.626   1.588 -0.1512 -0.2424 -0.3824
 1393SOL     OW 4206   1.292   3.049   1.482 -0.0299 -1.9514  0.6206
 1393SOL    HW1 4207   1.259   3.045   1.392  0.5745  0.1714  0.2477
 1393SOL    HW2 4208   1.381   3.015   1.477  0.3143 -1.0303  0.2117
 1394SOL     OW 4209   1.926   3.274   1.734 -0.6609  0.1670  0.3629
 1394SOL    HW1 4210   1.946   3.182   1.718 -1.1804  0.3361 -1.5064
 1394SOL    HW2 4211   2.011   3.315   1.751 -0.1854 -0.3043 -0.8116
 1395SOL     OW 4212   2.769   3.349   0.083  0.1481  0.6807  0.4062
 1395SOL    HW1 4213   2.750   3.389   0.168  0.8309  1.1574  0.3359
 1395SOL    HW2 4214   2.822   3.272   0.104 -0.3002  0.3779  0.4588
 1396SOL     OW 4215   0.882   2.182   1.673  0.2723 -0.1645  0.3529
 1396SOL    HW1 4216   0.841   2.109   1.720  0.8544 -0.1638  0.8746
 1396SOL    HW2 4217   0.945   2.219   1.736  0.6034  0.2422 -0.2068
 1397SOL     OW 4218   1.264   0.322   1.578  0.1748  0.2139 -0.6622
 1397SOL    HW1 4219   1.241   0.230   1.569 -0.4163  0.3139 -0.2716
 1397SOL    HW2 4220   1.359   0.324   1.576  0.2021 -0.4583 -0.1609
 1398SOL     OW 4221   1.961   3.421   0.428  0.0697  0.1983 -0.1931
 1398SOL    HW1 4222   2.022   3.489   0.399  1.8235 -1.7405 -1.2594
 1398SOL    HW2 4223   1.998   3.390   0.510 -1.0264  0.8379  0.5702
 1399SOL     OW 4224   0.738   4.252   0.289  0.5866 -0.1561 -0.4681
 1399SOL    HW1 4225   0.664   4.254   0.349  0.2613 -0.6140 -0.8498
 1399SOL    HW2 4226   0.705   4.208   0.211  1.7239 -1.9964  0.0062
 1400SOL     OW 4227   4.424   2.730   1.418  0.5595  0.2788 -0.1917
 1400SOL    HW1 4228   4.375   2.660   1.375  0.8786 -2.3658  3.3139
 1400SOL    HW2 4229   4.357   2.795   1.441 -0.4536 -0.8035 -0.0123
 1401SOL     OW 4230   1.748   4.160   3.098  0.2132  0.3376 -0.3635
 1401SOL    HW1 4231   1.752   4.089   3.034  0.2081 -0.4351  0.4767
 1401SOL    HW2 4232   1.655   4.165   3.123  0.2929  0.3042 -0.0551
 1402SOL     OW 4233   2.955   3.908   0.698  0.0814  0.3959 -0.2068
 1402SOL    HW1 4234   3.039   3.872   0.726  0.1732  0.7089 -0.0763
 1402SOL    HW2 4235   2.976   3.994   0.663 -0.0797  0.1470 -0.9351
 1403SOL     OW 4236   4.150   3.566   2.395 -0.1209  0.1539  0.0896
 1403SOL    HW1 4237   4.111   3.542   2.310  1.9797  0.1147 -0.9115
 1403SOL    HW2 4238   4.148   3.485   2.446 -1.0135  0.0725 -0.0511
 1404SOL     OW 4239   1.176   1.000   0.308 -0.1013  0.7060 -0.5622
 1404SOL    HW1 4240   1.136   0.946   0.376  2.2998 -0.8495 -0.2544
 1404SOL    HW2 4241   1.108   1.009   0.241 -1.0166 -1.6913 -0.0652
 1405SOL     OW 4242   1.931   1.004   2.224 -0.0549  0.3280  0.2690
 1405SOL    HW1 4243   1.927   0.930   2.164  0.5202  0.0013  0.6150
 1405SOL    HW2 4244   1.886   0.973   2.303 -2.1156  1.2689 -0.4811
 1406SOL     OW 4245   0.229   3.372   1.054 -0.4465 -0.6267 -0.0680
 1406SOL    HW1 4246   0.300   3.334   1.002  0.7962  1.5384 -0.0678
 1406SOL    HW2 4247   0.152   3.366   0.998  0.4984  0.1210 -1.4979
 1407SOL     OW 4248   0.950   1.339   3.059 -0.0187 -0.1404  0.6488
 1407SOL    HW1 4249   0.956   1.324   2.964 -1.3624 -0.1005  0.5385
 1407SOL    HW2 4250   1.040   1.358   3.086  0.2181  1.0035 -0.8152
 1408SOL     OW 4251   2.661   2.758   0.531  0.2407 -0.2723 -0.2466
 1408SOL    HW1 4252   2.738   2.758   0.474  1.7195  0.8806  1.6218
 1408SOL    HW2 4253   2.599   2.817   0.488  0.3169 -1.2623 -1.8078
 1409SOL     OW 4254   1.320   4.266   1.805  0.1169 -0.2950 -0.4571
 1409SOL    HW1 4255   1.331   4.280   1.711  1.8333 -1.7718 -0.5190
 1409SOL    HW2 4256   1.265   4.188   1.811 -0.3022  0.0090 -0.1975
 1410SOL     OW 4257   1.873   4.329   1.582  0.4262 -0.2490 -0.1382
 1410SOL    HW1 4258   1.827   4.412   1.597  0.8839 -0.0429  0.1575
 1410SOL    HW2 4259   1.925   4.344   1.503 -0.7834 -0.8175 -1.0644
 1411SOL     OW 4260   0.742   1.187   3.224 -0.8385  0.3354 -0.1841
 1411SOL    HW1 4261   0.745   1.282   3.213  0.7833  0.5861  1.8126
 1411SOL    HW2 4262   0.832   1.158   3.208 -0.9165 -0.6174  0.9918
 1412SOL     OW 4263   3.099   1.458   2.077  0.0453 -0.1252 -0.4583
 1412SOL    HW1 4264   3.160   1.523   2.112 -0.0427 -1.7657  3.0625
 1412SOL    HW2 4265   3.013   1.494   2.096 -0.0044 -1.2065  1.5990
 1413SOL     OW 4266   4.428   4.140   3.020 -0.8560 -0.3138  0.4267
 1413SOL    HW1 4267   4.439   4.062   3.074  0.3132 -1.7067 -1.6810
 1413SOL    HW2 4268   4.450   4.111   2.931  0.7485  2.6432 -0.2882
 1414SOL     OW 4269   1.367   4.192   1.502 -0.3890 -0.1661 -0.7846
 1414SOL    HW1 4270   1.352   4.241   1.421  0.0497 -0.6252 -1.1476
 1414SOL    HW2 4271   1.461   4.202   1.519 -0.7794  1.5165  0.7093
 1415SOL     OW 4272   0.185   1.802   3.206  0.2100  0.0481 -0.2633
 1415SOL    HW1 4273   0.261   1.788   3.149 -0.0943 -1.0151 -0.4217
 1415SOL    HW2 4274   0.116   1.831   3.147 -0.3082 -1.7293 -0.5796
 1416SOL     OW 4275   4.227   1.950   3.098  0.0778 -0.0769  0.1102
 1416SOL    HW1 4276   4.309   1.929   3.052  0.0952  0.5345 -0.1519
 1416SOL    HW2 4277   4.159   1.932   3.034  0.1222  1.1085 -0.2989
 1417SOL     OW 4278   1.181   2.505   2.439  0.1825  0.5072  0.0454
 1417SOL    HW1 4279   1.170   2.437   2.373 -2.0372  0.8534 -0.0320
 1417SOL    HW2 4280   1.118   2.573   2.415  1.0365  1.7528  1.1575
 1418SOL     OW 4281   0.191   0.225   0.108  0.0895 -0.0557  0.4407
 1418SOL    HW1 4282   0.182   0.295   0.172 -2.4010 -0.1459  0.2989
 1418SOL    HW2 4283   0.118   0.239   0.047  2.5069  0.2103 -2.5977
 1419SOL     OW 4284   2.715   1.663   0.603 -0.4166  0.4030 -0.0717
 1419SOL    HW1 4285   2.761   1.598   0.550  0.1996  0.3158  0.5560
 1419SOL    HW2 4286   2.632   1.621   0.625 -1.1996  0.8866 -1.9175
 1420SOL     OW 4287   2.822   2.448   1.886 -0.5936 -0.9842  0.3505
 1420SOL    HW1 4288   2.895   2.386   1.884 -0.7760 -1.1945  0.1280
 1420SOL    HW2 4289   2.847   2.513   1.952  0.1981 -0.5539 -0.3618
 1421SOL     OW 4290   1.364   0.267   0.734  0.2826 -0.0662 -0.1509
 1421SOL    HW1 4291   1.333   0.357   0.725  1.3646  0.2600 -0.8126
 1421SOL    HW2 4292   1.329   0.222   0.656 -1.8010 -0.7233  1.0839
 1422SOL     OW 4293   0.349   0.641   0.332  0.4517 -0.4478 -0.4019
 1422SOL    HW1 4294   0.263   0.682   0.339  0.7652  0.0090  1.2932
 1422SOL    HW2 4295   0.331   0.556   0.291 -0.7623 -0.2306 -0.3744
 1423SOL     OW 4296   2.617   2.471   2.067 -0.3569 -0.7131 -0.1678
 1423SOL    HW1 4297   2.668   2.453   1.988  1.8689  1.2396  0.7147
 1423SOL    HW2 4298   2.680   2.464   2.139 -1.7049  0.1807  1.1754
 1424SOL     OW 4299   0.146   0.805   2.341  0.0243  0.0297  0.5745
 1424SOL    HW1 4300   0.168   0.837   2.253  2.2357 -2.0486  0.2617
 1424SOL    HW2 4301   0.211   0.846   2.398 -0.8399  0.6669  1.1157
 1425SOL     OW 4302   3.754   3.314   1.929  0.6487 -0.2853 -0.1447
 1425SOL    HW1 4303   3.791   3.248   1.988 -0.5405 -1.1112 -0.3052
 1425SOL    HW2 4304   3.751   3.270   1.844  0.1711  0.1034 -0.3270
 1426SOL     OW 4305   1.228   1.157   1.101  0.0764 -0.4330 -0.1252
 1426SOL    HW1 4306   1.286   1.132   1.029  1.5065 -0.7500  1.0925
 1426SOL    HW2 4307   1.259   1.107   1.176 -1.5658 -0.3280  0.6725
 1427SOL     OW 4308   2.974   1.871   1.859 -0.6588 -0.3696  0.1413
 1427SOL    HW1 4309   2.922   1.848   1.936  1.4200 -2.8530  0.9670
 1427SOL    HW2 4310   3.016   1.954   1.883 -1.6038 -0.0828  0.8506
 1428SOL     OW 4311   4.255   2.078   0.549  0.1064  0.0638 -0.1715
 1428SOL    HW1 4312   4.206   2.101   0.628  0.7451  0.3376  0.1519
 1428SOL    HW2 4313   4.346   2.099   0.571  0.1918  0.9217 -1.2600
 1429SOL     OW 4314   4.295   4.096   2.079 -0.0956  0.5953  0.3536
 1429SOL    HW1 4315   4.321   4.101   1.988 -0.0978 -1.1690  0.2124
 1429SOL    HW2 4316   4.377   4.084   2.127 -0.2639 -1.0289  0.2966
 1430SOL     OW 4317   3.715   4.182   3.273 -0.1424 -0.3154  0.1873
 1430SOL    HW1 4318   3.708   4.156   3.182 -0.7334  0.0453  0.1162
 1430SOL    HW2 4319   3.762   4.266   3.271  3.4693 -2.1476  0.5676
 1431SOL     OW 4320   2.334   0.854   2.857  0.6636  0.2354  0.2884
 1431SOL    HW1 4321   2.406   0.857   2.794  0.3399  0.9574 -0.0557
 1431SOL    HW2 4322   2.256   0.870   2.805  0.1898 -1.0213  0.5822
 1432SOL     OW 4323   3.425   3.217   1.890  0.1192 -0.4957  0.4280
 1432SOL    HW1 4324   3.487   3.148   1.865 -0.3594 -0.9833  0.5802
 1432SOL    HW2 4325   3.381   3.241   1.809  1.4313  0.8079  0.0479
 1433SOL     OW 4326   1.019   3.834   1.858 -0.5829 -0.6530  0.3230
 1433SOL    HW1 4327   1.053   3.754   1.898  0.3478 -0.3660  0.1384
 1433SOL    HW2 4328   0.986   3.806   1.772  0.5424 -0.7160 -0.1133
 1434SOL     OW 4329   1.416   2.533   0.368  0.6833  0.2241  0.0632
 1434SOL    HW1 4330   1.493   2.563   0.320  0.0305  1.6331 -0.1465
 1434SOL    HW2 4331   1.372   2.613   0.396 -2.0308 -0.3941 -1.9583
 1435SOL     OW 4332   1.887   1.985   1.039  0.5380  0.1209  0.7111
 1435SOL    HW1 4333   1.940   2.044   1.092  0.0836 -0.8556  2.2960
 1435SOL    HW2 4334   1.843   2.042   0.976  0.1985  1.4522  2.1115
 1436SOL     OW 4335   0.322   3.106   2.363 -0.1734  0.4462 -0.4709
 1436SOL    HW1 4336   0.404   3.067   2.392 -0.0518 -0.4460 -1.9089
 1436SOL    HW2 4337   0.347   3.162   2.289 -0.6611  1.4535  0.1034
 1437SOL     OW 4338   0.098   3.715   1.608  0.2672  0.2603  0.1667
 1437SOL    HW1 4339   0.091   3.806   1.638 -1.6790 -0.6949  3.0846
 1437SOL    HW2 4340   0.155   3.673   1.673 -0.3327 -0.9644 -0.0612
 1438SOL     OW 4341   2.145   4.161   0.732  0.5459 -0.2463 -0.0865
 1438SOL    HW1 4342   2.068   4.123   0.688 -0.1456 -0.9691  1.6763
 1438SOL    HW2 4343   2.163   4.102   0.805  0.9184  1.5464  1.3387
 1439SOL     OW 4344   0.112   1.434   2.185  0.4783 -0.0601 -0.3588
 1439SOL    HW1 4345   0.156   1.350   2.192  0.2022 -0.2066 -0.4030
 1439SOL    HW2 4346   0.147   1.472   2.104  0.8996  0.0430 -0.1333
 1440SOL     OW 4347   0.728   3.042   2.008  0.2005  0.3288  0.1074
 1440SOL    HW1 4348   0.702   3.086   2.089 -2.6537 -0.9927  0.0216
 1440SOL    HW2 4349   0.677   3.086   1.940 -0.4397 -1.1562 -0.3890
 1441SOL     OW 4350   3.743   2.713   0.717 -0.4366  0.6451 -0.1557
 1441SOL    HW1 4351   3.778   2.786   0.767  1.6286 -0.1122 -0.4033
 1441SOL    HW2 4352   3.817   2.653   0.707 -1.4324 -0.3696 -1.9877
 1442SOL     OW 4353   3.418   0.002   2.445  0.0625 -0.1417 -0.1146
 1442SOL    HW1 4354   3.323  -0.002   2.435 -0.0656 -0.8466  1.1838
 1442SOL    HW2 4355   3.452  -0.037   2.364 -0.6839  1.5186 -1.2850
 1443SOL     OW 4356   1.640   0.679   3.142 -0.0558  1.0115  0.4960
 1443SOL    HW1 4357   1.719   0.626   3.132 -0.0884  1.1900 -0.9756
 1443SOL    HW2 4358   1.662   0.763   3.102 -0.4709  1.6407  1.5406
 1444SOL     OW 4359   3.955   0.579   1.943 -0.3154 -0.1234  0.4856
 1444SOL    HW1 4360   3.917   0.628   2.016 -0.0429  0.6866  0.1013
 1444SOL    HW2 4361   4.024   0.636   1.910  1.1862 -1.5109  1.1059
 1445SOL     OW 4362   0.127   0.382   0.313  0.1987 -0.1835 -0.1800
 1445SOL    HW1 4363   0.075   0.326   0.371 -2.2093 -0.5697 -2.4778
 1445SOL    HW2 4364   0.148   0.459   0.366 -1.0027 -0.9368  1.4924
 1446SOL     OW 4365   0.727   3.848   1.979  0.5981 -0.2817 -0.1179
 1446SOL    HW1 4366   0.664   3.780   2.002  0.3024 -0.7078 -2.0479
 1446SOL    HW2 4367   0.794   3.842   2.047 -1.0385 -0.2941  1.5807
 1447SOL     OW 4368   1.288   3.742   0.426 -0.2368 -0.1203 -0.1401
 1447SOL    HW1 4369   1.244   3.659   0.409 -0.8442  0.5016 -1.7811
 1447SOL    HW2 4370   1.340   3.759   0.347  1.4633  0.1175  0.9653
 1448SOL     OW 4371   0.426   0.314   1.881 -0.1011  0.2508 -0.2142
 1448SOL    HW1 4372   0.475   0.374   1.938 -0.7771  0.7288 -0.1197
 1448SOL    HW2 4373   0.351   0.287   1.935  0.7373 -1.5267  0.1377
 1449SOL     OW 4374   0.093   0.531   2.355  0.3047 -0.1789  0.2216
 1449SOL    HW1 4375   0.156   0.477   2.307  0.1434 -0.6601  0.5451
 1449SOL    HW2 4376   0.115   0.621   2.331  0.1456 -0.4063 -0.8658
 1450SOL     OW 4377   3.568   4.001   0.200 -0.4434 -0.3662  0.0065
 1450SOL    HW1 4378   3.593   4.049   0.121 -2.8061 -1.1849 -1.3430
 1450SOL    HW2 4379   3.615   3.917   0.193 -0.0065 -0.1152 -0.0933
 1451SOL     OW 4380   1.859   2.846   0.717 -0.3935 -0.5580  0.0378
 1451SOL    HW1 4381   1.769   2.829   0.691 -0.1336 -0.1906 -1.1549
 1451SOL    HW2 4382   1.888   2.766   0.760 -1.0306 -0.9706 -0.2998
 1452SOL     OW 4383   2.706   1.450   2.321 -0.9391  0.6556  0.0266
 1452SOL    HW1 4384   2.652   1.469   2.244  0.4797  0.9892 -0.9260
 1452SOL    HW2 4385   2.736   1.536   2.351  1.6205  0.3827 -1.4215
 1453SOL     OW 4386   3.424   4.346   0.583  0.4792  0.1427  0.2519
 1453SOL    HW1 4387   3.474   4.298   0.648  1.6014 -1.1427 -1.4783
 1453SOL    HW2 4388   3.397   4.280   0.520  0.2214  1.4610 -1.0825
 1454SOL     OW 4389   0.894   1.325   2.418 -0.1942 -0.4777  0.0290
 1454SOL    HW1 4390   0.949   1.379   2.476 -1.2167 -0.7687  1.3174
 1454SOL    HW2 4391   0.822   1.297   2.474 -1.7793  0.0703 -1.6673
 1455SOL     OW 4392   0.235   1.260   0.743 -0.1882  0.1546  0.0685
 1455SOL    HW1 4393   0.170   1.325   0.770 -0.5046  0.0223 -0.3561
 1455SOL    HW2 4394   0.205   1.179   0.783  0.0488  0.2104  0.3632
 1456SOL     OW 4395   3.841   3.951   0.826  0.8789 -0.6540 -0.4594
 1456SOL    HW1 4396   3.777   3.929   0.894 -2.2052  1.2286 -2.4659
 1456SOL    HW2 4397   3.822   3.889   0.756  1.2884 -0.1142 -1.0544
 1457SOL     OW 4398   0.976   3.096   0.834  0.1966  0.0507  0.1510
 1457SOL    HW1 4399   1.047   3.031   0.833 -2.0155 -2.6856 -2.5918
 1457SOL    HW2 4400   0.982   3.139   0.748 -0.8384  0.4985  0.2903
 1458SOL     OW 4401   2.251   3.058   0.459  0.4429 -0.4510  0.3011
 1458SOL    HW1 4402   2.257   3.055   0.364  0.0675 -0.3241  0.2730
 1458SOL    HW2 4403   2.161   3.084   0.477  0.2997 -1.1799  0.6983
 1459SOL     OW 4404   0.498   0.871   0.444  0.0203 -0.1963  0.1559
 1459SOL    HW1 4405   0.469   0.790   0.403 -1.1028  0.7186 -0.9550
 1459SOL    HW2 4406   0.427   0.933   0.427  0.9485  1.0840  0.7584
 1460SOL     OW 4407   0.904   4.084   1.715 -0.2068 -0.2748 -0.1046
 1460SOL    HW1 4408   0.970   4.112   1.651 -0.6272 -1.0832 -0.9181
 1460SOL    HW2 4409   0.932   3.996   1.741 -0.3649 -0.1833  0.3759
 1461SOL     OW 4410   2.874   4.362   1.814  0.5700  0.0224 -0.6437
 1461SOL    HW1 4411   2.905   4.449   1.840 -1.9685  0.6773  0.4751
 1461SOL    HW2 4412   2.942   4.302   1.844  1.5603  1.4784  0.1275
 1462SOL     OW 4413   2.510   2.259   0.547  0.1914  0.0839 -0.2564
 1462SOL    HW1 4414   2.444   2.232   0.611  0.1547 -0.1241 -0.3828
 1462SOL    HW2 4415   2.562   2.325   0.593 -0.2444  0.4127 -0.2307
 1463SOL     OW 4416   2.796   4.294   1.113  0.4694  0.2022  0.3119
 1463SOL    HW1 4417   2.745   4.283   1.033  0.9547  0.6630 -0.0778
 1463SOL    HW2 4418   2.885   4.266   1.089  0.7543  0.9042  0.5053
 1464SOL     OW 4419   4.319   1.020   0.750 -0.3194 -0.2260  0.3747
 1464SOL    HW1 4420   4.224   1.020   0.750 -0.3326  0.3842  1.2907
 1464SOL    HW2 4421   4.343   1.087   0.813  0.7430  0.6704 -0.9341
 1465SOL     OW 4422   3.207   3.946   3.058 -0.3884  0.3786 -0.1764
 1465SOL    HW1 4423   3.152   4.024   3.053 -2.2346 -0.8872 -1.6289
 1465SOL    HW2 4424   3.166   3.892   3.126  0.6901  0.5460  0.6144
 1466SOL     OW 4425   2.542   1.503   2.044 -0.0293 -0.2247  0.0802
 1466SOL    HW1 4426   2.497   1.576   2.003  0.0370  0.5381  1.3179
 1466SOL    HW2 4427   2.513   1.426   1.994  0.4934  0.6981 -1.7363
 1467SOL     OW 4428   2.928   2.168   2.939 -0.2353 -0.5500  0.4500
 1467SOL    HW1 4429   2.850   2.128   2.900  0.9584  0.0687 -2.8579
 1467SOL    HW2 4430   2.999   2.109   2.917  0.7715  0.7570  0.0990
 1468SOL     OW 4431   0.265   3.868   2.452 -0.4307 -0.2502 -0.3705
 1468SOL    HW1 4432   0.261   3.956   2.415  1.3518  0.1547  0.3199
 1468SOL    HW2 4433   0.344   3.830   2.415  1.0247 -0.0915  2.3340
 1469SOL     OW 4434   1.707   0.228   2.929  0.0526  0.0223  0.3131
 1469SOL    HW1 4435   1.660   0.228   2.846 -2.3049  0.3216  1.5753
 1469SOL    HW2 4436   1.734   0.137   2.940  0.4944 -0.0049 -0.8041
 1470SOL     OW 4437   2.439   4.380   3.185  0.3293 -0.7524 -0.0228
 1470SOL    HW1 4438   2.482   4.437   3.120 -0.2150 -0.3317 -0.0249
 1470SOL    HW2 4439   2.353   4.363   3.148 -0.4033  0.3962  1.0758
 1471SOL     OW 4440   0.531   0.390   2.360 -0.1414 -0.1624  0.5532
 1471SOL    HW1 4441   0.626   0.393   2.365 -0.1631  0.5186  0.6561
 1471SOL    HW2 4442   0.500   0.435   2.439 -0.5198  1.2503 -0.3381
 1472SOL     OW 4443   3.978   1.773   2.532 -0.1007 -0.9260 -0.1642
 1472SOL    HW1 4444   4.054   1.816   2.492 -0.4375  2.7002  2.5547
 1472SOL    HW2 4445   3.919   1.756   2.459  2.3757 -1.9941 -2.0956
 1473SOL     OW 4446   3.442   0.347   1.507 -0.4191  0.2827  0.4979
 1473SOL    HW1 4447   3.356   0.380   1.483 -0.2005  1.9606  1.8710
 1473SOL    HW2 4448   3.497   0.425   1.513  0.3133 -0.3407  3.0829
 1474SOL     OW 4449   4.029   1.712   0.705 -0.0087 -0.2278 -0.6343
 1474SOL    HW1 4450   3.951   1.749   0.746  0.5065  0.4541 -0.2262
 1474SOL    HW2 4451   4.076   1.789   0.670  1.0782 -0.4872  0.2084
 1475SOL     OW 4452   0.895   3.580   2.584 -0.1407  0.0715 -0.1037
 1475SOL    HW1 4453   0.886   3.640   2.659  1.9144  0.0827  0.1828
 1475SOL    HW2 4454   0.819   3.522   2.591  0.1532 -0.1282  2.2052
 1476SOL     OW 4455   0.791   1.667   0.872 -0.0432  0.6338  0.1892
 1476SOL    HW1 4456   0.827   1.743   0.919  1.5999  0.6863 -1.0425
 1476SOL    HW2 4457   0.756   1.703   0.791 -0.7594  0.2594  0.3243
 1477SOL     OW 4458   3.036   1.380   2.500  0.2295  0.2042  0.7106
 1477SOL    HW1 4459   2.984   1.453   2.534  1.7979  1.2680  0.9416
 1477SOL    HW2 4460   3.116   1.382   2.552  1.0758 -0.5207 -0.5295
 1478SOL     OW 4461   3.749   3.084   3.271 -0.1815 -0.2213  0.0463
 1478SOL    HW1 4462   3.704   3.014   3.318  1.6198 -1.5306 -0.0567
 1478SOL    HW2 4463   3.828   3.042   3.235  0.6396  1.7183 -0.5659
 1479SOL     OW 4464   2.519   3.521   1.559  0.1142  0.2307  1.2596
 1479SOL    HW1 4465   2.462   3.493   1.488  1.4152 -0.3982  0.4069
 1479SOL    HW2 4466   2.550   3.439   1.599 -0.3515  0.5728  2.3686
 1480SOL     OW 4467   0.749   4.244   0.911  0.3170 -0.0450  0.2420
 1480SOL    HW1 4468   0.767   4.327   0.956 -0.3085  0.7422 -0.9252
 1480SOL    HW2 4469   0.703   4.191   0.976 -3.1512  2.1033 -0.2423
 1481SOL     OW 4470   4.224   2.567   2.581 -0.0260  0.0491 -0.0416
 1481SOL    HW1 4471   4.230   2.638   2.644 -0.3270 -0.8407  1.0092
 1481SOL    HW2 4472   4.226   2.611   2.496 -0.9157  1.3591  0.5792
 1482SOL     OW 4473   2.513   3.867   0.414  0.6447  0.9428  0.5192
 1482SOL    HW1 4474   2.426   3.906   0.408  1.0193  1.6640 -0.4755
 1482SOL    HW2 4475   2.540   3.854   0.323  2.0524  1.8237  0.7777
 1483SOL     OW 4476   2.279   3.081   2.805  0.1560 -0.1847  0.3884
 1483SOL    HW1 4477   2.229   3.163   2.808 -0.0469 -0.2945  0.0602
 1483SOL    HW2 4478   2.320   3.081   2.718  2.4381  0.8960  1.3756
 1484SOL     OW 4479   1.896   2.531   1.291 -0.1532  0.4138 -0.0122
 1484SOL    HW1 4480   1.913   2.436   1.292  0.3323  0.5050  1.1496
 1484SOL    HW2 4481   1.981   2.570   1.272  0.2498  0.7126  2.2006
 1485SOL     OW 4482   0.698   4.350   1.689 -0.4850  0.2099 -0.6471
 1485SOL    HW1 4483   0.606   4.373   1.701 -0.7581 -0.8267 -0.6391
 1485SOL    HW2 4484   0.697   4.279   1.625  0.3216  0.2604 -0.7289
 1486SOL     OW 4485   0.643   3.440   2.272  0.4184  0.0760 -0.0475
 1486SOL    HW1 4486   0.568   3.457   2.329  0.4680  0.0459  0.0273
 1486SOL    HW2 4487   0.644   3.345   2.262 -1.7809  0.2194 -3.0410
 1487SOL     OW 4488   3.827   3.335   2.911  0.1527  0.5045 -0.1926
 1487SOL    HW1 4489   3.877   3.253   2.909  1.9578  1.5369 -0.2998
 1487SOL    HW2 4490   3.742   3.311   2.946  0.8311 -1.3171  0.3168
 1488SOL     OW 4491   0.932   3.498   2.288  0.2919 -0.2894 -0.4006
 1488SOL    HW1 4492   0.947   3.531   2.376 -0.2829  0.6571 -0.6451
 1488SOL    HW2 4493   0.838   3.513   2.272  0.2174 -1.1826 -0.8785
 1489SOL     OW 4494   1.452   1.357   1.932 -0.1608  0.0190  0.0107
 1489SOL    HW1 4495   1.479   1.334   2.021  1.2365  1.3631 -0.0289
 1489SOL    HW2 4496   1.392   1.431   1.943 -0.5940 -0.3038 -0.1376
 1490SOL     OW 4497   0.687   0.176   2.730  0.1271  0.1136  0.6982
 1490SOL    HW1 4498   0.635   0.117   2.784  1.7586 -0.4930  1.6766
 1490SOL    HW2 4499   0.749   0.217   2.791 -0.0081  1.7585 -0.2093
 1491SOL     OW 4500   3.426   2.996   0.460  0.1641  0.0294  0.5679
 1491SOL    HW1 4501   3.467   2.910   0.472  1.1761  0.0778 -1.9109
 1491SOL    HW2 4502   3.462   3.050   0.531  2.5814 -0.5842 -0.0984
 1492SOL     OW 4503   3.800   4.109   0.374 -0.3193 -0.2804 -0.1275
 1492SOL    HW1 4504   3.729   4.080   0.430 -0.1923  0.7156  0.5814
 1492SOL    HW2 4505   3.763   4.183   0.324  0.2271  0.3045  0.3158
 1493SOL     OW 4506   1.574   2.867   0.356  0.0330 -0.4338 -0.1560
 1493SOL    HW1 4507   1.527   2.919   0.290  0.7298  0.6935  0.2109
 1493SOL    HW2 4508   1.665   2.866   0.325 -0.0359 -1.7904 -0.3620
 1494SOL     OW 4509   2.653   1.501   0.911  0.3609 -0.4202 -0.1012
 1494SOL    HW1 4510   2.700   1.573   0.954 -0.5516 -0.5715  1.2277
 1494SOL    HW2 4511   2.565   1.505   0.948 -0.1184 -1.3318 -1.1001
 1495SOL     OW 4512   3.354   2.161   2.203  0.7297 -0.0842 -0.1878
 1495SOL    HW1 4513   3.374   2.168   2.296 -2.6039 -0.9843  0.7408
 1495SOL    HW2 4514   3.362   2.250   2.169  1.5841  0.3274  1.0243
 1496SOL     OW 4515   0.731   2.746   0.023  0.6016 -0.2977 -0.8942
 1496SOL    HW1 4516   0.690   2.832   0.036  0.8062 -0.3720  0.4290
 1496SOL    HW2 4517   0.816   2.754   0.067  1.5340 -0.5278 -2.5861
 1497SOL     OW 4518   3.687   3.107   1.309 -0.3256  0.8145 -0.2444
 1497SOL    HW1 4519   3.619   3.089   1.375 -0.2353 -0.5666 -0.5014
 1497SOL    HW2 4520   3.672   3.042   1.241  2.3541 -0.7983  0.5422
 1498SOL     OW 4521   1.243   3.748   1.358 -0.7023  0.4829 -0.2482
 1498SOL    HW1 4522   1.216   3.830   1.317  0.1492 -0.0822 -2.0218
 1498SOL    HW2 4523   1.251   3.686   1.286 -1.9008 -1.3622  1.1167
 1499SOL     OW 4524   0.687   2.553   1.703  0.5923 -0.1099  0.2838
 1499SOL    HW1 4525   0.673   2.477   1.646  0.7371 -1.1203  1.5499
 1499SOL    HW2 4526   0.782   2.559   1.712  0.5592 -0.1880  0.7093
 1500SOL     OW 4527   2.542   3.188   0.969 -0.1046 -0.2572  0.5887
 1500SOL    HW1 4528   2.578   3.265   0.926  0.9210 -0.9128  0.2520
 1500SOL    HW2 4529   2.588   3.114   0.930 -1.6124 -1.1188  0.3511
 1501SOL     OW 4530   1.374   0.531   3.250  0.3107  0.7477  0.5640
 1501SOL    HW1 4531   1.442   0.598   3.255  1.4966 -0.4703  1.6393
 1501SOL    HW2 4532   1.420   0.452   3.222 -0.9410  0.2264 -0.0836
 1502SOL     OW 4533   1.930   2.677   1.945  0.1857  0.2914  0.5733
 1502SOL    HW1 4534   1.843   2.683   1.984 -0.2152 -0.7404 -0.1134
 1502SOL    HW2 4535   1.939   2.585   1.920  0.7766  0.7277 -0.9322
 1503SOL     OW 4536   0.198   2.597   1.798 -0.0647 -0.0484  0.1985
 1503SOL    HW1 4537   0.215   2.658   1.726  1.0954  1.7212  1.8759
 1503SOL    HW2 4538   0.145   2.528   1.758  1.7776  0.0153 -2.7135
 1504SOL     OW 4539   0.161   3.801   2.024 -0.2888  0.1351 -0.2404
 1504SOL    HW1 4540   0.121   3.758   1.948 -1.3286  0.3852  0.1390
 1504SOL    HW2 4541   0.190   3.729   2.079 -0.9457 -0.0820 -0.1634
 1505SOL     OW 4542   1.543   2.835   2.302  0.3005 -0.0551  0.1264
 1505SOL    HW1 4543   1.628   2.802   2.331  0.6922  0.8104  0.0025
 1505SOL    HW2 4544   1.531   2.916   2.352 -0.0782  0.2476 -0.4534
 1506SOL     OW 4545   1.976   2.596   0.430 -0.6674  0.1637 -0.0842
 1506SOL    HW1 4546   1.954   2.524   0.370  2.2213  1.0183 -2.4214
 1506SOL    HW2 4547   1.920   2.668   0.402 -1.3256 -0.2419  0.1606
 1507SOL     OW 4548   1.191   1.778   0.650 -0.1853  0.0907 -0.1558
 1507SOL    HW1 4549   1.101   1.810   0.661 -0.1445  0.6901 -1.3782
 1507SOL    HW2 4550   1.243   1.858   0.636  0.3876 -0.3199 -0.3839
 1508SOL     OW 4551   3.635   2.484   1.342  0.1334 -0.5989 -0.4982
 1508SOL    HW1 4552   3.598   2.414   1.289 -0.8328  0.2859 -1.0273
 1508SOL    HW2 4553   3.707   2.519   1.289 -1.2237  0.7002 -1.5729
 1509SOL     OW 4554   3.711   3.108   2.368  0.4527 -0.5418 -0.3573
 1509SOL    HW1 4555   3.761   3.094   2.449  1.3744  1.5824 -0.4760
 1509SOL    HW2 4556   3.720   3.202   2.351 -4.1350  0.1823 -0.0720
 1510SOL     OW 4557   1.067   3.143   1.584  0.2034  0.0198  0.6466
 1510SOL    HW1 4558   1.086   3.154   1.677 -0.2375  2.7468  0.4874
 1510SOL    HW2 4559   1.149   3.112   1.546  1.2096  1.4461  1.5655
 1511SOL     OW 4560   4.366   3.136   2.922 -0.8010 -0.2187  0.6120
 1511SOL    HW1 4561   4.362   3.068   2.855 -1.1569  2.2059 -2.0095
 1511SOL    HW2 4562   4.353   3.089   3.004 -0.6436 -3.3279 -0.9955
 1512SOL     OW 4563   0.182   0.704   0.955 -0.1042 -0.6710 -0.2010
 1512SOL    HW1 4564   0.098   0.747   0.940  0.3268 -0.2502 -1.5748
 1512SOL    HW2 4565   0.244   0.754   0.902  0.7897 -1.6968 -0.1501
 1513SOL     OW 4566   0.802   2.592   0.404  0.0777 -0.4237  0.8899
 1513SOL    HW1 4567   0.779   2.679   0.438 -0.0934  1.1735 -2.7995
 1513SOL    HW2 4568   0.721   2.560   0.364  0.8076 -0.9975 -0.1753
 1514SOL     OW 4569   3.698   0.074   2.453  0.5947 -0.2186 -0.2806
 1514SOL    HW1 4570   3.730   0.004   2.395 -1.4946 -0.7795 -0.8219
 1514SOL    HW2 4571   3.607   0.051   2.471 -0.1275  2.2826 -0.3295
 1515SOL     OW 4572   0.699   1.709   2.240 -0.2953  0.0132  0.5992
 1515SOL    HW1 4573   0.690   1.716   2.145 -1.5658 -0.2578  0.6815
 1515SOL    HW2 4574   0.782   1.663   2.253 -1.3145 -2.2860 -0.4827
 1516SOL     OW 4575   1.456   1.490   2.678  0.5097 -0.0333 -0.4225
 1516SOL    HW1 4576   1.429   1.406   2.642  0.5574 -0.7517  1.1543
 1516SOL    HW2 4577   1.543   1.506   2.641  1.2075 -1.4823  0.5213
 1517SOL     OW 4578   3.142   3.004   0.982 -0.2975  1.2802  0.0672
 1517SOL    HW1 4579   3.187   2.956   0.912  0.6999 -0.0971  1.5794
 1517SOL    HW2 4580   3.210   3.056   1.024 -0.6246  1.1802  0.7397
 1518SOL     OW 4581   3.260   0.662   0.502 -0.2473 -0.2730 -0.7333
 1518SOL    HW1 4582   3.320   0.697   0.568  0.4278 -0.3782 -1.2810
 1518SOL    HW2 4583   3.273   0.568   0.504 -0.1423 -0.2688 -1.0865
 1519SOL     OW 4584   0.574   1.937   1.524  0.0468  0.3825 -0.2249
 1519SOL    HW1 4585   0.550   1.884   1.601  0.8055 -2.0513 -1.5494
 1519SOL    HW2 4586   0.490   1.954   1.480 -0.1768 -0.0437  0.0299
 1520SOL     OW 4587   1.509   1.028   0.662 -0.1798 -0.2314 -0.7823
 1520SOL    HW1 4588   1.488   0.969   0.589  0.9358 -0.5546 -0.8576
 1520SOL    HW2 4589   1.605   1.034   0.662 -0.2277  0.9659 -0.2814
 1521SOL     OW 4590   2.894   2.158   1.299 -0.4009  0.5457 -0.2481
 1521SOL    HW1 4591   2.944   2.136   1.378 -0.4104  2.8246  0.4675
 1521SOL    HW2 4592   2.819   2.099   1.301  0.3574 -0.4375  0.6296
 1522SOL     OW 4593   1.015   3.579   2.034  0.2969  0.5901 -0.0576
 1522SOL    HW1 4594   0.991   3.658   2.082 -1.6403  0.7539 -1.1918
 1522SOL    HW2 4595   0.980   3.507   2.086  0.6705  0.5773  0.1789
 1523SOL     OW 4596   0.054   1.501   1.453  0.2376  0.1313  0.5317
 1523SOL    HW1 4597   0.082   1.414   1.481  0.2228 -0.0023  0.1266
 1523SOL    HW2 4598  -0.041   1.495   1.445  0.2928  0.0138 -0.0818
 1524SOL     OW 4599   0.397   2.333   1.318  0.1775 -0.6786 -0.4082
 1524SOL    HW1 4600   0.472   2.285   1.284 -0.0977 -0.1061 -1.9079
 1524SOL    HW2 4601   0.426   2.367   1.402  1.8617  0.1200 -1.2652
 1525SOL     OW 4602   1.555   1.282   2.198  0.8508 -0.3989  0.2631
 1525SOL    HW1 4603   1.641   1.257   2.166  0.7445 -0.7882  0.2778
 1525SOL    HW2 4604   1.515   1.200   2.226  0.2443 -0.3063 -0.3008
 1526SOL     OW 4605   0.250   4.136   2.464  0.3436 -0.0037  0.5099
 1526SOL    HW1 4606   0.297   4.148   2.382 -2.1899 -0.0353 -1.0605
 1526SOL    HW2 4607   0.175   4.195   2.458 -1.8678 -2.5317  1.1649
 1527SOL     OW 4608   3.463   1.873   3.233 -0.5279 -0.1573 -0.1799
 1527SOL    HW1 4609   3.540   1.817   3.241 -0.4951 -0.0723  0.1236
 1527SOL    HW2 4610   3.390   1.817   3.262 -0.5297 -0.1233 -0.1185
 1528SOL     OW 4611   2.200   1.402   0.375 -0.0289 -0.3462 -0.2693
 1528SOL    HW1 4612   2.128   1.415   0.437  1.0675  2.1134  0.6244
 1528SOL    HW2 4613   2.167   1.437   0.292 -0.0361  0.3647  0.0285
 1529SOL     OW 4614   3.028   3.249   1.715 -0.2332  0.3137 -0.1167
 1529SOL    HW1 4615   2.951   3.301   1.692 -1.3177 -0.3499  1.7703
 1529SOL    HW2 4616   2.993   3.171   1.758  1.4652 -0.6005 -0.2812
 1530SOL     OW 4617   1.059   4.091   1.016  0.0867 -0.8127  0.8136
 1530SOL    HW1 4618   1.088   4.128   1.100  1.5695 -0.3361  0.1326
 1530SOL    HW2 4619   0.965   4.105   1.015  0.4686  2.8756  0.7135
 1531SOL     OW 4620   3.202   3.127   2.416  0.0075  0.1597  0.1616
 1531SOL    HW1 4621   3.188   3.049   2.363  0.0290  0.6823 -0.6231
 1531SOL    HW2 4622   3.126   3.183   2.399 -0.2699  0.1063  1.1162
 1532SOL     OW 4623   4.338   3.722   2.648 -0.9403 -0.6345  0.0368
 1532SOL    HW1 4624   4.324   3.793   2.585 -0.1019  0.3292  0.9218
 1532SOL    HW2 4625   4.255   3.715   2.695 -2.0258 -2.2076 -1.9597
 1533SOL     OW 4626   0.539   2.393   2.693  0.3782 -0.0468  0.0632
 1533SOL    HW1 4627   0.525   2.346   2.611  0.6953 -1.3157  0.7019
 1533SOL    HW2 4628   0.620   2.356   2.728 -1.1243 -1.5401  2.2427
 1534SOL     OW 4629   3.941   0.304   0.262 -0.3109 -0.0128  0.0892
 1534SOL    HW1 4630   4.018   0.302   0.205 -0.1272 -0.2881  0.3407
 1534SOL    HW2 4631   3.930   0.213   0.290  0.2970  0.2846  1.4047
 1535SOL     OW 4632   2.899   1.161   2.720 -0.0521  0.1623 -0.2500
 1535SOL    HW1 4633   2.859   1.244   2.744  1.1002  0.4645  0.6767
 1535SOL    HW2 4634   2.967   1.184   2.656 -0.1788 -0.1510 -0.5026
 1536SOL     OW 4635   1.090   1.283   1.301 -0.6224 -0.1898  0.0902
 1536SOL    HW1 4636   1.015   1.224   1.306  0.1691 -1.1558  0.7788
 1536SOL    HW2 4637   1.136   1.257   1.221 -2.0882  1.7604 -1.5062
 1537SOL     OW 4638   1.316   4.336   2.515 -0.3392 -0.2389  0.0319
 1537SOL    HW1 4639   1.337   4.243   2.515  0.7534 -0.0956  3.1929
 1537SOL    HW2 4640   1.221   4.339   2.527 -0.4481 -0.9219 -0.5918
 1538SOL     OW 4641   3.035   3.771   1.620  0.0546 -0.5711 -0.4016
 1538SOL    HW1 4642   2.978   3.695   1.614 -0.2246 -0.3114 -1.1664
 1538SOL    HW2 4643   2.977   3.841   1.650  0.5434 -0.8931  1.4079
 1539SOL     OW 4644   4.047   1.318   0.702  0.2755  0.0522  0.1406
 1539SOL    HW1 4645   4.134   1.279   0.707  0.0297 -0.9000 -1.7839
 1539SOL    HW2 4646   4.055   1.384   0.633 -0.4140  0.2972  0.2906
 1540SOL     OW 4647   2.920   0.653   1.481  0.4878 -0.2055  0.2097
 1540SOL    HW1 4648   2.933   0.740   1.442 -0.2220 -0.0250  0.3602
 1540SOL    HW2 4649   2.898   0.596   1.408 -1.6200  0.2944  0.4002
 1541SOL     OW 4650   0.071   2.009   2.149 -0.1729 -0.1742 -0.3882
 1541SOL    HW1 4651   0.102   1.984   2.062  1.9558 -1.2046  0.6068
 1541SOL    HW2 4652   0.064   1.927   2.197 -0.8571  0.4250  0.5728
 1542SOL     OW 4653   2.404   4.365   1.637  0.3841  0.7599  0.0142
 1542SOL    HW1 4654   2.464   4.303   1.678  0.8014  1.1893  0.0492
 1542SOL    HW2 4655   2.409   4.346   1.544  0.3249  0.5749  0.0488
 1543SOL     OW 4656   4.129   0.564   1.250 -0.4158  0.1797  0.2049
 1543SOL    HW1 4657   4.151   0.474   1.275 -0.9656 -0.1183 -0.3355
 1543SOL    HW2 4658   4.085   0.555   1.165 -3.2331  0.6127  1.4794
 1544SOL     OW 4659   2.048   2.030   2.798 -0.3708 -0.4135  0.0090
 1544SOL    HW1 4660   2.143   2.021   2.790 -0.3320 -1.0312  0.9665
 1544SOL    HW2 4661   2.018   1.944   2.826 -1.1256 -0.0231  0.4262
 1545SOL     OW 4662   4.073   3.534   0.383 -0.3047  0.3418  0.3877
 1545SOL    HW1 4663   4.002   3.595   0.402 -0.0475  0.4991  0.8359
 1545SOL    HW2 4664   4.134   3.584   0.329 -0.6051  0.1596 -0.1301
 1546SOL     OW 4665   0.951   0.105   2.048  0.1839  0.2697  0.4197
 1546SOL    HW1 4666   1.040   0.119   2.016  1.3425 -2.6172  1.9919
 1546SOL    HW2 4667   0.916   0.035   1.993 -1.4906  1.8716 -0.6704
 1547SOL     OW 4668   4.332   4.329   3.252 -0.2635 -0.0446 -0.2446
 1547SOL    HW1 4669   4.262   4.266   3.268 -0.6701  0.5252  0.2605
 1547SOL    HW2 4670   4.400   4.279   3.208 -2.0811 -0.0372 -3.3869
 1548SOL     OW 4671   1.153   4.009   2.758  0.5272  0.1211  0.0899
 1548SOL    HW1 4672   1.203   3.998   2.839  2.4035  0.9794 -0.8855
 1548SOL    HW2 4673   1.217   4.039   2.694 -0.6258 -1.6268 -2.0501
 1549SOL     OW 4674   1.994   0.059   1.354  0.2963  0.0426  0.0130
 1549SOL    HW1 4675   1.963   0.129   1.298  0.4878 -0.8523 -1.2530
 1549SOL    HW2 4676   2.066   0.019   1.306 -0.4843 -1.6852  0.2070
 1550SOL     OW 4677   0.362   3.130   3.035 -0.0679  0.3303 -0.0918
 1550SOL    HW1 4678   0.363   3.132   3.131  2.3009 -1.3277  0.0191
 1550SOL    HW2 4679   0.283   3.177   3.011 -1.1002  0.2244  2.6893
 1551SOL     OW 4680   3.402   4.145   0.389  0.4334  0.4454  0.2781
 1551SOL    HW1 4681   3.325   4.168   0.337  1.6862  1.1572 -1.3307
 1551SOL    HW2 4682   3.464   4.108   0.327  1.6797  0.5568  1.3973
 1552SOL     OW 4683   3.630   3.181   0.945 -0.2274  0.1393 -0.1474
 1552SOL    HW1 4684   3.663   3.208   0.860  0.1952 -2.0749 -0.7232
 1552SOL    HW2 4685   3.703   3.195   1.005 -1.0446  3.3767  0.3195
 1553SOL     OW 4686   0.710   1.469   1.412 -0.3198 -0.0787  0.2066
 1553SOL    HW1 4687   0.687   1.400   1.349 -3.2131  2.0478 -1.3106
 1553SOL    HW2 4688   0.785   1.514   1.374 -0.5515 -0.2979 -0.5195
 1554SOL     OW 4689   0.029   1.143   3.200  0.0858 -0.0283 -0.0894
 1554SOL    HW1 4690   0.005   1.206   3.132  0.6398 -0.6243 -0.8590
 1554SOL    HW2 4691   0.113   1.174   3.234  1.0892 -1.0819 -1.4697
 1555SOL     OW 4692   2.443   3.601   2.957  0.1660  0.3185 -0.1279
 1555SOL    HW1 4693   2.481   3.545   2.890  1.4296 -0.1608  0.9457
 1555SOL    HW2 4694   2.501   3.591   3.033 -0.4702  1.8500  0.6115
 1556SOL     OW 4695   0.689   4.148   1.537  0.3770  0.0208  0.4005
 1556SOL    HW1 4696   0.764   4.096   1.567  1.0782  0.8881  0.1957
 1556SOL    HW2 4697   0.617   4.084   1.529  0.9877 -0.7584  0.9575
 1557SOL     OW 4698   4.396   0.881   3.211  0.3522  0.3273  0.7170
 1557SOL    HW1 4699   4.408   0.972   3.239 -1.1801  1.1254 -1.0087
 1557SOL    HW2 4700   4.473   0.863   3.156  1.3032  0.1059  2.0645
 1558SOL     OW 4701   1.342   1.803   3.095  0.6346  0.0064  0.4357
 1558SOL    HW1 4702   1.341   1.712   3.064  0.2362 -0.0742  0.6688
 1558SOL    HW2 4703   1.327   1.797   3.189 -2.1629  0.4046  0.1206
 1559SOL     OW 4704   4.027   2.171   2.536 -0.6723 -0.0183  0.5215
 1559SOL    HW1 4705   4.121   2.167   2.549 -0.7332  1.4004  1.6544
 1559SOL    HW2 4706   4.007   2.265   2.533 -2.0067 -0.2908 -0.0866
 1560SOL     OW 4707   0.929   3.313   1.418 -0.2641 -0.2104 -0.3854
 1560SOL    HW1 4708   0.894   3.344   1.502 -0.8960 -0.2121 -0.6363
 1560SOL    HW2 4709   0.977   3.234   1.440  2.9755  1.8330  0.5571
 1561SOL     OW 4710   0.162   4.351   0.054 -0.5698  0.3780  0.2444
 1561SOL    HW1 4711   0.187   4.328  -0.035  1.7476 -0.0237  0.9077
 1561SOL    HW2 4712   0.144   4.445   0.051 -0.1310  0.4426 -0.5740
 1562SOL     OW 4713   1.908   1.022   2.507 -0.0576 -0.2179  0.3971
 1562SOL    HW1 4714   1.891   1.116   2.516  0.3726 -0.2484  1.6723
 1562SOL    HW2 4715   1.974   1.003   2.573  1.0982 -1.1169 -0.9684
 1563SOL     OW 4716   4.075   2.199   3.136  0.0963  0.0531  0.3502
 1563SOL    HW1 4717   4.055   2.201   3.042 -0.0687  2.1394  0.3773
 1563SOL    HW2 4718   4.158   2.152   3.141 -1.2393 -2.5881 -0.4979
 1564SOL     OW 4719   3.947   3.776   0.487 -0.5209  0.6689 -0.9611
 1564SOL    HW1 4720   4.024   3.832   0.475 -0.1687  0.0218 -1.8540
 1564SOL    HW2 4721   3.887   3.828   0.540  0.8225  0.9210  0.3680
 1565SOL     OW 4722   2.198   3.951   0.366 -0.6940 -0.6805  0.0068
 1565SOL    HW1 4723   2.206   3.929   0.459 -0.3607 -1.6816 -0.2436
 1565SOL    HW2 4724   2.145   4.031   0.364  0.4453  0.1411  1.1298
 1566SOL     OW 4725   3.863   2.239   2.026  0.1807 -0.5109  0.4769
 1566SOL    HW1 4726   3.805   2.282   2.089  0.1036 -1.1988  0.8845
 1566SOL    HW2 4727   3.806   2.215   1.953  0.5095  1.4799 -0.4838
 1567SOL     OW 4728   1.196   2.444   2.929 -0.0227  0.2970  0.1526
 1567SOL    HW1 4729   1.200   2.456   2.834 -0.1724  1.8254  0.3059
 1567SOL    HW2 4730   1.267   2.382   2.948  0.5119  0.5551 -0.8693
 1568SOL     OW 4731   4.431   1.362   0.862 -0.0445 -0.2604 -0.2747
 1568SOL    HW1 4732   4.486   1.409   0.925  0.4851  1.3256 -1.8430
 1568SOL    HW2 4733   4.396   1.288   0.912  0.3590  0.8965  1.8697
 1569SOL     OW 4734   0.344   2.511   0.129  0.3553  0.3270  0.9011
 1569SOL    HW1 4735   0.278   2.499   0.060 -0.7181  0.2655  1.9155
 1569SOL    HW2 4736   0.419   2.460   0.098 -0.7383 -1.1899  0.5857
 1570SOL     OW 4737   0.373   3.157   0.020  0.1736  0.3013 -0.2700
 1570SOL    HW1 4738   0.279   3.167   0.036  0.5355  1.9333  0.9748
 1570SOL    HW2 4739   0.406   3.109   0.096  0.1826 -1.5200 -1.3451
 1571SOL     OW 4740   1.684   0.801   1.069  0.4899  0.0394  0.2245
 1571SOL    HW1 4741   1.610   0.798   1.130 -0.4910 -1.0667 -0.9716
 1571SOL    HW2 4742   1.680   0.718   1.022  2.3395  0.0770 -0.0726
 1572SOL     OW 4743   2.682   4.325   2.126  0.1814 -0.0881 -0.0528
 1572SOL    HW1 4744   2.609   4.281   2.083 -0.6617 -0.2632  1.4879
 1572SOL    HW2 4745   2.713   4.262   2.191 -0.0935  1.0076  1.1900
 1573SOL     OW 4746   2.527   0.919   1.110 -0.2726  0.2264 -0.2596
 1573SOL    HW1 4747   2.514   0.968   1.192 -3.9610  2.4264 -1.8908
 1573SOL    HW2 4748   2.439   0.903   1.078  0.9010 -4.1526 -1.9660
 1574SOL     OW 4749   0.736   0.459   2.964 -0.1157  0.1640  0.3233
 1574SOL    HW1 4750   0.671   0.468   2.894  0.6565  0.8149 -0.3217
 1574SOL    HW2 4751   0.782   0.378   2.944 -0.5766 -0.1947  0.6721
 1575SOL     OW 4752   3.383   2.325   3.001 -0.0878  0.8597  0.1203
 1575SOL    HW1 4753   3.373   2.261   3.071 -0.6343  0.3375 -0.4190
 1575SOL    HW2 4754   3.293   2.340   2.970  0.2580 -0.0948 -1.4931
 1576SOL     OW 4755   1.136   0.869   2.031  0.1524 -0.1604  0.6651
 1576SOL    HW1 4756   1.155   0.816   2.109  0.7020 -0.9621  0.0020
 1576SOL    HW2 4757   1.220   0.910   2.010  0.8759 -2.3632 -1.2689
 1577SOL     OW 4758   2.413   4.103   1.062  0.3220  0.1037  0.3155
 1577SOL    HW1 4759   2.455   4.183   1.032 -0.6106  0.0424 -1.3044
 1577SOL    HW2 4760   2.478   4.035   1.048 -0.3837 -0.1009 -2.8168
 1578SOL     OW 4761   1.768   3.897   1.227  0.1844 -0.5064 -1.0958
 1578SOL    HW1 4762   1.688   3.918   1.276  0.0777 -0.3948 -1.3171
 1578SOL    HW2 4763   1.839   3.931   1.281  0.1079 -0.9211 -0.7215
 1579SOL     OW 4764   3.262   1.263   0.042 -0.3836 -0.4881 -0.2466
 1579SOL    HW1 4765   3.237   1.188  -0.012  1.8944 -0.9371 -0.8107
 1579SOL    HW2 4766   3.354   1.247   0.063 -0.0043  1.8553  0.1121
 1580SOL     OW 4767   1.731   4.089   2.303  0.0287  0.1498 -0.5465
 1580SOL    HW1 4768   1.753   4.174   2.266 -0.5630  0.5775  0.0645
 1580SOL    HW2 4769   1.807   4.034   2.285  1.8087  1.6775  1.8546
 1581SOL     OW 4770   1.662   3.902   2.077  0.0373 -0.5174 -0.3602
 1581SOL    HW1 4771   1.672   3.811   2.048 -1.2389 -0.9290  0.4093
 1581SOL    HW2 4772   1.622   3.896   2.164 -0.2042  0.7787 -0.3562
 1582SOL     OW 4773   3.226   4.336   0.888 -0.4498 -0.0445 -0.0840
 1582SOL    HW1 4774   3.228   4.426   0.855  4.9823  0.1945  0.0130
 1582SOL    HW2 4775   3.196   4.344   0.978 -1.5204  1.4073 -0.5342
 1583SOL     OW 4776   0.669   2.378   2.303 -0.1849  0.4030  0.4763
 1583SOL    HW1 4777   0.655   2.342   2.216  0.7981 -0.1049  0.5052
 1583SOL    HW2 4778   0.726   2.313   2.347 -1.3933  0.1913  1.8093
 1584SOL     OW 4779   2.721   3.103   2.048 -0.7928  0.1330 -0.5908
 1584SOL    HW1 4780   2.655   3.034   2.039 -0.0127 -0.4699 -2.0912
 1584SOL    HW2 4781   2.791   3.062   2.099 -1.2283  0.5232  0.3388
 1585SOL     OW 4782   3.727   1.295   1.204  0.4186 -0.2736 -0.0774
 1585SOL    HW1 4783   3.797   1.360   1.198  0.1476  0.0425  0.1614
 1585SOL    HW2 4784   3.673   1.325   1.277  0.5921 -1.0593  0.3910
 1586SOL     OW 4785   3.607   3.216   3.075 -0.0295  0.1133  0.0975
 1586SOL    HW1 4786   3.672   3.174   3.132 -0.3822  0.0622  0.4634
 1586SOL    HW2 4787   3.600   3.305   3.109  0.0516  0.1991 -0.1130
 1587SOL     OW 4788   0.688   2.333   1.560 -0.3921  0.0819  0.3296
 1587SOL    HW1 4789   0.764   2.278   1.578 -0.5731  0.2725  1.7423
 1587SOL    HW2 4790   0.657   2.302   1.474  1.3617  0.1291 -0.3771
 1588SOL     OW 4791   1.342   0.898   2.470  0.1845  0.1061 -0.2586
 1588SOL    HW1 4792   1.252   0.890   2.500  0.0505  0.8600 -0.4302
 1588SOL    HW2 4793   1.391   0.834   2.522 -0.2481  0.5481  0.7165
 1589SOL     OW 4794   0.099   3.681   0.818  0.4440 -0.2494  0.5153
 1589SOL    HW1 4795   0.125   3.716   0.903  4.4730 -0.5475 -0.3720
 1589SOL    HW2 4796   0.096   3.758   0.761  1.9891 -0.4253  0.1314
 1590SOL     OW 4797   0.407   3.679   0.599 -0.0260  0.2251 -0.3933
 1590SOL    HW1 4798   0.331   3.643   0.646 -0.0817  0.7476 -0.0737
 1590SOL    HW2 4799   0.426   3.614   0.531  0.6302 -1.0342  0.9234
 1591SOL     OW 4800   4.152   1.793   1.215  0.0021  0.2973  0.4494
 1591SOL    HW1 4801   4.208   1.738   1.159  0.5324 -0.1753  1.4152
 1591SOL    HW2 4802   4.213   1.838   1.273 -0.6363 -0.8282  2.0506
 1592SOL     OW 4803   3.606   0.980   1.330 -0.1814 -0.3407 -0.2026
 1592SOL    HW1 4804   3.629   0.968   1.422  0.4685 -0.1592 -0.3335
 1592SOL    HW2 4805   3.522   0.936   1.320  0.2433 -1.2843  0.2387
 1593SOL     OW 4806   1.986   4.093   1.659 -0.6030 -0.3581  0.0514
 1593SOL    HW1 4807   1.930   4.168   1.641  0.0982  0.0704 -0.3932
 1593SOL    HW2 4808   2.063   4.106   1.603 -0.1119 -0.9902  0.5572
 1594SOL     OW 4809   1.644   1.042   1.265 -0.4910 -0.0330 -0.6888
 1594SOL    HW1 4810   1.625   1.098   1.190  2.3618 -0.7274 -2.0812
 1594SOL    HW2 4811   1.621   0.954   1.236 -1.3346 -0.0821  0.0714
 1595SOL     OW 4812   4.064   3.277   0.405 -0.0958 -0.6543 -0.4085
 1595SOL    HW1 4813   4.060   3.373   0.405 -1.1621 -0.6795  0.2395
 1595SOL    HW2 4814   4.059   3.253   0.497 -0.1552 -1.3515 -0.5876
 1596SOL     OW 4815   4.061   1.821   0.244 -0.0007 -0.4188 -0.4525
 1596SOL    HW1 4816   4.111   1.855   0.169 -0.2463  0.5578 -0.1894
 1596SOL    HW2 4817   4.116   1.840   0.320 -0.7250  0.6175 -0.1665
 1597SOL     OW 4818   2.772   1.920   2.399  0.1037 -0.1702 -0.2685
 1597SOL    HW1 4819   2.693   1.953   2.441  0.6417  0.8120  0.0256
 1597SOL    HW2 4820   2.841   1.935   2.465  0.4634 -1.4301 -0.3368
 1598SOL     OW 4821   1.873   0.348   2.096 -0.6211 -0.4546 -0.3018
 1598SOL    HW1 4822   1.883   0.301   2.179 -1.8850 -0.7233 -0.2789
 1598SOL    HW2 4823   1.936   0.308   2.037  1.6532  0.9880  1.0234
 1599SOL     OW 4824   3.005   4.187   0.826 -0.4299  0.9397 -0.1832
 1599SOL    HW1 4825   3.088   4.227   0.851 -0.5155  0.7998  0.3333
 1599SOL    HW2 4826   2.995   4.113   0.886 -1.7337  1.9404  0.9110
 1600SOL     OW 4827   1.120   1.220   0.501  0.0419  0.0430  0.3764
 1600SOL    HW1 4828   1.068   1.265   0.433 -0.2162 -0.4777  0.2289
 1600SOL    HW2 4829   1.182   1.167   0.452  1.0296  1.0094  0.5507
 1601SOL     OW 4830   3.335   1.749   1.026 -0.0284  0.2093  0.3048
 1601SOL    HW1 4831   3.407   1.783   1.080  2.0972 -3.4229  0.0655
 1601SOL    HW2 4832   3.372   1.739   0.939 -0.9824 -1.1483  0.0105
 1602SOL     OW 4833   0.812   0.619   0.329 -0.0994 -0.2316  0.2414
 1602SOL    HW1 4834   0.745   0.657   0.273  0.6145 -1.1726 -1.3245
 1602SOL    HW2 4835   0.764   0.574   0.398 -1.0243  0.5167  0.0965
 1603SOL     OW 4836   1.614   3.923   0.044  0.0697 -0.0870 -0.6114
 1603SOL    HW1 4837   1.574   3.959   0.124 -0.9614 -0.0541 -1.1247
 1603SOL    HW2 4838   1.580   3.834   0.038  0.1087 -0.0765 -1.0313
 1604SOL     OW 4839   0.468   0.706   1.235  0.3241 -0.1039 -0.1009
 1604SOL    HW1 4840   0.430   0.619   1.235 -2.2327  0.8781  1.7826
 1604SOL    HW2 4841   0.503   0.718   1.323  2.1954  0.2356 -0.8270
 1605SOL     OW 4842   3.139   1.712   0.688 -0.3175  0.0951  0.2566
 1605SOL    HW1 4843   3.227   1.725   0.722 -0.2469  0.8581 -0.1826
 1605SOL    HW2 4844   3.124   1.618   0.692  0.5187 -0.0364  0.3266
 1606SOL     OW 4845   1.090   1.503   2.504  0.0337  0.2789 -0.1931
 1606SOL    HW1 4846   1.113   1.571   2.567  0.1016  1.3377 -1.3053
 1606SOL    HW2 4847   1.045   1.551   2.434  0.8426 -0.6907 -1.4085
 1607SOL     OW 4848   0.292   0.354   2.253 -0.3005  0.8567  0.1881
 1607SOL    HW1 4849   0.379   0.357   2.292 -0.4577  0.4905  0.5861
 1607SOL    HW2 4850   0.259   0.267   2.276 -1.4314  1.5964  1.5447
 1608SOL     OW 4851   3.532   0.393   2.722  0.3844 -0.2255  0.5066
 1608SOL    HW1 4852   3.483   0.470   2.694 -1.5309 -1.8772 -1.0532
 1608SOL    HW2 4853   3.512   0.383   2.815 -0.9443  0.0819  0.2692
 1609SOL     OW 4854   3.165   3.020   0.429 -0.1981  0.2821 -0.4339
 1609SOL    HW1 4855   3.256   3.042   0.408 -0.7015  1.9212 -1.0821
 1609SOL    HW2 4856   3.139   3.086   0.493 -0.9711 -0.0767 -0.3693
 1610SOL     OW 4857   3.859   4.205   1.828 -0.1811  0.2992  0.4357
 1610SOL    HW1 4858   3.945   4.187   1.867 -0.0209 -0.7395 -0.3471
 1610SOL    HW2 4859   3.819   4.269   1.887  0.4051 -0.5445  1.7906
 1611SOL     OW 4860   3.363   3.377   0.870  0.4830  0.3508  0.2688
 1611SOL    HW1 4861   3.341   3.321   0.944  0.1886 -1.0954 -0.8770
 1611SOL    HW2 4862   3.280   3.413   0.841  0.3544 -0.4548 -0.4053
 1612SOL     OW 4863   0.494   4.031   0.949  0.4056 -0.2310  0.2902
 1612SOL    HW1 4864   0.537   3.950   0.977  0.6680 -0.3621 -0.4701
 1612SOL    HW2 4865   0.479   4.079   1.030  1.3947 -0.4797  0.6390
 1613SOL     OW 4866   1.466   2.302   2.842  1.1183 -0.4333  0.1371
 1613SOL    HW1 4867   1.495   2.393   2.846  0.3460 -0.2135  1.4058
 1613SOL    HW2 4868   1.391   2.303   2.783  0.5461 -0.0548  0.8461
 1614SOL     OW 4869   1.707   0.487   2.547 -0.0042 -0.4479 -0.8128
 1614SOL    HW1 4870   1.701   0.576   2.515 -0.7390 -0.0251  0.4434
 1614SOL    HW2 4871   1.801   0.474   2.564  0.1323 -0.0128 -1.2079
 1615SOL     OW 4872   2.593   3.850   2.825  0.4752  0.3775 -0.8161
 1615SOL    HW1 4873   2.668   3.891   2.868  1.6477 -1.9281 -0.4645
 1615SOL    HW2 4874   2.535   3.824   2.896  0.4030  0.2345 -0.9251
 1616SOL     OW 4875   0.856   3.311   0.235 -0.0897 -0.2237  0.0279
 1616SOL    HW1 4876   0.806   3.389   0.260 -2.1285 -1.2818 -0.4985
 1616SOL    HW2 4877   0.796   3.261   0.179  0.7526 -2.6372  1.1375
 1617SOL     OW 4878   1.593   0.343   2.137 -0.0119  0.5054  0.1977
 1617SOL    HW1 4879   1.571   0.410   2.201  2.2645  0.5908  0.9936
 1617SOL    HW2 4880   1.680   0.368   2.105 -0.0957 -0.8147 -1.2021
 1618SOL     OW 4881   1.471   2.864   2.822  0.3080  0.4878  0.0658
 1618SOL    HW1 4882   1.434   2.866   2.734  0.4352  0.4992  0.0137
 1618SOL    HW2 4883   1.565   2.873   2.809  0.2355  1.8072  0.2746
 1619SOL     OW 4884   0.093   2.751   2.510  0.5376 -0.0697 -0.0279
 1619SOL    HW1 4885   0.100   2.788   2.422 -1.0027  1.5368  0.4516
 1619SOL    HW2 4886   0.114   2.658   2.500 -1.6319 -0.4014 -2.4901
 1620SOL     OW 4887   0.093   0.435   2.606  0.3919 -0.4253 -0.1442
 1620SOL    HW1 4888   0.061   0.463   2.521 -0.6534  0.8994  0.6495
 1620SOL    HW2 4889   0.056   0.347   2.618 -0.5430 -0.0830 -0.4913
 1621SOL     OW 4890   3.546   3.852   2.993 -0.1832 -0.1722 -0.0374
 1621SOL    HW1 4891   3.461   3.823   3.027 -0.3630 -0.3799 -0.6286
 1621SOL    HW2 4892   3.596   3.771   2.983  0.5607  0.0648  1.5038
 1622SOL     OW 4893   3.242   0.657   1.211 -0.2612  0.0050  0.0970
 1622SOL    HW1 4894   3.324   0.654   1.260 -0.3839 -0.7960  0.2671
 1622SOL    HW2 4895   3.226   0.567   1.185  0.5384  0.5583 -2.6799
 1623SOL     OW 4896   3.026   2.586   0.957 -0.3207 -0.4492  0.1111
 1623SOL    HW1 4897   3.091   2.580   0.887  0.7379  0.1219  1.0180
 1623SOL    HW2 4898   3.033   2.503   1.004 -0.6182 -0.5950 -0.0982
 1624SOL     OW 4899   0.759   2.625   2.518 -0.1358 -0.2732 -0.0479
 1624SOL    HW1 4900   0.724   2.537   2.505 -0.2547 -0.1603 -0.5061
 1624SOL    HW2 4901   0.820   2.616   2.592  0.4783 -0.9184 -0.6122
 1625SOL     OW 4902   4.161   2.829   1.747 -0.0253  0.4360 -0.7261
 1625SOL    HW1 4903   4.178   2.871   1.831  2.3024 -2.7285  0.6372
 1625SOL    HW2 4904   4.226   2.868   1.687  1.0119 -0.0177  0.0683
 1626SOL     OW 4905   1.014   4.366   2.512  0.3735  0.1581 -0.3013
 1626SOL    HW1 4906   0.974   4.304   2.572 -1.1364  1.1074 -0.2680
 1626SOL    HW2 4907   0.951   4.375   2.441  1.3761  0.3200 -1.2031
 1627SOL     OW 4908   2.643   1.121   0.267 -0.6233 -0.2529 -0.4225
 1627SOL    HW1 4909   2.694   1.197   0.292 -0.3789 -0.4943 -0.1787
 1627SOL    HW2 4910   2.708   1.054   0.245 -0.8279 -0.6499  0.1613
 1628SOL     OW 4911   3.146   1.445   0.215  0.1002  0.3645  0.2123
 1628SOL    HW1 4912   3.112   1.418   0.300 -1.1576  1.2316  0.0154
 1628SOL    HW2 4913   3.187   1.367   0.180  3.9072  0.7703  3.0617
 1629SOL     OW 4914   0.000   0.630   2.734  0.1634 -0.0005  0.6914
 1629SOL    HW1 4915   0.044   0.549   2.709 -0.8490 -0.5294  0.5972
 1629SOL    HW2 4916  -0.093   0.608   2.735 -0.0310  0.7787  2.0828
 1630SOL     OW 4917   1.000   2.495   0.902  0.4695  0.0899  0.3223
 1630SOL    HW1 4918   1.050   2.460   0.976 -0.2664 -2.8852 -0.4185
 1630SOL    HW2 4919   0.924   2.436   0.895 -0.1040  0.9886 -2.0766
 1631SOL     OW 4920   1.875   3.027   2.971  0.8332 -0.2450  0.7218
 1631SOL    HW1 4921   1.933   2.979   2.913 -0.4416 -0.4796 -0.4219
 1631SOL    HW2 4922   1.838   2.960   3.029 -1.8184 -1.0165 -1.6059
 1632SOL     OW 4923   2.172   1.977   1.667  0.0688 -0.0186  0.1497
 1632SOL    HW1 4924   2.238   2.036   1.704  0.1809 -0.8928  1.4039
 1632SOL    HW2 4925   2.096   2.034   1.654  0.5549  0.6644  0.1933
 1633SOL     OW 4926   3.428   2.849   2.458  0.1074 -0.0581  1.2553
 1633SOL    HW1 4927   3.451   2.780   2.396 -1.2250  1.2025 -0.7579
 1633SOL    HW2 4928   3.492   2.840   2.529  2.5718 -0.7491 -0.9172
 1634SOL     OW 4929   3.717   0.587   1.810 -0.5291 -0.1869  0.0429
 1634SOL    HW1 4930   3.809   0.599   1.835 -0.9337 -0.3701  1.7361
 1634SOL    HW2 4931   3.686   0.518   1.868 -1.8355  0.1228 -0.2703
 1635SOL     OW 4932   0.317   2.008   0.958 -0.3768  0.2750  0.1297
 1635SOL    HW1 4933   0.235   2.008   0.908  0.7806  0.7512 -1.9229
 1635SOL    HW2 4934   0.385   1.996   0.891  1.2111 -0.6090  1.8206
 1636SOL     OW 4935   1.291   2.005   2.911 -0.5365 -0.1022  0.4840
 1636SOL    HW1 4936   1.282   1.928   2.968 -0.2507 -0.7812 -0.3726
 1636SOL    HW2 4937   1.262   2.078   2.966  0.1007 -0.6860  1.6339
 1637SOL     OW 4938   1.207   2.691   1.753 -0.2663 -0.4532  0.4444
 1637SOL    HW1 4939   1.274   2.623   1.761 -0.7608 -0.9757  0.2626
 1637SOL    HW2 4940   1.244   2.767   1.797 -0.5935 -1.4980  2.6859
 1638SOL     OW 4941   3.320   0.519   2.603 -0.1726 -0.4068  0.5288
 1638SOL    HW1 4942   3.239   0.570   2.600  0.1220  0.2489  2.4085
 1638SOL    HW2 4943   3.375   0.556   2.534 -0.3058  1.2543  1.2675
 1639SOL     OW 4944   1.825   2.829   0.223  0.3343 -0.1524  0.2755
 1639SOL    HW1 4945   1.812   2.850   0.130  0.8174 -0.3155  0.1667
 1639SOL    HW2 4946   1.874   2.904   0.257 -0.5731  0.3101  0.6072
 1640SOL     OW 4947   0.294   2.870   0.697  0.3986  0.0166  0.0057
 1640SOL    HW1 4948   0.388   2.872   0.676  0.3485  0.0791 -0.2157
 1640SOL    HW2 4949   0.283   2.938   0.764  0.5304 -0.0690  0.1150
 1641SOL     OW 4950   0.281   0.715   1.722 -1.1638 -0.2927  0.1119
 1641SOL    HW1 4951   0.202   0.755   1.685 -1.2718  0.4399  1.0839
 1641SOL    HW2 4952   0.353   0.749   1.669 -1.3132  0.7384  0.5407
 1642SOL     OW 4953   2.489   1.350   2.470  0.4965  0.4948 -0.3254
 1642SOL    HW1 4954   2.502   1.256   2.456 -0.4529  0.0546  1.4378
 1642SOL    HW2 4955   2.557   1.391   2.417  0.6400 -1.1528 -1.5125
 1643SOL     OW 4956   0.900   0.239   2.892 -0.4289  0.1658 -0.1723
 1643SOL    HW1 4957   0.935   0.151   2.879 -1.0115  0.0172 -0.8468
 1643SOL    HW2 4958   0.973   0.290   2.926 -0.2757 -0.7465  0.9269
 1644SOL     OW 4959   0.842   1.450   0.152 -0.3775 -0.3261  0.4410
 1644SOL    HW1 4960   0.791   1.515   0.103 -0.0680  0.7150  1.4555
 1644SOL    HW2 4961   0.785   1.425   0.225  0.5854  0.9985  1.7045
 1645SOL     OW 4962   3.060   2.077   1.510 -0.3563 -0.4967  0.0962
 1645SOL    HW1 4963   3.017   1.992   1.515  0.6878 -1.0697 -0.3448
 1645SOL    HW2 4964   3.150   2.057   1.484 -0.6642  0.9066 -2.3073
 1646SOL     OW 4965   0.006   4.302   2.300 -0.5484 -0.7189  0.0563
 1646SOL    HW1 4966   0.053   4.375   2.258 -0.3028 -1.0131 -0.1904
 1646SOL    HW2 4967   0.023   4.228   2.242 -0.2678 -1.1186  0.6440
 1647SOL     OW 4968   3.799   1.153   2.265  0.2380  0.0977  0.1212
 1647SOL    HW1 4969   3.786   1.248   2.271 -0.4654 -0.0387  0.9733
 1647SOL    HW2 4970   3.710   1.117   2.257  0.4972 -0.4913 -0.1535
 1648SOL     OW 4971   3.231   3.440   2.451 -0.3868  0.5658  0.3178
 1648SOL    HW1 4972   3.297   3.483   2.506  0.1707  0.3586 -0.1750
 1648SOL    HW2 4973   3.279   3.412   2.373 -0.8203 -0.6104  0.4529
 1649SOL     OW 4974   0.031   0.171   2.668 -0.3399 -0.4387  0.6514
 1649SOL    HW1 4975  -0.041   0.172   2.731  0.1268 -1.3922  1.2126
 1649SOL    HW2 4976   0.070   0.084   2.677  1.8085  0.5267  1.3990
 1650SOL     OW 4977   4.076   2.964   0.069  0.1502  0.5192 -0.1950
 1650SOL    HW1 4978   4.168   2.944   0.085 -0.2869 -0.1824  1.6330
 1650SOL    HW2 4979   4.034   2.958   0.155 -2.2857 -2.9097 -1.3630
 1651SOL     OW 4980   3.711   2.347   2.217  0.6094  0.2501  0.0657
 1651SOL    HW1 4981   3.704   2.409   2.290 -0.5068 -2.0431  2.0712
 1651SOL    HW2 4982   3.620   2.327   2.194  0.9322 -1.0825 -0.1108
 1652SOL     OW 4983   3.652   1.866   2.946  0.4002  0.1972 -0.5173
 1652SOL    HW1 4984   3.670   1.841   3.037  1.2430  0.7803 -0.5120
 1652SOL    HW2 4985   3.630   1.783   2.903  1.0607 -0.2474 -0.0207
 1653SOL     OW 4986   4.205   1.707   2.247 -0.2285  0.0457  0.0964
 1653SOL    HW1 4987   4.214   1.784   2.303  0.5617  1.0703 -1.3701
 1653SOL    HW2 4988   4.111   1.701   2.230 -0.2097  1.3083 -0.5823
 1654SOL     OW 4989   2.255   1.112   0.612 -0.2768 -0.3728  0.0606
 1654SOL    HW1 4990   2.166   1.117   0.578  0.2978  2.5711 -1.2685
 1654SOL    HW2 4991   2.311   1.103   0.534  0.7641  1.3460  0.5556
 1655SOL     OW 4992   1.442   3.746   1.093 -0.8279  0.4176 -0.3029
 1655SOL    HW1 4993   1.431   3.832   1.054  0.8008 -0.7190 -3.6908
 1655SOL    HW2 4994   1.390   3.688   1.037 -1.3522 -0.9338  1.4914
 1656SOL     OW 4995   1.423   2.618   2.524 -0.1239 -0.3634 -0.1687
 1656SOL    HW1 4996   1.330   2.600   2.514 -0.2498  0.6547 -0.9182
 1656SOL    HW2 4997   1.432   2.712   2.511  1.1995 -0.6374 -1.7368
 1657SOL     OW 4998   0.982   0.923   0.629  0.4619 -0.3445 -0.0947
 1657SOL    HW1 4999   0.933   1.000   0.602 -0.4620 -0.2626  1.6525
 1657SOL    HW2 5000   0.969   0.860   0.558  3.2646  1.8062 -2.7639
 1658SOL     OW 5001   2.212   0.864   0.290  0.3958 -0.1026 -0.2811
 1658SOL    HW1 5002   2.269   0.814   0.232 -1.0978  0.4008 -2.3401
 1658SOL    HW2 5003   2.208   0.951   0.249 -1.9371 -0.1847 -0.3697
 1659SOL     OW 5004   0.370   2.514   1.128  0.1917 -0.0461  0.0481
 1659SOL    HW1 5005   0.350   2.441   1.186  0.7217  1.1326  1.7931
 1659SOL    HW2 5006   0.465   2.519   1.126  0.3023  2.7746  3.0325
 1660SOL     OW 5007   0.100   0.617   0.553  0.9284 -0.5582  0.4566
 1660SOL    HW1 5008   0.107   0.708   0.582  1.1066 -0.3955 -0.0817
 1660SOL    HW2 5009   0.094   0.566   0.634  0.5992 -0.0496  0.7551
 1661SOL     OW 5010   4.318   0.166   0.142 -0.0070 -0.2998  0.3534
 1661SOL    HW1 5011   4.324   0.130   0.231  0.2086 -0.6930  0.1836
 1661SOL    HW2 5012   4.283   0.095   0.089 -2.3487  0.6484  0.5278
 1662SOL     OW 5013   2.202   2.918   1.029  0.0589  0.7723  0.3217
 1662SOL    HW1 5014   2.146   2.855   1.075  0.3963 -0.1858 -0.5430
 1662SOL    HW2 5015   2.275   2.933   1.088  0.2791 -0.1269  0.2942
 1663SOL     OW 5016   1.815   0.751   2.441  0.2630 -0.0042  0.4075
 1663SOL    HW1 5017   1.890   0.714   2.394 -0.1096 -0.2892  0.0444
 1663SOL    HW2 5018   1.836   0.844   2.448 -0.4579  0.3851 -1.8362
 1664SOL     OW 5019   1.906   0.283   1.214 -0.5977 -0.4225 -0.1642
 1664SOL    HW1 5020   1.853   0.216   1.171  0.9978 -1.5606 -0.4703
 1664SOL    HW2 5021   1.925   0.347   1.145 -1.5034 -0.0389 -0.0637
 1665SOL     OW 5022   3.060   0.925   0.057  0.0555 -0.1636  1.6139
 1665SOL    HW1 5023   3.148   0.918   0.094  0.0673  0.9485  1.8353
 1665SOL    HW2 5024   3.002   0.887   0.123  0.5594 -3.5459  0.3166
 1666SOL     OW 5025   3.295   0.872   0.161 -0.3356 -0.0774 -0.1720
 1666SOL    HW1 5026   3.336   0.787   0.174 -0.7714 -0.2793 -0.1166
 1666SOL    HW2 5027   3.320   0.922   0.239  0.9258  0.2581 -0.7588
 1667SOL     OW 5028   1.603   1.673   0.987 -0.2578  0.5185 -0.2825
 1667SOL    HW1 5029   1.534   1.713   1.039 -0.3761 -0.9028  0.7134
 1667SOL    HW2 5030   1.580   1.693   0.896 -1.0122  1.5285  0.1194
 1668SOL     OW 5031   0.254   3.672   3.240  0.0336  0.0447 -0.1064
 1668SOL    HW1 5032   0.317   3.629   3.182  0.5359  0.4291  0.1454
 1668SOL    HW2 5033   0.168   3.650   3.203  0.2193 -1.9346  0.5415
 1669SOL     OW 5034   0.425   2.561   2.853  0.6618 -0.2756  0.0379
 1669SOL    HW1 5035   0.333   2.537   2.844  0.6643 -0.9127  1.4069
 1669SOL    HW2 5036   0.471   2.502   2.793  0.0138  1.9042 -2.8086
 1670SOL     OW 5037   0.471   0.729   3.203  0.1501 -0.1897 -0.0774
 1670SOL    HW1 5038   0.545   0.670   3.213 -0.8211 -1.0623  2.7474
 1670SOL    HW2 5039   0.398   0.673   3.176 -0.1089  0.2245 -0.2649
 1671SOL     OW 5040   3.356   4.288   2.955  0.5951 -0.0247 -0.0197
 1671SOL    HW1 5041   3.406   4.303   2.875 -0.6618  3.2203 -0.3293
 1671SOL    HW2 5042   3.265   4.300   2.930  0.2294  2.4448  2.0087
 1672SOL     OW 5043   0.092   2.980   1.087 -0.4398  0.3732  0.1576
 1672SOL    HW1 5044   0.085   2.970   0.992  3.2825  0.2748 -0.2787
 1672SOL    HW2 5045   0.125   2.896   1.118 -0.3749  0.8132  1.3470
 1673SOL     OW 5046   1.501   4.227   1.021 -0.6919  0.3154 -0.3978
 1673SOL    HW1 5047   1.488   4.302   0.963 -2.3641  0.5676  0.2594
 1673SOL    HW2 5048   1.465   4.254   1.105  0.3528 -0.5814  0.3757
 1674SOL     OW 5049   4.110   3.493   2.145 -0.5891  0.2923  0.1863
 1674SOL    HW1 5050   4.075   3.488   2.056 -1.5184  0.3732  0.5401
 1674SOL    HW2 5051   4.193   3.541   2.135  0.9231 -2.3220 -1.0788
 1675SOL     OW 5052   2.167   0.129   2.901 -0.1587  0.2264  0.1053
 1675SOL    HW1 5053   2.100   0.163   2.959  1.3874  1.6930  1.1384
 1675SOL    HW2 5054   2.198   0.049   2.943  0.4939  0.9308  1.0056
 1676SOL     OW 5055   2.891   0.462   1.291  0.0844  0.1381 -0.8045
 1676SOL    HW1 5056   2.881   0.498   1.202 -0.9718 -0.3869 -0.9158
 1676SOL    HW2 5057   2.818   0.401   1.300 -1.2006  1.8660  1.2670
 1677SOL     OW 5058   2.350   2.961   0.131 -0.2351  0.2929  0.5103
 1677SOL    HW1 5059   2.268   3.004   0.108  0.0285  1.0167  0.9169
 1677SOL    HW2 5060   2.416   3.029   0.124  0.7228 -0.7626 -2.0176
 1678SOL     OW 5061   3.910   0.042   0.324 -0.0296  0.4960  0.1425
 1678SOL    HW1 5062   3.953  -0.025   0.271  0.4342  1.3248 -0.5532
 1678SOL    HW2 5063   3.940   0.024   0.413  0.7339  0.2713 -0.1502
 1679SOL     OW 5064   1.181   0.562   0.199  0.1632  0.4391 -0.1068
 1679SOL    HW1 5065   1.196   0.573   0.105  0.7314  0.3948 -0.0268
 1679SOL    HW2 5066   1.246   0.497   0.226  0.4348  0.9240  0.4380
 1680SOL     OW 5067   1.146   1.244   1.917  0.4774  0.1307 -0.6223
 1680SOL    HW1 5068   1.225   1.193   1.934 -0.6223 -1.3390  0.2333
 1680SOL    HW2 5069   1.089   1.185   1.868 -1.5428 -0.1638  1.8912
 1681SOL     OW 5070   0.522   1.888   3.090  0.2677 -0.1555 -0.2450
 1681SOL    HW1 5071   0.472   1.937   3.024 -2.0779  0.6697  1.9834
 1681SOL    HW2 5072   0.584   1.952   3.125 -0.4113  0.2638  0.2366
 1682SOL     OW 5073   1.700   0.142   1.652  0.1043  0.7816  0.6254
 1682SOL    HW1 5074   1.647   0.211   1.612  0.1559  0.4943  0.0367
 1682SOL    HW2 5075   1.637   0.081   1.688  0.0604  1.2713  1.4018
 1683SOL     OW 5076   0.364   0.951   2.514  1.3756  0.4279 -0.1176
 1683SOL    HW1 5077   0.331   0.932   2.602 -0.2604  0.2060 -0.7337
 1683SOL    HW2 5078   0.442   0.896   2.505 -0.1185 -1.8598  0.1387
 1684SOL     OW 5079   1.326   3.141   3.282 -0.1615 -0.3569  0.6599
 1684SOL    HW1 5080   1.254   3.148   3.344  0.0684 -1.9342  1.1437
 1684SOL    HW2 5081   1.286   3.108   3.202 -0.8519  3.6017 -0.8791
 1685SOL     OW 5082   3.450   0.565   3.247  0.2843  0.3976 -0.0563
 1685SOL    HW1 5083   3.423   0.622   3.319  0.5905 -0.0377  0.4054
 1685SOL    HW2 5084   3.458   0.479   3.286 -0.0393  0.0551 -0.7223
 1686SOL     OW 5085   3.147   3.049   3.085 -0.0638  0.3585  0.2439
 1686SOL    HW1 5086   3.170   2.957   3.068 -1.3772 -0.4999  2.5530
 1686SOL    HW2 5087   3.230   3.096   3.074  1.0631 -1.3964  0.6739
 1687SOL     OW 5088   0.039   1.810   1.042  0.2872 -0.0067 -0.4293
 1687SOL    HW1 5089   0.034   1.724   1.083  0.2989 -0.0358 -0.4887
 1687SOL    HW2 5090   0.068   1.869   1.112  2.5376 -0.4302 -0.9236
 1688SOL     OW 5091   1.004   0.878   2.278 -0.1980  0.3291  0.0864
 1688SOL    HW1 5092   1.081   0.822   2.265 -1.3557 -1.3928  0.3798
 1688SOL    HW2 5093   0.984   0.913   2.192 -0.2678 -0.8318 -0.3796
 1689SOL     OW 5094   2.648   1.562   1.427  0.2418  0.2825 -0.7348
 1689SOL    HW1 5095   2.565   1.606   1.411  0.1602 -0.0982 -1.3561
 1689SOL    HW2 5096   2.636   1.473   1.395  0.0402 -0.5612  1.5453
 1690SOL     OW 5097   3.385   2.554   1.451  0.1744  0.2958 -0.2442
 1690SOL    HW1 5098   3.386   2.648   1.466 -0.0301  0.2281  0.1747
 1690SOL    HW2 5099   3.471   2.536   1.411  0.9594  0.3937  1.3088
 1691SOL     OW 5100   4.433   1.527   0.374  0.2462 -0.0428 -0.5174
 1691SOL    HW1 5101   4.477   1.543   0.290  0.8783 -2.2282 -0.6614
 1691SOL    HW2 5102   4.504   1.529   0.438 -0.3181  2.2651  0.1298
 1692SOL     OW 5103   0.737   3.500   1.730  0.2606 -0.5041  0.1883
 1692SOL    HW1 5104   0.713   3.592   1.718  0.9048 -0.2639  0.6114
 1692SOL    HW2 5105   0.666   3.463   1.782 -0.7357 -0.6362 -1.2378
 1693SOL     OW 5106   4.293   3.712   1.443 -0.1587  0.2556  0.1164
 1693SOL    HW1 5107   4.357   3.717   1.513 -0.6483 -2.4143  0.8754
 1693SOL    HW2 5108   4.339   3.669   1.371  0.0274  2.0169 -0.8688
 1694SOL     OW 5109   1.696   1.353   0.681 -0.4547 -0.1622 -0.3818
 1694SOL    HW1 5110   1.654   1.368   0.765  0.8206  0.8456  0.1091
 1694SOL    HW2 5111   1.751   1.276   0.694  0.7051  0.7235  0.1084
 1695SOL     OW 5112   4.432   2.407   2.684 -0.3750 -0.0131 -0.1822
 1695SOL    HW1 5113   4.510   2.382   2.635 -0.4060 -0.1152 -0.1793
 1695SOL    HW2 5114   4.370   2.435   2.616  0.8975  3.6985 -0.0585
 1696SOL     OW 5115   0.941   0.105   1.290  0.3731 -0.1400 -0.9229
 1696SOL    HW1 5116   0.849   0.128   1.304  0.3514 -0.3347 -0.7479
 1696SOL    HW2 5117   0.989   0.160   1.351  0.3579 -0.1937 -0.8627
 1697SOL     OW 5118   3.116   3.944   2.048  0.0362 -0.2318  0.9496
 1697SOL    HW1 5119   3.089   3.853   2.044  2.1667 -0.9199  1.1409
 1697SOL    HW2 5120   3.211   3.942   2.036 -0.0990  2.1726 -1.5691
 1698SOL     OW 5121   2.577   3.766   2.574  0.0213 -1.0735 -0.1211
 1698SOL    HW1 5122   2.593   3.767   2.668  1.9597  1.7887 -0.3484
 1698SOL    HW2 5123   2.622   3.687   2.543  0.8768 -1.1263  1.1738
 1699SOL     OW 5124   1.623   2.707   0.011  0.1285 -0.3328  0.3462
 1699SOL    HW1 5125   1.602   2.705  -0.083  0.1259 -0.0115  0.3368
 1699SOL    HW2 5126   1.574   2.782   0.044 -1.1490 -1.3782  0.9190
 1700SOL     OW 5127   0.492   1.883   2.324  0.6259 -0.0363 -0.4605
 1700SOL    HW1 5128   0.427   1.817   2.301 -0.1748  0.4085  0.4744
 1700SOL    HW2 5129   0.567   1.863   2.267  0.6634 -2.1420  0.2336
 1701SOL     OW 5130   3.481   3.836   2.656  0.3223 -0.1857 -0.1654
 1701SOL    HW1 5131   3.437   3.870   2.734  0.8998  0.4597 -0.1182
 1701SOL    HW2 5132   3.452   3.893   2.585 -0.2148 -0.7824 -0.4284
 1702SOL     OW 5133   3.303   3.343   0.454  0.5323 -0.4034  0.6026
 1702SOL    HW1 5134   3.301   3.333   0.359  1.7980  1.1769  0.3583
 1702SOL    HW2 5135   3.240   3.279   0.487  0.5859 -1.4657 -1.2487
 1703SOL     OW 5136   2.582   4.265   0.913 -1.1531  0.5462 -0.4742
 1703SOL    HW1 5137   2.597   4.337   0.851  1.9061  1.7438  1.4292
 1703SOL    HW2 5138   2.625   4.189   0.872 -0.1814  1.0379 -0.3931
 1704SOL     OW 5139   2.257   3.203   2.527 -0.1075  0.0572 -0.2531
 1704SOL    HW1 5140   2.260   3.259   2.604  1.6128 -0.7000  0.2790
 1704SOL    HW2 5141   2.233   3.262   2.455 -0.9457  0.9258  0.7137
 1705SOL     OW 5142   0.446   4.311   0.739 -0.0856  0.2343  0.9582
 1705SOL    HW1 5143   0.524   4.272   0.781  1.0324 -0.9935 -2.0002
 1705SOL    HW2 5144   0.395   4.236   0.710 -0.1979  0.9627 -0.8539
 1706SOL     OW 5145   3.356   4.031   1.016  0.4126 -0.3276  0.2148
 1706SOL    HW1 5146   3.298   3.955   1.019  2.5342 -2.0439  0.6918
 1706SOL    HW2 5147   3.365   4.059   1.107  1.9224 -1.4451  0.4580
 1707SOL     OW 5148   0.303   3.785   1.425 -0.3696 -0.0061 -0.0106
 1707SOL    HW1 5149   0.216   3.755   1.450  1.1075 -2.2891  2.9518
 1707SOL    HW2 5150   0.353   3.704   1.409  0.9639  1.2435 -2.9636
 1708SOL     OW 5151   2.147   0.461   0.328  0.3037  0.9021 -0.2713
 1708SOL    HW1 5152   2.201   0.528   0.287 -0.5401  0.1599 -2.7390
 1708SOL    HW2 5153   2.199   0.381   0.322 -1.3382 -0.0959 -3.7901
 1709SOL     OW 5154   0.854   1.211   1.592 -0.3173 -0.1925 -0.6981
 1709SOL    HW1 5155   0.875   1.154   1.518  2.1837  0.6439 -0.7047
 1709SOL    HW2 5156   0.845   1.151   1.666  0.8937 -0.7424 -0.9760
 1710SOL     OW 5157   0.674   3.624   0.705  0.1777 -0.2092 -0.3169
 1710SOL    HW1 5158   0.631   3.692   0.653  1.1849  0.2653 -0.5432
 1710SOL    HW2 5159   0.617   3.547   0.695 -2.0647  1.0726  1.5519
 1711SOL     OW 5160   1.391   1.163   0.003 -0.1947  0.5496 -0.1644
 1711SOL    HW1 5161   1.339   1.208   0.069  0.2634 -0.3954  0.8672
 1711SOL    HW2 5162   1.464   1.125   0.051  0.4517  0.3106 -1.3081
 1712SOL     OW 5163   2.247   1.711   1.679 -0.4464 -0.4158 -0.0602
 1712SOL    HW1 5164   2.231   1.802   1.706 -2.6607 -0.2971 -1.5045
 1712SOL    HW2 5165   2.172   1.689   1.623  0.6499 -2.7466 -0.7396
 1713SOL     OW 5166   3.381   2.321   1.763  0.3177 -0.0981  0.1038
 1713SOL    HW1 5167   3.453   2.372   1.800 -0.9637  2.2818 -0.4999
 1713SOL    HW2 5168   3.338   2.380   1.702 -0.9307 -2.1354 -1.1126
 1714SOL     OW 5169   3.386   3.160   1.071  0.1747  0.1916 -0.1315
 1714SOL    HW1 5170   3.471   3.155   1.027 -0.4416 -1.4527 -1.2204
 1714SOL    HW2 5171   3.400   3.120   1.156  0.2613 -1.1347 -0.7448
 1715SOL     OW 5172   4.164   0.685   1.537  0.2637  0.2045 -0.9470
 1715SOL    HW1 5173   4.191   0.706   1.447  1.7843  0.8963 -0.3613
 1715SOL    HW2 5174   4.191   0.761   1.588 -1.7505  0.3865 -0.0793
 1716SOL     OW 5175   4.043   3.717   2.616 -0.1464  0.4073 -0.3173
 1716SOL    HW1 5176   3.981   3.781   2.581 -2.0141 -1.3567 -0.4850
 1716SOL    HW2 5177   4.077   3.672   2.539 -0.1634  0.0886 -0.1438
 1717SOL     OW 5178   3.156   3.225   2.092  0.1039  0.1380  1.1857
 1717SOL    HW1 5179   3.159   3.131   2.077  0.4096 -0.6167  4.9686
 1717SOL    HW2 5180   3.227   3.260   2.038 -0.8732 -1.5157 -1.3544
 1718SOL     OW 5181   3.817   1.320   0.844  0.3077  0.0739 -0.2611
 1718SOL    HW1 5182   3.768   1.243   0.814  1.0158 -0.7477  0.5955
 1718SOL    HW2 5183   3.897   1.319   0.792  1.1128 -0.8156  0.9287
 1719SOL     OW 5184   0.519   2.303   0.434 -0.2276 -0.2667  0.3107
 1719SOL    HW1 5185   0.516   2.392   0.396  0.8999 -0.0526  0.6898
 1719SOL    HW2 5186   0.427   2.279   0.446 -0.5989  1.9021  2.6379
 1720SOL     OW 5187   1.051   4.244   1.235  0.0898  0.6737  0.8387
 1720SOL    HW1 5188   0.993   4.176   1.269 -1.2226  1.7471  0.8480
 1720SOL    HW2 5189   1.001   4.325   1.244  1.1023  1.4772 -0.3564
 1721SOL     OW 5190   1.674   1.006   0.387 -0.1350  0.1285  0.7727
 1721SOL    HW1 5191   1.590   0.960   0.390 -0.5688  0.9146  0.9912
 1721SOL    HW2 5192   1.651   1.098   0.391  0.7436  0.3608  0.7586
 1722SOL     OW 5193   2.325   2.509   1.349  0.4774  0.3461 -0.5873
 1722SOL    HW1 5194   2.331   2.480   1.258  0.6579  0.8649 -0.7411
 1722SOL    HW2 5195   2.342   2.429   1.400 -2.1387 -0.5604 -0.9516
 1723SOL     OW 5196   0.042   1.263   0.380 -0.0358 -0.2556  0.3119
 1723SOL    HW1 5197   0.006   1.351   0.391 -1.1431 -0.6569  0.0267
 1723SOL    HW2 5198  -0.028   1.204   0.409  0.0970 -1.0822 -0.9367
 1724SOL     OW 5199   2.283   3.649   0.866 -0.0423  0.3340  0.1863
 1724SOL    HW1 5200   2.338   3.609   0.932  0.3043  1.8567  0.8560
 1724SOL    HW2 5201   2.258   3.576   0.808  1.8989 -0.5386  0.3799
 1725SOL     OW 5202   2.144   1.554   2.809  0.2105  0.1392  0.6790
 1725SOL    HW1 5203   2.194   1.554   2.891  1.1148  2.3952  0.1848
 1725SOL    HW2 5204   2.166   1.470   2.769 -0.1102 -0.9369  2.6334
 1726SOL     OW 5205   3.559   0.409   1.975 -0.1700  0.2937  0.4063
 1726SOL    HW1 5206   3.520   0.385   1.891 -0.4847  1.0115  0.3433
 1726SOL    HW2 5207   3.517   0.351   2.038  0.7548 -0.9137 -0.0447
 1727SOL     OW 5208   3.664   1.132   2.635 -0.3390 -0.1590 -0.2797
 1727SOL    HW1 5209   3.600   1.111   2.704 -0.4424 -0.6045 -0.5118
 1727SOL    HW2 5210   3.749   1.108   2.673 -0.6016 -3.0156 -1.2780
 1728SOL     OW 5211   2.052   0.817   3.133 -0.0919 -0.6544  0.7186
 1728SOL    HW1 5212   2.006   0.795   3.052 -1.2663  0.6533  0.9859
 1728SOL    HW2 5213   2.028   0.747   3.194 -0.1301 -1.0402  0.2615
 1729SOL     OW 5214   1.816   1.512   3.015 -0.3453  0.4521  0.8552
 1729SOL    HW1 5215   1.828   1.541   3.105 -2.1806  0.8363  1.0227
 1729SOL    HW2 5216   1.734   1.461   3.017  1.7524 -3.3087  0.2272
 1730SOL     OW 5217   3.874   1.897   0.461  0.7621  0.1635 -0.0288
 1730SOL    HW1 5218   3.922   1.979   0.458  0.9318  0.0340 -1.0603
 1730SOL    HW2 5219   3.909   1.845   0.389 -1.0638  0.1346 -0.9506
 1731SOL     OW 5220   1.197   2.566   0.174 -0.6288 -0.1274 -0.1214
 1731SOL    HW1 5221   1.284   2.535   0.199 -0.8804 -0.1083  0.8130
 1731SOL    HW2 5222   1.189   2.544   0.082  1.5017  2.4404 -1.0486
 1732SOL     OW 5223   0.378   0.237   0.672  0.3519 -0.5895 -0.5704
 1732SOL    HW1 5224   0.314   0.304   0.696  1.0896 -0.2929  0.6622
 1732SOL    HW2 5225   0.392   0.188   0.753  1.4510 -0.8407 -0.8960
 1733SOL     OW 5226   4.296   1.666   2.657  0.3095  0.4229  0.4711
 1733SOL    HW1 5227   4.267   1.575   2.654  0.3777  0.4186 -0.1457
 1733SOL    HW2 5228   4.341   1.680   2.574  2.0240  0.4656  1.3695
 1734SOL     OW 5229   4.056   1.877   1.734  0.0178 -0.8106 -0.1987
 1734SOL    HW1 5230   4.055   1.971   1.717 -4.1463 -0.6848 -0.4094
 1734SOL    HW2 5231   4.034   1.869   1.827  2.5275 -1.6680  0.3999
 1735SOL     OW 5232   2.758   0.890   2.304  0.0671  0.2466 -0.4995
 1735SOL    HW1 5233   2.854   0.885   2.300  0.0043 -1.7811 -0.6560
 1735SOL    HW2 5234   2.729   0.867   2.216 -0.5837  2.3323 -0.8825
 1736SOL     OW 5235   0.967   0.018   1.649  0.0662 -0.0711 -0.3057
 1736SOL    HW1 5236   0.878  -0.016   1.649 -0.5324  1.1238  2.6032
 1736SOL    HW2 5237   1.002  -0.008   1.735  2.2864  0.0673 -1.1185
 1737SOL     OW 5238   3.995   2.207   2.864  0.0132 -0.0718 -0.8076
 1737SOL    HW1 5239   3.999   2.297   2.831  1.1300  1.8796  3.7660
 1737SOL    HW2 5240   3.908   2.177   2.842 -0.5086  2.2639 -2.2789
 1738SOL     OW 5241   2.349   1.897   1.237 -0.4923  0.1349  0.1735
 1738SOL    HW1 5242   2.395   1.823   1.277 -2.1602 -0.0020  2.0063
 1738SOL    HW2 5243   2.353   1.966   1.302 -0.2220  1.1864 -0.9248
 1739SOL     OW 5244   4.347   2.241   2.085 -0.0224  0.0775 -0.1457
 1739SOL    HW1 5245   4.306   2.158   2.061 -0.9047  0.6064 -0.5427
 1739SOL    HW2 5246   4.438   2.218   2.103  0.4335 -0.6204 -2.7830
 1740SOL     OW 5247   4.311   2.851   0.149 -0.2289 -0.5596  0.2632
 1740SOL    HW1 5248   4.341   2.767   0.115  1.7363  0.2723 -0.2313
 1740SOL    HW2 5249   4.346   2.854   0.238  0.3241  0.0109  0.0340
 1741SOL     OW 5250   1.399   3.735   0.139  0.0367 -0.0905 -0.2742
 1741SOL    HW1 5251   1.327   3.689   0.095 -0.9512  1.0427  0.1293
 1741SOL    HW2 5252   1.477   3.684   0.115 -0.6001 -0.1321 -2.4729
 1742SOL     OW 5253   1.386   1.540   3.090  0.0442 -0.2563 -0.0996
 1742SOL    HW1 5254   1.459   1.524   3.150 -0.6587  0.3927  0.9650
 1742SOL    HW2 5255   1.326   1.467   3.105 -1.4861  1.3308  2.1596
 1743SOL     OW 5256   0.137   2.166   2.929  0.3257  0.4414 -0.0922
 1743SOL    HW1 5257   0.100   2.081   2.950 -0.5888  0.8547  0.0177
 1743SOL    HW2 5258   0.126   2.175   2.835 -0.8754  1.0146  0.0826
 1744SOL     OW 5259   0.560   0.085   2.471  0.6820  0.1337 -0.0793
 1744SOL    HW1 5260   0.597   0.142   2.539 -0.9743  2.6035 -1.0886
 1744SOL    HW2 5261   0.489   0.038   2.515  1.3438 -0.3442  0.5052
 1745SOL     OW 5262   3.159   0.165   1.052  0.1333  0.3363  0.1768
 1745SOL    HW1 5263   3.204   0.096   1.100  0.1863  0.1709 -0.1080
 1745SOL    HW2 5264   3.195   0.246   1.088 -0.2873  0.2295  0.8567
 1746SOL     OW 5265   4.035   4.187   2.200  0.2612  1.0244 -0.1868
 1746SOL    HW1 5266   4.090   4.188   2.122  0.0416 -1.6662 -0.4751
 1746SOL    HW2 5267   4.096   4.188   2.274  0.8450 -2.0438 -0.5007
 1747SOL     OW 5268   2.062   2.171   3.191  0.0640  0.2104  0.3309
 1747SOL    HW1 5269   2.008   2.098   3.222  1.1823 -0.5580  0.4942
 1747SOL    HW2 5270   2.016   2.201   3.112  0.0556 -1.2571 -0.2600
 1748SOL     OW 5271   1.411   0.894   0.415  0.2200  0.7791 -0.1234
 1748SOL    HW1 5272   1.340   0.939   0.370 -0.1576  0.5951  0.2895
 1748SOL    HW2 5273   1.409   0.805   0.380 -0.5199  0.4384  0.7526
 1749SOL     OW 5274   0.430   0.992   3.182 -0.1600  0.1059 -0.6610
 1749SOL    HW1 5275   0.460   0.902   3.193  1.8846  0.6631 -1.2368
 1749SOL    HW2 5276   0.413   1.023   3.271 -0.5088 -0.7111 -0.4355
 1750SOL     OW 5277   4.027   0.879   0.488 -0.0652  0.2451  0.1038
 1750SOL    HW1 5278   4.011   0.965   0.448 -0.5681 -0.1469 -0.5670
 1750SOL    HW2 5279   3.940   0.849   0.515  0.2603  0.4848  1.4862
 1751SOL     OW 5280   2.468   0.195   2.978 -0.0536  0.1005 -0.2966
 1751SOL    HW1 5281   2.446   0.163   2.890 -1.3160  0.9956 -0.3312
 1751SOL    HW2 5282   2.388   0.236   3.010  0.6584  0.6165  0.9089
 1752SOL     OW 5283   3.764   3.096   2.639  0.0959 -0.6822 -0.1303
 1752SOL    HW1 5284   3.707   3.065   2.710  0.3613 -0.8761 -0.0025
 1752SOL    HW2 5285   3.814   3.019   2.613  0.8770 -0.3236  0.3002
 1753SOL     OW 5286   0.129   3.133   0.376  0.7272 -0.4271 -0.3950
 1753SOL    HW1 5287   0.152   3.042   0.397 -0.3638 -0.8599 -1.0185
 1753SOL    HW2 5288   0.041   3.143   0.410  0.7878  0.3649 -0.4707
 1754SOL     OW 5289   3.352   3.843   0.456  0.6444  0.0130  0.2518
 1754SOL    HW1 5290   3.330   3.932   0.480  1.8961  0.9366 -1.7538
 1754SOL    HW2 5291   3.314   3.831   0.369  2.3133 -0.6047 -0.4407
 1755SOL     OW 5292   1.725   2.887   2.688  0.0102 -0.4860  0.5307
 1755SOL    HW1 5293   1.776   2.826   2.740  0.7888 -1.3621 -1.1568
 1755SOL    HW2 5294   1.732   2.854   2.598 -1.2650  0.9309 -0.1525
 1756SOL     OW 5295   1.947   0.245   3.081  0.4621  0.6911 -0.6528
 1756SOL    HW1 5296   1.911   0.226   3.168 -1.1297  2.1398 -0.9343
 1756SOL    HW2 5297   1.870   0.266   3.027  1.4297  0.0580 -2.3575
 1757SOL     OW 5298   4.073   2.076   0.779 -0.0956 -0.1028  0.7760
 1757SOL    HW1 5299   4.007   2.144   0.766 -1.6061 -1.6068  0.1983
 1757SOL    HW2 5300   4.048   2.034   0.862 -0.2622 -1.0839  0.2418
 1758SOL     OW 5301   0.082   0.421   1.369  0.2004  0.1297 -0.0591
 1758SOL    HW1 5302   0.048   0.479   1.301 -0.7885 -0.3240  0.0296
 1758SOL    HW2 5303   0.165   0.389   1.334  0.5476  1.2505 -0.2913
 1759SOL     OW 5304   3.444   4.085   1.279 -0.0633  0.0537  0.8242
 1759SOL    HW1 5305   3.492   4.166   1.261 -0.0873 -0.4339 -1.9109
 1759SOL    HW2 5306   3.511   4.025   1.313  0.7554  0.1814 -0.4808
 1760SOL     OW 5307   3.017   4.345   2.879  0.0020 -0.3811 -0.5422
 1760SOL    HW1 5308   3.047   4.287   2.809  1.2385  1.8435 -2.0059
 1760SOL    HW2 5309   3.040   4.433   2.848  0.4850  0.7299  2.6407
 1761SOL     OW 5310   0.099   4.315   2.629  0.1128 -0.2904 -0.1071
 1761SOL    HW1 5311   0.017   4.272   2.605  1.3488 -2.7217 -0.2047
 1761SOL    HW2 5312   0.133   4.262   2.702  2.8848 -1.0029 -1.7929
 1762SOL     OW 5313   1.348   2.753   0.524  0.0807  0.0626 -0.2688
 1762SOL    HW1 5314   1.388   2.805   0.454 -2.0460  0.5333 -1.2239
 1762SOL    HW2 5315   1.311   2.819   0.583 -1.4077 -0.3170 -0.7383
 1763SOL     OW 5316   2.966   3.407   2.918  0.2903  0.0398  0.2322
 1763SOL    HW1 5317   2.883   3.435   2.878  0.4926  0.8638  0.3552
 1763SOL    HW2 5318   3.009   3.356   2.850 -0.9779 -1.7311  0.6918
 1764SOL     OW 5319   3.278   2.744   1.078 -0.1930  0.6736  0.0263
 1764SOL    HW1 5320   3.243   2.774   1.162 -0.9654 -0.0486 -0.0150
 1764SOL    HW2 5321   3.215   2.677   1.050  1.2280 -0.6702 -0.0676
 1765SOL     OW 5322   2.807   0.747   2.571 -0.3479 -0.1157 -0.7426
 1765SOL    HW1 5323   2.747   0.684   2.531  0.7099 -0.5756 -1.6466
 1765SOL    HW2 5324   2.807   0.822   2.511  0.5386 -0.4297 -1.1516
 1766SOL     OW 5325   2.365   1.533   0.993  0.3740  0.2849  0.1216
 1766SOL    HW1 5326   2.297   1.578   0.943  1.7391  1.3022 -0.8798
 1766SOL    HW2 5327   2.318   1.493   1.066 -1.5404 -0.3796 -1.3850
 1767SOL     OW 5328   3.327   0.914   2.954 -0.5859 -0.0457 -0.1849
 1767SOL    HW1 5329   3.395   0.871   3.007 -1.3706 -1.2160 -0.0929
 1767SOL    HW2 5330   3.278   0.841   2.916 -1.5442  0.7932 -0.5723
 1768SOL     OW 5331   3.901   2.184   1.058 -0.3785 -0.1462 -0.6222
 1768SOL    HW1 5332   3.893   2.090   1.047 -3.3901  0.0738 -1.3531
 1768SOL    HW2 5333   3.994   2.200   1.073  0.1251 -3.2574  0.1350
 1769SOL     OW 5334   1.635   1.337   3.062 -0.3243  0.3259 -0.1209
 1769SOL    HW1 5335   1.599   1.269   3.005  1.6963 -1.1632  0.2999
 1769SOL    HW2 5336   1.592   1.324   3.146  0.0690 -0.4617 -0.0368
 1770SOL     OW 5337   3.097   1.974   2.137  0.4040 -0.0467  0.1798
 1770SOL    HW1 5338   3.103   1.936   2.225 -0.9648 -0.1581  0.2451
 1770SOL    HW2 5339   3.004   1.992   2.125  0.7661  1.4242 -0.6478
 1771SOL     OW 5340   1.893   2.802   1.053  0.3367 -0.0326  0.2514
 1771SOL    HW1 5341   1.954   2.798   0.979  1.0236 -0.7145  0.8289
 1771SOL    HW2 5342   1.937   2.753   1.122 -0.0011  1.1455  1.3282
 1772SOL     OW 5343   2.575   1.176   2.695  0.0935 -0.0149  0.5388
 1772SOL    HW1 5344   2.596   1.247   2.635 -1.2608 -0.3013 -0.3164
 1772SOL    HW2 5345   2.660   1.150   2.732  0.6665  1.7728  0.6025
 1773SOL     OW 5346   0.274   4.066   3.096 -0.1419 -0.5951  0.6375
 1773SOL    HW1 5347   0.317   3.993   3.050 -1.1820 -0.1446 -1.1542
 1773SOL    HW2 5348   0.183   4.038   3.105 -0.5727  0.4933 -0.1555
 1774SOL     OW 5349   3.876   1.779   1.236 -0.2795 -0.6579  0.6655
 1774SOL    HW1 5350   3.850   1.826   1.315  2.2736  0.4873  0.9208
 1774SOL    HW2 5351   3.972   1.780   1.238 -0.1381 -1.2502 -2.0879
 1775SOL     OW 5352   0.338   3.969   2.703  0.2997  0.6388 -0.4630
 1775SOL    HW1 5353   0.306   3.932   2.621 -0.2011 -1.6245  0.6728
 1775SOL    HW2 5354   0.276   4.040   2.723 -0.9569 -0.2917 -0.9117
 1776SOL     OW 5355   3.215   2.618   2.281 -0.1254  0.0114 -0.0027
 1776SOL    HW1 5356   3.183   2.528   2.273 -1.7332  0.6382 -1.1566
 1776SOL    HW2 5357   3.298   2.610   2.328 -0.5681 -1.9954  0.5258
 1777SOL     OW 5358   3.679   4.088   3.022 -0.2726  0.4880  0.3361
 1777SOL    HW1 5359   3.616   4.142   2.975 -2.9361 -0.7240  2.2379
 1777SOL    HW2 5360   3.668   4.000   2.985 -0.8370 -0.0266  1.6494
 1778SOL     OW 5361   2.281   2.617   2.690 -0.1189  0.3258  0.2188
 1778SOL    HW1 5362   2.225   2.571   2.752 -0.8141  0.5729 -0.2111
 1778SOL    HW2 5363   2.352   2.556   2.672  0.3732  0.4406  1.6279
 1779SOL     OW 5364   0.634   1.305   1.700  0.3016 -0.2264  0.3472
 1779SOL    HW1 5365   0.704   1.277   1.642  1.4419 -0.2168  1.6746
 1779SOL    HW2 5366   0.626   1.399   1.685  0.9376 -0.1362  0.5535
 1780SOL     OW 5367   3.354   1.725   1.844 -0.4605 -0.7880 -0.0924
 1780SOL    HW1 5368   3.262   1.720   1.869 -0.9179 -0.1810 -1.5468
 1780SOL    HW2 5369   3.379   1.816   1.858 -0.5032 -0.6202 -1.0586
 1781SOL     OW 5370   0.554   1.486   0.953  0.6130 -0.9223  0.4501
 1781SOL    HW1 5371   0.507   1.518   0.876 -0.9737 -2.0822  0.8903
 1781SOL    HW2 5372   0.636   1.537   0.953 -0.5410  1.0861 -0.4256
 1782SOL     OW 5373   2.693   1.514   0.187  0.2673  0.9273 -0.4514
 1782SOL    HW1 5374   2.607   1.499   0.225  0.4647  2.6863  0.8177
 1782SOL    HW2 5375   2.677   1.560   0.105 -0.0407 -0.1766 -1.0257
 1783SOL     OW 5376   2.255   1.420   1.235 -0.2737  0.0896 -0.7703
 1783SOL    HW1 5377   2.191   1.486   1.262  1.7161  1.3667  1.1620
 1783SOL    HW2 5378   2.224   1.339   1.275 -0.4739  0.7768  0.5333
 1784SOL     OW 5379   4.330   0.245   1.818 -0.5729  0.2959 -0.5150
 1784SOL    HW1 5380   4.359   0.252   1.909  1.8362 -1.9935 -0.9650
 1784SOL    HW2 5381   4.249   0.295   1.814  0.3931  2.3275  2.3417
 1785SOL     OW 5382   1.989   1.402   1.013  0.1867 -0.1847 -0.3226
 1785SOL    HW1 5383   1.988   1.317   1.056 -2.2501  0.3435  0.8301
 1785SOL    HW2 5384   2.017   1.463   1.081 -0.4009  0.2150 -0.4296
 1786SOL     OW 5385   0.608   3.176   1.809  0.2008 -0.5383 -0.2658
 1786SOL    HW1 5386   0.671   3.144   1.745  1.0821 -1.0300  0.8069
 1786SOL    HW2 5387   0.533   3.116   1.802 -0.8650  0.9008 -2.5743
 1787SOL     OW 5388   0.219   2.750   1.157  0.7118  0.4573  0.0424
 1787SOL    HW1 5389   0.255   2.666   1.128 -3.4613 -1.5894  0.0628
 1787SOL    HW2 5390   0.188   2.734   1.247 -2.8628  0.8665 -0.9407
 1788SOL     OW 5391   0.605   0.825   0.957  0.6246 -0.2803  0.5836
 1788SOL    HW1 5392   0.554   0.759   1.002  1.2203 -1.0979  0.0827
 1788SOL    HW2 5393   0.591   0.808   0.864 -0.7552  1.5108  0.3978
 1789SOL     OW 5394   0.943   3.901   0.799  0.0087 -0.0148 -0.2027
 1789SOL    HW1 5395   0.985   3.911   0.714  1.3333  0.5562  0.4882
 1789SOL    HW2 5396   1.012   3.918   0.863 -1.3312  1.3202  0.9990
 1790SOL     OW 5397   3.918   1.487   1.233 -0.4618  0.4579 -0.2209
 1790SOL    HW1 5398   3.976   1.448   1.299 -0.4204 -0.9602 -1.0521
 1790SOL    HW2 5399   3.908   1.578   1.260  0.6683  0.2522  0.9635
 1791SOL     OW 5400   4.332   1.446   2.358  0.2607  0.2373  0.0312
 1791SOL    HW1 5401   4.413   1.446   2.306  1.0626  0.3693  1.2274
 1791SOL    HW2 5402   4.285   1.524   2.329  0.3175 -0.1085 -1.0278
 1792SOL     OW 5403   2.744   1.964   0.297  0.0749 -0.0759  0.5117
 1792SOL    HW1 5404   2.698   2.047   0.283  2.0400  0.8760 -0.7440
 1792SOL    HW2 5405   2.716   1.908   0.225  1.0553  0.6142 -0.4394
 1793SOL     OW 5406   0.251   0.602   2.887 -0.5835  0.1597 -0.5286
 1793SOL    HW1 5407   0.268   0.608   2.981 -0.6505 -1.6282 -0.3642
 1793SOL    HW2 5408   0.159   0.627   2.878 -1.0273 -1.1556  0.1137
 1794SOL     OW 5409   0.685   1.262   2.583 -0.4238  0.3486 -0.2619
 1794SOL    HW1 5410   0.611   1.243   2.640 -0.2877  0.0726 -0.1762
 1794SOL    HW2 5411   0.649   1.258   2.495 -0.6728  0.9453 -0.1939
 1795SOL     OW 5412   1.271   3.817   2.473  0.1510 -0.3036  0.6293
 1795SOL    HW1 5413   1.188   3.817   2.521 -0.5055 -1.3538 -0.4358
 1795SOL    HW2 5414   1.245   3.806   2.382  1.2875  2.7410 -0.1546
 1796SOL     OW 5415   2.254   1.329   2.243  0.7677 -0.0678 -0.0393
 1796SOL    HW1 5416   2.320   1.298   2.181  2.7437 -0.0327  1.9385
 1796SOL    HW2 5417   2.277   1.420   2.260  0.2210 -0.0577  0.7063
 1797SOL     OW 5418   3.899   2.366   0.830 -0.2919  0.0607 -0.0980
 1797SOL    HW1 5419   3.921   2.349   0.922  0.5708  0.8083 -0.1477
 1797SOL    HW2 5420   3.855   2.286   0.800 -3.0162  0.7703  1.6909
 1798SOL     OW 5421   3.667   2.254   1.155 -0.0342  0.4161  0.1439
 1798SOL    HW1 5422   3.591   2.243   1.097 -0.3802 -0.3316  0.7156
 1798SOL    HW2 5423   3.742   2.232   1.100 -0.1666  1.7485 -0.5992
 1799SOL     OW 5424   2.163   2.767   1.826  0.1773 -0.3297 -0.1544
 1799SOL    HW1 5425   2.079   2.739   1.864  1.1295  0.4748  2.7569
 1799SOL    HW2 5426   2.228   2.711   1.869  1.5514  2.3135  1.4088
 1800SOL     OW 5427   3.989   0.829   0.971 -0.0132 -0.4092 -0.0414
 1800SOL    HW1 5428   4.025   0.887   0.904 -0.8870 -0.2225 -0.3545
 1800SOL    HW2 5429   3.975   0.746   0.925 -0.1667 -0.4262  0.0380
 1801SOL     OW 5430   2.330   0.222   2.285  0.1737 -0.0069  0.0122
 1801SOL    HW1 5431   2.341   0.129   2.305 -3.8661 -0.4221  1.0789
 1801SOL    HW2 5432   2.357   0.267   2.365  0.4156 -0.3873  0.1465
 1802SOL     OW 5433   1.487   3.433   2.324  0.0106 -0.7646 -0.0465
 1802SOL    HW1 5434   1.462   3.418   2.233  1.7177  2.8645 -1.3133
 1802SOL    HW2 5435   1.571   3.389   2.333  0.1990 -0.5017 -0.4876
 1803SOL     OW 5436   2.849   4.059   0.326 -0.0850  0.3131  0.1575
 1803SOL    HW1 5437   2.903   4.054   0.405  0.8519  0.6290 -0.4413
 1803SOL    HW2 5438   2.778   4.119   0.349  0.1100  0.3064  0.7948
 1804SOL     OW 5439   2.807   1.074   1.410 -0.3018  0.2904 -0.0968
 1804SOL    HW1 5440   2.761   0.990   1.411  1.1184 -0.5242  1.6324
 1804SOL    HW2 5441   2.884   1.058   1.355 -1.3859  1.3169 -2.0316
 1805SOL     OW 5442   0.191   1.619   0.196  0.1192 -0.3337  0.1314
 1805SOL    HW1 5443   0.266   1.561   0.182  0.6061 -0.1103  1.6436
 1805SOL    HW2 5444   0.175   1.659   0.110  0.3400 -1.9952 -0.7288
 1806SOL     OW 5445   2.287   3.482   0.640  0.1340 -0.4296 -0.5970
 1806SOL    HW1 5446   2.207   3.431   0.626 -0.7762  0.5181  0.8602
 1806SOL    HW2 5447   2.358   3.419   0.631 -0.8671 -1.6199 -0.3959
 1807SOL     OW 5448   2.188   2.753   2.222 -0.0327 -0.2951  0.4165
 1807SOL    HW1 5449   2.274   2.786   2.194  0.1079  1.0267  2.2031
 1807SOL    HW2 5450   2.207   2.665   2.255  0.4775 -0.3387  0.0270
 1808SOL     OW 5451   2.794   3.398   1.750  0.2606 -0.2705 -0.5950
 1808SOL    HW1 5452   2.730   3.327   1.743  1.8449 -1.9303  0.8400
 1808SOL    HW2 5453   2.779   3.436   1.836  0.8882 -0.3705 -0.4378
 1809SOL     OW 5454   3.654   1.247   0.404  0.4980 -0.0952  0.3828
 1809SOL    HW1 5455   3.699   1.326   0.372  0.2858 -0.2759 -0.3799
 1809SOL    HW2 5456   3.562   1.273   0.409  0.4534 -0.2385  0.3065
 1810SOL     OW 5457   3.032   4.156   1.890  0.0393  0.2497 -0.0981
 1810SOL    HW1 5458   3.111   4.204   1.866 -0.5927  0.8381 -1.0981
 1810SOL    HW2 5459   3.058   4.102   1.964  0.9699  1.6073  0.6130
 1811SOL     OW 5460   1.252   3.606   2.243  0.5352  0.1608  0.3250
 1811SOL    HW1 5461   1.238   3.512   2.256 -0.0099  0.3768  1.4336
 1811SOL    HW2 5462   1.347   3.614   2.234  0.5816 -0.5095  0.1333
 1812SOL     OW 5463   0.141   3.396   0.088 -0.5890  0.3696 -0.6003
 1812SOL    HW1 5464   0.177   3.382   0.176  1.0331 -0.5687 -1.3588
 1812SOL    HW2 5465   0.178   3.480   0.060 -0.7034  0.4279 -0.5766
 1813SOL     OW 5466   2.625   1.896   1.510  0.2654  0.1094 -0.4476
 1813SOL    HW1 5467   2.627   1.986   1.541 -0.5412  0.2989 -0.9243
 1813SOL    HW2 5468   2.715   1.878   1.481  0.1881  1.1197 -1.3601
 1814SOL     OW 5469   0.970   1.635   2.281  0.4939 -0.4152 -0.7579
 1814SOL    HW1 5470   1.026   1.594   2.215  2.2282  0.4573  0.1033
 1814SOL    HW2 5471   1.006   1.723   2.292 -0.5051 -0.1328  0.4956
 1815SOL     OW 5472   3.812   2.942   0.815  0.2379 -0.2360 -0.7583
 1815SOL    HW1 5473   3.785   3.029   0.784 -1.2800 -0.4955 -0.2356
 1815SOL    HW2 5474   3.860   2.960   0.896 -1.6940  0.0520  0.3885
 1816SOL     OW 5475   3.671   3.761   0.104 -0.0676  0.0768 -0.1727
 1816SOL    HW1 5476   3.669   3.675   0.145  0.4894  1.3527  2.7595
 1816SOL    HW2 5477   3.745   3.757   0.044 -1.2201 -2.0263 -1.6152
 1817SOL     OW 5478   4.392   3.570   2.050  0.9946  0.0967 -0.5210
 1817SOL    HW1 5479   4.369   3.511   1.977 -2.0812  1.3645 -0.7283
 1817SOL    HW2 5480   4.377   3.658   2.015  0.7683  0.7869  1.2446
 1818SOL     OW 5481   1.047   2.741   3.143 -0.3023  0.8296 -0.2850
 1818SOL    HW1 5482   1.045   2.742   3.239 -1.6216 -0.1499 -0.2748
 1818SOL    HW2 5483   1.078   2.653   3.121  0.6428  1.2708 -0.7730
 1819SOL     OW 5484   1.237   2.324   2.668  0.7997  0.4149 -0.0135
 1819SOL    HW1 5485   1.259   2.379   2.592 -2.0816 -0.2276 -1.4429
 1819SOL    HW2 5486   1.235   2.235   2.633 -2.3538  0.2704  0.2525
 1820SOL     OW 5487   1.636   2.000   0.814  0.0215 -0.4906 -0.6897
 1820SOL    HW1 5488   1.604   2.043   0.735 -2.2044 -1.0514 -0.1702
 1820SOL    HW2 5489   1.633   1.906   0.794  0.5683 -0.5859 -0.3422
 1821SOL     OW 5490   3.460   2.218   2.706  0.3822 -0.1187  0.4050
 1821SOL    HW1 5491   3.551   2.247   2.702  0.1582  0.5515 -0.0990
 1821SOL    HW2 5492   3.420   2.274   2.773  0.5255 -0.9551  1.1965
 1822SOL     OW 5493   0.936   4.190   2.733  0.1795 -0.0887  0.3793
 1822SOL    HW1 5494   0.845   4.174   2.759 -0.1501  2.6642  1.1810
 1822SOL    HW2 5495   0.986   4.124   2.781 -1.3233 -1.3465  0.3009
 1823SOL     OW 5496   1.587   1.552   2.307 -0.5384  0.1437 -0.1806
 1823SOL    HW1 5497   1.622   1.547   2.396  1.0926 -0.6148 -0.8315
 1823SOL    HW2 5498   1.564   1.461   2.285 -1.2574  0.3741 -0.4212
 1824SOL     OW 5499   0.592   2.825   0.697 -0.6168  0.2777  0.6142
 1824SOL    HW1 5500   0.639   2.797   0.775 -2.4817 -0.5267  1.5183
 1824SOL    HW2 5501   0.556   2.745   0.660 -1.4962  0.8712  0.1367
 1825SOL     OW 5502   3.984   2.534   1.495  0.3438  0.1080 -0.0782
 1825SOL    HW1 5503   3.952   2.596   1.430 -0.2987  0.4053  0.5062
 1825SOL    HW2 5504   4.019   2.461   1.444  0.0350  0.4239 -0.7533
 1826SOL     OW 5505   2.226   1.843   3.135 -0.0157  0.4278  0.1022
 1826SOL    HW1 5506   2.142   1.808   3.165  0.5116 -0.1436  0.9338
 1826SOL    HW2 5507   2.255   1.902   3.204  0.3955  0.4211 -0.0587
 1827SOL     OW 5508   1.749   3.344   2.326  0.4073  0.1570  0.5223
 1827SOL    HW1 5509   1.798   3.381   2.252  0.1048 -1.6590 -0.6604
 1827SOL    HW2 5510   1.813   3.294   2.375  0.3474  0.2728  0.7180
 1828SOL     OW 5511   0.360   1.956   2.567  0.0476 -0.3630  0.5430
 1828SOL    HW1 5512   0.406   1.955   2.483  0.3789 -2.7677  0.6866
 1828SOL    HW2 5513   0.421   1.915   2.628  0.2467  2.2587  2.2805
 1829SOL     OW 5514   0.584   2.566   0.259  0.1073  0.3055 -0.0224
 1829SOL    HW1 5515   0.499   2.556   0.216 -0.6508 -0.8118  1.6208
 1829SOL    HW2 5516   0.642   2.599   0.190 -1.9719  2.6310 -0.8122
 1830SOL     OW 5517   1.340   0.348   0.338 -0.0547  0.0901  0.2764
 1830SOL    HW1 5518   1.293   0.274   0.375 -0.1713  0.4165  0.7808
 1830SOL    HW2 5519   1.431   0.318   0.333 -0.2232 -0.3539 -0.2228
 1831SOL     OW 5520   2.190   1.754   0.407  0.1232  0.1574 -0.0852
 1831SOL    HW1 5521   2.190   1.661   0.429 -0.5164  0.3909  0.9454
 1831SOL    HW2 5522   2.258   1.763   0.340 -0.4841 -1.2043 -0.9194
 1832SOL     OW 5523   0.971   3.818   2.737  0.1197 -0.7343  0.0576
 1832SOL    HW1 5524   0.891   3.869   2.722 -0.1398 -0.4690  2.1112
 1832SOL    HW2 5525   1.042   3.882   2.732  0.1327 -0.8103 -0.8574
 1833SOL     OW 5526   2.603   1.718   2.335  0.1448  0.4323  0.0628
 1833SOL    HW1 5527   2.693   1.749   2.348  0.6716 -0.7843 -0.5403
 1833SOL    HW2 5528   2.565   1.779   2.271  0.2942  1.3609  0.8267
 1834SOL     OW 5529   2.325   0.624   2.517  0.0526  0.9382  0.6785
 1834SOL    HW1 5530   2.231   0.612   2.527  0.1987  0.5746  1.7146
 1834SOL    HW2 5531   2.333   0.703   2.463 -0.8472  2.3607  2.5105
 1835SOL     OW 5532   3.025   2.302   0.812  0.1613 -0.6939  0.3104
 1835SOL    HW1 5533   3.112   2.337   0.792  0.6145 -1.5796  0.7004
 1835SOL    HW2 5534   3.040   2.210   0.832 -0.8998 -0.9069  0.1715
 1836SOL     OW 5535   3.961   1.638   2.106  0.5472 -0.3007  0.3535
 1836SOL    HW1 5536   4.022   1.609   2.038  0.8426 -0.0248  0.4994
 1836SOL    HW2 5537   3.880   1.657   2.059 -0.0573 -2.4885  0.3844
 1837SOL     OW 5538   4.289   2.776   2.823  0.7576 -0.2317 -0.3840
 1837SOL    HW1 5539   4.234   2.849   2.794  0.4162 -0.1914  0.3385
 1837SOL    HW2 5540   4.378   2.813   2.826  0.5404  0.2656  0.3155
 1838SOL     OW 5541   2.142   2.164   0.964  0.5881  0.3626  0.1038
 1838SOL    HW1 5542   2.229   2.125   0.952  0.3799 -0.4065  0.9500
 1838SOL    HW2 5543   2.101   2.157   0.878  0.8197 -0.6973  0.0552
 1839SOL     OW 5544   1.820   1.359   1.375 -0.4309  0.4644  0.2238
 1839SOL    HW1 5545   1.860   1.280   1.337 -0.7679 -0.3524  1.5110
 1839SOL    HW2 5546   1.880   1.430   1.350  0.2260 -0.2841 -0.4108
 1840SOL     OW 5547   0.325   1.100   0.538  0.3999 -0.1919 -0.0090
 1840SOL    HW1 5548   0.303   1.148   0.617  0.3228 -0.4683  0.1387
 1840SOL    HW2 5549   0.256   1.034   0.530  0.5480 -0.3284 -0.1645
 1841SOL     OW 5550   0.673   2.240   0.639  0.2533  0.1655  0.1217
 1841SOL    HW1 5551   0.729   2.317   0.648 -0.6633  0.9241 -0.5190
 1841SOL    HW2 5552   0.610   2.264   0.572  0.5366 -1.5080 -0.7849
 1842SOL     OW 5553   3.565   1.491   1.928 -1.3404  0.2565 -0.0326
 1842SOL    HW1 5554   3.542   1.532   2.012 -1.5491 -0.6400  0.3581
 1842SOL    HW2 5555   3.481   1.468   1.889 -1.1964 -1.7224  0.7376
 1843SOL     OW 5556   4.084   1.529   0.524  0.4631  0.3583  0.2364
 1843SOL    HW1 5557   4.058   1.596   0.587 -0.1248  0.2427  0.1231
 1843SOL    HW2 5558   4.165   1.563   0.485  0.2000  0.9814  0.2147
 1844SOL     OW 5559   4.304   2.131   2.582 -0.0679 -0.9370  0.4718
 1844SOL    HW1 5560   4.309   2.132   2.678  0.2006 -0.5649  0.4603
 1844SOL    HW2 5561   4.391   2.103   2.554 -0.1099 -0.9331  0.3385
 1845SOL     OW 5562   1.537   3.835   0.785  0.4618 -0.0453  0.6073
 1845SOL    HW1 5563   1.483   3.761   0.759  2.4979 -1.5346  0.4058
 1845SOL    HW2 5564   1.491   3.873   0.860 -0.4632 -1.7227  0.9435
 1846SOL     OW 5565   3.518   0.202   1.020 -0.3247 -0.0832  0.0733
 1846SOL    HW1 5566   3.612   0.193   1.009 -0.5659  0.0185 -2.5267
 1846SOL    HW2 5567   3.485   0.112   1.023 -0.2638 -0.1157 -0.2340
 1847SOL     OW 5568   0.727   3.346   1.187 -0.7924  0.3343  0.5030
 1847SOL    HW1 5569   0.783   3.337   1.264 -2.1433  1.9535  1.7849
 1847SOL    HW2 5570   0.676   3.265   1.184  1.5242 -1.1794 -0.7125
 1848SOL     OW 5571   0.982   1.821   2.006  0.0537  0.2436 -0.7383
 1848SOL    HW1 5572   1.030   1.740   1.988  0.2616 -0.6060  2.8882
 1848SOL    HW2 5573   0.890   1.796   1.999  0.1218 -0.1031 -0.4206
 1849SOL     OW 5574   3.771   0.243   0.913  0.0090 -0.1836 -0.0584
 1849SOL    HW1 5575   3.863   0.245   0.936  0.1040 -1.8746 -0.1002
 1849SOL    HW2 5576   3.763   0.168   0.853 -1.6035 -1.0107  1.0826
 1850SOL     OW 5577   0.522   1.290   0.528  0.3501 -0.5018  0.6311
 1850SOL    HW1 5578   0.452   1.225   0.520 -0.5253  0.2902  1.5247
 1850SOL    HW2 5579   0.602   1.238   0.524 -0.1224 -1.1982 -2.9344
 1851SOL     OW 5580   2.601   4.019   1.689 -0.4408  0.5916 -0.0462
 1851SOL    HW1 5581   2.624   4.109   1.711  1.3804  0.3541 -0.7952
 1851SOL    HW2 5582   2.685   3.975   1.675 -1.2816 -1.2778  0.4654
 1852SOL     OW 5583   0.736   3.239   3.273  0.6631  0.6777 -0.2483
 1852SOL    HW1 5584   0.691   3.176   3.216  0.7172 -0.5741  1.0614
 1852SOL    HW2 5585   0.829   3.220   3.262  0.6779  0.4865  0.1965
 1853SOL     OW 5586   0.068   2.194   0.515  0.0998 -0.4775  0.1967
 1853SOL    HW1 5587   0.139   2.210   0.452 -0.3629  2.4517  0.2740
 1853SOL    HW2 5588   0.039   2.281   0.540 -3.5561 -1.5487  0.1946
 1854SOL     OW 5589   2.175   3.813   1.828 -0.5571  0.0206  0.3083
 1854SOL    HW1 5590   2.226   3.893   1.817  1.8276 -1.4791 -0.4961
 1854SOL    HW2 5591   2.221   3.748   1.774 -1.6098 -2.2108  1.9238
 1855SOL     OW 5592   1.109   0.386   3.093 -0.4378  0.2778 -0.6667
 1855SOL    HW1 5593   1.113   0.481   3.087  2.0497  0.2241 -0.6639
 1855SOL    HW2 5594   1.070   0.369   3.179  3.4124  1.4292  1.5314
 1856SOL     OW 5595   4.380   1.623   2.063  0.3654 -0.0895  0.5892
 1856SOL    HW1 5596   4.324   1.669   2.124 -1.8774  0.5639 -1.7771
 1856SOL    HW2 5597   4.438   1.570   2.118 -1.0629  0.9167  3.2285
 1857SOL     OW 5598   3.691   0.965   2.037 -0.0492  0.1472 -0.1574
 1857SOL    HW1 5599   3.597   0.953   2.028 -0.6303  3.3743  0.2443
 1857SOL    HW2 5600   3.709   1.048   1.993  2.2434  0.6523  1.4991
 1858SOL     OW 5601   0.079   3.113   2.488  0.0958 -0.0004 -0.7933
 1858SOL    HW1 5602   0.169   3.111   2.455 -0.3349 -1.0794 -1.9730
 1858SOL    HW2 5603   0.053   3.205   2.481  0.8170  0.1767 -1.2498
 1859SOL     OW 5604   1.556   2.877   1.499 -0.4225 -0.0137 -0.2525
 1859SOL    HW1 5605   1.586   2.947   1.441 -1.6056 -0.4140 -1.3951
 1859SOL    HW2 5606   1.593   2.899   1.584  1.0271  0.8127 -1.0602
 1860SOL     OW 5607   3.955   0.920   2.334  0.3419 -0.2955  0.3460
 1860SOL    HW1 5608   4.020   0.912   2.264  1.9518  0.6829  1.6336
 1860SOL    HW2 5609   3.901   0.994   2.308  1.2551  0.3970  0.3534
 1861SOL     OW 5610   1.643   3.897   0.524 -0.5777 -0.0409  0.4011
 1861SOL    HW1 5611   1.568   3.956   0.524 -0.1576  0.5016  1.0485
 1861SOL    HW2 5612   1.622   3.833   0.592  0.3834  1.2164  1.9290
 1862SOL     OW 5613   3.794   4.281   2.302 -0.2570 -0.4370  0.1029
 1862SOL    HW1 5614   3.871   4.254   2.253 -2.1971 -1.8558 -2.4546
 1862SOL    HW2 5615   3.760   4.200   2.339 -2.2743 -0.5058 -1.6752
 1863SOL     OW 5616   2.228   0.074   1.812  0.0250 -0.1555 -0.0562
 1863SOL    HW1 5617   2.272   0.047   1.732 -0.6862  2.0951 -1.3026
 1863SOL    HW2 5618   2.285   0.142   1.849  0.2798 -1.0745  1.3061
 1864SOL     OW 5619   2.182   3.591   2.872  0.2435  0.0624  0.4321
 1864SOL    HW1 5620   2.257   3.618   2.924 -0.3601  0.8094  0.9265
 1864SOL    HW2 5621   2.109   3.590   2.933 -0.2087 -0.4085 -0.1002
 1865SOL     OW 5622   2.703   2.904   1.516 -0.1126  0.3182 -0.5360
 1865SOL    HW1 5623   2.653   2.831   1.479 -0.2398  1.0844 -1.9204
 1865SOL    HW2 5624   2.639   2.976   1.522 -0.0964  0.2312  1.1905
 1866SOL     OW 5625   3.795   1.642   1.571 -0.5281  0.0624 -0.3519
 1866SOL    HW1 5626   3.773   1.549   1.574 -2.8235  0.5587 -0.4245
 1866SOL    HW2 5627   3.717   1.685   1.536  0.1927  2.1091  0.3754
 1867SOL     OW 5628   1.647   2.661   1.787 -0.0020  0.4146 -0.5171
 1867SOL    HW1 5629   1.658   2.756   1.795  1.3535  0.2320  0.0167
 1867SOL    HW2 5630   1.635   2.631   1.877  2.5091 -0.2206 -0.3380
 1868SOL     OW 5631   0.702   3.031   0.922 -0.1603 -0.3342  0.4511
 1868SOL    HW1 5632   0.691   2.937   0.926  0.9015 -0.4743  0.5170
 1868SOL    HW2 5633   0.783   3.044   0.873 -0.8827  0.5928 -0.5473
 1869SOL     OW 5634   1.167   0.818   0.839 -0.1191  0.2491  0.3227
 1869SOL    HW1 5635   1.143   0.851   0.752 -0.4586  0.0597  0.3432
 1869SOL    HW2 5636   1.092   0.766   0.866 -0.4202  1.0859  1.1446
 1870SOL     OW 5637   0.015   0.648   1.913  0.2453  0.1510  0.2771
 1870SOL    HW1 5638   0.029   0.571   1.857 -0.1827 -0.1203  0.5481
 1870SOL    HW2 5639   0.095   0.653   1.965  0.2163 -0.1970  0.3620
 1871SOL     OW 5640   1.831   0.152   0.846  0.3015  0.5362  0.2154
 1871SOL    HW1 5641   1.766   0.139   0.915 -0.5468 -0.1539 -0.6855
 1871SOL    HW2 5642   1.788   0.211   0.783  0.3670 -0.2392 -0.5846
 1872SOL     OW 5643   3.047   4.107   0.524  0.0497 -0.3541  0.0728
 1872SOL    HW1 5644   3.071   4.175   0.587 -0.1532  0.6911 -0.9503
 1872SOL    HW2 5645   3.120   4.104   0.462 -0.0477 -0.9116 -0.0226
 1873SOL     OW 5646   3.820   2.156   0.673  0.2357  0.0439 -0.2460
 1873SOL    HW1 5647   3.738   2.166   0.623 -0.3842  0.1554  0.7781
 1873SOL    HW2 5648   3.881   2.117   0.610 -0.2023  1.1774 -1.4272
 1874SOL     OW 5649   2.111   0.570   3.278  0.1785  0.0074  0.2589
 1874SOL    HW1 5650   2.200   0.606   3.278 -0.4495  1.6896 -1.1135
 1874SOL    HW2 5651   2.124   0.475   3.279  1.9533  0.2150  1.5512
 1875SOL     OW 5652   2.796   2.449   1.589 -0.3031  0.4393  0.2581
 1875SOL    HW1 5653   2.779   2.507   1.663 -2.1707  0.6251 -0.2659
 1875SOL    HW2 5654   2.872   2.396   1.617  0.2568  1.8174  1.4877
 1876SOL     OW 5655   0.012   2.440   1.114  0.2028 -0.0327 -0.6961
 1876SOL    HW1 5656  -0.012   2.350   1.094  0.7575 -0.0170 -1.4687
 1876SOL    HW2 5657   0.090   2.457   1.060  0.6463  0.6109  0.1146
 1877SOL     OW 5658   4.359   2.289   1.352  0.1308  0.6657  0.0302
 1877SOL    HW1 5659   4.437   2.333   1.320  1.0934  0.5759  2.1059
 1877SOL    HW2 5660   4.391   2.222   1.412 -1.5049 -0.1622  0.0629
 1878SOL     OW 5661   2.828   2.342   2.764 -0.4885  0.6422  0.0188
 1878SOL    HW1 5662   2.775   2.372   2.838 -0.4163 -0.2356  0.4379
 1878SOL    HW2 5663   2.857   2.254   2.789 -0.3481  0.3853 -0.9985
 1879SOL     OW 5664   3.321   0.750   0.782 -0.2074  0.0732  0.5235
 1879SOL    HW1 5665   3.226   0.744   0.795 -0.4576  2.0746 -0.0225
 1879SOL    HW2 5666   3.355   0.777   0.867 -0.3999  1.3000  0.2357
 1880SOL     OW 5667   3.822   0.281   2.049  0.5555  0.0024 -0.2078
 1880SOL    HW1 5668   3.737   0.317   2.024 -0.0918 -1.1932  0.1944
 1880SOL    HW2 5669   3.855   0.341   2.116 -0.8967 -0.5781  1.0919
 1881SOL     OW 5670   2.031   1.921   0.188 -0.4233  0.0355 -0.4068
 1881SOL    HW1 5671   1.952   1.913   0.241  0.1616 -0.6805  0.3933
 1881SOL    HW2 5672   2.091   1.973   0.243  0.1790 -0.6878 -0.3666
 1882SOL     OW 5673   1.032   3.066   1.839  0.3802 -0.4030  0.3385
 1882SOL    HW1 5674   1.109   3.070   1.895  0.6263 -1.8319  0.1457
 1882SOL    HW2 5675   0.975   3.135   1.872  1.3617  0.0852  1.0591
 1883SOL     OW 5676   0.989   0.671   1.096  0.6522 -0.1339 -0.1375
 1883SOL    HW1 5677   1.004   0.744   1.155 -0.6144 -0.0116  0.0590
 1883SOL    HW2 5678   0.925   0.616   1.141  0.5775 -0.6655 -0.8662
 1884SOL     OW 5679   3.858   2.834   2.696  0.2508  0.2363 -0.0752
 1884SOL    HW1 5680   3.886   2.838   2.605 -0.7331  1.1045 -0.3605
 1884SOL    HW2 5681   3.787   2.770   2.696  0.6405 -0.2044  0.2034
 1885SOL     OW 5682   1.722   3.949   2.921  0.2320  0.1737 -0.0378
 1885SOL    HW1 5683   1.634   3.935   2.887 -0.9829  0.8174  2.6313
 1885SOL    HW2 5684   1.770   3.987   2.847 -1.7161 -0.1564 -1.5393
 1886SOL     OW 5685   1.373   1.413   0.429  0.7368  0.5340  0.1922
 1886SOL    HW1 5686   1.377   1.414   0.524  1.8936 -1.5829  0.2112
 1886SOL    HW2 5687   1.359   1.505   0.405  2.8205  1.5241  2.3153
 1887SOL     OW 5688   3.141   3.221   1.394  0.0209 -0.0878 -0.2719
 1887SOL    HW1 5689   3.109   3.131   1.382  0.9061 -0.2827 -1.3053
 1887SOL    HW2 5690   3.099   3.250   1.475 -1.2653 -0.9889 -0.5687
 1888SOL     OW 5691   3.953   1.198   0.162  0.2175  0.4622  0.1727
 1888SOL    HW1 5692   4.002   1.280   0.155  2.1029 -0.4863  1.3199
 1888SOL    HW2 5693   3.992   1.154   0.237 -0.6639 -1.5607 -0.4979
 1889SOL     OW 5694   2.929   3.210   0.905 -0.7708 -0.0243 -0.4651
 1889SOL    HW1 5695   2.873   3.175   0.835  1.2932 -0.4090 -2.0248
 1889SOL    HW2 5696   3.005   3.152   0.905  0.1216  1.1041  0.8347
 1890SOL     OW 5697   3.661   2.800   0.122 -0.1304  0.3278  1.1877
 1890SOL    HW1 5698   3.684   2.746   0.197  1.8926 -0.5382  0.0198
 1890SOL    HW2 5699   3.655   2.739   0.049 -0.3508  1.3759  0.2956
 1891SOL     OW 5700   2.899   3.055   1.842 -0.2978 -0.8796 -0.3075
 1891SOL    HW1 5701   2.920   2.981   1.899  0.6819  1.9522  3.4170
 1891SOL    HW2 5702   2.833   3.105   1.889  0.7372  1.8164 -1.4612
 1892SOL     OW 5703   0.178   0.195   1.634  0.3681  0.5503 -0.3269
 1892SOL    HW1 5704   0.215   0.282   1.649  0.7508  0.2223  0.7823
 1892SOL    HW2 5705   0.084   0.206   1.648  0.2798  1.0015 -1.2668
 1893SOL     OW 5706   2.127   1.142   0.220 -0.5045  0.1562 -0.1427
 1893SOL    HW1 5707   2.068   1.174   0.152  0.6481  0.6610 -0.9528
 1893SOL    HW2 5708   2.167   1.221   0.256  0.2097 -0.2086 -0.1149
 1894SOL     OW 5709   2.944   3.985   0.976  0.3077  0.6812  0.2876
 1894SOL    HW1 5710   3.008   3.940   1.031  1.6150 -0.6037 -2.1168
 1894SOL    HW2 5711   2.878   3.919   0.956  0.8141  0.5702 -1.1123
 1895SOL     OW 5712   4.209   1.989   0.087  0.1987 -0.3860 -0.0368
 1895SOL    HW1 5713   4.292   1.960   0.124  0.6901  1.1000  0.0781
 1895SOL    HW2 5714   4.229   2.005  -0.006  0.4187  1.2470  0.2608
 1896SOL     OW 5715   1.877   4.112   2.690  0.5053  0.0497  0.2567
 1896SOL    HW1 5716   1.951   4.126   2.749 -0.2284  0.6288  1.0696
 1896SOL    HW2 5717   1.874   4.192   2.637  0.1221  0.2782  0.6167
 1897SOL     OW 5718   3.781   2.063   3.157 -0.5082 -0.3449  0.1175
 1897SOL    HW1 5719   3.845   2.134   3.161 -2.7008  1.7240  2.9573
 1897SOL    HW2 5720   3.743   2.069   3.069  0.8316  0.5658 -0.4302
 1898SOL     OW 5721   0.167   3.875   0.598  0.3474  1.0621  0.1967
 1898SOL    HW1 5722   0.174   3.807   0.532 -0.4846  0.2508  0.9063
 1898SOL    HW2 5723   0.257   3.900   0.617  0.8317 -1.3006  1.3740
 1899SOL     OW 5724   4.006   1.257   3.019 -0.1855 -0.2703 -0.7350
 1899SOL    HW1 5725   4.048   1.343   3.008 -0.4845 -0.0027  0.2047
 1899SOL    HW2 5726   4.078   1.199   3.044 -0.1808 -0.0575 -0.2611
 1900SOL     OW 5727   2.451   2.961   2.289  0.1375 -0.4411  0.4886
 1900SOL    HW1 5728   2.478   2.886   2.237  1.8122 -0.1761  0.9123
 1900SOL    HW2 5729   2.482   2.941   2.378 -1.6373 -0.3642  1.1757
 1901SOL     OW 5730   1.160   0.517   1.425  0.0947  0.0272  0.0699
 1901SOL    HW1 5731   1.206   0.454   1.480  1.2187  0.8829  0.1593
 1901SOL    HW2 5732   1.142   0.591   1.483 -1.1245 -0.1571 -0.0502
 1902SOL     OW 5733   2.854   2.228   3.190  0.1835 -0.6707 -1.1124
 1902SOL    HW1 5734   2.897   2.310   3.214 -0.1098 -0.4716 -1.2628
 1902SOL    HW2 5735   2.877   2.214   3.098 -3.1969  1.4810 -2.4719
 1903SOL     OW 5736   4.064   2.574   1.746 -0.5905  0.3134  0.1060
 1903SOL    HW1 5737   4.123   2.649   1.742  0.1965 -0.3615 -1.9719
 1903SOL    HW2 5738   4.037   2.560   1.655 -1.4518 -1.3495  0.5838
 1904SOL     OW 5739   1.559   0.964   1.512  0.7460 -0.0723 -0.2522
 1904SOL    HW1 5740   1.601   0.948   1.427 -1.7637 -1.0806 -1.4081
 1904SOL    HW2 5741   1.481   1.015   1.491  0.8953  1.0476  1.6929
 1905SOL     OW 5742   1.210   1.260   0.766 -0.8930 -0.4012  0.3172
 1905SOL    HW1 5743   1.197   1.243   0.673  0.5766  0.8393 -0.1485
 1905SOL    HW2 5744   1.125   1.241   0.806 -2.1445  0.9687 -1.5399
 1906SOL     OW 5745   3.657   1.879   1.415 -0.2537  0.1339  0.2314
 1906SOL    HW1 5746   3.730   1.938   1.398 -0.0893 -0.5887 -2.0604
 1906SOL    HW2 5747   3.581   1.936   1.426  0.2682  0.8349  0.2622
 1907SOL     OW 5748   3.750   2.622   0.312  0.1821  1.0483 -0.5918
 1907SOL    HW1 5749   3.804   2.569   0.370  1.7676  2.6606 -0.4953
 1907SOL    HW2 5750   3.780   2.599   0.224  0.3313  1.2267 -0.5878
 1908SOL     OW 5751   2.866   2.837   0.070  0.2688 -0.7622 -0.0100
 1908SOL    HW1 5752   2.948   2.855   0.116  0.0570 -0.6623  0.3336
 1908SOL    HW2 5753   2.798   2.880   0.123  0.1532  0.4248 -1.0785
 1909SOL     OW 5754   1.607   3.656   3.272 -0.0170  0.1884  1.0004
 1909SOL    HW1 5755   1.659   3.623   3.345 -0.2934 -1.2920  0.5554
 1909SOL    HW2 5756   1.629   3.600   3.198 -0.3807  1.1245  0.1521
 1910SOL     OW 5757   4.378   2.566   3.216  0.3245  0.0548 -0.0155
 1910SOL    HW1 5758   4.430   2.509   3.159  0.7163 -0.0965  0.4887
 1910SOL    HW2 5759   4.332   2.625   3.156  1.2753  0.3619 -0.4554
 1911SOL     OW 5760   0.395   0.076   1.233 -0.3180 -0.1992 -0.3481
 1911SOL    HW1 5761   0.370   0.150   1.287 -0.2762  0.8115 -1.6626
 1911SOL    HW2 5762   0.463   0.110   1.175 -0.9218 -1.0107 -1.5818
 1912SOL     OW 5763   4.366   2.487   1.914 -0.0453  0.0927 -0.2788
 1912SOL    HW1 5764   4.333   2.423   1.977  3.4270 -0.2093  1.4549
 1912SOL    HW2 5765   4.411   2.435   1.848  0.3324  0.6078 -0.4362
 1913SOL     OW 5766   1.967   3.392   1.384  0.1124 -0.3824 -0.1980
 1913SOL    HW1 5767   2.051   3.417   1.345 -0.9682  0.1999 -2.3450
 1913SOL    HW2 5768   1.920   3.474   1.394 -0.0713 -0.6565  1.4015
 1914SOL     OW 5769   1.846   1.023   3.270  0.3907 -0.3537  0.1670
 1914SOL    HW1 5770   1.914   0.958   3.287  0.9006 -0.6065 -2.3765
 1914SOL    HW2 5771   1.791   0.983   3.202 -0.8835  0.8108  0.4625
 1915SOL     OW 5772   1.187   2.675   1.293 -0.0493 -0.1849  0.3276
 1915SOL    HW1 5773   1.277   2.704   1.285 -0.0386 -0.6794 -1.9920
 1915SOL    HW2 5774   1.154   2.719   1.371  1.2398  2.5772 -0.5858
 1916SOL     OW 5775   2.188   4.315   2.599 -0.4600 -0.2627 -0.0024
 1916SOL    HW1 5776   2.101   4.318   2.638 -0.2859  3.7775  0.5354
 1916SOL    HW2 5777   2.245   4.288   2.671 -1.0371 -1.2883  0.0939
 1917SOL     OW 5778   0.911   1.883   0.568  0.2236 -0.3869 -0.0684
 1917SOL    HW1 5779   0.948   1.929   0.492 -1.1095 -0.8203 -1.0151
 1917SOL    HW2 5780   0.927   1.790   0.549  0.8358 -0.4530  0.7179
 1918SOL     OW 5781   3.703   3.695   2.670 -0.3400 -0.1556 -0.1246
 1918SOL    HW1 5782   3.711   3.701   2.575 -1.9690  0.2475 -0.2604
 1918SOL    HW2 5783   3.632   3.755   2.692  0.0406 -0.2172  1.3606
 1919SOL     OW 5784   0.915   4.143   2.300 -0.5932 -0.4733 -0.3866
 1919SOL    HW1 5785   0.876   4.230   2.302  0.0137 -0.1409 -1.6700
 1919SOL    HW2 5786   1.009   4.159   2.287 -0.4789 -1.3227 -0.6770
 1920SOL     OW 5787   3.507   1.137   2.409 -0.0853  0.5495  0.4037
 1920SOL    HW1 5788   3.530   1.053   2.369 -0.7464  0.1699  0.8033
 1920SOL    HW2 5789   3.555   1.139   2.491  2.0790  1.7726 -0.7898
 1921SOL     OW 5790   0.251   4.206   2.843 -0.0026 -0.3607  0.4062
 1921SOL    HW1 5791   0.343   4.221   2.823  0.1726 -1.0264  0.6771
 1921SOL    HW2 5792   0.250   4.190   2.938 -0.3873 -0.4107  0.3938
 1922SOL     OW 5793   1.696   3.148   0.842  0.4365  0.0756  0.0916
 1922SOL    HW1 5794   1.635   3.075   0.835 -0.3247  0.7861 -1.2706
 1922SOL    HW2 5795   1.767   3.115   0.896  1.6454 -2.7787 -2.8769
 1923SOL     OW 5796   0.771   4.361   3.084 -0.5913  0.0883  0.1296
[truncated: 32,324 more chars]
