# Supplementary material for: Adding the AMBER 14SB Force Field to the Stochastic Titration CpHMD Method
Source: J Chem Theory Comput. 2025 Jun 16;21(13):6292–304. doi: 10.1021/acs.jctc.5c00415 (PMC12818765; doi:10.1021/acs.jctc.5c00415)
Supplement: Supplementary file 1 [file ct5c00415_si_001.zip › code_availability/MD-runs/dipeptides/NHID-CGLU/final-NHID-CGLU.gro]

Protein in water
 8157
    1HID      N    1   4.822   3.386   0.067  0.0777  0.2277 -0.2318
    1HID     H1    2   4.921   3.403   0.060 -0.0394  0.6912 -0.8950
    1HID     H2    3   4.796   3.430   0.154  0.8205  0.9194 -0.3535
    1HID     H3    4   4.792   3.289   0.064 -1.6433  0.7155 -0.1297
    1HID     CA    5   4.750   3.453  -0.044  0.1477 -0.5788 -0.4941
    1HID     HA    6   4.781   3.557  -0.056  1.0586 -0.8427 -0.4925
    1HID     CB    7   4.755   3.378  -0.182 -0.3387  0.5658 -0.2055
    1HID    HB1    8   4.703   3.435  -0.260 -0.5342  0.2749 -0.2898
    1HID    HB2    9   4.705   3.281  -0.173  2.0854 -0.7062  0.3979
    1HID     CG   10   4.899   3.372  -0.212  0.5634 -0.0273  1.1177
    1HID    ND1   11   4.974   3.476  -0.259  0.3116 -0.4394 -0.0756
    1HID    HD1   12   4.949   3.574  -0.257  0.5633 -0.3534  3.0309
    1HID    CE1   13   5.102   3.437  -0.274  0.5349  0.1551 -0.6267
    1HID    HE1   14   5.184   3.503  -0.298  0.8607 -0.2144 -0.5507
    1HID    NE2   15   5.116   3.307  -0.232  0.6953 -0.5727 -0.3790
    1HID    CD2   16   4.983   3.264  -0.201 -0.1589  0.1944 -0.4804
    1HID    HD2   17   4.960   3.173  -0.149  0.4290  0.6042  0.5325
    1HID      C   18   4.608   3.459   0.004  0.2205 -0.1367 -0.2934
    1HID      O   19   4.558   3.356   0.057 -0.3308 -0.0663 -0.3369
    2GLU      N   20   4.533   3.567  -0.019  0.2156 -0.9386  0.2990
    2GLU      H   21   4.582   3.654  -0.029  0.4644 -0.9325  1.3909
    2GLU     CA   22   4.387   3.564  -0.002  0.2875  0.1308  0.8395
    2GLU     HA   23   4.365   3.496   0.081  0.3788 -2.3633 -1.0554
    2GLU     CB   24   4.332   3.703   0.030  0.8749 -0.2307 -0.1840
    2GLU    HB1   25   4.335   3.761  -0.063  1.1024  1.9062  1.0749
    2GLU    HB2   26   4.398   3.743   0.108 -0.6642  0.6005  0.7441
    2GLU     CG   27   4.189   3.711   0.091 -0.3289  0.5334 -0.3227
    2GLU    HG1   28   4.188   3.657   0.186 -1.5841 -1.6313 -1.4814
    2GLU    HG2   29   4.125   3.650   0.027 -0.8569 -0.2287  0.8855
    2GLU     CD   30   4.131   3.851   0.120  0.0997 -0.8398  0.2474
    2GLU    OE1   31   4.206   3.955   0.119  0.0937 -0.6051 -0.4195
    2GLU    OE2   32   4.010   3.859   0.145  0.0694  0.2206  0.3234
    2GLU      C   33   4.322   3.486  -0.114 -0.3054  0.2724  0.5637
    2GLU    OC1   34   4.263   3.378  -0.088 -0.1637  0.4775  0.5506
    2GLU    OC2   35   4.324   3.529  -0.233  0.0310  0.3776  0.4436
    3SOL     OW   36   2.039   1.451   3.017  0.6873  0.5507  0.4941
    3SOL    HW1   37   1.949   1.435   3.044  0.1246  0.3961 -1.3198
    3SOL    HW2   38   2.070   1.365   2.987  0.4952  1.1068 -1.4109
    4SOL     OW   39   0.556   0.328   2.208 -0.1823  0.2820  0.4471
    4SOL    HW1   40   0.541   0.278   2.128  0.3026 -0.3420  0.7413
    4SOL    HW2   41   0.636   0.376   2.191  0.6322 -0.8319  1.0153
    5SOL     OW   42   2.614   2.765   1.660  0.1444 -0.1400  0.2100
    5SOL    HW1   43   2.554   2.839   1.651  0.6775  0.2268 -0.4524
    5SOL    HW2   44   2.569   2.704   1.717 -1.7742 -0.7719 -1.8302
    6SOL     OW   45   2.111   3.296   2.360  0.7555 -0.5216  0.1579
    6SOL    HW1   46   2.188   3.344   2.331  1.0705  0.0941  1.8707
    6SOL    HW2   47   2.146   3.225   2.414  0.1407  0.7890  2.4018
    7SOL     OW   48   0.542   4.413   2.858  0.2000  0.1913  0.8161
    7SOL    HW1   49   0.610   4.386   2.920 -0.1331  1.1861  1.6591
    7SOL    HW2   50   0.577   4.389   2.772 -0.3841 -3.4985  1.4735
    8SOL     OW   51   3.792   0.125   0.357  0.1472 -0.4116  0.1431
    8SOL    HW1   52   3.831   0.060   0.299  1.0141 -0.9853  1.3299
    8SOL    HW2   53   3.737   0.178   0.299  3.9489  1.5820 -2.0669
    9SOL     OW   54   0.957   1.595   2.994  0.1048  0.2112  0.5429
    9SOL    HW1   55   0.940   1.631   3.081 -0.4627  0.9451  0.1331
    9SOL    HW2   56   1.004   1.664   2.948 -0.7267  0.3331 -0.1507
   10SOL     OW   57   0.264   3.219   2.395  0.1884  0.4396  0.3563
   10SOL    HW1   58   0.190   3.165   2.423 -1.0063  0.8161 -1.8538
   10SOL    HW2   59   0.319   3.159   2.344 -0.2160  0.8755 -0.6023
   11SOL     OW   60   4.289   3.639   1.245 -0.4950  0.0233 -0.6156
   11SOL    HW1   61   4.298   3.711   1.308  0.0417 -0.4461 -0.1437
   11SOL    HW2   62   4.303   3.680   1.160 -3.4983  1.1199 -0.6828
   12SOL     OW   63   2.673   1.085   0.535 -0.4703 -0.1204 -0.0396
   12SOL    HW1   64   2.709   0.999   0.513 -0.2698  0.1953 -0.9834
   12SOL    HW2   65   2.697   1.098   0.627 -1.7327 -1.6728  0.5608
   13SOL     OW   66   3.113   4.562   2.385 -0.1312 -0.3705  0.2738
   13SOL    HW1   67   3.073   4.483   2.348  0.3282 -0.4964  0.0388
   13SOL    HW2   68   3.165   4.530   2.459 -2.7702  0.1070  2.4858
   14SOL     OW   69   1.543   3.648   0.522 -0.0040  0.1221 -0.0692
   14SOL    HW1   70   1.569   3.594   0.596 -0.4419 -0.5258 -0.3858
   14SOL    HW2   71   1.613   3.638   0.458  0.7144  1.2206  0.5128
   15SOL     OW   72   4.908   1.203   2.810 -0.6017  0.2684  0.3788
   15SOL    HW1   73   4.869   1.136   2.754 -0.4526  0.1857  0.3718
   15SOL    HW2   74   4.847   1.276   2.808 -0.2708  0.5327 -0.4400
   16SOL     OW   75   4.261   0.606   3.374 -0.0703  0.0311 -0.1226
   16SOL    HW1   76   4.230   0.694   3.351  1.7906  0.5888 -0.6834
   16SOL    HW2   77   4.251   0.556   3.293 -0.7245 -0.1685  0.0754
   17SOL     OW   78   1.589   1.831   0.299  0.3322 -0.7108  0.2902
   17SOL    HW1   79   1.607   1.902   0.237  1.1469 -2.3714 -1.4722
   17SOL    HW2   80   1.595   1.872   0.385  0.5457  1.3960 -0.6783
   18SOL     OW   81   4.319   0.441   3.073 -0.4032 -0.2369  0.4219
   18SOL    HW1   82   4.294   0.349   3.077  1.1837 -0.6747  1.2442
   18SOL    HW2   83   4.409   0.443   3.105 -0.2244  1.5444 -0.0587
   19SOL     OW   84   4.050   2.520   0.975 -0.1585 -0.5948 -0.0384
   19SOL    HW1   85   4.002   2.462   1.034  1.2291 -0.7147  1.0282
   19SOL    HW2   86   4.073   2.464   0.901  0.1517 -1.0999  0.4314
   20SOL     OW   87   1.075   0.785   0.829 -0.2788  0.1213 -0.1552
   20SOL    HW1   88   1.155   0.794   0.881 -0.4078  1.1473 -0.0940
   20SOL    HW2   89   1.081   0.855   0.764 -1.6183  0.9332  0.5433
   21SOL     OW   90   1.421   4.023   1.021  0.1085  0.6223 -0.2195
   21SOL    HW1   91   1.355   4.092   1.026  0.2539  0.9788 -2.4479
   21SOL    HW2   92   1.418   3.993   0.930  3.4102  1.0295 -0.5816
   22SOL     OW   93   1.103   3.817   1.713 -0.3226 -0.2816 -0.0648
   22SOL    HW1   94   1.167   3.749   1.691 -0.2155  0.0407 -0.7633
   22SOL    HW2   95   1.087   3.805   1.807  0.7437 -0.3925  0.1202
   23SOL     OW   96   0.579   0.001   0.958 -0.2990 -0.3171  0.3927
   23SOL    HW1   97   0.538  -0.058   1.022  1.7168 -1.8111  0.4174
   23SOL    HW2   98   0.601  -0.056   0.884  0.4686  0.6935 -0.1864
   24SOL     OW   99   1.246   0.444   3.119 -0.3870 -0.0031 -0.3282
   24SOL    HW1  100   1.198   0.361   3.125 -1.8386  0.6305 -2.2053
   24SOL    HW2  101   1.305   0.432   3.045  0.9560 -0.0631  0.7206
   25SOL     OW  102   3.862   4.268   1.550 -0.2139  0.0794 -0.1112
   25SOL    HW1  103   3.899   4.284   1.637 -0.9607  0.9528  0.0588
   25SOL    HW2  104   3.834   4.176   1.552  2.1803 -0.7226 -0.3576
   26SOL     OW  105   4.444   3.601   0.416  0.6220  0.0186  0.5677
   26SOL    HW1  106   4.349   3.593   0.407  0.6925  1.0047 -1.6256
   26SOL    HW2  107   4.461   3.695   0.410  1.6118  0.1278  3.3204
   27SOL     OW  108   4.577   1.346   1.045 -0.2181 -0.2760  0.7324
   27SOL    HW1  109   4.578   1.341   1.141  0.7349 -0.9929  0.6991
   27SOL    HW2  110   4.622   1.429   1.025 -3.8119  1.9212  0.9506
   28SOL     OW  111   1.106   0.403   2.757  0.5075  0.1670  0.0854
   28SOL    HW1  112   1.120   0.402   2.663 -1.6776  0.0702 -0.2933
   28SOL    HW2  113   1.043   0.333   2.773 -0.9338  1.6404  1.2583
   29SOL     OW  114   0.919   0.151   2.252  0.3764 -0.1977 -0.6927
   29SOL    HW1  115   0.955   0.114   2.332  0.9721  1.9410  0.0943
   29SOL    HW2  116   0.957   0.096   2.182  0.1826 -1.8235  0.4145
   30SOL     OW  117   4.423   2.835   0.457  0.3071  0.6192 -0.2858
   30SOL    HW1  118   4.380   2.805   0.376  0.8033  0.2094 -0.4057
   30SOL    HW2  119   4.387   2.922   0.472 -0.1964  0.4815 -0.6553
   31SOL     OW  120   0.515   1.259   0.504  0.1372 -0.3113 -0.4924
   31SOL    HW1  121   0.420   1.264   0.517  0.0778 -1.5578 -0.3490
   31SOL    HW2  122   0.536   1.336   0.451 -0.6615  1.0405  1.0485
   32SOL     OW  123   3.576   1.177   2.479  0.2118  0.0832  0.4337
   32SOL    HW1  124   3.629   1.098   2.470 -1.3454 -0.9081 -0.2887
   32SOL    HW2  125   3.489   1.153   2.448 -0.4680  1.9199  0.7419
   33SOL     OW  126   4.139   3.299   0.149 -0.0246 -0.2348 -0.0962
   33SOL    HW1  127   4.136   3.326   0.058  0.9317  3.4315  0.8009
   33SOL    HW2  128   4.232   3.294   0.170 -0.2198  0.5577  1.0558
   34SOL     OW  129   3.196   1.080   0.310  0.0222  0.4903 -0.3783
   34SOL    HW1  130   3.275   1.066   0.257 -0.5792 -0.9879 -0.9374
   34SOL    HW2  131   3.145   1.144   0.261  0.6710  1.1255 -0.2351
   35SOL     OW  132   1.790   4.810   0.238  0.2209 -0.3906 -0.1014
   35SOL    HW1  133   1.765   4.831   0.328  0.7682 -0.9454  0.1858
   35SOL    HW2  134   1.840   4.886   0.208  0.6250 -0.5013  0.2977
   36SOL     OW  135   0.582   0.795   1.860  0.0738  0.3221 -0.3836
   36SOL    HW1  136   0.591   0.872   1.804  0.3776 -0.3555 -1.2905
   36SOL    HW2  137   0.489   0.773   1.854  0.1429  0.1313 -0.7957
   37SOL     OW  138   0.636   2.191   0.518  0.1687 -0.1907  0.0071
   37SOL    HW1  139   0.657   2.106   0.556  1.1588 -0.4819 -1.1338
   37SOL    HW2  140   0.716   2.243   0.527 -0.0318  0.2054 -0.4014
   38SOL     OW  141   3.485   4.208   2.543  0.4261 -0.1610  0.1323
   38SOL    HW1  142   3.438   4.126   2.527 -2.0419  1.2404 -0.1915
   38SOL    HW2  143   3.477   4.223   2.637  2.2984 -1.0348  0.4864
   39SOL     OW  144   2.307   0.847   2.372 -0.6595  0.5672 -0.5127
   39SOL    HW1  145   2.261   0.859   2.455 -2.0956  2.2886 -1.4969
   39SOL    HW2  146   2.261   0.775   2.329 -0.4690  0.2652 -0.2256
   40SOL     OW  147   1.058   2.635   3.159  0.0575  0.1522 -0.3837
   40SOL    HW1  148   1.096   2.575   3.095  2.3282  1.2574 -0.1784
   40SOL    HW2  149   0.988   2.680   3.111  0.6941 -0.1229 -1.6202
   41SOL     OW  150   1.178   0.233   0.125 -0.4209  0.0558  0.3446
   41SOL    HW1  151   1.097   0.270   0.091 -1.6893 -1.2219  1.8397
   41SOL    HW2  152   1.228   0.210   0.047 -2.5121 -1.2523 -0.7045
   42SOL     OW  153   2.146   0.054   1.047 -1.2974 -0.4429 -0.2108
   42SOL    HW1  154   2.238   0.062   1.071 -1.4971  0.2162  0.3662
   42SOL    HW2  155   2.107   0.138   1.072 -2.1959 -0.9688  0.2046
   43SOL     OW  156   2.533   0.768   2.972  0.9407 -0.2393 -0.0138
   43SOL    HW1  157   2.530   0.839   2.908  2.0681  0.3270  0.5399
   43SOL    HW2  158   2.578   0.805   3.048  0.9120 -1.3330  0.5625
   44SOL     OW  159   0.419   4.499   0.988  0.0310  0.2807  0.0169
   44SOL    HW1  160   0.368   4.501   1.069 -0.5931  3.7999 -0.3096
   44SOL    HW2  161   0.362   4.455   0.925 -0.5761 -0.1124  0.8170
   45SOL     OW  162   4.333   3.964   2.052 -0.4609 -0.1711  0.1412
   45SOL    HW1  163   4.291   4.005   2.127  1.1691  4.1889 -1.0284
   45SOL    HW2  164   4.425   3.956   2.077 -0.4386 -1.6813 -0.3157
   46SOL     OW  165   2.691   1.173   0.145 -0.1964  0.5047 -0.2949
   46SOL    HW1  166   2.661   1.258   0.176  0.9101  1.4642 -1.6926
   46SOL    HW2  167   2.707   1.122   0.224 -1.5184  1.3468  0.5464
   47SOL     OW  168   0.595   4.739   2.845 -0.0981 -0.4699  0.1547
   47SOL    HW1  169   0.554   4.807   2.897  1.1734 -0.1480  0.7722
   47SOL    HW2  170   0.569   4.657   2.886 -1.7785 -0.3965 -0.6968
   48SOL     OW  171   0.299   3.116   0.805 -0.1405 -0.7874  0.2431
   48SOL    HW1  172   0.384   3.116   0.849 -0.2391 -0.3920  0.4390
   48SOL    HW2  173   0.288   3.206   0.775  0.3935 -1.2667 -1.5100
   49SOL     OW  174   2.135   2.912   1.028 -0.8861 -0.3181  0.0014
   49SOL    HW1  175   2.195   2.874   0.964  0.2685  1.7579 -0.2374
   49SOL    HW2  176   2.073   2.962   0.975  0.2700  1.6756  0.4528
   50SOL     OW  177   4.096   3.987   1.136 -0.2319 -0.4586 -0.4844
   50SOL    HW1  178   4.073   3.922   1.069 -1.5192  0.8328 -1.3457
   50SOL    HW2  179   4.013   4.026   1.162  0.2625 -0.7536  1.7530
   51SOL     OW  180   4.216   1.955   1.856 -0.3217  0.2938 -0.2554
   51SOL    HW1  181   4.141   1.904   1.885 -0.1455  0.3225  0.2625
   51SOL    HW2  182   4.185   2.046   1.856 -0.5764  0.2078 -0.9868
   52SOL     OW  183   4.107   3.251   0.745  0.6495  0.6747  0.2257
   52SOL    HW1  184   4.030   3.202   0.773  0.8032  1.0302  1.2844
   52SOL    HW2  185   4.120   3.318   0.811  1.3990  1.1372 -0.3629
   53SOL     OW  186   4.538   3.661   0.899 -0.0630  0.0012  0.1039
   53SOL    HW1  187   4.496   3.611   0.829  2.2818  0.4900 -1.7863
   53SOL    HW2  188   4.509   3.619   0.980 -2.4394 -0.9409 -1.1306
   54SOL     OW  189   3.674   1.278   1.372 -0.2781 -0.3684 -0.2812
   54SOL    HW1  190   3.698   1.194   1.333 -2.3686 -2.3874  2.3139
   54SOL    HW2  191   3.599   1.308   1.320 -1.9450 -2.1509  0.9269
   55SOL     OW  192   2.489   1.023   2.861  0.4383 -0.4990 -0.2851
   55SOL    HW1  193   2.501   1.106   2.908 -0.8432 -0.4761  0.0458
   55SOL    HW2  194   2.504   1.046   2.769 -0.4135  0.2401 -0.2606
   56SOL     OW  195   1.567   1.746   1.368  0.2358  0.3053 -0.2913
   56SOL    HW1  196   1.482   1.783   1.392 -0.9616 -1.9302 -0.7938
   56SOL    HW2  197   1.593   1.695   1.445  0.4032 -0.2144 -0.6935
   57SOL     OW  198   3.468   4.383   3.152 -0.0642 -0.5951  0.5368
   57SOL    HW1  199   3.509   4.432   3.223 -0.9953  1.7992 -0.4792
   57SOL    HW2  200   3.484   4.435   3.074 -0.4394 -2.3508 -0.7749
   58SOL     OW  201   4.211   0.424   1.556  0.4895  0.6426 -0.0729
   58SOL    HW1  202   4.143   0.375   1.509 -0.3589  0.1767  1.5722
   58SOL    HW2  203   4.278   0.360   1.577  0.3204  0.5979  0.3423
   59SOL     OW  204   4.631   2.056   0.319  0.2255  0.4081 -0.5160
   59SOL    HW1  205   4.657   2.106   0.396  0.3233 -0.8013  0.2576
   59SOL    HW2  206   4.664   1.967   0.335 -2.5434 -0.7113 -0.4361
   60SOL     OW  207   3.903   0.038   3.173 -0.0271  0.5018  0.4574
   60SOL    HW1  208   3.883   0.129   3.151  1.7069  0.9706  0.6778
   60SOL    HW2  209   3.835  -0.012   3.128 -0.4515  1.8406 -0.4741
   61SOL     OW  210   0.219   1.233   2.467 -0.1716  0.2802  0.1973
   61SOL    HW1  211   0.253   1.192   2.387  0.3425  0.8602  0.1146
   61SOL    HW2  212   0.131   1.197   2.476 -0.8141  1.3225 -1.4721
   62SOL     OW  213   2.324   2.562   0.703 -0.7912  0.9150 -0.4576
   62SOL    HW1  214   2.420   2.560   0.705 -0.6991 -1.2528  3.0875
   62SOL    HW2  215   2.299   2.486   0.651 -0.4542 -0.2243  0.9891
   63SOL     OW  216   0.531   2.418   0.685 -0.1372 -0.2876  0.0273
   63SOL    HW1  217   0.536   2.359   0.609  0.7265 -0.1832 -0.0114
   63SOL    HW2  218   0.599   2.386   0.744  3.6588  3.2622 -1.8834
   64SOL     OW  219   1.288   4.550   1.354  0.0294  0.1304 -0.5065
   64SOL    HW1  220   1.200   4.517   1.374  0.0689  1.1022  1.5174
   64SOL    HW2  221   1.344   4.509   1.420  0.5933  1.7080  0.0218
   65SOL     OW  222   4.870   0.755   2.958 -0.0676  0.2229  0.5419
   65SOL    HW1  223   4.898   0.838   2.996  0.8658  0.3080 -0.2956
   65SOL    HW2  224   4.941   0.694   2.979 -0.4350 -0.2046  0.5687
   66SOL     OW  225   1.760   4.563   2.564 -0.7365  0.6995 -0.1129
   66SOL    HW1  226   1.819   4.583   2.637 -0.0614 -0.9796 -0.1703
   66SOL    HW2  227   1.707   4.490   2.596 -2.3727  1.7348 -0.3129
   67SOL     OW  228   3.447   2.103   1.721  0.2704  0.1505  0.3038
   67SOL    HW1  229   3.447   2.028   1.780  0.2300  0.8332  1.1828
   67SOL    HW2  230   3.385   2.165   1.760  0.7666  0.9014 -0.0770
   68SOL     OW  231   1.259   0.908   2.549  0.0333 -0.3408  0.1565
   68SOL    HW1  232   1.216   0.992   2.566  0.8583  0.6467 -2.1861
   68SOL    HW2  233   1.190   0.852   2.514 -0.2476 -0.1991  0.4797
   69SOL     OW  234   2.650   3.696   0.501 -0.1370  0.6914 -0.6743
   69SOL    HW1  235   2.662   3.602   0.513 -1.3187  0.3779 -1.7850
   69SOL    HW2  236   2.631   3.729   0.589 -2.0425 -0.4973 -0.5876
   70SOL     OW  237   3.733   3.534   2.329  0.2645 -0.1761 -0.0004
   70SOL    HW1  238   3.683   3.475   2.273 -1.1592  0.2040  0.8080
   70SOL    HW2  239   3.820   3.538   2.289 -0.2846 -1.0219 -1.3399
   71SOL     OW  240   2.496   1.150   2.583 -0.6076 -0.1787 -0.5272
   71SOL    HW1  241   2.524   1.067   2.545  0.2741 -0.4183  0.5988
   71SOL    HW2  242   2.402   1.139   2.599 -0.1656 -1.7644  1.4771
   72SOL     OW  243   3.749   3.776   0.256 -0.3360 -0.2212 -0.1571
   72SOL    HW1  244   3.838   3.791   0.289 -1.0232  0.0917  1.7006
   72SOL    HW2  245   3.762   3.733   0.171  1.5817 -0.3869  0.1620
   73SOL     OW  246   2.743   0.901   1.565 -0.0356 -0.5437  0.2008
   73SOL    HW1  247   2.693   0.982   1.553  1.1856  0.9086  3.8014
   73SOL    HW2  248   2.676   0.835   1.582 -0.9193  0.4613  0.7545
   74SOL     OW  249   3.699   2.508   2.685 -0.1727  0.2539  0.4075
   74SOL    HW1  250   3.625   2.541   2.634 -0.1917  0.7290  0.7425
   74SOL    HW2  251   3.693   2.552   2.769  1.3148  1.3994 -0.0390
   75SOL     OW  252   4.006   3.817   0.941  0.3119  0.0550  0.2653
   75SOL    HW1  253   4.048   3.736   0.914 -1.7641 -0.8179 -0.5628
   75SOL    HW2  254   3.965   3.851   0.861 -2.3027 -0.2823  1.3481
   76SOL     OW  255   1.507   0.205   2.809  0.3373  0.2952 -0.0371
   76SOL    HW1  256   1.494   0.280   2.750  0.4504 -0.3259 -0.8712
   76SOL    HW2  257   1.445   0.220   2.880  0.8115  1.5131  0.1537
   77SOL     OW  258   3.692   1.620   0.386  0.2914  0.0579  0.0726
   77SOL    HW1  259   3.671   1.529   0.367 -0.1047  0.3882 -1.2228
   77SOL    HW2  260   3.787   1.622   0.395  0.2411 -0.5925  0.8578
   78SOL     OW  261   1.719   3.257   3.385 -0.1454 -0.3411  0.2385
   78SOL    HW1  262   1.702   3.235   3.477  1.0153  1.2925  0.8964
   78SOL    HW2  263   1.810   3.231   3.371  0.7247  2.2507  0.5497
   79SOL     OW  264   2.165   4.859   0.420 -0.0769  0.2016  0.2515
   79SOL    HW1  265   2.224   4.869   0.345 -0.9039  1.6507 -0.2505
   79SOL    HW2  266   2.101   4.930   0.410  0.0692  0.7465  2.6020
   80SOL     OW  267   1.472   2.509   0.207 -0.1455  0.4477  0.4454
   80SOL    HW1  268   1.426   2.506   0.291  0.9475 -0.1605  1.0456
   80SOL    HW2  269   1.528   2.586   0.213 -1.1440  1.2682 -0.3382
   81SOL     OW  270   1.880   2.274   1.127  0.0455  0.1348 -0.1248
   81SOL    HW1  271   1.800   2.246   1.082  0.7732  0.3026 -1.5886
   81SOL    HW2  272   1.917   2.341   1.069  1.5361 -0.3448  0.2494
   82SOL     OW  273   2.590   2.783   0.687 -0.1690 -0.2303  0.4683
   82SOL    HW1  274   2.576   2.691   0.667  2.9048 -0.6792 -0.1866
   82SOL    HW2  275   2.604   2.786   0.781 -3.0257  0.0781  0.9590
   83SOL     OW  276   4.654   3.208   0.729 -0.1025  0.2839  0.2140
   83SOL    HW1  277   4.709   3.286   0.728 -0.3083  0.4282 -0.0340
   83SOL    HW2  278   4.661   3.175   0.818  0.3165  0.3487  0.2070
   84SOL     OW  279   2.348   0.315   3.309 -0.3785  0.2194 -0.7174
   84SOL    HW1  280   2.371   0.291   3.399  1.4008  0.7737 -0.9772
   84SOL    HW2  281   2.378   0.406   3.301  0.9046 -0.3036 -2.3061
   85SOL     OW  282   2.251   4.804   3.072 -0.0198 -0.0072  0.7097
   85SOL    HW1  283   2.200   4.825   2.994 -0.9151 -0.5637  1.1271
   85SOL    HW2  284   2.186   4.791   3.141  0.7669  0.6892  1.6154
   86SOL     OW  285   3.025   0.765   2.450  0.4331  0.3614 -0.1502
   86SOL    HW1  286   2.962   0.807   2.508  0.5862  0.2910  0.0702
   86SOL    HW2  287   3.043   0.680   2.491 -2.2049 -1.3237 -2.1376
   87SOL     OW  288   3.390   3.300   0.730 -0.1447  0.4642 -0.1561
   87SOL    HW1  289   3.344   3.344   0.658 -0.0400  1.6177  0.4516
   87SOL    HW2  290   3.374   3.356   0.806  0.7293 -0.1023  0.4609
   88SOL     OW  291   0.051   3.524   3.237  0.0463  0.4850 -0.0847
   88SOL    HW1  292   0.035   3.617   3.256 -3.0211  0.1524 -0.5049
   88SOL    HW2  293   0.096   3.524   3.152  0.2598  1.5732  0.0138
   89SOL     OW  294   2.679   3.299   0.916  0.5184  0.2968 -0.1993
   89SOL    HW1  295   2.765   3.326   0.947  0.5041 -1.5217  1.6409
   89SOL    HW2  296   2.695   3.219   0.865 -0.1152 -0.4618  0.7610
   90SOL     OW  297   0.145   1.514   0.929  0.5238 -0.4760  0.0087
   90SOL    HW1  298   0.204   1.492   0.857  0.4429 -0.4808 -0.0560
   90SOL    HW2  299   0.203   1.538   1.001  0.6295 -1.2801  0.2055
   91SOL     OW  300   2.668   3.099   1.246 -0.2451 -0.3423 -0.5739
   91SOL    HW1  301   2.587   3.075   1.201 -0.4924 -0.5680 -0.0199
   91SOL    HW2  302   2.716   3.017   1.254 -1.7276 -1.0788  2.6156
   92SOL     OW  303   2.771   2.716   2.555  0.2901 -0.4799  0.5101
   92SOL    HW1  304   2.866   2.713   2.556  0.3765 -0.1822 -1.7344
   92SOL    HW2  305   2.746   2.735   2.645  2.3183 -1.0550  1.2397
   93SOL     OW  306   2.055   0.539   0.357 -0.2476 -0.4124  0.2099
   93SOL    HW1  307   2.028   0.537   0.449 -1.3204  2.0193  0.0450
   93SOL    HW2  308   2.150   0.535   0.359 -0.3262 -2.8621  1.2370
   94SOL     OW  309   3.445   4.508   1.810  0.1038 -0.3354 -0.0671
   94SOL    HW1  310   3.426   4.425   1.766 -1.5212 -0.2182  0.3639
   94SOL    HW2  311   3.359   4.545   1.830  0.8057  1.2399  0.1643
   95SOL     OW  312   2.216   1.262   1.531 -0.2857  0.7801 -0.4758
   95SOL    HW1  313   2.247   1.241   1.443 -0.7617  1.4967 -0.8267
   95SOL    HW2  314   2.239   1.185   1.584  1.9825  1.2022 -0.7230
   96SOL     OW  315   4.748   3.701   2.822 -0.2866  0.2182 -0.5059
   96SOL    HW1  316   4.662   3.663   2.843 -1.1810  1.8860 -0.9562
   96SOL    HW2  317   4.748   3.709   2.727 -0.8128  2.7039 -0.3708
   97SOL     OW  318   0.441   4.599   1.667 -0.1580  0.7886  0.7838
   97SOL    HW1  319   0.422   4.535   1.599 -0.9933  0.9160  0.8947
   97SOL    HW2  320   0.472   4.547   1.741  1.7660  0.7167 -0.0052
   98SOL     OW  321   1.458   1.450   3.032  0.1728 -0.0662 -0.1856
   98SOL    HW1  322   1.457   1.354   3.031 -0.6250 -0.0795  0.3741
   98SOL    HW2  323   1.392   1.474   3.097  0.2595  0.8681 -0.4207
   99SOL     OW  324   4.710   4.903   0.297  0.1855 -0.7397  0.0409
   99SOL    HW1  325   4.718   4.917   0.391  0.2267  0.5335 -0.1299
   99SOL    HW2  326   4.799   4.908   0.263  0.1224 -0.6841 -0.1217
  100SOL     OW  327   4.834   2.939   2.353  0.2053  0.0533  0.1872
  100SOL    HW1  328   4.887   2.859   2.349  0.0009 -0.2044  1.9242
  100SOL    HW2  329   4.866   2.986   2.430 -0.5805  1.0067 -0.0365
  101SOL     OW  330   1.848   3.018   0.465  1.4159  0.3754 -0.0167
  101SOL    HW1  331   1.773   3.000   0.409  0.7251 -0.0567  1.0134
  101SOL    HW2  332   1.923   3.017   0.405  0.4896  2.1889 -1.2928
  102SOL     OW  333   4.907   2.746   0.327  0.5307  0.2023 -0.1000
  102SOL    HW1  334   4.982   2.694   0.298 -0.3899 -1.0885 -0.2858
  102SOL    HW2  335   4.897   2.725   0.420  0.3774  0.3208 -0.0882
  103SOL     OW  336   2.641   2.039   1.589  0.3448 -0.3964  0.5075
  103SOL    HW1  337   2.609   2.122   1.555  1.1242 -0.5722 -0.7245
  103SOL    HW2  338   2.593   2.026   1.670 -0.2322  0.9545  0.4065
  104SOL     OW  339   0.158   0.913   3.125 -0.3057  0.3483 -0.0432
  104SOL    HW1  340   0.245   0.873   3.125 -0.4205 -0.0761  2.6971
  104SOL    HW2  341   0.172   1.002   3.154 -0.6679  0.7397 -1.0015
  105SOL     OW  342   0.471   2.642   1.530 -0.6742  0.6934  0.0155
  105SOL    HW1  343   0.442   2.733   1.543 -0.7401  1.2774 -3.3152
  105SOL    HW2  344   0.390   2.592   1.528 -0.9130  1.0922 -1.2712
  106SOL     OW  345   0.347   3.832   3.444  0.2695 -0.5983  0.1932
  106SOL    HW1  346   0.303   3.769   3.387 -0.5917 -0.4084  0.6206
  106SOL    HW2  347   0.282   3.852   3.512  0.3388  1.0627 -0.1694
  107SOL     OW  348   3.355   1.426   0.394 -0.1237 -0.6121  0.1000
  107SOL    HW1  349   3.391   1.438   0.306 -0.2361  1.5990  0.3127
  107SOL    HW2  350   3.263   1.450   0.385  0.2145  1.1843  1.1191
  108SOL     OW  351   2.442   1.475   2.662  0.2749  0.3215  0.1206
  108SOL    HW1  352   2.523   1.431   2.635 -0.4828 -1.0859  0.0306
  108SOL    HW2  353   2.469   1.565   2.680  1.6670  0.1596 -0.9094
  109SOL     OW  354   3.217   1.057   2.726 -0.4810 -0.2499  0.5677
  109SOL    HW1  355   3.162   1.123   2.685 -0.2102 -1.9620 -2.9093
  109SOL    HW2  356   3.182   1.048   2.815 -3.1895  1.5571 -0.1906
  110SOL     OW  357   0.395   4.705   1.382  0.3016  0.1957 -0.3473
  110SOL    HW1  358   0.318   4.657   1.353  1.0781 -0.8274 -0.7998
  110SOL    HW2  359   0.424   4.660   1.461 -0.1394  1.2102  0.4208
  111SOL     OW  360   4.015   2.591   0.007  0.4184  0.1624  0.8651
  111SOL    HW1  361   4.042   2.563   0.094 -0.7409  1.6572  1.7424
  111SOL    HW2  362   3.934   2.639   0.020  0.0618  0.1962 -1.0824
  112SOL     OW  363   3.603   3.026   2.632  0.0526 -0.4316 -0.0491
  112SOL    HW1  364   3.566   3.098   2.684  2.1550  2.1517 -1.8606
  112SOL    HW2  365   3.560   3.034   2.547  2.3984  0.7189 -1.2210
  113SOL     OW  366   1.178   2.561   1.428 -0.0034 -0.7382  0.2139
  113SOL    HW1  367   1.165   2.581   1.335  0.1221 -2.4855 -0.2043
  113SOL    HW2  368   1.242   2.490   1.429  0.0280 -0.7173  1.6444
  114SOL     OW  369   1.444   2.654   2.085 -0.1045  0.3574  0.5026
  114SOL    HW1  370   1.438   2.559   2.078  1.0374  0.0497  2.8079
  114SOL    HW2  371   1.505   2.669   2.158 -0.1710  2.8605  0.1335
  115SOL     OW  372   3.829   4.117   1.848 -0.4414 -0.1154  0.4565
  115SOL    HW1  373   3.750   4.140   1.898 -0.1181  0.6624  0.6255
  115SOL    HW2  374   3.841   4.023   1.863 -3.0627 -1.0158 -2.0103
  116SOL     OW  375   0.413   1.631   1.149 -0.5525 -0.4991 -0.1931
  116SOL    HW1  376   0.444   1.659   1.236  0.9067  0.8992 -1.1082
  116SOL    HW2  377   0.319   1.648   1.151 -0.3228  0.8198  0.6479
  117SOL     OW  378   1.248   2.094   0.292 -0.2991 -0.4039 -0.3426
  117SOL    HW1  379   1.239   2.156   0.219  0.6220  0.2974  0.1088
  117SOL    HW2  380   1.261   2.150   0.369 -2.3035 -1.1038  0.5502
  118SOL     OW  381   3.236   1.831   0.435 -0.5632  0.0421  0.7525
  118SOL    HW1  382   3.293   1.821   0.511  1.6798 -0.2191 -0.8848
  118SOL    HW2  383   3.286   1.885   0.374 -1.5568 -1.1695 -1.2417
  119SOL     OW  384   1.628   0.124   0.013  0.3852 -0.0618  0.2705
  119SOL    HW1  385   1.606   0.077  -0.068  1.0246 -0.8685  0.5590
  119SOL    HW2  386   1.548   0.119   0.065 -0.0899  0.6138 -0.3707
  120SOL     OW  387   1.168   3.389   0.085  0.0284  0.0164  0.0808
  120SOL    HW1  388   1.234   3.320   0.074  0.1795  0.0086  0.9050
  120SOL    HW2  389   1.091   3.356   0.040  0.8284  0.4030 -1.6294
  121SOL     OW  390   3.072   1.623   0.320  0.2067 -0.2377 -0.4888
  121SOL    HW1  391   3.045   1.663   0.237  0.5724  1.2140  0.0575
  121SOL    HW2  392   3.123   1.691   0.364  2.2251 -1.8608 -0.1846
  122SOL     OW  393   1.401   3.983   3.415 -0.0797  0.2256 -0.2130
  122SOL    HW1  394   1.387   4.036   3.336  0.2166  0.0563 -0.3787
  122SOL    HW2  395   1.326   3.924   3.417  0.4347 -0.4727 -0.9360
  123SOL     OW  396   2.563   3.401   0.454 -0.0293  0.7345 -0.3695
  123SOL    HW1  397   2.566   3.380   0.547  0.8045 -1.5030 -0.8518
  123SOL    HW2  398   2.518   3.327   0.414 -2.6102  2.7529 -1.5297
  124SOL     OW  399   2.555   0.688   1.668 -0.1427  0.6521  0.0194
  124SOL    HW1  400   2.632   0.671   1.723  0.7160  0.0292 -1.3067
  124SOL    HW2  401   2.488   0.628   1.700  0.0419  0.9195  0.9340
  125SOL     OW  402   1.654   0.808   1.422  0.1208 -0.6209  0.6754
  125SOL    HW1  403   1.576   0.769   1.382 -0.1026 -0.0300  0.5248
  125SOL    HW2  404   1.712   0.825   1.348  0.9418 -2.2222  0.8996
  126SOL     OW  405   2.990   1.508   1.806  0.1153 -0.1280 -0.4292
  126SOL    HW1  406   2.897   1.531   1.810  0.2991  0.7770 -1.1155
  126SOL    HW2  407   2.991   1.412   1.811 -0.8614 -0.1543 -0.5148
  127SOL     OW  408   1.699   2.882   3.228 -0.5022  0.2338  0.0373
  127SOL    HW1  409   1.773   2.831   3.195 -1.0741 -0.0103 -0.9128
  127SOL    HW2  410   1.662   2.828   3.298 -0.0200  0.1855  0.2619
  128SOL     OW  411   4.385   3.756   1.701 -0.3214  0.8600 -0.4631
  128SOL    HW1  412   4.464   3.704   1.714 -1.1111 -0.4415 -0.7183
  128SOL    HW2  413   4.317   3.692   1.683 -1.4548  1.9585 -0.2064
  129SOL     OW  414   3.136   2.677   0.657 -0.0068 -0.8939 -0.1886
  129SOL    HW1  415   3.149   2.663   0.751 -1.3274 -0.6771  0.0470
  129SOL    HW2  416   3.053   2.725   0.651  0.1400 -0.7591 -1.4625
  130SOL     OW  417   1.599   1.457   0.364  0.3961 -0.6799 -0.2152
  130SOL    HW1  418   1.545   1.403   0.421 -1.3221  1.4293  0.2796
  130SOL    HW2  419   1.555   1.453   0.279 -0.4068  0.7656  0.1015
  131SOL     OW  420   3.183   4.686   1.383  0.2637 -0.5758 -0.2233
  131SOL    HW1  421   3.160   4.617   1.446 -0.3465  1.0091  1.3699
  131SOL    HW2  422   3.099   4.713   1.346  0.4834 -0.5971 -0.7336
  132SOL     OW  423   3.227   2.060   2.514 -0.3905  0.2567  0.2899
  132SOL    HW1  424   3.218   2.076   2.420 -0.5004 -0.8348  0.1067
  132SOL    HW2  425   3.143   2.085   2.551 -0.2340  1.0155  0.1551
  133SOL     OW  426   3.389   4.673   2.807 -0.3384  0.3662  0.3915
  133SOL    HW1  427   3.407   4.690   2.900 -0.3962  1.1719  0.2618
  133SOL    HW2  428   3.394   4.759   2.766 -2.3437  0.3313 -0.0227
  134SOL     OW  429   4.361   4.301   3.073 -0.0133  0.4913 -0.5965
  134SOL    HW1  430   4.407   4.375   3.034  0.6528 -0.1452 -1.0634
  134SOL    HW2  431   4.287   4.286   3.014 -1.6656  2.3601  0.8816
  135SOL     OW  432   0.746   4.739   2.625 -0.5615  0.0361 -0.0074
  135SOL    HW1  433   0.822   4.693   2.661 -0.2737 -0.3257 -1.0507
  135SOL    HW2  434   0.690   4.755   2.701 -0.4419 -1.6068  0.4530
  136SOL     OW  435   2.945   1.599   1.534 -0.2772 -0.1626  0.9315
  136SOL    HW1  436   3.002   1.660   1.488 -0.9812  0.9895  1.5225
  136SOL    HW2  437   2.993   1.576   1.613 -0.7249  1.0623  1.5888
  137SOL     OW  438   2.895   2.183   2.732  0.0357  0.0402 -0.0502
  137SOL    HW1  439   2.886   2.092   2.762 -2.1960  0.5838  1.1383
  137SOL    HW2  440   2.901   2.175   2.636 -0.4807 -1.3570 -0.0004
  138SOL     OW  441   4.180   2.419   0.167  0.1418 -0.0786  0.0892
  138SOL    HW1  442   4.134   2.340   0.140  1.3093 -0.9933  0.6986
  138SOL    HW2  443   4.235   2.442   0.093 -1.2130  1.0072 -0.6339
  139SOL     OW  444   4.619   3.472   2.989  0.7941 -0.3691 -0.0307
  139SOL    HW1  445   4.688   3.497   3.051 -0.3423  0.8193  0.8183
  139SOL    HW2  446   4.546   3.530   3.010 -0.2144 -1.0784 -1.4048
  140SOL     OW  447   1.652   2.898   2.665 -0.1075  0.8461  0.4176
  140SOL    HW1  448   1.646   2.803   2.672  2.3779  0.5977  0.1188
  140SOL    HW2  449   1.644   2.929   2.755  1.1673  0.1499  0.8021
  141SOL     OW  450   3.124   4.445   3.040  0.6504  0.1512 -0.0520
  141SOL    HW1  451   3.137   4.539   3.053  0.9878  0.2798 -1.2294
  141SOL    HW2  452   3.079   4.416   3.120 -3.2693  2.0624 -1.3074
  142SOL     OW  453   2.149   4.570   0.333 -0.0494  0.3552 -0.3184
  142SOL    HW1  454   2.241   4.556   0.355  0.4177  2.4716 -0.6952
  142SOL    HW2  455   2.117   4.630   0.400 -0.7444  0.7749 -1.0078
  143SOL     OW  456   0.265   2.798   2.159 -0.4995 -0.1356 -0.5210
  143SOL    HW1  457   0.293   2.712   2.129  2.7691  0.0290  1.5498
  143SOL    HW2  458   0.206   2.780   2.232  0.9719 -0.7145  0.5746
  144SOL     OW  459   3.204   0.301   2.333  0.4137 -0.7094 -0.3961
  144SOL    HW1  460   3.133   0.252   2.376  0.5169  0.3795  1.0844
  144SOL    HW2  461   3.163   0.341   2.256 -0.5299 -0.2976  0.3029
  145SOL     OW  462   1.560   1.903   3.116 -0.0626  0.4374  0.0873
  145SOL    HW1  463   1.654   1.923   3.118 -0.1342  0.9795 -1.2156
  145SOL    HW2  464   1.523   1.958   3.186  0.6270 -0.0534  0.8552
  146SOL     OW  465   0.697   1.844   3.066 -0.2332  0.3550 -0.3562
  146SOL    HW1  466   0.706   1.775   3.132 -0.8359  0.2706 -0.3634
  146SOL    HW2  467   0.767   1.825   3.003 -0.7277 -0.5731 -0.6463
  147SOL     OW  468   3.176   1.386   2.086 -0.0423  0.5051  0.3214
  147SOL    HW1  469   3.195   1.424   2.000  0.4081 -0.7897 -0.1732
  147SOL    HW2  470   3.083   1.400   2.099  0.2228  2.3941  0.4856
  148SOL     OW  471   3.054   2.196   2.074 -0.2921 -0.1832  0.5709
  148SOL    HW1  472   2.976   2.170   2.024  0.2571  1.6852 -1.4168
  148SOL    HW2  473   3.039   2.288   2.095  0.8591 -0.1304  1.2084
  149SOL     OW  474   0.240   4.041   2.039  0.3567 -0.1676 -0.5224
  149SOL    HW1  475   0.209   3.985   1.968  1.8001 -2.5020  0.5426
  149SOL    HW2  476   0.333   4.053   2.022  1.2534 -2.5523  1.8966
  150SOL     OW  477   3.243   4.229   2.407  0.3497 -0.1627 -0.3302
  150SOL    HW1  478   3.331   4.265   2.415 -0.3691  1.6637 -0.0362
  150SOL    HW2  479   3.247   4.144   2.450  1.8432  0.1136  0.1251
  151SOL     OW  480   4.354   4.718   0.495  0.0522  0.6626  0.3150
  151SOL    HW1  481   4.285   4.771   0.456 -0.4385  0.4708  0.9119
  151SOL    HW2  482   4.313   4.633   0.511  0.1716  0.8022  1.4562
  152SOL     OW  483   3.365   3.045   0.070 -0.4364  0.3107 -0.1071
  152SOL    HW1  484   3.336   3.136   0.073 -0.5883  0.2726 -0.3982
  152SOL    HW2  485   3.384   3.023   0.161  2.1065  1.4298 -0.3107
  153SOL     OW  486   3.517   2.836   1.082 -0.0828 -0.1478 -0.2289
  153SOL    HW1  487   3.469   2.857   1.162  2.4295  0.9167  1.1089
  153SOL    HW2  488   3.605   2.812   1.112  0.9724  0.3500 -2.6646
  154SOL     OW  489   1.817   1.331   3.137 -0.0305  0.3055 -0.2872
  154SOL    HW1  490   1.848   1.259   3.192  0.7335 -0.1211 -1.2457
  154SOL    HW2  491   1.804   1.404   3.198 -0.1442 -0.4336  0.5941
  155SOL     OW  492   4.132   1.080   2.183  0.5661  0.5051 -0.1504
  155SOL    HW1  493   4.167   1.003   2.139  0.3989 -0.2597  1.0111
  155SOL    HW2  494   4.048   1.097   2.139  1.4346  1.1676 -1.6344
  156SOL     OW  495   2.600   1.431   0.816 -0.0194 -0.0900 -0.2827
  156SOL    HW1  496   2.574   1.519   0.842 -0.3152  0.2360 -1.5657
  156SOL    HW2  497   2.553   1.373   0.876  3.1308  0.5879  3.1737
  157SOL     OW  498   1.520   1.698   2.930 -0.3223  0.9306 -0.0263
  157SOL    HW1  499   1.524   1.754   3.008 -1.4307  0.3600  0.4526
  157SOL    HW2  500   1.494   1.613   2.963 -0.1951  0.5184 -0.9576
  158SOL     OW  501   3.580   2.199   3.333 -0.0676  0.0284 -0.1679
  158SOL    HW1  502   3.669   2.177   3.306 -0.7167 -4.4179  0.5731
  158SOL    HW2  503   3.526   2.175   3.258 -0.8447  0.9318  0.0772
  159SOL     OW  504   4.428   3.284   2.393 -0.3832  0.3980 -0.4252
  159SOL    HW1  505   4.346   3.257   2.434 -1.0485  0.3100 -1.7675
  159SOL    HW2  506   4.439   3.223   2.320  0.5064  0.8630 -0.6863
  160SOL     OW  507   4.100   1.602   1.614 -0.6106 -0.3042  0.1703
  160SOL    HW1  508   4.086   1.529   1.554 -0.2333  0.8030 -1.3208
  160SOL    HW2  509   4.014   1.617   1.654 -0.8476 -1.1064 -0.0249
  161SOL     OW  510   3.628   3.350   0.868 -0.0832  0.4156  0.2078
  161SOL    HW1  511   3.555   3.313   0.819  1.3895  0.1862 -1.9136
  161SOL    HW2  512   3.646   3.286   0.936  0.4087 -1.3177 -1.4715
  162SOL     OW  513   4.903   1.268   0.590 -0.1085  0.2265 -0.3452
  162SOL    HW1  514   4.920   1.359   0.615 -1.6336  0.8075 -1.2767
  162SOL    HW2  515   4.856   1.231   0.665  0.3352  0.2660 -0.0466
  163SOL     OW  516   0.325   4.856   1.788  0.0171  0.3715 -0.6575
  163SOL    HW1  517   0.256   4.861   1.722 -0.4063 -2.3368 -0.5077
  163SOL    HW2  518   0.389   4.795   1.752  0.8003  0.4229  0.5704
  164SOL     OW  519   3.550   3.797   0.662  0.4761 -0.0407  0.0267
  164SOL    HW1  520   3.573   3.865   0.599  1.2032 -0.2612  0.0484
  164SOL    HW2  521   3.517   3.845   0.738 -0.9002  0.2098 -0.7015
  165SOL     OW  522   1.709   0.791   0.561 -0.1931  0.2022 -0.1994
  165SOL    HW1  523   1.673   0.827   0.480 -0.9749  0.2194  0.1453
  165SOL    HW2  524   1.802   0.811   0.557 -0.3866  1.0641 -0.6407
  166SOL     OW  525   2.878   3.615   2.438  0.3727  0.1474  0.4317
  166SOL    HW1  526   2.895   3.522   2.446 -0.2169  0.0070  0.0781
  166SOL    HW2  527   2.965   3.655   2.434  0.6255 -0.4265  0.0630
  167SOL     OW  528   1.958   3.572   3.375 -0.2168  0.2473 -0.2660
  167SOL    HW1  529   1.951   3.493   3.429 -0.0414  0.7348  0.4927
  167SOL    HW2  530   2.046   3.568   3.337  0.1361  0.5211  0.5023
  168SOL     OW  531   1.863   4.065   1.528  0.1145 -0.2590  0.1834
  168SOL    HW1  532   1.873   4.049   1.434  0.0539 -0.5409  0.2232
  168SOL    HW2  533   1.822   3.985   1.561  2.0029 -1.0450  0.7907
  169SOL     OW  534   0.945   1.406   1.738 -0.1765  0.3303 -0.1144
  169SOL    HW1  535   0.973   1.314   1.739 -1.7780 -0.1854  0.3443
  169SOL    HW2  536   0.849   1.402   1.738 -0.2787  2.0098 -0.3872
  170SOL     OW  537   1.205   4.527   0.411 -0.2527  0.7958 -0.0237
  170SOL    HW1  538   1.129   4.554   0.462  0.2878  0.2868  1.0862
  170SOL    HW2  539   1.216   4.435   0.431  1.0349  1.0065  0.3511
  171SOL     OW  540   2.780   3.991   2.060 -0.1178  0.8828  0.0507
  171SOL    HW1  541   2.700   4.044   2.061 -0.3773  0.4837  0.6564
  171SOL    HW2  542   2.768   3.927   2.130 -0.0472 -0.3422 -1.0172
  172SOL     OW  543   3.395   2.651   0.921 -0.1960  0.1346 -0.9624
  172SOL    HW1  544   3.444   2.714   0.975  0.2471 -0.9012 -0.1169
  172SOL    HW2  545   3.313   2.696   0.901 -0.6948  0.3252  1.2015
  173SOL     OW  546   1.445   2.156   1.934  0.1120  0.3994  0.0173
  173SOL    HW1  547   1.422   2.131   1.845  0.8011  0.7206 -0.2590
  173SOL    HW2  548   1.482   2.076   1.972 -0.4659  0.1783  0.1182
  174SOL     OW  549   4.441   1.052   0.648  0.0909  0.6297 -0.0210
  174SOL    HW1  550   4.529   1.015   0.659  0.9619  2.1063 -1.5202
  174SOL    HW2  551   4.384   0.976   0.639  1.3124 -0.3672  0.3446
  175SOL     OW  552   1.189   2.482   1.901  0.4749  0.0366  0.0257
  175SOL    HW1  553   1.268   2.453   1.946  0.7162 -0.7884 -0.8829
  175SOL    HW2  554   1.207   2.574   1.878  1.3578 -0.2590 -0.5408
  176SOL     OW  555   2.739   2.309   2.966 -0.3654  0.1430 -0.6976
  176SOL    HW1  556   2.792   2.299   2.887  1.4547 -3.0498  0.7275
  176SOL    HW2  557   2.651   2.282   2.939 -0.4150  1.6426 -2.1826
  177SOL     OW  558   2.045   4.170   3.154  0.1318  0.1872  0.0480
  177SOL    HW1  559   2.108   4.206   3.216 -0.7284  1.5104  0.1946
  177SOL    HW2  560   1.977   4.238   3.146 -1.1766 -1.0928 -0.2390
  178SOL     OW  561   2.324   3.801   0.199  0.4976  0.1640 -0.0177
  178SOL    HW1  562   2.360   3.845   0.276  0.0155 -1.0421  0.9156
  178SOL    HW2  563   2.368   3.716   0.196  0.8461  0.3590 -1.3532
  179SOL     OW  564   2.874   2.198   2.467  0.1628 -0.5877  0.0209
  179SOL    HW1  565   2.842   2.283   2.439  3.1479  0.2175 -1.3586
  179SOL    HW2  566   2.850   2.138   2.396 -1.5626 -0.8725  0.7973
  180SOL     OW  567   2.967   4.898   1.264 -0.1858 -0.2509 -0.6024
  180SOL    HW1  568   2.956   4.804   1.248 -0.4290 -0.2965 -0.1696
  180SOL    HW2  569   2.909   4.940   1.201 -1.3056 -0.4375  0.2702
  181SOL     OW  570   3.625   4.773   0.183 -0.3073 -0.5459  0.0727
  181SOL    HW1  571   3.590   4.705   0.126  2.4945 -1.1534 -1.0829
  181SOL    HW2  572   3.612   4.855   0.135  0.7459 -0.8886 -0.8255
  182SOL     OW  573   2.867   3.180   2.746  0.2329  0.2561 -0.3318
  182SOL    HW1  574   2.869   3.276   2.750 -3.9660  0.5215  0.0996
  182SOL    HW2  575   2.870   3.152   2.837 -1.8093  0.2927 -0.1996
  183SOL     OW  576   2.748   4.246   1.340  0.3991  0.3835  0.5877
  183SOL    HW1  577   2.769   4.153   1.341  0.8386  0.3972 -1.5883
  183SOL    HW2  578   2.833   4.290   1.338  0.1966  0.7577 -0.0577
  184SOL     OW  579   2.090   1.753   3.118  0.3516  0.3229  0.2135
  184SOL    HW1  580   2.101   1.847   3.127 -1.4035  0.5082  0.9104
  184SOL    HW2  581   2.119   1.733   3.029  2.2192  1.2443  0.5829
  185SOL     OW  582   2.819   3.974   3.320  0.1337 -0.5428 -0.5190
  185SOL    HW1  583   2.820   3.882   3.349  2.5687 -1.0196 -1.8118
  185SOL    HW2  584   2.909   4.004   3.335  0.3829  0.4737 -3.4254
  186SOL     OW  585   0.462   1.701   2.205 -0.6845  0.0511 -0.4042
  186SOL    HW1  586   0.523   1.649   2.152 -0.4950 -0.2597  0.1118
  186SOL    HW2  587   0.461   1.657   2.290 -2.7392 -0.8383 -0.8041
  187SOL     OW  588   3.822   2.250   3.031 -0.1339  0.1703  0.2034
  187SOL    HW1  589   3.866   2.305   3.096  0.6831 -0.2448  0.0108
  187SOL    HW2  590   3.828   2.161   3.066 -1.1531  0.1482  0.3518
  188SOL     OW  591   4.097   1.294   1.671 -0.9215 -0.2212 -0.8054
  188SOL    HW1  592   4.021   1.294   1.729  0.1199  1.3709  0.6359
  188SOL    HW2  593   4.061   1.317   1.585 -2.1285 -0.0020 -0.2633
  189SOL     OW  594   0.175   4.522   1.149  0.0934  0.0570  0.7377
  189SOL    HW1  595   0.157   4.596   1.091  0.8822 -0.1368  0.2377
  189SOL    HW2  596   0.091   4.475   1.155 -0.2786  0.6999  0.6567
  190SOL     OW  597   4.467   2.591   2.817  0.3161 -0.2414  0.2306
  190SOL    HW1  598   4.435   2.659   2.758  0.3281 -0.3061  0.1504
  190SOL    HW2  599   4.408   2.517   2.802  2.1126 -1.3219 -1.8772
  191SOL     OW  600   4.218   4.097   3.298  0.4167  0.5885 -0.7578
  191SOL    HW1  601   4.242   4.146   3.376  2.9437 -0.0227 -1.0644
  191SOL    HW2  602   4.249   4.150   3.225 -0.7241  0.5204 -1.3278
  192SOL     OW  603   3.184   4.002   1.669  0.8263  0.1198  0.3099
  192SOL    HW1  604   3.125   3.956   1.610  1.4152 -1.1526  0.6651
  192SOL    HW2  605   3.131   4.020   1.747  0.6115 -0.0304  0.1997
  193SOL     OW  606   4.676   0.347   2.201 -0.0658  0.3894 -0.4217
  193SOL    HW1  607   4.685   0.389   2.287 -0.2231  0.8041 -0.6082
  193SOL    HW2  608   4.762   0.357   2.160  0.0749 -0.0026 -0.2259
  194SOL     OW  609   1.591   2.066   0.546 -0.4968 -0.1725 -0.5276
  194SOL    HW1  610   1.683   2.062   0.572 -0.6018 -0.4110 -0.1972
  194SOL    HW2  611   1.548   1.997   0.596 -1.0240  0.5273  0.0201
  195SOL     OW  612   2.328   1.625   0.349  0.1124 -0.5256 -0.1440
  195SOL    HW1  613   2.338   1.594   0.439 -0.9018  0.7693  0.4431
  195SOL    HW2  614   2.234   1.617   0.331  0.3167 -0.8448 -1.1346
  196SOL     OW  615   4.361   0.414   0.517  0.1965  0.0284 -0.1853
  196SOL    HW1  616   4.449   0.393   0.484  0.2660 -0.9399  0.5529
  196SOL    HW2  617   4.336   0.493   0.469  1.1214 -0.1573 -1.0242
  197SOL     OW  618   2.205   4.613   1.396  0.3749  0.2282 -0.0318
  197SOL    HW1  619   2.208   4.706   1.375  0.2574  0.2132 -0.1183
  197SOL    HW2  620   2.190   4.570   1.312 -2.3014  0.3034  0.3052
  198SOL     OW  621   3.123   1.516   2.479 -0.0146 -0.2240 -0.1688
  198SOL    HW1  622   3.210   1.506   2.441 -0.0806  2.1107 -1.0847
  198SOL    HW2  623   3.122   1.605   2.515 -1.5419 -0.7188  1.1371
  199SOL     OW  624   4.333   4.101   2.378 -0.6511  0.0040 -0.2516
  199SOL    HW1  625   4.375   4.156   2.312 -1.1750 -0.2371 -0.7937
  199SOL    HW2  626   4.364   4.136   2.462  1.9697 -1.1729 -0.6186
  200SOL     OW  627   0.221   2.930   1.007 -0.0635  0.4874  0.0003
  200SOL    HW1  628   0.241   2.838   1.023 -1.9989 -0.0995 -0.7232
  200SOL    HW2  629   0.250   2.946   0.917  1.7753  1.0829  0.6510
  201SOL     OW  630   1.911   0.117   1.356  0.0011  0.3822 -0.3167
  201SOL    HW1  631   1.859   0.097   1.278 -0.5446 -0.4663  0.2500
  201SOL    HW2  632   1.847   0.141   1.423  0.4014  0.2334  0.1247
  202SOL     OW  633   1.756   2.123   2.226  0.4728  0.1931 -0.4404
  202SOL    HW1  634   1.676   2.156   2.266 -0.1996 -1.5646 -0.2611
  202SOL    HW2  635   1.799   2.071   2.294  3.1953  3.1519  0.3652
  203SOL     OW  636   2.712   1.937   0.642  0.0489  0.0332  0.1154
  203SOL    HW1  637   2.775   1.878   0.602  0.5596 -0.6137  1.7830
  203SOL    HW2  638   2.751   2.024   0.633 -0.6997  0.1993 -2.3318
  204SOL     OW  639   1.549   0.061   0.721  0.6401 -0.1363  0.4055
  204SOL    HW1  640   1.459   0.033   0.708  0.5631  0.0075  0.6156
  204SOL    HW2  641   1.554   0.082   0.815  0.8477  0.0007  0.3645
  205SOL     OW  642   1.406   0.782   2.992 -0.6429  0.0541 -0.2802
  205SOL    HW1  643   1.432   0.803   3.082  0.5288 -0.4965 -0.4739
  205SOL    HW2  644   1.473   0.823   2.938 -1.5369  0.6852 -0.9365
  206SOL     OW  645   1.170   2.318   1.650  0.2867 -0.1594  0.2504
  206SOL    HW1  646   1.138   2.255   1.715  0.2062  0.3166  0.6786
  206SOL    HW2  647   1.162   2.403   1.694  1.3076  0.0539  0.0417
  207SOL     OW  648   1.014   4.258   0.642 -0.5824 -0.4718  0.1826
  207SOL    HW1  649   1.065   4.250   0.561  0.1749 -1.1311  0.7111
  207SOL    HW2  650   0.955   4.183   0.641 -0.2974 -0.7020  0.4254
  208SOL     OW  651   3.850   0.247   0.600  0.7267 -0.1090  0.1177
  208SOL    HW1  652   3.849   0.205   0.514  0.1860 -1.3892  0.7173
  208SOL    HW2  653   3.767   0.222   0.640  0.6737  1.0299  0.7594
  209SOL     OW  654   0.400   1.921   1.143 -0.3414  0.1222  0.0347
  209SOL    HW1  655   0.443   1.957   1.221  0.9484 -1.1798 -0.0302
  209SOL    HW2  656   0.325   1.873   1.177 -0.0209 -0.0938  0.4503
  210SOL     OW  657   2.189   1.368   0.233 -0.2512 -0.0957  0.5463
  210SOL    HW1  658   2.152   1.429   0.297 -0.0286 -1.5888  2.1668
  210SOL    HW2  659   2.125   1.366   0.161 -1.1698  0.6099  1.3301
  211SOL     OW  660   4.188   3.894   1.817 -0.2417 -0.1714  0.2809
  211SOL    HW1  661   4.222   3.944   1.892 -0.9554  0.3730  0.2526
  211SOL    HW2  662   4.266   3.861   1.774  0.1631 -1.0672  1.6443
  212SOL     OW  663   4.585   0.233   0.129  0.1800  0.0005  0.0058
  212SOL    HW1  664   4.638   0.185   0.192  0.2626  1.4268  1.0687
  212SOL    HW2  665   4.648   0.267   0.066  0.5415  1.3725  1.0562
  213SOL     OW  666   3.624   1.316   2.174  0.3932  0.1949  0.2209
  213SOL    HW1  667   3.577   1.348   2.097 -0.6383 -1.1160  0.2613
  213SOL    HW2  668   3.558   1.313   2.243  0.6993 -0.9289  0.4945
  214SOL     OW  669   0.260   2.739   1.722  0.2477  0.0369 -0.0537
  214SOL    HW1  670   0.176   2.767   1.758 -0.0319 -0.9539  0.0841
  214SOL    HW2  671   0.298   2.819   1.685 -0.1125  0.7781  1.1381
  215SOL     OW  672   1.730   2.257   3.024  0.5474 -0.1207 -0.4184
  215SOL    HW1  673   1.690   2.307   3.096  0.6645 -0.5762 -0.0318
  215SOL    HW2  674   1.656   2.222   2.975  0.4608  0.7158 -0.8970
  216SOL     OW  675   2.206   4.510   1.127 -0.3459 -0.2374  0.7656
  216SOL    HW1  676   2.190   4.453   1.051 -0.0530  1.7041 -0.8561
  216SOL    HW2  677   2.301   4.508   1.139 -0.1527  1.0002 -0.2793
  217SOL     OW  678   4.292   3.322   0.569  0.4103 -0.3078 -0.1155
  217SOL    HW1  679   4.236   3.284   0.636 -0.2237  1.5774  0.4895
  217SOL    HW2  680   4.233   3.376   0.515  1.2208 -0.3009 -1.0337
  218SOL     OW  681   2.951   4.522   0.906  0.5894 -0.4315  0.1085
  218SOL    HW1  682   2.947   4.451   0.969 -0.1190  0.2312  0.8427
  218SOL    HW2  683   3.018   4.581   0.941 -0.1576  0.1857  0.5382
  219SOL     OW  684   0.273   2.517   1.892  0.1870 -0.2300 -0.4327
  219SOL    HW1  685   0.294   2.587   1.831  0.0821 -1.5867 -2.1117
  219SOL    HW2  686   0.279   2.437   1.839 -2.4861 -1.2633  0.6578
  220SOL     OW  687   0.850   2.393   0.485 -0.0962 -0.3430 -0.3422
  220SOL    HW1  688   0.857   2.348   0.401  1.3268 -0.1294 -0.3624
  220SOL    HW2  689   0.815   2.479   0.463  0.0159 -0.3850 -0.6892
  221SOL     OW  690   0.271   3.096   2.116 -0.3040 -0.0418  0.2279
  221SOL    HW1  691   0.189   3.136   2.089  0.1894  0.2257 -0.9793
  221SOL    HW2  692   0.249   3.005   2.135 -0.6871 -0.3062 -1.3196
  222SOL     OW  693   1.971   1.764   1.451  0.7353 -0.3046  0.3973
  222SOL    HW1  694   2.067   1.766   1.443  1.0332 -1.2960  2.7070
  222SOL    HW2  695   1.945   1.855   1.457  1.6852 -0.0437  0.7718
  223SOL     OW  696   1.205   1.061   0.326  0.1915 -0.2876 -0.2508
  223SOL    HW1  697   1.281   1.009   0.351 -0.5116 -1.9821 -1.4262
  223SOL    HW2  698   1.233   1.110   0.249  0.0046 -1.2009 -0.9126
  224SOL     OW  699   4.117   2.872   3.184  0.5136 -0.2913  0.1796
  224SOL    HW1  700   4.091   2.825   3.105 -1.0850  1.5001 -0.4311
  224SOL    HW2  701   4.179   2.813   3.228 -0.1467 -2.2172 -1.3394
  225SOL     OW  702   4.039   2.538   2.342  0.7119 -0.0554  1.0841
  225SOL    HW1  703   4.022   2.571   2.254 -0.7807 -1.6991  0.6769
  225SOL    HW2  704   4.079   2.452   2.328 -1.9368 -1.5330  1.8653
  226SOL     OW  705   2.533   0.779   0.424  0.0770  0.2261  0.1420
  226SOL    HW1  706   2.589   0.857   0.419 -1.1331  1.2659  1.7915
  226SOL    HW2  707   2.506   0.774   0.515 -1.6289 -0.8724 -0.3691
  227SOL     OW  708   1.405   1.142   1.709  0.3652  0.6265  0.4566
  227SOL    HW1  709   1.350   1.077   1.753 -1.1640  0.2896 -1.7707
  227SOL    HW2  710   1.491   1.099   1.702  0.0860 -0.0985  1.2788
  228SOL     OW  711   3.092   4.345   2.142 -0.3021 -0.4623 -0.1958
  228SOL    HW1  712   3.062   4.260   2.176  0.0505 -0.6357 -0.3094
  228SOL    HW2  713   3.021   4.406   2.164  0.4592 -0.2928  2.0168
  229SOL     OW  714   0.031   1.568   0.621 -0.0318  0.3656  0.0422
  229SOL    HW1  715   0.011   1.588   0.530 -0.9206 -1.3669 -0.1882
  229SOL    HW2  716  -0.006   1.641   0.671 -2.4264 -0.2151 -0.7670
  230SOL     OW  717   2.934   2.497   3.271  0.5588 -0.3833 -0.1034
  230SOL    HW1  718   2.854   2.445   3.283  0.5435  0.0470  1.9075
  230SOL    HW2  719   3.002   2.449   3.317  0.1814  2.1058  3.4264
  231SOL     OW  720   1.888   3.461   1.150  0.1111  0.5104 -0.1955
  231SOL    HW1  721   1.882   3.555   1.167 -2.1006  0.2519  0.7159
  231SOL    HW2  722   1.965   3.433   1.200  2.3243  2.1576 -2.4266
  232SOL     OW  723   3.860   2.242   0.466  0.2439 -0.4148  0.3301
  232SOL    HW1  724   3.947   2.204   0.474  1.8441  2.7053 -0.8271
  232SOL    HW2  725   3.851   2.299   0.543 -1.0449 -1.0781  0.7133
  233SOL     OW  726   0.053   0.446   1.381 -0.0006  0.5548 -0.3504
  233SOL    HW1  727   0.067   0.360   1.341 -0.1744  0.4793 -0.2477
  233SOL    HW2  728   0.088   0.436   1.470  0.0209  0.6041 -0.3536
  234SOL     OW  729   1.969   2.024   0.998 -0.2202  0.3651 -0.3002
  234SOL    HW1  730   2.057   2.030   0.960 -1.2843 -0.3079 -3.1315
  234SOL    HW2  731   1.954   2.110   1.037  1.6147  0.5407  0.1364
  235SOL     OW  732   0.572   3.510   0.529  0.0349  0.6256  0.3111
  235SOL    HW1  733   0.610   3.586   0.574  0.9016  0.2762  0.1762
  235SOL    HW2  734   0.632   3.493   0.456  0.6301 -1.0511  1.1455
  236SOL     OW  735   3.338   3.638   3.355 -0.5649  0.1771 -0.2050
  236SOL    HW1  736   3.428   3.606   3.361 -0.1551  0.8507 -2.0534
  236SOL    HW2  737   3.313   3.657   3.445  1.1314 -0.0570  0.3529
  237SOL     OW  738   0.789   0.043   1.144  0.5880  0.2375  0.4561
  237SOL    HW1  739   0.725   0.034   1.074  0.1826 -2.6955  1.0390
  237SOL    HW2  740   0.773   0.130   1.181 -1.5368  0.4830 -0.8591
  238SOL     OW  741   3.659   2.927   0.380 -0.5440  0.1798 -0.4568
  238SOL    HW1  742   3.661   3.014   0.420 -1.7409 -0.8547  2.0933
  238SOL    HW2  743   3.579   2.927   0.327 -0.4192  0.6876 -0.6538
  239SOL     OW  744   0.353   2.020   0.128  0.0237  0.4581  0.4624
  239SOL    HW1  745   0.279   2.070   0.165 -0.5361  0.1468 -0.2153
  239SOL    HW2  746   0.354   1.939   0.178 -0.4433  0.2301  0.1037
  240SOL     OW  747   3.779   2.415   2.051 -0.4236  0.6331  0.9208
  240SOL    HW1  748   3.708   2.474   2.024 -0.1954  0.5710  0.1495
  240SOL    HW2  749   3.762   2.398   2.144 -1.5740  0.3946  0.6823
  241SOL     OW  750   4.074   2.864   2.704  0.4889 -0.0650  0.1498
  241SOL    HW1  751   4.071   2.782   2.656 -2.3480 -0.0351  0.1240
  241SOL    HW2  752   4.141   2.850   2.772  0.9363 -1.9102 -0.6202
  242SOL     OW  753   4.328   1.904   3.400 -0.4290  0.3660  0.4611
  242SOL    HW1  754   4.389   1.941   3.464  1.2181  0.1910 -0.9180
  242SOL    HW2  755   4.317   1.813   3.428  0.5172  0.2086  0.3676
  243SOL     OW  756   0.358   3.014   3.275 -0.2870 -0.2290 -0.3924
  243SOL    HW1  757   0.283   3.006   3.216 -0.5925 -0.9635  0.0805
  243SOL    HW2  758   0.350   3.102   3.312  0.6853  0.8174 -2.4541
  244SOL     OW  759   2.541   3.324   1.329  0.0028 -0.0738 -0.2006
  244SOL    HW1  760   2.608   3.391   1.316  0.8267 -0.1058  3.0612
  244SOL    HW2  761   2.584   3.242   1.308  0.6657  0.0102  0.7725
  245SOL     OW  762   1.905   0.705   3.434 -0.1108 -0.2746 -0.2531
  245SOL    HW1  763   1.878   0.795   3.416 -0.0773  0.0047  1.0386
  245SOL    HW2  764   1.961   0.712   3.511  2.4989 -1.0163 -1.9322
  246SOL     OW  765   2.463   0.234   0.136 -0.0176 -0.1889  0.2541
  246SOL    HW1  766   2.471   0.316   0.087  0.7118 -0.1276  0.4549
  246SOL    HW2  767   2.445   0.261   0.226 -1.2192 -0.2977  0.0671
  247SOL     OW  768   0.493   4.772   0.159  0.1217 -0.0985  0.0911
  247SOL    HW1  769   0.494   4.683   0.194  2.3724 -0.1421  0.0296
  247SOL    HW2  770   0.411   4.777   0.109  0.1524 -2.2690 -0.2836
  248SOL     OW  771   2.466   4.654   3.162  0.3291  0.2105  0.1989
  248SOL    HW1  772   2.512   4.630   3.082 -1.3925 -1.6317 -0.3421
  248SOL    HW2  773   2.383   4.692   3.131 -0.2591 -0.3130  1.0694
  249SOL     OW  774   1.795   2.441   2.596 -0.0663 -0.0562 -0.2038
  249SOL    HW1  775   1.800   2.349   2.621  0.7403 -0.1669 -0.7469
  249SOL    HW2  776   1.880   2.477   2.620 -0.7182  0.8077  0.9526
  250SOL     OW  777   1.045   2.094   2.345  0.1990  0.2789  0.1815
  250SOL    HW1  778   1.087   2.008   2.349  0.2303  0.1258 -2.0463
  250SOL    HW2  779   0.962   2.082   2.390  0.8228 -0.4937  1.1780
  251SOL     OW  780   4.594   1.059   3.297 -0.2087  0.5791 -0.3152
  251SOL    HW1  781   4.513   1.088   3.338 -0.2724 -0.0529  0.0151
  251SOL    HW2  782   4.583   0.965   3.284 -0.5937  0.8851 -2.7025
  252SOL     OW  783   1.911   4.112   0.040  0.0143 -0.4567  0.0079
  252SOL    HW1  784   1.974   4.041   0.047 -1.0531 -1.2785  3.5503
  252SOL    HW2  785   1.828   4.068   0.018 -0.5844 -0.3673  1.9040
  253SOL     OW  786   4.726   1.019   0.650  0.3363 -0.3702  0.1276
  253SOL    HW1  787   4.752   1.099   0.697  1.8573  0.1500 -1.4802
  253SOL    HW2  788   4.782   0.951   0.686  1.3650 -0.0089 -0.7084
  254SOL     OW  789   1.624   3.549   2.155 -0.3002 -0.2266 -0.9206
  254SOL    HW1  790   1.582   3.634   2.137  0.1198  0.1869 -0.0291
  254SOL    HW2  791   1.706   3.572   2.199 -0.6271 -1.1214  0.1904
  255SOL     OW  792   3.856   2.038   3.196 -0.2068 -0.0507 -0.2553
  255SOL    HW1  793   3.944   2.025   3.232  0.3116 -1.0614 -1.7574
  255SOL    HW2  794   3.820   1.949   3.189 -1.2824  0.3362  0.1482
  256SOL     OW  795   3.190   0.651   2.946 -0.1659  0.5123  0.0025
  256SOL    HW1  796   3.129   0.724   2.955  1.5523  2.4048 -2.4463
  256SOL    HW2  797   3.146   0.589   2.888 -1.1090  0.1441  1.0711
  257SOL     OW  798   1.534   2.333   2.822  0.0893  0.0233  0.1306
  257SOL    HW1  799   1.475   2.344   2.748  1.4920 -0.5027 -1.1233
  257SOL    HW2  800   1.514   2.245   2.856 -1.2525  0.6521  1.0721
  258SOL     OW  801   3.510   2.419   0.985  0.1310  0.4430 -0.4017
  258SOL    HW1  802   3.460   2.499   0.972 -0.1741  0.1219 -1.2484
  258SOL    HW2  803   3.498   2.369   0.904  0.4264 -0.3932  0.0531
  259SOL     OW  804   4.768   4.774   2.847 -0.1090 -0.2692  0.1570
  259SOL    HW1  805   4.816   4.853   2.822 -2.0303  0.9326  0.0208
  259SOL    HW2  806   4.708   4.803   2.916 -2.3014 -1.0807 -1.2941
  260SOL     OW  807   1.925   3.270   2.146 -0.2845  0.9659  0.7349
  260SOL    HW1  808   1.989   3.199   2.144  0.0610  1.2489 -1.7521
  260SOL    HW2  809   1.962   3.335   2.206  1.5454  0.9001 -0.2623
  261SOL     OW  810   2.766   3.930   3.055 -0.5368 -0.0273  0.0345
  261SOL    HW1  811   2.767   3.969   3.142 -0.1265 -0.3752  0.1868
  261SOL    HW2  812   2.754   4.004   2.996  2.3225  0.6539  0.1588
  262SOL     OW  813   4.525   1.566   1.940 -0.3809  0.0984  0.2995
  262SOL    HW1  814   4.513   1.476   1.911 -0.5462  0.1603  0.1738
  262SOL    HW2  815   4.440   1.608   1.924  0.0615  0.6096 -0.8297
  263SOL     OW  816   0.503   3.884   0.572  0.1300  0.2021 -0.6416
  263SOL    HW1  817   0.476   3.841   0.653  1.9175  1.9758  1.0103
  263SOL    HW2  818   0.581   3.836   0.545 -1.5433 -1.6449 -2.5256
  264SOL     OW  819   1.540   4.299   2.940 -0.1271  0.2735 -0.4183
  264SOL    HW1  820   1.519   4.206   2.943  0.6915  0.1056  1.6257
  264SOL    HW2  821   1.469   4.341   2.987  1.1855  0.2606  1.7251
  265SOL     OW  822   2.305   2.856   2.881  0.8604 -0.2643 -0.4215
  265SOL    HW1  823   2.364   2.804   2.936  0.4003 -1.6925 -1.2067
  265SOL    HW2  824   2.217   2.828   2.907  0.6109 -0.1013 -1.0636
  266SOL     OW  825   4.363   0.914   2.285  0.5656  0.3731 -0.0289
  266SOL    HW1  826   4.404   0.848   2.341  1.3055 -1.4435 -2.5019
  266SOL    HW2  827   4.271   0.889   2.280  0.6609  0.0720 -0.2574
  267SOL     OW  828   0.323   1.431   0.720 -0.6118 -0.1161 -0.2664
  267SOL    HW1  829   0.389   1.500   0.726  1.2076 -1.5571 -2.1404
  267SOL    HW2  830   0.271   1.454   0.643  0.1561 -0.8852 -1.0468
  268SOL     OW  831   3.160   1.793   2.530 -0.1811 -0.2678 -0.3829
  268SOL    HW1  832   3.239   1.846   2.532 -1.5568  1.9039 -0.1190
  268SOL    HW2  833   3.134   1.791   2.438 -0.9041  0.7948 -0.2192
  269SOL     OW  834   2.031   3.994   2.750  0.3546 -0.6977  0.2748
  269SOL    HW1  835   1.964   3.978   2.817  1.0700 -0.8947  0.9587
  269SOL    HW2  836   2.113   3.995   2.799  0.6608  2.0173 -0.1680
  270SOL     OW  837   0.305   3.584   2.787 -0.3967  0.0182 -0.0357
  270SOL    HW1  838   0.358   3.508   2.812 -0.8766 -0.1127  0.5950
  270SOL    HW2  839   0.364   3.637   2.733  0.0503 -0.6293 -0.1948
  271SOL     OW  840   0.754   3.907   2.008  0.6684 -0.4403 -0.1286
  271SOL    HW1  841   0.733   3.976   2.071  1.3137  0.1422 -0.5436
  271SOL    HW2  842   0.681   3.907   1.946  0.4610 -0.4268  0.1139
  272SOL     OW  843   1.577   2.342   0.485  0.0911 -0.5515 -0.2866
  272SOL    HW1  844   1.558   2.249   0.499 -0.7905 -0.5246 -1.1210
  272SOL    HW2  845   1.622   2.370   0.564  1.1790 -1.8970 -0.3818
  273SOL     OW  846   2.528   0.513   0.483  0.4640  0.3051  0.2895
  273SOL    HW1  847   2.509   0.541   0.572  1.3167  0.4581  0.4266
  273SOL    HW2  848   2.531   0.594   0.432  0.6133  0.2717  0.2442
  274SOL     OW  849   2.204   2.472   0.038  0.1741 -0.2482  0.3551
  274SOL    HW1  850   2.260   2.395   0.047  2.3260  1.1581  0.0261
  274SOL    HW2  851   2.196   2.505   0.128  0.0518 -0.3352  0.3761
  275SOL     OW  852   3.572   1.825   0.959  0.1424  0.2165 -0.6169
  275SOL    HW1  853   3.581   1.731   0.976  2.9971 -0.2807 -3.8523
  275SOL    HW2  854   3.652   1.863   0.995 -0.7580  1.4156  0.2033
  276SOL     OW  855   0.325   3.134   1.694  0.4929 -0.3323 -0.2865
  276SOL    HW1  856   0.356   3.175   1.613  1.3238 -0.8487 -0.2408
  276SOL    HW2  857   0.336   3.200   1.761 -2.4813  1.0177 -0.9420
  277SOL     OW  858   2.504   2.192   1.224  0.4214 -0.1380  0.2757
  277SOL    HW1  859   2.422   2.189   1.174  0.2598  0.2904  0.5057
  277SOL    HW2  860   2.561   2.129   1.181  0.3008  0.2526 -0.4738
  278SOL     OW  861   4.118   4.846   0.371  0.7125  0.5679  0.1204
  278SOL    HW1  862   4.041   4.796   0.400  0.0948  0.9309 -0.8402
  278SOL    HW2  863   4.144   4.805   0.289  0.3969  1.6096 -0.5111
  279SOL     OW  864   4.537   2.442   1.551  0.3040 -0.2139  0.0840
  279SOL    HW1  865   4.549   2.349   1.533 -2.2623 -0.4790 -0.5590
  279SOL    HW2  866   4.532   2.483   1.464 -2.9240 -0.1774  0.1741
  280SOL     OW  867   2.291   3.446   2.233 -0.1897  0.1763 -0.5342
  280SOL    HW1  868   2.262   3.497   2.157  2.6334  1.6288 -0.7641
  280SOL    HW2  869   2.274   3.503   2.308  1.0357  0.6470 -0.5827
  281SOL     OW  870   2.507   1.742   1.854  0.2564 -0.3164  0.3015
  281SOL    HW1  871   2.534   1.829   1.884 -2.1012  1.0716 -1.2947
  281SOL    HW2  872   2.412   1.747   1.847 -0.0994 -3.4419  1.2331
  282SOL     OW  873   1.066   2.057   0.576  0.3885  0.0279  0.5263
  282SOL    HW1  874   1.111   2.142   0.573 -1.6474  1.1386 -0.2977
  282SOL    HW2  875   1.028   2.053   0.664  0.9193 -0.2893  0.7469
  283SOL     OW  876   4.599   2.181   1.527  0.0618 -0.7529  0.4378
  283SOL    HW1  877   4.552   2.150   1.449 -0.7364 -0.6334  0.8619
  283SOL    HW2  878   4.688   2.148   1.516  0.3440  0.4251 -1.2083
  284SOL     OW  879   4.819   2.494   0.851 -0.2526  0.1738  0.2422
  284SOL    HW1  880   4.778   2.469   0.768 -0.5919  0.3882  0.3453
  284SOL    HW2  881   4.800   2.587   0.860 -0.1049  0.1783  0.4998
  285SOL     OW  882   1.944   4.333   1.303  0.3734  0.1665  0.2973
  285SOL    HW1  883   1.952   4.396   1.232  0.1711  0.1997  0.3022
  285SOL    HW2  884   1.901   4.257   1.263 -0.7792  0.6131  0.6325
  286SOL     OW  885   1.254   2.605   1.156  0.4981 -0.1033 -0.4914
  286SOL    HW1  886   1.284   2.649   1.076  0.3323  1.4979  0.2898
  286SOL    HW2  887   1.248   2.513   1.131  3.1017 -0.0663 -1.5288
  287SOL     OW  888   1.109   2.556   0.451  0.1173  0.0390  0.3174
  287SOL    HW1  889   1.052   2.599   0.514  0.2013 -0.5518  0.8000
  287SOL    HW2  890   1.196   2.560   0.490 -0.2104 -2.6814  1.5507
  288SOL     OW  891   3.302   2.159   0.969 -0.0772  0.0690  0.1659
  288SOL    HW1  892   3.315   2.099   1.042  1.2067 -0.9941 -0.8915
  288SOL    HW2  893   3.386   2.160   0.923 -1.6639 -1.7350 -3.0627
  289SOL     OW  894   2.104   0.934   2.106  0.3322 -0.1767 -0.2923
  289SOL    HW1  895   2.017   0.906   2.076  1.0252 -2.1024 -0.6219
  289SOL    HW2  896   2.096   0.937   2.202 -1.1863  3.6337 -0.3498
  290SOL     OW  897   2.817   1.156   3.009 -0.3527 -0.2821 -0.1949
  290SOL    HW1  898   2.728   1.179   2.980  0.4771  0.0087 -2.7391
  290SOL    HW2  899   2.839   1.223   3.073 -0.8626  1.5410 -1.8223
  291SOL     OW  900   3.803   3.175   1.600 -0.2595  0.4312  0.0891
  291SOL    HW1  901   3.843   3.214   1.522  0.6529 -0.1803  0.2348
  291SOL    HW2  902   3.752   3.101   1.566 -1.5700  1.4005 -0.1314
  292SOL     OW  903   4.318   4.767   0.835 -0.8165  0.1317 -0.4593
  292SOL    HW1  904   4.229   4.802   0.834 -0.7107  0.4026 -0.7502
  292SOL    HW2  905   4.307   4.675   0.859 -1.1705  0.1729 -0.4516
  293SOL     OW  906   2.106   3.403   0.540 -0.1601  0.3105  0.0031
  293SOL    HW1  907   2.018   3.395   0.575 -0.4000 -1.2926 -0.8735
  293SOL    HW2  908   2.151   3.324   0.570  0.3610  0.1340 -1.1964
  294SOL     OW  909   1.672   2.335   1.903 -0.5090  0.0911 -0.0490
  294SOL    HW1  910   1.590   2.287   1.918 -0.7035  0.0116 -1.2703
  294SOL    HW2  911   1.644   2.416   1.861  0.0285  0.1371 -0.3222
  295SOL     OW  912   2.084   2.926   0.602 -0.3087 -0.1199  0.0672
  295SOL    HW1  913   2.001   2.947   0.560 -0.6810 -1.3543  0.1453
  295SOL    HW2  914   2.098   2.833   0.582  1.3420  0.2146 -0.4391
  296SOL     OW  915   4.663   2.208   2.000  0.7578  0.0153  0.3562
  296SOL    HW1  916   4.644   2.302   2.005  0.7325 -0.0604  2.6814
  296SOL    HW2  917   4.584   2.170   1.961  0.4984  0.8649  0.0296
  297SOL     OW  918   4.680   4.779   1.725 -0.1419  0.0478 -0.2357
  297SOL    HW1  919   4.677   4.713   1.794  2.9631 -0.0428 -0.0725
  297SOL    HW2  920   4.626   4.851   1.759  0.5358 -0.3655  1.8929
  298SOL     OW  921   3.428   2.415   0.404 -0.7758 -0.7223  0.7892
  298SOL    HW1  922   3.450   2.323   0.388  2.2079 -0.1766  1.2092
  298SOL    HW2  923   3.492   2.444   0.469 -0.5761  2.0828 -0.5410
  299SOL     OW  924   1.345   0.855   0.772  0.3376  0.1116 -0.0055
  299SOL    HW1  925   1.434   0.892   0.779  0.4374  0.0945 -1.0965
  299SOL    HW2  926   1.294   0.924   0.730 -0.3484  0.3807  1.2082
  300SOL     OW  927   2.148   0.085   0.766  0.2437  0.0157  0.2037
  300SOL    HW1  928   2.052   0.086   0.771  0.0322 -3.1929 -0.8955
  300SOL    HW2  929   2.177   0.083   0.857 -0.8180 -0.4004  0.5468
  301SOL     OW  930   4.827   0.404   0.771 -0.5825  0.0868  0.2577
  301SOL    HW1  931   4.806   0.396   0.864  0.0203  0.7795  0.4590
  301SOL    HW2  932   4.881   0.327   0.752 -3.9185 -2.2930 -0.5015
  302SOL     OW  933   1.310   2.842   1.624 -0.1928  0.3142 -0.0936
  302SOL    HW1  934   1.291   2.891   1.545 -1.1263 -1.3491 -0.9422
  302SOL    HW2  935   1.238   2.781   1.633  1.4229 -1.6326  0.3280
  303SOL     OW  936   0.409   0.787   3.009  0.0043  0.1510 -0.5567
  303SOL    HW1  937   0.429   0.711   2.954 -1.1601  0.6775 -1.7800
  303SOL    HW2  938   0.490   0.803   3.058  0.7815 -0.9121 -1.4249
  304SOL     OW  939   1.213   4.871   2.901  0.0712  0.0930  0.2675
  304SOL    HW1  940   1.256   4.837   2.822  0.2808  0.2695  0.3035
  304SOL    HW2  941   1.282   4.920   2.946 -0.7141  2.3938 -0.8686
  305SOL     OW  942   0.064   2.283   2.267 -0.4101 -0.0223 -0.5064
  305SOL    HW1  943   0.145   2.308   2.310  1.9828 -1.0993 -3.9788
  305SOL    HW2  944   0.049   2.192   2.294 -0.1110 -0.0205 -0.3344
  306SOL     OW  945   4.446   1.105   1.442 -0.0823  0.8009  0.2558
  306SOL    HW1  946   4.380   1.079   1.377 -0.4678  1.3452  0.4237
  306SOL    HW2  947   4.401   1.167   1.499 -0.5103 -1.4646  2.5740
  307SOL     OW  948   0.285   2.297   1.722 -0.0606 -0.1732 -0.3392
  307SOL    HW1  949   0.241   2.220   1.686  0.0790 -1.3579  1.8509
  307SOL    HW2  950   0.372   2.296   1.682  0.3886 -1.9308  0.5961
  308SOL     OW  951   0.079   0.461   2.648 -0.1547 -0.0784 -0.0375
  308SOL    HW1  952   0.168   0.478   2.681 -0.8266  1.0100  1.3176
  308SOL    HW2  953   0.030   0.431   2.725 -1.8191  2.7083  0.1309
  309SOL     OW  954   0.146   3.303   1.366 -0.1814 -0.2809 -0.0574
  309SOL    HW1  955   0.123   3.353   1.287 -0.6659  1.0569  0.9054
  309SOL    HW2  956   0.090   3.225   1.362 -2.4216  1.2064  0.4370
  310SOL     OW  957   1.535   0.822   2.161  0.4706  0.4894  0.3172
  310SOL    HW1  958   1.483   0.889   2.205  0.1437  0.5946 -0.2188
  310SOL    HW2  959   1.598   0.793   2.227  1.1842  1.9296  0.2968
  311SOL     OW  960   0.740   3.118   0.756  0.4520 -0.2264 -0.0143
  311SOL    HW1  961   0.772   3.129   0.666  1.4593 -1.2410  0.1912
  311SOL    HW2  962   0.820   3.109   0.808 -0.1429 -0.3921  0.8823
  312SOL     OW  963   0.427   2.118   2.030 -0.4871 -0.5795 -0.0697
  312SOL    HW1  964   0.469   2.178   1.968 -0.6721  0.4888  0.7974
  312SOL    HW2  965   0.338   2.151   2.038 -0.5230 -0.8175  0.5935
  313SOL     OW  966   3.927   4.705   0.518  0.4095  0.3695  0.7074
  313SOL    HW1  967   3.836   4.707   0.489  1.0057  1.6868 -1.2420
  313SOL    HW2  968   3.930   4.766   0.592  0.2365  2.6764 -1.0858
  314SOL     OW  969   0.775   0.110   0.266  0.0302 -0.2158 -0.2642
  314SOL    HW1  970   0.828   0.156   0.201 -0.1646  0.9895  0.4040
  314SOL    HW2  971   0.769   0.171   0.340 -1.5702 -0.6524  0.0094
  315SOL     OW  972   1.472   0.652   0.947  0.2161  0.5403  0.4828
  315SOL    HW1  973   1.432   0.730   0.909  2.3430  1.4036 -0.1545
  315SOL    HW2  974   1.407   0.619   1.008 -1.3648  1.9178 -0.3726
  316SOL     OW  975   2.514   0.736   0.096 -0.1614  0.0755 -0.1821
  316SOL    HW1  976   2.474   0.822   0.111  0.7672  0.4249  0.3498
  316SOL    HW2  977   2.589   0.734   0.154  1.2488 -0.1181 -1.9165
  317SOL     OW  978   3.461   0.444   1.731  0.6874 -0.1727  0.0395
  317SOL    HW1  979   3.367   0.446   1.712  0.2080 -1.1755  2.0631
  317SOL    HW2  980   3.484   0.536   1.748 -0.7018 -0.2365  2.7436
  318SOL     OW  981   0.729   2.821   2.719 -0.4588  0.3945  0.0324
  318SOL    HW1  982   0.635   2.829   2.736 -0.1829  3.8020  0.5271
  318SOL    HW2  983   0.760   2.910   2.708  3.2020 -0.3583  2.3821
  319SOL     OW  984   4.352   3.847   1.428 -0.4467  0.2140  0.2536
  319SOL    HW1  985   4.444   3.820   1.425 -0.9298 -1.5457  0.2497
  319SOL    HW2  986   4.328   3.841   1.521 -0.6960  0.1408  0.1863
  320SOL     OW  987   3.840   4.073   0.767 -0.5861 -0.0396  0.0126
  320SOL    HW1  988   3.758   4.080   0.817 -1.8265  0.4679 -1.9584
  320SOL    HW2  989   3.847   3.980   0.745  0.4093 -0.4176  1.7349
  321SOL     OW  990   0.252   4.039   2.541 -0.0308 -0.5646  0.5767
  321SOL    HW1  991   0.175   4.092   2.520 -0.5006 -0.7931  1.6116
  321SOL    HW2  992   0.226   3.992   2.620  0.6552 -1.7651  0.0961
  322SOL     OW  993   4.190   2.076   2.496  0.5610 -0.2596 -0.6666
  322SOL    HW1  994   4.225   2.117   2.575 -1.2493 -2.3353  1.3655
  322SOL    HW2  995   4.247   2.107   2.426  1.7793  2.3413  1.2717
  323SOL     OW  996   2.495   3.398   2.644  0.4657 -0.1466  0.7875
  323SOL    HW1  997   2.401   3.381   2.641  0.8322 -2.7170  1.5033
  323SOL    HW2  998   2.535   3.312   2.629  2.6844  0.6077  1.9816
  324SOL     OW  999   3.075   1.136   0.821  0.8742 -0.1203  0.1285
  324SOL    HW1 1000   3.058   1.194   0.894  0.9510 -1.3604  1.1685
  324SOL    HW2 1001   3.165   1.106   0.835  1.1112  0.1080 -0.8243
  325SOL     OW 1002   0.486   2.427   0.391 -0.2350  0.2805 -0.3320
  325SOL    HW1 1003   0.521   2.339   0.408 -0.4084  0.1870 -0.4671
  325SOL    HW2 1004   0.564   2.480   0.373  0.1683  0.7971  2.4867
  326SOL     OW 1005   0.985   4.522   1.454 -0.1242  0.3256 -0.1240
  326SOL    HW1 1006   1.013   4.485   1.538 -0.5374  1.4281  0.5254
  326SOL    HW2 1007   0.933   4.599   1.478 -0.4225  0.5427 -1.3924
  327SOL     OW 1008   2.549   4.482   3.435  0.2269 -0.1934 -0.7077
  327SOL    HW1 1009   2.551   4.537   3.514  0.4104 -0.5593 -0.4513
  327SOL    HW2 1010   2.459   4.489   3.404  0.3598  0.6056 -0.9361
  328SOL     OW 1011   3.630   0.212   1.578  0.1393  0.1242  0.5680
  328SOL    HW1 1012   3.686   0.289   1.583 -0.9759  1.0787 -0.8090
  328SOL    HW2 1013   3.584   0.211   1.662 -0.4181  1.4576  0.3127
  329SOL     OW 1014   0.312   1.886   0.391  0.1795 -0.0413  0.0618
  329SOL    HW1 1015   0.222   1.854   0.394 -1.1047  2.8124 -2.5936
  329SOL    HW2 1016   0.319   1.945   0.465 -0.9583  1.3679 -0.8873
  330SOL     OW 1017   3.321   1.119   2.406  0.2106  0.2792  0.0122
  330SOL    HW1 1018   3.285   1.157   2.486 -0.8199  0.2668 -0.4273
  330SOL    HW2 1019   3.284   1.031   2.402  0.4831  0.1783 -0.3181
  331SOL     OW 1020   2.503   2.575   2.444  0.5557  0.1777 -0.2019
  331SOL    HW1 1021   2.584   2.574   2.495  1.9604  1.5915 -2.2382
  331SOL    HW2 1022   2.440   2.620   2.500  0.5326 -2.4723  2.1512
  332SOL     OW 1023   3.707   4.004   0.469  0.3551 -0.3519  0.7979
  332SOL    HW1 1024   3.768   3.985   0.398  0.7991  1.5405  0.6168
  332SOL    HW2 1025   3.762   4.019   0.546  0.0539  0.1850  0.9167
  333SOL     OW 1026   2.015   4.521   2.689  0.2701  0.0926 -0.5484
  333SOL    HW1 1027   2.019   4.426   2.683 -0.0632  0.0118  0.3766
  333SOL    HW2 1028   2.016   4.551   2.598  0.9918 -0.7602 -0.8341
  334SOL     OW 1029   1.853   2.040   0.485 -0.4668  0.0839 -0.2745
  334SOL    HW1 1030   1.895   1.996   0.410 -2.3724 -0.9308 -0.8162
  334SOL    HW2 1031   1.845   2.131   0.457 -2.4100 -0.5233 -1.9903
  335SOL     OW 1032   3.336   0.543   0.741  0.2095  0.0035  0.3691
  335SOL    HW1 1033   3.385   0.625   0.729 -0.7693  0.2836 -2.1787
  335SOL    HW2 1034   3.264   0.567   0.800  1.1555  0.3963  1.4136
  336SOL     OW 1035   0.651   4.088   1.187 -0.1913 -0.1886  0.5632
  336SOL    HW1 1036   0.706   4.011   1.170  0.0085 -0.1068  0.8262
  336SOL    HW2 1037   0.682   4.121   1.271 -1.9024 -1.2662  1.7036
  337SOL     OW 1038   3.165   1.587   3.439  0.0394 -0.6208  0.2800
  337SOL    HW1 1039   3.231   1.626   3.382 -0.5240  1.0251  0.7021
  337SOL    HW2 1040   3.111   1.660   3.468 -1.0503 -1.7164  1.1665
  338SOL     OW 1041   2.755   0.065   1.767 -0.3279 -0.1402 -0.0997
  338SOL    HW1 1042   2.695   0.093   1.698 -0.7102 -0.0083  0.2886
  338SOL    HW2 1043   2.800   0.145   1.793 -2.7763  0.5676  2.3586
  339SOL     OW 1044   0.834   3.157   1.140  0.0391  0.5038 -0.1788
  339SOL    HW1 1045   0.771   3.086   1.152  1.5482 -1.2758 -2.1301
  339SOL    HW2 1046   0.889   3.154   1.218 -1.1538  0.9266  0.7090
  340SOL     OW 1047   0.386   0.400   1.172  0.4365  0.0205 -0.2824
  340SOL    HW1 1048   0.436   0.435   1.246  0.4661  0.3640 -0.4650
  340SOL    HW2 1049   0.396   0.305   1.180 -3.0653 -0.3286  2.6493
  341SOL     OW 1050   3.252   0.707   1.395  0.3993  0.7250 -0.3044
  341SOL    HW1 1051   3.251   0.612   1.390 -1.0864  0.5847  1.5308
  341SOL    HW2 1052   3.248   0.727   1.489 -0.0079  2.5794 -0.6600
  342SOL     OW 1053   4.496   3.507   1.133  0.1586  0.2248 -0.1715
  342SOL    HW1 1054   4.415   3.520   1.182 -0.7139 -0.0219 -1.4751
  342SOL    HW2 1055   4.518   3.416   1.147 -0.4803 -0.0336 -0.7761
  343SOL     OW 1056   1.085   1.140   1.259  0.4074 -0.5837 -0.0178
  343SOL    HW1 1057   1.138   1.147   1.338  0.0297 -0.7536  0.2548
  343SOL    HW2 1058   1.081   1.229   1.225  0.6970 -0.5361  0.0714
  344SOL     OW 1059   1.117   2.469   2.197 -0.1410  0.2967 -0.0787
  344SOL    HW1 1060   1.100   2.518   2.116  0.0238  0.9346  0.2641
  344SOL    HW2 1061   1.131   2.537   2.263  0.8364 -0.2110  0.2572
  345SOL     OW 1062   2.767   1.434   1.399  0.0814  0.2145  0.1798
  345SOL    HW1 1063   2.705   1.454   1.469 -1.0803 -0.9068 -0.4688
  345SOL    HW2 1064   2.849   1.473   1.427 -1.1534  2.7051  0.5826
  346SOL     OW 1065   0.923   4.872   2.900 -0.3329 -0.1453  0.0740
  346SOL    HW1 1066   1.018   4.867   2.906 -0.4519 -1.9949  1.0891
  346SOL    HW2 1067   0.900   4.810   2.831 -0.9238 -1.8003  1.6714
  347SOL     OW 1068   2.141   3.285   0.207  0.9568  0.0006 -0.3232
  347SOL    HW1 1069   2.194   3.364   0.213  1.4019 -0.3250  0.2588
  347SOL    HW2 1070   2.177   3.238   0.132  0.9166  0.1938 -0.4631
  348SOL     OW 1071   3.876   0.784   1.428 -0.4522  0.2108  0.1666
  348SOL    HW1 1072   3.938   0.733   1.480  0.2353  0.7106 -0.1428
  348SOL    HW2 1073   3.852   0.727   1.355 -0.5208 -0.0599  0.3990
  349SOL     OW 1074   0.819   3.126   0.496  0.6636 -0.3227 -0.0749
  349SOL    HW1 1075   0.753   3.176   0.448  0.9831 -0.2683 -0.4636
  349SOL    HW2 1076   0.893   3.120   0.435  0.7149 -1.0688  0.0561
  350SOL     OW 1077   3.795   1.102   0.737  0.5213 -0.3529 -0.3705
  350SOL    HW1 1078   3.709   1.061   0.730  0.2360  0.0237  0.7433
  350SOL    HW2 1079   3.794   1.147   0.821  0.2689  3.3024 -2.1324
  351SOL     OW 1080   2.311   4.408   1.565 -0.2247  0.6114 -0.0791
  351SOL    HW1 1081   2.268   4.484   1.527  0.3706  0.8584 -0.2650
  351SOL    HW2 1082   2.400   4.410   1.530  0.7404  1.5474  2.2332
  352SOL     OW 1083   3.618   4.762   0.456  1.3433  0.2024  0.2214
  352SOL    HW1 1084   3.606   4.756   0.361 -0.9133  0.2064  0.4691
  352SOL    HW2 1085   3.583   4.848   0.480 -0.0127 -0.6121  1.2952
  353SOL     OW 1086   1.432   0.157   1.255  0.1342 -0.0219  0.3382
  353SOL    HW1 1087   1.406   0.174   1.346  0.0142 -1.0151  0.5045
  353SOL    HW2 1088   1.354   0.119   1.215  0.6813 -1.1171  0.2803
  354SOL     OW 1089   2.501   1.866   0.075 -0.0586 -1.4024  0.1422
  354SOL    HW1 1090   2.538   1.869  -0.013 -0.5699 -0.1818 -0.0492
  354SOL    HW2 1091   2.567   1.820   0.127  0.9031 -0.8763 -0.5749
  355SOL     OW 1092   4.161   4.393   2.023 -0.3355 -0.2808 -0.2130
  355SOL    HW1 1093   4.217   4.327   2.064 -0.7188 -0.3152  0.2768
  355SOL    HW2 1094   4.101   4.419   2.093  0.4641  1.3541 -0.0872
  356SOL     OW 1095   3.372   0.587   1.143  0.5435  0.0803 -0.4502
  356SOL    HW1 1096   3.402   0.641   1.071  0.6954 -0.3093 -0.6829
  356SOL    HW2 1097   3.361   0.648   1.216 -0.0723  0.5493 -0.9314
  357SOL     OW 1098   2.512   2.243   2.836 -0.0146 -0.0075  0.2315
  357SOL    HW1 1099   2.459   2.312   2.795  1.5724  1.0103 -0.2038
  357SOL    HW2 1100   2.477   2.162   2.799  0.5390  0.7944 -2.3149
  358SOL     OW 1101   1.271   1.037   1.032  0.3088  0.2013  0.6028
  358SOL    HW1 1102   1.207   1.039   1.103  0.3380  0.6468  0.6220
  358SOL    HW2 1103   1.278   1.128   1.003 -2.9591 -0.3715 -2.8571
  359SOL     OW 1104   2.838   0.433   2.002  0.2848 -0.2653  0.1587
  359SOL    HW1 1105   2.774   0.471   2.062 -1.5782 -0.9208 -1.3332
  359SOL    HW2 1106   2.891   0.376   2.058 -1.7539 -1.2910  1.1559
  360SOL     OW 1107   2.860   0.928   0.830 -0.0766 -0.3938  0.2311
  360SOL    HW1 1108   2.793   0.996   0.818  0.0831 -0.3232 -0.3008
  360SOL    HW2 1109   2.932   0.955   0.773 -1.2951 -2.6881 -2.7164
  361SOL     OW 1110   4.262   4.070   1.317  0.0941 -0.4887  0.2736
  361SOL    HW1 1111   4.199   4.053   1.247 -0.2728  1.9830 -0.1164
  361SOL    HW2 1112   4.285   3.984   1.352 -2.2664 -1.5680 -0.6593
  362SOL     OW 1113   0.670   3.920   3.407 -0.8058 -0.2389  0.1104
  362SOL    HW1 1114   0.598   3.876   3.452 -2.7830  2.7247  0.1404
  362SOL    HW2 1115   0.656   3.899   3.314 -1.0245 -0.6355  0.2314
  363SOL     OW 1116   0.830   2.272   0.236 -0.0617 -0.3757  0.4384
  363SOL    HW1 1117   0.767   2.315   0.178 -0.3628 -2.3278 -0.8032
  363SOL    HW2 1118   0.915   2.300   0.202 -0.2353  0.3345  0.5617
  364SOL     OW 1119   0.634   2.189   1.234  0.1528  0.5451 -0.4768
  364SOL    HW1 1120   0.670   2.271   1.269  0.6428  1.2106 -2.3939
  364SOL    HW2 1121   0.548   2.213   1.201  1.1584  0.9508 -3.1139
  365SOL     OW 1122   4.728   3.235   1.014 -0.6853 -0.1292  0.0687
  365SOL    HW1 1123   4.822   3.220   1.021 -0.5713 -0.0204 -1.0763
  365SOL    HW2 1124   4.704   3.275   1.097  0.1467 -0.8125  0.6590
  366SOL     OW 1125   0.922   2.333   3.179  0.4033 -0.0678 -0.0983
  366SOL    HW1 1126   0.872   2.412   3.162  0.3840 -0.1830 -0.6046
  366SOL    HW2 1127   0.964   2.348   3.264 -0.7621 -0.1084  0.5097
  367SOL     OW 1128   1.736   3.562   0.372  0.4914  0.1189  0.3620
  367SOL    HW1 1129   1.706   3.513   0.295 -2.1085  0.6744  0.9294
  367SOL    HW2 1130   1.804   3.507   0.410 -0.4115 -1.7238 -0.5553
  368SOL     OW 1131   1.921   2.738   1.602  0.3551 -0.2828 -0.0148
  368SOL    HW1 1132   1.949   2.792   1.677  0.2281 -0.0955 -0.1003
  368SOL    HW2 1133   1.828   2.759   1.592  0.5081  0.1486 -0.5990
  369SOL     OW 1134   4.054   4.192   2.970  0.3125  0.1838  0.3206
  369SOL    HW1 1135   4.052   4.097   2.962 -0.0704  0.0332  1.9022
  369SOL    HW2 1136   3.964   4.220   2.956  0.1696  0.1769  1.1927
  370SOL     OW 1137   4.773   2.012   1.353 -0.0367 -0.0645 -0.0533
  370SOL    HW1 1138   4.867   2.018   1.340 -0.2999  0.6795 -1.7561
  370SOL    HW2 1139   4.751   1.923   1.325  0.0097  0.1433 -0.7710
  371SOL     OW 1140   0.120   4.822   0.525 -0.2122 -0.0747  0.2423
  371SOL    HW1 1141   0.168   4.866   0.455 -0.3056  3.0088  1.9363
  371SOL    HW2 1142   0.029   4.849   0.512 -0.8958 -2.5234 -0.5340
  372SOL     OW 1143   3.023   3.044   1.869 -0.7356 -0.0441 -0.0907
  372SOL    HW1 1144   3.030   3.135   1.839  2.0135  0.1990  0.9234
  372SOL    HW2 1145   3.017   2.993   1.789 -0.4965  0.9513 -0.7678
  373SOL     OW 1146   1.138   3.507   2.318  0.0471 -0.1585 -0.3284
  373SOL    HW1 1147   1.214   3.458   2.348  0.4007  0.5034 -0.1171
  373SOL    HW2 1148   1.079   3.441   2.283  0.3568 -0.7709  0.2727
  374SOL     OW 1149   2.729   2.791   1.254  0.4736  0.6803  0.4192
  374SOL    HW1 1150   2.693   2.709   1.218  0.0304  0.8938  0.3663
  374SOL    HW2 1151   2.820   2.770   1.276  0.8073  0.5661 -0.9357
  375SOL     OW 1152   1.236   0.170   3.242  0.3879 -0.3010 -0.5246
  375SOL    HW1 1153   1.258   0.238   3.306  1.3702  3.2434 -4.1223
  375SOL    HW2 1154   1.146   0.146   3.262 -0.4615  3.0579  0.3363
  376SOL     OW 1155   0.601   1.478   0.354  0.0912 -0.2296 -0.1506
  376SOL    HW1 1156   0.519   1.523   0.373 -0.4572 -1.0075 -0.5916
  376SOL    HW2 1157   0.669   1.534   0.391 -0.7267 -0.3047  1.5807
  377SOL     OW 1158   4.031   4.440   0.507  0.7218 -0.1981  0.1109
  377SOL    HW1 1159   3.996   4.528   0.520 -0.3600 -0.5773 -0.2029
  377SOL    HW2 1160   4.004   4.391   0.585  1.4968 -0.2201  0.3835
  378SOL     OW 1161   3.796   2.404   1.753  0.0640  0.3634  0.0751
  378SOL    HW1 1162   3.751   2.488   1.745 -0.2516  0.1385 -0.6632
  378SOL    HW2 1163   3.889   2.426   1.756 -0.0273  0.7479  0.0554
  379SOL     OW 1164   1.032   0.472   1.469  0.1591 -0.0624  0.4797
  379SOL    HW1 1165   1.099   0.409   1.442  0.4767  0.8118 -0.8742
  379SOL    HW2 1166   0.963   0.418   1.507  1.5483 -0.9905  1.8022
  380SOL     OW 1167   1.994   1.468   2.118 -0.3038  0.2535 -0.5810
  380SOL    HW1 1168   1.937   1.394   2.101 -0.0823 -0.3531  1.1551
  380SOL    HW2 1169   1.935   1.543   2.125 -1.0652 -0.4934  2.0360
  381SOL     OW 1170   2.206   1.487   3.223  0.2285 -0.0224 -0.1908
  381SOL    HW1 1171   2.219   1.577   3.253  1.0622 -0.1958 -0.0052
  381SOL    HW2 1172   2.124   1.490   3.175  0.3140  0.8753 -0.3095
  382SOL     OW 1173   3.378   0.815   3.459 -0.4823 -0.4909 -0.2479
  382SOL    HW1 1174   3.326   0.785   3.385  1.1427  1.1859 -2.1890
  382SOL    HW2 1175   3.358   0.908   3.467  0.9302 -0.1872  0.0215
  383SOL     OW 1176   2.488   1.186   1.887 -0.4259 -0.2735  0.2260
  383SOL    HW1 1177   2.519   1.273   1.913  0.1930  0.2813 -2.0978
  383SOL    HW2 1178   2.397   1.183   1.916  0.2842  0.0473  2.7172
  384SOL     OW 1179   4.741   2.591   1.653 -0.1298  0.2595 -0.9553
  384SOL    HW1 1180   4.675   2.532   1.616  0.2607  1.0203 -3.0168
  384SOL    HW2 1181   4.814   2.534   1.677 -0.5918 -0.3228 -0.9212
  385SOL     OW 1182   1.646   2.864   1.692 -0.0160  0.1142 -0.6830
  385SOL    HW1 1183   1.616   2.837   1.605  0.1794 -1.7323 -0.2133
  385SOL    HW2 1184   1.569   2.902   1.734 -0.9325 -1.7721 -0.5919
  386SOL     OW 1185   4.810   4.148   1.298  0.4603 -0.2414  0.2173
  386SOL    HW1 1186   4.717   4.125   1.308  1.1757 -3.1052  1.2587
  386SOL    HW2 1187   4.837   4.101   1.219  0.9992  0.7297 -0.1815
  387SOL     OW 1188   0.330   3.528   0.649 -0.3651  0.0229 -0.4377
  387SOL    HW1 1189   0.411   3.509   0.603 -0.1492 -0.7891  0.2474
  387SOL    HW2 1190   0.282   3.445   0.649 -0.6149  0.1576  0.2849
  388SOL     OW 1191   0.612   1.270   2.565  0.2334  0.0113 -0.0165
  388SOL    HW1 1192   0.625   1.362   2.587 -0.4839 -0.4444  2.7144
  388SOL    HW2 1193   0.519   1.263   2.544  0.2494 -0.1324 -0.0402
  389SOL     OW 1194   1.009   2.734   0.624 -0.4013  0.3571  0.5303
  389SOL    HW1 1195   0.925   2.770   0.596 -0.1272  0.1568 -0.6013
  389SOL    HW2 1196   1.058   2.810   0.656 -0.9329  0.5054  1.0079
  390SOL     OW 1197   1.971   2.089   1.314 -0.1452 -0.2314  1.0388
  390SOL    HW1 1198   1.940   2.151   1.247  0.1926 -2.2213 -1.0964
  390SOL    HW2 1199   1.896   2.078   1.373 -0.3158  1.8882  1.2863
  391SOL     OW 1200   1.664   4.314   3.216 -0.4888 -0.2618  0.2728
  391SOL    HW1 1201   1.622   4.231   3.240 -2.9152  0.9553  0.5469
  391SOL    HW2 1202   1.695   4.300   3.126 -2.1265 -1.0569 -0.2121
  392SOL     OW 1203   1.769   1.662   2.817 -0.3452  0.4241 -0.0663
  392SOL    HW1 1204   1.805   1.638   2.902 -0.2372  0.9083  0.0256
  392SOL    HW2 1205   1.687   1.707   2.837 -0.0092  1.1037 -0.1824
  393SOL     OW 1206   3.725   4.498   0.076 -0.3675 -0.2390 -0.0819
  393SOL    HW1 1207   3.794   4.468   0.133  0.2066  1.8837  0.4509
  393SOL    HW2 1208   3.644   4.471   0.119  0.0874  0.1028  1.0109
  394SOL     OW 1209   3.281   0.056   3.199  0.3463  0.4580  0.0121
  394SOL    HW1 1210   3.188   0.071   3.219  0.5236  1.1479  0.3448
  394SOL    HW2 1211   3.327   0.128   3.243  1.1020 -0.2341  0.3839
  395SOL     OW 1212   2.838   1.856   1.711 -0.2399 -0.1615  0.6665
  395SOL    HW1 1213   2.770   1.901   1.661 -0.6110 -0.2527  1.0789
  395SOL    HW2 1214   2.901   1.827   1.646  0.9369  2.4561  0.4963
  396SOL     OW 1215   3.475   2.271   0.770  0.2471 -0.1013  0.2058
  396SOL    HW1 1216   3.462   2.349   0.716 -0.3087  0.9070  1.7250
  396SOL    HW2 1217   3.512   2.206   0.710 -1.4951  0.5319 -1.6846
  397SOL     OW 1218   2.195   0.399   1.513 -0.2174  0.3998  0.8978
  397SOL    HW1 1219   2.196   0.468   1.447 -0.4516  1.2226  1.7287
  397SOL    HW2 1220   2.284   0.365   1.515 -0.5429 -0.7055 -0.9040
  398SOL     OW 1221   0.733   0.347   3.171 -0.1979 -0.0313  0.3549
  398SOL    HW1 1222   0.792   0.410   3.213 -0.0120 -0.8965  1.4356
  398SOL    HW2 1223   0.791   0.284   3.130 -0.3794 -0.3640  0.6098
  399SOL     OW 1224   4.759   2.815   1.224  0.4150 -0.2157 -0.0226
  399SOL    HW1 1225   4.854   2.807   1.232  0.5964  0.8480 -0.8150
  399SOL    HW2 1226   4.746   2.858   1.140 -0.6944  1.0457  0.7534
  400SOL     OW 1227   1.647   3.781   2.446 -0.5135 -0.0062 -0.3186
  400SOL    HW1 1228   1.714   3.818   2.389 -0.5770  0.2971 -0.2026
  400SOL    HW2 1229   1.633   3.849   2.512  1.6302 -1.4310  1.7763
  401SOL     OW 1230   2.754   3.157   1.719 -0.2812 -0.3730 -0.1803
  401SOL    HW1 1231   2.756   3.136   1.812 -1.1798 -0.8718 -0.2594
  401SOL    HW2 1232   2.764   3.072   1.675 -1.3840 -0.3491 -0.5179
  402SOL     OW 1233   0.123   1.679   0.346  0.0169 -0.0769 -0.3211
  402SOL    HW1 1234   0.094   1.730   0.271 -0.6083 -0.5137 -0.3895
  402SOL    HW2 1235   0.121   1.588   0.315  0.2021 -0.2179  0.0790
  403SOL     OW 1236   0.807   0.526   2.742 -0.0305 -0.0850  0.1141
  403SOL    HW1 1237   0.875   0.476   2.695  1.1060 -1.1063  2.6257
  403SOL    HW2 1238   0.824   0.617   2.719  0.6197 -0.5102 -1.2109
  404SOL     OW 1239   0.982   2.801   1.962 -0.0714 -0.4046  0.4477
  404SOL    HW1 1240   1.066   2.813   1.918  0.6039 -2.4167  1.0365
  404SOL    HW2 1241   0.999   2.827   2.053 -0.2489 -0.2747  0.4444
  405SOL     OW 1242   4.091   2.676   1.205  0.1526 -0.3020 -0.5295
  405SOL    HW1 1243   4.047   2.760   1.209 -0.6782 -0.7473 -0.0763
  405SOL    HW2 1244   4.083   2.648   1.114  0.9958  0.3905 -0.8307
  406SOL     OW 1245   0.074   1.886   1.850 -0.3990  0.7334 -0.2276
  406SOL    HW1 1246  -0.010   1.860   1.889  0.9573 -1.3839  1.4891
  406SOL    HW2 1247   0.140   1.855   1.912  1.7318  1.4163 -2.0291
  407SOL     OW 1248   0.543   0.382   1.384 -0.1851  0.1113 -0.2253
  407SOL    HW1 1249   0.497   0.300   1.403 -0.1575  0.4207  1.3133
  407SOL    HW2 1250   0.572   0.413   1.470 -1.9029  2.7522 -0.5022
  408SOL     OW 1251   0.430   0.839   2.692 -0.3859 -0.2240 -0.2579
  408SOL    HW1 1252   0.353   0.879   2.732  0.2284  0.2488  0.4924
  408SOL    HW2 1253   0.442   0.886   2.610 -1.8852 -1.4564 -1.2373
  409SOL     OW 1254   1.770   3.519   0.054 -0.3346  0.2982  0.4249
  409SOL    HW1 1255   1.850   3.500   0.102  2.0544  1.8205 -2.5752
  409SOL    HW2 1256   1.757   3.443  -0.003 -0.6487  0.3203  0.4635
  410SOL     OW 1257   2.128   0.408   2.371 -0.2652 -0.2122 -0.1631
  410SOL    HW1 1258   2.173   0.481   2.329  1.5924 -0.3220  1.4903
  410SOL    HW2 1259   2.174   0.396   2.454 -2.3351 -1.4504  0.8804
  411SOL     OW 1260   1.401   4.007   0.186 -0.0706 -0.0410 -0.2741
  411SOL    HW1 1261   1.483   3.999   0.137 -0.3595 -2.8319 -0.4969
  411SOL    HW2 1262   1.332   3.996   0.121 -0.4646 -3.0688  0.4758
  412SOL     OW 1263   4.352   0.122   0.073 -0.6217 -0.3944  0.1582
  412SOL    HW1 1264   4.286   0.132   0.141 -0.3210  1.5684  0.2236
  412SOL    HW2 1265   4.429   0.167   0.108 -0.4966  0.7725 -1.4920
  413SOL     OW 1266   3.599   3.350   2.872  0.2158 -0.2055 -0.0190
  413SOL    HW1 1267   3.526   3.325   2.814 -1.7384  2.4003  1.1098
  413SOL    HW2 1268   3.669   3.376   2.812 -0.2704 -1.3944 -1.1532
  414SOL     OW 1269   1.824   4.264   1.736 -0.2136 -0.3165 -0.7387
  414SOL    HW1 1270   1.856   4.198   1.674 -1.5489 -1.0117 -0.7055
  414SOL    HW2 1271   1.739   4.290   1.702  0.0148  0.9474 -0.3982
  415SOL     OW 1272   0.860   2.333   2.326  0.0524 -0.0682  0.1773
  415SOL    HW1 1273   0.849   2.246   2.288 -1.1668  0.5122 -0.8512
  415SOL    HW2 1274   0.906   2.383   2.259  0.0911  0.2890  0.4660
  416SOL     OW 1275   3.015   0.256   1.348  0.7099 -0.2555  0.1652
  416SOL    HW1 1276   2.991   0.164   1.344  0.2649 -0.1213 -0.4876
  416SOL    HW2 1277   3.006   0.287   1.257  0.3789  0.5381  0.4612
  417SOL     OW 1278   4.373   3.865   3.354  0.3298 -0.1299  0.3202
  417SOL    HW1 1279   4.452   3.846   3.305  0.2760 -1.1000  0.5965
  417SOL    HW2 1280   4.349   3.954   3.327  0.2241 -0.6630 -1.5256
  418SOL     OW 1281   3.543   1.873   3.010 -0.1762 -0.0026  0.5144
  418SOL    HW1 1282   3.459   1.829   3.023 -0.8665  1.3205  0.6755
  418SOL    HW2 1283   3.599   1.837   3.079 -0.8898 -0.2326  0.9877
  419SOL     OW 1284   1.201   4.233   0.408 -0.7934  0.7167 -0.0508
  419SOL    HW1 1285   1.257   4.159   0.431 -1.2856  0.1033 -0.7947
  419SOL    HW2 1286   1.134   4.196   0.350  0.4046  2.1611 -2.5190
  420SOL     OW 1287   3.086   1.762   0.062  0.2700 -0.2149  0.2338
  420SOL    HW1 1288   3.148   1.830   0.086  1.0948 -0.5696 -0.8276
  420SOL    HW2 1289   3.140   1.686   0.040 -0.4623 -0.2925 -1.4942
  421SOL     OW 1290   0.501   1.546   2.408 -0.2399  0.5426 -0.2041
  421SOL    HW1 1291   0.534   1.481   2.346 -0.0228  0.3314  0.1306
  421SOL    HW2 1292   0.577   1.570   2.461 -0.0913  1.7751 -0.9280
  422SOL     OW 1293   2.039   1.134   3.029 -0.2741  0.1562  0.1345
  422SOL    HW1 1294   1.998   1.127   2.943 -0.2896  2.3010 -0.0893
  422SOL    HW2 1295   1.971   1.108   3.091 -0.3512 -1.1371 -0.4594
  423SOL     OW 1296   0.355   1.521   1.494 -0.4309  0.1117  0.1317
  423SOL    HW1 1297   0.284   1.581   1.517  0.3087  0.5718  1.2572
  423SOL    HW2 1298   0.412   1.573   1.437 -1.5087 -0.5869 -1.6866
  424SOL     OW 1299   2.860   3.078   0.570  0.1495 -0.1047  0.4724
  424SOL    HW1 1300   2.917   3.156   0.569  1.7456 -1.2119  1.5263
  424SOL    HW2 1301   2.824   3.075   0.481  0.4477  1.5299  0.2476
  425SOL     OW 1302   0.945   4.079   1.073 -0.0153 -0.4251  0.5410
  425SOL    HW1 1303   0.892   4.108   0.999  1.7860 -1.5324 -1.2635
  425SOL    HW2 1304   0.915   3.989   1.090 -0.3996 -0.1864  1.1673
  426SOL     OW 1305   0.777   1.440   3.186 -0.2087  0.2176 -0.0901
  426SOL    HW1 1306   0.800   1.459   3.095 -1.4450  1.4013 -0.1875
  426SOL    HW2 1307   0.753   1.525   3.223 -3.2380 -0.6997  0.2979
  427SOL     OW 1308   3.827   2.704   2.415 -0.3841 -0.3671  0.1193
  427SOL    HW1 1309   3.880   2.634   2.376 -0.4680 -0.4273  0.1140
  427SOL    HW2 1310   3.816   2.678   2.507  1.2523  0.6023  0.6452
  428SOL     OW 1311   1.423   0.198   0.246 -0.2853 -0.3954 -0.0987
  428SOL    HW1 1312   1.344   0.241   0.215  0.4453  1.0657 -0.0203
  428SOL    HW2 1313   1.402   0.169   0.335 -1.2228 -1.4260 -0.6367
  429SOL     OW 1314   4.638   3.094   2.554 -0.0964 -0.4028 -0.0225
  429SOL    HW1 1315   4.627   3.018   2.611  1.4520  0.7252  1.9303
  429SOL    HW2 1316   4.577   3.159   2.589 -0.6208 -0.3524 -0.9913
  430SOL     OW 1317   3.270   0.849   2.392 -0.6215 -0.4863 -0.4773
  430SOL    HW1 1318   3.177   0.843   2.412 -0.1521  0.2250  2.4300
  430SOL    HW2 1319   3.307   0.769   2.428 -0.1748 -1.1282 -2.3045
  431SOL     OW 1320   0.546   2.072   2.543 -0.2253 -0.6551 -0.4028
  431SOL    HW1 1321   0.551   2.167   2.544  1.6032 -0.6909  2.1349
  431SOL    HW2 1322   0.541   2.049   2.450  0.4163  1.8685 -1.1270
  432SOL     OW 1323   1.673   0.356   0.324  0.8148 -0.0091  0.0893
  432SOL    HW1 1324   1.631   0.271   0.310 -1.3047  1.0631 -0.5594
  432SOL    HW2 1325   1.623   0.396   0.396  1.6736  0.7658  0.2784
  433SOL     OW 1326   2.433   2.964   1.659 -0.4344  0.1606  0.0415
  433SOL    HW1 1327   2.342   2.992   1.647 -0.3813  1.4561  2.0797
  433SOL    HW2 1328   2.480   3.000   1.584 -1.2149  1.6322  0.2199
  434SOL     OW 1329   1.247   0.038   0.970  0.4478  0.1439  0.0649
  434SOL    HW1 1330   1.277  -0.006   1.050 -0.0128 -0.1484  0.0801
  434SOL    HW2 1331   1.196  -0.028   0.924 -0.2926  0.6746  0.1147
  435SOL     OW 1332   0.794   2.053   3.261 -0.7281  0.0562 -0.0642
  435SOL    HW1 1333   0.790   1.976   3.204 -1.1839  0.3600 -0.4365
  435SOL    HW2 1334   0.887   2.063   3.280 -0.6730 -0.6642  0.0873
  436SOL     OW 1335   3.473   1.038   1.558  0.2718  0.0830 -0.3264
  436SOL    HW1 1336   3.556   1.041   1.607  0.7367 -0.9628 -0.9977
  436SOL    HW2 1337   3.422   0.970   1.602  0.1961 -0.0003 -0.5418
  437SOL     OW 1338   2.004   3.626   1.604 -0.7669 -0.2235 -0.2069
  437SOL    HW1 1339   2.096   3.608   1.621 -1.0207 -1.7188 -0.3160
  437SOL    HW2 1340   1.999   3.722   1.600  0.9208 -0.1233 -1.0196
  438SOL     OW 1341   3.394   2.245   2.922 -0.6321 -0.3123  0.4246
  438SOL    HW1 1342   3.314   2.228   2.872  0.2417  0.0125 -1.1534
  438SOL    HW2 1343   3.385   2.336   2.952 -0.1486  0.3018 -1.1953
  439SOL     OW 1344   1.932   3.006   3.326  0.2919 -0.0746  0.6929
  439SOL    HW1 1345   1.950   2.978   3.416 -0.0103 -0.3804  0.6579
  439SOL    HW2 1346   1.853   2.958   3.301  0.8060 -0.5743 -0.0015
  440SOL     OW 1347   4.737   2.661   0.114 -0.1561  0.2825 -0.1968
  440SOL    HW1 1348   4.662   2.661   0.173 -0.7985  0.1903 -0.9895
  440SOL    HW2 1349   4.813   2.662   0.171 -0.7367 -1.1295  0.6467
  441SOL     OW 1350   0.633   2.332   3.181 -0.1241 -0.1833 -0.1294
  441SOL    HW1 1351   0.564   2.291   3.233 -0.4076 -1.0801 -1.1797
  441SOL    HW2 1352   0.713   2.285   3.206  0.0846  0.6775  0.8905
  442SOL     OW 1353   0.712   1.521   2.866 -0.7085 -0.3887 -0.1471
  442SOL    HW1 1354   0.803   1.504   2.844 -0.2078  0.0755  1.4520
  442SOL    HW2 1355   0.708   1.615   2.881 -1.2351 -0.5388  0.7102
  443SOL     OW 1356   1.729   1.393   0.720  0.1789  0.5474 -0.3361
  443SOL    HW1 1357   1.795   1.420   0.784  1.9471 -0.1883 -1.7490
  443SOL    HW2 1358   1.754   1.304   0.697 -2.7630 -0.6779  0.7984
  444SOL     OW 1359   2.373   2.172   1.829  0.2450  0.8770  0.0144
  444SOL    HW1 1360   2.288   2.146   1.862  0.5115  0.4595  0.3838
  444SOL    HW2 1361   2.372   2.268   1.831 -0.4129  0.8890 -0.5142
  445SOL     OW 1362   3.090   2.711   0.928  0.2150 -0.2832 -0.8161
  445SOL    HW1 1363   3.003   2.731   0.895 -0.0814 -0.3403 -0.0973
  445SOL    HW2 1364   3.078   2.634   0.983  0.4283  0.5745  0.4932
  446SOL     OW 1365   3.120   3.833   0.373  0.5436  0.0856 -0.7174
  446SOL    HW1 1366   3.132   3.850   0.280  1.1454 -1.2586 -0.8986
  446SOL    HW2 1367   3.042   3.777   0.378  0.1312  0.6728 -0.3463
  447SOL     OW 1368   3.758   3.277   1.123 -0.4400 -0.1746 -0.0237
  447SOL    HW1 1369   3.705   3.206   1.088  0.8775 -0.3718 -1.7536
  447SOL    HW2 1370   3.841   3.270   1.077 -0.6417  3.1764 -1.1702
  448SOL     OW 1371   2.206   0.968   2.884  1.0586 -0.0819  0.1778
  448SOL    HW1 1372   2.298   0.986   2.901  0.9816 -0.2673  0.8180
  448SOL    HW2 1373   2.159   1.025   2.945  0.7598 -0.3098  0.1640
  449SOL     OW 1374   3.122   4.195   0.032  0.0747 -0.0062  0.4814
  449SOL    HW1 1375   3.037   4.170  -0.004  0.8171 -1.0993 -0.5707
  449SOL    HW2 1376   3.106   4.280   0.073 -1.2059  0.4966 -0.9640
  450SOL     OW 1377   1.467   3.009   1.826 -0.1912 -0.5840  0.2863
  450SOL    HW1 1378   1.425   3.005   1.912  0.9603  1.7120  1.0249
  450SOL    HW2 1379   1.395   3.019   1.764 -0.9091  0.4667  1.2549
  451SOL     OW 1380   2.578   3.061   3.324  0.7415 -0.2046  0.0959
  451SOL    HW1 1381   2.484   3.053   3.340  0.8354  0.4160  1.0221
  451SOL    HW2 1382   2.603   3.143   3.366  1.6564 -0.2328 -0.3688
  452SOL     OW 1383   2.616   3.613   2.492 -0.0512  0.2255  0.5196
  452SOL    HW1 1384   2.588   3.549   2.558 -1.5949 -0.9623 -1.1722
  452SOL    HW2 1385   2.711   3.607   2.490 -0.0898 -0.9031  1.4671
  453SOL     OW 1386   1.244   3.397   0.927  0.3698  0.3517  0.7625
  453SOL    HW1 1387   1.303   3.322   0.928  0.6750  0.5909  0.8682
  453SOL    HW2 1388   1.248   3.429   0.837  0.1948  0.2089  0.7027
  454SOL     OW 1389   1.625   3.959   3.023  0.1344 -0.7632 -0.1612
  454SOL    HW1 1390   1.710   3.943   2.983 -0.0038 -0.3831 -0.6125
  454SOL    HW2 1391   1.645   3.980   3.114  0.4741 -1.2829 -0.1139
  455SOL     OW 1392   3.390   2.964   0.332 -0.1622  0.0146 -0.0865
  455SOL    HW1 1393   3.318   2.915   0.372 -0.5882 -0.0929 -0.9778
  455SOL    HW2 1394   3.397   3.044   0.385 -1.6606  0.5428 -0.6433
  456SOL     OW 1395   4.017   0.494   0.151  0.2619 -0.4188  0.1688
  456SOL    HW1 1396   4.076   0.450   0.090 -0.1165 -0.9708  0.1915
  456SOL    HW2 1397   4.038   0.587   0.143  1.8189 -0.6788  0.9006
  457SOL     OW 1398   1.551   4.541   1.578 -0.5941  0.5269  0.1566
  457SOL    HW1 1399   1.530   4.470   1.638 -4.0382  2.0669  1.0253
  457SOL    HW2 1400   1.620   4.505   1.522 -2.0506 -3.4631  0.5798
  458SOL     OW 1401   0.375   0.661   2.161  0.4133 -0.0600 -0.2538
  458SOL    HW1 1402   0.299   0.637   2.109 -0.5483  2.2054  0.0154
  458SOL    HW2 1403   0.340   0.708   2.236  1.9580 -0.9078  1.0890
  459SOL     OW 1404   0.247   3.829   3.111 -0.5538 -0.4384  0.0257
  459SOL    HW1 1405   0.272   3.757   3.168 -0.4194 -0.7783 -0.4550
  459SOL    HW2 1406   0.308   3.899   3.131 -0.7156 -0.4407  0.5300
  460SOL     OW 1407   3.897   0.079   1.764  0.4503  0.0756 -0.5919
  460SOL    HW1 1408   3.836   0.014   1.730  0.9673 -0.8134  0.0978
  460SOL    HW2 1409   3.902   0.060   1.858  0.8758  0.9014 -0.4335
  461SOL     OW 1410   0.354   1.309   2.684  0.5840  0.0452 -0.3950
  461SOL    HW1 1411   0.300   1.261   2.621 -1.4416 -0.9670  1.9450
  461SOL    HW2 1412   0.323   1.400   2.677 -1.7378 -0.5521  1.0575
  462SOL     OW 1413   0.771   3.858   1.061  0.6240 -0.3250 -0.1002
  462SOL    HW1 1414   0.799   3.768   1.049 -0.6722 -0.8197  0.3768
  462SOL    HW2 1415   0.681   3.851   1.095  0.8232  1.1176  0.8299
  463SOL     OW 1416   3.882   0.586   1.231  0.2145 -0.1899  0.0475
  463SOL    HW1 1417   3.804   0.536   1.205  0.9866 -1.4861  0.1124
  463SOL    HW2 1418   3.932   0.524   1.284  0.8223  0.9544  0.8282
  464SOL     OW 1419   1.710   1.405   2.409  0.0054 -0.4822  0.1575
  464SOL    HW1 1420   1.732   1.497   2.391 -2.7919  0.1733 -0.3691
  464SOL    HW2 1421   1.773   1.378   2.475 -0.4414  2.5490  2.0078
  465SOL     OW 1422   2.026   4.552   1.615 -1.1752  0.7188 -0.1726
  465SOL    HW1 1423   2.050   4.460   1.624 -0.7216  0.9143  0.8668
  465SOL    HW2 1424   2.080   4.584   1.543 -1.3044  0.1813 -0.5148
  466SOL     OW 1425   1.878   0.668   2.171  0.4912  0.6313  0.6784
  466SOL    HW1 1426   1.866   0.575   2.151  1.5321  0.5652  0.2651
  466SOL    HW2 1427   1.817   0.686   2.243  1.5634 -0.8140  2.0110
  467SOL     OW 1428   3.374   2.989   3.387 -0.1418  0.0381  0.1616
  467SOL    HW1 1429   3.441   3.051   3.417 -0.3678  0.9676 -1.1805
  467SOL    HW2 1430   3.409   2.954   3.305 -1.1727  0.3408 -0.4222
  468SOL     OW 1431   0.308   4.904   2.313  0.3551 -0.3869  0.1588
  468SOL    HW1 1432   0.252   4.942   2.245  0.6302 -0.1080  0.0862
  468SOL    HW2 1433   0.383   4.869   2.265 -0.3417 -1.8925  0.1122
  469SOL     OW 1434   3.115   2.075   0.555 -0.1700 -0.3359  0.0387
  469SOL    HW1 1435   3.131   2.079   0.460 -0.9507 -2.4227 -0.2357
  469SOL    HW2 1436   3.156   1.992   0.582 -1.6583 -0.7385  1.1563
  470SOL     OW 1437   4.879   1.133   1.518 -0.4351  0.7304  0.4589
  470SOL    HW1 1438   4.964   1.152   1.480 -1.1385  1.2623 -0.9524
  470SOL    HW2 1439   4.889   1.150   1.611  1.2435 -0.1572  0.4711
  471SOL     OW 1440   2.136   3.651   2.700 -0.2453  0.0056  0.6317
  471SOL    HW1 1441   2.151   3.662   2.794 -0.6158 -1.6398  0.9186
  471SOL    HW2 1442   2.072   3.580   2.694 -0.8563  0.6286 -0.8495
  472SOL     OW 1443   2.943   0.591   2.237  0.0422 -0.4524  0.0440
  472SOL    HW1 1444   2.976   0.660   2.295 -1.4177  0.4136 -0.1311
  472SOL    HW2 1445   2.907   0.525   2.297 -0.8616  0.1316  0.1549
  473SOL     OW 1446   4.304   1.032   1.019  0.1229 -0.3559  0.1904
  473SOL    HW1 1447   4.388   0.988   1.003 -0.5357 -1.7332  0.3267
  473SOL    HW2 1448   4.243   0.988   0.961 -0.7890 -0.3536  1.1171
  474SOL     OW 1449   4.789   2.082   3.317  0.1189  0.3739 -0.3717
  474SOL    HW1 1450   4.831   2.131   3.388  0.3036 -1.0324  0.5369
  474SOL    HW2 1451   4.696   2.082   3.339  0.2971 -0.9614  0.4818
  475SOL     OW 1452   2.864   1.711   0.512 -0.2174 -0.2114 -0.2663
  475SOL    HW1 1453   2.957   1.696   0.531  0.3118  2.3033 -0.5318
  475SOL    HW2 1454   2.824   1.625   0.521  2.5584 -1.9803 -2.8162
  476SOL     OW 1455   4.254   1.279   1.967  0.2374 -0.0510 -0.4451
  476SOL    HW1 1456   4.179   1.319   1.923 -0.7993 -1.0953  0.3129
  476SOL    HW2 1457   4.219   1.246   2.049  1.4531 -0.9018 -0.2415
  477SOL     OW 1458   2.540   1.471   1.964 -1.3606 -0.2600  0.6186
  477SOL    HW1 1459   2.448   1.496   1.973 -0.7854  2.2316  0.2813
  477SOL    HW2 1460   2.581   1.501   2.045 -0.8933 -1.8185  0.9912
  478SOL     OW 1461   2.861   2.901   1.636 -0.0806  0.6241 -0.5274
  478SOL    HW1 1462   2.894   2.938   1.554  1.3056 -2.0735 -1.2998
  478SOL    HW2 1463   2.795   2.837   1.609  0.4730 -0.3812  0.4140
  479SOL     OW 1464   1.673   3.889   0.717 -0.0329 -0.4971 -0.2764
  479SOL    HW1 1465   1.581   3.905   0.736 -0.1213 -1.2207 -0.0573
  479SOL    HW2 1466   1.691   3.938   0.637 -0.3832  0.3319  0.1409
  480SOL     OW 1467   0.939   1.152   1.606 -0.0779 -0.2134  0.3186
  480SOL    HW1 1468   0.923   1.160   1.512 -0.7673  1.2750  0.5460
  480SOL    HW2 1469   0.960   1.059   1.619 -0.7123 -0.5851 -1.1851
  481SOL     OW 1470   3.525   4.565   0.611 -0.1447 -0.1463 -0.3537
  481SOL    HW1 1471   3.565   4.629   0.553  1.2584  0.6547  1.3954
  481SOL    HW2 1472   3.592   4.547   0.677 -1.8748 -0.4850  1.4248
  482SOL     OW 1473   2.842   4.046   2.384 -0.3087 -0.7037 -0.5744
  482SOL    HW1 1474   2.916   4.020   2.329 -0.8874 -0.5684 -1.4383
  482SOL    HW2 1475   2.876   4.117   2.438 -0.6239  1.7263 -3.3003
  483SOL     OW 1476   4.211   2.322   2.302  0.1341 -0.1467 -0.0795
  483SOL    HW1 1477   4.275   2.250   2.301  0.1839 -0.1249  0.7363
  483SOL    HW2 1478   4.195   2.342   2.210 -0.5616 -1.8213 -0.3675
  484SOL     OW 1479   3.874   3.827   0.711 -0.4757  0.1063 -0.0008
  484SOL    HW1 1480   3.954   3.815   0.660  0.0421  1.0268  0.5633
  484SOL    HW2 1481   3.837   3.739   0.718  0.1736 -0.2417 -0.7701
  485SOL     OW 1482   3.267   2.978   2.639 -0.8698 -0.1757 -0.2307
  485SOL    HW1 1483   3.295   2.910   2.700  2.5809  1.1206 -0.1193
  485SOL    HW2 1484   3.261   2.933   2.554 -2.5564 -1.3390  0.4647
  486SOL     OW 1485   3.712   0.478   2.378  0.3436 -0.1524  0.0607
  486SOL    HW1 1486   3.668   0.402   2.339  0.9715 -0.6902  0.3864
  486SOL    HW2 1487   3.669   0.489   2.463  1.0044 -0.8496  0.4988
  487SOL     OW 1488   0.287   2.339   2.399  0.4695 -0.3629  0.6254
  487SOL    HW1 1489   0.278   2.323   2.493 -0.1021  1.7355  0.9673
  487SOL    HW2 1490   0.381   2.332   2.383  0.5136 -1.3742  1.1931
  488SOL     OW 1491   2.512   2.915   0.467  0.5800  0.2377  0.4191
  488SOL    HW1 1492   2.541   2.901   0.557 -0.4484 -1.4588  0.5518
  488SOL    HW2 1493   2.592   2.932   0.418  1.3443 -0.4269  1.3948
  489SOL     OW 1494   4.081   4.677   2.458 -0.1771 -0.1918  0.2647
  489SOL    HW1 1495   4.016   4.706   2.522  0.3457  2.1369 -0.1608
  489SOL    HW2 1496   4.136   4.615   2.506 -1.3289 -0.4593  1.2885
  490SOL     OW 1497   2.648   4.193   3.397  0.1699  0.2861  0.4809
  490SOL    HW1 1498   2.691   4.108   3.392  0.2221  0.3939 -1.8594
  490SOL    HW2 1499   2.705   4.244   3.456  0.8061 -0.8999  0.9383
  491SOL     OW 1500   0.045   3.112   2.834 -0.2884 -0.0511 -0.2012
  491SOL    HW1 1501   0.067   3.150   2.920  1.0957 -2.5767  0.6446
  491SOL    HW2 1502  -0.047   3.088   2.842  0.1240 -1.3311  1.0519
  492SOL     OW 1503   2.389   3.074   1.156  0.2144  0.4415  0.2239
  492SOL    HW1 1504   2.356   3.018   1.086 -0.2210  2.0515 -0.9136
  492SOL    HW2 1505   2.372   3.163   1.125  3.0035  1.2984  0.9073
  493SOL     OW 1506   1.880   2.707   3.100 -0.2389  0.1089 -0.2024
  493SOL    HW1 1507   1.906   2.780   3.043 -1.2699  0.2874 -0.4668
  493SOL    HW2 1508   1.843   2.643   3.040 -0.7388  0.0201  0.2004
  494SOL     OW 1509   4.604   1.373   1.330  0.3336 -0.0650  0.2714
  494SOL    HW1 1510   4.607   1.293   1.382  3.7569  0.8844  1.8574
  494SOL    HW2 1511   4.587   1.443   1.393  3.4950  0.9973  0.1505
  495SOL     OW 1512   3.862   0.759   0.987 -0.0949 -0.1503 -0.2441
  495SOL    HW1 1513   3.883   0.712   1.067 -0.1219 -0.2752 -0.3096
  495SOL    HW2 1514   3.844   0.690   0.923  0.7739 -0.0655 -0.5892
  496SOL     OW 1515   3.710   3.714   1.325  0.0850 -0.1497 -0.6408
  496SOL    HW1 1516   3.727   3.772   1.399  0.3931 -1.9235  0.7228
  496SOL    HW2 1517   3.633   3.752   1.282 -0.3632  0.6560  0.8197
  497SOL     OW 1518   4.823   0.190   1.139  0.0344 -0.2365 -0.3100
  497SOL    HW1 1519   4.809   0.284   1.132 -1.3419 -0.3969  0.0904
  497SOL    HW2 1520   4.832   0.160   1.049  0.9552  0.3289 -0.4235
  498SOL     OW 1521   1.040   1.809   0.466 -0.1972 -0.1008 -0.5341
  498SOL    HW1 1522   1.042   1.897   0.505  0.4314 -0.0733 -0.6187
  498SOL    HW2 1523   1.132   1.791   0.443 -0.6289  0.1576 -2.6484
  499SOL     OW 1524   3.342   1.914   0.697  0.1756  0.0421 -0.5444
  499SOL    HW1 1525   3.427   1.944   0.667  1.0958 -1.9828 -0.1350
  499SOL    HW2 1526   3.342   1.931   0.791 -1.0699  2.6366 -0.9363
  500SOL     OW 1527   2.032   3.002   0.274  0.6543 -0.0986 -0.4988
  500SOL    HW1 1528   2.003   2.961   0.193  2.2373 -1.5756 -0.3583
  500SOL    HW2 1529   2.058   3.090   0.247 -2.4313  0.8434 -0.8598
  501SOL     OW 1530   0.403   4.208   2.306  0.1053  0.1427 -0.3041
  501SOL    HW1 1531   0.391   4.210   2.401 -0.5789 -2.0683 -0.2759
  501SOL    HW2 1532   0.358   4.285   2.273  0.3979  0.9667  1.1687
  502SOL     OW 1533   2.934   3.470   0.022  0.4010 -0.6807 -0.3112
  502SOL    HW1 1534   2.882   3.499  -0.053  1.1149  0.7485 -0.2744
  502SOL    HW2 1535   2.877   3.484   0.098  0.3737 -0.3096 -0.3989
  503SOL     OW 1536   2.605   4.649   1.416 -0.5108 -0.4091  0.3497
  503SOL    HW1 1537   2.564   4.693   1.491  0.5815  0.7271  0.3096
  503SOL    HW2 1538   2.570   4.694   1.339  0.1592  0.0260  0.2868
  504SOL     OW 1539   4.888   2.168   1.839  0.2495  0.5893 -0.4705
  504SOL    HW1 1540   4.815   2.170   1.901 -1.1365  2.1974 -2.0518
  504SOL    HW2 1541   4.919   2.077   1.843 -2.2486 -0.3514 -0.1569
  505SOL     OW 1542   3.864   4.836   0.804 -0.1379 -0.0719  0.4438
  505SOL    HW1 1543   3.820   4.751   0.801  0.0710 -0.1937  0.7919
  505SOL    HW2 1544   3.818   4.885   0.872  1.0980 -0.6760  1.7497
  506SOL     OW 1545   3.558   3.107   1.058 -0.5575  0.2722 -0.4260
  506SOL    HW1 1546   3.570   3.017   1.030 -0.5829  0.6042 -1.5758
  506SOL    HW2 1547   3.491   3.103   1.126 -2.3182 -0.3391 -2.1156
  507SOL     OW 1548   0.245   0.566   0.789 -0.9371  0.2264 -0.3964
  507SOL    HW1 1549   0.169   0.519   0.824 -1.0200  0.6244 -0.0342
  507SOL    HW2 1550   0.318   0.541   0.845 -0.7172 -0.4513 -0.9754
  508SOL     OW 1551   0.180   3.508   1.901 -0.1545  0.5822  0.6835
  508SOL    HW1 1552   0.131   3.445   1.955  0.1748 -0.6374 -0.3745
  508SOL    HW2 1553   0.174   3.591   1.948  0.1732 -0.4350  2.6300
  509SOL     OW 1554   1.256   3.587   3.214  0.0796 -0.0957 -0.9619
  509SOL    HW1 1555   1.340   3.568   3.172 -0.1345  0.1763 -1.5115
  509SOL    HW2 1556   1.237   3.509   3.266  0.9778  0.0862 -0.3348
  510SOL     OW 1557   3.234   2.467   1.430  0.0712  0.5102  0.5144
  510SOL    HW1 1558   3.247   2.374   1.410 -0.0356  0.4177  0.8657
  510SOL    HW2 1559   3.261   2.512   1.350 -1.3439  0.0882 -0.2332
  511SOL     OW 1560   4.584   1.639   0.539  0.1207 -0.4428  0.4316
  511SOL    HW1 1561   4.635   1.568   0.577  2.2030  1.0027  0.5421
  511SOL    HW2 1562   4.543   1.681   0.614  1.0823  0.0560  0.7037
  512SOL     OW 1563   2.217   1.484   1.712  0.3201 -1.1066  0.3580
  512SOL    HW1 1564   2.248   1.409   1.661  0.5928 -0.9095  0.2314
  512SOL    HW2 1565   2.121   1.478   1.707  0.3410 -1.3747  0.2444
  513SOL     OW 1566   0.127   3.326   0.634  0.0054  0.0921  0.7415
  513SOL    HW1 1567   0.088   3.243   0.664  1.3161 -0.6791  0.3756
  513SOL    HW2 1568   0.058   3.391   0.649 -0.8986 -0.9828  1.4493
  514SOL     OW 1569   0.382   1.481   1.817  0.5020  0.3026 -0.0686
  514SOL    HW1 1570   0.317   1.514   1.755 -0.1060 -0.1867  0.3025
  514SOL    HW2 1571   0.340   1.488   1.902  0.2024 -1.7800 -0.0074
  515SOL     OW 1572   2.239   2.059   0.850  0.1098 -0.2997  0.3654
  515SOL    HW1 1573   2.185   2.137   0.847  0.9627  0.2672 -0.7190
  515SOL    HW2 1574   2.298   2.067   0.775  0.6568 -1.6553  0.6197
  516SOL     OW 1575   2.141   1.503   0.730  0.1876 -0.5986 -0.4510
  516SOL    HW1 1576   2.071   1.481   0.791  1.0179 -1.6124  0.1605
  516SOL    HW2 1577   2.167   1.592   0.754 -0.4474 -0.4577 -0.2665
  517SOL     OW 1578   0.528   3.638   2.552  0.1796 -0.4116  0.3308
  517SOL    HW1 1579   0.505   3.652   2.460 -1.7829 -1.3440  0.6405
  517SOL    HW2 1580   0.547   3.545   2.558  2.3693 -0.0051  0.4967
  518SOL     OW 1581   3.320   3.255   2.977  0.2469 -0.2051  1.0233
  518SOL    HW1 1582   3.307   3.308   2.898 -0.3551  0.1407  1.3480
  518SOL    HW2 1583   3.314   3.164   2.947 -0.3422 -0.0729  0.7250
  519SOL     OW 1584   0.556   0.171   2.965 -0.0333  0.0612 -0.1785
  519SOL    HW1 1585   0.494   0.244   2.970 -0.1890  0.0781 -1.8428
  519SOL    HW2 1586   0.642   0.213   2.964  0.1194  0.0185  2.6691
  520SOL     OW 1587   4.648   2.104   2.270  0.7322  0.6805  0.5737
  520SOL    HW1 1588   4.675   2.140   2.186  0.0805 -0.5265 -0.1869
  520SOL    HW2 1589   4.641   2.009   2.255 -0.4763  0.5563  1.6741
  521SOL     OW 1590   3.978   2.340   2.812 -0.1902  0.3307 -0.2079
  521SOL    HW1 1591   4.004   2.259   2.769 -0.9364 -0.3809  0.6564
  521SOL    HW2 1592   3.925   2.312   2.886 -1.0051  1.6346 -0.2767
  522SOL     OW 1593   3.711   1.656   2.179  0.4001 -0.0596 -0.0155
  522SOL    HW1 1594   3.624   1.665   2.217  1.5563  1.8360  2.5607
  522SOL    HW2 1595   3.741   1.569   2.208 -0.2543 -0.3170 -0.0968
  523SOL     OW 1596   4.110   4.219   0.971 -0.1299 -0.5495 -0.1467
  523SOL    HW1 1597   4.199   4.227   0.936 -0.4840 -0.8798 -1.1797
  523SOL    HW2 1598   4.119   4.164   1.048  0.9132  1.4541  1.2732
  524SOL     OW 1599   0.872   2.277   2.575 -0.7404 -0.2233 -0.4293
  524SOL    HW1 1600   0.814   2.342   2.615 -3.2332 -2.6359  0.1467
  524SOL    HW2 1601   0.861   2.292   2.481 -0.3716  0.9139 -0.3085
  525SOL     OW 1602   4.876   3.902   3.068 -0.5051 -0.1511  0.2587
  525SOL    HW1 1603   4.873   3.857   2.983 -0.0108 -0.9426  0.6498
  525SOL    HW2 1604   4.964   3.886   3.101  0.1900  2.2832 -0.1932
  526SOL     OW 1605   0.537   1.690   1.662  0.0875 -0.2822 -0.4174
  526SOL    HW1 1606   0.517   1.597   1.657  0.4220 -0.2859 -2.5290
  526SOL    HW2 1607   0.614   1.695   1.720  1.1927 -1.5469 -1.7107
  527SOL     OW 1608   4.269   1.911   2.758 -0.5697 -0.0846  0.5252
  527SOL    HW1 1609   4.296   1.872   2.841  0.6358  2.4161  1.4165
  527SOL    HW2 1610   4.316   1.861   2.691  1.6524  0.3502  1.6719
  528SOL     OW 1611   2.466   2.275   0.469 -0.3566 -0.1020 -0.1762
  528SOL    HW1 1612   2.560   2.263   0.456 -0.6776 -0.9650 -1.8827
  528SOL    HW2 1613   2.442   2.207   0.532  0.3150  0.8117  1.1244
  529SOL     OW 1614   2.475   0.988   0.129  0.2550  0.1161  0.6311
  529SOL    HW1 1615   2.431   1.058   0.178  0.7295  0.1000  1.0833
  529SOL    HW2 1616   2.543   1.034   0.079  2.0177 -0.2516  2.5909
  530SOL     OW 1617   4.249   1.137   1.246 -0.3117  0.4490 -0.3588
  530SOL    HW1 1618   4.262   1.111   1.154 -0.7267  0.6960 -0.4888
  530SOL    HW2 1619   4.170   1.091   1.273  1.2691 -1.8355  0.7314
  531SOL     OW 1620   4.518   4.155   3.259  0.2763 -0.2116  0.2669
  531SOL    HW1 1621   4.545   4.212   3.331 -0.3849 -0.8080  1.0073
  531SOL    HW2 1622   4.477   4.214   3.196 -0.0124  0.1960  0.8305
  532SOL     OW 1623   2.100   2.961   1.311 -0.0684  0.3884  0.3088
  532SOL    HW1 1624   2.140   3.038   1.351 -2.2811  1.5819  0.3592
  532SOL    HW2 1625   2.131   2.962   1.221 -0.2688  1.4947  0.2428
  533SOL     OW 1626   3.270   4.507   2.624  0.0161 -0.4570  0.7385
  533SOL    HW1 1627   3.329   4.551   2.686  0.3852  0.0281  0.0671
  533SOL    HW2 1628   3.186   4.503   2.669 -0.6954  3.0367  0.0335
  534SOL     OW 1629   2.994   3.723   1.238  0.2299  0.0870  0.6945
  534SOL    HW1 1630   2.975   3.783   1.165  0.2393 -0.0830  0.5504
  534SOL    HW2 1631   2.908   3.691   1.265  0.2007  0.3947  0.9693
  535SOL     OW 1632   1.080   1.658   3.245  0.3576  0.1112 -0.4220
  535SOL    HW1 1633   1.121   1.598   3.307 -1.4426  0.8768  1.6339
  535SOL    HW2 1634   1.145   1.727   3.231  0.2066  0.8511  2.0805
  536SOL     OW 1635   0.698   4.266   1.704  0.4592  0.4406 -0.7018
  536SOL    HW1 1636   0.764   4.253   1.772 -1.6397  0.0669  1.3986
  536SOL    HW2 1637   0.615   4.269   1.751 -1.0321  1.2562 -3.1781
  537SOL     OW 1638   3.402   0.131   2.250 -0.1696 -0.5729  0.3948
  537SOL    HW1 1639   3.456   0.202   2.215  0.7771 -1.3024  0.3446
  537SOL    HW2 1640   3.327   0.176   2.290  0.1052  0.4167 -0.1687
  538SOL     OW 1641   4.222   4.679   0.202 -0.0680 -0.0249 -0.1581
  538SOL    HW1 1642   4.213   4.592   0.241  0.3528 -0.8068 -1.6892
  538SOL    HW2 1643   4.285   4.666   0.131 -0.9071  1.2622 -1.1791
  539SOL     OW 1644   3.995   2.329   3.234 -0.0056 -0.4860  0.2705
  539SOL    HW1 1645   4.088   2.317   3.255 -0.0371 -1.1234  0.0774
  539SOL    HW2 1646   3.953   2.343   3.319  0.3950  0.7803  0.2782
  540SOL     OW 1647   3.682   1.126   0.992  0.1159  0.2246  0.3740
  540SOL    HW1 1648   3.614   1.090   1.049  0.6878  1.6121  2.0080
  540SOL    HW2 1649   3.763   1.086   1.024  0.4357  0.9855  0.5184
  541SOL     OW 1650   0.536   3.056   0.945 -0.1594  0.6259  0.2120
  541SOL    HW1 1651   0.561   3.006   1.023 -2.3500  0.1417  0.6672
  541SOL    HW2 1652   0.606   3.037   0.882  0.5173 -0.7689  1.3034
  542SOL     OW 1653   4.505   2.098   0.989 -0.1236  0.3781  0.5505
  542SOL    HW1 1654   4.449   2.088   0.912 -0.3667 -0.6688  0.8465
  542SOL    HW2 1655   4.562   2.021   0.987 -0.6076 -0.0299  1.7975
  543SOL     OW 1656   3.932   0.283   1.597 -0.4116  0.0094  0.0222
  543SOL    HW1 1657   3.926   0.354   1.660  2.6240 -0.8949  1.5060
  543SOL    HW2 1658   3.902   0.205   1.644  0.7224 -0.4679 -0.0139
  544SOL     OW 1659   4.310   1.922   1.210 -0.2063 -0.4977  0.2723
  544SOL    HW1 1660   4.235   1.975   1.184  0.0666  0.4211  1.2972
  544SOL    HW2 1661   4.386   1.973   1.182  0.0502 -0.7567  0.4977
  545SOL     OW 1662   3.593   1.416   1.593  0.4129 -0.2377  0.3014
  545SOL    HW1 1663   3.611   1.480   1.524 -0.6964  0.3812  0.5496
  545SOL    HW2 1664   3.600   1.331   1.549  0.9310  0.0896 -0.2729
  546SOL     OW 1665   3.238   1.630   2.737 -0.7002 -0.1345  0.2825
  546SOL    HW1 1666   3.331   1.651   2.747 -0.8248 -0.0414  1.3098
  546SOL    HW2 1667   3.202   1.703   2.686 -0.6332  0.9658  1.7345
  547SOL     OW 1668   2.150   1.092   0.767  0.1819  0.5174 -0.3467
  547SOL    HW1 1669   2.125   1.119   0.679  0.1978  2.8023  0.2968
  547SOL    HW2 1670   2.245   1.082   0.763  0.1391  0.2183 -0.6801
  548SOL     OW 1671   4.304   0.789   1.303 -0.0907 -0.3910  0.0705
  548SOL    HW1 1672   4.377   0.833   1.259 -0.6904  0.1931 -0.3504
  548SOL    HW2 1673   4.281   0.717   1.244 -0.3933 -0.0701 -0.2099
  549SOL     OW 1674   0.761   4.214   1.419 -0.1344 -0.1567 -0.4817
  549SOL    HW1 1675   0.749   4.230   1.512  1.1680  1.6539 -0.5801
  549SOL    HW2 1676   0.819   4.284   1.389 -0.3359 -0.8150 -2.6163
  550SOL     OW 1677   0.795   2.019   2.683  0.2234 -0.1057  0.1112
  550SOL    HW1 1678   0.825   2.104   2.652  0.2944 -0.3101 -0.4079
  550SOL    HW2 1679   0.710   2.036   2.724  1.6118  0.7209  2.9044
  551SOL     OW 1680   0.188   1.277   0.216 -0.1650  0.4041 -0.0614
  551SOL    HW1 1681   0.258   1.339   0.195  1.5677 -1.2669  0.5052
  551SOL    HW2 1682   0.115   1.332   0.246  1.3122  2.1561  0.4823
  552SOL     OW 1683   4.372   1.313   1.637  0.0507  0.6609  0.2961
  552SOL    HW1 1684   4.408   1.288   1.722  1.3678  0.4575 -0.2907
  552SOL    HW2 1685   4.277   1.311   1.649  0.2159  0.4858  1.7106
  553SOL     OW 1686   2.556   2.766   0.012  0.2696  0.5486  0.4258
  553SOL    HW1 1687   2.631   2.711   0.033  1.3473  1.8988  0.2477
  553SOL    HW2 1688   2.495   2.752   0.084  1.0781  0.1153  1.0442
  554SOL     OW 1689   2.680   2.813   0.946  0.6866  0.3298 -0.5038
  554SOL    HW1 1690   2.725   2.812   1.030 -0.4149  0.4664  0.1081
  554SOL    HW2 1691   2.601   2.865   0.961 -0.4602 -1.1738 -1.1212
  555SOL     OW 1692   2.199   2.151   0.290 -0.0562  0.0491 -0.0394
  555SOL    HW1 1693   2.212   2.059   0.310  0.8354  0.3229  0.7054
  555SOL    HW2 1694   2.248   2.166   0.209 -0.5423 -0.2157 -0.3865
  556SOL     OW 1695   0.949   4.199   0.251  0.0896  0.0681 -0.4870
  556SOL    HW1 1696   0.951   4.198   0.155 -0.4169  1.4215 -0.5303
  556SOL    HW2 1697   0.958   4.291   0.274 -0.5298 -0.1621  0.7410
  557SOL     OW 1698   3.156   2.733   3.074 -0.4361 -0.1919  0.1097
  557SOL    HW1 1699   3.071   2.689   3.077  0.0362 -1.1125  0.0563
  557SOL    HW2 1700   3.143   2.805   3.012 -0.5828 -1.6134 -1.5612
  558SOL     OW 1701   0.801   0.095   1.766  0.0886 -0.3706  0.3001
  558SOL    HW1 1702   0.873   0.041   1.798 -0.7713 -1.5371  0.3431
  558SOL    HW2 1703   0.727   0.034   1.761 -1.3394  1.1562  1.8404
  559SOL     OW 1704   2.557   0.271   2.148  0.4805  0.0244  0.1778
  559SOL    HW1 1705   2.651   0.250   2.154  0.6002  0.4112 -0.2350
  559SOL    HW2 1706   2.513   0.197   2.190  1.0106  0.2524  1.1628
  560SOL     OW 1707   1.286   1.891   2.562 -0.1808 -0.0403 -0.0276
  560SOL    HW1 1708   1.370   1.891   2.516  0.0916 -2.7705  0.3147
  560SOL    HW2 1709   1.223   1.860   2.498 -0.5416 -0.0670  0.3351
  561SOL     OW 1710   4.512   3.477   1.483  0.6874  0.2219  0.4386
  561SOL    HW1 1711   4.418   3.462   1.470  0.9447  0.0098 -1.3505
  561SOL    HW2 1712   4.532   3.432   1.565 -0.5933 -0.4540  0.4030
  562SOL     OW 1713   1.596   4.115   1.226  0.2780 -0.1897 -0.1074
  562SOL    HW1 1714   1.521   4.171   1.247  0.6629 -0.2929  1.7497
  562SOL    HW2 1715   1.558   4.036   1.188 -0.3244  0.9590 -2.0725
  563SOL     OW 1716   3.291   1.072   3.453  0.0769 -0.0706  0.5728
  563SOL    HW1 1717   3.266   1.152   3.499  0.1141  0.8357 -0.9191
  563SOL    HW2 1718   3.289   1.096   3.361 -1.1401 -2.1390  0.0034
  564SOL     OW 1719   3.921   1.668   2.875 -0.0454  0.1416 -0.0651
  564SOL    HW1 1720   4.011   1.689   2.900  0.1623 -0.5018 -0.2565
  564SOL    HW2 1721   3.882   1.753   2.853  0.2466  0.5326  0.8591
  565SOL     OW 1722   1.682   1.613   2.225  0.3336  0.1587 -0.3715
  565SOL    HW1 1723   1.591   1.641   2.234  0.4783  0.8153 -0.9366
  565SOL    HW2 1724   1.686   1.570   2.140  0.1443 -1.5172  0.4168
  566SOL     OW 1725   1.705   0.105   1.163  0.2057 -0.4846  0.0951
  566SOL    HW1 1726   1.619   0.098   1.206  0.8308 -0.4087  1.4305
  566SOL    HW2 1727   1.685   0.111   1.070 -1.3905  1.9037  0.4928
  567SOL     OW 1728   4.318   4.250   2.609 -0.3717 -0.6244 -0.3270
  567SOL    HW1 1729   4.227   4.245   2.639  0.2911 -0.1132  1.9629
  567SOL    HW2 1730   4.369   4.221   2.684  1.4304  0.4290 -1.0972
  568SOL     OW 1731   0.456   0.090   1.987 -0.4298  0.5706 -0.1487
  568SOL    HW1 1732   0.417   0.048   1.910 -2.4209  1.8090  0.1163
  568SOL    HW2 1733   0.545   0.114   1.959 -0.0362 -1.6563 -1.0368
  569SOL     OW 1734   2.858   2.997   3.462 -0.8651  0.0349 -0.1928
  569SOL    HW1 1735   2.778   2.954   3.493 -0.9405 -0.4188 -0.9669
  569SOL    HW2 1736   2.907   2.927   3.418 -0.1304  0.3515  0.0966
  570SOL     OW 1737   1.485   0.923   1.143  0.0943 -0.3039  0.6640
  570SOL    HW1 1738   1.563   0.967   1.108 -0.1834  0.1843  0.6620
  570SOL    HW2 1739   1.412   0.974   1.110 -0.2405 -0.8541  0.5380
  571SOL     OW 1740   2.715   2.998   2.041  0.3413  0.3912 -0.1348
  571SOL    HW1 1741   2.766   2.944   1.980 -0.2691  0.6028 -0.8427
  571SOL    HW2 1742   2.779   3.060   2.076  1.1288 -0.9309  0.9189
  572SOL     OW 1743   1.159   0.629   0.267 -0.0444 -0.2980  0.3137
  572SOL    HW1 1744   1.242   0.584   0.254 -0.2631 -1.3728  2.2754
  572SOL    HW2 1745   1.139   0.617   0.359 -1.5738  1.3792  0.2687
  573SOL     OW 1746   3.378   3.248   2.681  0.2763 -0.0818  0.0752
  573SOL    HW1 1747   3.344   3.314   2.620  1.5027 -0.9103 -1.5759
  573SOL    HW2 1748   3.335   3.167   2.654  0.9971 -0.4956  0.1619
  574SOL     OW 1749   2.710   1.621   3.075  0.0164 -0.4643 -0.0990
  574SOL    HW1 1750   2.736   1.595   2.987  1.0535 -0.2620  0.1357
  574SOL    HW2 1751   2.741   1.712   3.082 -1.7650  0.1892 -0.2027
  575SOL     OW 1752   0.197   2.889   2.814 -0.2785 -0.0919 -0.1311
  575SOL    HW1 1753   0.140   2.966   2.813 -0.6700 -0.3704  0.2307
  575SOL    HW2 1754   0.148   2.823   2.765  0.3902  0.1181 -1.0959
  576SOL     OW 1755   2.642   0.350   2.570  0.3974  0.2298  0.3343
  576SOL    HW1 1756   2.612   0.310   2.652  0.3014  0.2064  0.2872
  576SOL    HW2 1757   2.576   0.417   2.551 -0.3343 -0.7011 -0.4652
  577SOL     OW 1758   4.133   0.219   0.420  0.1883  0.0679  0.0650
  577SOL    HW1 1759   4.223   0.250   0.427 -0.3211  1.3826  1.1598
  577SOL    HW2 1760   4.142   0.124   0.413  1.6360  0.0895  1.0546
  578SOL     OW 1761   4.538   4.848   2.646 -0.6157 -0.2802  0.3319
  578SOL    HW1 1762   4.476   4.786   2.686  0.3715 -1.0980  0.6298
  578SOL    HW2 1763   4.586   4.885   2.720 -0.3163 -0.1183  0.0587
  579SOL     OW 1764   0.874   0.310   1.612  0.3069  0.0598  0.0431
  579SOL    HW1 1765   0.865   0.239   1.549  2.8439 -0.3903  0.0492
  579SOL    HW2 1766   0.877   0.266   1.697  1.1499  0.2002  0.1016
  580SOL     OW 1767   1.521   1.429   0.120 -0.2826 -0.3527 -0.1475
  580SOL    HW1 1768   1.463   1.366   0.077 -0.0016  0.2098 -1.3650
  580SOL    HW2 1769   1.609   1.405   0.091  0.0416 -0.6613  1.0109
  581SOL     OW 1770   1.724   3.542   2.649  0.0610  0.3265  0.2595
  581SOL    HW1 1771   1.735   3.478   2.578 -0.6278 -0.2157  0.6310
  581SOL    HW2 1772   1.673   3.613   2.610 -0.5132 -0.0755  0.2691
  582SOL     OW 1773   2.793   4.822   1.030 -0.0601 -0.5841 -0.5101
  582SOL    HW1 1774   2.722   4.769   1.068  0.7979 -1.2560  0.2065
  582SOL    HW2 1775   2.845   4.759   0.980  1.6295 -0.7160  1.2737
  583SOL     OW 1776   1.183   1.016   0.608 -0.3532  0.0813  0.9859
  583SOL    HW1 1777   1.202   1.028   0.515  0.9049 -0.6691  1.1232
  583SOL    HW2 1778   1.152   1.102   0.637 -2.0259 -0.0129 -0.3929
  584SOL     OW 1779   0.450   3.523   3.070  0.0568 -0.1169 -0.1800
  584SOL    HW1 1780   0.397   3.449   3.040  1.6496 -1.2936 -0.2082
  584SOL    HW2 1781   0.407   3.552   3.151 -0.5574 -1.1317 -0.1219
  585SOL     OW 1782   3.407   2.511   3.066 -0.0859 -0.6893 -0.1534
  585SOL    HW1 1783   3.367   2.587   3.024  1.2694  1.8374  2.7262
  585SOL    HW2 1784   3.500   2.516   3.040  0.7757  0.9255  2.8521
  586SOL     OW 1785   4.607   1.183   3.007  0.1725 -0.2171 -0.0075
  586SOL    HW1 1786   4.567   1.186   3.094 -0.4630 -1.3256 -0.2497
  586SOL    HW2 1787   4.644   1.271   2.996 -1.9454  0.8046  0.3501
  587SOL     OW 1788   0.267   4.314   0.181  0.3271 -0.6508  0.3381
  587SOL    HW1 1789   0.177   4.304   0.210  0.3502 -0.8540  0.3409
  587SOL    HW2 1790   0.290   4.228   0.145 -0.1656 -0.0561 -1.5625
  588SOL     OW 1791   1.075   1.420   1.975  0.2628  0.7918 -0.4271
  588SOL    HW1 1792   1.095   1.327   1.982  0.3614  0.7826 -0.7959
  588SOL    HW2 1793   1.013   1.426   1.902  1.3954  1.1719 -1.3890
  589SOL     OW 1794   4.413   0.884   3.127  0.1811  0.3565 -0.3729
  589SOL    HW1 1795   4.387   0.931   3.047  0.8790  1.9553  0.3046
  589SOL    HW2 1796   4.476   0.819   3.096 -2.0604 -1.3924 -1.5741
  590SOL     OW 1797   4.392   3.563   2.126 -0.3505  0.1583  0.5677
  590SOL    HW1 1798   4.417   3.655   2.127 -0.5151  0.2221 -0.2914
  590SOL    HW2 1799   4.441   3.524   2.199  1.1539  0.5602 -0.1839
  591SOL     OW 1800   4.882   2.346   0.319 -0.5201 -0.4504  1.0750
  591SOL    HW1 1801   4.856   2.316   0.406 -1.9889  1.3568  1.3258
  591SOL    HW2 1802   4.937   2.423   0.336 -0.2765 -0.4735  0.4142
  592SOL     OW 1803   3.534   4.222   0.491  0.3007 -0.0088 -0.3436
  592SOL    HW1 1804   3.569   4.245   0.577  2.5292  2.0916 -1.6674
  592SOL    HW2 1805   3.585   4.146   0.464  1.5842  1.0004 -0.8745
  593SOL     OW 1806   0.360   1.596   0.471 -0.5052  0.8331  0.2084
  593SOL    HW1 1807   0.364   1.661   0.541  1.3296  2.5504 -1.3604
  593SOL    HW2 1808   0.291   1.628   0.413  0.9531  1.9591 -0.9986
  594SOL     OW 1809   4.686   0.741   2.742  0.5350  0.2523 -0.5774
  594SOL    HW1 1810   4.686   0.647   2.725 -0.0642  0.0804  0.2868
  594SOL    HW2 1811   4.749   0.753   2.813 -1.6475  0.0248  1.5193
  595SOL     OW 1812   1.292   1.800   0.394 -0.1358 -0.1384 -0.6292
  595SOL    HW1 1813   1.293   1.741   0.319  1.2787  0.2169 -0.9148
  595SOL    HW2 1814   1.295   1.888   0.356 -2.3704  0.1727 -0.2125
  596SOL     OW 1815   2.130   4.275   0.974 -0.9307  0.6575  0.2353
  596SOL    HW1 1816   2.038   4.252   0.986 -0.3035 -2.5388 -0.0442
  596SOL    HW2 1817   2.147   4.259   0.881  0.6854 -2.9311  0.9381
  597SOL     OW 1818   4.611   0.417   0.423 -0.0561  0.4297  0.1785
  597SOL    HW1 1819   4.621   0.512   0.423  0.0850  0.4204  0.8713
  597SOL    HW2 1820   4.663   0.386   0.349  1.5226  0.7318  1.1334
  598SOL     OW 1821   4.112   2.116   1.122 -0.5931 -0.2017  0.1954
  598SOL    HW1 1822   4.075   2.204   1.115  0.5306  0.2459 -0.3782
  598SOL    HW2 1823   4.073   2.067   1.049  0.2860  0.4150 -0.7259
  599SOL     OW 1824   2.256   2.650   2.129 -0.3831  0.4043  0.4501
  599SOL    HW1 1825   2.254   2.741   2.099  0.5963  1.9663  4.5477
  599SOL    HW2 1826   2.172   2.614   2.100 -0.5489  2.3219 -1.8164
  600SOL     OW 1827   2.070   4.292   2.090 -0.3222  0.0301 -0.0638
  600SOL    HW1 1828   2.010   4.323   2.158  0.5260  1.2627  0.1617
  600SOL    HW2 1829   2.155   4.330   2.114 -0.1721  1.2751 -2.3184
  601SOL     OW 1830   1.479   2.429   0.897 -0.6026 -0.1630  0.6441
  601SOL    HW1 1831   1.554   2.370   0.890 -0.2828  0.3841 -0.9430
  601SOL    HW2 1832   1.493   2.477   0.978  2.8126  2.5686 -1.2651
  602SOL     OW 1833   3.927   4.199   1.276 -0.2423 -0.2883  0.1408
  602SOL    HW1 1834   3.945   4.203   1.369  2.0381 -1.0688 -0.1980
  602SOL    HW2 1835   3.985   4.265   1.237 -1.5533  0.4119 -0.7092
  603SOL     OW 1836   4.662   2.340   2.506  0.3984  0.3298 -0.1643
  603SOL    HW1 1837   4.579   2.291   2.500 -0.2564  1.3962 -0.0291
  603SOL    HW2 1838   4.729   2.276   2.481 -0.5553 -0.2691 -1.2834
  604SOL     OW 1839   4.559   4.196   0.381  0.4584 -0.1475 -0.1579
  604SOL    HW1 1840   4.496   4.267   0.374 -0.0089 -0.4034  1.0493
  604SOL    HW2 1841   4.509   4.117   0.359  0.0766 -0.4562  1.6433
  605SOL     OW 1842   3.425   0.657   2.773 -0.1866 -0.4785  0.3237
  605SOL    HW1 1843   3.351   0.669   2.833  0.1322 -1.8947  1.0498
  605SOL    HW2 1844   3.453   0.566   2.788 -0.4135 -1.0671 -2.3704
  606SOL     OW 1845   3.682   3.894   1.531 -0.0066  0.7142 -0.2981
  606SOL    HW1 1846   3.596   3.931   1.511  0.4228  1.9247  0.0591
  606SOL    HW2 1847   3.674   3.863   1.621  0.4879  2.5923  0.4332
  607SOL     OW 1848   4.560   4.121   0.999  0.1605 -0.2081  0.4299
  607SOL    HW1 1849   4.533   4.106   1.090 -1.7193  0.2699  0.0016
  607SOL    HW2 1850   4.654   4.105   0.999  0.0928 -0.8812  2.3132
  608SOL     OW 1851   0.956   4.817   0.565 -0.0440 -0.0507  0.0422
  608SOL    HW1 1852   0.967   4.825   0.470 -0.7124 -1.7440 -0.2076
  608SOL    HW2 1853   0.966   4.724   0.583  1.1277  0.3695  1.8007
  609SOL     OW 1854   3.531   1.567   2.375  0.3198  0.0028 -0.7223
  609SOL    HW1 1855   3.455   1.514   2.353 -0.4551  0.4180  0.8342
  609SOL    HW2 1856   3.495   1.643   2.420  1.4525  1.5858 -2.3621
  610SOL     OW 1857   4.717   2.627   3.271  0.3566 -0.3888  0.3150
  610SOL    HW1 1858   4.810   2.633   3.248 -0.0439  0.0789 -1.3138
  610SOL    HW2 1859   4.687   2.718   3.271 -0.3286 -0.5987 -0.2667
  611SOL     OW 1860   2.524   0.999   2.276  0.1262 -0.1265  0.1237
  611SOL    HW1 1861   2.525   0.985   2.182 -0.5871  1.0876 -0.0845
  611SOL    HW2 1862   2.442   0.960   2.305 -0.4022  0.8604 -0.0053
  612SOL     OW 1863   3.807   0.127   3.414 -0.7717 -0.4780 -0.7859
  612SOL    HW1 1864   3.865   0.086   3.349  0.9422 -0.3964  0.6120
  612SOL    HW2 1865   3.855   0.120   3.496 -2.9865 -0.7823  0.5502
  613SOL     OW 1866   1.810   0.349   3.369 -0.1147 -0.2932  0.4556
  613SOL    HW1 1867   1.781   0.284   3.305  0.4533  0.5584 -0.7072
  613SOL    HW2 1868   1.734   0.405   3.383 -0.8340 -1.5521  1.9963
  614SOL     OW 1869   0.337   0.124   1.132 -0.5077  0.0780 -0.2567
  614SOL    HW1 1870   0.383   0.042   1.114  1.2897  0.6825  1.2497
  614SOL    HW2 1871   0.332   0.167   1.047  1.3572 -0.2244 -0.5748
  615SOL     OW 1872   2.061   2.582   2.697  0.0019  0.0506 -0.4150
  615SOL    HW1 1873   2.098   2.618   2.777 -1.3660  0.1519  0.1916
  615SOL    HW2 1874   2.104   2.631   2.627  0.4345  0.6990  0.2880
  616SOL     OW 1875   4.214   4.506   3.323  0.3310 -0.1129 -0.4449
  616SOL    HW1 1876   4.126   4.484   3.355  0.0812 -1.0501 -1.6695
  616SOL    HW2 1877   4.199   4.541   3.235  0.9227  3.1629  0.6434
  617SOL     OW 1878   1.963   2.695   0.248  0.0925  0.2782 -0.2440
  617SOL    HW1 1879   2.013   2.760   0.198  1.6369 -0.7205 -0.0866
  617SOL    HW2 1880   1.907   2.653   0.183  0.3958  0.5539 -0.6934
  618SOL     OW 1881   0.994   2.755   3.432 -0.3709 -0.6528 -0.3705
  618SOL    HW1 1882   0.929   2.773   3.365 -0.7323 -1.9861 -0.4043
  618SOL    HW2 1883   0.943   2.724   3.507  0.1259 -0.3904  0.0857
  619SOL     OW 1884   2.434   2.089   3.136 -0.5703  0.3942  0.6829
  619SOL    HW1 1885   2.447   2.007   3.183  0.1462  0.7490  1.1159
  619SOL    HW2 1886   2.458   2.069   3.046  0.2074  0.2784  0.9094
  620SOL     OW 1887   0.003   0.820   1.975  0.2779 -0.0695  0.4087
  620SOL    HW1 1888  -0.035   0.777   2.052  0.5605  0.0570  0.6218
  620SOL    HW2 1889  -0.069   0.870   1.938 -0.9427 -3.0461 -1.6208
  621SOL     OW 1890   0.427   3.174   0.080  0.2188  0.3124 -0.5833
  621SOL    HW1 1891   0.369   3.248   0.099  1.4397  1.3155 -0.6220
  621SOL    HW2 1892   0.395   3.104   0.137  0.3576  1.5308  1.0713
  622SOL     OW 1893   4.210   1.197   0.715  0.4557  0.1002  0.2278
  622SOL    HW1 1894   4.286   1.143   0.694 -0.9780 -1.7669 -0.3857
  622SOL    HW2 1895   4.243   1.287   0.708  2.6085 -0.6346  0.0638
  623SOL     OW 1896   1.035   3.696   0.541 -0.5450 -0.5453  0.3115
  623SOL    HW1 1897   1.129   3.703   0.560 -0.2735 -1.7159 -0.4861
  623SOL    HW2 1898   1.032   3.657   0.454 -1.7569  2.0166 -0.9143
  624SOL     OW 1899   4.690   3.153   3.137 -0.0510  0.6382  0.1495
  624SOL    HW1 1900   4.605   3.189   3.114 -1.1329 -1.1141  1.1928
  624SOL    HW2 1901   4.722   3.208   3.209 -0.0471  1.6121 -0.5918
  625SOL     OW 1902   2.974   2.405   1.515  0.0114  0.0315  0.1699
  625SOL    HW1 1903   2.892   2.453   1.516  0.3047  0.8020 -2.9347
  625SOL    HW2 1904   3.002   2.405   1.423  1.8454 -3.0307  0.5564
  626SOL     OW 1905   1.518   3.216   0.703  0.0907  0.4577 -0.0266
  626SOL    HW1 1906   1.566   3.291   0.740  1.6634 -1.0293  1.1167
  626SOL    HW2 1907   1.517   3.232   0.609  1.0211  1.5725  0.1298
  627SOL     OW 1908   0.614   4.666   3.312  0.3706 -0.1653 -0.1432
  627SOL    HW1 1909   0.569   4.611   3.248 -1.4522  0.6621  0.3435
  627SOL    HW2 1910   0.706   4.643   3.303 -0.0420 -1.4075 -1.7447
  628SOL     OW 1911   0.211   2.606   0.300 -0.0533  0.1159 -0.6298
  628SOL    HW1 1912   0.279   2.645   0.354  0.4478  0.3084 -1.3743
  628SOL    HW2 1913   0.256   2.535   0.253  0.0328  1.2134 -2.2722
  629SOL     OW 1914   3.405   0.004   2.722  0.2008 -0.1033  0.3242
  629SOL    HW1 1915   3.448   0.048   2.796  1.7612 -1.1428  0.0939
  629SOL    HW2 1916   3.411   0.067   2.650 -0.2298  0.4415  0.7587
  630SOL     OW 1917   0.373   0.051   0.455 -0.0961  0.1362 -0.0553
  630SOL    HW1 1918   0.320   0.129   0.473 -0.0952  0.0114  0.4994
  630SOL    HW2 1919   0.415   0.069   0.371 -1.6649 -0.1063 -0.9267
  631SOL     OW 1920   1.550   3.599   0.152  0.3684 -0.5086 -0.0047
  631SOL    HW1 1921   1.631   3.570   0.110  0.4505  0.9547 -0.9216
  631SOL    HW2 1922   1.516   3.668   0.095  0.2036  1.2135  2.0521
  632SOL     OW 1923   3.350   2.703   1.857  0.2516  0.4721 -0.1735
  632SOL    HW1 1924   3.257   2.709   1.883 -0.2286  1.4728 -1.9668
  632SOL    HW2 1925   3.352   2.630   1.794  0.8720 -0.1157  0.5120
  633SOL     OW 1926   4.450   3.717   2.945 -0.0412 -0.8413 -0.0373
  633SOL    HW1 1927   4.498   3.791   2.982  0.1778 -0.9684 -0.0634
  633SOL    HW2 1928   4.365   3.718   2.989 -1.0500  0.9881 -1.8492
  634SOL     OW 1929   1.029   3.577   0.269  0.2560 -0.5309  0.1610
  634SOL    HW1 1930   1.079   3.501   0.241 -0.5805 -1.3024  0.7218
  634SOL    HW2 1931   1.059   3.648   0.212  1.2064 -1.2208 -0.2125
  635SOL     OW 1932   1.235   3.895   1.218 -0.0272  0.6406 -0.3895
  635SOL    HW1 1933   1.171   3.944   1.270  0.1368 -0.1236  0.5661
  635SOL    HW2 1934   1.296   3.962   1.186 -0.4706  1.1968 -0.0888
  636SOL     OW 1935   2.499   4.776   1.622 -0.4657  0.0662 -0.5602
  636SOL    HW1 1936   2.494   4.729   1.705 -1.8551 -1.3372 -1.3927
  636SOL    HW2 1937   2.443   4.853   1.634  1.6989  1.5393  0.7538
  637SOL     OW 1938   3.016   3.938   0.600 -0.0293  0.2270  0.3120
  637SOL    HW1 1939   3.011   4.031   0.580 -1.7192 -0.0396 -0.7087
  637SOL    HW2 1940   3.063   3.899   0.527 -2.2176 -0.1210 -1.0006
  638SOL     OW 1941   1.607   0.934   0.746  0.2056  0.5288 -0.0895
  638SOL    HW1 1942   1.647   1.021   0.737 -1.5577  1.1940 -2.4229
  638SOL    HW2 1943   1.642   0.884   0.672  0.5116 -0.4998  0.7267
  639SOL     OW 1944   0.149   0.289   0.639 -0.4653  0.4989 -0.3557
  639SOL    HW1 1945   0.242   0.311   0.634 -0.6377  1.5196  0.5451
  639SOL    HW2 1946   0.106   0.352   0.580 -0.7567  1.3100  0.6842
  640SOL     OW 1947   0.685   1.417   1.676 -0.0673 -0.1788  1.1523
  640SOL    HW1 1948   0.597   1.381   1.688  0.2366 -1.0455  0.8668
  640SOL    HW2 1949   0.706   1.400   1.584  0.6876 -0.6472  1.3998
  641SOL     OW 1950   1.929   0.069   2.741  0.1653  0.0411 -0.2359
  641SOL    HW1 1951   1.859   0.006   2.723  1.2212 -0.7293 -1.9394
  641SOL    HW2 1952   1.910   0.143   2.684 -0.2990  0.6698  0.7226
  642SOL     OW 1953   2.925   2.323   0.974  0.1805  0.1198  0.1286
  642SOL    HW1 1954   2.995   2.294   0.916  0.5688  0.8795  0.2012
  642SOL    HW2 1955   2.889   2.401   0.932 -1.9641 -1.3344 -0.9112
  643SOL     OW 1956   0.153   0.144   1.307 -0.7044 -0.9424 -0.0964
  643SOL    HW1 1957   0.229   0.149   1.249 -1.4174 -0.1768 -0.9883
  643SOL    HW2 1958   0.077   0.152   1.249 -1.4371  0.1773  0.9617
  644SOL     OW 1959   2.532   0.463   1.976 -0.4132  0.0994  0.4739
  644SOL    HW1 1960   2.575   0.534   2.023 -0.7230 -0.6955  2.0411
  644SOL    HW2 1961   2.541   0.387   2.034  0.3726 -1.2876 -1.3908
  645SOL     OW 1962   3.472   3.860   0.282  0.3235  0.3677 -0.4554
  645SOL    HW1 1963   3.466   3.911   0.201  1.5432  0.7901 -0.3023
  645SOL    HW2 1964   3.562   3.826   0.282 -0.4264 -1.8105 -0.5466
  646SOL     OW 1965   2.748   3.894   2.598  0.3906  0.0689  0.3850
  646SOL    HW1 1966   2.655   3.913   2.608  0.6003  0.4566  1.7546
  646SOL    HW2 1967   2.758   3.871   2.506 -1.0092  0.2897  0.1612
  647SOL     OW 1968   3.453   1.807   2.507  0.3800 -0.1001 -0.1153
  647SOL    HW1 1969   3.430   1.886   2.556  0.4272 -0.7036  0.9149
  647SOL    HW2 1970   3.483   1.839   2.422 -0.8362  0.9163 -0.2017
  648SOL     OW 1971   4.613   3.304   1.296  0.1290 -0.0070 -0.1585
  648SOL    HW1 1972   4.604   3.218   1.336  2.1545 -0.1743  0.0166
  648SOL    HW2 1973   4.583   3.365   1.363 -0.0580 -0.4886  0.2040
  649SOL     OW 1974   0.373   2.230   2.883  0.3911 -0.1857  0.0369
  649SOL    HW1 1975   0.307   2.271   2.938  3.0577  1.6627  2.1568
  649SOL    HW2 1976   0.350   2.137   2.883 -2.8269  0.4949 -0.4151
  650SOL     OW 1977   0.234   0.128   3.006 -0.4424  0.0265  0.0132
  650SOL    HW1 1978   0.297   0.193   2.976  0.1254 -1.3273 -1.8861
  650SOL    HW2 1979   0.287   0.054   3.034 -1.0924  0.2245  1.9514
  651SOL     OW 1980   2.850   0.929   2.580 -0.4845  0.6471  0.1869
  651SOL    HW1 1981   2.781   0.896   2.637 -1.2010  1.1641 -0.3621
  651SOL    HW2 1982   2.885   1.005   2.627  0.7766 -0.4947  1.1793
  652SOL     OW 1983   4.592   1.259   0.442  0.0666  0.6706  0.7273
  652SOL    HW1 1984   4.590   1.324   0.513 -1.2124  1.2645  0.1683
  652SOL    HW2 1985   4.560   1.178   0.483 -0.1509  0.8729  0.9602
  653SOL     OW 1986   0.206   4.481   1.457  0.2976 -0.0968  0.0750
  653SOL    HW1 1987   0.135   4.507   1.398 -0.0042  2.4107  1.4042
  653SOL    HW2 1988   0.271   4.440   1.400 -0.6855  0.7300 -1.7270
  654SOL     OW 1989   0.222   1.117   1.678  0.4402  0.1371 -0.1576
  654SOL    HW1 1990   0.286   1.182   1.647  0.3716  0.8596  1.1412
  654SOL    HW2 1991   0.267   1.073   1.750 -0.9239  1.5125  1.6084
  655SOL     OW 1992   0.639   0.473   1.614 -0.0452  0.1648  0.7573
  655SOL    HW1 1993   0.655   0.505   1.703  1.7726  2.2427 -0.1987
  655SOL    HW2 1994   0.725   0.444   1.584 -0.2565  1.0842 -0.8542
  656SOL     OW 1995   4.201   2.999   0.258  0.3605 -0.3341 -0.0240
  656SOL    HW1 1996   4.118   3.033   0.226 -0.6732 -1.4808  1.3606
  656SOL    HW2 1997   4.267   3.043   0.204 -1.1393  0.2837 -1.4285
  657SOL     OW 1998   4.648   1.633   3.112  0.2516  0.1059 -0.2334
  657SOL    HW1 1999   4.643   1.683   3.193  1.2774 -0.3667  0.1362
  657SOL    HW2 2000   4.590   1.558   3.127 -3.0146  2.1390 -1.5747
  658SOL     OW 2001   2.055   4.692   0.778  0.3620 -0.5362 -0.2066
  658SOL    HW1 2002   2.039   4.677   0.871 -0.1088  0.6744 -0.0812
  658SOL    HW2 2003   2.077   4.785   0.771  0.5044 -0.6347 -1.2854
  659SOL     OW 2004   3.041   0.091   3.272 -0.4281  0.0712 -0.3405
  659SOL    HW1 2005   3.057   0.164   3.332  0.5255  0.3440 -0.8994
  659SOL    HW2 2006   2.949   0.100   3.248 -0.3952  0.9417 -0.1895
  660SOL     OW 2007   3.216   4.797   2.495  0.1497  0.2364  0.4181
  660SOL    HW1 2008   3.305   4.802   2.460 -0.6699 -0.9425 -1.9948
  660SOL    HW2 2009   3.191   4.705   2.484 -1.4734  0.6109  0.7704
  661SOL     OW 2010   3.091   0.701   2.045 -0.0173 -0.0354 -0.3000
  661SOL    HW1 2011   3.046   0.647   2.110 -1.8824  1.4143 -0.2963
  661SOL    HW2 2012   3.022   0.756   2.007  1.4415  0.9113 -1.7504
  662SOL     OW 2013   4.647   0.629   0.972 -0.2415 -0.1014  0.2854
  662SOL    HW1 2014   4.613   0.628   0.882  0.3167  2.1595 -0.0093
  662SOL    HW2 2015   4.574   0.662   1.024 -0.7084 -1.8205  0.7723
  663SOL     OW 2016   1.991   2.261   3.217  0.1662  0.0563  0.1892
  663SOL    HW1 2017   1.937   2.243   3.294 -1.8423  0.3482 -1.0900
  663SOL    HW2 2018   1.982   2.355   3.203 -0.2995 -0.1438 -0.9554
  664SOL     OW 2019   0.713   0.821   1.014  0.2691 -0.8214 -0.6160
  664SOL    HW1 2020   0.677   0.840   0.927  0.3834  1.0698 -0.3036
  664SOL    HW2 2021   0.796   0.868   1.016  0.1192 -0.5802  0.6258
  665SOL     OW 2022   3.986   1.386   1.944 -0.2814  0.5018  0.1698
  665SOL    HW1 2023   4.014   1.473   1.971  2.7062  0.1744 -1.4724
  665SOL    HW2 2024   3.915   1.401   1.881  0.6112  1.7907 -0.5613
  666SOL     OW 2025   0.471   0.175   1.579  0.6630 -0.4407  0.4540
  666SOL    HW1 2026   0.421   0.241   1.627  1.5190  0.4758  0.1244
  666SOL    HW2 2027   0.407   0.108   1.556  0.0992 -0.5658  2.2583
  667SOL     OW 2028   2.076   3.955   0.850 -0.3561  0.1513 -0.4847
  667SOL    HW1 2029   2.167   3.969   0.876 -0.2662  0.7798 -1.0968
  667SOL    HW2 2030   2.052   4.036   0.805 -1.1755 -0.0665 -0.4474
  668SOL     OW 2031   4.314   2.699   2.591 -0.5076 -0.4808 -0.0450
  668SOL    HW1 2032   4.251   2.629   2.609  1.4488 -1.9955  1.2318
  668SOL    HW2 2033   4.319   2.703   2.496 -0.2013 -2.5482 -0.1598
  669SOL     OW 2034   0.617   2.628   3.148 -0.7018 -0.1343  0.6810
  669SOL    HW1 2035   0.616   2.536   3.176 -0.8566 -0.3645 -0.0484
  669SOL    HW2 2036   0.674   2.672   3.210  0.6100 -1.0196  0.1379
  670SOL     OW 2037   4.905   3.502   1.488  0.0218  0.2690 -0.2704
  670SOL    HW1 2038   4.960   3.574   1.520  1.3046 -1.1757  0.9351
  670SOL    HW2 2039   4.967   3.433   1.464 -1.2172 -1.5423  1.3967
  671SOL     OW 2040   1.147   0.682   1.343  0.2745 -0.2949  0.1717
  671SOL    HW1 2041   1.125   0.764   1.387 -0.0054  0.3142 -1.0743
  671SOL    HW2 2042   1.121   0.614   1.405  0.7196  0.5497  1.3157
  672SOL     OW 2043   3.382   1.048   1.878  0.9651  0.5751  0.0350
  672SOL    HW1 2044   3.321   1.014   1.945  1.2637 -0.6132 -0.2713
  672SOL    HW2 2045   3.468   1.040   1.918  0.9376  2.4664  0.5527
  673SOL     OW 2046   4.217   3.192   2.533 -0.2713  0.4676 -0.0402
  673SOL    HW1 2047   4.214   3.188   2.628  2.0262  0.5235  0.0980
  673SOL    HW2 2048   4.185   3.107   2.504 -0.1941  0.1396  0.8230
  674SOL     OW 2049   3.144   4.225   2.858  0.5221 -0.0483 -0.0477
  674SOL    HW1 2050   3.135   4.147   2.914  0.1785 -0.1059 -0.1780
  674SOL    HW2 2051   3.146   4.298   2.920  1.4763 -0.1984  0.1125
  675SOL     OW 2052   3.415   2.017   1.193 -0.6858 -0.3438 -0.2054
  675SOL    HW1 2053   3.392   1.926   1.177  0.1961 -0.6840  0.3501
  675SOL    HW2 2054   3.500   2.028   1.149 -0.5012  0.0320  0.2383
  676SOL     OW 2055   1.818   1.763   0.050  0.4528  0.1845  0.3291
  676SOL    HW1 2056   1.820   1.855   0.074 -1.8028  0.3679  0.0652
  676SOL    HW2 2057   1.810   1.716   0.133 -0.8048  0.4098  0.3570
  677SOL     OW 2058   3.428   0.388   2.480  0.0020  0.2367  0.3986
  677SOL    HW1 2059   3.454   0.316   2.537  1.3152 -0.1920 -0.6774
  677SOL    HW2 2060   3.354   0.354   2.430 -0.6934  0.3665  1.3225
  678SOL     OW 2061   2.719   0.395   3.411  0.1599 -0.4228  0.2692
  678SOL    HW1 2062   2.682   0.311   3.383  0.7284 -1.2695  1.8971
  678SOL    HW2 2063   2.658   0.426   3.479  1.5659 -1.1243  1.9376
  679SOL     OW 2064   1.810   2.316   3.397 -0.0166 -0.0636  0.0554
  679SOL    HW1 2065   1.739   2.346   3.341 -1.2849 -0.5223  1.3379
  679SOL    HW2 2066   1.819   2.385   3.463  1.2505  0.3355 -0.5098
  680SOL     OW 2067   1.812   4.757   1.632 -0.1792 -0.0632  0.3239
  680SOL    HW1 2068   1.827   4.760   1.537 -1.3829  1.8125  0.1368
  680SOL    HW2 2069   1.848   4.673   1.659  0.9960 -0.2767 -1.6544
  681SOL     OW 2070   3.628   4.882   1.780 -0.3480 -0.0418  0.3147
  681SOL    HW1 2071   3.625   4.806   1.838  0.6687 -0.7049 -0.4668
  681SOL    HW2 2072   3.550   4.873   1.725  0.4714 -1.3386 -0.7140
  682SOL     OW 2073   3.610   1.717   1.502 -0.0678  0.4652  0.3223
  682SOL    HW1 2074   3.651   1.709   1.416  0.7546  0.4296  0.7085
  682SOL    HW2 2075   3.567   1.802   1.500  0.4176  0.7068  0.0738
  683SOL     OW 2076   2.372   2.982   0.130 -0.0416  0.3901  0.0956
  683SOL    HW1 2077   2.451   2.961   0.080  0.4952  1.0913  0.6228
  683SOL    HW2 2078   2.365   2.911   0.195  0.2375  0.4018  0.1386
  684SOL     OW 2079   3.078   4.064   2.241 -0.0325 -0.3212  0.1691
  684SOL    HW1 2080   3.156   4.088   2.290  0.7243 -2.1406 -0.0539
  684SOL    HW2 2081   3.109   4.006   2.172 -1.3173  0.6989 -1.3554
  685SOL     OW 2082   3.558   0.935   0.690  0.5011  0.1942  1.1120
  685SOL    HW1 2083   3.508   0.970   0.616 -0.4797 -1.3471  1.0027
  685SOL    HW2 2084   3.577   0.845   0.666  1.9184  0.2571  1.8984
  686SOL     OW 2085   1.621   1.719   2.513  0.0470 -0.2836 -0.3902
  686SOL    HW1 2086   1.712   1.689   2.512 -0.6796 -2.7052 -1.0520
  686SOL    HW2 2087   1.570   1.638   2.514 -2.1131  0.9741  1.9609
  687SOL     OW 2088   0.023   3.773   2.587 -0.2072 -0.2332  0.7888
  687SOL    HW1 2089   0.085   3.751   2.657 -0.1219  1.7355  1.4023
  687SOL    HW2 2090  -0.005   3.863   2.607 -1.4301 -0.2092 -0.8140
  688SOL     OW 2091   1.421   0.491   2.632 -0.7732 -0.2071  0.4059
  688SOL    HW1 2092   1.362   0.455   2.566  0.6320  0.1410 -1.0886
  688SOL    HW2 2093   1.445   0.577   2.598  1.0199 -0.5643  0.6818
  689SOL     OW 2094   4.019   1.262   0.917 -0.1056  0.0625 -0.2409
  689SOL    HW1 2095   4.004   1.177   0.958  1.6885 -0.8549 -1.3908
  689SOL    HW2 2096   4.088   1.247   0.853 -0.2580  2.2394 -1.0172
  690SOL     OW 2097   1.790   3.548   1.883 -0.1600  0.1639 -0.2207
  690SOL    HW1 2098   1.815   3.617   1.944 -1.3217  0.0906  0.3562
  690SOL    HW2 2099   1.867   3.537   1.827 -0.0914  2.2059 -0.5947
  691SOL     OW 2100   3.182   1.921   1.599  0.0106 -0.5821  0.2233
  691SOL    HW1 2101   3.237   1.976   1.544  0.1665  0.3563  1.2842
  691SOL    HW2 2102   3.241   1.890   1.668  0.0906 -2.6155 -0.6651
  692SOL     OW 2103   1.052   0.028   2.506 -0.0388 -0.1740  0.2391
  692SOL    HW1 2104   1.025  -0.061   2.484  2.6795 -0.9736 -0.1976
  692SOL    HW2 2105   1.142   0.019   2.538 -0.0411  2.3086  1.1586
  693SOL     OW 2106   3.184   3.030   2.942 -0.4816  0.4096  0.3522
  693SOL    HW1 2107   3.165   3.045   2.849  0.2987  1.3306  0.3298
  693SOL    HW2 2108   3.112   3.073   2.988 -0.7266  0.1840  0.1885
  694SOL     OW 2109   2.795   4.854   2.023  0.1135  0.2193  0.0191
  694SOL    HW1 2110   2.796   4.891   1.934  1.1457  1.4101  0.4905
  694SOL    HW2 2111   2.875   4.887   2.063 -0.7961  0.4500  1.7121
  695SOL     OW 2112   1.350   0.622   2.127 -0.0383  0.2110  0.3119
  695SOL    HW1 2113   1.413   0.559   2.163 -0.0533 -0.0540 -0.1200
  695SOL    HW2 2114   1.390   0.707   2.143  0.1446  0.0754  0.5879
  696SOL     OW 2115   3.323   0.880   2.110  0.4754  0.0943  0.5207
  696SOL    HW1 2116   3.322   0.893   2.204  1.5467  0.1336  0.5325
  696SOL    HW2 2117   3.259   0.810   2.095 -0.4069  0.7387  1.1577
  697SOL     OW 2118   1.050   0.670   0.532 -0.4881  0.7371 -0.1549
  697SOL    HW1 2119   0.971   0.663   0.478 -2.4221  1.3661  2.4268
  697SOL    HW2 2120   1.018   0.673   0.622  2.4068  2.5171  0.9476
  698SOL     OW 2121   2.253   1.781   1.435  0.2216 -1.2279  0.0415
  698SOL    HW1 2122   2.252   1.689   1.409 -0.5465 -1.5830  1.2537
  698SOL    HW2 2123   2.252   1.829   1.353  0.7882 -2.2959 -0.6138
  699SOL     OW 2124   1.689   2.485   0.689  0.0751  0.2674  0.2542
  699SOL    HW1 2125   1.666   2.552   0.753  0.4661  0.1936  0.4775
  699SOL    HW2 2126   1.739   2.533   0.622  1.1891  0.0383  0.9009
  700SOL     OW 2127   0.977   4.356   3.295  0.1128 -0.1476 -0.3083
  700SOL    HW1 2128   1.055   4.400   3.329  0.4413 -2.0397  1.6622
  700SOL    HW2 2129   0.931   4.423   3.246  1.3902  1.9234  1.1381
  701SOL     OW 2130   2.274   0.490   2.035  0.1001 -0.0740 -0.1384
  701SOL    HW1 2131   2.363   0.499   2.003  0.4490  0.0273  0.8082
  701SOL    HW2 2132   2.251   0.398   2.020  0.6292 -0.2736  0.2465
  702SOL     OW 2133   0.096   1.433   3.463  0.0715  0.0805 -0.2669
  702SOL    HW1 2134   0.063   1.462   3.378  0.0045 -0.9887 -0.6203
  702SOL    HW2 2135   0.019   1.398   3.508 -0.0088  1.1786  0.4854
  703SOL     OW 2136   2.583   3.888   1.209  0.3010 -0.3278 -0.5158
  703SOL    HW1 2137   2.500   3.841   1.218 -0.4304 -0.0086 -3.9667
  703SOL    HW2 2138   2.619   3.891   1.297 -3.2301 -0.6804  1.1066
  704SOL     OW 2139   4.595   0.953   1.021 -0.1785  0.1215  0.3861
  704SOL    HW1 2140   4.653   0.931   0.948 -0.0892 -0.4345  0.6170
  704SOL    HW2 2141   4.632   0.905   1.095 -0.8749 -0.1467  0.5611
  705SOL     OW 2142   2.494   3.859   2.446 -0.4099  1.4200 -0.6306
  705SOL    HW1 2143   2.525   3.771   2.465  1.8819  2.3200  0.0820
  705SOL    HW2 2144   2.428   3.876   2.514  0.6111  0.9821  0.5062
  706SOL     OW 2145   4.214   2.107   3.055 -0.1321 -0.4091 -0.0509
  706SOL    HW1 2146   4.182   2.058   3.131 -3.0021 -0.7125 -1.3201
  706SOL    HW2 2147   4.240   2.192   3.091  1.4661 -1.5355  1.6467
  707SOL     OW 2148   2.574   3.841   1.599 -0.4705 -0.0644  0.0138
  707SOL    HW1 2149   2.499   3.886   1.639  0.9181  1.3065  1.2337
  707SOL    HW2 2150   2.560   3.748   1.618 -2.0933  0.1073 -0.2259
  708SOL     OW 2151   4.639   0.234   1.451 -0.5503 -0.2448 -0.1143
  708SOL    HW1 2152   4.693   0.155   1.449  0.7515  0.6064  0.7473
  708SOL    HW2 2153   4.600   0.238   1.363  1.2413 -0.5705 -0.9702
  709SOL     OW 2154   0.977   4.379   2.696  0.3936 -0.0204  0.4044
  709SOL    HW1 2155   1.047   4.336   2.646  0.5070 -0.2281  0.7427
  709SOL    HW2 2156   0.897   4.354   2.652  0.5707  0.7947 -0.4242
  710SOL     OW 2157   3.486   2.617   0.235  0.3952 -0.3242  0.3835
  710SOL    HW1 2158   3.574   2.587   0.260  0.4195 -1.3330 -0.8339
  710SOL    HW2 2159   3.431   2.595   0.310  0.9608 -0.7828  0.6678
  711SOL     OW 2160   0.601   2.102   3.469  0.3623  0.0183 -0.0833
  711SOL    HW1 2161   0.670   2.074   3.409  1.0098  0.7741  0.3077
  711SOL    HW2 2162   0.615   2.051   3.548  0.9206  0.6896  0.2579
  712SOL     OW 2163   1.420   4.665   0.517  0.1168  0.5614  0.4186
  712SOL    HW1 2164   1.331   4.640   0.491  0.0539 -0.6751  1.6966
  712SOL    HW2 2165   1.409   4.705   0.603  0.8598 -0.1061  0.8250
  713SOL     OW 2166   2.892   3.682   0.365  0.2146  0.3937  0.0154
  713SOL    HW1 2167   2.814   3.697   0.419  0.5435  1.2644  0.2697
  713SOL    HW2 2168   2.862   3.624   0.295 -1.0492  1.9235 -0.7698
  714SOL     OW 2169   3.126   3.030   0.494 -0.4971 -0.2273 -0.3034
  714SOL    HW1 2170   3.119   3.114   0.448  0.9576  1.2268  1.9849
  714SOL    HW2 2171   3.039   3.016   0.531 -0.2967  1.1719  0.7420
  715SOL     OW 2172   2.738   1.164   0.791  0.0850  0.1900 -0.0984
  715SOL    HW1 2173   2.818   1.207   0.821 -0.0890  1.4928 -1.3598
  715SOL    HW2 2174   2.674   1.184   0.860  0.4103  0.6290  0.0854
  716SOL     OW 2175   1.693   4.072   0.240  0.3116  0.0669 -0.2239
  716SOL    HW1 2176   1.782   4.106   0.252 -0.0361  1.0833 -0.3802
  716SOL    HW2 2177   1.641   4.150   0.220 -0.1772 -0.7641 -2.5386
  717SOL     OW 2178   1.476   3.329   0.196 -0.8231 -0.3384  0.1785
  717SOL    HW1 2179   1.458   3.296   0.108  0.8304 -0.6223 -0.0849
  717SOL    HW2 2180   1.474   3.424   0.187  1.5360 -0.3132 -0.7180
  718SOL     OW 2181   2.610   4.148   2.784  0.2099 -0.0856 -0.7471
  718SOL    HW1 2182   2.703   4.128   2.794  0.5814 -0.1589 -3.4569
  718SOL    HW2 2183   2.586   4.191   2.866  2.5514 -0.2891  0.1376
  719SOL     OW 2184   2.479   3.897   1.908  0.0194 -0.1366  0.2030
  719SOL    HW1 2185   2.439   3.888   1.995  0.2560 -1.2962  0.2057
  719SOL    HW2 2186   2.565   3.856   1.917  0.0524 -0.2426 -0.5853
  720SOL     OW 2187   3.751   2.769   0.606  0.1939 -0.5862 -0.3347
  720SOL    HW1 2188   3.655   2.772   0.597  0.0839 -2.4747 -0.2060
  720SOL    HW2 2189   3.782   2.839   0.550 -1.2960  0.7140  0.3770
  721SOL     OW 2190   4.860   2.793   0.830  0.3464  0.0900 -0.6208
  721SOL    HW1 2191   4.941   2.800   0.881 -0.0895 -2.0008  0.4828
  721SOL    HW2 2192   4.802   2.860   0.867  0.7047 -0.1307  0.3773
  722SOL     OW 2193   0.250   2.271   2.656  0.3870  0.6027  0.0597
  722SOL    HW1 2194   0.176   2.319   2.694 -0.7727 -1.1660  0.1205
  722SOL    HW2 2195   0.315   2.269   2.725 -0.3705  0.3345  0.7869
  723SOL     OW 2196   2.458   0.620   2.527 -0.7892 -0.3868 -0.0932
  723SOL    HW1 2197   2.406   0.540   2.540 -2.2337  0.5887  0.3392
  723SOL    HW2 2198   2.410   0.670   2.461  0.8154 -0.4322 -1.3643
  724SOL     OW 2199   2.410   0.520   3.158  0.3791  0.0748  0.2736
  724SOL    HW1 2200   2.323   0.525   3.119 -0.1732  1.0639  1.5664
  724SOL    HW2 2201   2.468   0.557   3.092 -0.2486 -0.1278 -0.4053
  725SOL     OW 2202   2.380   2.904   2.623  0.0520  0.2884 -0.8969
  725SOL    HW1 2203   2.360   2.889   2.715  0.3283 -1.4502 -1.0895
  725SOL    HW2 2204   2.454   2.965   2.624  0.8593 -0.6727  0.0831
  726SOL     OW 2205   1.959   0.890   0.611  0.2496  0.0247  0.0890
  726SOL    HW1 2206   1.993   0.946   0.541  1.0724  1.7279  1.7751
  726SOL    HW2 2207   2.034   0.840   0.642  0.4939  1.1302  1.3893
  727SOL     OW 2208   2.045   0.927   2.438 -0.3503 -0.2315  0.1067
  727SOL    HW1 2209   2.087   0.986   2.501  0.5661 -0.3283 -0.4019
  727SOL    HW2 2210   2.064   0.839   2.470  0.8751 -0.2999 -0.7702
  728SOL     OW 2211   2.898   3.159   2.170  0.0799  0.2091 -0.1297
  728SOL    HW1 2212   2.960   3.220   2.130  1.5029 -0.4736  0.9336
  728SOL    HW2 2213   2.949   3.079   2.185 -1.4302 -0.8417 -0.4139
  729SOL     OW 2214   1.659   4.012   3.305 -0.5962 -0.0024  0.0525
  729SOL    HW1 2215   1.735   3.978   3.354 -0.5274  3.4799  2.7358
  729SOL    HW2 2216   1.584   3.988   3.360 -0.8043  1.5175  0.4667
  730SOL     OW 2217   4.833   3.267   3.333 -0.3038 -0.2610 -0.0509
  730SOL    HW1 2218   4.875   3.353   3.323  0.8266 -0.8055 -0.1945
  730SOL    HW2 2219   4.890   3.221   3.395 -0.5446 -1.1192 -0.4613
  731SOL     OW 2220   2.791   4.685   1.762 -0.1888  0.1061 -0.1528
  731SOL    HW1 2221   2.717   4.641   1.804 -0.4424 -1.1256 -1.7833
  731SOL    HW2 2222   2.763   4.776   1.755 -0.3830  0.2197  1.7389
  732SOL     OW 2223   3.455   4.515   1.189 -0.0649  0.5878  0.3100
  732SOL    HW1 2224   3.486   4.486   1.103 -1.5056 -1.5015  0.4107
  732SOL    HW2 2225   3.513   4.471   1.251 -0.9706 -0.5111  0.4211
  733SOL     OW 2226   2.799   1.547   2.776  0.0820  0.8041  0.0708
  733SOL    HW1 2227   2.877   1.529   2.827 -0.4784 -1.8452  0.1440
  733SOL    HW2 2228   2.783   1.466   2.728 -1.4374  1.9984 -1.5641
  734SOL     OW 2229   2.897   1.057   3.453  0.3045 -0.2323  0.5796
  734SOL    HW1 2230   2.929   1.135   3.499  3.0526  0.3278 -1.9808
  734SOL    HW2 2231   2.974   1.024   3.406 -1.3866 -3.0542 -0.4360
  735SOL     OW 2232   1.040   1.327   0.834 -0.9155 -0.5851 -0.4764
  735SOL    HW1 2233   0.991   1.405   0.808 -1.3108 -0.5315  0.3821
  735SOL    HW2 2234   0.974   1.258   0.839 -0.6424 -0.8685 -0.7996
  736SOL     OW 2235   4.909   2.365   2.729 -0.3949 -0.2111 -0.2470
  736SOL    HW1 2236   4.856   2.410   2.663  0.9639  1.3436 -0.3504
  736SOL    HW2 2237   4.940   2.435   2.787  2.6964 -0.7771 -1.0226
  737SOL     OW 2238   1.713   2.942   1.033  0.1304 -0.1144  0.3583
  737SOL    HW1 2239   1.781   2.920   1.097  0.0714 -0.3185  0.3497
  737SOL    HW2 2240   1.762   2.967   0.954  0.2133  0.5809  0.6230
  738SOL     OW 2241   1.255   0.016   0.538 -0.9468 -0.5535 -0.1013
  738SOL    HW1 2242   1.201   0.049   0.466 -0.9985 -1.6001 -0.5623
  738SOL    HW2 2243   1.252   0.085   0.604 -2.5796 -0.4506 -0.2506
  739SOL     OW 2244   0.407   3.355   1.850 -0.1145 -0.3272  0.4335
  739SOL    HW1 2245   0.481   3.349   1.910  0.7745  0.6702 -0.5182
  739SOL    HW2 2246   0.337   3.394   1.902 -0.0874 -1.5226  1.4171
  740SOL     OW 2247   2.016   2.529   3.227  0.5371 -0.0258 -0.1517
  740SOL    HW1 2248   2.012   2.561   3.317  0.1921 -0.1232 -0.1317
  740SOL    HW2 2249   1.965   2.592   3.176  2.1506  0.9921 -0.5706
  741SOL     OW 2250   0.230   1.539   2.493 -0.9820  0.6726  0.0250
  741SOL    HW1 2251   0.223   1.446   2.468 -0.7490  0.7116 -0.1849
  741SOL    HW2 2252   0.316   1.566   2.462  0.5082  0.0092  3.2085
  742SOL     OW 2253   2.640   2.053   0.308 -0.1631  0.0927 -0.1864
  742SOL    HW1 2254   2.724   2.010   0.325 -0.1253  0.0985 -0.3591
  742SOL    HW2 2255   2.575   1.992   0.344 -0.1580 -0.4871 -1.1138
  743SOL     OW 2256   1.341   4.515   0.822  0.3515  0.1052 -0.4636
  743SOL    HW1 2257   1.288   4.593   0.831  1.4362  0.9207 -0.9315
  743SOL    HW2 2258   1.385   4.505   0.906 -2.7635 -2.3569  1.1141
  744SOL     OW 2259   0.262   4.453   3.280  0.1047  0.3576 -0.3729
  744SOL    HW1 2260   0.286   4.495   3.362 -1.5294 -1.6861  1.2460
  744SOL    HW2 2261   0.264   4.359   3.299 -0.6597 -0.1820 -2.5726
  745SOL     OW 2262   4.406   2.728   0.724  0.1189  0.4243  0.0559
  745SOL    HW1 2263   4.348   2.802   0.743  0.6301  1.2691 -1.4416
  745SOL    HW2 2264   4.443   2.749   0.638  1.5887 -0.7521  0.3585
  746SOL     OW 2265   0.119   2.773   1.276  0.5616  0.3179  0.7402
  746SOL    HW1 2266   0.201   2.805   1.313  0.9116  0.7273 -0.3466
  746SOL    HW2 2267   0.144   2.698   1.223  0.1692  0.1703  0.7597
  747SOL     OW 2268   0.595   4.742   2.377  0.7541  0.0202 -0.3884
  747SOL    HW1 2269   0.640   4.719   2.459 -2.3579 -0.6783  1.2822
  747SOL    HW2 2270   0.600   4.838   2.374  1.6996  0.0027  0.1182
  748SOL     OW 2271   4.661   4.610   0.556  0.1040  0.2302  0.1134
  748SOL    HW1 2272   4.699   4.689   0.515 -0.1095 -0.9674 -2.6316
  748SOL    HW2 2273   4.567   4.626   0.555  0.1663  1.0162  2.1131
  749SOL     OW 2274   1.722   1.617   1.559 -0.0438  0.2029  0.3907
  749SOL    HW1 2275   1.688   1.661   1.637 -0.3415  0.4966  0.0998
  749SOL    HW2 2276   1.805   1.660   1.542  0.2750 -0.2211  0.8510
  750SOL     OW 2277   0.071   3.162   1.069 -0.2318 -0.3054 -0.4967
  750SOL    HW1 2278   0.143   3.207   1.112 -0.3362 -1.2765  0.7335
  750SOL    HW2 2279   0.111   3.086   1.027 -0.4468 -0.5543 -0.2592
  751SOL     OW 2280   4.754   4.899   1.403  0.2215 -0.0088  0.2103
  751SOL    HW1 2281   4.719   4.842   1.472 -0.1410 -0.2706 -0.1857
  751SOL    HW2 2282   4.827   4.945   1.445 -0.3517  0.2529  0.9362
  752SOL     OW 2283   0.404   2.834   3.463 -0.4126  0.4752  0.0670
  752SOL    HW1 2284   0.399   2.912   3.407  0.4898 -0.0196 -0.7117
  752SOL    HW2 2285   0.333   2.778   3.433 -0.1545  0.3666 -0.3339
  753SOL     OW 2286   1.806   0.369   1.020 -0.2377  0.7625  0.6346
  753SOL    HW1 2287   1.714   0.365   1.048 -0.6157 -0.3691 -0.6331
  753SOL    HW2 2288   1.849   0.422   1.087 -1.2607 -0.8631  2.7119
  754SOL     OW 2289   1.466   4.458   1.088  0.5534  0.1191  0.1856
  754SOL    HW1 2290   1.459   4.399   1.163  1.4211  0.7414  0.7647
  754SOL    HW2 2291   1.549   4.504   1.101 -0.5271  2.1407  0.2434
  755SOL     OW 2292   3.096   0.373   3.106 -0.4869  0.1224  0.3723
  755SOL    HW1 2293   3.077   0.465   3.088 -1.1280 -0.4228 -2.1599
  755SOL    HW2 2294   3.115   0.370   3.200 -1.6753  2.6033  0.7707
  756SOL     OW 2295   0.014   3.133   2.547 -0.6710  0.1758 -0.0472
  756SOL    HW1 2296  -0.082   3.134   2.548 -0.6984  1.8535  1.3277
  756SOL    HW2 2297   0.039   3.148   2.639  0.8626  1.7478 -0.6687
  757SOL     OW 2298   0.145   0.568   3.042  0.4863 -0.0508  0.0299
  757SOL    HW1 2299   0.132   0.522   3.125 -0.5630  0.4439  0.1541
  757SOL    HW2 2300   0.207   0.513   2.993 -0.7239 -1.5882  0.1684
  758SOL     OW 2301   1.026   2.462   0.225  0.2899  0.4256  0.4815
  758SOL    HW1 2302   1.056   2.502   0.306  0.8049 -1.2040  1.1364
  758SOL    HW2 2303   1.104   2.423   0.186  0.0786  1.3036 -0.8929
  759SOL     OW 2304   1.769   1.322   0.076 -0.0570  0.3131  1.5294
  759SOL    HW1 2305   1.708   1.264   0.030 -0.1664  0.1665  1.8554
  759SOL    HW2 2306   1.833   1.347   0.010 -0.9510  1.1570  0.9676
  760SOL     OW 2307   3.563   0.370   3.132  0.7182  0.2553 -0.0930
  760SOL    HW1 2308   3.630   0.405   3.074 -0.6097  1.3910 -1.0059
  760SOL    HW2 2309   3.500   0.442   3.143 -0.3192 -0.7364  0.7889
  761SOL     OW 2310   3.881   4.611   1.812 -0.5807 -0.6546 -0.0225
  761SOL    HW1 2311   3.910   4.523   1.787 -0.6799 -0.0663 -2.3900
  761SOL    HW2 2312   3.955   4.647   1.861  0.0349 -1.5239 -0.2869
  762SOL     OW 2313   1.113   1.824   2.379  0.5773 -0.3704 -0.5197
  762SOL    HW1 2314   1.094   1.824   2.285 -0.0404  0.6718 -0.4169
  762SOL    HW2 2315   1.061   1.752   2.414 -1.1373  0.7346 -0.6531
  763SOL     OW 2316   0.928   3.928   0.679 -0.6255  0.8233 -0.6982
  763SOL    HW1 2317   0.839   3.911   0.709 -0.4028 -0.6080 -0.7700
  763SOL    HW2 2318   0.954   3.847   0.633 -0.2179  2.1662 -2.9810
  764SOL     OW 2319   0.020   2.439   1.758  0.6209  0.1886 -0.2093
  764SOL    HW1 2320   0.091   2.467   1.815 -0.6758  0.4417  1.3566
  764SOL    HW2 2321  -0.008   2.355   1.793 -0.7486  0.7380  0.0975
  765SOL     OW 2322   3.932   3.627   1.158  0.2750 -0.1284  0.0583
  765SOL    HW1 2323   3.853   3.669   1.193 -1.0746 -1.5721 -1.1425
  765SOL    HW2 2324   3.936   3.655   1.067  0.2780 -1.2674 -0.3049
  766SOL     OW 2325   3.028   4.558   3.460 -0.5857  0.4259  0.1548
  766SOL    HW1 2326   2.941   4.539   3.495 -0.7823  0.6552 -0.2018
  766SOL    HW2 2327   3.030   4.512   3.376  0.1028 -0.6324  0.7146
  767SOL     OW 2328   3.068   2.426   0.288 -0.0726  0.2243 -0.1754
  767SOL    HW1 2329   3.141   2.477   0.254  0.9395  0.3846  2.0823
  767SOL    HW2 2330   3.019   2.487   0.343 -0.6335 -0.4603  0.1051
  768SOL     OW 2331   3.707   0.531   2.991 -0.2941 -0.1166  0.3228
  768SOL    HW1 2332   3.672   0.604   2.940 -1.1277 -2.2407 -2.3697
  768SOL    HW2 2333   3.795   0.516   2.954 -1.2553 -2.2529 -1.3192
  769SOL     OW 2334   4.173   0.831   2.070  0.6171  0.1438 -0.0547
  769SOL    HW1 2335   4.080   0.830   2.094  0.2844  1.1525 -1.1852
  769SOL    HW2 2336   4.196   0.739   2.060 -0.6827 -0.1003 -1.2009
  770SOL     OW 2337   1.355   3.511   2.834 -0.5763 -0.1141  0.2515
  770SOL    HW1 2338   1.300   3.489   2.908 -0.5533  0.0491  0.3173
  770SOL    HW2 2339   1.444   3.500   2.866 -0.5691 -0.2993  0.1694
  771SOL     OW 2340   2.556   1.381   1.187  0.3483 -0.0029 -0.1979
  771SOL    HW1 2341   2.638   1.376   1.237  0.7579 -1.3810 -0.9627
  771SOL    HW2 2342   2.576   1.439   1.113  0.5107 -0.0234 -0.1698
  772SOL     OW 2343   2.953   2.135   3.036 -0.5826 -0.3701  0.1348
  772SOL    HW1 2344   2.870   2.175   3.010 -0.4752 -0.7410 -0.7937
  772SOL    HW2 2345   2.938   2.107   3.127 -1.5047 -0.5279 -0.0516
  773SOL     OW 2346   2.753   1.674   2.521 -0.1512  0.1515 -0.2324
  773SOL    HW1 2347   2.752   1.663   2.616  1.3676  1.0063 -0.0964
  773SOL    HW2 2348   2.786   1.590   2.488  2.7765  0.9860  0.2623
  774SOL     OW 2349   3.233   1.672   1.822  0.7993 -0.2304 -0.7535
  774SOL    HW1 2350   3.150   1.623   1.818  1.2090 -1.2534  1.4504
  774SOL    HW2 2351   3.299   1.609   1.796  1.0881 -0.1327 -0.2794
  775SOL     OW 2352   2.874   4.451   2.300  0.1846  0.3367 -0.5687
  775SOL    HW1 2353   2.788   4.416   2.324 -0.0172  1.0159 -0.2687
  775SOL    HW2 2354   2.863   4.546   2.306  1.9152  0.4942  3.1852
  776SOL     OW 2355   1.239   4.171   2.753 -0.3719 -0.5426 -0.0239
  776SOL    HW1 2356   1.219   4.223   2.832  2.2039  0.0528  0.3433
  776SOL    HW2 2357   1.232   4.080   2.782 -1.7939 -0.3995  0.1902
  777SOL     OW 2358   2.312   1.819   2.341 -0.0105 -0.0575 -0.5435
  777SOL    HW1 2359   2.243   1.774   2.389 -0.1719 -0.0863 -0.7981
  777SOL    HW2 2360   2.278   1.826   2.251  0.6041 -0.7063 -0.8402
  778SOL     OW 2361   0.252   4.141   0.626  0.3190 -0.4659  0.0205
  778SOL    HW1 2362   0.206   4.111   0.704  1.1112  1.2630  1.1940
  778SOL    HW2 2363   0.341   4.108   0.636  0.1758 -1.0876 -0.6670
  779SOL     OW 2364   3.572   3.170   0.519  0.1934  0.1434  0.4383
  779SOL    HW1 2365   3.546   3.231   0.450 -0.4808 -0.2479  0.3325
  779SOL    HW2 2366   3.523   3.198   0.596  2.4438  1.8170  1.3507
  780SOL     OW 2367   3.833   2.685   0.866  0.6310 -0.3108 -0.5617
  780SOL    HW1 2368   3.912   2.632   0.853  1.1248  0.7853 -2.2767
  780SOL    HW2 2369   3.798   2.699   0.778 -1.3266 -0.5019  0.1352
  781SOL     OW 2370   1.271   1.957   1.212  0.1958  0.3072 -0.9648
  781SOL    HW1 2371   1.355   1.995   1.185  0.7662  0.4966  0.9054
  781SOL    HW2 2372   1.271   1.965   1.307 -0.7085 -2.2488 -0.6614
  782SOL     OW 2373   1.825   0.812   1.218 -0.2612  0.6414 -0.8170
  782SOL    HW1 2374   1.777   0.782   1.141 -1.5406 -0.3861  0.3440
  782SOL    HW2 2375   1.910   0.838   1.184 -0.1846 -1.3784 -2.3642
  783SOL     OW 2376   1.496   1.801   0.588  0.4103  0.2142  0.4567
  783SOL    HW1 2377   1.426   1.801   0.523  0.0386  1.7834  0.8089
  783SOL    HW2 2378   1.524   1.710   0.593 -0.6460 -0.2086 -0.7166
  784SOL     OW 2379   3.385   0.190   0.805  0.5531  0.2010 -0.1667
  784SOL    HW1 2380   3.294   0.166   0.788  0.2920  1.2076 -0.2312
  784SOL    HW2 2381   3.400   0.162   0.896  0.4538 -0.7481 -0.4326
  785SOL     OW 2382   0.645   0.233   0.805 -0.1976 -0.1643  0.0561
  785SOL    HW1 2383   0.590   0.177   0.860 -1.5027 -0.3153 -1.3210
  785SOL    HW2 2384   0.727   0.183   0.794  0.8299  0.6304  3.1857
  786SOL     OW 2385   0.691   1.065   1.232 -0.3635 -0.1185 -0.1096
  786SOL    HW1 2386   0.771   1.058   1.180 -2.4914 -0.5232 -3.6060
  786SOL    HW2 2387   0.677   0.977   1.266 -0.0768 -0.3922 -0.6897
  787SOL     OW 2388   3.536   3.862   2.326 -0.4054 -0.1487  0.1106
  787SOL    HW1 2389   3.554   3.812   2.246  0.2898 -1.6923  1.1896
  787SOL    HW2 2390   3.618   3.861   2.374 -1.3356 -1.0752  1.7940
  788SOL     OW 2391   0.500   2.952   3.049 -0.2677 -0.1646 -0.0495
  788SOL    HW1 2392   0.458   2.970   3.133 -1.4809  1.4122 -0.9379
  788SOL    HW2 2393   0.582   3.001   3.052 -1.2631  1.6049 -0.5345
  789SOL     OW 2394   4.627   2.916   3.293 -0.0154  0.0161  0.4734
  789SOL    HW1 2395   4.628   3.007   3.262  0.3716 -0.0686  0.2350
  789SOL    HW2 2396   4.664   2.921   3.381 -0.1506  0.1128  0.5252
  790SOL     OW 2397   3.734   2.697   1.129  0.0603  0.3040  0.5791
  790SOL    HW1 2398   3.759   2.612   1.166 -0.6712  0.0022  0.3895
  790SOL    HW2 2399   3.757   2.691   1.037  0.5625  0.5382  0.6833
  791SOL     OW 2400   0.025   1.912   0.995  0.0294  0.0175  0.2132
  791SOL    HW1 2401   0.069   1.988   0.956  0.0641 -0.3482 -0.4768
  791SOL    HW2 2402   0.051   1.914   1.087 -1.7710  2.1420  0.7669
  792SOL     OW 2403   3.652   1.914   2.054 -0.1186  0.1118  0.4690
  792SOL    HW1 2404   3.706   1.971   2.000  0.1906  0.4548  1.1308
  792SOL    HW2 2405   3.709   1.840   2.076 -0.4164 -0.3013 -0.1186
  793SOL     OW 2406   1.064   3.071   2.951 -0.1281  0.0420  0.1949
  793SOL    HW1 2407   1.087   3.003   3.014 -1.7717  0.0738  0.8542
  793SOL    HW2 2408   0.969   3.073   2.949 -0.1419  2.0820 -0.0673
  794SOL     OW 2409   4.507   1.290   1.889 -0.0692 -0.4025  0.0185
  794SOL    HW1 2410   4.532   1.203   1.857  2.3330  0.4959 -0.7862
  794SOL    HW2 2411   4.413   1.283   1.908 -0.2469 -2.7549 -1.3733
  795SOL     OW 2412   0.796   0.682   0.665 -0.0605  0.7013  0.5042
  795SOL    HW1 2413   0.775   0.590   0.684  1.0908  0.1504 -0.7323
  795SOL    HW2 2414   0.734   0.732   0.717  0.6069 -0.7337  2.7986
  796SOL     OW 2415   4.873   2.359   3.093  0.3064  0.0375 -0.4668
  796SOL    HW1 2416   4.801   2.421   3.106  0.9017  0.6529 -0.0090
  796SOL    HW2 2417   4.831   2.273   3.093 -0.6333  0.4497 -1.8040
  797SOL     OW 2418   2.996   2.841   0.247  0.2294 -0.1003 -0.5115
  797SOL    HW1 2419   3.052   2.799   0.182 -0.2565 -0.1447 -0.9072
  797SOL    HW2 2420   3.046   2.919   0.274  0.4455 -0.0906 -0.9258
  798SOL     OW 2421   0.381   1.576   3.046 -0.1604  0.3261 -0.0444
  798SOL    HW1 2422   0.439   1.511   3.007 -0.5927  0.0418 -0.2180
  798SOL    HW2 2423   0.398   1.656   2.996  1.0183  0.5970  0.7451
  799SOL     OW 2424   3.992   4.530   2.211 -0.1447 -0.3010  0.2653
  799SOL    HW1 2425   4.022   4.542   2.301 -0.3473  1.0631  0.1622
  799SOL    HW2 2426   3.900   4.555   2.213 -0.7609 -2.3591  0.1100
  800SOL     OW 2427   1.208   3.628   2.628 -0.4652  0.1694  0.1223
  800SOL    HW1 2428   1.253   3.574   2.693  1.0374  2.3652  1.0339
  800SOL    HW2 2429   1.270   3.636   2.556 -0.8140  0.3874 -0.1581
  801SOL     OW 2430   1.476   4.070   1.967 -0.2745  0.1182 -0.4452
  801SOL    HW1 2431   1.407   4.009   1.992 -0.1860  0.3491  0.4133
  801SOL    HW2 2432   1.534   4.020   1.910 -1.0136 -0.1513 -0.9646
  802SOL     OW 2433   4.060   2.026   2.859 -0.3421  0.5118  0.5702
  802SOL    HW1 2434   4.113   2.088   2.911  0.3168  1.9240 -1.6482
  802SOL    HW2 2435   4.123   1.984   2.801 -1.5181  1.9296 -1.8663
  803SOL     OW 2436   1.687   0.358   1.474  0.3133  0.1554  0.0053
  803SOL    HW1 2437   1.634   0.280   1.488 -0.4186  0.1386 -2.3251
  803SOL    HW2 2438   1.627   0.431   1.487 -0.3783  0.1394 -2.4671
  804SOL     OW 2439   2.257   0.571   0.061  0.0669 -0.2787  0.2081
  804SOL    HW1 2440   2.212   0.648   0.096 -0.1629 -1.2269  2.1594
  804SOL    HW2 2441   2.348   0.582   0.087  0.1624 -0.3488 -0.0889
  805SOL     OW 2442   4.247   3.092   1.224 -0.0141  0.1952 -0.1374
  805SOL    HW1 2443   4.322   3.035   1.237 -1.7609 -1.8374  1.7503
  805SOL    HW2 2444   4.172   3.033   1.218 -1.5090  2.1275 -2.0857
  806SOL     OW 2445   4.725   1.757   1.273  0.3428 -0.0741  0.1742
  806SOL    HW1 2446   4.652   1.722   1.323  0.0081 -0.1021 -0.3218
  806SOL    HW2 2447   4.781   1.681   1.258 -0.1178 -0.3008 -0.4456
  807SOL     OW 2448   1.852   3.809   0.239  0.5659 -0.0448 -0.5084
  807SOL    HW1 2449   1.785   3.875   0.221  0.4759  0.3792  1.2003
  807SOL    HW2 2450   1.804   3.735   0.276  0.9690  0.1613  0.4790
  808SOL     OW 2451   3.423   2.941   1.767 -0.2150  0.3615 -0.5894
  808SOL    HW1 2452   3.415   2.859   1.817 -0.5710  0.4011 -0.5799
  808SOL    HW2 2453   3.363   2.930   1.694 -0.9046  0.9604 -0.1204
  809SOL     OW 2454   0.223   2.510   1.246  0.2474 -0.0024  0.2290
  809SOL    HW1 2455   0.232   2.528   1.340  0.5664 -1.4587  0.4904
  809SOL    HW2 2456   0.133   2.480   1.236  0.2304  0.1018  0.0654
  810SOL     OW 2457   1.897   0.412   0.167 -0.1489  0.1891 -0.8032
  810SOL    HW1 2458   1.966   0.438   0.229  1.1534 -2.5743 -0.9138
  810SOL    HW2 2459   1.817   0.409   0.220  1.1341 -3.3548  1.3347
  811SOL     OW 2460   0.718   2.879   1.812 -0.1230  0.4567 -0.4555
  811SOL    HW1 2461   0.642   2.876   1.870  0.9234 -2.5037  0.9883
  811SOL    HW2 2462   0.792   2.854   1.868  1.4099  0.2204 -2.4460
  812SOL     OW 2463   2.292   4.442   3.343 -0.1680 -0.3307 -0.6049
  812SOL    HW1 2464   2.253   4.517   3.389  1.1566  0.8405 -1.3168
  812SOL    HW2 2465   2.270   4.457   3.251  1.0853 -0.1593 -0.8977
  813SOL     OW 2466   3.562   2.639   2.021 -0.1975  0.0471  0.2179
  813SOL    HW1 2467   3.635   2.696   1.994  0.5069 -0.0777  1.7168
  813SOL    HW2 2468   3.491   2.661   1.961  0.7144  1.0012 -0.5659
  814SOL     OW 2469   4.570   3.251   2.023 -0.0959 -0.2371  0.5985
  814SOL    HW1 2470   4.595   3.226   2.112  0.2280  0.4961  0.7224
  814SOL    HW2 2471   4.609   3.184   1.967  0.0771 -0.4538  0.9753
  815SOL     OW 2472   0.058   1.317   2.174  0.2030 -0.3524 -0.5016
  815SOL    HW1 2473   0.022   1.391   2.222  0.6776  0.0194 -0.7057
  815SOL    HW2 2474  -0.018   1.272   2.138 -0.1116 -0.2135 -0.0116
  816SOL     OW 2475   4.656   3.431   2.294 -0.4153 -0.3749 -0.2418
  816SOL    HW1 2476   4.644   3.503   2.356  0.5719  0.7872 -1.3452
  816SOL    HW2 2477   4.595   3.363   2.324  1.1378 -0.5505  2.9495
  817SOL     OW 2478   3.581   0.136   3.284 -0.0762 -0.8661  0.5089
  817SOL    HW1 2479   3.584   0.210   3.224 -1.2234 -0.6501  0.6844
  817SOL    HW2 2480   3.669   0.130   3.320  0.5833 -0.8979 -1.0589
  818SOL     OW 2481   1.016   4.534   0.642 -0.5592 -0.6625 -0.7599
  818SOL    HW1 2482   0.992   4.442   0.651 -2.3566 -0.1947 -0.4083
  818SOL    HW2 2483   1.012   4.569   0.731  1.8716 -0.5920 -0.6042
  819SOL     OW 2484   2.187   1.881   0.350  0.0831 -0.1926  0.1383
  819SOL    HW1 2485   2.169   1.862   0.442 -0.1261  0.1438  0.1678
  819SOL    HW2 2486   2.283   1.886   0.345  0.0902 -0.1155  0.3560
  820SOL     OW 2487   2.198   4.061   2.022  0.3167  0.0111  0.1420
  820SOL    HW1 2488   2.150   4.139   2.051  1.8766  0.6765  1.0110
  820SOL    HW2 2489   2.235   4.024   2.102 -0.2483 -1.5509 -0.2861
  821SOL     OW 2490   3.849   1.891   0.039 -0.7748 -0.0107  0.1585
  821SOL    HW1 2491   3.875   1.804   0.009 -1.4431 -0.4606  0.8567
  821SOL    HW2 2492   3.863   1.948  -0.037 -0.6976 -0.7914 -0.4231
  822SOL     OW 2493   4.448   4.050   0.051  0.5401  0.1140  0.5280
  822SOL    HW1 2494   4.463   4.069   0.144  0.4876 -1.7033  0.9452
  822SOL    HW2 2495   4.361   4.011   0.048 -0.2480  1.8573 -0.5798
  823SOL     OW 2496   2.820   3.885   1.064 -0.8209 -0.2362  0.5219
  823SOL    HW1 2497   2.750   3.907   1.125 -0.9389  0.0362  0.2878
  823SOL    HW2 2498   2.794   3.924   0.981  0.4905  1.5022  0.8609
  824SOL     OW 2499   0.615   0.534   1.871  0.5693 -0.4014  0.0282
  824SOL    HW1 2500   0.623   0.525   1.966 -0.7864  0.3079  0.2322
  824SOL    HW2 2501   0.615   0.628   1.855  0.1209 -0.4989 -0.6076
  825SOL     OW 2502   0.457   0.424   3.298 -0.4186  0.0237  0.0864
  825SOL    HW1 2503   0.498   0.340   3.279 -1.5614 -0.9413  1.6958
  825SOL    HW2 2504   0.523   0.472   3.349 -0.1279 -0.2732 -0.0111
  826SOL     OW 2505   0.765   2.081   2.221 -0.1731  0.1647  0.1982
  826SOL    HW1 2506   0.799   2.024   2.290  0.2439 -1.9125 -1.6112
  826SOL    HW2 2507   0.675   2.053   2.208 -0.5317  1.1496  0.4668
  827SOL     OW 2508   4.161   3.578   0.461 -0.1787 -0.0564 -0.1500
  827SOL    HW1 2509   4.072   3.557   0.434  0.2535 -0.1993 -1.5805
  827SOL    HW2 2510   4.156   3.668   0.495 -0.6117  0.5738 -1.7705
  828SOL     OW 2511   3.574   0.170   0.590 -0.4138 -0.7651  0.0611
  828SOL    HW1 2512   3.498   0.182   0.647 -0.8015  0.7253 -0.7322
  828SOL    HW2 2513   3.539   0.174   0.501  0.6043  0.2974 -0.3249
  829SOL     OW 2514   2.232   1.997   1.275 -0.3618 -0.3010 -0.1510
  829SOL    HW1 2515   2.278   2.051   1.339  0.4040  0.9676 -1.6821
  829SOL    HW2 2516   2.141   2.023   1.282 -0.0517  1.0228 -0.6283
  830SOL     OW 2517   3.556   3.345   0.279 -0.1828  0.3055 -0.7360
  830SOL    HW1 2518   3.573   3.429   0.322  0.0295 -0.7998  1.5159
  830SOL    HW2 2519   3.569   3.362   0.186  1.1790  2.4313 -0.2260
  831SOL     OW 2520   4.411   4.283   2.160  0.1918 -0.3673  0.0174
  831SOL    HW1 2521   4.427   4.377   2.168  1.4617 -0.6161  0.7121
  831SOL    HW2 2522   4.479   4.253   2.099 -1.2713 -0.5898 -1.5817
  832SOL     OW 2523   1.552   0.415   2.066 -0.4207  0.7452  0.2976
  832SOL    HW1 2524   1.622   0.366   2.111 -0.1319  0.4735 -0.4330
  832SOL    HW2 2525   1.597   0.462   1.997 -0.9758  0.4843 -0.2511
  833SOL     OW 2526   3.738   3.028   3.252  0.2149  0.0574 -0.4993
  833SOL    HW1 2527   3.688   3.058   3.328 -0.1390 -1.5547 -0.0678
  833SOL    HW2 2528   3.683   3.052   3.177  0.0862  0.7284 -0.2004
  834SOL     OW 2529   4.493   2.242   2.890  0.5538 -0.0073  0.4681
  834SOL    HW1 2530   4.554   2.193   2.945 -0.8759  1.4640  3.6191
  834SOL    HW2 2531   4.483   2.326   2.935 -3.9545 -0.2742  0.3939
  835SOL     OW 2532   1.102   3.408   1.641  0.4903 -0.2802  0.4667
  835SOL    HW1 2533   1.131   3.454   1.561  0.7456 -0.1749  0.6170
  835SOL    HW2 2534   1.021   3.452   1.665 -0.0724 -0.9072 -0.2427
  836SOL     OW 2535   4.571   0.779   1.698  0.7374 -0.1420  0.3800
  836SOL    HW1 2536   4.504   0.745   1.639  0.8592  1.9367 -1.0403
  836SOL    HW2 2537   4.631   0.827   1.642  3.0745 -1.3589  1.7164
  837SOL     OW 2538   1.348   3.526   2.064 -0.4709  0.1864 -0.0674
  837SOL    HW1 2539   1.387   3.473   1.994 -0.5037 -0.0237  0.0721
  837SOL    HW2 2540   1.419   3.540   2.126 -0.3679  0.6074 -0.2749
  838SOL     OW 2541   3.987   1.773   3.465  0.5822 -0.0272  0.3387
  838SOL    HW1 2542   3.946   1.805   3.545  1.3773  1.5852  0.1400
  838SOL    HW2 2543   3.984   1.847   3.405  2.6378 -0.2368 -0.0919
  839SOL     OW 2544   0.345   1.816   2.885 -0.4726 -0.0860 -0.5021
  839SOL    HW1 2545   0.263   1.864   2.874  0.6866  2.2000  0.0953
  839SOL    HW2 2546   0.391   1.828   2.802 -0.1941 -0.2398 -0.3698
  840SOL     OW 2547   1.142   2.917   0.793  0.2819 -0.6970 -0.0029
  840SOL    HW1 2548   1.099   2.934   0.877  1.0296 -0.9726  0.4477
  840SOL    HW2 2549   1.170   3.004   0.763  0.9496 -0.7056  0.5610
  841SOL     OW 2550   3.440   2.829   3.177 -0.3497  0.0389  0.6835
  841SOL    HW1 2551   3.468   2.858   3.091  1.0450  1.1220  1.4750
  841SOL    HW2 2552   3.344   2.822   3.170 -0.1445 -1.7183 -1.4590
  842SOL     OW 2553   2.288   2.832   3.413  0.0006 -0.4560 -0.1674
  842SOL    HW1 2554   2.221   2.892   3.379 -1.3079 -1.6495  0.1924
  842SOL    HW2 2555   2.337   2.805   3.335 -1.5746 -1.4905 -0.8575
  843SOL     OW 2556   3.615   2.263   1.578  0.0736  0.3712 -0.1942
  843SOL    HW1 2557   3.547   2.226   1.634  0.0755  0.6764  0.0157
  843SOL    HW2 2558   3.677   2.303   1.640  1.0003 -0.8243 -0.3214
  844SOL     OW 2559   4.662   4.332   3.387  0.4888  0.0893 -0.5517
  844SOL    HW1 2560   4.626   4.419   3.404  1.1232  0.0606  1.0970
  844SOL    HW2 2561   4.732   4.347   3.323 -0.9991  0.4141 -2.1874
  845SOL     OW 2562   2.461   2.315   2.368  0.4605 -0.3304 -0.3242
  845SOL    HW1 2563   2.457   2.397   2.418 -0.4586 -0.2310 -0.5450
  845SOL    HW2 2564   2.547   2.316   2.327  1.3112 -0.4848  1.3741
  846SOL     OW 2565   3.191   4.295   1.667  0.0701 -0.0577 -0.0898
  846SOL    HW1 2566   3.103   4.298   1.704  0.1171  0.1565  0.0064
  846SOL    HW2 2567   3.200   4.206   1.635 -0.1271 -0.1239  0.0348
  847SOL     OW 2568   1.792   3.899   2.248  0.1920 -0.0423 -0.1177
  847SOL    HW1 2569   1.868   3.843   2.229 -0.3834 -1.3045  1.1167
  847SOL    HW2 2570   1.820   3.987   2.222  1.5046 -0.7185 -1.1482
  848SOL     OW 2571   4.010   0.356   1.333  0.2052 -0.4339 -0.1562
  848SOL    HW1 2572   3.943   0.332   1.397 -3.0772  1.1755 -2.6774
  848SOL    HW2 2573   4.010   0.284   1.270  0.4240 -0.1646 -0.4663
  849SOL     OW 2574   1.217   4.276   1.514 -0.2430  0.1034 -0.3597
  849SOL    HW1 2575   1.137   4.258   1.466  0.2643  1.1887 -1.6912
  849SOL    HW2 2576   1.188   4.317   1.595 -1.0743 -0.9207 -0.1109
  850SOL     OW 2577   1.284   2.927   3.368 -0.5649  0.3188  0.4661
  850SOL    HW1 2578   1.263   2.971   3.450  0.6160  0.4403  0.7295
  850SOL    HW2 2579   1.373   2.956   3.347 -0.4021 -0.6207 -0.2372
  851SOL     OW 2580   2.944   3.114   3.024  0.2133 -0.5517 -0.1979
  851SOL    HW1 2581   2.945   3.178   3.096  2.1587  0.4174 -1.0016
  851SOL    HW2 2582   2.879   3.049   3.051 -0.2158  0.5692  1.7158
  852SOL     OW 2583   4.427   1.677   0.097 -0.2454 -0.1050  0.8231
  852SOL    HW1 2584   4.456   1.732   0.025  3.2186 -1.4362  1.0059
  852SOL    HW2 2585   4.420   1.589   0.059 -2.3781 -0.2023  1.2900
  853SOL     OW 2586   0.170   2.927   0.685  0.3771  1.0081 -0.1246
  853SOL    HW1 2587   0.098   2.985   0.662 -1.2532 -0.5094  0.9066
  853SOL    HW2 2588   0.237   2.984   0.722 -0.2935  2.4488 -1.0630
  854SOL     OW 2589   1.382   0.304   0.493  0.2580 -0.2433  0.7167
  854SOL    HW1 2590   1.410   0.394   0.477 -2.8743  0.6923 -0.1553
  854SOL    HW2 2591   1.358   0.302   0.586 -0.7180  0.1488  0.4754
  855SOL     OW 2592   3.858   4.215   2.292 -0.2176  0.0787 -0.4333
  855SOL    HW1 2593   3.812   4.164   2.358 -1.4626 -1.1949 -2.1874
  855SOL    HW2 2594   3.813   4.195   2.210  0.6154  2.3576 -1.5560
  856SOL     OW 2595   1.982   3.437   2.670 -0.1782 -0.4067  0.4212
  856SOL    HW1 2596   1.893   3.471   2.670 -0.6257 -1.4666 -0.9911
  856SOL    HW2 2597   1.973   3.344   2.690  0.5831 -0.5736  0.0549
  857SOL     OW 2598   0.514   1.369   2.946 -0.0738 -0.3025 -0.2981
  857SOL    HW1 2599   0.510   1.290   2.892  0.3677 -0.5052 -0.0392
  857SOL    HW2 2600   0.581   1.424   2.903  0.4623 -0.5734  0.1824
  858SOL     OW 2601   2.909   1.914   2.676 -0.9174  0.2159  0.0156
  858SOL    HW1 2602   2.994   1.889   2.639 -0.8715 -0.6173  0.6547
  858SOL    HW2 2603   2.845   1.891   2.609 -0.7193  0.0115 -0.1039
  859SOL     OW 2604   0.160   0.460   0.329 -1.0446 -0.2231  0.1433
  859SOL    HW1 2605   0.232   0.461   0.265 -2.6818  1.0094 -1.8160
  859SOL    HW2 2606   0.190   0.516   0.400 -0.4097  1.0775 -1.0871
  860SOL     OW 2607   0.241   1.766   2.056  0.6482 -0.1981 -0.2267
  860SOL    HW1 2608   0.301   1.748   2.129  0.1591 -0.6944  0.0638
  860SOL    HW2 2609   0.220   1.680   2.021 -0.1820 -0.0648 -0.0878
  861SOL     OW 2610   1.916   0.116   0.143  0.3313  0.0081 -0.0354
  861SOL    HW1 2611   1.857   0.149   0.074 -0.3500  0.9158  0.9461
  861SOL    HW2 2612   1.904   0.177   0.215 -1.4045 -2.6113  2.1193
  862SOL     OW 2613   1.796   1.130   0.679  0.0815  0.0180  0.4788
  862SOL    HW1 2614   1.834   1.059   0.627 -0.8841 -0.3689  0.2870
  862SOL    HW2 2615   1.845   1.128   0.761  2.1240  1.0997 -0.6440
  863SOL     OW 2616   0.359   0.461   1.774  0.3214 -0.5725 -0.2829
  863SOL    HW1 2617   0.313   0.440   1.855  1.1277 -0.9363  0.0840
  863SOL    HW2 2618   0.448   0.484   1.802 -0.3168  2.9977 -0.6456
  864SOL     OW 2619   2.793   1.675   1.912  0.1641 -1.0196  0.0266
  864SOL    HW1 2620   2.699   1.659   1.903 -0.1273 -0.3038  1.4681
  864SOL    HW2 2621   2.813   1.738   1.842 -0.5393 -0.8110  0.0014
  865SOL     OW 2622   4.629   4.744   3.171 -0.4541 -0.1620  0.1379
  865SOL    HW1 2623   4.705   4.724   3.226 -0.5983  0.3044  0.5170
  865SOL    HW2 2624   4.587   4.818   3.215 -1.8724 -1.2347  0.6992
  866SOL     OW 2625   1.437   0.502   1.538 -0.5380  0.3275  0.2121
  866SOL    HW1 2626   1.394   0.565   1.480  0.4448  1.3515  0.5592
  866SOL    HW2 2627   1.465   0.554   1.613 -0.1305 -0.6225  0.7426
  867SOL     OW 2628   3.321   1.929   3.329 -0.7331 -0.2658  0.6551
  867SOL    HW1 2629   3.344   1.987   3.256 -0.5733  0.2919  1.1372
  867SOL    HW2 2630   3.239   1.888   3.302 -0.0260 -1.0451 -0.3874
  868SOL     OW 2631   0.003   0.114   1.612  0.4363  0.3269 -0.5963
  868SOL    HW1 2632   0.079   0.172   1.615  0.3667  0.3890  0.5660
  868SOL    HW2 2633   0.020   0.049   1.680  0.4068 -0.9052 -1.7318
  869SOL     OW 2634   0.259   4.909   1.526 -0.3720  0.3284  0.3004
  869SOL    HW1 2635   0.218   4.950   1.450  1.7065  1.1422 -0.4295
  869SOL    HW2 2636   0.290   4.824   1.494  0.6127  0.7219  0.1962
  870SOL     OW 2637   4.251   4.135   1.585  0.2644 -0.2926  0.3098
  870SOL    HW1 2638   4.269   4.133   1.491 -0.8419  1.3288  0.0353
  870SOL    HW2 2639   4.166   4.091   1.594  1.3924 -2.5361  0.8886
  871SOL     OW 2640   1.120   1.597   1.662 -0.2137  0.1791  0.3040
  871SOL    HW1 2641   1.187   1.531   1.644 -0.4994  0.1826 -0.8599
  871SOL    HW2 2642   1.041   1.547   1.681  0.1522  0.1696  1.9545
  872SOL     OW 2643   3.680   1.915   1.723 -0.3640 -0.3180 -0.6619
  872SOL    HW1 2644   3.586   1.910   1.706 -0.9807 -0.1331  2.1432
  872SOL    HW2 2645   3.709   1.824   1.721 -0.8069 -0.4643 -0.6689
  873SOL     OW 2646   3.666   2.752   3.332  0.1820 -0.0939  0.2565
  873SOL    HW1 2647   3.728   2.825   3.331 -1.0290  0.9664 -0.4818
  873SOL    HW2 2648   3.595   2.780   3.273 -0.8345 -1.4055  0.8092
  874SOL     OW 2649   3.082   1.224   1.807 -0.0470 -0.2365  0.2742
  874SOL    HW1 2650   3.118   1.180   1.883  2.2350  1.0753  0.0184
  874SOL    HW2 2651   3.029   1.157   1.763  1.1628 -1.9223  1.3068
  875SOL     OW 2652   4.230   2.332   0.825  0.6010 -0.1548 -0.0526
  875SOL    HW1 2653   4.294   2.344   0.754  2.1021 -2.3567  0.8297
  875SOL    HW2 2654   4.267   2.380   0.899 -0.5915  1.4981 -0.4477
  876SOL     OW 2655   4.610   0.718   3.041 -0.4685  1.0140 -0.0893
  876SOL    HW1 2656   4.696   0.752   3.016 -0.4632 -0.0499 -1.6900
  876SOL    HW2 2657   4.622   0.623   3.044 -1.6542  0.8304 -0.6082
  877SOL     OW 2658   1.658   1.252   1.201 -0.5658 -0.1888 -0.6978
  877SOL    HW1 2659   1.634   1.209   1.119  0.2264  1.9933 -2.1743
  877SOL    HW2 2660   1.604   1.331   1.203 -2.0826 -1.1687  1.9839
  878SOL     OW 2661   4.216   1.041   0.197 -0.2584 -0.9879  0.2623
  878SOL    HW1 2662   4.209   1.134   0.218  0.9756 -1.4566  3.3061
  878SOL    HW2 2663   4.305   1.030   0.164  0.2382 -1.3026  1.6348
  879SOL     OW 2664   4.644   0.246   2.614  0.1732  0.0990 -0.0353
  879SOL    HW1 2665   4.685   0.162   2.596  1.1461  0.1493  1.7283
  879SOL    HW2 2666   4.699   0.310   2.567 -0.2590 -0.1891 -0.9427
  880SOL     OW 2667   0.917   4.028   2.945  1.0130  0.2048 -0.3781
  880SOL    HW1 2668   0.829   4.030   2.908  0.6920 -0.6771  0.2906
  880SOL    HW2 2669   0.950   3.940   2.925  0.7848 -0.3526  1.4507
  881SOL     OW 2670   4.206   0.892   3.313 -0.0608  0.8476  0.1837
  881SOL    HW1 2671   4.129   0.918   3.262  0.0747 -0.9115 -1.0099
  881SOL    HW2 2672   4.269   0.863   3.247  1.1063  0.9325  1.2344
  882SOL     OW 2673   3.216   2.759   0.023 -0.6065 -0.0231 -0.1217
  882SOL    HW1 2674   3.251   2.848   0.025  0.7598 -0.5373 -0.5699
  882SOL    HW2 2675   3.275   2.709   0.079  0.5689 -1.2968 -2.3625
  883SOL     OW 2676   0.179   2.162   2.047 -0.0090  0.3509  0.4838
  883SOL    HW1 2677   0.146   2.239   2.093 -1.1599  0.6998 -0.8462
  883SOL    HW2 2678   0.101   2.122   2.008  0.7021 -0.9105  0.3038
  884SOL     OW 2679   4.268   3.305   1.549  0.4166  0.7690 -0.0864
  884SOL    HW1 2680   4.247   3.242   1.619 -0.1907  0.4102 -0.5784
  884SOL    HW2 2681   4.221   3.271   1.473  0.8572  1.3090 -0.5974
  885SOL     OW 2682   4.776   4.781   0.924  0.1719 -0.4640 -0.7466
  885SOL    HW1 2683   4.700   4.775   0.982  0.2031 -0.4719 -0.7067
  885SOL    HW2 2684   4.767   4.706   0.866  0.0488 -0.3591 -0.8634
  886SOL     OW 2685   2.476   0.015   3.061 -0.3135 -0.2240  0.3710
  886SOL    HW1 2686   2.387  -0.020   3.061 -0.6350  0.5710  0.0464
  886SOL    HW2 2687   2.533  -0.062   3.056 -1.0001 -0.6978 -0.2864
  887SOL     OW 2688   0.873   0.089   0.726 -0.0415 -0.4422 -0.0770
  887SOL    HW1 2689   0.920   0.062   0.805  1.8233  1.6577 -0.3738
  887SOL    HW2 2690   0.890   0.019   0.663 -0.4422 -1.4952  0.9480
  888SOL     OW 2691   3.419   3.994   2.078  0.3328  0.8430  0.5822
  888SOL    HW1 2692   3.344   3.942   2.049  0.8318 -0.1019  0.9661
  888SOL    HW2 2693   3.454   3.946   2.152  1.8360  0.8156 -0.1118
  889SOL     OW 2694   2.537   1.683   2.359 -0.0170 -0.0000  0.4716
  889SOL    HW1 2695   2.448   1.719   2.363 -0.3378 -0.8830  2.1099
  889SOL    HW2 2696   2.573   1.696   2.446  1.0354 -0.7180  0.1677
  890SOL     OW 2697   3.889   1.265   3.395 -0.2056  0.0358  0.7057
  890SOL    HW1 2698   3.952   1.315   3.344 -1.5238  0.1516 -0.8890
  890SOL    HW2 2699   3.804   1.294   3.364 -1.0506 -1.0807  1.8401
  891SOL     OW 2700   4.435   0.219   0.937 -0.1952 -0.4932 -0.0370
  891SOL    HW1 2701   4.482   0.236   0.855 -0.1651  1.6686  0.3742
  891SOL    HW2 2702   4.474   0.138   0.971  3.4700  1.3001  0.4398
  892SOL     OW 2703   3.231   2.470   1.749  0.2477 -0.3603 -0.2880
  892SOL    HW1 2704   3.236   2.446   1.657 -1.7222 -1.0944 -0.2505
  892SOL    HW2 2705   3.257   2.391   1.796  2.5741  0.4094 -0.1653
  893SOL     OW 2706   0.890   0.316   0.060  0.4492 -0.6292  0.2564
  893SOL    HW1 2707   0.911   0.408   0.047 -1.9713  0.1334  1.1642
  893SOL    HW2 2708   0.839   0.291  -0.016 -0.2899 -0.7318  0.7723
  894SOL     OW 2709   1.533   3.520   0.997 -0.4536 -0.3686 -0.0556
  894SOL    HW1 2710   1.550   3.461   1.070  0.2059  1.4457  1.3311
  894SOL    HW2 2711   1.439   3.538   1.003 -0.3157  0.1764  0.7190
  895SOL     OW 2712   1.440   0.277   1.743  0.3117 -0.2653 -0.5299
  895SOL    HW1 2713   1.512   0.327   1.781  0.4810 -0.0615 -1.1047
  895SOL    HW2 2714   1.477   0.239   1.663  0.2253 -1.4228 -0.0370
  896SOL     OW 2715   1.289   3.683   1.043 -0.5867 -0.5482  0.1411
  896SOL    HW1 2716   1.228   3.682   0.969 -0.9014 -0.5210  0.3989
  896SOL    HW2 2717   1.267   3.762   1.091 -1.2821 -1.2372  1.0003
  897SOL     OW 2718   2.835   0.359   1.746  0.7404  0.3434 -0.2966
  897SOL    HW1 2719   2.843   0.404   1.830  0.6521  0.8294 -0.5434
  897SOL    HW2 2720   2.921   0.369   1.705  0.6046  0.6185 -0.5156
  898SOL     OW 2721   4.748   1.254   2.035  0.2422  0.3969  0.4149
  898SOL    HW1 2722   4.663   1.274   1.998 -0.6856  0.3308  2.3670
  898SOL    HW2 2723   4.805   1.239   1.960 -1.3075  1.0587 -0.9349
  899SOL     OW 2724   1.902   1.425   1.735 -0.0150  0.1821 -0.3714
  899SOL    HW1 2725   1.876   1.517   1.731 -0.7796 -0.0571 -2.7155
  899SOL    HW2 2726   1.822   1.379   1.760 -0.1057  0.0400 -0.8929
  900SOL     OW 2727   2.267   4.432   3.071 -0.4780  0.2863 -0.4461
  900SOL    HW1 2728   2.327   4.413   2.998  2.2108  1.7269  1.2306
  900SOL    HW2 2729   2.212   4.503   3.038  0.3462  0.5806 -1.2488
  901SOL     OW 2730   0.872   4.537   3.145 -0.0821 -0.2898 -0.0482
  901SOL    HW1 2731   0.832   4.622   3.163  0.9948  0.0797  0.7563
  901SOL    HW2 2732   0.957   4.558   3.107  0.7102 -0.9477  1.2653
  902SOL     OW 2733   0.778   1.824   1.815  0.2993 -0.0077 -0.0745
  902SOL    HW1 2734   0.685   1.841   1.827  0.3016  0.3887 -0.5699
  902SOL    HW2 2735   0.821   1.902   1.849  0.4270  0.0029 -0.2573
  903SOL     OW 2736   0.312   0.856   0.261 -0.3188  0.2636  0.1637
  903SOL    HW1 2737   0.329   0.772   0.303 -0.5662  0.8161  1.4239
  903SOL    HW2 2738   0.381   0.914   0.295 -0.5392  0.7395 -0.1779
  904SOL     OW 2739   4.858   3.980   0.206  0.4120  0.9054 -0.0750
  904SOL    HW1 2740   4.880   3.986   0.299  1.6449  1.2266 -0.3671
  904SOL    HW2 2741   4.867   4.070   0.173 -0.2714  0.8417 -0.4522
  905SOL     OW 2742   0.018   1.785   2.807  0.5632  0.0867  0.5649
  905SOL    HW1 2743  -0.009   1.877   2.805  0.5000  0.1935  3.1961
  905SOL    HW2 2744  -0.021   1.750   2.887  0.4871 -2.2949 -0.4211
  906SOL     OW 2745   1.537   0.531   0.495 -0.0267  0.2138  0.7009
  906SOL    HW1 2746   1.476   0.573   0.555  1.4739 -0.7817  3.0884
  906SOL    HW2 2747   1.609   0.594   0.487  0.6406 -0.4048  1.5380
  907SOL     OW 2748   3.531   3.566   2.525 -0.0703 -0.4278 -0.8346
  907SOL    HW1 2749   3.603   3.560   2.462 -0.8219  1.6760 -1.9853
  907SOL    HW2 2750   3.465   3.619   2.482 -2.0346 -1.6488  0.5014
  908SOL     OW 2751   3.203   4.561   1.641  0.1709  0.0862 -0.5329
  908SOL    HW1 2752   3.212   4.469   1.617 -0.1155  0.2621 -1.3667
  908SOL    HW2 2753   3.144   4.561   1.716 -2.4283 -0.2270 -2.4329
  909SOL     OW 2754   2.422   2.732   0.260 -0.1244  0.3186  0.2350
  909SOL    HW1 2755   2.410   2.642   0.288  0.1312  0.4432  0.7600
  909SOL    HW2 2756   2.468   2.774   0.333  0.3593  0.7062 -0.2883
  910SOL     OW 2757   1.299   3.629   1.686 -0.2416  0.2686  0.3970
  910SOL    HW1 2758   1.262   3.554   1.639  1.0596 -0.0577 -0.1255
  910SOL    HW2 2759   1.389   3.604   1.705  0.0856  1.5330  0.5980
  911SOL     OW 2760   0.818   2.001   1.133 -0.7922  0.1199  0.1921
  911SOL    HW1 2761   0.750   2.061   1.165 -1.5016 -0.7437  0.3546
  911SOL    HW2 2762   0.900   2.048   1.147 -1.3678  1.2788 -0.2250
  912SOL     OW 2763   3.301   1.246   1.468 -0.2192 -0.6305 -0.3285
  912SOL    HW1 2764   3.350   1.277   1.392 -1.3520 -3.4335 -2.3603
  912SOL    HW2 2765   3.345   1.165   1.494 -1.4932 -1.1854  0.1974
  913SOL     OW 2766   0.909   3.630   1.313 -0.3686  0.1846 -0.5209
  913SOL    HW1 2767   0.861   3.684   1.376  2.1892  1.0189  0.8523
  913SOL    HW2 2768   0.853   3.628   1.236 -1.3784  3.4716 -0.0447
  914SOL     OW 2769   2.088   4.582   2.942 -0.6909 -0.3930 -0.4196
  914SOL    HW1 2770   2.093   4.561   2.849 -3.4435 -1.3328 -0.4657
  914SOL    HW2 2771   2.049   4.669   2.946  0.3770  0.0821 -0.1363
  915SOL     OW 2772   2.116   0.706   2.574 -0.5296  0.0233 -0.0881
  915SOL    HW1 2773   2.138   0.699   2.667  2.0792  0.5457 -0.5867
  915SOL    HW2 2774   2.056   0.634   2.558 -0.2927 -0.6561  1.8086
  916SOL     OW 2775   4.191   2.505   0.446 -0.3035 -0.3268 -0.0674
  916SOL    HW1 2776   4.151   2.592   0.440 -1.0740 -0.4240  2.4285
  916SOL    HW2 2777   4.212   2.482   0.356 -0.8583  2.0812 -0.8852
  917SOL     OW 2778   3.845   1.647   1.661  0.1033 -0.6068  0.3471
  917SOL    HW1 2779   3.785   1.680   1.594  0.6206 -0.0500  0.1476
  917SOL    HW2 2780   3.790   1.594   1.718 -0.1586 -2.0311 -1.1346
  918SOL     OW 2781   4.801   3.482   0.739  0.3221 -0.2282  0.4249
  918SOL    HW1 2782   4.729   3.543   0.720 -0.4119 -1.0856  0.3705
  918SOL    HW2 2783   4.818   3.494   0.833  0.7766  0.6741  0.2343
  919SOL     OW 2784   3.414   4.186   0.070  0.4964  0.5149  0.5117
  919SOL    HW1 2785   3.396   4.097   0.042 -0.5928  0.8287  0.1396
  919SOL    HW2 2786   3.327   4.226   0.079  0.9542  1.4410  0.9734
  920SOL     OW 2787   2.654   3.783   0.757 -0.1376 -0.8766 -0.4607
  920SOL    HW1 2788   2.589   3.853   0.744  1.6459  1.2265  1.1165
  920SOL    HW2 2789   2.603   3.711   0.794 -1.5617  0.9353  1.3922
  921SOL     OW 2790   4.800   4.503   2.779  0.0571  0.4274  0.1327
  921SOL    HW1 2791   4.812   4.592   2.812  1.6444  1.4314 -2.7407
  921SOL    HW2 2792   4.851   4.448   2.838  0.7624  1.7389  0.7876
  922SOL     OW 2793   1.017   4.828   1.828  0.1301 -0.2659  0.4162
  922SOL    HW1 2794   1.083   4.862   1.767 -0.4160  1.2615  0.6222
  922SOL    HW2 2795   1.038   4.735   1.837  1.0322 -0.2414 -1.0602
  923SOL     OW 2796   2.951   2.744   3.376 -0.4071  0.0791 -0.2548
  923SOL    HW1 2797   2.927   2.654   3.354  1.2085 -0.5572  0.4492
  923SOL    HW2 2798   3.046   2.742   3.385 -0.4969  1.4749  1.4957
  924SOL     OW 2799   0.424   4.871   3.087 -0.5371 -0.1030 -0.6177
  924SOL    HW1 2800   0.490   4.916   3.035  0.3869 -0.9985 -0.2673
  924SOL    HW2 2801   0.475   4.825   3.155 -1.6097  0.0647  0.3260
  925SOL     OW 2802   1.430   3.308   1.908 -0.4468  0.5051  0.1230
  925SOL    HW1 2803   1.436   3.249   1.833  0.9542  1.0877 -0.2544
  925SOL    HW2 2804   1.511   3.293   1.958  0.2355  2.4826 -0.3040
  926SOL     OW 2805   1.122   0.106   0.333  0.3174  0.2110 -0.3705
  926SOL    HW1 2806   1.063   0.167   0.378  1.1785  1.0472 -0.3457
  926SOL    HW2 2807   1.129   0.140   0.244  0.3843 -0.1624 -0.5106
  927SOL     OW 2808   1.657   2.615   1.527  0.3305  0.2885 -0.3110
  927SOL    HW1 2809   1.613   2.694   1.495  0.9074  1.0322  0.6613
  927SOL    HW2 2810   1.686   2.570   1.448  0.2896  1.2291 -0.8800
  928SOL     OW 2811   3.035   2.705   2.525 -0.4900 -0.4454  0.1404
  928SOL    HW1 2812   3.026   2.611   2.540  0.9549 -0.6678 -0.2429
  928SOL    HW2 2813   3.094   2.712   2.449 -0.3398  0.7634  0.3431
  929SOL     OW 2814   4.647   3.132   2.265  0.0650 -0.0103  0.0849
  929SOL    HW1 2815   4.585   3.061   2.247 -0.1778  0.2414 -0.0904
  929SOL    HW2 2816   4.668   3.123   2.357 -1.0513  0.5284  0.4126
  930SOL     OW 2817   4.015   1.796   1.396  0.0084 -0.4295  0.6574
  930SOL    HW1 2818   4.070   1.746   1.456  1.2986  1.3257  0.9936
  930SOL    HW2 2819   4.043   1.768   1.309  1.6152  0.5439  0.8179
  931SOL     OW 2820   2.068   3.869   0.048 -0.1317  0.5232 -0.0639
  931SOL    HW1 2821   2.008   3.833   0.114  1.0409  2.9452  2.5398
  931SOL    HW2 2822   2.154   3.834   0.071  0.2345  1.0570 -0.5716
  932SOL     OW 2823   3.958   1.628   0.437  0.0410  0.1960  0.3091
  932SOL    HW1 2824   4.045   1.648   0.400  0.0377 -1.1148 -0.4458
  932SOL    HW2 2825   3.975   1.610   0.529  0.6166 -0.3490  0.1024
  933SOL     OW 2826   3.070   3.361   3.375  0.1642  0.5786 -0.4281
  933SOL    HW1 2827   2.977   3.338   3.370  0.3075 -0.5188  1.0952
  933SOL    HW2 2828   3.076   3.421   3.450  0.9319 -1.0667  0.9017
  934SOL     OW 2829   3.076   4.832   1.694  0.3159 -0.0937  0.3104
  934SOL    HW1 2830   3.118   4.752   1.723  0.0523  0.2039  1.5620
  934SOL    HW2 2831   2.983   4.809   1.688  0.0312  0.4952  2.1168
  935SOL     OW 2832   4.503   0.436   2.740 -0.0412 -0.1561 -0.2482
  935SOL    HW1 2833   4.517   0.365   2.677  2.2691  0.4934 -0.5536
  935SOL    HW2 2834   4.582   0.437   2.794 -0.9147  0.8872  1.0883
  936SOL     OW 2835   0.585   2.489   1.310 -0.0279 -0.3391  0.3943
  936SOL    HW1 2836   0.669   2.489   1.355 -0.3272 -0.1660  0.9667
  936SOL    HW2 2837   0.529   2.544   1.365  0.0339  1.2136 -1.0325
  937SOL     OW 2838   4.616   2.552   1.268  0.2573 -0.3075 -0.1172
  937SOL    HW1 2839   4.643   2.634   1.225 -0.0895 -0.0393  0.1712
  937SOL    HW2 2840   4.524   2.543   1.246 -0.1473  0.2656  1.2283
  938SOL     OW 2841   1.814   1.085   0.226  0.1769  0.1806 -0.1902
  938SOL    HW1 2842   1.899   1.048   0.205 -0.0544 -0.0894 -0.6720
  938SOL    HW2 2843   1.816   1.174   0.192 -0.4943 -0.5196 -2.1598
  939SOL     OW 2844   3.075   0.138   0.017  0.6736 -0.4627 -0.1805
  939SOL    HW1 2845   3.092   0.075   0.087  0.4609 -0.4163 -0.0852
  939SOL    HW2 2846   3.000   0.188   0.048  1.7095  0.8100  0.4213
  940SOL     OW 2847   1.854   3.473   3.075 -0.0752  0.2719  0.0787
  940SOL    HW1 2848   1.931   3.447   3.024  0.9348  4.7811 -1.1013
  940SOL    HW2 2849   1.887   3.484   3.164 -0.3411 -1.4897  0.4232
  941SOL     OW 2850   4.712   0.710   3.443 -0.1797  0.3752  0.3953
  941SOL    HW1 2851   4.777   0.737   3.378 -1.2305  0.4458 -0.6665
  941SOL    HW2 2852   4.759   0.650   3.500  0.7277  0.1122 -0.5912
  942SOL     OW 2853   0.090   2.365   1.010 -0.1806  0.5263 -0.4857
  942SOL    HW1 2854   0.038   2.412   0.945 -0.6126  0.9161  0.1248
  942SOL    HW2 2855   0.039   2.373   1.091  0.5684  0.4476  0.0017
  943SOL     OW 2856   0.908   1.396   2.690  0.1175  0.1119  0.0271
  943SOL    HW1 2857   0.995   1.430   2.708 -0.7274  2.4097  0.0743
  943SOL    HW2 2858   0.901   1.397   2.594 -0.2629  1.1447  0.0486
  944SOL     OW 2859   4.030   0.119   1.190 -0.1747 -0.0308  0.3231
  944SOL    HW1 2860   4.052   0.107   1.097  1.1424 -0.5567  0.6741
  944SOL    HW2 2861   3.938   0.094   1.196 -0.3263  0.1520 -0.8621
  945SOL     OW 2862   4.861   0.820   0.833 -0.3220  0.1184  0.1447
  945SOL    HW1 2863   4.878   0.788   0.922 -0.5188  0.6996  0.3964
  945SOL    HW2 2864   4.935   0.877   0.813  0.4283 -1.0757 -0.6050
  946SOL     OW 2865   4.269   3.449   1.909  0.0473  0.3981 -0.2929
  946SOL    HW1 2866   4.314   3.485   1.985 -0.3592  0.6680 -0.1770
  946SOL    HW2 2867   4.248   3.359   1.935 -0.7866  0.7288  0.2275
  947SOL     OW 2868   4.810   0.363   0.237 -0.2289  0.1482  0.1728
  947SOL    HW1 2869   4.899   0.395   0.256 -0.2711  2.3770 -2.6608
  947SOL    HW2 2870   4.808   0.356   0.142 -3.3672  1.1153  0.0767
  948SOL     OW 2871   0.857   1.784   1.576  0.4719  0.2461  0.2605
  948SOL    HW1 2872   0.882   1.692   1.580 -0.2412  0.0806  1.2988
  948SOL    HW2 2873   0.835   1.807   1.667 -1.2984  0.8872 -0.2921
  949SOL     OW 2874   1.331   4.592   2.717 -0.7293 -0.1003  0.5113
  949SOL    HW1 2875   1.370   4.670   2.678 -0.4143 -0.7574 -0.5178
  949SOL    HW2 2876   1.361   4.519   2.662 -0.6161 -1.0099  1.7308
  950SOL     OW 2877   2.339   0.689   1.061 -1.1821 -0.9043  0.3675
  950SOL    HW1 2878   2.422   0.646   1.082 -0.4639  0.4988  0.5501
  950SOL    HW2 2879   2.290   0.624   1.009  0.7581 -1.1408 -1.2918
  951SOL     OW 2880   4.606   2.568   2.343  0.2948 -0.3575  0.2045
  951SOL    HW1 2881   4.550   2.529   2.276  1.6239 -0.8659 -0.6602
  951SOL    HW2 2882   4.578   2.527   2.425 -0.2232 -1.0154 -0.2920
  952SOL     OW 2883   4.271   3.493   3.043  0.0369 -0.1732  0.7901
  952SOL    HW1 2884   4.240   3.405   3.066 -1.1176  0.2922  1.0996
  952SOL    HW2 2885   4.219   3.518   2.967  0.2386  0.3088  0.8027
  953SOL     OW 2886   3.244   0.097   0.373 -0.1339  0.2214 -0.2331
  953SOL    HW1 2887   3.241   0.028   0.307 -0.2840 -1.8809  1.8296
  953SOL    HW2 2888   3.320   0.150   0.349 -0.6914  0.0764 -2.5348
  954SOL     OW 2889   0.250   0.835   1.369 -0.1783  0.3423 -0.3360
  954SOL    HW1 2890   0.203   0.847   1.451 -0.6022  2.7907 -0.8627
  954SOL    HW2 2891   0.329   0.787   1.394 -0.9163 -0.1099  1.2720
  955SOL     OW 2892   2.196   1.356   2.646  0.3511 -0.0958  0.6390
  955SOL    HW1 2893   2.274   1.387   2.691  1.0965 -1.5715  0.3979
  955SOL    HW2 2894   2.213   1.374   2.554 -0.4516  1.3508  0.7335
  956SOL     OW 2895   2.733   2.446   0.523 -0.2598 -0.6760  0.1485
  956SOL    HW1 2896   2.815   2.457   0.571  0.5008 -1.9358 -0.8175
  956SOL    HW2 2897   2.751   2.480   0.435  0.3505 -3.8963 -1.1169
  957SOL     OW 2898   3.214   2.444   1.020  0.2624  0.2055  0.1512
  957SOL    HW1 2899   3.229   2.350   1.024  1.1365  0.2757 -1.0158
  957SOL    HW2 2900   3.301   2.482   1.009 -0.0793  1.1621  0.6511
  958SOL     OW 2901   4.680   1.886   2.541 -0.0500  0.2665 -0.3339
  958SOL    HW1 2902   4.586   1.888   2.557 -0.0987 -0.3922 -0.5123
  958SOL    HW2 2903   4.702   1.793   2.536  1.3848  0.1495  4.1425
  959SOL     OW 2904   3.608   0.955   1.330  0.1792  0.1202 -0.0595
  959SOL    HW1 2905   3.660   0.876   1.342  1.1788  0.6915 -0.4175
  959SOL    HW2 2906   3.579   0.979   1.418 -1.0530 -1.2132 -0.0619
  960SOL     OW 2907   2.048   2.237   2.424 -0.2946 -0.1441  0.2077
  960SOL    HW1 2908   2.104   2.219   2.349 -2.6232 -0.5710 -1.5375
  960SOL    HW2 2909   1.985   2.301   2.393 -0.4471  0.8014  2.2878
  961SOL     OW 2910   1.046   0.416   2.217  0.6053 -0.3654 -0.2237
  961SOL    HW1 2911   0.975   0.352   2.221  0.6553 -0.3709  0.6667
  961SOL    HW2 2912   1.119   0.368   2.178  0.2349 -0.4485 -0.8442
  962SOL     OW 2913   1.101   0.677   3.069  0.5883 -0.2751 -0.2919
  962SOL    HW1 2914   1.150   0.597   3.088  1.0196 -0.3065 -1.4775
  962SOL    HW2 2915   1.137   0.709   2.986 -0.7847  0.1829 -0.7402
  963SOL     OW 2916   3.321   1.393   2.315  0.1994 -0.5784  0.3154
  963SOL    HW1 2917   3.330   1.299   2.329  0.0307 -0.5185  0.8818
  963SOL    HW2 2918   3.268   1.401   2.236 -0.8643 -0.9807  0.9642
  964SOL     OW 2919   1.865   3.848   2.931  0.0754 -0.8386 -0.1746
  964SOL    HW1 2920   1.894   3.846   3.022 -1.8154 -0.6409  0.4733
  964SOL    HW2 2921   1.807   3.773   2.923 -0.3378 -0.4382 -1.0221
  965SOL     OW 2922   2.907   3.707   0.720  0.1687 -0.4631  0.3082
  965SOL    HW1 2923   2.959   3.771   0.670 -0.5118 -0.8941 -0.9924
  965SOL    HW2 2924   2.817   3.738   0.711 -0.0030 -0.7603  0.9806
  966SOL     OW 2925   0.233   0.902   2.293 -0.9226 -0.3093 -0.5497
  966SOL    HW1 2926   0.196   0.976   2.245  0.5894  1.1458  0.4107
  966SOL    HW2 2927   0.178   0.894   2.371 -0.2386  0.8139  0.0828
  967SOL     OW 2928   3.594   3.361   2.192  0.2483  0.3888 -0.3229
  967SOL    HW1 2929   3.576   3.274   2.228 -0.8143  1.8532  3.1309
  967SOL    HW2 2930   3.527   3.374   2.124 -1.7458 -0.3177  1.3998
  968SOL     OW 2931   0.640   4.881   1.443  0.2690  0.4434 -0.5543
  968SOL    HW1 2932   0.627   4.917   1.355 -2.1176  0.6042 -0.2165
  968SOL    HW2 2933   0.597   4.944   1.501 -0.6219 -1.0152  0.4271
  969SOL     OW 2934   3.741   0.600   0.135 -0.2042 -0.0323 -0.8016
  969SOL    HW1 2935   3.827   0.567   0.162  1.5168  2.4316 -2.7687
  969SOL    HW2 2936   3.735   0.687   0.175 -2.5934 -0.7968  0.6453
  970SOL     OW 2937   1.357   3.991   2.371 -0.8331  0.3185  0.0024
  970SOL    HW1 2938   1.283   4.006   2.312 -1.7528 -1.6952  0.5641
  970SOL    HW2 2939   1.418   3.939   2.319 -0.5076  0.6744  0.0294
  971SOL     OW 2940   4.513   4.890   0.641  0.0103 -0.1682  0.0725
  971SOL    HW1 2941   4.484   4.841   0.564  0.1011 -0.8223  0.4508
  971SOL    HW2 2942   4.455   4.862   0.711  0.4187 -0.1404  0.4208
  972SOL     OW 2943   3.404   1.938   2.772 -1.0352  0.1309 -0.1778
  972SOL    HW1 2944   3.464   1.963   2.842 -1.8805 -0.5622  0.8298
  972SOL    HW2 2945   3.317   1.937   2.813 -1.3787 -1.7499 -0.8295
  973SOL     OW 2946   3.440   1.210   3.144  0.7498 -0.0947  0.7227
  973SOL    HW1 2947   3.366   1.149   3.138  1.1988 -0.5689 -0.1042
  973SOL    HW2 2948   3.512   1.156   3.176  1.1805 -0.0226 -0.1204
  974SOL     OW 2949   0.541   3.680   0.202  0.4976  0.4760 -0.5501
  974SOL    HW1 2950   0.496   3.753   0.245  0.7202  0.9916 -1.1667
  974SOL    HW2 2951   0.608   3.653   0.265  0.5331  0.9329 -0.3826
  975SOL     OW 2952   0.938   3.836   3.245 -0.1897 -0.0196 -0.5405
  975SOL    HW1 2953   0.958   3.926   3.219 -1.2426  0.4517  0.1581
  975SOL    HW2 2954   0.853   3.844   3.290 -0.2388 -1.3481 -0.3793
  976SOL     OW 2955   0.982   4.035   2.441  0.0905 -0.5552  0.0967
  976SOL    HW1 2956   1.038   3.961   2.462  0.2410 -0.4007  0.2404
  976SOL    HW2 2957   0.893   3.999   2.443  0.0424 -0.4184  1.6192
  977SOL     OW 2958   2.432   3.185   0.358  0.0870 -0.3343  0.0666
  977SOL    HW1 2959   2.476   3.114   0.404  2.3321 -0.5242 -2.1527
  977SOL    HW2 2960   2.417   3.151   0.270 -0.4952  1.2949 -0.5053
  978SOL     OW 2961   2.539   4.858   2.541  0.3273 -0.5910  0.0790
  978SOL    HW1 2962   2.597   4.875   2.468  0.2588  0.7346  0.3187
  978SOL    HW2 2963   2.597   4.830   2.612  0.4758 -1.0440 -0.2149
  979SOL     OW 2964   0.966   2.852   0.066 -0.6771  0.2393  0.1609
  979SOL    HW1 2965   0.893   2.857   0.128 -0.4637  0.1756  0.4168
  979SOL    HW2 2966   0.979   2.759   0.051  0.0369  0.2104  0.9276
  980SOL     OW 2967   1.907   1.419   2.653  0.2410 -0.5827  0.2195
  980SOL    HW1 2968   1.890   1.399   2.745  0.3011 -0.5406  0.2398
  980SOL    HW2 2969   1.997   1.391   2.638  1.5420  2.6557  1.1420
  981SOL     OW 2970   0.195   1.017   2.859 -0.6435 -0.5104 -0.1655
  981SOL    HW1 2971   0.152   0.965   2.926  0.3936  1.9686  2.6542
  981SOL    HW2 2972   0.154   1.103   2.865 -0.3500 -0.1107 -2.6256
  982SOL     OW 2973   1.737   3.011   0.191  0.0463 -0.4721 -0.0928
  982SOL    HW1 2974   1.723   3.058   0.109 -0.9865 -0.9395 -0.1991
  982SOL    HW2 2975   1.683   2.933   0.184  0.5438 -0.9105  0.7212
  983SOL     OW 2976   4.531   1.496   1.557 -0.3312 -0.3615 -0.5357
  983SOL    HW1 2977   4.481   1.415   1.573  0.2692 -0.5222  0.6152
  983SOL    HW2 2978   4.486   1.562   1.608  0.9169 -0.6227  0.9577
  984SOL     OW 2979   4.778   3.376   1.693 -0.1678  0.3424  0.2326
  984SOL    HW1 2980   4.814   3.430   1.623  0.3722 -1.2068 -0.7468
  984SOL    HW2 2981   4.827   3.294   1.687 -1.4196 -0.5145  1.1983
  985SOL     OW 2982   3.896   1.098   2.694 -0.0048 -0.8398  0.1246
  985SOL    HW1 2983   3.887   1.167   2.627 -1.5261 -2.3866 -1.3827
  985SOL    HW2 2984   3.980   1.057   2.675  0.0093 -0.6523 -0.2349
  986SOL     OW 2985   1.581   2.536   2.453 -0.2535 -0.0794  0.5978
  986SOL    HW1 2986   1.516   2.473   2.484  0.9575 -1.9114 -0.3783
  986SOL    HW2 2987   1.663   2.507   2.492  0.7913 -0.7253 -1.8465
  987SOL     OW 2988   1.480   4.667   2.476 -0.2650  0.3003  0.3609
  987SOL    HW1 2989   1.566   4.654   2.516 -0.5734  0.5829  1.1416
  987SOL    HW2 2990   1.481   4.611   2.398 -0.4012 -1.9709  1.8754
  988SOL     OW 2991   0.361   1.189   0.885 -0.3490 -0.0043  0.0386
  988SOL    HW1 2992   0.342   1.267   0.833 -1.3054  0.2396  0.7192
  988SOL    HW2 2993   0.328   1.116   0.832  0.7171  0.0109 -0.6851
  989SOL     OW 2994   4.169   1.727   0.338 -0.0411 -0.8674 -0.9374
  989SOL    HW1 2995   4.262   1.737   0.358 -0.2895 -0.4509  0.0754
  989SOL    HW2 2996   4.159   1.760   0.249  0.3376  1.6628 -0.0954
  990SOL     OW 2997   1.062   2.044   0.863  0.1871 -0.5190  0.2848
  990SOL    HW1 2998   1.082   1.983   0.934  0.1308 -0.4631  0.3492
  990SOL    HW2 2999   1.114   2.122   0.884 -0.8571  0.0123  1.0019
  991SOL     OW 3000   0.810   1.929   2.432  0.2562 -0.3988  0.4950
  991SOL    HW1 3001   0.803   1.954   2.524 -0.8448 -2.0486  0.8949
  991SOL    HW2 3002   0.862   1.849   2.433 -1.9588 -1.9385  0.0132
  992SOL     OW 3003   3.293   0.554   1.956 -0.8027 -0.9148 -0.4173
  992SOL    HW1 3004   3.307   0.600   1.873 -1.8223 -2.2552 -1.3803
  992SOL    HW2 3005   3.241   0.616   2.008  0.4413  0.2225 -0.4630
  993SOL     OW 3006   4.257   2.771   3.405  0.3287 -0.1843  0.7082
  993SOL    HW1 3007   4.305   2.825   3.467  1.6082 -0.0955 -0.2992
  993SOL    HW2 3008   4.193   2.724   3.458 -0.1141  1.5127  1.7604
  994SOL     OW 3009   4.261   0.454   1.205  0.5247  0.2228 -0.2768
  994SOL    HW1 3010   4.181   0.432   1.252  0.9845  0.4425  0.6221
  994SOL    HW2 3011   4.238   0.443   1.113 -0.1451 -1.0702  0.0185
  995SOL     OW 3012   0.823   0.202   2.937 -0.2049 -0.3464  0.0759
  995SOL    HW1 3013   0.857   0.112   2.938 -1.0042 -0.7000 -1.4403
  995SOL    HW2 3014   0.853   0.238   2.854 -1.6323  0.0771 -0.2800
  996SOL     OW 3015   3.116   3.593   1.651 -0.6921 -0.3924  0.7309
  996SOL    HW1 3016   3.194   3.620   1.602 -1.6968 -0.0394 -0.7727
  996SOL    HW2 3017   3.138   3.606   1.743  0.8159  0.2200  0.2995
  997SOL     OW 3018   1.200   1.270   2.313 -0.0058 -0.2030 -0.1057
  997SOL    HW1 3019   1.115   1.271   2.270  0.9890  0.8780 -2.2471
  997SOL    HW2 3020   1.255   1.217   2.255  1.1595  0.4173  0.4014
  998SOL     OW 3021   0.028   2.717   2.694 -0.0773  0.2367  0.2088
  998SOL    HW1 3022   0.071   2.643   2.651  0.0425  1.5397 -2.0599
  998SOL    HW2 3023  -0.065   2.705   2.675 -0.1749  0.1347  0.7295
  999SOL     OW 3024   2.147   2.663   1.801  0.0904 -0.1502 -0.6040
  999SOL    HW1 3025   2.095   2.737   1.834  1.6132  0.4160  0.6548
  999SOL    HW2 3026   2.085   2.590   1.800 -0.7495  0.4734  0.9459
 1000SOL     OW 3027   1.376   3.432   1.502 -0.2882 -0.2130  0.1288
 1000SOL    HW1 3028   1.432   3.436   1.424  0.1536 -0.5920  0.4211
 1000SOL    HW2 3029   1.436   3.408   1.573 -0.5022  1.0295  0.7623
 1001SOL     OW 3030   4.366   1.874   3.010  0.1552  0.0725  0.3501
 1001SOL    HW1 3031   4.306   1.946   3.026 -0.3379  0.4905 -2.8247
 1001SOL    HW2 3032   4.446   1.898   3.057 -1.3464  0.5728  2.7865
 1002SOL     OW 3033   3.518   3.662   1.562 -0.1879  0.2157 -0.2289
 1002SOL    HW1 3034   3.543   3.688   1.651 -1.6870  0.5610  0.1110
 1002SOL    HW2 3035   3.601   3.640   1.519  0.6178  0.6977  1.0429
 1003SOL     OW 3036   3.437   4.183   2.809  0.1972  0.0484  0.0697
 1003SOL    HW1 3037   3.436   4.087   2.801  0.6553 -0.2534  2.5447
 1003SOL    HW2 3038   3.350   4.204   2.844  0.9790  0.1368  2.1379
 1004SOL     OW 3039   1.546   2.323   1.210 -0.0164 -0.1292  0.3690
 1004SOL    HW1 3040   1.464   2.369   1.231  0.0226 -0.0632  0.3765
 1004SOL    HW2 3041   1.522   2.262   1.141  0.0936  0.4317 -0.1708
 1005SOL     OW 3042   3.605   3.437   1.314  0.7135  0.3076  0.2334
 1005SOL    HW1 3043   3.666   3.511   1.317  0.5965  0.4450 -0.5245
 1005SOL    HW2 3044   3.645   3.376   1.253 -0.4171  0.8886 -1.1592
 1006SOL     OW 3045   3.842   3.158   0.615  0.1322 -0.3171  0.3194
 1006SOL    HW1 3046   3.898   3.205   0.554  0.4459 -0.7935  0.2341
 1006SOL    HW2 3047   3.755   3.161   0.574 -0.0747  1.0829  0.8289
 1007SOL     OW 3048   3.633   0.461   1.119 -0.4210 -0.1834 -0.0259
 1007SOL    HW1 3049   3.540   0.469   1.137 -0.6301 -1.2563 -0.5722
 1007SOL    HW2 3050   3.638   0.414   1.036  0.6114 -0.2562  0.0580
 1008SOL     OW 3051   3.300   4.551   2.176 -0.1638 -0.7056 -0.2256
 1008SOL    HW1 3052   3.250   4.469   2.174  0.6333 -1.2053 -0.4360
 1008SOL    HW2 3053   3.333   4.557   2.265 -1.2056  0.0208  0.1334
 1009SOL     OW 3054   1.953   1.262   1.488 -0.4931 -0.3439  0.0024
 1009SOL    HW1 3055   1.903   1.251   1.569  0.2411 -0.5254  0.4474
 1009SOL    HW2 3056   2.044   1.271   1.518 -0.1042 -1.2833 -0.8505
 1010SOL     OW 3057   1.263   2.324   0.151  0.3200  0.0831 -0.5159
 1010SOL    HW1 3058   1.244   2.314   0.057 -0.6281 -2.5568 -0.1378
 1010SOL    HW2 3059   1.296   2.413   0.159 -0.7574  0.8439 -3.1631
 1011SOL     OW 3060   3.930   3.154   2.110  0.6531 -0.3564  0.3569
 1011SOL    HW1 3061   3.883   3.191   2.184 -0.3053 -1.7579  0.4905
 1011SOL    HW2 3062   3.951   3.230   2.055 -2.7540  0.2940 -0.2717
 1012SOL     OW 3063   3.605   3.338   3.279  0.1326 -0.2885 -0.4990
 1012SOL    HW1 3064   3.516   3.340   3.244  0.3881  0.7184 -1.1192
 1012SOL    HW2 3065   3.647   3.265   3.233 -0.2015 -0.3966 -0.6357
 1013SOL     OW 3066   4.227   3.552   1.655  0.1908 -0.0438 -0.5549
 1013SOL    HW1 3067   4.262   3.510   1.733  1.1608 -0.4570 -1.1944
 1013SOL    HW2 3068   4.226   3.482   1.589 -0.4564  0.3437 -0.9685
 1014SOL     OW 3069   0.272   3.840   1.850  0.0542  0.6694  0.1404
 1014SOL    HW1 3070   0.299   3.774   1.915  1.3389  1.6292  0.6149
 1014SOL    HW2 3071   0.330   3.825   1.776 -0.3906  0.5740 -0.1944
 1015SOL     OW 3072   4.446   3.553   2.737  0.1423 -0.3391  0.0661
 1015SOL    HW1 3073   4.437   3.589   2.825 -1.1753  0.9961 -0.5496
 1015SOL    HW2 3074   4.535   3.520   2.733  0.2141 -0.4728  1.9099
 1016SOL     OW 3075   2.865   4.363   1.118 -0.6307  0.5478 -0.0401
 1016SOL    HW1 3076   2.933   4.305   1.152 -0.3943  1.1800  0.5862
 1016SOL    HW2 3077   2.790   4.306   1.102 -0.9648  0.2829  2.1117
 1017SOL     OW 3078   2.740   2.994   0.326 -0.6288  0.5615  1.0058
 1017SOL    HW1 3079   2.799   2.934   0.281 -1.5226 -1.7907  2.7123
 1017SOL    HW2 3080   2.718   3.060   0.261  2.2170  0.3758 -0.2902
 1018SOL     OW 3081   2.068   2.251   0.788 -0.6433  0.1459  0.1335
 1018SOL    HW1 3082   2.073   2.339   0.826  0.2109  0.1696 -0.0152
 1018SOL    HW2 3083   2.008   2.260   0.714 -0.7752  0.5449  0.2887
 1019SOL     OW 3084   2.970   3.611   2.116  0.1129  0.1532  0.2876
 1019SOL    HW1 3085   2.936   3.565   2.040  1.7354 -2.3130  0.9199
 1019SOL    HW2 3086   2.901   3.673   2.140 -0.8972  0.2092 -2.4659
 1020SOL     OW 3087   0.257   4.795   0.034 -0.5262 -0.2271  0.0535
 1020SOL    HW1 3088   0.185   4.735   0.055  0.5413 -1.1919  1.1306
 1020SOL    HW2 3089   0.253   4.806  -0.061 -0.9999 -1.7190 -0.1224
 1021SOL     OW 3090   4.640   2.793   1.841  0.0759  0.1258  0.5470
 1021SOL    HW1 3091   4.690   2.763   1.916  1.4422  0.6135 -0.1415
 1021SOL    HW2 3092   4.680   2.749   1.766  0.1571  1.3039 -0.1250
 1022SOL     OW 3093   1.246   2.274   2.341  0.8116 -0.2438 -0.4973
 1022SOL    HW1 3094   1.184   2.340   2.309  1.0074  0.6201  0.8047
 1022SOL    HW2 3095   1.193   2.196   2.356  0.3903 -0.0865 -1.1371
 1023SOL     OW 3096   0.730   0.098   3.321 -0.1128 -0.3399 -0.1492
 1023SOL    HW1 3097   0.710   0.189   3.344  1.2114 -0.2257  0.6393
 1023SOL    HW2 3098   0.665   0.046   3.369 -0.1371  0.1356  0.3389
 1024SOL     OW 3099   0.612   4.093   2.183  0.0409 -0.5620  0.3667
 1024SOL    HW1 3100   0.539   4.152   2.201 -0.4526 -1.0305 -0.0814
 1024SOL    HW2 3101   0.621   4.041   2.262  0.2675 -0.1201  0.6398
 1025SOL     OW 3102   4.687   2.427   0.634 -0.2292 -0.2259 -0.0164
 1025SOL    HW1 3103   4.596   2.398   0.627  0.1180 -1.0595 -1.3284
 1025SOL    HW2 3104   4.739   2.356   0.597  0.8805  0.6907 -0.3063
 1026SOL     OW 3105   4.509   2.963   1.366  0.3317 -0.0388  0.2103
 1026SOL    HW1 3106   4.518   2.920   1.281 -0.0103  1.7198 -0.7657
 1026SOL    HW2 3107   4.575   2.922   1.421  2.1503  0.3294 -1.5855
 1027SOL     OW 3108   4.167   3.637   0.818 -0.1988  0.0981 -0.0921
 1027SOL    HW1 3109   4.161   3.545   0.843  1.3176 -0.5163 -1.7533
 1027SOL    HW2 3110   4.240   3.640   0.755  0.1898  2.5255  0.3654
 1028SOL     OW 3111   3.943   0.994   3.286 -0.1165 -0.2122  1.1619
 1028SOL    HW1 3112   3.885   0.985   3.211  0.8547 -0.3574  0.3987
 1028SOL    HW2 3113   3.935   1.086   3.312  1.0592  0.3973 -0.4465
 1029SOL     OW 3114   4.429   3.550   2.479  0.3616 -0.3271  0.0943
 1029SOL    HW1 3115   4.426   3.563   2.573  1.8852 -0.0878  0.1302
 1029SOL    HW2 3116   4.417   3.456   2.466 -1.9438 -0.1292  0.3649
 1030SOL     OW 3117   1.928   4.799   2.262 -0.3106 -0.0899  0.3495
 1030SOL    HW1 3118   1.872   4.737   2.215  0.4905 -1.8319  1.6078
 1030SOL    HW2 3119   1.985   4.835   2.194  0.3314 -2.0007 -0.2041
 1031SOL     OW 3120   3.955   1.347   1.443 -0.0684  0.0255 -0.2395
 1031SOL    HW1 3121   3.972   1.325   1.352 -0.5626 -1.1494 -0.0640
 1031SOL    HW2 3122   3.859   1.343   1.452  0.0395 -1.2437  0.6358
 1032SOL     OW 3123   4.424   2.633   1.729  0.1280  0.2910  0.5260
 1032SOL    HW1 3124   4.471   2.585   1.661  1.7686 -0.8327  2.3412
 1032SOL    HW2 3125   4.410   2.720   1.693 -0.2488 -0.6312 -1.7220
 1033SOL     OW 3126   4.109   3.423   1.278  0.1950 -0.6308 -0.2284
 1033SOL    HW1 3127   4.042   3.468   1.226 -0.8261 -2.1103 -0.2540
 1033SOL    HW2 3128   4.182   3.485   1.281 -1.0286  0.9007 -0.4960
 1034SOL     OW 3129   4.177   4.389   2.824 -0.6693  0.3553  0.1221
 1034SOL    HW1 3130   4.145   4.310   2.868 -1.4139  1.2231  1.2209
 1034SOL    HW2 3131   4.103   4.419   2.771 -0.1021 -0.1402 -0.9754
 1035SOL     OW 3132   3.818   1.510   2.699 -0.0161 -0.4985 -0.6832
 1035SOL    HW1 3133   3.846   1.585   2.751  0.1671 -0.5389 -0.7227
 1035SOL    HW2 3134   3.889   1.446   2.709 -0.4012 -0.8715 -0.2329
 1036SOL     OW 3135   4.742   3.201   0.282  0.3898 -0.2022  0.2298
 1036SOL    HW1 3136   4.683   3.267   0.319  0.6229  0.2326 -0.1610
 1036SOL    HW2 3137   4.746   3.132   0.348 -0.9070 -0.4451  0.0713
 1037SOL     OW 3138   2.310   3.814   1.288  0.1335  0.7233 -0.0194
 1037SOL    HW1 3139   2.242   3.880   1.299 -1.5245 -0.7776 -0.8015
 1037SOL    HW2 3140   2.302   3.759   1.366  0.1921  0.3246 -0.2921
 1038SOL     OW 3141   2.941   1.887   2.081 -0.3834  0.9122  0.4751
 1038SOL    HW1 3142   2.931   1.874   1.987 -1.0641 -1.0290  0.7636
 1038SOL    HW2 3143   2.851   1.885   2.115 -0.2863  3.3258  1.0157
 1039SOL     OW 3144   3.279   0.489   0.477 -0.1383  0.1842 -0.2603
 1039SOL    HW1 3145   3.189   0.457   0.472  0.4251 -1.4915 -0.4823
 1039SOL    HW2 3146   3.302   0.482   0.570  0.1697 -0.6279 -0.3922
 1040SOL     OW 3147   1.792   4.727   2.823 -0.3078  0.2806  0.2820
 1040SOL    HW1 3148   1.732   4.691   2.889 -0.4783  2.8463  1.6329
 1040SOL    HW2 3149   1.855   4.778   2.873  1.5380 -0.2718 -1.3386
 1041SOL     OW 3150   3.553   0.844   3.114  0.4505 -0.0151 -0.0731
 1041SOL    HW1 3151   3.487   0.906   3.143 -0.0874 -1.0871  1.1118
 1041SOL    HW2 3152   3.636   0.890   3.123 -0.0205  0.8807 -0.2537
 1042SOL     OW 3153   2.482   2.371   0.142  0.1190 -0.5479  0.2860
 1042SOL    HW1 3154   2.489   2.385   0.236  0.4443 -1.4082  0.3981
 1042SOL    HW2 3155   2.464   2.278   0.132 -1.0556 -0.2562 -0.4663
 1043SOL     OW 3156   2.816   3.339   2.493 -0.3556 -0.6976  0.1749
 1043SOL    HW1 3157   2.739   3.283   2.509 -1.5938  0.4943 -1.2605
 1043SOL    HW2 3158   2.883   3.278   2.460 -0.3346 -1.8957  2.2689
 1044SOL     OW 3159   2.741   4.313   2.519 -0.5153 -0.2824 -0.4509
 1044SOL    HW1 3160   2.746   4.254   2.595  0.3983 -1.8210 -1.6505
 1044SOL    HW2 3161   2.665   4.283   2.471  1.3466 -2.2448 -2.3864
 1045SOL     OW 3162   2.116   0.139   1.545  0.7197 -0.0654  0.0649
 1045SOL    HW1 3163   2.040   0.143   1.488  0.1955 -2.3394  0.4815
 1045SOL    HW2 3164   2.142   0.230   1.558 -0.4504  0.6178 -2.0165
 1046SOL     OW 3165   2.717   3.401   1.635 -0.3013 -0.0337  0.4072
 1046SOL    HW1 3166   2.734   3.310   1.659 -0.5239  0.1647  1.3316
 1046SOL    HW2 3167   2.725   3.402   1.539 -1.1754 -1.2105  0.3030
 1047SOL     OW 3168   3.171   0.118   1.137  0.3530  0.4343  0.2746
 1047SOL    HW1 3169   3.117   0.075   1.203 -0.3026  1.3862  0.3917
 1047SOL    HW2 3170   3.145   0.078   1.054  1.2320 -0.8203  0.5858
 1048SOL     OW 3171   3.085   4.402   0.212 -0.8589  0.0160 -0.3296
 1048SOL    HW1 3172   3.004   4.376   0.257 -1.2149 -2.0654 -2.0409
 1048SOL    HW2 3173   3.149   4.413   0.283 -1.6069 -2.2930  0.8021
 1049SOL     OW 3174   3.247   2.863   2.371 -0.2124 -0.7090  0.1534
 1049SOL    HW1 3175   3.256   2.956   2.355 -0.4337 -0.8825 -1.0630
 1049SOL    HW2 3176   3.317   2.823   2.320 -0.7177 -1.2708 -0.1109
 1050SOL     OW 3177   2.778   0.118   3.152  0.5230  0.5003  0.0087
 1050SOL    HW1 3178   2.745   0.074   3.230  0.2461  0.3967 -0.1655
 1050SOL    HW2 3179   2.736   0.204   3.153  0.1407  0.3186 -0.2844
 1051SOL     OW 3180   0.485   3.743   0.819  0.2045  0.4151  0.1631
 1051SOL    HW1 3181   0.490   3.653   0.850  0.8236  0.0213 -1.0164
 1051SOL    HW2 3182   0.529   3.794   0.888 -1.8595  0.1171  1.7844
 1052SOL     OW 3183   4.080   2.357   2.071 -0.2787  0.0295  0.4726
 1052SOL    HW1 3184   4.019   2.314   2.012 -0.1762  1.2440 -0.5641
 1052SOL    HW2 3185   4.048   2.447   2.078  1.5768  0.8164 -0.4148
 1053SOL     OW 3186   1.378   2.533   0.462  0.1309 -0.8842  0.2387
 1053SOL    HW1 3187   1.382   2.593   0.536 -0.0540 -2.1973  1.3516
 1053SOL    HW2 3188   1.452   2.473   0.476 -0.3985 -1.6494 -0.1892
 1054SOL     OW 3189   3.449   2.231   2.127  0.3712 -0.2100  0.6083
 1054SOL    HW1 3190   3.514   2.236   2.057  0.2045 -1.2081  0.3736
 1054SOL    HW2 3191   3.499   2.221   2.207  0.7291  3.5246  1.0451
 1055SOL     OW 3192   2.800   0.907   2.007  0.5669  0.6729 -0.7361
 1055SOL    HW1 3193   2.820   0.902   2.101 -1.1188  0.0260 -0.3845
 1055SOL    HW2 3194   2.803   1.001   1.987 -1.8222  1.1260  0.6523
 1056SOL     OW 3195   0.193   2.086   0.854 -0.1990  0.0459 -0.3599
 1056SOL    HW1 3196   0.287   2.103   0.863 -0.3641  0.6873  0.2937
 1056SOL    HW2 3197   0.154   2.173   0.848 -0.8027 -0.1939  0.0225
 1057SOL     OW 3198   0.065   1.812   0.721  0.2376 -0.2653 -0.2203
 1057SOL    HW1 3199   0.064   1.817   0.817  1.8695 -1.6058 -0.0921
 1057SOL    HW2 3200   0.158   1.807   0.698 -0.1670 -1.2582 -1.7875
 1058SOL     OW 3201   3.332   3.351   3.258 -0.0816  0.2328 -0.0999
 1058SOL    HW1 3202   3.247   3.387   3.283  0.1456  0.6657  0.0675
 1058SOL    HW2 3203   3.324   3.335   3.164 -0.2890  0.4588 -0.1224
 1059SOL     OW 3204   0.258   1.158   2.189 -0.1777 -0.1076 -0.2173
 1059SOL    HW1 3205   0.338   1.210   2.197 -0.5125  0.5491 -1.0200
 1059SOL    HW2 3206   0.187   1.222   2.197 -0.7787 -1.0227  3.5881
 1060SOL     OW 3207   3.452   2.951   2.922 -0.4038  0.4462 -0.1370
 1060SOL    HW1 3208   3.436   2.894   2.847  0.1474  1.6005 -1.1555
 1060SOL    HW2 3209   3.367   2.990   2.941 -0.2284  1.4494 -1.2750
 1061SOL     OW 3210   1.516   1.918   2.353 -0.5610  0.4474  0.0406
 1061SOL    HW1 3211   1.578   1.866   2.404  0.5798  0.4670 -1.2821
 1061SOL    HW2 3212   1.464   1.854   2.305 -0.0137  0.4806 -0.6067
 1062SOL     OW 3213   2.485   0.783   0.714 -0.0990  0.9041  0.2190
 1062SOL    HW1 3214   2.542   0.788   0.790  0.2255  0.3279  0.0181
 1062SOL    HW2 3215   2.460   0.691   0.708 -0.1574  0.9514 -0.3370
 1063SOL     OW 3216   2.459   4.840   3.385 -0.5475  0.5189 -0.3196
 1063SOL    HW1 3217   2.369   4.870   3.369 -0.2438  0.9448 -1.3157
 1063SOL    HW2 3218   2.480   4.787   3.308 -0.3164 -0.4807  0.4162
 1064SOL     OW 3219   3.302   3.504   2.308  0.2249  0.3049  0.0530
 1064SOL    HW1 3220   3.271   3.414   2.318 -1.1690  0.8613  1.0797
 1064SOL    HW2 3221   3.233   3.558   2.346  1.1721  1.8059 -0.2473
 1065SOL     OW 3222   2.098   1.286   0.558  0.1770 -0.4518  0.1097
 1065SOL    HW1 3223   2.119   1.357   0.619  0.9372  0.4429 -1.1325
 1065SOL    HW2 3224   2.028   1.321   0.504  0.6677 -0.5674 -0.6184
 1066SOL     OW 3225   1.582   2.614   1.093  0.6727 -0.0164  0.0033
 1066SOL    HW1 3226   1.646   2.580   1.156  0.2823 -0.3580  0.2214
 1066SOL    HW2 3227   1.559   2.700   1.127  1.4062  0.3303 -0.3615
 1067SOL     OW 3228   0.373   0.311   0.203 -0.1223  0.9667 -0.4038
 1067SOL    HW1 3229   0.437   0.253   0.162  0.7244  0.9160  0.9248
 1067SOL    HW2 3230   0.424   0.363   0.265 -1.1125  2.1029 -0.4972
 1068SOL     OW 3231   2.217   2.183   2.212 -0.1491 -0.1405  0.5312
 1068SOL    HW1 3232   2.209   2.146   2.124  0.6351 -0.4605  0.5924
 1068SOL    HW2 3233   2.262   2.266   2.199 -0.3483 -0.0203  0.5975
 1069SOL     OW 3234   0.479   0.691   1.527  0.5573  0.4855 -0.2764
 1069SOL    HW1 3235   0.522   0.614   1.564  0.4541  0.1428 -0.8567
 1069SOL    HW2 3236   0.403   0.704   1.583 -1.8690 -2.4117 -2.5337
 1070SOL     OW 3237   0.589   2.401   2.904  0.0687  0.0130 -0.2746
 1070SOL    HW1 3238   0.505   2.355   2.902 -1.4958  2.6193  0.6787
 1070SOL    HW2 3239   0.626   2.380   2.990  0.2554 -0.8370 -0.5488
 1071SOL     OW 3240   4.338   2.594   3.219 -0.0988 -0.2755 -0.0584
 1071SOL    HW1 3241   4.370   2.638   3.140 -2.1227 -1.2705 -1.5254
 1071SOL    HW2 3242   4.305   2.664   3.275  0.4416  0.3650 -0.5301
 1072SOL     OW 3243   4.909   4.614   2.260 -0.6759  0.4063  0.2618
 1072SOL    HW1 3244   4.875   4.582   2.343  0.6135  0.7510  0.9609
 1072SOL    HW2 3245   4.888   4.708   2.259 -1.2653  0.2703 -0.1030
 1073SOL     OW 3246   3.183   0.743   0.005 -0.6210  0.2411 -0.0876
 1073SOL    HW1 3247   3.207   0.689   0.080 -1.8569  0.1780  0.2844
 1073SOL    HW2 3248   3.124   0.809   0.040 -0.4276  0.8309 -0.8332
 1074SOL     OW 3249   4.019   2.577   2.633  0.2126 -0.0756  0.0179
 1074SOL    HW1 3250   4.019   2.563   2.538 -0.4222  0.0649 -0.0017
 1074SOL    HW2 3251   3.959   2.511   2.667 -1.1775  1.1905  0.1193
 1075SOL     OW 3252   0.472   3.017   0.315  0.0938 -0.2235 -0.0686
 1075SOL    HW1 3253   0.453   3.087   0.377  0.8910  0.4126 -0.5171
 1075SOL    HW2 3254   0.413   2.946   0.339 -0.0617  0.2542  0.9964
 1076SOL     OW 3255   1.015   2.435   3.452  0.0172  0.1583 -0.1914
 1076SOL    HW1 3256   1.020   2.522   3.413  2.5546 -0.1506 -0.7189
 1076SOL    HW2 3257   0.927   2.431   3.491 -0.3399  2.7338 -0.5698
 1077SOL     OW 3258   2.490   1.757   2.694 -0.6024 -0.3197  0.2653
 1077SOL    HW1 3259   2.430   1.810   2.746  1.8423  1.4362  1.4891
 1077SOL    HW2 3260   2.547   1.820   2.650  1.5357 -1.8375  0.6786
 1078SOL     OW 3261   3.944   1.654   2.036 -0.0065 -0.4414  0.4553
 1078SOL    HW1 3262   3.954   1.749   2.039 -0.2697 -0.3524 -0.7568
 1078SOL    HW2 3263   3.854   1.638   2.063  0.9007 -0.6396  3.7908
 1079SOL     OW 3264   3.736   2.193   0.872 -0.2612 -0.3978 -0.0346
 1079SOL    HW1 3265   3.671   2.257   0.841  0.7711 -0.5527 -2.7823
 1079SOL    HW2 3266   3.820   2.232   0.848  0.9160  0.3338  4.4523
 1080SOL     OW 3267   2.620   3.729   2.964 -0.4693  0.4536 -0.0255
 1080SOL    HW1 3268   2.661   3.724   2.877 -0.8563  0.4377 -0.2116
 1080SOL    HW2 3269   2.668   3.798   3.009  0.3432 -0.1767  0.0799
 1081SOL     OW 3270   3.490   0.688   0.269  0.1705  0.7264 -0.8865
 1081SOL    HW1 3271   3.567   0.727   0.310  1.3037  0.0700 -2.2749
 1081SOL    HW2 3272   3.520   0.601   0.240 -2.0201 -0.9203  1.3737
 1082SOL     OW 3273   1.546   3.155   2.290 -0.0783 -0.2899  0.1817
 1082SOL    HW1 3274   1.621   3.134   2.346  0.4675 -0.4931 -0.6093
 1082SOL    HW2 3275   1.494   3.075   2.289 -0.8531  0.1673  1.5425
 1083SOL     OW 3276   2.730   2.519   1.498 -0.3587 -0.3738 -0.9124
 1083SOL    HW1 3277   2.672   2.447   1.523 -0.2945  0.3513  1.5999
 1083SOL    HW2 3278   2.684   2.598   1.526  1.4881  0.2645  0.5395
 1084SOL     OW 3279   0.235   1.209   0.456 -0.1060  0.1284  0.0630
 1084SOL    HW1 3280   0.170   1.249   0.514  1.0119  1.7831  0.2687
 1084SOL    HW2 3281   0.211   1.239   0.368 -0.8513 -1.0472 -0.1575
 1085SOL     OW 3282   4.572   0.411   3.161 -0.2026  0.5817  0.4118
 1085SOL    HW1 3283   4.611   0.331   3.194 -0.3730  0.0664 -0.5917
 1085SOL    HW2 3284   4.580   0.474   3.233  2.0340  0.3576  0.4399
 1086SOL     OW 3285   2.476   4.658   0.874  0.0260  0.1089  0.3716
 1086SOL    HW1 3286   2.514   4.673   0.788  0.5486  0.4682  0.6621
 1086SOL    HW2 3287   2.387   4.693   0.867 -0.6936 -1.7636 -0.6624
 1087SOL     OW 3288   4.572   0.246   0.715  0.0581 -0.6525  0.1757
 1087SOL    HW1 3289   4.536   0.165   0.680 -0.4459 -0.5356  0.4148
 1087SOL    HW2 3290   4.586   0.302   0.639 -0.0306 -0.7900  0.0595
 1088SOL     OW 3291   0.619   2.386   0.029  0.8912 -0.3095 -0.6009
 1088SOL    HW1 3292   0.587   2.297   0.009 -0.6545  0.1228 -0.2267
 1088SOL    HW2 3293   0.614   2.432  -0.054  2.4773 -0.7643 -0.9802
 1089SOL     OW 3294   1.609   4.731   0.029  0.0695  0.1397  0.8123
 1089SOL    HW1 3295   1.527   4.755   0.073 -0.2214 -0.2446  0.4794
 1089SOL    HW2 3296   1.677   4.746   0.095  0.1025  3.2711  0.2231
 1090SOL     OW 3297   2.126   0.870   0.978 -0.5453 -0.3825 -0.4039
 1090SOL    HW1 3298   2.132   0.917   0.895 -1.4662 -2.4142 -1.7239
 1090SOL    HW2 3299   2.204   0.815   0.981 -0.3611 -0.0898  0.2235
 1091SOL     OW 3300   3.148   3.901   2.038  0.1695 -0.3850 -0.2275
 1091SOL    HW1 3301   3.093   3.947   1.975  0.0940 -1.2945 -0.8459
 1091SOL    HW2 3302   3.160   3.814   2.001  0.1043 -0.9595  1.0306
 1092SOL     OW 3303   3.535   3.616   3.070 -0.0745 -0.0877  0.0191
 1092SOL    HW1 3304   3.537   3.533   3.024 -1.1667 -0.7362  1.0882
 1092SOL    HW2 3305   3.443   3.632   3.088  0.1481  1.1605  0.2043
 1093SOL     OW 3306   4.377   3.563   0.670 -0.2922  0.1391  0.0887
 1093SOL    HW1 3307   4.362   3.468   0.664  1.0267 -0.1953  1.4555
 1093SOL    HW2 3308   4.414   3.586   0.585  1.9903 -1.1348  0.6595
 1094SOL     OW 3309   2.894   4.445   0.625  0.4362  0.7034  0.3679
 1094SOL    HW1 3310   2.881   4.459   0.719 -1.8837  0.2745  0.1887
 1094SOL    HW2 3311   2.864   4.526   0.584 -2.7049 -0.5268 -0.1178
 1095SOL     OW 3312   1.384   2.120   3.221 -0.7764  0.3082  0.2800
 1095SOL    HW1 3313   1.363   2.209   3.192 -1.4477  0.0130 -0.1638
 1095SOL    HW2 3314   1.302   2.087   3.257 -0.7575 -0.4208 -0.3217
 1096SOL     OW 3315   1.611   1.538   1.949  0.6468  0.3631  0.4162
 1096SOL    HW1 3316   1.646   1.491   1.873  0.7055  0.8621  0.1309
 1096SOL    HW2 3317   1.517   1.525   1.944  0.6427  0.4687  0.2084
 1097SOL     OW 3318   0.374   3.092   2.875 -0.0340  0.0299 -0.1414
 1097SOL    HW1 3319   0.423   3.033   2.932  0.4220  0.3037 -0.2450
 1097SOL    HW2 3320   0.303   3.038   2.841  0.6979 -0.6376 -0.6720
 1098SOL     OW 3321   1.264   3.168   1.688 -0.0505 -0.0880  0.0009
 1098SOL    HW1 3322   1.214   3.250   1.693 -0.8473 -0.5271 -0.5400
 1098SOL    HW2 3323   1.291   3.163   1.596  1.7819  0.5782  0.4490
 1099SOL     OW 3324   2.564   3.322   1.963  0.3038 -0.2479  0.0155
 1099SOL    HW1 3325   2.572   3.248   2.023 -0.6707 -0.0969  0.3515
 1099SOL    HW2 3326   2.484   3.303   1.914  0.8139 -0.1158 -0.8900
 1100SOL     OW 3327   4.339   2.165   2.690  0.1840  0.4846 -0.7425
 1100SOL    HW1 3328   4.388   2.203   2.763 -1.2370  3.5169 -1.2390
 1100SOL    HW2 3329   4.333   2.072   2.711  0.9631  1.0334  2.3202
 1101SOL     OW 3330   3.482   2.790   0.589 -0.1430  0.0207 -0.4877
 1101SOL    HW1 3331   3.486   2.810   0.495 -0.8472  0.0356 -0.5178
 1101SOL    HW2 3332   3.439   2.865   0.628  1.5057  0.7115  0.0802
 1102SOL     OW 3333   3.415   1.386   2.945  0.0917 -0.0804 -0.2692
 1102SOL    HW1 3334   3.411   1.315   3.009 -1.4492 -0.1763 -0.4402
 1102SOL    HW2 3335   3.464   1.349   2.871  0.2775 -0.5888  0.1028
 1103SOL     OW 3336   0.253   4.191   2.877 -0.1670 -0.2782  0.2956
 1103SOL    HW1 3337   0.236   4.098   2.866 -1.3231 -0.1944  1.1609
 1103SOL    HW2 3338   0.341   4.204   2.841  0.4966 -1.9128  1.1912
 1104SOL     OW 3339   0.170   2.029   2.906  0.2228  0.1760  0.2482
 1104SOL    HW1 3340   0.099   2.077   2.863 -0.5936 -0.7471  0.5587
 1104SOL    HW2 3341   0.134   2.003   2.990  1.9516  2.3604  1.7860
 1105SOL     OW 3342   1.400   3.086   2.826 -0.7906 -0.3280  0.1150
 1105SOL    HW1 3343   1.454   3.033   2.884  0.7457  0.2352 -0.7555
 1105SOL    HW2 3344   1.310   3.061   2.848 -0.3224  0.2749  3.0995
 1106SOL     OW 3345   0.839   4.468   2.482 -0.0673 -0.1883  0.0131
 1106SOL    HW1 3346   0.918   4.432   2.443 -0.0459 -1.2344  0.9663
 1106SOL    HW2 3347   0.859   4.561   2.495  1.1658 -0.5165  0.6070
 1107SOL     OW 3348   0.572   1.707   1.381  0.3354  0.2145  0.1519
 1107SOL    HW1 3349   0.587   1.725   1.474 -0.0362  1.2318  0.0271
 1107SOL    HW2 3350   0.657   1.721   1.339 -0.1052  2.5953 -0.0584
 1108SOL     OW 3351   4.330   4.836   1.152 -0.6375  0.2563  0.0183
 1108SOL    HW1 3352   4.344   4.783   1.074 -2.0065 -1.6420  0.9583
 1108SOL    HW2 3353   4.415   4.873   1.172 -0.0430 -0.0368 -1.7888
 1109SOL     OW 3354   0.346   1.347   3.246  0.0457 -0.2265 -0.5558
 1109SOL    HW1 3355   0.425   1.355   3.192 -0.8556  1.8167 -1.7270
 1109SOL    HW2 3356   0.278   1.389   3.193 -1.1537  0.7969  1.6784
 1110SOL     OW 3357   3.682   4.429   1.324  0.0933 -0.3286 -0.1485
 1110SOL    HW1 3358   3.723   4.343   1.319 -0.5893 -0.7172  0.7424
 1110SOL    HW2 3359   3.682   4.450   1.417  1.0433  1.0370 -0.4229
 1111SOL     OW 3360   4.597   3.839   2.067  0.2617  0.2966 -0.2474
 1111SOL    HW1 3361   4.556   3.803   2.146  0.3977  1.0534  0.1737
 1111SOL    HW2 3362   4.687   3.806   2.069  0.3099  0.4456 -0.0087
 1112SOL     OW 3363   2.129   3.395   3.097  0.1393  0.3245 -0.5043
 1112SOL    HW1 3364   2.173   3.435   3.172  0.4878  0.2237 -0.6526
 1112SOL    HW2 3365   2.189   3.410   3.023 -0.3896  0.7864 -0.8462
 1113SOL     OW 3366   2.553   4.310   0.935 -0.1603  0.3668 -0.3512
 1113SOL    HW1 3367   2.558   4.301   0.840  1.1859  0.7682 -0.3506
 1113SOL    HW2 3368   2.548   4.405   0.950 -0.9346  0.2832 -0.0285
 1114SOL     OW 3369   0.150   0.356   1.647  0.2090  0.2824  0.0341
 1114SOL    HW1 3370   0.086   0.419   1.678  0.5091  0.6247 -0.0375
 1114SOL    HW2 3371   0.234   0.386   1.683  0.3167 -0.2119  0.2035
 1115SOL     OW 3372   2.371   0.293   0.385 -0.1615  0.1869  0.2908
 1115SOL    HW1 3373   2.303   0.285   0.452 -1.2712 -0.1521 -0.8401
 1115SOL    HW2 3374   2.397   0.385   0.388 -1.4108  0.5632  0.0509
 1116SOL     OW 3375   4.495   0.088   1.875 -0.2638 -0.1316 -0.3317
 1116SOL    HW1 3376   4.508   0.056   1.964  0.1504 -0.9254 -0.6692
 1116SOL    HW2 3377   4.557   0.161   1.867 -0.4969  0.1195  0.1130
 1117SOL     OW 3378   3.523   0.341   2.046  0.1550 -0.0910 -0.6088
 1117SOL    HW1 3379   3.553   0.310   1.960 -0.2789  0.6052 -1.0201
 1117SOL    HW2 3380   3.449   0.397   2.026  2.2742  3.1231 -0.1027
 1118SOL     OW 3381   2.886   3.720   3.434  0.3100  0.1431  0.3964
 1118SOL    HW1 3382   2.964   3.669   3.417 -0.3287  0.3042 -4.1412
 1118SOL    HW2 3383   2.814   3.657   3.431 -0.0221  0.4700  1.1068
 1119SOL     OW 3384   4.428   2.825   1.136  0.2775 -0.6853 -0.4546
 1119SOL    HW1 3385   4.361   2.758   1.147  0.0036 -0.5728 -1.3445
 1119SOL    HW2 3386   4.490   2.786   1.075 -0.5487  0.3231 -2.0045
 1120SOL     OW 3387   4.677   0.665   2.460  0.7826 -0.1688 -0.0257
 1120SOL    HW1 3388   4.722   0.749   2.451  0.1871  0.1232 -0.3661
 1120SOL    HW2 3389   4.585   0.685   2.443  0.8359 -1.1539 -1.6874
 1121SOL     OW 3390   1.984   0.043   2.015 -0.3230 -0.1495  0.3095
 1121SOL    HW1 3391   1.978  -0.033   1.957 -0.5653 -0.2600  0.4781
 1121SOL    HW2 3392   1.903   0.040   2.066 -0.4533  0.3687  0.1352
 1122SOL     OW 3393   4.326   1.724   1.740 -0.1895 -0.6869 -0.0645
 1122SOL    HW1 3394   4.281   1.807   1.758  2.3423  0.5712  0.9056
 1122SOL    HW2 3395   4.258   1.668   1.701 -2.4161  1.2390  0.8000
 1123SOL     OW 3396   4.526   4.131   1.269 -0.0273 -0.1323  0.7941
 1123SOL    HW1 3397   4.435   4.108   1.290  0.3883 -1.0573  1.6317
 1123SOL    HW2 3398   4.534   4.223   1.295 -0.6447 -0.1197  0.9656
 1124SOL     OW 3399   2.569   1.650   1.016  0.0570 -0.3327 -0.0749
 1124SOL    HW1 3400   2.500   1.716   1.005  0.2320  0.0727  1.0880
 1124SOL    HW2 3401   2.649   1.695   0.990 -0.0313 -0.6181 -0.8605
 1125SOL     OW 3402   2.877   4.899   0.533  0.6006  0.0480  0.5390
 1125SOL    HW1 3403   2.880   4.803   0.526 -0.9566 -0.1434  1.8655
 1125SOL    HW2 3404   2.813   4.925   0.466 -0.1597 -0.0002  1.2390
 1126SOL     OW 3405   3.077   2.742   1.845 -0.5179 -0.0982  0.7138
 1126SOL    HW1 3406   3.031   2.661   1.820 -0.1750  0.6717 -3.0303
 1126SOL    HW2 3407   3.008   2.802   1.870 -0.8391 -1.2293  2.7454
 1127SOL     OW 3408   3.260   1.010   3.186  0.5430  0.1456  0.0029
 1127SOL    HW1 3409   3.233   0.926   3.223  0.3733  0.5207  0.7436
 1127SOL    HW2 3410   3.192   1.031   3.122 -0.5082  0.6717  1.2455
 1128SOL     OW 3411   0.714   3.043   3.238 -0.5643 -0.4550 -0.1941
 1128SOL    HW1 3412   0.728   3.104   3.311 -0.4163 -1.1472  0.3691
 1128SOL    HW2 3413   0.782   3.066   3.174  0.4577 -1.0114  0.6698
 1129SOL     OW 3414   0.070   2.701   3.171 -0.4405 -0.0296 -0.5748
 1129SOL    HW1 3415   0.143   2.707   3.109 -1.9977  0.9193 -2.4333
 1129SOL    HW2 3416  -0.008   2.709   3.117 -1.9657 -1.1499  1.3267
 1130SOL     OW 3417   2.755   4.683   3.401 -0.1586  0.3778  0.1382
 1130SOL    HW1 3418   2.775   4.704   3.310  0.4983  1.5571  0.5240
 1130SOL    HW2 3419   2.733   4.590   3.401 -1.1512  0.5911 -1.3760
 1131SOL     OW 3420   1.329   1.599   2.737 -0.1700  0.2826  0.0200
 1131SOL    HW1 3421   1.368   1.585   2.651 -0.3463  1.9753 -0.3909
 1131SOL    HW2 3422   1.397   1.642   2.788  0.2385 -1.5094  1.0659
 1132SOL     OW 3423   0.836   2.762   3.027  0.1272 -0.4299  0.0284
 1132SOL    HW1 3424   0.840   2.856   3.048  0.5701  0.0729 -2.0746
 1132SOL    HW2 3425   0.743   2.740   3.035 -0.1489  0.4749 -0.5037
 1133SOL     OW 3426   1.747   2.264   0.070  0.4628 -0.4662 -0.4513
 1133SOL    HW1 3427   1.771   2.267  -0.023  0.5574  0.6630 -0.4091
 1133SOL    HW2 3428   1.692   2.186   0.078  0.3248 -0.4939 -1.4891
 1134SOL     OW 3429   1.053   0.931   2.202 -0.0779  0.3347  0.2409
 1134SOL    HW1 3430   1.041   0.844   2.162 -1.1079  0.6813 -0.2371
 1134SOL    HW2 3431   1.087   0.985   2.131  1.1913  0.1933  0.7065
 1135SOL     OW 3432   0.634   1.568   2.044 -0.2520 -0.2074  0.9119
 1135SOL    HW1 3433   0.672   1.481   2.035 -2.1417 -1.1707  1.5722
 1135SOL    HW2 3434   0.610   1.593   1.955  2.1589  0.6083  0.4205
 1136SOL     OW 3435   3.379   2.313   2.507 -0.6098 -0.1825 -0.2383
 1136SOL    HW1 3436   3.454   2.277   2.461  0.9922  0.6940  1.5232
 1136SOL    HW2 3437   3.332   2.237   2.540  0.4099 -0.7441 -0.0290
 1137SOL     OW 3438   3.462   0.255   0.361  0.0955  0.6798  0.0169
 1137SOL    HW1 3439   3.427   0.342   0.382 -2.0433 -0.2681  0.5934
 1137SOL    HW2 3440   3.527   0.272   0.293  0.1501  2.7889  0.5236
 1138SOL     OW 3441   2.190   1.756   0.827  0.3589  0.2923 -0.2380
 1138SOL    HW1 3442   2.138   1.774   0.906 -0.8414  0.9445 -1.1534
 1138SOL    HW2 3443   2.155   1.815   0.761  0.6138 -0.9916 -1.5679
 1139SOL     OW 3444   1.655   3.170   2.054 -0.1018  0.0082 -0.1190
 1139SOL    HW1 3445   1.602   3.185   2.132 -0.2331 -1.2206  0.0388
 1139SOL    HW2 3446   1.742   3.204   2.077 -0.4332  0.7153  0.1283
 1140SOL     OW 3447   1.080   0.454   0.804 -0.2909 -0.0249 -0.3900
 1140SOL    HW1 3448   1.104   0.547   0.811  0.7117 -0.1296 -1.9821
 1140SOL    HW2 3449   1.007   0.443   0.865  0.0909  1.6284  0.4088
 1141SOL     OW 3450   0.084   3.492   1.164  0.0534  0.1909 -0.0028
 1141SOL    HW1 3451   0.128   3.482   1.080  2.6050 -0.9095  1.3624
 1141SOL    HW2 3452   0.142   3.549   1.215 -1.3963  0.7738  1.0580
 1142SOL     OW 3453   3.304   0.854   1.691 -0.1930 -0.3828  0.5357
 1142SOL    HW1 3454   3.340   0.921   1.749 -1.0593 -0.3910  1.0903
 1142SOL    HW2 3455   3.353   0.775   1.713  0.8963  0.0670 -0.1850
 1143SOL     OW 3456   3.015   4.794   0.242  0.3671  0.0792 -0.5059
 1143SOL    HW1 3457   2.961   4.725   0.282 -0.0219 -0.0399 -1.2252
 1143SOL    HW2 3458   2.960   4.872   0.243  0.4363  0.1301 -0.6095
 1144SOL     OW 3459   2.434   2.965   0.849  0.0169 -0.3904  0.2008
 1144SOL    HW1 3460   2.366   2.910   0.811 -0.8370  0.4524  0.4799
 1144SOL    HW2 3461   2.476   3.007   0.774 -0.9130  0.3886  0.0916
 1145SOL     OW 3462   1.393   3.950   0.771  0.5032 -0.1806 -0.2510
 1145SOL    HW1 3463   1.329   4.013   0.739  0.0959 -0.9952 -1.0797
 1145SOL    HW2 3464   1.365   3.866   0.734 -0.0900 -1.2289  2.3700
 1146SOL     OW 3465   4.235   4.700   1.431  0.0873  0.3544 -0.2091
 1146SOL    HW1 3466   4.241   4.735   1.520  2.3169 -1.2935  0.4055
 1146SOL    HW2 3467   4.180   4.622   1.439 -1.0829  1.1250 -0.6320
 1147SOL     OW 3468   3.272   1.242   0.603  0.2851  0.3261  0.0463
 1147SOL    HW1 3469   3.248   1.299   0.531  0.2542  1.1143  0.6715
 1147SOL    HW2 3470   3.190   1.227   0.650  0.7956  2.4464  1.7713
 1148SOL     OW 3471   2.965   0.687   1.593 -0.1500  0.2427  0.2771
 1148SOL    HW1 3472   2.953   0.752   1.524 -1.7684 -0.5758 -0.2738
 1148SOL    HW2 3473   2.891   0.701   1.652 -0.8412 -1.4207 -0.1459
 1149SOL     OW 3474   4.888   2.404   1.256 -0.0582 -0.3268  0.1794
 1149SOL    HW1 3475   4.795   2.427   1.264 -0.3194 -0.7350 -1.3054
 1149SOL    HW2 3476   4.907   2.354   1.336 -1.3456 -0.9363  0.1343
 1150SOL     OW 3477   4.154   0.959   1.829 -0.4725  0.2446  0.1575
 1150SOL    HW1 3478   4.141   1.053   1.841  1.6845  0.6761 -0.5916
 1150SOL    HW2 3479   4.144   0.922   1.917 -3.5110  0.7954  0.1694
 1151SOL     OW 3480   0.729   2.889   0.211 -0.4208 -0.1683 -0.2439
 1151SOL    HW1 3481   0.635   2.902   0.204 -0.8964 -3.1874 -0.8503
 1151SOL    HW2 3482   0.762   2.971   0.246 -3.2548  1.0122 -0.0823
 1152SOL     OW 3483   2.809   3.746   0.048 -0.2475 -0.0350 -1.0550
 1152SOL    HW1 3484   2.727   3.791   0.068 -0.2477 -0.4845  0.0122
 1152SOL    HW2 3485   2.810   3.740  -0.047 -1.7065 -0.4870 -1.0693
 1153SOL     OW 3486   4.343   3.929   0.835  0.2540  0.0628 -0.6447
 1153SOL    HW1 3487   4.402   3.968   0.900 -0.4047  1.6890 -0.9950
 1153SOL    HW2 3488   4.374   3.838   0.827  1.5180  0.3523  0.5536
 1154SOL     OW 3489   0.136   4.424   0.806  0.0738 -0.5792  0.5016
 1154SOL    HW1 3490   0.091   4.370   0.740  1.6236 -2.5775  0.9952
 1154SOL    HW2 3491   0.065   4.461   0.859 -1.2501  1.1633 -2.2279
 1155SOL     OW 3492   3.016   2.137   1.644  0.1439  0.1751 -0.1549
 1155SOL    HW1 3493   3.051   2.055   1.610  1.9545  0.8547 -0.0144
 1155SOL    HW2 3494   3.007   2.193   1.568 -1.0281 -0.1075 -0.2408
 1156SOL     OW 3495   2.369   1.196   0.313 -0.0059 -0.5615 -0.2496
 1156SOL    HW1 3496   2.289   1.244   0.294 -0.1258 -1.1465 -1.3785
 1156SOL    HW2 3497   2.388   1.214   0.404 -0.0147  1.6426 -0.6402
 1157SOL     OW 3498   3.099   2.428   2.521  0.5886  0.0552  0.2154
 1157SOL    HW1 3499   3.190   2.403   2.504  1.2053  2.0378  0.3778
 1157SOL    HW2 3500   3.053   2.402   2.441  0.6193 -3.6708  1.2150
 1158SOL     OW 3501   3.864   2.193   1.953 -0.7962 -0.1001 -0.1458
 1158SOL    HW1 3502   3.861   2.202   1.858 -1.1701 -0.4285 -0.1656
 1158SOL    HW2 3503   3.826   2.274   1.986 -0.4799  0.1028 -0.2685
 1159SOL     OW 3504   2.853   4.652   3.147 -0.4586 -0.4473  0.0920
 1159SOL    HW1 3505   2.943   4.665   3.179 -0.8749 -0.6621  1.4410
 1159SOL    HW2 3506   2.845   4.712   3.073  0.6623 -0.0900  0.2378
 1160SOL     OW 3507   3.951   4.685   0.011  0.3560  0.1185  0.2474
 1160SOL    HW1 3508   4.025   4.633   0.043  1.0473  0.6438 -0.4589
 1160SOL    HW2 3509   3.873   4.641   0.045  0.9736 -0.8188  0.4545
 1161SOL     OW 3510   1.383   1.184   2.481  0.6041  0.2070 -0.6080
 1161SOL    HW1 3511   1.322   1.232   2.424 -1.7295 -1.0012  0.7249
 1161SOL    HW2 3512   1.368   1.220   2.568  1.8064 -0.1474 -0.2409
 1162SOL     OW 3513   1.640   2.594   1.822 -0.0275 -0.2329 -0.0235
 1162SOL    HW1 3514   1.645   2.684   1.856 -0.0790 -0.3379  0.2678
 1162SOL    HW2 3515   1.628   2.605   1.728 -1.2097  0.0903  0.1433
 1163SOL     OW 3516   2.476   3.895   0.412  0.3921  0.3486 -0.5615
 1163SOL    HW1 3517   2.490   3.932   0.498 -1.2317  1.2419 -0.6440
 1163SOL    HW2 3518   2.521   3.810   0.414  1.7281  1.0607  0.5889
 1164SOL     OW 3519   3.929   0.074   0.051  0.4574  0.3867 -0.4730
 1164SOL    HW1 3520   3.856   0.094  -0.008 -2.5494 -0.5988  2.5862
 1164SOL    HW2 3521   3.960  -0.012   0.021  0.6711  0.9713 -2.0364
 1165SOL     OW 3522   3.414   1.900   1.891  0.1607  0.3250 -0.2020
 1165SOL    HW1 3523   3.470   1.889   1.967  1.4486 -0.6036 -1.2252
 1165SOL    HW2 3524   3.360   1.820   1.890  0.5691  0.0483 -0.5789
 1166SOL     OW 3525   1.502   0.875   1.879 -0.1639 -0.1851 -0.1642
 1166SOL    HW1 3526   1.562   0.837   1.814  0.3827 -0.6325  0.5899
 1166SOL    HW2 3527   1.528   0.835   1.962  2.1884  3.7482  1.2327
 1167SOL     OW 3528   4.089   0.214   2.887 -0.2031  0.0108 -0.2016
 1167SOL    HW1 3529   4.122   0.175   2.807  1.1584  0.1262  0.2682
 1167SOL    HW2 3530   4.128   0.161   2.957 -2.9033 -1.3132  0.4060
 1168SOL     OW 3531   1.738   3.388   2.426 -0.1302  0.4416  0.2901
 1168SOL    HW1 3532   1.680   3.382   2.350  0.8919  1.4394 -0.6115
 1168SOL    HW2 3533   1.785   3.304   2.427  1.9671  1.4485 -2.0286
 1169SOL     OW 3534   3.103   2.127   0.276 -0.6015  0.1309  0.3795
 1169SOL    HW1 3535   3.088   2.221   0.264 -1.0559  0.0584  0.3727
 1169SOL    HW2 3536   3.191   2.113   0.241 -0.2799  0.6592  0.9296
 1170SOL     OW 3537   0.192   0.086   2.058  0.3767  0.3424 -0.5705
 1170SOL    HW1 3538   0.285   0.087   2.032  1.1860  0.6355  2.0306
 1170SOL    HW2 3539   0.144   0.099   1.976  2.5818 -0.7381 -2.1406
 1171SOL     OW 3540   0.864   0.649   1.228  0.2148 -0.3162  0.5561
 1171SOL    HW1 3541   0.842   0.716   1.164 -1.9567 -1.2933  0.2047
 1171SOL    HW2 3542   0.960   0.650   1.232  0.3383  0.8772 -1.4930
 1172SOL     OW 3543   3.793   0.343   2.655 -0.1547  0.2740 -0.0460
 1172SOL    HW1 3544   3.834   0.256   2.659 -0.9457 -0.0924  0.5302
 1172SOL    HW2 3545   3.819   0.378   2.569 -0.2903 -0.7739 -0.5335
 1173SOL     OW 3546   2.098   4.623   2.462 -0.2482 -0.0379 -0.4054
 1173SOL    HW1 3547   2.179   4.621   2.412  0.7276  1.7544  0.9860
 1173SOL    HW2 3548   2.050   4.697   2.426 -0.6556 -0.2364 -0.2775
 1174SOL     OW 3549   3.617   2.638   1.705  0.5769  0.2935  0.5357
 1174SOL    HW1 3550   3.631   2.732   1.714 -0.0635  0.4562 -0.0646
 1174SOL    HW2 3551   3.580   2.628   1.617 -0.7977 -0.3375  1.1602
 1175SOL     OW 3552   2.895   4.535   2.641  0.0228  0.3023  0.4252
 1175SOL    HW1 3553   2.872   4.469   2.575 -1.0452 -0.3808  1.4375
 1175SOL    HW2 3554   2.849   4.507   2.720  0.3289  1.7419  1.1498
 1176SOL     OW 3555   2.662   0.127   3.400 -0.3925 -0.1961  0.3198
 1176SOL    HW1 3556   2.708   0.090   3.476  1.7236 -0.1319 -0.8393
 1176SOL    HW2 3557   2.590   0.066   3.383 -0.3481 -0.7067  1.8058
 1177SOL     OW 3558   1.387   1.217   2.103  0.0464  0.2139 -0.6251
 1177SOL    HW1 3559   1.456   1.208   2.168  0.4914  1.0574 -0.9812
 1177SOL    HW2 3560   1.399   1.304   2.065  0.0284 -0.3954 -2.1038
 1178SOL     OW 3561   1.491   4.497   2.173  0.6150 -0.0584  0.2901
 1178SOL    HW1 3562   1.515   4.446   2.096 -1.0346 -0.2221 -0.1464
 1178SOL    HW2 3563   1.478   4.432   2.242 -1.4429 -0.2959 -0.2544
 1179SOL     OW 3564   0.746   3.102   2.699  0.9147 -0.3560  0.2596
 1179SOL    HW1 3565   0.745   3.064   2.611  0.5026  0.2746 -0.0150
 1179SOL    HW2 3566   0.791   3.186   2.689 -1.0701  0.7729  0.1721
 1180SOL     OW 3567   2.433   1.195   0.579 -0.1022  0.0007  0.0241
 1180SOL    HW1 3568   2.434   1.187   0.674  0.8825  1.0620  0.1407
 1180SOL    HW2 3569   2.512   1.149   0.550 -0.8197 -1.0146 -0.3689
 1181SOL     OW 3570   4.564   1.844   2.168  0.3526  0.7919  0.5612
 1181SOL    HW1 3571   4.600   1.758   2.188  0.3613  1.0052  1.5584
 1181SOL    HW2 3572   4.482   1.848   2.219 -0.6725  0.6249 -1.0175
 1182SOL     OW 3573   0.321   2.904   1.388  0.2633 -0.3568 -0.6209
 1182SOL    HW1 3574   0.373   2.951   1.454 -2.0913  3.1759 -1.0095
 1182SOL    HW2 3575   0.357   2.933   1.304 -0.1636 -0.5518 -0.8748
 1183SOL     OW 3576   0.787   1.671   0.448 -0.1039  0.1391 -0.7653
 1183SOL    HW1 3577   0.860   1.730   0.433 -0.9513  1.6258  0.6858
 1183SOL    HW2 3578   0.789   1.652   0.542 -0.0450 -1.9476 -1.1336
 1184SOL     OW 3579   0.569   4.336   0.579 -0.0467  0.3547  0.6206
 1184SOL    HW1 3580   0.544   4.403   0.515  0.5352  0.8703  0.9183
 1184SOL    HW2 3581   0.620   4.384   0.644 -0.7222 -0.1410  1.5294
 1185SOL     OW 3582   1.423   0.752   3.282  0.2193 -0.0022  0.1142
 1185SOL    HW1 3583   1.392   0.666   3.309  0.6322  0.2373  1.4459
 1185SOL    HW2 3584   1.347   0.809   3.292  0.1337 -0.0766 -0.1009
 1186SOL     OW 3585   4.805   4.164   3.113 -0.2579 -0.4623 -0.2136
 1186SOL    HW1 3586   4.831   4.073   3.103 -2.1746 -1.1509  0.5855
 1186SOL    HW2 3587   4.733   4.161   3.176 -0.0359  1.6630  0.2048
 1187SOL     OW 3588   3.167   1.305   2.655 -0.6447 -0.2521  0.0810
 1187SOL    HW1 3589   3.155   1.359   2.577  1.7047 -2.0092 -1.6655
 1187SOL    HW2 3590   3.211   1.362   2.718  0.4516  0.3242 -1.1619
 1188SOL     OW 3591   2.657   4.390   3.122 -0.4480 -0.2098  0.2350
 1188SOL    HW1 3592   2.597   4.427   3.187 -0.3706  1.9279 -0.8296
 1188SOL    HW2 3593   2.737   4.440   3.131  0.8224 -2.2225  0.7908
 1189SOL     OW 3594   1.057   4.880   1.415 -0.2326  0.0812  0.2287
 1189SOL    HW1 3595   0.974   4.843   1.446  0.1283 -1.6624 -0.7318
 1189SOL    HW2 3596   1.070   4.841   1.329  0.6771  1.8145 -0.4654
 1190SOL     OW 3597   1.986   0.528   0.644  0.2366  0.2969 -0.4729
 1190SOL    HW1 3598   1.926   0.456   0.661  1.0824 -0.7888 -1.9538
 1190SOL    HW2 3599   1.943   0.604   0.684 -0.1442 -1.1767  2.1388
 1191SOL     OW 3600   3.024   1.179   1.435  0.6256 -0.2545 -0.0813
 1191SOL    HW1 3601   3.115   1.207   1.432  0.7596 -0.7461 -2.0162
 1191SOL    HW2 3602   3.016   1.130   1.517  2.2981 -0.8517 -0.2445
 1192SOL     OW 3603   2.010   4.713   1.075 -0.8900  0.3985  0.1279
 1192SOL    HW1 3604   2.093   4.669   1.094 -1.0325 -0.7853 -1.7182
 1192SOL    HW2 3605   2.035   4.804   1.056 -0.0056  0.0804 -0.2986
 1193SOL     OW 3606   4.339   0.859   0.357  0.1887 -0.5053 -0.2746
 1193SOL    HW1 3607   4.269   0.924   0.344  0.1589 -0.8424 -2.1186
 1193SOL    HW2 3608   4.418   0.904   0.328  1.2747  0.6714  3.8814
 1194SOL     OW 3609   2.396   3.955   2.192  0.2316 -0.3834  0.2715
 1194SOL    HW1 3610   2.436   3.884   2.242 -0.6471 -1.0359  0.0744
 1194SOL    HW2 3611   2.323   3.985   2.246 -0.0960 -0.4091 -0.1475
 1195SOL     OW 3612   0.070   3.026   1.434  0.0207  0.3293 -0.2979
 1195SOL    HW1 3613  -0.003   2.971   1.464  0.8797 -0.2835  0.7541
 1195SOL    HW2 3614   0.121   2.969   1.377 -0.5899  0.9229 -1.4684
 1196SOL     OW 3615   4.722   3.462   2.622  0.0910 -0.9211 -0.3904
 1196SOL    HW1 3616   4.808   3.495   2.598 -0.1879 -0.3681 -0.6465
 1196SOL    HW2 3617   4.740   3.382   2.671  0.6950 -1.7389 -1.8802
 1197SOL     OW 3618   3.080   0.312   1.586 -0.3732  0.1792  0.4051
 1197SOL    HW1 3619   3.118   0.230   1.617 -0.4865 -0.0323  0.0003
 1197SOL    HW2 3620   3.039   0.288   1.503  0.5073  0.8600 -0.2437
 1198SOL     OW 3621   0.421   0.292   0.600 -0.1299  0.3409  0.2101
 1198SOL    HW1 3622   0.497   0.247   0.635 -0.0902  0.3038  0.0774
 1198SOL    HW2 3623   0.457   0.355   0.537 -0.2559 -0.1992 -0.4115
 1199SOL     OW 3624   3.279   4.319   0.452  0.3336 -0.2110 -0.3340
 1199SOL    HW1 3625   3.366   4.281   0.467 -0.8977 -2.7011  1.1355
 1199SOL    HW2 3626   3.274   4.392   0.513  0.5248 -1.6420  1.4725
 1200SOL     OW 3627   3.612   1.144   2.898  0.4070  0.0847 -0.8349
 1200SOL    HW1 3628   3.629   1.196   2.819 -1.7020  1.8071 -0.2675
 1200SOL    HW2 3629   3.547   1.079   2.870 -1.1823  1.3889 -0.3865
 1201SOL     OW 3630   4.451   0.456   0.092 -0.5594  0.2432 -0.0344
 1201SOL    HW1 3631   4.500   0.381   0.124  4.5218  3.1250  0.0169
 1201SOL    HW2 3632   4.394   0.480   0.165  0.6028 -1.2779  1.4546
 1202SOL     OW 3633   0.176   0.485   3.299  0.3503  0.7770 -0.3795
 1202SOL    HW1 3634   0.151   0.423   3.367  0.3612  0.7375 -0.4115
 1202SOL    HW2 3635   0.271   0.474   3.290  0.0852 -0.7791 -1.9152
 1203SOL     OW 3636   2.362   1.352   0.942 -0.0874  0.0376 -0.0153
 1203SOL    HW1 3637   2.324   1.278   0.989 -2.6803  0.6161 -1.0338
 1203SOL    HW2 3638   2.313   1.428   0.973  0.2491  0.8466 -1.3654
 1204SOL     OW 3639   2.953   1.348   1.020 -0.0543 -0.1396 -0.2599
 1204SOL    HW1 3640   3.037   1.337   1.065 -0.8990 -3.6063  0.7303
 1204SOL    HW2 3641   2.887   1.326   1.086 -1.5161 -1.7658 -2.1488
 1205SOL     OW 3642   1.868   1.630   2.508 -0.2707 -0.7211  0.5556
 1205SOL    HW1 3643   1.873   1.556   2.568  1.5688 -0.2812  1.0158
 1205SOL    HW2 3644   1.959   1.655   2.493 -0.6738 -0.6639 -2.2900
 1206SOL     OW 3645   1.366   2.446   2.639  0.2079  0.2374  0.2287
 1206SOL    HW1 3646   1.327   2.528   2.609 -0.7280 -0.3406 -0.1722
 1206SOL    HW2 3647   1.304   2.379   2.613  0.7805 -0.5726  0.8915
 1207SOL     OW 3648   1.411   2.188   1.633  0.8307  0.4632 -0.1624
 1207SOL    HW1 3649   1.346   2.257   1.624 -0.3024 -0.4643  0.5146
 1207SOL    HW2 3650   1.490   2.222   1.590 -0.0819  1.6337 -0.9573
 1208SOL     OW 3651   2.646   2.521   1.180 -0.0949  0.0206 -0.0301
 1208SOL    HW1 3652   2.655   2.512   1.275 -2.1273  3.1648  0.6127
 1208SOL    HW2 3653   2.556   2.495   1.162 -0.4255  1.4722 -0.6719
 1209SOL     OW 3654   3.246   2.120   2.251  0.5534 -0.3135 -0.0865
 1209SOL    HW1 3655   3.319   2.160   2.203  0.2661 -0.6493 -0.8216
 1209SOL    HW2 3656   3.169   2.139   2.197  0.1161 -0.0859  0.6101
 1210SOL     OW 3657   3.982   0.768   0.432 -0.3810  0.3710  0.3052
 1210SOL    HW1 3658   3.995   0.832   0.501 -0.2968 -0.7840  1.3888
 1210SOL    HW2 3659   3.998   0.683   0.473 -1.0323 -0.4030 -0.9402
 1211SOL     OW 3660   4.746   1.821   0.403  0.8847 -0.0643  0.1631
 1211SOL    HW1 3661   4.752   1.783   0.315  2.0162 -0.1984  0.2887
 1211SOL    HW2 3662   4.700   1.755   0.455 -0.6241  0.3947 -0.5163
 1212SOL     OW 3663   2.066   0.984   0.212  0.3443  0.2070 -0.5858
 1212SOL    HW1 3664   2.086   1.013   0.301  0.6740  1.5233 -1.0610
 1212SOL    HW2 3665   2.009   0.908   0.223 -0.4512  0.9778  0.7334
 1213SOL     OW 3666   1.652   2.933   0.692  0.6462  0.4777 -0.3263
 1213SOL    HW1 3667   1.583   2.999   0.692 -0.2545 -0.4331 -0.4865
 1213SOL    HW2 3668   1.730   2.980   0.665  0.8574  2.2583  2.8766
 1214SOL     OW 3669   3.234   2.196   1.857  0.3522 -0.0743 -0.0861
 1214SOL    HW1 3670   3.167   2.159   1.800  0.1894 -0.0542  0.0923
 1214SOL    HW2 3671   3.195   2.195   1.944 -0.3242  2.0999 -0.3074
 1215SOL     OW 3672   3.790   3.347   1.808  0.6128  0.2835 -0.3643
 1215SOL    HW1 3673   3.814   3.314   1.721  0.0141  0.7944 -0.7278
 1215SOL    HW2 3674   3.872   3.343   1.858  0.4227 -2.4642 -0.1410
 1216SOL     OW 3675   3.037   0.205   0.535  0.1251  0.0597  0.0678
 1216SOL    HW1 3676   2.975   0.133   0.541  0.9110 -0.6472 -0.0683
 1216SOL    HW2 3677   3.090   0.185   0.458  1.3258 -0.0180  0.8822
 1217SOL     OW 3678   1.155   4.541   1.089  0.6069 -0.5913 -0.3845
 1217SOL    HW1 3679   1.141   4.635   1.099  1.9855 -0.1041 -2.4087
 1217SOL    HW2 3680   1.250   4.530   1.095  0.5554 -1.6733 -1.2044
 1218SOL     OW 3681   0.394   3.263   3.443  0.2564 -0.0249  0.2676
 1218SOL    HW1 3682   0.468   3.321   3.462 -0.1479  0.2155  1.1587
 1218SOL    HW2 3683   0.358   3.241   3.529 -0.7452 -0.0893 -0.1556
 1219SOL     OW 3684   3.092   3.000   1.209  0.2046 -0.5516 -0.2849
 1219SOL    HW1 3685   3.186   3.002   1.194  0.2482  0.1458  0.0571
 1219SOL    HW2 3686   3.063   2.917   1.169  0.8565 -0.4610 -0.9696
 1220SOL     OW 3687   0.521   3.851   1.091  0.5532 -0.1665 -0.0287
 1220SOL    HW1 3688   0.434   3.819   1.113  0.4819  0.6001  0.8864
 1220SOL    HW2 3689   0.511   3.946   1.085  1.0275 -0.1740 -1.3565
 1221SOL     OW 3690   1.867   0.426   1.274 -0.5251 -0.1741  0.0885
 1221SOL    HW1 3691   1.869   0.515   1.309 -2.6539 -0.7513  1.9325
 1221SOL    HW2 3692   1.821   0.375   1.341  0.4283 -2.6323 -1.0152
 1222SOL     OW 3693   0.219   3.706   0.490 -0.0491  0.2411 -0.1384
 1222SOL    HW1 3694   0.269   3.646   0.545  0.5871  0.5153 -0.4037
 1222SOL    HW2 3695   0.152   3.742   0.548  2.9400  3.5087  1.6731
 1223SOL     OW 3696   0.476   4.366   1.326  0.0760  0.0279 -0.3174
 1223SOL    HW1 3697   0.564   4.344   1.298  0.3909  1.5949 -0.6818
 1223SOL    HW2 3698   0.471   4.336   1.416  0.4429 -1.4206 -0.7462
 1224SOL     OW 3699   0.913   0.240   2.661 -0.2393  0.3414  0.9821
 1224SOL    HW1 3700   0.949   0.171   2.606 -0.1644  0.0530  1.3840
 1224SOL    HW2 3701   0.823   0.252   2.630  0.4732  1.7502 -0.6767
 1225SOL     OW 3702   1.191   3.036   1.075 -0.3589 -0.1860 -0.2362
 1225SOL    HW1 3703   1.224   3.098   1.010 -0.1079 -2.4638 -2.4794
 1225SOL    HW2 3704   1.148   3.090   1.141  1.3881  2.4272 -1.0771
 1226SOL     OW 3705   0.941   4.735   1.165 -0.6640  0.2445  0.1689
 1226SOL    HW1 3706   0.886   4.669   1.206 -1.0400  0.6204  0.2784
 1226SOL    HW2 3707   0.881   4.808   1.146 -0.8722 -0.5083 -2.5118
 1227SOL     OW 3708   2.824   0.234   2.226 -0.0056 -0.1583 -0.1963
 1227SOL    HW1 3709   2.803   0.164   2.287 -1.6304 -1.1124 -1.7625
 1227SOL    HW2 3710   2.835   0.312   2.282 -1.5802 -0.9413  1.2939
 1228SOL     OW 3711   2.676   2.707   3.244 -0.6248  0.2164  0.4889
 1228SOL    HW1 3712   2.766   2.688   3.269 -0.8070 -0.7451  0.4252
 1228SOL    HW2 3713   2.622   2.665   3.312 -1.0232  1.7193  1.1637
 1229SOL     OW 3714   0.687   4.286   2.652 -0.2750  0.4458 -0.2623
 1229SOL    HW1 3715   0.631   4.230   2.599  0.8914  0.0030 -1.0780
 1229SOL    HW2 3716   0.707   4.360   2.594 -0.0007  0.5751 -0.0022
 1230SOL     OW 3717   4.642   2.175   0.066 -0.3079 -0.0329 -0.1834
 1230SOL    HW1 3718   4.623   2.149   0.156 -0.8044  1.1184  0.0640
 1230SOL    HW2 3719   4.707   2.244   0.074  0.7288 -0.8987 -0.8035
 1231SOL     OW 3720   4.468   4.575   2.252 -0.4610  0.7023 -0.0662
 1231SOL    HW1 3721   4.440   4.579   2.343  0.0373  0.1832  0.1179
 1231SOL    HW2 3722   4.546   4.631   2.248  0.0267  0.0327  0.0242
 1232SOL     OW 3723   1.901   3.946   1.850  0.2708 -0.5162 -0.1286
 1232SOL    HW1 3724   1.965   3.986   1.792 -2.1171 -1.1531 -3.5061
 1232SOL    HW2 3725   1.867   4.018   1.902  0.2099  0.7735 -1.8871
 1233SOL     OW 3726   1.324   1.393   1.340 -0.3778 -0.4651  0.0225
 1233SOL    HW1 3727   1.253   1.434   1.291 -0.9052 -0.0300  1.1014
 1233SOL    HW2 3728   1.404   1.431   1.303 -0.6755 -1.0718 -1.3072
 1234SOL     OW 3729   0.269   0.607   2.465 -0.0881  0.2841  0.4790
 1234SOL    HW1 3730   0.194   0.547   2.468  0.7553 -0.7534  1.9844
 1234SOL    HW2 3731   0.233   0.691   2.494 -1.1488  0.4122 -1.0657
 1235SOL     OW 3732   1.076   0.674   2.147  0.1667 -0.2281 -0.0810
 1235SOL    HW1 3733   1.062   0.591   2.193 -0.6726 -0.6474 -1.0544
 1235SOL    HW2 3734   1.155   0.660   2.096  1.7081  0.5873  1.9391
 1236SOL     OW 3735   0.994   0.146   3.337  0.0860 -0.7316  0.3550
 1236SOL    HW1 3736   0.977   0.239   3.354  2.2642 -0.5982  2.3747
 1236SOL    HW2 3737   0.916   0.101   3.368 -0.1878  0.3325  1.3016
 1237SOL     OW 3738   0.251   2.231   1.196 -0.6840 -0.1258 -0.4649
 1237SOL    HW1 3739   0.285   2.264   1.112 -0.1722  0.4422 -0.0384
 1237SOL    HW2 3740   0.223   2.309   1.243  2.7699  0.0962  1.5611
 1238SOL     OW 3741   3.320   3.328   1.875  0.1832  0.1556 -0.4672
 1238SOL    HW1 3742   3.362   3.402   1.920 -0.6739  0.5992 -0.3796
 1238SOL    HW2 3743   3.392   3.284   1.830  0.9154  0.2282  0.6047
 1239SOL     OW 3744   1.901   2.206   2.006  0.0337  1.0958  0.0527
 1239SOL    HW1 3745   1.843   2.263   1.955  1.9914  2.7687 -0.4420
 1239SOL    HW2 3746   1.856   2.194   2.090 -2.2613  0.0258 -1.2568
 1240SOL     OW 3747   0.745   3.901   2.361 -0.9544 -0.0790 -0.4988
 1240SOL    HW1 3748   0.730   3.906   2.455 -3.6100 -0.3193 -0.8259
 1240SOL    HW2 3749   0.786   3.816   2.347  0.6340  0.4876  0.5258
 1241SOL     OW 3750   4.134   2.966   1.907  0.3867  0.2780  0.0682
 1241SOL    HW1 3751   4.087   3.008   1.979  0.4063  1.5837 -0.6535
 1241SOL    HW2 3752   4.221   2.948   1.943  0.4715  1.1319  0.3112
 1242SOL     OW 3753   4.813   0.659   0.602 -0.4256  0.2845  0.3279
 1242SOL    HW1 3754   4.803   0.572   0.642 -0.1340  0.3611  0.5698
 1242SOL    HW2 3755   4.819   0.719   0.676  1.2979  0.3008  0.2194
 1243SOL     OW 3756   3.168   1.956   2.888 -0.0367 -0.5270  0.3640
 1243SOL    HW1 3757   3.159   1.874   2.937 -1.3296 -0.2650  0.6061
 1243SOL    HW2 3758   3.089   2.006   2.910  1.0230  1.0723  0.7271
 1244SOL     OW 3759   4.090   0.247   0.723 -0.2410 -0.2870 -0.0934
 1244SOL    HW1 3760   4.004   0.237   0.681 -1.0456  0.1962  1.3630
 1244SOL    HW2 3761   4.153   0.226   0.654 -1.5424 -2.2806 -0.7754
 1245SOL     OW 3762   2.245   2.801   0.810 -0.1673  0.5549 -0.0959
 1245SOL    HW1 3763   2.222   2.847   0.730  1.4061  0.7846 -0.4535
 1245SOL    HW2 3764   2.258   2.710   0.783 -2.0060  0.1071  0.3758
 1246SOL     OW 3765   4.880   2.063   2.720 -0.5095  0.6652 -0.5696
 1246SOL    HW1 3766   4.786   2.075   2.704 -0.7081  1.0503  0.7900
 1246SOL    HW2 3767   4.913   2.151   2.737 -0.6267  0.2285  2.4663
 1247SOL     OW 3768   3.716   3.599   3.312 -0.6719 -0.2953  0.2215
 1247SOL    HW1 3769   3.665   3.646   3.246 -0.0018 -0.5204 -0.4742
 1247SOL    HW2 3770   3.678   3.512   3.314  0.2331 -0.7511 -0.9683
 1248SOL     OW 3771   1.190   4.755   0.807 -0.4400  0.3630 -0.5902
 1248SOL    HW1 3772   1.107   4.721   0.840  0.1187 -0.3697  0.1008
 1248SOL    HW2 3773   1.169   4.794   0.722 -1.5566  0.5456 -0.2395
 1249SOL     OW 3774   2.430   1.737   0.677 -0.0785 -0.0545 -0.3039
 1249SOL    HW1 3775   2.375   1.748   0.754 -0.7198  0.5299 -0.8393
 1249SOL    HW2 3776   2.414   1.646   0.650  0.8475 -0.5627  0.7643
 1250SOL     OW 3777   4.649   0.848   2.197  0.0929  0.0448  0.3607
 1250SOL    HW1 3778   4.586   0.919   2.201 -1.0443 -0.9139  0.1217
 1250SOL    HW2 3779   4.597   0.771   2.173  1.4956 -0.5972 -0.8107
 1251SOL     OW 3780   1.628   1.197   2.267 -0.7705 -0.0899  0.3547
 1251SOL    HW1 3781   1.653   1.280   2.308 -0.1571  0.8527 -1.8061
 1251SOL    HW2 3782   1.686   1.132   2.308  2.5555  1.3948 -1.5322
 1252SOL     OW 3783   1.280   0.133   1.910 -0.0363  0.9133 -0.6683
 1252SOL    HW1 3784   1.202   0.127   1.854  1.5397 -1.5851 -2.8734
 1252SOL    HW2 3785   1.340   0.188   1.859  1.1349 -0.7314 -1.1171
 1253SOL     OW 3786   1.731   0.275   2.226  0.1365 -0.1028 -0.3168
 1253SOL    HW1 3787   1.749   0.212   2.156 -1.4032 -0.6313 -0.2755
 1253SOL    HW2 3788   1.817   0.309   2.251  0.8466 -1.0352 -1.4114
 1254SOL     OW 3789   3.872   1.157   2.112  0.2366 -0.2406 -0.2224
 1254SOL    HW1 3790   3.796   1.173   2.168  0.4649 -0.7954  0.2606
 1254SOL    HW2 3791   3.900   1.244   2.083 -1.4773 -0.0986 -1.6379
 1255SOL     OW 3792   1.289   2.797   1.932  0.4779  0.7099  0.0512
 1255SOL    HW1 3793   1.333   2.819   1.849  1.0027 -1.8177 -0.4288
 1255SOL    HW2 3794   1.351   2.741   1.978 -1.4763 -1.4636  0.1930
 1256SOL     OW 3795   3.113   2.339   3.398  0.5219  0.2836 -0.0071
 1256SOL    HW1 3796   3.085   2.312   3.485  0.6759  1.1416  0.3194
 1256SOL    HW2 3797   3.208   2.346   3.404  0.6316 -0.5941 -0.5253
 1257SOL     OW 3798   4.827   4.578   2.518  0.6844  0.9143 -0.2430
 1257SOL    HW1 3799   4.912   4.622   2.517  1.4180 -0.2732  2.1754
 1257SOL    HW2 3800   4.806   4.569   2.611 -0.4238 -1.8518 -0.6725
 1258SOL     OW 3801   1.877   1.335   0.337 -0.4469 -0.1995 -0.1510
 1258SOL    HW1 3802   1.904   1.410   0.388  0.1559 -1.3239  1.2427
 1258SOL    HW2 3803   1.819   1.371   0.269 -1.4618  1.3247  1.4496
 1259SOL     OW 3804   0.864   2.523   1.143  0.1326 -0.0070  0.2740
 1259SOL    HW1 3805   0.853   2.602   1.196 -1.3703  0.2757 -0.4166
 1259SOL    HW2 3806   0.890   2.554   1.057 -0.4550 -0.2556  0.0018
 1260SOL     OW 3807   3.565   0.417   0.823 -0.3212  0.0014 -0.1382
 1260SOL    HW1 3808   3.544   0.325   0.810  0.1738 -0.2046  0.4832
 1260SOL    HW2 3809   3.485   0.464   0.798 -0.5479 -0.5876 -0.5275
 1261SOL     OW 3810   3.783   0.498   3.270  0.6559 -0.1556 -0.2144
 1261SOL    HW1 3811   3.770   0.547   3.189  0.3007  0.2821  0.1048
 1261SOL    HW2 3812   3.698   0.502   3.314  0.1249 -2.3426 -0.8726
 1262SOL     OW 3813   0.667   3.720   1.676  0.6041  0.2215 -0.1764
 1262SOL    HW1 3814   0.598   3.653   1.686 -0.2829  1.3464  2.1388
 1262SOL    HW2 3815   0.627   3.787   1.622 -0.1884  0.8521  1.1268
 1263SOL     OW 3816   1.687   3.463   0.772  0.3888 -0.6865  0.0933
 1263SOL    HW1 3817   1.636   3.491   0.848  1.7176 -2.7349  1.8200
 1263SOL    HW2 3818   1.755   3.530   0.764  0.0169 -0.2517  0.4476
 1264SOL     OW 3819   0.563   3.572   1.421 -0.5690  0.5139 -0.3929
 1264SOL    HW1 3820   0.586   3.481   1.399  0.5711  0.5629  0.5191
 1264SOL    HW2 3821   0.514   3.566   1.502  0.9006  0.7996  0.5591
 1265SOL     OW 3822   2.455   3.312   1.639  0.5420  0.5758 -0.7567
 1265SOL    HW1 3823   2.547   3.335   1.628  0.2939  1.1525 -1.7674
 1265SOL    HW2 3824   2.451   3.266   1.723  1.4461  2.1304  0.1696
 1266SOL     OW 3825   4.304   1.479   0.775  0.1551  0.0764  0.8121
 1266SOL    HW1 3826   4.228   1.520   0.818  0.1332 -0.2361  1.0717
 1266SOL    HW2 3827   4.373   1.544   0.784 -0.4897  1.0308 -0.7946
 1267SOL     OW 3828   1.693   0.480   2.494 -0.2298  0.4098  0.4850
 1267SOL    HW1 3829   1.743   0.399   2.482 -0.5145  0.3406 -0.3308
 1267SOL    HW2 3830   1.615   0.453   2.541 -0.5225  0.1256 -0.1503
 1268SOL     OW 3831   1.402   0.744   1.338  0.0475 -0.6018  0.2743
 1268SOL    HW1 3832   1.307   0.736   1.344 -0.1132  1.2468  0.9803
 1268SOL    HW2 3833   1.416   0.799   1.260  0.4448  0.0367  0.7819
 1269SOL     OW 3834   2.694   1.357   2.615 -0.5055 -0.5295 -0.0994
 1269SOL    HW1 3835   2.641   1.278   2.606  0.1638 -1.0834  0.6858
 1269SOL    HW2 3836   2.722   1.378   2.526 -0.5572 -1.2791 -0.2967
 1270SOL     OW 3837   0.439   0.390   2.434  0.1173 -0.4299  0.6436
 1270SOL    HW1 3838   0.386   0.468   2.422  0.6896 -0.0521  0.5634
 1270SOL    HW2 3839   0.463   0.363   2.345 -1.9222 -2.0117  0.4778
 1271SOL     OW 3840   0.436   0.964   2.455  0.5552 -0.2003  0.0349
 1271SOL    HW1 3841   0.373   0.931   2.390 -0.3921  1.6217 -0.0162
 1271SOL    HW2 3842   0.520   0.960   2.409  0.6358 -3.0388  0.2383
 1272SOL     OW 3843   1.963   4.663   0.526 -0.2063 -0.1342 -0.3820
 1272SOL    HW1 3844   2.004   4.737   0.482 -0.1920 -0.2655 -0.5886
 1272SOL    HW2 3845   1.950   4.693   0.616  1.9237 -0.6922  0.1729
 1273SOL     OW 3846   1.973   0.545   1.633  0.8930  0.1492 -0.1774
 1273SOL    HW1 3847   2.035   0.476   1.608 -0.4209 -0.9393 -0.6052
 1273SOL    HW2 3848   2.023   0.604   1.688  2.0879 -1.1495  0.1895
 1274SOL     OW 3849   3.325   3.417   1.379 -0.1464 -0.3529  0.4107
 1274SOL    HW1 3850   3.321   3.347   1.445  0.9473 -1.3823 -0.5611
 1274SOL    HW2 3851   3.418   3.426   1.359 -0.4235  0.1904 -0.7179
 1275SOL     OW 3852   2.192   2.276   3.451  1.0727 -0.3321  0.0041
 1275SOL    HW1 3853   2.126   2.312   3.392  0.0879 -1.2799  0.4863
 1275SOL    HW2 3854   2.163   2.303   3.538  2.3802  0.8570  0.1125
 1276SOL     OW 3855   3.165   3.638   1.912  0.9561  0.1447  0.3317
 1276SOL    HW1 3856   3.232   3.577   1.943  1.8620  0.8763 -0.1200
 1276SOL    HW2 3857   3.092   3.627   1.973  1.7667 -0.1641  1.2676
 1277SOL     OW 3858   2.471   4.005   0.713  0.6552 -0.1084  0.2836
 1277SOL    HW1 3859   2.417   4.003   0.792  0.1232  2.4415  0.0756
 1277SOL    HW2 3860   2.488   4.098   0.699  0.3121 -0.4387 -2.8958
 1278SOL     OW 3861   0.500   4.130   1.530 -0.1369 -0.2441 -0.1943
 1278SOL    HW1 3862   0.524   4.042   1.502  0.4154 -0.2331  0.2335
 1278SOL    HW2 3863   0.563   4.152   1.599  0.1272  0.7419 -0.7316
 1279SOL     OW 3864   1.851   4.555   3.216  0.3495 -0.3583 -0.4782
 1279SOL    HW1 3865   1.834   4.484   3.278 -1.8749  0.5539  0.0501
 1279SOL    HW2 3866   1.907   4.616   3.264  0.2717 -0.5967 -0.0814
 1280SOL     OW 3867   4.040   1.616   0.690 -0.3086  0.8482  0.0515
 1280SOL    HW1 3868   4.008   1.526   0.680  1.5027  0.2953 -1.0714
 1280SOL    HW2 3869   4.046   1.628   0.785 -1.3006  0.0863  0.2371
 1281SOL     OW 3870   2.733   3.171   0.114  0.0277 -0.1968 -0.1725
 1281SOL    HW1 3871   2.667   3.237   0.088  0.8528  0.3661 -0.9147
 1281SOL    HW2 3872   2.808   3.190   0.058  0.1725 -2.0104 -0.6531
 1282SOL     OW 3873   4.518   2.388   0.905 -0.1946  0.3663 -0.4640
 1282SOL    HW1 3874   4.611   2.377   0.883  0.2461  1.0029  0.9335
 1282SOL    HW2 3875   4.491   2.303   0.939 -0.2441  0.0556 -1.2758
 1283SOL     OW 3876   1.538   1.515   1.241  0.0756  0.1688 -0.4915
 1283SOL    HW1 3877   1.511   1.550   1.156 -1.0749 -0.0490 -0.2419
 1283SOL    HW2 3878   1.558   1.593   1.294  2.8641  0.2691 -1.5458
 1284SOL     OW 3879   1.412   0.521   0.184 -0.0831 -0.4315  0.2155
 1284SOL    HW1 3880   1.427   0.511   0.090 -0.7233 -0.3577  0.1024
 1284SOL    HW2 3881   1.475   0.462   0.225  1.4450  0.8643 -0.1903
 1285SOL     OW 3882   1.951   3.258   1.865  0.3004 -0.4746 -0.5029
 1285SOL    HW1 3883   1.926   3.261   1.958  1.9535  0.6141 -0.0404
 1285SOL    HW2 3884   1.882   3.207   1.823 -0.8948 -0.3510  1.1961
 1286SOL     OW 3885   0.204   0.944   0.889 -0.3631  0.2804  0.3923
 1286SOL    HW1 3886   0.235   0.886   0.958 -1.6490  1.1105  1.7269
 1286SOL    HW2 3887   0.251   0.915   0.810 -1.1675 -2.7955  0.8945
 1287SOL     OW 3888   2.019   4.027   2.482  0.1102 -0.1092  0.3629
 1287SOL    HW1 3889   2.059   4.009   2.567  2.1304  1.4161 -0.1855
 1287SOL    HW2 3890   2.004   3.941   2.444 -0.7936 -0.8191  2.2197
 1288SOL     OW 3891   1.153   2.646   2.596  0.3841 -0.1752 -0.1334
 1288SOL    HW1 3892   1.205   2.672   2.672  0.0232  0.2761 -0.0346
 1288SOL    HW2 3893   1.066   2.629   2.632 -0.2052  1.5599 -0.6531
 1289SOL     OW 3894   3.537   3.195   1.758 -0.3177  0.1089  0.0645
 1289SOL    HW1 3895   3.625   3.227   1.779 -0.0451  0.6087 -1.6792
 1289SOL    HW2 3896   3.534   3.107   1.795  0.9904  0.0117 -0.0058
 1290SOL     OW 3897   0.487   0.568   0.963 -0.3633 -0.1196 -0.3621
 1290SOL    HW1 3898   0.471   0.655   0.998 -0.3895 -0.3173  0.1282
 1290SOL    HW2 3899   0.450   0.509   1.029 -0.6412 -0.4917 -0.8486
 1291SOL     OW 3900   1.069   3.438   1.205  0.1163 -0.5255  0.0193
 1291SOL    HW1 3901   1.143   3.481   1.164 -0.0712  0.6061  0.8013
 1291SOL    HW2 3902   1.022   3.509   1.250  0.3932 -1.6736  2.2713
 1292SOL     OW 3903   2.345   4.890   0.188 -0.0813  0.2589  0.1482
 1292SOL    HW1 3904   2.399   4.964   0.160 -0.2711 -0.1063 -1.2855
 1292SOL    HW2 3905   2.260   4.905   0.147 -0.4414 -0.2059  0.7141
 1293SOL     OW 3906   3.740   3.611   1.707 -0.5219  0.0572 -0.2970
 1293SOL    HW1 3907   3.833   3.631   1.706 -0.6002  0.4377 -1.2727
 1293SOL    HW2 3908   3.736   3.517   1.726 -0.0718  0.4702  2.3306
 1294SOL     OW 3909   3.181   3.499   1.161 -0.6733 -0.1896  0.5061
 1294SOL    HW1 3910   3.125   3.570   1.191 -2.0972 -0.6893 -0.8510
 1294SOL    HW2 3911   3.242   3.484   1.233 -1.5553  1.1326  1.5660
 1295SOL     OW 3912   4.903   1.723   3.108 -0.4769 -0.2925  0.3700
 1295SOL    HW1 3913   4.910   1.814   3.136  1.3196 -0.0954 -0.5886
 1295SOL    HW2 3914   4.813   1.698   3.129 -0.9392  1.6364  0.8313
 1296SOL     OW 3915   4.114   4.221   0.117  0.4158  0.0186 -0.1507
 1296SOL    HW1 3916   4.154   4.272   0.047  0.0360 -0.4831 -0.7407
 1296SOL    HW2 3917   4.148   4.132   0.104  1.8156  0.2620  1.4167
 1297SOL     OW 3918   4.428   1.173   2.331  0.5994 -0.3383  0.1281
 1297SOL    HW1 3919   4.398   1.085   2.353  0.1001  0.0327  0.9983
 1297SOL    HW2 3920   4.358   1.209   2.276  0.1265  0.0022  0.9350
 1298SOL     OW 3921   1.645   1.332   1.729 -1.4461 -0.3871  0.0409
 1298SOL    HW1 3922   1.652   1.324   1.634  2.0344 -0.4051  0.1681
 1298SOL    HW2 3923   1.584   1.263   1.755 -1.0640 -1.5702 -2.0177
 1299SOL     OW 3924   1.449   4.562   3.268 -0.4265 -0.5091 -0.6427
 1299SOL    HW1 3925   1.528   4.511   3.254  0.6917  0.6430  1.0459
 1299SOL    HW2 3926   1.433   4.607   3.185  1.3989  0.1603 -0.6668
 1300SOL     OW 3927   1.864   0.066   0.761 -0.1097  0.1120 -0.9421
 1300SOL    HW1 3928   1.831   0.156   0.761 -2.7027 -0.7108  0.4853
 1300SOL    HW2 3929   1.791   0.015   0.725  0.1222 -1.7169  0.9931
 1301SOL     OW 3930   2.120   0.312   3.154  0.1469  0.2427  0.2144
 1301SOL    HW1 3931   2.079   0.367   3.221  0.5809 -0.7141  1.3041
 1301SOL    HW2 3932   2.211   0.305   3.182  0.1162 -0.9584  0.0595
 1302SOL     OW 3933   3.427   0.081   1.079  0.5641 -0.4565 -0.7486
 1302SOL    HW1 3934   3.447   0.109   1.168  0.3521  0.5522 -0.9984
 1302SOL    HW2 3935   3.331   0.085   1.073  0.5710 -0.6068 -0.9879
 1303SOL     OW 3936   3.251   3.970   2.935  0.0485 -0.5173 -0.0421
 1303SOL    HW1 3937   3.296   3.934   3.011  0.9384 -1.7841 -1.1271
 1303SOL    HW2 3938   3.243   3.897   2.874 -0.8717  0.4004 -1.0831
 1304SOL     OW 3939   4.563   2.653   0.973 -0.2400  0.1570 -0.6741
 1304SOL    HW1 3940   4.520   2.665   0.889 -1.7299  0.5839  0.1010
 1304SOL    HW2 3941   4.549   2.560   0.994 -1.2460  0.3923 -0.2195
 1305SOL     OW 3942   1.476   3.791   1.946 -0.3966  0.3247  0.1690
 1305SOL    HW1 3943   1.465   3.714   1.891  0.9201 -0.7174  1.2796
 1305SOL    HW2 3944   1.512   3.858   1.888  0.7009 -0.6649 -0.3212
 1306SOL     OW 3945   1.857   1.597   1.262  0.5468 -0.6944  0.4323
 1306SOL    HW1 3946   1.902   1.649   1.329  2.1091  0.1157 -1.1508
 1306SOL    HW2 3947   1.767   1.591   1.293  1.2646 -0.6109  2.7295
 1307SOL     OW 3948   0.529   0.654   0.214  0.2347 -0.0309 -0.2370
 1307SOL    HW1 3949   0.475   0.643   0.136  1.3900 -2.5204 -0.7724
 1307SOL    HW2 3950   0.617   0.669   0.180  0.5484  0.0740  0.6064
 1308SOL     OW 3951   2.271   0.429   2.611 -0.1820 -0.1311  0.7672
 1308SOL    HW1 3952   2.257   0.352   2.665  0.8866 -0.4183  0.6544
 1308SOL    HW2 3953   2.268   0.502   2.673  1.1855 -0.4675  1.2598
 1309SOL     OW 3954   1.900   4.385   2.269  0.3907  0.2019  0.3125
 1309SOL    HW1 3955   1.828   4.345   2.317 -0.8624  0.4792 -1.2543
 1309SOL    HW2 3956   1.949   4.434   2.335 -1.0942  0.3631  1.3392
 1310SOL     OW 3957   1.022   1.257   0.493  0.6903 -0.3428 -0.0704
 1310SOL    HW1 3958   0.928   1.245   0.506  0.5525 -1.0894 -1.5454
 1310SOL    HW2 3959   1.037   1.229   0.403  2.2127  0.4751 -0.0983
 1311SOL     OW 3960   3.087   0.319   3.432 -0.4546 -0.3564 -0.0185
 1311SOL    HW1 3961   3.116   0.288   3.518 -2.0817  0.4303  0.8862
 1311SOL    HW2 3962   3.047   0.404   3.451 -2.1830 -0.8342 -1.3137
 1312SOL     OW 3963   3.250   4.829   0.157  0.5202 -0.5733  0.0456
 1312SOL    HW1 3964   3.310   4.762   0.188 -0.1200 -1.1835  0.0048
 1312SOL    HW2 3965   3.166   4.807   0.198  0.2659  0.1232 -0.0752
 1313SOL     OW 3966   1.315   4.374   3.059 -0.3129  0.0421 -0.5687
 1313SOL    HW1 3967   1.224   4.351   3.038 -0.2908 -0.3993 -0.2070
 1313SOL    HW2 3968   1.307   4.450   3.117 -0.4527  0.0456 -0.5904
 1314SOL     OW 3969   1.882   0.805   1.897 -0.0589 -0.1593  0.0675
 1314SOL    HW1 3970   1.859   0.742   1.966 -0.6159 -0.7424 -0.6377
 1314SOL    HW2 3971   1.971   0.783   1.872  0.9252  1.3171  1.9486
 1315SOL     OW 3972   2.179   4.302   1.827 -0.5914 -0.1592  0.7415
 1315SOL    HW1 3973   2.120   4.266   1.893 -0.4223  0.7533  1.4183
 1315SOL    HW2 3974   2.139   4.278   1.744 -1.4361 -0.3341  1.1840
 1316SOL     OW 3975   3.110   3.283   2.532  0.4364  0.4928  0.4950
 1316SOL    HW1 3976   3.085   3.328   2.451  2.1079  0.8520  0.1312
 1316SOL    HW2 3977   3.073   3.195   2.523  1.0839  0.3391 -0.9505
 1317SOL     OW 3978   0.876   0.442   1.006 -0.4802 -0.4810 -0.3779
 1317SOL    HW1 3979   0.860   0.525   1.051  0.2633 -0.8331  0.5743
 1317SOL    HW2 3980   0.790   0.399   1.004 -1.1228  0.7651 -1.9018
 1318SOL     OW 3981   0.696   2.143   2.924 -0.3718  0.5118 -0.4275
 1318SOL    HW1 3982   0.635   2.210   2.892 -0.2691  0.4841 -0.6850
 1318SOL    HW2 3983   0.656   2.110   3.005 -1.3213 -0.3897 -1.2395
 1319SOL     OW 3984   2.961   3.495   0.886 -0.6196 -0.8507  0.2134
 1319SOL    HW1 3985   2.939   3.576   0.839 -0.6817 -1.1099 -0.2122
 1319SOL    HW2 3986   2.951   3.517   0.978  1.8660  0.4098  0.2748
 1320SOL     OW 3987   1.677   1.994   1.573 -0.1069  0.1546  0.0703
 1320SOL    HW1 3988   1.654   2.085   1.552 -0.3800  0.2001  0.5464
 1320SOL    HW2 3989   1.767   1.999   1.606  0.1732  0.1379 -0.6765
 1321SOL     OW 3990   0.387   3.225   1.453 -0.2698 -0.4003 -0.1858
 1321SOL    HW1 3991   0.299   3.262   1.446  0.1168  0.8364  1.1104
 1321SOL    HW2 3992   0.410   3.203   1.362 -0.7996  1.9711 -0.9714
 1322SOL     OW 3993   0.149   3.711   2.339  0.2288  0.2310 -0.0087
 1322SOL    HW1 3994   0.227   3.767   2.346  0.6691 -0.3512 -0.1504
 1322SOL    HW2 3995   0.098   3.732   2.417  1.2170 -0.4024  0.8329
 1323SOL     OW 3996   4.210   2.763   2.922 -0.5101  0.2931 -0.4913
 1323SOL    HW1 3997   4.291   2.768   2.973  0.9504 -0.9992 -2.5770
 1323SOL    HW2 3998   4.188   2.670   2.921 -0.6098  0.3153 -2.0338
 1324SOL     OW 3999   1.981   2.480   0.902 -0.4876  0.0278 -0.5948
 1324SOL    HW1 4000   1.905   2.532   0.874 -1.0711 -0.8204 -0.6354
 1324SOL    HW2 4001   2.033   2.541   0.955 -1.9456  0.2511  0.6702
 1325SOL     OW 4002   1.621   4.254   0.781  0.1800 -0.2839  0.0979
 1325SOL    HW1 4003   1.563   4.306   0.836  0.2068  0.9912 -1.0469
 1325SOL    HW2 4004   1.569   4.178   0.756 -0.9808  0.7627 -0.7856
 1326SOL     OW 4005   2.085   4.235   1.595 -0.0256  0.9693 -0.3941
 1326SOL    HW1 4006   2.171   4.263   1.565  0.9594  0.4361  1.6969
 1326SOL    HW2 4007   2.056   4.170   1.530  0.7551  1.7437 -1.5494
 1327SOL     OW 4008   0.702   1.906   0.140 -0.3730 -0.0666 -0.5656
 1327SOL    HW1 4009   0.779   1.959   0.161  0.2349 -0.3972 -1.8758
 1327SOL    HW2 4010   0.638   1.970   0.108 -0.6417  0.2030  0.4832
 1328SOL     OW 4011   1.098   3.860   0.881  0.2929  0.1231 -0.3198
 1328SOL    HW1 4012   1.091   3.922   0.953  0.8715 -1.9657  1.6625
 1328SOL    HW2 4013   1.071   3.910   0.803  1.4816  3.0252  0.9835
 1329SOL     OW 4014   4.575   3.241   2.841  0.3188  0.2898  0.3869
 1329SOL    HW1 4015   4.614   3.302   2.903  0.4050  0.4668  0.1632
 1329SOL    HW2 4016   4.487   3.275   2.826 -0.9854 -1.6478  3.0128
 1330SOL     OW 4017   1.204   1.996   2.988  0.1198  0.3129  0.3346
 1330SOL    HW1 4018   1.118   2.035   2.973  0.7258  1.0411 -1.5103
 1330SOL    HW2 4019   1.264   2.049   2.936  1.8220  0.2126  2.0537
 1331SOL     OW 4020   4.467   4.559   3.035  0.2512 -0.1714  0.0525
 1331SOL    HW1 4021   4.530   4.626   3.062 -0.7754  0.8791 -0.0846
 1331SOL    HW2 4022   4.381   4.599   3.050 -0.4494 -2.0026  1.3804
 1332SOL     OW 4023   1.984   0.625   3.052  0.5146  0.4277  0.0649
 1332SOL    HW1 4024   1.903   0.607   3.100  1.9320 -1.9949  1.8008
 1332SOL    HW2 4025   2.052   0.627   3.120  1.9961  2.0429 -1.3635
 1333SOL     OW 4026   3.611   3.135   3.466 -0.0062  0.4175  0.0362
 1333SOL    HW1 4027   3.624   3.118   3.559  0.5071  1.1589  0.1053
 1333SOL    HW2 4028   3.589   3.228   3.461  0.0686  0.4053 -0.5911
 1334SOL     OW 4029   2.998   0.500   2.616  0.8007 -0.2284 -0.1979
 1334SOL    HW1 4030   3.084   0.475   2.650  1.1545  2.5040  1.1606
 1334SOL    HW2 4031   2.936   0.449   2.668  1.5157  0.5356  1.4810
 1335SOL     OW 4032   4.104   0.051   0.913 -0.1094  0.4424  0.2081
 1335SOL    HW1 4033   4.032   0.003   0.872  0.5308  0.1768 -0.6242
 1335SOL    HW2 4034   4.112   0.131   0.860  0.1157  0.5426  0.3906
 1336SOL     OW 4035   2.457   1.871   0.409  0.1749 -0.1956 -0.1244
 1336SOL    HW1 4036   2.489   1.852   0.497 -0.9918 -0.3976  0.2839
 1336SOL    HW2 4037   2.429   1.785   0.375  1.9031 -0.3655 -1.2681
 1337SOL     OW 4038   2.777   4.066   0.864 -0.0808  0.3099 -0.1542
 1337SOL    HW1 4039   2.794   4.002   0.794 -0.7974  0.4246 -0.4320
 1337SOL    HW2 4040   2.703   4.117   0.833 -0.6445  0.1310  0.8440
 1338SOL     OW 4041   2.398   0.525   0.740  0.0093 -0.0395 -0.4896
 1338SOL    HW1 4042   2.329   0.531   0.806  0.8685 -0.1470  0.4485
 1338SOL    HW2 4043   2.421   0.432   0.739 -0.2382 -0.0971 -1.2069
 1339SOL     OW 4044   2.819   1.964   2.310 -0.0447  0.9123  0.5080
 1339SOL    HW1 4045   2.757   1.905   2.266  0.0020  0.5739  0.8829
 1339SOL    HW2 4046   2.904   1.944   2.271 -0.0453  0.8086  0.5608
 1340SOL     OW 4047   3.968   1.461   0.178 -0.0873 -0.2627  0.6808
 1340SOL    HW1 4048   3.931   1.538   0.221 -0.1148  0.2891 -0.3011
 1340SOL    HW2 4049   3.938   1.468   0.087  1.2350 -0.5700  0.2056
 1341SOL     OW 4050   1.088   3.227   2.495 -0.0568  0.3954 -0.8546
 1341SOL    HW1 4051   1.171   3.264   2.464  0.4339  1.1759  1.2155
 1341SOL    HW2 4052   1.114   3.153   2.550 -0.6380  1.2475  0.6222
 1342SOL     OW 4053   0.703   1.147   3.449  0.8625 -0.3578  0.2516
 1342SOL    HW1 4054   0.687   1.183   3.362  0.5766 -0.4408  0.2691
 1342SOL    HW2 4055   0.624   1.097   3.470  0.1594  1.0905  1.2799
 1343SOL     OW 4056   4.806   0.569   1.786  0.5193  0.1482  0.9491
 1343SOL    HW1 4057   4.772   0.576   1.875  0.5064 -0.4918  0.9998
 1343SOL    HW2 4058   4.736   0.527   1.736 -0.6435  3.0444 -0.0514
 1344SOL     OW 4059   4.379   3.238   0.244  0.1395 -1.1015  0.1986
 1344SOL    HW1 4060   4.440   3.281   0.184 -1.5789  0.1799 -0.7027
 1344SOL    HW2 4061   4.407   3.269   0.331  0.8000 -0.5963 -0.1811
 1345SOL     OW 4062   2.827   4.529   2.007  0.3632  0.7938  0.4725
 1345SOL    HW1 4063   2.801   4.621   2.015  0.4602  0.6539  2.9331
 1345SOL    HW2 4064   2.784   4.485   2.079 -0.1506 -1.2648 -0.9926
 1346SOL     OW 4065   4.783   0.422   2.479 -0.3274 -0.3303 -0.4728
 1346SOL    HW1 4066   4.754   0.510   2.454 -0.7310  0.0299  1.1661
 1346SOL    HW2 4067   4.862   0.437   2.531 -2.0023 -0.6438  2.3595
 1347SOL     OW 4068   2.724   3.716   2.194  0.2526  0.2324  0.4420
 1347SOL    HW1 4069   2.694   3.628   2.170 -2.4480  1.0912  0.3171
 1347SOL    HW2 4070   2.698   3.725   2.286  1.2049  0.6506  0.6775
 1348SOL     OW 4071   2.922   1.471   3.376 -0.0139  0.3388 -0.2475
 1348SOL    HW1 4072   2.986   1.539   3.353  1.1864 -0.3909  0.7939
 1348SOL    HW2 4073   2.972   1.407   3.426 -1.0509 -1.4542 -1.3884
 1349SOL     OW 4074   3.632   4.546   3.335  0.2521 -0.2995  0.1960
 1349SOL    HW1 4075   3.664   4.503   3.415  0.5981 -0.2819  0.0710
 1349SOL    HW2 4076   3.605   4.633   3.364 -0.4465 -0.5943  0.4488
 1350SOL     OW 4077   2.513   1.614   1.517  0.8369 -0.0915 -0.0008
 1350SOL    HW1 4078   2.497   1.638   1.425  2.2683  1.6598  0.1460
 1350SOL    HW2 4079   2.456   1.673   1.567  1.2412  0.0741  0.2686
 1351SOL     OW 4080   1.949   4.504   0.172  0.5597  0.3783  0.2525
 1351SOL    HW1 4081   2.025   4.513   0.230  0.3454 -0.2574  0.6490
 1351SOL    HW2 4082   1.883   4.562   0.209  1.3130  2.0422 -0.9196
 1352SOL     OW 4083   4.244   0.557   2.070  0.2454 -0.2126 -0.1882
 1352SOL    HW1 4084   4.214   0.507   1.995 -1.0470 -0.3257  0.3740
 1352SOL    HW2 4085   4.323   0.512   2.099  2.0134  1.0421 -2.6930
 1353SOL     OW 4086   0.712   2.832   1.005 -0.4518  0.4147 -0.5245
 1353SOL    HW1 4087   0.668   2.782   0.937  0.5763  0.5488 -1.3222
 1353SOL    HW2 4088   0.690   2.787   1.087 -1.3832  0.0221 -0.9855
 1354SOL     OW 4089   2.668   1.438   0.204 -0.2956  0.1090  0.1678
 1354SOL    HW1 4090   2.710   1.509   0.251 -1.4847 -0.0695  1.5714
 1354SOL    HW2 4091   2.587   1.477   0.168  0.7446  0.3428 -2.1247
 1355SOL     OW 4092   4.168   3.161   3.061  0.3442 -0.1137  0.0779
 1355SOL    HW1 4093   4.155   3.066   3.063  2.0711 -0.3817  0.9497
 1355SOL    HW2 4094   4.119   3.193   3.137  1.0971 -0.5585  0.7829
 1356SOL     OW 4095   3.485   2.644   2.263  0.0674 -0.1747 -0.2799
 1356SOL    HW1 4096   3.521   2.657   2.175  0.7186 -0.2258 -0.0247
 1356SOL    HW2 4097   3.415   2.580   2.251  1.5586 -1.8381 -0.4404
 1357SOL     OW 4098   2.943   2.069   1.081 -0.3613 -0.0796  0.0746
 1357SOL    HW1 4099   2.960   2.162   1.072  0.4807 -0.0240  1.7506
 1357SOL    HW2 4100   2.980   2.030   1.002  2.8131  0.6499  1.0403
 1358SOL     OW 4101   1.735   1.992   0.794 -0.6136 -0.6746 -0.2925
 1358SOL    HW1 4102   1.810   1.946   0.834 -0.3958 -1.0037 -1.0650
 1358SOL    HW2 4103   1.659   1.943   0.824 -0.7666  1.0164  2.4191
 1359SOL     OW 4104   3.847   2.806   0.243 -0.4899  0.4520  0.3920
 1359SOL    HW1 4105   3.873   2.877   0.183  1.5440  0.3724  1.0903
 1359SOL    HW2 4106   3.776   2.843   0.295 -0.7543  1.3033 -0.5414
 1360SOL     OW 4107   1.404   4.144   3.188  0.1645  0.0576 -0.0252
 1360SOL    HW1 4108   1.384   4.233   3.159  2.0978  0.5134 -0.0690
 1360SOL    HW2 4109   1.410   4.094   3.107 -0.6946 -0.0756 -0.0139
 1361SOL     OW 4110   0.444   4.493   0.149 -0.4140 -0.0129  0.0328
 1361SOL    HW1 4111   0.374   4.433   0.175 -1.0052  0.7749  0.3295
 1361SOL    HW2 4112   0.524   4.451   0.178 -0.6173 -1.6000 -1.5776
 1362SOL     OW 4113   0.026   0.215   2.371  0.5241 -0.2621  0.2525
 1362SOL    HW1 4114   0.104   0.204   2.425  1.2704  1.5131 -0.3887
 1362SOL    HW2 4115  -0.017   0.293   2.406 -1.0071 -1.1884  0.5818
 1363SOL     OW 4116   2.191   0.333   2.880  0.8509  0.5480 -0.0348
 1363SOL    HW1 4117   2.165   0.330   2.972  0.9843  1.3712  0.0402
 1363SOL    HW2 4118   2.211   0.242   2.857 -0.9137  0.0563  0.2312
 1364SOL     OW 4119   2.517   0.289   1.185 -0.0740  0.3851  0.1299
 1364SOL    HW1 4120   2.535   0.382   1.168 -0.9960  0.3834 -0.9596
 1364SOL    HW2 4121   2.489   0.286   1.277  4.2224  0.5277  1.6659
 1365SOL     OW 4122   0.734   2.672   0.401  0.2545 -0.3413 -0.2315
 1365SOL    HW1 4123   0.747   2.729   0.326 -0.9144 -0.8716 -0.8576
 1365SOL    HW2 4124   0.769   2.722   0.475 -1.3104  1.4987 -0.6470
 1366SOL     OW 4125   4.023   1.390   3.180 -0.3001 -0.2213 -0.2405
 1366SOL    HW1 4126   4.088   1.347   3.124 -0.6085 -0.7774 -0.1768
 1366SOL    HW2 4127   3.996   1.467   3.130 -0.1029 -0.3635 -0.5730
 1367SOL     OW 4128   1.827   0.684   2.731 -0.3433  0.0930 -0.5552
 1367SOL    HW1 4129   1.796   0.688   2.640 -0.1666  0.3218 -0.6070
 1367SOL    HW2 4130   1.902   0.625   2.728 -0.2159  0.2554 -0.5953
 1368SOL     OW 4131   3.662   4.151   2.097  0.0731 -0.3199 -0.5062
 1368SOL    HW1 4132   3.589   4.101   2.060  0.2542 -0.2153 -1.0133
 1368SOL    HW2 4133   3.636   4.243   2.085  0.2734 -0.2834 -0.6693
 1369SOL     OW 4134   1.386   1.740   2.201 -0.8247 -0.1150  0.0455
 1369SOL    HW1 4135   1.316   1.684   2.234  0.0480 -1.8018 -0.8452
 1369SOL    HW2 4136   1.381   1.732   2.106  1.0049 -0.8530 -0.0233
 1370SOL     OW 4137   1.740   0.048   1.775  0.0446 -0.0196  0.1677
 1370SOL    HW1 4138   1.775  -0.019   1.716 -0.0735 -1.7614  1.9337
 1370SOL    HW2 4139   1.648   0.057   1.750  0.1765 -0.1890 -0.3830
 1371SOL     OW 4140   2.756   1.730   0.139  0.5153  0.1337 -0.0504
 1371SOL    HW1 4141   2.837   1.780   0.154  0.3720  0.3334  0.0668
 1371SOL    HW2 4142   2.757   1.710   0.046  0.1918  1.0397 -0.2641
 1372SOL     OW 4143   3.252   2.179   1.335 -0.3725 -0.1754 -0.0314
 1372SOL    HW1 4144   3.305   2.119   1.283 -1.2110 -0.2478 -0.8419
 1372SOL    HW2 4145   3.168   2.133   1.346 -0.6504  0.3938  0.2533
 1373SOL     OW 4146   4.310   2.063   0.071 -0.3432  0.5832 -0.0905
 1373SOL    HW1 4147   4.381   2.093   0.129  0.4315 -1.5865  0.1865
 1373SOL    HW2 4148   4.243   2.131   0.079 -0.0419  0.6730  2.9208
 1374SOL     OW 4149   2.612   4.787   0.618  0.1106 -0.3976 -0.4988
 1374SOL    HW1 4150   2.624   4.859   0.556 -3.3490  0.5640 -0.2512
 1374SOL    HW2 4151   2.517   4.780   0.629  0.4280 -3.2037  1.6427
 1375SOL     OW 4152   3.990   1.951   2.339  0.1630 -0.7140 -0.3840
 1375SOL    HW1 4153   4.034   2.018   2.391  1.1160 -1.8972  0.3842
 1375SOL    HW2 4154   3.926   1.912   2.399  0.1370 -0.9898 -0.5852
 1376SOL     OW 4155   2.578   4.637   2.933  0.4626  0.0340  0.5649
 1376SOL    HW1 4156   2.530   4.561   2.898 -0.9091  0.5003  1.3743
 1376SOL    HW2 4157   2.610   4.682   2.855 -0.2890 -0.3815 -0.0009
 1377SOL     OW 4158   0.914   3.586   1.727  0.4318 -0.0348  0.0501
 1377SOL    HW1 4159   0.825   3.620   1.738 -0.0036 -0.6303 -1.3545
 1377SOL    HW2 4160   0.966   3.662   1.701 -0.0780 -0.0066 -0.9512
 1378SOL     OW 4161   2.138   2.800   2.540  0.3045 -0.0113  0.2260
 1378SOL    HW1 4162   2.232   2.811   2.558  0.4351  2.1970 -1.3388
 1378SOL    HW2 4163   2.122   2.859   2.466 -2.2197 -0.7791  0.1021
 1379SOL     OW 4164   2.992   4.232   0.494  1.2133  0.3985 -0.3301
 1379SOL    HW1 4165   2.950   4.306   0.538  1.2488  0.7959 -0.9554
 1379SOL    HW2 4166   3.085   4.254   0.494  1.3499 -0.1374  0.3987
 1380SOL     OW 4167   1.120   1.784   2.852  0.1006 -0.1301 -0.5813
 1380SOL    HW1 4168   1.180   1.842   2.898  0.3871  0.5845 -1.7871
 1380SOL    HW2 4169   1.176   1.715   2.817  0.3382  0.7406 -2.0291
 1381SOL     OW 4170   3.892   2.078   1.660 -0.3483  1.0241 -0.2278
 1381SOL    HW1 4171   3.891   2.060   1.566 -2.0099  0.1772 -0.0833
 1381SOL    HW2 4172   3.812   2.037   1.693  2.4182 -2.9708  2.3727
 1382SOL     OW 4173   1.394   4.637   3.013 -0.1464  0.8388 -0.0687
 1382SOL    HW1 4174   1.487   4.658   3.016 -0.0649  0.6623 -0.9545
 1382SOL    HW2 4175   1.366   4.664   2.925 -0.1744 -2.1221 -1.0731
 1383SOL     OW 4176   4.274   2.371   1.620 -0.1350 -0.4389 -0.2590
 1383SOL    HW1 4177   4.360   2.410   1.639 -0.5172  0.3002  0.0038
 1383SOL    HW2 4178   4.280   2.345   1.528  0.7079 -1.3148  0.0286
 1384SOL     OW 4179   3.932   0.105   2.315 -0.2681 -0.4754  0.0324
 1384SOL    HW1 4180   3.989   0.181   2.306 -2.2515  0.8311 -3.5382
 1384SOL    HW2 4181   3.984   0.032   2.283  0.4547  0.0608 -0.0509
 1385SOL     OW 4182   2.186   0.757   0.673  0.1796  0.8044 -0.1104
 1385SOL    HW1 4183   2.150   0.674   0.643  1.2338  0.4790 -0.5256
 1385SOL    HW2 4184   2.280   0.741   0.681  0.4065  1.9706 -0.2575
 1386SOL     OW 4185   1.315   0.783   1.693  0.5618 -0.4201 -0.8556
 1386SOL    HW1 4186   1.306   0.689   1.710 -0.0236 -0.1282  0.6457
 1386SOL    HW2 4187   1.372   0.814   1.763  0.1533  0.4608 -0.9050
 1387SOL     OW 4188   1.662   1.926   2.017  0.4802  0.5144 -0.0920
 1387SOL    HW1 4189   1.668   1.852   2.077 -0.1190  1.7245  1.5380
 1387SOL    HW2 4190   1.708   1.997   2.061  2.9213  0.6310 -2.5578
 1388SOL     OW 4191   2.417   4.622   0.111 -0.0925 -0.5677  1.1456
 1388SOL    HW1 4192   2.414   4.585   0.199 -1.9871 -1.5805  0.6932
 1388SOL    HW2 4193   2.383   4.711   0.121 -1.7175 -1.1790  1.2260
 1389SOL     OW 4194   4.081   2.834   1.531  0.3446  0.2586 -0.2150
 1389SOL    HW1 4195   4.133   2.844   1.611  0.5739 -0.3656 -0.2793
 1389SOL    HW2 4196   4.044   2.745   1.538 -0.7162  0.6856 -0.1728
 1390SOL     OW 4197   0.123   2.191   0.175 -0.2827 -0.0753 -0.2370
 1390SOL    HW1 4198   0.168   2.268   0.140 -0.6099  0.5210  0.6155
 1390SOL    HW2 4199   0.061   2.226   0.239 -1.1037 -0.9818 -0.5099
 1391SOL     OW 4200   2.882   1.133   2.751  0.0711 -0.0063  0.3992
 1391SOL    HW1 4201   2.875   1.133   2.846 -0.0385  1.3339  0.4184
 1391SOL    HW2 4202   2.817   1.198   2.722  1.4124  1.0281 -0.4430
 1392SOL     OW 4203   2.476   4.442   1.164  0.0237 -0.8092  0.4366
 1392SOL    HW1 4204   2.538   4.482   1.226  1.1508 -1.5198 -0.2001
 1392SOL    HW2 4205   2.529   4.381   1.113 -1.6632 -3.5071  1.6693
 1393SOL     OW 4206   0.316   3.620   3.286 -0.2942 -0.2531  0.2317
 1393SOL    HW1 4207   0.263   3.545   3.315 -0.3439 -0.2003  0.2773
 1393SOL    HW2 4208   0.392   3.620   3.343 -0.9327  0.5250  1.1144
 1394SOL     OW 4209   2.618   4.089   0.228 -0.4251  0.3372  0.1913
 1394SOL    HW1 4210   2.612   4.099   0.133  1.8767  0.0238 -0.0471
 1394SOL    HW2 4211   2.582   4.002   0.246 -2.2260  0.9558 -0.1524
 1395SOL     OW 4212   3.236   2.948   1.566 -0.3222 -0.6959  0.3197
 1395SOL    HW1 4213   3.192   2.863   1.564 -0.9713 -0.3883  1.0364
 1395SOL    HW2 4214   3.165   3.011   1.578  0.3954 -0.3746  4.8246
 1396SOL     OW 4215   1.974   1.745   2.222  0.2817  0.1921  0.2315
 1396SOL    HW1 4216   1.930   1.823   2.257 -1.5103 -0.4384 -0.4709
 1396SOL    HW2 4217   1.954   1.676   2.284 -0.7041 -0.3463 -0.6439
 1397SOL     OW 4218   2.217   1.402   2.373 -0.2873 -0.3931 -0.0877
 1397SOL    HW1 4219   2.191   1.432   2.286  0.6855 -0.1185 -0.2958
 1397SOL    HW2 4220   2.293   1.346   2.358  0.9843  1.0421  0.7006
 1398SOL     OW 4221   4.497   3.020   0.864 -0.5692  0.5458 -0.3197
 1398SOL    HW1 4222   4.523   2.939   0.820  1.1497  0.7908  0.1695
 1398SOL    HW2 4223   4.401   3.019   0.861 -0.5536 -0.2738 -2.5318
 1399SOL     OW 4224   4.629   1.567   2.239  0.3931 -0.1472 -0.8270
 1399SOL    HW1 4225   4.704   1.513   2.264 -1.3296 -2.3065  0.0240
 1399SOL    HW2 4226   4.600   1.531   2.155 -0.7809 -0.5745 -0.2535
 1400SOL     OW 4227   0.588   3.854   3.164 -0.0924 -0.2469  0.1976
 1400SOL    HW1 4228   0.596   3.796   3.088  2.2710  2.1975 -1.6006
 1400SOL    HW2 4229   0.523   3.919   3.138 -1.6072 -1.1057  1.6120
 1401SOL     OW 4230   0.097   1.990   3.182 -0.3009  0.2344  0.2431
 1401SOL    HW1 4231   0.173   1.981   3.240  0.4997 -0.6607 -0.9005
 1401SOL    HW2 4232   0.033   2.038   3.234  1.6803  2.6270  0.6460
 1402SOL     OW 4233   4.127   4.177   0.469  0.0811  0.3637  0.8194
 1402SOL    HW1 4234   4.098   4.155   0.558  0.7422  0.3101  1.0283
 1402SOL    HW2 4235   4.110   4.271   0.461 -1.4113  0.0889  0.4407
 1403SOL     OW 4236   1.679   2.706   0.865 -0.2201 -0.1715 -0.1062
 1403SOL    HW1 4237   1.618   2.677   0.933 -0.3221 -1.5320 -0.7450
 1403SOL    HW2 4238   1.646   2.792   0.839 -0.7041 -0.0253  0.9240
 1404SOL     OW 4239   0.823   1.186   2.935  0.5622 -0.5703  0.1520
 1404SOL    HW1 4240   0.787   1.119   2.876  0.2968 -0.4200  0.1430
 1404SOL    HW2 4241   0.892   1.227   2.883  0.9914 -1.0937  0.2938
 1405SOL     OW 4242   2.281   4.594   2.717 -0.2770  0.5432  0.0470
 1405SOL    HW1 4243   2.191   4.570   2.698 -0.1947  0.8257 -0.7701
 1405SOL    HW2 4244   2.290   4.683   2.681  1.0613 -0.4675 -2.3473
 1406SOL     OW 4245   0.934   2.682   0.903 -0.2230 -0.1768 -0.4578
 1406SOL    HW1 4246   0.882   2.756   0.933  3.3410  1.6320  2.0768
 1406SOL    HW2 4247   0.959   2.704   0.813  0.9020  1.8814  0.3063
 1407SOL     OW 4248   4.763   0.906   0.274  0.1575 -0.6327  0.6980
 1407SOL    HW1 4249   4.829   0.932   0.209 -0.7474 -1.5560 -0.6224
 1407SOL    HW2 4250   4.787   0.957   0.352  2.1576 -0.5871  0.1318
 1408SOL     OW 4251   4.654   4.790   2.412 -0.6137 -0.1810 -0.2779
 1408SOL    HW1 4252   4.724   4.731   2.441  0.5648  0.8636 -0.9285
 1408SOL    HW2 4253   4.618   4.825   2.494 -0.1891 -0.5035  0.0566
 1409SOL     OW 4254   4.519   4.642   1.324  0.6115 -0.2309  0.1346
 1409SOL    HW1 4255   4.580   4.688   1.380  1.1613 -1.8607  0.9510
 1409SOL    HW2 4256   4.432   4.661   1.360  0.9571 -1.2657  1.5928
 1410SOL     OW 4257   1.607   1.213   0.485  0.3550  0.9949 -0.6158
 1410SOL    HW1 4258   1.651   1.195   0.567 -0.5792  0.2528 -0.2577
 1410SOL    HW2 4259   1.677   1.230   0.422  1.3742 -2.8907 -0.7518
 1411SOL     OW 4260   1.347   1.475   1.912  0.1171  0.3709  0.2216
 1411SOL    HW1 4261   1.352   1.500   1.820 -0.4807 -0.4054 -0.0359
 1411SOL    HW2 4262   1.254   1.456   1.926  0.2510  0.1929  0.9005
 1412SOL     OW 4263   3.778   4.023   3.384 -0.0911 -0.5680  0.0244
 1412SOL    HW1 4264   3.806   4.010   3.475  0.1755  1.1257  0.2148
 1412SOL    HW2 4265   3.839   3.970   3.332  0.8292 -0.2253  0.7271
 1413SOL     OW 4266   0.971   0.301   0.507 -0.1366 -0.6080  0.2356
 1413SOL    HW1 4267   0.937   0.266   0.590 -1.4181  0.5180  0.2147
 1413SOL    HW2 4268   1.031   0.371   0.534  1.2001 -1.7234  0.2397
 1414SOL     OW 4269   4.604   1.766   1.741 -0.4039  0.0333  0.4009
 1414SOL    HW1 4270   4.509   1.763   1.748 -0.4763  0.6938 -0.2008
 1414SOL    HW2 4271   4.633   1.811   1.821 -0.5596 -0.5570  0.7935
 1415SOL     OW 4272   3.800   3.644   2.982 -0.5249  0.0518  0.1384
 1415SOL    HW1 4273   3.769   3.607   2.899  1.0018 -0.3879 -0.2744
 1415SOL    HW2 4274   3.758   3.591   3.049  0.1637 -1.2456 -0.4226
 1416SOL     OW 4275   0.382   4.076   3.125 -0.4850  0.9842 -0.5076
 1416SOL    HW1 4276   0.314   4.139   3.104 -0.9893  0.9878  1.0211
 1416SOL    HW2 4277   0.443   4.123   3.181 -0.8562  0.1432  0.6388
 1417SOL     OW 4278   3.778   4.216   3.231 -0.6065 -0.0295 -0.0887
 1417SOL    HW1 4279   3.692   4.257   3.221 -0.9766 -0.6801  0.3610
 1417SOL    HW2 4280   3.761   4.137   3.282  0.0726 -0.8092 -1.0281
 1418SOL     OW 4281   1.151   3.668   1.425  0.1502  0.0874 -0.1867
 1418SOL    HW1 4282   1.064   3.701   1.402  1.1632  1.2402 -2.8553
 1418SOL    HW2 4283   1.172   3.606   1.355  0.8371 -1.5103  1.3684
 1419SOL     OW 4284   0.810   1.758   1.270 -0.2635  0.2161 -0.2962
 1419SOL    HW1 4285   0.841   1.774   1.359 -1.0528  0.3396 -0.0328
 1419SOL    HW2 4286   0.805   1.845   1.230 -1.6611  0.3602  0.1487
 1420SOL     OW 4287   1.886   4.452   1.922 -0.0070  0.0120  0.6321
 1420SOL    HW1 4288   1.887   4.417   2.011 -0.5431  1.9288  1.4416
 1420SOL    HW2 4289   1.890   4.375   1.866  0.9394 -1.2279  2.3015
 1421SOL     OW 4290   0.879   1.105   0.818 -0.7811 -0.1398 -0.0487
 1421SOL    HW1 4291   0.859   1.115   0.725 -0.2712 -1.1719 -0.2894
 1421SOL    HW2 4292   0.803   1.142   0.863 -0.9899  0.4556 -0.8678
 1422SOL     OW 4293   0.254   3.466   2.211  0.4337 -0.3939  0.4146
 1422SOL    HW1 4294   0.216   3.379   2.223 -0.2394 -0.3211 -0.9231
 1422SOL    HW2 4295   0.196   3.525   2.258 -1.8960 -0.1522 -2.4335
 1423SOL     OW 4296   4.721   3.053   0.044 -0.1331  0.1888  0.0059
 1423SOL    HW1 4297   4.690   3.084   0.129 -0.9806  1.5259 -0.7394
 1423SOL    HW2 4298   4.805   3.011   0.062 -0.6635 -0.2696  1.5962
 1424SOL     OW 4299   1.349   3.830   1.490 -0.1755  0.1697  0.2811
 1424SOL    HW1 4300   1.318   3.752   1.536 -1.1720  0.9069  0.8952
 1424SOL    HW2 4301   1.296   3.834   1.411 -1.1831  1.0262  0.9749
 1425SOL     OW 4302   3.565   0.858   2.443  0.0359  0.0459  0.3344
 1425SOL    HW1 4303   3.601   0.887   2.527  0.9448 -0.5157  0.1539
 1425SOL    HW2 4304   3.486   0.809   2.466  0.7122 -0.7994  0.9350
 1426SOL     OW 4305   0.017   0.883   1.109  0.6936  0.1926 -0.1979
 1426SOL    HW1 4306  -0.068   0.881   1.153 -0.2849  0.2879 -1.9765
 1426SOL    HW2 4307   0.060   0.803   1.138 -0.6172 -0.6145 -0.3764
 1427SOL     OW 4308   1.929   0.766   0.269  0.0299  0.4935  0.1328
 1427SOL    HW1 4309   1.967   0.681   0.292 -0.6124  0.5397  1.4693
 1427SOL    HW2 4310   1.863   0.746   0.202 -0.6741 -0.1818  1.0089
 1428SOL     OW 4311   3.258   3.308   0.099 -0.3973  0.2512 -0.3242
 1428SOL    HW1 4312   3.273   3.391   0.144 -0.5355 -0.2585  0.6901
 1428SOL    HW2 4313   3.246   3.333   0.007  0.9904  1.2075 -0.2850
 1429SOL     OW 4314   2.598   0.607   1.142  0.2736 -0.0405  0.6843
 1429SOL    HW1 4315   2.675   0.568   1.183  0.8545  0.7456  0.3703
 1429SOL    HW2 4316   2.633   0.682   1.093 -0.7063  0.3732  0.6083
 1430SOL     OW 4317   3.130   4.858   2.770 -0.2944  0.6258 -0.6170
 1430SOL    HW1 4318   3.199   4.873   2.705  0.6897  0.5404  0.3771
 1430SOL    HW2 4319   3.151   4.773   2.808 -2.2307 -0.4774 -1.8209
 1431SOL     OW 4320   4.851   0.318   1.967 -0.0106 -0.2378 -0.4131
 1431SOL    HW1 4321   4.842   0.305   1.872 -0.2764 -1.4594 -0.2320
 1431SOL    HW2 4322   4.811   0.241   2.006 -0.6247  0.6247  0.7318
 1432SOL     OW 4323   2.815   4.625   0.446 -0.2519  0.1197  0.1642
 1432SOL    HW1 4324   2.734   4.638   0.496 -0.3463 -1.7416  0.5506
 1432SOL    HW2 4325   2.786   4.590   0.362  0.1582 -0.9936  0.4748
 1433SOL     OW 4326   4.349   3.039   2.270  0.4579  0.1211 -0.0065
 1433SOL    HW1 4327   4.402   2.963   2.294  0.5623  0.6693  1.6211
 1433SOL    HW2 4328   4.274   3.036   2.329 -0.9115 -0.1467 -1.6850
 1434SOL     OW 4329   1.640   3.503   2.891  0.3821 -0.1994  0.0848
 1434SOL    HW1 4330   1.722   3.498   2.940  0.9633  1.2297 -0.6800
 1434SOL    HW2 4331   1.667   3.507   2.799 -0.6642 -2.4117 -0.4173
 1435SOL     OW 4332   0.584   1.428   1.090  0.2123  0.6551 -0.2820
 1435SOL    HW1 4333   0.529   1.507   1.090 -0.2851  0.3660  1.5023
 1435SOL    HW2 4334   0.522   1.357   1.107  1.1087  0.3601  2.1404
 1436SOL     OW 4335   1.696   1.233   1.469  0.4409  0.0730 -0.1743
 1436SOL    HW1 4336   1.791   1.237   1.454  0.5865 -0.9888  0.4187
 1436SOL    HW2 4337   1.659   1.230   1.381  0.8992  1.3142 -0.4383
 1437SOL     OW 4338   0.065   4.603   0.065 -0.2537  0.7215  0.1898
 1437SOL    HW1 4339   0.053   4.599   0.160 -0.0994 -1.8211  0.1792
 1437SOL    HW2 4340  -0.015   4.565   0.028  0.3533  0.1462 -0.5979
 1438SOL     OW 4341   4.284   0.590   0.308  0.5988  0.2723  0.4847
 1438SOL    HW1 4342   4.324   0.664   0.354 -0.8292  0.7323  1.0271
 1438SOL    HW2 4343   4.223   0.631   0.247  1.0475 -0.4200 -0.4489
 1439SOL     OW 4344   0.068   0.158   0.366 -0.0464 -0.0101 -0.1599
 1439SOL    HW1 4345   0.054   0.229   0.430  0.7230 -0.1499  0.1719
 1439SOL    HW2 4346   0.089   0.203   0.285  0.2547  0.1484  0.0035
 1440SOL     OW 4347   2.703   3.597   3.216  0.0428 -0.4216  0.3536
 1440SOL    HW1 4348   2.672   3.614   3.127 -0.3404 -0.0913  0.5478
 1440SOL    HW2 4349   2.665   3.667   3.269 -0.1221 -0.8852  0.8623
 1441SOL     OW 4350   2.355   2.138   0.061 -0.6323  0.2509 -0.4240
 1441SOL    HW1 4351   2.391   2.049   0.070  0.1653  0.6562  0.6793
 1441SOL    HW2 4352   2.361   2.157  -0.032 -0.2920 -0.6494 -0.5940
 1442SOL     OW 4353   0.803   3.576   2.388  0.2417  0.0498 -0.1891
 1442SOL    HW1 4354   0.717   3.540   2.369  0.6740 -1.0286 -0.1931
 1442SOL    HW2 4355   0.847   3.579   2.303  0.2057  0.6341 -0.1936
 1443SOL     OW 4356   0.441   0.846   1.082  0.1786 -0.0469 -0.1324
 1443SOL    HW1 4357   0.414   0.857   1.173 -1.5458 -2.4931 -0.2567
 1443SOL    HW2 4358   0.535   0.829   1.086  0.2678  0.6468  1.0823
 1444SOL     OW 4359   4.154   0.095   1.501 -0.0531  0.2430 -0.4481
 1444SOL    HW1 4360   4.237   0.128   1.536  0.8667 -1.5510 -0.8338
 1444SOL    HW2 4361   4.088   0.125   1.564  0.9848  0.9186  0.3579
 1445SOL     OW 4362   4.002   3.232   3.258 -0.4554  0.0513  0.1485
 1445SOL    HW1 4363   3.927   3.174   3.244  0.3107 -0.8614 -0.2505
 1445SOL    HW2 4364   4.021   3.225   3.352 -0.5049 -0.1531  0.1427
 1446SOL     OW 4365   2.781   0.912   2.281 -0.1959  0.2523 -0.1629
 1446SOL    HW1 4366   2.706   0.971   2.280 -0.1376  0.3182 -0.6566
 1446SOL    HW2 4367   2.826   0.932   2.363 -2.8570 -2.5075  2.2565
 1447SOL     OW 4368   3.319   3.940   2.470 -0.1377 -0.4871  0.6209
 1447SOL    HW1 4369   3.397   3.913   2.422 -0.2876  2.2981 -1.4225
 1447SOL    HW2 4370   3.289   3.861   2.514  2.2395 -2.2830 -0.7805
 1448SOL     OW 4371   4.275   0.572   2.837  0.4483  0.1483 -0.4166
 1448SOL    HW1 4372   4.332   0.518   2.783 -1.6620 -1.9183 -0.7380
 1448SOL    HW2 4373   4.283   0.535   2.925 -0.9129 -0.7246 -0.6159
 1449SOL     OW 4374   0.762   1.186   0.544 -1.0055  0.4210 -0.9875
 1449SOL    HW1 4375   0.778   1.095   0.519  1.2478  0.1578  1.0196
 1449SOL    HW2 4376   0.667   1.197   0.537 -1.3114 -1.9982 -1.5152
 1450SOL     OW 4377   4.438   1.795   0.344 -0.0858 -0.2833 -0.1434
 1450SOL    HW1 4378   4.420   1.768   0.253  0.3123 -1.7505  0.1744
 1450SOL    HW2 4379   4.490   1.722   0.379  1.0363  0.9379  0.8229
 1451SOL     OW 4380   3.905   1.922   0.311 -0.5383  0.3308 -0.3988
 1451SOL    HW1 4381   3.898   1.923   0.216  0.8144  2.7814 -0.5580
 1451SOL    HW2 4382   3.994   1.891   0.329 -0.1476  1.5940 -0.0539
 1452SOL     OW 4383   1.237   1.167   1.476 -0.0159 -0.3315 -0.2390
 1452SOL    HW1 4384   1.265   1.250   1.437 -0.4213 -0.4531 -0.8061
 1452SOL    HW2 4385   1.271   1.169   1.566 -0.1536  0.5108 -0.2023
 1453SOL     OW 4386   2.960   1.559   0.798  0.0086 -0.2880 -0.0073
 1453SOL    HW1 4387   2.960   1.479   0.850 -1.9992 -1.1907 -1.2639
 1453SOL    HW2 4388   2.873   1.597   0.812 -0.5088 -0.4302 -2.4245
 1454SOL     OW 4389   2.272   3.052   2.396 -0.1115 -0.1268  0.0495
 1454SOL    HW1 4390   2.325   3.017   2.468  1.6427  0.6886 -0.7854
 1454SOL    HW2 4391   2.335   3.092   2.337 -1.2237 -2.7416 -3.1789
 1455SOL     OW 4392   4.680   2.097   3.040 -0.3111 -0.3302  0.3555
 1455SOL    HW1 4393   4.738   2.091   3.116 -0.3351  0.6718  0.4681
 1455SOL    HW2 4394   4.697   2.017   2.990  3.5287  1.2514 -1.3075
 1456SOL     OW 4395   2.119   0.670   1.888  0.0426 -0.1732  0.1119
 1456SOL    HW1 4396   2.182   0.742   1.889  0.5538 -0.6063 -0.2007
 1456SOL    HW2 4397   2.167   0.595   1.923 -0.3597 -0.4643  0.0540
 1457SOL     OW 4398   1.168   1.087   3.014  0.4751 -0.0341  0.0731
 1457SOL    HW1 4399   1.161   1.181   2.994  1.5995 -0.0798 -0.6462
 1457SOL    HW2 4400   1.116   1.044   2.947  0.8130  0.0283 -0.2324
 1458SOL     OW 4401   1.734   1.020   3.010  0.2309 -0.2205 -0.0815
 1458SOL    HW1 4402   1.785   1.030   3.091  0.8758  2.6871 -0.7296
 1458SOL    HW2 4403   1.669   1.089   3.015 -1.5733 -1.7926 -0.8215
 1459SOL     OW 4404   4.182   1.664   3.084 -0.1802 -0.1042 -0.0769
 1459SOL    HW1 4405   4.183   1.664   3.180 -0.3908  1.3607 -0.0560
 1459SOL    HW2 4406   4.247   1.730   3.060  0.0237 -0.6180 -0.9536
 1460SOL     OW 4407   0.978   1.219   2.160 -0.1779  0.6196 -0.4162
 1460SOL    HW1 4408   0.990   1.124   2.170  3.4974  0.9658 -0.1900
 1460SOL    HW2 4409   0.923   1.227   2.082 -0.0952 -1.7199 -0.8003
 1461SOL     OW 4410   2.692   1.969   3.394 -0.6773  0.2768 -0.3554
 1461SOL    HW1 4411   2.662   2.039   3.452 -0.8193  0.7838 -1.0331
 1461SOL    HW2 4412   2.735   1.907   3.453 -0.5955  0.9005  0.2641
 1462SOL     OW 4413   0.682   3.315   2.891 -0.1200 -0.0385 -0.6393
 1462SOL    HW1 4414   0.738   3.388   2.863 -1.4604  0.8029 -1.1993
 1462SOL    HW2 4415   0.593   3.346   2.878 -0.7412 -1.3367  0.2969
 1463SOL     OW 4416   4.789   3.810   0.896  0.6740  0.7643  0.0196
 1463SOL    HW1 4417   4.710   3.766   0.928 -0.0491  1.9629 -0.0767
 1463SOL    HW2 4418   4.806   3.770   0.811  0.2200  0.4370  0.0796
 1464SOL     OW 4419   4.852   3.067   0.593  0.6114  0.1178 -0.5459
 1464SOL    HW1 4420   4.774   3.102   0.636 -0.1064 -1.8880 -0.0911
 1464SOL    HW2 4421   4.822   2.988   0.549  2.7162 -2.0113  1.5182
 1465SOL     OW 4422   4.673   3.607   0.276 -0.3307 -0.1325 -0.3198
 1465SOL    HW1 4423   4.587   3.596   0.316  0.1648  2.7249  1.8800
 1465SOL    HW2 4424   4.661   3.678   0.214 -0.0056 -1.3450 -1.8340
 1466SOL     OW 4425   2.244   3.156   0.583 -0.4386  0.8298 -0.1219
 1466SOL    HW1 4426   2.275   3.149   0.493 -2.7697  3.3030 -1.2530
 1466SOL    HW2 4427   2.201   3.073   0.601  2.0768 -0.6281 -0.3300
 1467SOL     OW 4428   4.863   0.182   3.036 -0.1203  0.4646 -0.1256
 1467SOL    HW1 4429   4.943   0.132   3.020 -1.1909 -1.4997  0.3341
 1467SOL    HW2 4430   4.837   0.158   3.125 -1.9100  0.0173 -0.7211
 1468SOL     OW 4431   3.980   3.242   0.366 -0.2372  0.2071 -0.4890
 1468SOL    HW1 4432   3.915   3.197   0.312 -1.3848  0.9644  0.2025
 1468SOL    HW2 4433   4.046   3.271   0.304 -0.3807 -0.8730 -1.1715
 1469SOL     OW 4434   0.222   4.877   0.791  0.0681  0.4398 -0.1258
 1469SOL    HW1 4435   0.175   4.863   0.709  0.0043  1.9932 -0.3946
 1469SOL    HW2 4436   0.309   4.841   0.775  0.2899  1.3518 -1.1636
 1470SOL     OW 4437   2.828   1.879   3.166  0.3729  0.1134  0.1752
 1470SOL    HW1 4438   2.772   1.912   3.236  0.9457 -0.3546  0.8679
 1470SOL    HW2 4439   2.793   1.919   3.086 -1.0612 -0.3264  0.5650
 1471SOL     OW 4440   4.497   1.084   2.779 -0.2327  0.1079 -0.5337
 1471SOL    HW1 4441   4.418   1.057   2.826  0.4228 -0.9411 -0.0208
 1471SOL    HW2 4442   4.549   1.131   2.844 -1.5154  3.1320 -1.4845
 1472SOL     OW 4443   1.305   0.624   0.645 -0.0436  0.4702  0.0072
 1472SOL    HW1 4444   1.238   0.651   0.582 -0.6103 -0.9471 -0.0244
 1472SOL    HW2 4445   1.312   0.699   0.705 -0.2197  1.4264 -1.1229
 1473SOL     OW 4446   1.825   1.943   3.093 -0.0502  0.0654  0.3679
 1473SOL    HW1 4447   1.870   1.885   3.032 -1.5195  1.5090 -2.2684
 1473SOL    HW2 4448   1.855   2.031   3.070 -1.3468  0.7411  1.0998
 1474SOL     OW 4449   4.441   2.824   3.082 -0.0838 -0.4270 -0.5109
 1474SOL    HW1 4450   4.504   2.841   3.152 -2.1991 -1.9136  1.9198
 1474SOL    HW2 4451   4.476   2.872   3.006  3.4168 -0.4392  0.9173
 1475SOL     OW 4452   4.781   0.013   0.563 -0.4859 -0.6847  0.6029
 1475SOL    HW1 4453   4.690   0.022   0.592 -0.7461 -1.6180  0.1285
 1475SOL    HW2 4454   4.832   0.021   0.644 -1.0014 -0.3147  0.8969
 1476SOL     OW 4455   2.620   3.176   2.606 -0.0535  0.0566  0.5927
 1476SOL    HW1 4456   2.607   3.090   2.566 -0.2260  0.0115  0.7456
 1476SOL    HW2 4457   2.702   3.167   2.655  0.4810  0.2894 -0.2241
 1477SOL     OW 4458   1.577   3.153   1.417 -0.2706  0.1377  0.4171
 1477SOL    HW1 4459   1.666   3.123   1.397 -0.4094  0.8548 -1.4657
 1477SOL    HW2 4460   1.585   3.202   1.499  0.8517 -0.7045  0.8321
 1478SOL     OW 4461   0.292   4.036   0.082  0.1922 -0.2620  0.2968
 1478SOL    HW1 4462   0.361   4.001   0.025  0.7073  3.0143 -1.3060
 1478SOL    HW2 4463   0.300   3.985   0.163  1.9024 -2.5881 -1.2097
 1479SOL     OW 4464   4.332   0.673   1.010 -0.3173 -0.1704 -0.4582
 1479SOL    HW1 4465   4.281   0.715   0.941 -0.6608 -0.3097 -0.2862
 1479SOL    HW2 4466   4.308   0.580   1.006 -0.1480 -0.2224 -0.3186
 1480SOL     OW 4467   2.691   0.139   0.012 -0.1614  0.2907 -0.6079
 1480SOL    HW1 4468   2.657   0.102  -0.069 -2.1429  0.5214  0.0620
 1480SOL    HW2 4469   2.614   0.172   0.058  0.6668 -1.2125  2.1009
 1481SOL     OW 4470   0.177   3.197   0.296 -0.0357  0.2275  0.4965
 1481SOL    HW1 4471   0.233   3.274   0.289  1.0260 -0.5808 -0.1740
 1481SOL    HW2 4472   0.198   3.159   0.381  1.0797 -0.5437 -0.1074
 1482SOL     OW 4473   1.667   1.025   1.608  0.0101  0.3855  0.3669
 1482SOL    HW1 4474   1.671   0.952   1.546 -0.5363  0.8199 -0.1893
 1482SOL    HW2 4475   1.669   1.103   1.553 -0.7476  0.7788  0.8768
 1483SOL     OW 4476   4.147   4.761   1.680  0.2077 -0.3428  0.3607
 1483SOL    HW1 4477   4.149   4.672   1.714 -0.1636 -0.8367 -0.8272
 1483SOL    HW2 4478   4.110   4.814   1.751 -0.0131 -1.2170  0.9086
 1484SOL     OW 4479   0.973   3.146   0.924  0.2681  0.7321 -0.5978
 1484SOL    HW1 4480   0.917   3.156   1.001 -0.5682 -0.4173 -1.0284
 1484SOL    HW2 4481   1.012   3.233   0.912  0.2439  0.9969  0.9693
 1485SOL     OW 4482   4.103   3.837   0.528 -0.0556 -0.0741 -0.5287
 1485SOL    HW1 4483   4.076   3.889   0.453 -0.1785 -1.1763 -1.2694
 1485SOL    HW2 4484   4.112   3.900   0.599  0.3418  1.0302 -1.5352
 1486SOL     OW 4485   0.729   2.762   3.332  0.2418 -0.7115  0.2294
 1486SOL    HW1 4486   0.693   2.849   3.346  3.2497  0.3498  2.4693
 1486SOL    HW2 4487   0.676   2.704   3.387 -0.1245  0.2003  0.8569
 1487SOL     OW 4488   4.058   2.732   0.393  0.0087 -0.2429 -0.2593
 1487SOL    HW1 4489   3.989   2.739   0.327 -0.8307 -1.3348  0.4569
 1487SOL    HW2 4490   4.045   2.809   0.449  2.1681  2.0153 -2.5600
 1488SOL     OW 4491   2.687   0.634   2.120 -0.4029 -0.4934 -0.0958
 1488SOL    HW1 4492   2.767   0.625   2.172 -0.2467 -0.6882 -0.3643
 1488SOL    HW2 4493   2.630   0.688   2.173 -0.6142 -1.4756  0.7198
 1489SOL     OW 4494   0.319   0.973   0.602 -0.0466  0.1308  0.0169
 1489SOL    HW1 4495   0.286   1.042   0.543  0.3240  0.4563  0.1887
 1489SOL    HW2 4496   0.290   0.891   0.561  0.5080  0.3388 -0.8102
 1490SOL     OW 4497   0.820   1.821   0.938 -0.7724 -0.1352 -0.1089
 1490SOL    HW1 4498   0.822   1.892   1.001 -1.0893 -1.8285  1.8965
 1490SOL    HW2 4499   0.903   1.775   0.951 -0.6775 -0.3120 -1.2108
 1491SOL     OW 4500   2.224   3.584   3.274  0.2363 -0.3044  0.1864
 1491SOL    HW1 4501   2.294   3.593   3.339  0.2171  0.5129  0.1017
 1491SOL    HW2 4502   2.195   3.673   3.257  1.9046 -0.1943 -2.7708
 1492SOL     OW 4503   4.614   0.004   1.134 -0.0273 -0.3277 -0.3213
 1492SOL    HW1 4504   4.657   0.086   1.109 -1.2596  0.0789 -1.1912
 1492SOL    HW2 4505   4.658  -0.023   1.214  2.3490 -0.3213 -1.5413
 1493SOL     OW 4506   3.447   4.007   1.502 -0.4180  0.2217  0.2296
 1493SOL    HW1 4507   3.371   4.011   1.560 -1.2313 -0.4245 -0.7601
 1493SOL    HW2 4508   3.417   4.049   1.421 -0.2337 -1.3621 -0.7029
 1494SOL     OW 4509   0.159   2.452   2.934 -0.0454  0.3787  0.4877
 1494SOL    HW1 4510   0.097   2.427   3.002 -2.3596  1.8095 -0.9798
 1494SOL    HW2 4511   0.207   2.526   2.971  0.2403 -0.2096  1.3251
 1495SOL     OW 4512   3.181   4.039   1.353 -0.1052  0.3347 -0.4406
 1495SOL    HW1 4513   3.262   4.046   1.303  0.5810 -1.0565  0.4300
 1495SOL    HW2 4514   3.140   3.958   1.324  0.3257 -0.5254  1.2264
 1496SOL     OW 4515   3.948   0.440   2.896 -0.0954 -0.1421  0.0019
 1496SOL    HW1 4516   3.996   0.359   2.881 -1.3355 -1.0405  0.7299
 1496SOL    HW2 4517   3.922   0.470   2.808  1.1112 -0.0251 -0.3402
 1497SOL     OW 4518   2.602   3.793   3.352  0.0180  0.0715  0.1788
 1497SOL    HW1 4519   2.609   3.877   3.308 -0.3270  0.0943  0.1661
 1497SOL    HW2 4520   2.518   3.796   3.397 -0.0730 -0.3303  0.0390
 1498SOL     OW 4521   2.495   1.255   3.366  0.2479  0.1893 -0.6066
 1498SOL    HW1 4522   2.535   1.280   3.449 -1.7789 -0.2090  0.5453
 1498SOL    HW2 4523   2.520   1.325   3.306  3.9016 -0.7720 -0.4376
 1499SOL     OW 4524   3.353   3.588   0.644 -0.4978 -0.5171  0.0857
 1499SOL    HW1 4525   3.383   3.674   0.676 -2.0022 -0.1944  0.7396
 1499SOL    HW2 4526   3.406   3.572   0.566  1.7099 -0.2467  1.4056
 1500SOL     OW 4527   2.120   3.569   0.333  0.5571 -0.2417  0.1147
 1500SOL    HW1 4528   2.116   3.521   0.416  2.2050  0.7048  0.8076
 1500SOL    HW2 4529   2.050   3.633   0.339  0.4688 -0.3808  0.6477
 1501SOL     OW 4530   1.973   1.813   2.802 -0.4286 -0.4256  0.3857
 1501SOL    HW1 4531   1.895   1.758   2.785 -0.8362 -0.0625  1.0392
 1501SOL    HW2 4532   2.042   1.750   2.820 -1.0274 -0.7443  1.6971
 1502SOL     OW 4533   1.189   0.899   3.239  0.0050  0.6637  0.2896
 1502SOL    HW1 4534   1.185   0.970   3.176 -0.3720  0.1628 -0.2687
 1502SOL    HW2 4535   1.151   0.824   3.193 -1.2954  0.5526  1.4769
 1503SOL     OW 4536   3.700   1.429   1.833  0.1871 -0.3850  0.0872
 1503SOL    HW1 4537   3.632   1.406   1.896  0.4600 -0.4964  0.3461
 1503SOL    HW2 4538   3.659   1.416   1.748 -0.5080  0.7392  0.2295
 1504SOL     OW 4539   2.445   1.636   1.261  0.3777  0.1486  0.7015
 1504SOL    HW1 4540   2.400   1.556   1.235 -1.8279  1.4928  0.0969
 1504SOL    HW2 4541   2.500   1.658   1.186  0.6893 -0.5764  0.7122
 1505SOL     OW 4542   1.595   3.722   3.226 -0.5688  0.2945  0.2242
 1505SOL    HW1 4543   1.662   3.687   3.166  0.4552  1.5893  0.5622
 1505SOL    HW2 4544   1.534   3.768   3.169 -1.2168 -0.9131 -0.0912
 1506SOL     OW 4545   4.551   3.523   1.784 -0.0225  0.0276  0.0704
 1506SOL    HW1 4546   4.642   3.503   1.762  0.4556  2.0724  0.0416
 1506SOL    HW2 4547   4.545   3.502   1.877  0.5972  0.2627  0.1722
 1507SOL     OW 4548   3.500   3.632   0.938  0.0129 -0.9782 -0.1292
 1507SOL    HW1 4549   3.589   3.598   0.939 -0.2931 -1.7873 -0.0510
 1507SOL    HW2 4550   3.445   3.557   0.917 -0.4712 -0.0432 -2.5844
 1508SOL     OW 4551   1.299   4.218   0.731 -0.5981  0.3269 -0.1887
 1508SOL    HW1 4552   1.352   4.295   0.751  0.1894 -0.2345 -0.0157
 1508SOL    HW2 4553   1.211   4.239   0.762 -0.0368  0.5538  1.3520
 1509SOL     OW 4554   1.372   3.679   2.417 -0.2696 -0.1602  0.1270
 1509SOL    HW1 4555   1.461   3.710   2.400 -0.1543 -0.8489 -0.5876
 1509SOL    HW2 4556   1.318   3.725   2.352 -0.3913  0.0081  0.3454
 1510SOL     OW 4557   3.458   1.432   0.657  0.1461  0.3101 -0.5039
 1510SOL    HW1 4558   3.403   1.354   0.650 -0.9028  1.0327 -0.5572
 1510SOL    HW2 4559   3.455   1.471   0.570 -2.0831  2.1737  0.3088
 1511SOL     OW 4560   3.417   4.128   1.214  0.2644 -0.0977 -0.1245
 1511SOL    HW1 4561   3.397   4.171   1.131 -0.8629 -0.6893 -0.1769
 1511SOL    HW2 4562   3.489   4.068   1.193  0.5658  0.3738 -0.4680
 1512SOL     OW 4563   3.984   2.289   0.773  0.2838 -0.3457  0.1126
 1512SOL    HW1 4564   4.080   2.287   0.775  0.3248 -1.8407 -1.4095
 1512SOL    HW2 4565   3.964   2.356   0.708  0.3031 -0.4375  0.0124
 1513SOL     OW 4566   4.684   3.894   3.435 -0.2926  0.6681  0.4206
 1513SOL    HW1 4567   4.639   3.976   3.457 -0.2913  0.4700  1.1814
 1513SOL    HW2 4568   4.763   3.895   3.487 -0.3771  0.0979  0.5677
 1514SOL     OW 4569   3.043   4.157   2.627 -0.0273 -0.1088 -0.2216
 1514SOL    HW1 4570   3.079   4.205   2.553  0.7562 -0.5643 -0.1451
 1514SOL    HW2 4571   3.084   4.198   2.704 -1.1944  0.6800  0.0143
 1515SOL     OW 4572   4.691   3.791   0.065 -0.7672  0.0430  0.3232
 1515SOL    HW1 4573   4.652   3.847  -0.002  0.8723 -0.7202 -1.3770
 1515SOL    HW2 4574   4.765   3.842   0.099  0.6220 -0.9142 -1.1039
 1516SOL     OW 4575   3.387   1.738   0.041  0.3576 -0.2117  0.5925
 1516SOL    HW1 4576   3.415   1.785  -0.037  0.6379 -0.3833  0.5902
 1516SOL    HW2 4577   3.450   1.763   0.108  1.1446 -1.4087  0.3215
 1517SOL     OW 4578   4.790   1.980   0.631 -0.0080 -0.6744  0.4613
 1517SOL    HW1 4579   4.848   1.927   0.685  1.3743  0.2523 -0.0756
 1517SOL    HW2 4580   4.766   1.922   0.558  0.1443 -1.1023  0.7506
 1518SOL     OW 4581   1.110   2.675   1.646  0.2913 -0.4177  0.7276
 1518SOL    HW1 4582   1.016   2.664   1.639  0.4784 -2.8879  1.2557
 1518SOL    HW2 4583   1.145   2.636   1.566  0.8636  1.9257 -0.2598
 1519SOL     OW 4584   2.288   0.726   0.366 -0.5202 -0.8732  0.3609
 1519SOL    HW1 4585   2.231   0.804   0.367 -2.6484 -2.3367 -0.1314
 1519SOL    HW2 4586   2.376   0.762   0.358 -1.4401  1.4887 -0.2816
 1520SOL     OW 4587   0.677   4.755   1.753  0.9421 -0.2090  0.6523
 1520SOL    HW1 4588   0.712   4.710   1.830  1.8803 -0.1178  0.2933
 1520SOL    HW2 4589   0.601   4.703   1.728  0.0396  0.3073  2.2041
 1521SOL     OW 4590   1.230   3.878   2.820  0.4208 -0.2986 -0.7355
 1521SOL    HW1 4591   1.204   3.886   2.912  3.1640  0.9163  0.0298
 1521SOL    HW2 4592   1.218   3.785   2.800 -0.6257 -0.5060  0.7108
 1522SOL     OW 4593   2.927   2.148   3.305 -0.0012 -0.5942 -0.2435
 1522SOL    HW1 4594   2.881   2.134   3.388 -0.4446 -1.1291 -0.5754
 1522SOL    HW2 4595   3.001   2.205   3.328 -1.9713  2.1046 -0.0374
 1523SOL     OW 4596   0.670   0.085   2.354  0.5285  0.4830 -0.4574
 1523SOL    HW1 4597   0.758   0.122   2.343 -0.2536  2.0611 -1.9752
 1523SOL    HW2 4598   0.612   0.161   2.345 -1.0672 -0.8142 -1.4504
 1524SOL     OW 4599   2.391   1.687   3.023 -0.4148  0.1232  1.2501
 1524SOL    HW1 4600   2.482   1.694   2.994 -0.2829  1.3739  1.9286
 1524SOL    HW2 4601   2.393   1.715   3.114 -1.7144  1.6414  0.8400
 1525SOL     OW 4602   1.434   4.766   0.212 -0.3898 -0.2373 -0.2593
 1525SOL    HW1 4603   1.392   4.848   0.237  0.8071  0.7852 -1.4523
 1525SOL    HW2 4604   1.446   4.719   0.294 -2.8694 -0.1464  0.2524
 1526SOL     OW 4605   1.655   4.233   2.399  0.2922 -0.1343  0.3808
 1526SOL    HW1 4606   1.575   4.181   2.397 -1.3231  2.2023  0.2661
 1526SOL    HW2 4607   1.708   4.193   2.469 -2.3172  0.0133  2.6193
 1527SOL     OW 4608   2.716   0.339   0.369 -0.2173 -0.3487 -0.6428
 1527SOL    HW1 4609   2.653   0.394   0.416 -1.4149 -1.0577 -1.3718
 1527SOL    HW2 4610   2.767   0.401   0.316  0.9390  0.4271  1.2632
 1528SOL     OW 4611   2.297   3.862   2.639 -0.3412 -0.1014 -0.1171
 1528SOL    HW1 4612   2.323   3.819   2.721 -1.2614  1.4826  1.0587
 1528SOL    HW2 4613   2.202   3.853   2.636 -0.2089 -1.3455 -1.7577
 1529SOL     OW 4614   1.015   4.649   2.716  0.0716  0.1549 -0.1530
 1529SOL    HW1 4615   1.000   4.558   2.745  1.4182  0.4686  1.7302
 1529SOL    HW2 4616   1.106   4.651   2.689 -0.0329  0.8866 -0.4728
 1530SOL     OW 4617   4.465   1.629   2.468 -0.5273 -0.2631 -0.3439
 1530SOL    HW1 4618   4.520   1.610   2.392 -0.8481  1.7244 -1.1520
 1530SOL    HW2 4619   4.378   1.600   2.442  0.0370 -3.3760  0.9214
 1531SOL     OW 4620   0.148   3.786   0.949  0.5406  0.9384 -0.1689
 1531SOL    HW1 4621   0.163   3.703   0.995 -1.2005  0.5860 -0.1613
 1531SOL    HW2 4622   0.053   3.792   0.943  0.6453  2.8922 -0.2804
 1532SOL     OW 4623   2.011   4.157   0.707 -0.4988 -0.0659  0.0142
 1532SOL    HW1 4624   1.920   4.182   0.690 -0.5502 -1.0238 -1.3345
 1532SOL    HW2 4625   2.045   4.133   0.621  0.4387 -1.5933  0.7650
 1533SOL     OW 4626   0.464   3.351   2.517 -0.3256 -0.0956  0.4055
 1533SOL    HW1 4627   0.534   3.351   2.451 -0.2003  0.8644  0.5204
 1533SOL    HW2 4628   0.399   3.291   2.482 -0.3489  0.5440 -0.7107
 1534SOL     OW 4629   0.279   4.615   0.627  0.2213  0.3250 -0.3212
 1534SOL    HW1 4630   0.204   4.674   0.618 -0.6073 -0.3439  1.6198
 1534SOL    HW2 4631   0.253   4.553   0.695  1.4383 -1.7021 -1.5897
 1535SOL     OW 4632   4.365   1.455   1.192 -0.1667 -0.1660 -0.8069
 1535SOL    HW1 4633   4.409   1.423   1.113 -0.1146 -0.2911 -0.7276
 1535SOL    HW2 4634   4.361   1.379   1.249  1.1011  0.2671 -0.0994
 1536SOL     OW 4635   2.868   0.130   0.217  0.3133 -0.2977  0.0258
 1536SOL    HW1 4636   2.840   0.214   0.253  1.4297  0.2370 -0.2835
 1536SOL    HW2 4637   2.813   0.116   0.140  0.2507  0.2448 -0.0271
 1537SOL     OW 4638   0.670   2.102   1.592  0.0881  0.0113 -0.2513
 1537SOL    HW1 4639   0.746   2.145   1.553  0.8323 -0.2625  0.8436
 1537SOL    HW2 4640   0.699   2.078   1.680 -0.6482 -1.8165 -0.4735
 1538SOL     OW 4641   2.224   4.702   2.053  0.2277 -0.2943  0.5969
 1538SOL    HW1 4642   2.271   4.620   2.063  1.5475  0.2095 -1.0172
 1538SOL    HW2 4643   2.196   4.702   1.962  0.3704  1.0883  0.5361
 1539SOL     OW 4644   3.389   4.573   0.153 -0.2005  0.5165 -0.1551
 1539SOL    HW1 4645   3.394   4.517   0.075 -1.0317 -1.2015  0.9793
 1539SOL    HW2 4646   3.425   4.520   0.224 -1.7512  1.0872  1.1097
 1540SOL     OW 4647   0.659   0.323   2.600  0.4913 -0.5413  0.2756
 1540SOL    HW1 4648   0.693   0.395   2.653 -0.8543  0.1666  0.2375
 1540SOL    HW2 4649   0.573   0.354   2.570  0.0058 -2.0518  0.0040
 1541SOL     OW 4650   1.088   2.043   1.792  0.1343 -0.3299  0.0132
 1541SOL    HW1 4651   1.094   2.087   1.876  1.6521 -2.0817  0.8925
 1541SOL    HW2 4652   1.147   1.968   1.799  0.7940 -0.2069 -2.8300
 1542SOL     OW 4653   2.375   4.347   2.454  0.0917  0.0622 -0.3470
 1542SOL    HW1 4654   2.343   4.416   2.511 -0.1544 -0.4943  0.1962
 1542SOL    HW2 4655   2.391   4.273   2.512  1.6862  0.0904 -0.6934
 1543SOL     OW 4656   3.305   4.001   0.497  0.0042  0.0305 -0.5190
 1543SOL    HW1 4657   3.265   3.932   0.445 -1.2183 -1.1786  1.8729
 1543SOL    HW2 4658   3.335   4.065   0.433 -3.1548 -0.4050 -2.6475
 1544SOL     OW 4659   0.791   3.021   1.517  0.1447  0.0010 -0.5225
 1544SOL    HW1 4660   0.768   2.991   1.605  1.3114 -0.0268 -0.2130
 1544SOL    HW2 4661   0.886   3.011   1.512  0.1509  0.4557 -1.6223
 1545SOL     OW 4662   3.540   3.873   3.354 -0.0263 -0.1167 -0.4724
 1545SOL    HW1 4663   3.505   3.954   3.391 -0.2407 -0.1813 -0.5337
 1545SOL    HW2 4664   3.627   3.898   3.322  0.3484 -0.1699  0.4765
 1546SOL     OW 4665   0.061   3.773   1.306 -0.1524  0.7864  0.4771
 1546SOL    HW1 4666  -0.014   3.742   1.256 -0.4625  0.0546  1.3731
 1546SOL    HW2 4667   0.034   3.859   1.340  0.1141  1.3577 -0.6914
 1547SOL     OW 4668   4.344   2.319   1.937  0.3960 -0.2453  0.0154
 1547SOL    HW1 4669   4.342   2.251   1.870  1.5148 -1.4186  1.1063
 1547SOL    HW2 4670   4.256   2.319   1.974 -0.1032  0.1111 -1.1368
 1548SOL     OW 4671   2.401   4.665   2.344  0.1850 -0.2731  0.0747
 1548SOL    HW1 4672   2.496   4.680   2.347 -0.0497  1.2167  1.2671
 1548SOL    HW2 4673   2.392   4.573   2.321  1.9113 -0.2911 -0.6814
 1549SOL     OW 4674   4.374   0.660   1.533  0.0193  0.1243  0.1570
 1549SOL    HW1 4675   4.327   0.576   1.529  1.1396 -0.5533  0.4919
 1549SOL    HW2 4676   4.345   0.708   1.455 -3.2529  0.8984  1.7234
 1550SOL     OW 4677   1.452   0.434   0.811 -0.3890 -0.1107  0.2488
 1550SOL    HW1 4678   1.380   0.465   0.756 -1.8216 -0.0656  2.0157
 1550SOL    HW2 4679   1.462   0.502   0.878  0.3818 -0.7401  0.7931
 1551SOL     OW 4680   3.717   2.422   1.190 -0.2555 -0.2021  0.1194
 1551SOL    HW1 4681   3.682   2.355   1.249 -1.7193  0.8053  0.4550
 1551SOL    HW2 4682   3.650   2.430   1.122 -0.0921  0.9166  0.0812
 1552SOL     OW 4683   1.916   1.126   2.771  0.1788 -0.3187  0.0619
 1552SOL    HW1 4684   1.877   1.073   2.701  0.7566 -0.1567 -0.3831
 1552SOL    HW2 4685   1.845   1.183   2.799 -1.0079 -2.4382  1.7253
 1553SOL     OW 4686   0.758   2.855   0.605  0.1721  0.0623  0.0503
 1553SOL    HW1 4687   0.681   2.817   0.647 -0.2918  0.3498 -0.5187
 1553SOL    HW2 4688   0.742   2.949   0.604 -0.6227 -0.0329 -2.2245
 1554SOL     OW 4689   1.687   0.524   2.979 -0.2813  0.2252  0.3650
 1554SOL    HW1 4690   1.703   0.588   2.910  1.6042 -0.1779  0.3899
 1554SOL    HW2 4691   1.670   0.577   3.057 -0.0376  0.6917  0.1030
 1555SOL     OW 4692   2.227   0.208   2.043  0.6182 -0.6118  0.2032
 1555SOL    HW1 4693   2.158   0.154   2.005 -1.3375  0.6381  1.7754
 1555SOL    HW2 4694   2.276   0.148   2.100 -1.5949 -0.8300  2.0339
 1556SOL     OW 4695   0.069   4.238   2.472 -0.2289 -0.0286  0.0482
 1556SOL    HW1 4696   0.002   4.256   2.537  0.3796 -0.2069  0.7383
 1556SOL    HW2 4697   0.114   4.322   2.460 -1.0876  0.3107 -1.0438
 1557SOL     OW 4698   0.897   0.894   1.773 -0.2507 -0.3507  0.7330
 1557SOL    HW1 4699   0.826   0.848   1.816  0.2885 -1.4747  0.4770
 1557SOL    HW2 4700   0.911   0.846   1.691 -0.1868  0.7607  0.0622
 1558SOL     OW 4701   2.672   2.326   2.158  0.1673  0.3230 -0.2855
 1558SOL    HW1 4702   2.747   2.350   2.105 -0.2452 -1.0744 -1.5825
 1558SOL    HW2 4703   2.648   2.238   2.127 -0.0497 -0.6049  2.2772
 1559SOL     OW 4704   0.751   0.906   0.503 -0.0640 -1.3528  0.7018
 1559SOL    HW1 4705   0.772   0.855   0.582 -0.1748 -2.5820 -0.0267
 1559SOL    HW2 4706   0.789   0.854   0.432  1.2727  0.4422  0.0343
 1560SOL     OW 4707   0.063   3.011   3.199  0.4339 -0.1222  0.3419
 1560SOL    HW1 4708  -0.013   2.962   3.170  0.0160 -0.2244  1.5719
 1560SOL    HW2 4709   0.066   3.087   3.141 -0.3574 -0.3310  0.0203
 1561SOL     OW 4710   0.024   2.288   1.492  0.2512 -0.3494  0.4645
 1561SOL    HW1 4711   0.024   2.327   1.580  1.2756  0.7392  0.0060
 1561SOL    HW2 4712   0.037   2.195   1.507  0.1890 -0.2041  1.4855
 1562SOL     OW 4713   4.488   2.067   1.809 -0.6659  0.2355 -0.0681
 1562SOL    HW1 4714   4.404   2.025   1.792  0.3033 -2.1752  0.5924
 1562SOL    HW2 4715   4.525   2.083   1.722 -0.4961 -1.6926 -0.4146
 1563SOL     OW 4716   2.454   3.349   1.039  0.1330 -0.2029  0.1328
 1563SOL    HW1 4717   2.477   3.433   1.079  2.2821  0.0115 -1.3768
 1563SOL    HW2 4718   2.534   3.322   0.993 -0.4574 -3.1499  0.6570
 1564SOL     OW 4719   3.869   3.027   2.584 -0.3750 -0.3183  0.3344
 1564SOL    HW1 4720   3.915   2.987   2.658 -0.9981 -0.5962  0.5771
 1564SOL    HW2 4721   3.777   3.004   2.598 -0.5195 -0.2226 -0.4325
 1565SOL     OW 4722   1.934   2.947   2.663 -0.3887  0.1207 -0.1171
 1565SOL    HW1 4723   1.995   2.876   2.642  0.0277 -0.2085  1.9496
 1565SOL    HW2 4724   1.860   2.934   2.605  1.5476  0.6924 -2.9317
 1566SOL     OW 4725   2.015   4.856   2.963  1.0542  0.0724 -0.1225
 1566SOL    HW1 4726   1.974   4.903   3.036 -0.8007  0.3561 -1.2710
 1566SOL    HW2 4727   2.002   4.914   2.887  0.6627 -1.3152 -1.1480
 1567SOL     OW 4728   0.088   2.727   2.372  0.2192  0.0758 -0.1534
 1567SOL    HW1 4729   0.120   2.691   2.455  0.7826 -0.7234 -0.7066
 1567SOL    HW2 4730   0.040   2.655   2.331  0.6367  0.1999 -0.8861
 1568SOL     OW 4731   3.622   4.558   2.956  0.1831  0.3988 -0.0012
 1568SOL    HW1 4732   3.581   4.586   2.874 -0.4064 -1.6902 -0.4895
 1568SOL    HW2 4733   3.678   4.485   2.931  2.3824  1.6137  1.0494
 1569SOL     OW 4734   1.538   0.208   0.967 -0.1672  0.0199 -0.6948
 1569SOL    HW1 4735   1.523   0.276   0.902 -0.6037 -0.8042 -1.4641
 1569SOL    HW2 4736   1.455   0.201   1.014  0.1678  0.6625  0.0169
 1570SOL     OW 4737   4.631   2.472   1.905  0.3589 -0.0239 -0.0825
 1570SOL    HW1 4738   4.714   2.495   1.863  1.2736  1.5473  2.3798
 1570SOL    HW2 4739   4.564   2.510   1.848  1.3303 -0.6873 -1.7348
 1571SOL     OW 4740   0.775   4.659   2.021 -0.0564 -0.2599 -0.0140
 1571SOL    HW1 4741   0.727   4.648   2.104 -1.4821  0.2108 -0.7350
 1571SOL    HW2 4742   0.861   4.622   2.038 -0.0900  0.4097  1.8856
 1572SOL     OW 4743   3.785   0.564   0.805 -0.5170 -0.1094  0.6929
 1572SOL    HW1 4744   3.848   0.509   0.758 -1.4742 -1.0948  0.5348
 1572SOL    HW2 4745   3.702   0.518   0.797 -1.0524  0.6062  1.8471
 1573SOL     OW 4746   1.034   3.776   2.470 -0.4438 -0.1872 -0.2934
 1573SOL    HW1 4747   1.088   3.744   2.542 -1.5610 -1.5869 -0.0399
 1573SOL    HW2 4748   1.048   3.713   2.400 -1.9256 -0.7505 -0.1248
 1574SOL     OW 4749   2.777   1.411   0.544  0.4491  0.7862  0.1389
 1574SOL    HW1 4750   2.745   1.322   0.528  2.7366 -0.1707  0.4766
 1574SOL    HW2 4751   2.741   1.434   0.630 -0.1912  0.2286  0.0353
 1575SOL     OW 4752   4.804   2.702   2.033 -0.4507  0.3908  0.1177
 1575SOL    HW1 4753   4.855   2.622   2.045 -0.4148  0.1104 -1.6343
 1575SOL    HW2 4754   4.814   2.750   2.115  1.7672 -0.1482  0.2062
 1576SOL     OW 4755   1.485   1.491   2.523 -0.3023  0.1464  0.2446
 1576SOL    HW1 4756   1.557   1.441   2.486  0.7701  0.0356  2.3353
 1576SOL    HW2 4757   1.413   1.479   2.461 -0.0194 -3.7247  0.4378
 1577SOL     OW 4758   3.320   1.148   0.046  0.5603 -0.2441 -0.2079
 1577SOL    HW1 4759   3.284   1.114  -0.036 -1.5490 -0.9289  0.9295
 1577SOL    HW2 4760   3.286   1.237   0.052  0.3231 -0.3567  0.1420
 1578SOL     OW 4761   2.997   1.018   1.647 -0.4254 -0.1198 -0.2500
 1578SOL    HW1 4762   2.916   0.968   1.636 -0.5481 -0.0242  0.1945
 1578SOL    HW2 4763   3.067   0.952   1.642 -0.4418 -0.0556 -1.8224
 1579SOL     OW 4764   2.845   0.425   2.413 -0.0749 -0.2469  0.8167
 1579SOL    HW1 4765   2.899   0.463   2.484 -0.5219 -0.4657  1.2788
 1579SOL    HW2 4766   2.769   0.390   2.458 -0.9312  0.6363  0.0946
 1580SOL     OW 4767   2.282   4.206   1.186 -0.0067 -0.3256 -0.0551
 1580SOL    HW1 4768   2.354   4.265   1.209  0.7616 -0.7663 -1.2667
 1580SOL    HW2 4769   2.233   4.253   1.118 -0.6792 -0.1780  0.5158
 1581SOL     OW 4770   0.985   2.133   2.900 -1.3619 -0.2079  0.1120
 1581SOL    HW1 4771   0.935   2.196   2.952 -0.9983 -1.5896  2.2720
 1581SOL    HW2 4772   0.920   2.085   2.850 -1.8172  0.5408 -0.0288
 1582SOL     OW 4773   2.271   4.890   1.697 -0.0277  0.5619 -0.1402
 1582SOL    HW1 4774   2.247   4.882   1.789  1.2249  0.2117  0.1645
 1582SOL    HW2 4775   2.199   4.942   1.659  0.6676  2.9819  1.5623
 1583SOL     OW 4776   2.125   0.611   3.273  0.4265  0.6800  0.4444
 1583SOL    HW1 4777   2.044   0.626   3.322  0.0393  0.0231  0.0274
 1583SOL    HW2 4778   2.193   0.605   3.340  0.5110  3.3745  0.6973
 1584SOL     OW 4779   2.969   4.346   3.230 -0.1065  0.0770  0.8812
 1584SOL    HW1 4780   3.026   4.275   3.259  0.3272  1.6194  4.3218
 1584SOL    HW2 4781   2.880   4.311   3.243  0.0509 -0.6571  0.1104
 1585SOL     OW 4782   2.275   4.557   1.809 -0.2292  0.3091 -0.0435
 1585SOL    HW1 4783   2.228   4.475   1.798  0.3564  0.0094 -0.3619
 1585SOL    HW2 4784   2.307   4.579   1.722 -1.3386  1.4781 -0.1900
 1586SOL     OW 4785   3.425   1.361   1.251 -0.3004 -0.4511 -0.4106
 1586SOL    HW1 4786   3.379   1.330   1.173 -0.7665  0.4275 -0.4990
 1586SOL    HW2 4787   3.378   1.441   1.276  0.4925 -0.1522  0.1578
 1587SOL     OW 4788   4.598   0.042   2.137  0.6604  0.7196  0.0948
 1587SOL    HW1 4789   4.664  -0.005   2.187  1.6556  1.8433 -0.1169
 1587SOL    HW2 4790   4.593   0.128   2.179 -1.0719  0.4847  0.4405
 1588SOL     OW 4791   3.487   3.792   1.200 -0.1976 -0.4936  0.0621
 1588SOL    HW1 4792   3.486   3.795   1.104 -0.2125  1.0687  0.0731
 1588SOL    HW2 4793   3.411   3.740   1.224 -0.6515 -0.2281 -0.7663
 1589SOL     OW 4794   1.114   3.721   3.033 -0.5486 -0.0090  0.5485
 1589SOL    HW1 4795   1.042   3.750   3.089  1.6154  0.5637  3.2148
 1589SOL    HW2 4796   1.161   3.657   3.085  2.1377  1.2388 -0.1610
 1590SOL     OW 4797   0.627   1.122   0.958  0.0503  0.1684  0.6037
 1590SOL    HW1 4798   0.545   1.087   0.924 -1.4204  1.7157  2.3675
 1590SOL    HW2 4799   0.626   1.101   1.051  2.4783 -1.1994  0.4100
 1591SOL     OW 4800   4.528   2.145   3.406  0.3464  0.0393 -0.0802
 1591SOL    HW1 4801   4.474   2.107   3.475  1.5595 -1.0791  0.2841
 1591SOL    HW2 4802   4.537   2.237   3.431 -1.0103  0.1576  0.0728
 1592SOL     OW 4803   2.188   2.018   3.164 -0.2006 -0.1830 -0.4248
 1592SOL    HW1 4804   2.273   2.060   3.172 -0.5982  0.5904 -0.1581
 1592SOL    HW2 4805   2.125   2.090   3.167 -0.8786 -0.7662 -0.3395
 1593SOL     OW 4806   1.693   0.685   0.107  0.8903 -0.1933 -0.9322
 1593SOL    HW1 4807   1.741   0.685   0.024 -1.2479  0.6028 -2.2469
 1593SOL    HW2 4808   1.625   0.618   0.095  1.4429 -1.1247  0.7781
 1594SOL     OW 4809   4.909   4.895   2.232 -0.1046 -0.4512  0.0595
 1594SOL    HW1 4810   4.917   4.975   2.285  0.8149 -0.3655 -0.1942
 1594SOL    HW2 4811   4.978   4.902   2.167  0.3890 -1.7416  0.4075
 1595SOL     OW 4812   3.713   1.683   1.265 -0.5113  0.2452  0.2760
 1595SOL    HW1 4813   3.687   1.610   1.208  0.8203 -1.2697  1.4940
 1595SOL    HW2 4814   3.786   1.724   1.218 -0.9138  0.4667 -0.1658
 1596SOL     OW 4815   0.681   2.260   0.867 -0.5402 -0.2381  0.1015
 1596SOL    HW1 4816   0.755   2.229   0.919  0.9970 -0.3651 -2.0072
 1596SOL    HW2 4817   0.614   2.193   0.878  0.2199 -0.9009  0.8934
 1597SOL     OW 4818   4.705   0.256   1.745 -0.6350 -0.3602 -0.1560
 1597SOL    HW1 4819   4.660   0.315   1.684  1.2051  0.3899 -0.8693
 1597SOL    HW2 4820   4.763   0.204   1.689 -0.1064 -0.8053  0.7853
 1598SOL     OW 4821   3.914   0.771   2.156  0.3240 -0.5867 -0.2318
 1598SOL    HW1 4822   3.819   0.762   2.162  0.5226 -2.5630  0.6401
 1598SOL    HW2 4823   3.948   0.690   2.193  2.3815  0.3809  0.1230
 1599SOL     OW 4824   0.180   0.638   0.532 -0.3542 -0.1054 -0.4383
 1599SOL    HW1 4825   0.088   0.613   0.544 -0.5471  0.7628 -0.0649
 1599SOL    HW2 4826   0.221   0.614   0.615 -0.7788  1.8239  0.3742
 1600SOL     OW 4827   1.793   1.636   0.321  0.1244  0.6038  0.2709
 1600SOL    HW1 4828   1.741   1.559   0.344  0.3205  0.0928 -0.9616
 1600SOL    HW2 4829   1.728   1.705   0.304 -0.0517  0.7208  1.3432
 1601SOL     OW 4830   4.229   4.508   1.753 -0.2249 -0.3479 -0.7985
 1601SOL    HW1 4831   4.226   4.517   1.848  1.0995  0.7409 -0.8294
 1601SOL    HW2 4832   4.293   4.439   1.737 -0.6536 -0.7247 -0.8991
 1602SOL     OW 4833   2.564   0.900   2.541 -0.0079 -0.1121  0.3785
 1602SOL    HW1 4834   2.579   0.899   2.446 -1.5505 -0.1914  0.1112
 1602SOL    HW2 4835   2.536   0.811   2.561  0.9192 -0.2711  1.0381
 1603SOL     OW 4836   0.361   2.250   3.394  0.1933 -0.4509 -0.0503
 1603SOL    HW1 4837   0.446   2.210   3.412  0.6795  0.3528 -0.4738
 1603SOL    HW2 4838   0.356   2.324   3.454 -0.3980 -0.7349  0.2588
 1604SOL     OW 4839   3.424   1.969   1.470  0.4625 -0.4063 -0.3228
 1604SOL    HW1 4840   3.431   2.043   1.531 -0.6248 -1.0637  0.6261
 1604SOL    HW2 4841   3.456   2.004   1.387 -1.2289  1.5391 -0.2317
 1605SOL     OW 4842   2.604   3.614   1.743 -0.7798  0.0329  0.6668
 1605SOL    HW1 4843   2.663   3.644   1.812  0.7146  0.7373 -0.8361
 1605SOL    HW2 4844   2.650   3.540   1.703 -0.9227  0.5376 -0.4847
 1606SOL     OW 4845   3.203   4.548   1.060 -0.5609  0.8365 -0.0854
 1606SOL    HW1 4846   3.140   4.551   1.132 -0.9189  0.2849 -0.3753
 1606SOL    HW2 4847   3.284   4.516   1.101 -1.3257 -1.6147 -0.2987
 1607SOL     OW 4848   0.677   4.568   0.476  0.2408 -0.0546 -0.2449
 1607SOL    HW1 4849   0.638   4.655   0.473 -0.1721 -0.2773 -2.2030
 1607SOL    HW2 4850   0.755   4.579   0.531 -0.7863  1.1109  1.0517
 1608SOL     OW 4851   1.066   4.269   0.001  0.6524 -0.3696  0.0039
 1608SOL    HW1 4852   1.007   4.317  -0.058 -0.2034 -0.7768  0.5131
 1608SOL    HW2 4853   1.114   4.337   0.048  1.8548 -0.0305 -1.6366
 1609SOL     OW 4854   1.336   4.790   1.950 -0.1929 -0.1771  0.0698
 1609SOL    HW1 4855   1.302   4.879   1.937 -0.8580 -0.4562 -0.1315
 1609SOL    HW2 4856   1.384   4.795   2.033  1.1503  0.7720 -0.7154
 1610SOL     OW 4857   4.900   4.289   0.169  0.0768  0.1197 -0.5383
 1610SOL    HW1 4858   4.849   4.279   0.249 -2.1073 -0.1644 -1.8731
 1610SOL    HW2 4859   4.847   4.347   0.114  0.1415 -1.7814 -2.7658
 1611SOL     OW 4860   4.683   1.623   0.176 -0.1576 -0.4565  0.3519
 1611SOL    HW1 4861   4.599   1.616   0.130  0.0593 -1.1148  0.0413
 1611SOL    HW2 4862   4.744   1.654   0.109 -0.4863  1.7252  0.9915
 1612SOL     OW 4863   2.291   2.403   2.731 -0.1373  0.1966  0.2430
 1612SOL    HW1 4864   2.228   2.443   2.791 -1.3434 -0.7432 -0.3732
 1612SOL    HW2 4865   2.243   2.331   2.689  1.9184 -1.8824  1.2426
 1613SOL     OW 4866   1.221   2.301   0.542 -0.3204  0.3916 -0.2524
 1613SOL    HW1 4867   1.155   2.360   0.579  0.6800  0.7538  1.0539
 1613SOL    HW2 4868   1.273   2.356   0.484 -1.1791  0.0942 -1.3209
 1614SOL     OW 4869   2.046   1.598   0.431 -0.3666 -0.2436  0.0887
 1614SOL    HW1 4870   2.040   1.648   0.513 -0.5100  0.2744 -0.2334
 1614SOL    HW2 4871   1.972   1.629   0.379 -1.4976 -2.0432  0.5514
 1615SOL     OW 4872   3.022   1.389   0.430  0.2006  0.2087 -0.0979
 1615SOL    HW1 4873   3.055   1.470   0.391 -0.3288  1.7507  2.4201
 1615SOL    HW2 4874   2.944   1.415   0.478  1.1735 -1.3197  2.5575
 1616SOL     OW 4875   0.088   1.201   0.961 -0.2641  0.2021 -0.2297
 1616SOL    HW1 4876   0.160   1.252   0.997  0.0146 -0.1497 -0.2808
 1616SOL    HW2 4877   0.118   1.110   0.965  1.0131  0.2965 -4.0144
 1617SOL     OW 4878   0.647   0.773   3.136 -0.0676 -0.1727  0.5104
 1617SOL    HW1 4879   0.691   0.713   3.076 -1.3823  0.8147 -1.5523
 1617SOL    HW2 4880   0.718   0.806   3.193  1.4411 -0.3921 -1.1474
 1618SOL     OW 4881   0.455   2.812   2.799 -0.5150  0.1449  0.5426
 1618SOL    HW1 4882   0.477   2.877   2.865  0.3026  2.0080 -1.4312
 1618SOL    HW2 4883   0.359   2.808   2.800 -0.5006 -0.1385  2.0458
 1619SOL     OW 4884   1.812   2.581   0.451 -0.1266 -0.0252  0.0317
 1619SOL    HW1 4885   1.890   2.633   0.431  1.1401 -1.4573  1.1033
 1619SOL    HW2 4886   1.802   2.523   0.375 -1.0216  1.1064 -0.7545
 1620SOL     OW 4887   0.999   3.492   0.854  0.4825 -0.0196  0.0513
 1620SOL    HW1 4888   1.086   3.473   0.888  0.5821  0.1987 -0.0745
 1620SOL    HW2 4889   1.013   3.565   0.793  0.4414 -0.9528 -1.0960
 1621SOL     OW 4890   3.695   0.231   2.267  0.7033  0.3996 -0.1966
 1621SOL    HW1 4891   3.672   0.223   2.175 -0.9883  2.7068 -0.0696
 1621SOL    HW2 4892   3.776   0.180   2.277 -0.1971 -1.6222 -2.4524
 1622SOL     OW 4893   2.056   0.316   1.087 -1.2372 -0.1199  0.7001
 1622SOL    HW1 4894   2.029   0.350   1.173 -0.7166 -0.9857  1.2180
 1622SOL    HW2 4895   1.975   0.316   1.036 -1.2799  1.8610  0.6593
 1623SOL     OW 4896   2.236   1.745   1.807 -0.4504  0.1795  0.0526
 1623SOL    HW1 4897   2.234   1.660   1.762  1.3160  0.1693 -0.0546
 1623SOL    HW2 4898   2.200   1.806   1.743 -1.2210 -0.3811 -0.0716
 1624SOL     OW 4899   1.852   2.391   2.289  0.4723  0.6117  0.1716
 1624SOL    HW1 4900   1.769   2.347   2.271 -0.1408  1.7462  0.1095
 1624SOL    HW2 4901   1.848   2.413   2.382 -0.2943  2.6048 -0.2873
 1625SOL     OW 4902   0.854   1.745   2.141 -0.3135  0.4429 -0.5368
 1625SOL    HW1 4903   0.857   1.839   2.123 -0.0682  0.2789 -1.4108
 1625SOL    HW2 4904   0.782   1.712   2.088  1.1511 -0.2390 -2.2265
 1626SOL     OW 4905   2.798   0.741   0.221 -0.0106 -0.0918  0.1856
 1626SOL    HW1 4906   2.846   0.659   0.220 -1.4362 -1.0192  1.8103
 1626SOL    HW2 4907   2.820   0.781   0.305  0.6163  1.1865 -0.5562
 1627SOL     OW 4908   1.059   2.998   1.721  0.8595 -0.8911  0.1630
 1627SOL    HW1 4909   1.130   3.062   1.718 -0.9539  1.2275 -0.0678
 1627SOL    HW2 4910   1.093   2.921   1.676  2.6084  0.4714 -0.9306
 1628SOL     OW 4911   0.548   0.618   2.831  0.5819  0.2248  0.6347
 1628SOL    HW1 4912   0.516   0.688   2.773  0.0826 -0.9261 -0.5352
 1628SOL    HW2 4913   0.635   0.597   2.796 -0.5653 -1.9546 -1.1790
 1629SOL     OW 4914   3.123   2.286   2.866 -0.1579  0.5657 -0.0307
 1629SOL    HW1 4915   3.095   2.252   2.951 -0.1631 -0.1590 -0.3147
 1629SOL    HW2 4916   3.046   2.275   2.810 -0.1586  1.0536 -0.1363
 1630SOL     OW 4917   4.736   4.393   1.700  0.9601 -0.2297 -0.2431
 1630SOL    HW1 4918   4.788   4.318   1.729  1.3280 -0.0339 -0.3848
 1630SOL    HW2 4919   4.656   4.355   1.666  2.0674 -0.7608 -2.4138
 1631SOL     OW 4920   4.720   2.573   2.666  0.2244 -0.4796  0.6621
 1631SOL    HW1 4921   4.644   2.592   2.721 -1.0001 -0.6325 -0.9056
 1631SOL    HW2 4922   4.691   2.500   2.611  0.6389  0.9588 -1.5756
 1632SOL     OW 4923   3.750   1.868   0.536  0.0190  0.0997  0.1492
 1632SOL    HW1 4924   3.721   1.779   0.520 -1.5519  0.6743 -0.4423
 1632SOL    HW2 4925   3.787   1.897   0.453 -0.8026  0.4599 -0.1002
 1633SOL     OW 4926   3.107   3.461   0.422  0.0029 -0.1607  0.1522
 1633SOL    HW1 4927   3.156   3.496   0.349 -0.9196  0.4850 -0.1777
 1633SOL    HW2 4928   3.028   3.515   0.426  0.5151  0.5327  2.2987
 1634SOL     OW 4929   1.657   1.104   2.574  0.1542  0.0081  0.3434
 1634SOL    HW1 4930   1.716   1.065   2.509 -1.5449 -0.9618 -0.7117
 1634SOL    HW2 4931   1.571   1.103   2.531 -0.9677 -0.3113  2.4611
 1635SOL     OW 4932   0.676   1.623   2.582 -0.8174 -0.0055  0.1435
 1635SOL    HW1 4933   0.694   1.620   2.676 -0.5456  0.0498  0.0941
 1635SOL    HW2 4934   0.612   1.694   2.572 -1.7885 -0.8152  0.4327
 1636SOL     OW 4935   0.528   1.008   0.358 -0.0547  0.0355  0.3518
 1636SOL    HW1 4936   0.599   0.967   0.408 -0.3243  0.4313  1.0619
 1636SOL    HW2 4937   0.511   1.091   0.403 -0.7135  0.1180 -0.0365
 1637SOL     OW 4938   0.216   3.914   2.852 -0.0559  0.2350  0.1803
 1637SOL    HW1 4939   0.304   3.901   2.815 -0.5734 -1.2036 -0.6503
 1637SOL    HW2 4940   0.224   3.886   2.943  0.0015 -1.5487 -0.3284
 1638SOL     OW 4941   0.656   3.253   1.400  0.2264  0.9288 -0.7666
 1638SOL    HW1 4942   0.712   3.187   1.440 -2.4622  0.7497  3.2074
 1638SOL    HW2 4943   0.568   3.231   1.430 -1.1747  4.6487 -1.6687
 1639SOL     OW 4944   4.607   3.719   1.416 -0.3965 -0.5196 -0.0769
 1639SOL    HW1 4945   4.582   3.630   1.438 -1.1548 -0.0236  1.2084
 1639SOL    HW2 4946   4.649   3.712   1.331  0.5281 -2.2361  0.4801
 1640SOL     OW 4947   0.203   4.475   2.414 -0.0840 -0.6267 -0.0626
 1640SOL    HW1 4948   0.249   4.545   2.461 -1.7140 -0.3041  1.1152
 1640SOL    HW2 4949   0.151   4.521   2.348 -0.3872 -0.8240  0.0408
 1641SOL     OW 4950   1.883   1.754   1.025  0.3450 -0.1034 -0.2968
 1641SOL    HW1 4951   1.904   1.848   1.022 -0.7457  0.1807  0.3489
 1641SOL    HW2 4952   1.872   1.735   1.118 -0.8049 -0.5410 -0.5022
 1642SOL     OW 4953   1.499   3.258   0.451 -0.6110  0.2959 -0.7797
 1642SOL    HW1 4954   1.532   3.298   0.370 -1.7955 -1.0717 -1.9775
 1642SOL    HW2 4955   1.404   3.269   0.446 -0.8164 -1.1381 -0.3198
 1643SOL     OW 4956   1.332   0.453   2.878  0.6563  0.1816 -0.2968
 1643SOL    HW1 4957   1.242   0.433   2.851  0.0111  1.4658  0.7376
 1643SOL    HW2 4958   1.377   0.477   2.797 -0.2844  0.6751 -0.7000
 1644SOL     OW 4959   1.263   2.328   1.170  0.1861 -0.0930  0.0430
 1644SOL    HW1 4960   1.186   2.303   1.120  0.2623  0.3201 -0.2813
 1644SOL    HW2 4961   1.262   2.269   1.246  0.0219 -0.6586 -0.3917
 1645SOL     OW 4962   1.547   1.901   2.718 -0.2368  0.3515 -0.2461
 1645SOL    HW1 4963   1.575   1.831   2.659  0.2983 -0.0012  0.4072
 1645SOL    HW2 4964   1.452   1.902   2.711 -0.1639  0.5810 -1.4026
 1646SOL     OW 4965   1.801   2.009   2.674  0.6872  0.3207  0.5120
 1646SOL    HW1 4966   1.859   1.945   2.715  0.5217 -0.9324 -1.1150
 1646SOL    HW2 4967   1.715   1.992   2.714  0.5077 -0.9497 -0.3519
 1647SOL     OW 4968   0.437   4.445   2.048 -0.3084  0.0223 -0.6143
 1647SOL    HW1 4969   0.510   4.482   2.099  0.4822  0.2071 -1.8292
 1647SOL    HW2 4970   0.375   4.517   2.039 -0.7241 -0.1705  0.5394
 1648SOL     OW 4971   1.009   4.047   1.627  0.1486  0.5268 -0.1235
 1648SOL    HW1 4972   0.974   4.086   1.708 -0.7581  0.0916 -0.3017
 1648SOL    HW2 4973   1.042   3.961   1.654 -0.7820  0.0967 -0.3444
 1649SOL     OW 4974   1.827   1.063   1.834 -0.0963 -0.2800  0.2345
 1649SOL    HW1 4975   1.838   0.970   1.856 -0.0843 -0.4354 -0.4230
 1649SOL    HW2 4976   1.775   1.063   1.754 -1.8415  0.3603  1.3360
 1650SOL     OW 4977   2.817   3.426   1.323 -0.0116  0.2430  0.1783
 1650SOL    HW1 4978   2.808   3.465   1.236  1.5226 -0.2225 -0.2302
 1650SOL    HW2 4979   2.882   3.356   1.311 -0.9050 -0.8421  1.3903
 1651SOL     OW 4980   0.685   3.872   2.614 -0.1753  0.4286  0.3923
 1651SOL    HW1 4981   0.622   3.805   2.585  0.5954  0.0135 -0.3727
 1651SOL    HW2 4982   0.733   3.831   2.686 -0.5302  0.6109  0.7341
 1652SOL     OW 4983   1.972   3.898   3.221  0.5092  0.5080  0.2816
 1652SOL    HW1 4984   2.008   3.981   3.189  4.2360 -0.6773  0.9616
 1652SOL    HW2 4985   1.974   3.906   3.316  1.8225 -0.6465  0.3792
 1653SOL     OW 4986   1.896   3.243   1.461 -0.3058  0.3053 -0.0756
 1653SOL    HW1 4987   1.859   3.322   1.501 -0.9948  0.2878 -0.6735
 1653SOL    HW2 4988   1.961   3.276   1.399  0.2838  0.3534  0.5521
 1654SOL     OW 4989   0.740   3.775   0.507 -0.5507  0.4325  0.3321
 1654SOL    HW1 4990   0.825   3.753   0.544 -0.3355 -1.4972 -1.1085
 1654SOL    HW2 4991   0.759   3.842   0.441 -0.3644  1.0251  0.9845
 1655SOL     OW 4992   2.297   1.281   1.281  0.2355 -0.0797  0.4124
 1655SOL    HW1 4993   2.290   1.225   1.203  1.8496 -0.1947  0.3112
 1655SOL    HW2 4994   2.387   1.314   1.279 -0.0054  0.7337  1.6898
 1656SOL     OW 4995   0.135   3.643   1.660 -0.1696 -0.0593 -0.8265
 1656SOL    HW1 4996   0.066   3.705   1.682 -0.4737 -0.0617 -1.7354
 1656SOL    HW2 4997   0.127   3.574   1.726 -0.1667  0.5912 -0.1280
 1657SOL     OW 4998   0.212   2.531   1.526 -0.1316  0.1946  0.4660
 1657SOL    HW1 4999   0.185   2.594   1.593 -2.0748  2.9783 -2.6270
 1657SOL    HW2 5000   0.164   2.451   1.547 -0.7159  0.9815  2.3210
 1658SOL     OW 5001   1.127   0.908   1.527  0.1082 -0.1955  0.5499
 1658SOL    HW1 5002   1.188   0.869   1.590  0.6985  0.9780  0.7169
 1658SOL    HW2 5003   1.176   0.978   1.485 -0.2649 -0.9495 -1.2667
 1659SOL     OW 5004   2.914   2.591   3.007  0.6359  0.1395 -0.3934
 1659SOL    HW1 5005   2.927   2.539   3.086  0.4829  1.8547  0.8213
 1659SOL    HW2 5006   2.885   2.528   2.941 -3.4314 -0.8615  1.9798
 1660SOL     OW 5007   0.656   3.372   1.166  0.1291  0.0114 -0.2358
 1660SOL    HW1 5008   0.736   3.332   1.133  0.5257 -0.2876  1.0285
 1660SOL    HW2 5009   0.642   3.331   1.252 -0.6391  1.0337  0.1512
 1661SOL     OW 5010   0.519   3.718   1.931 -0.2045  0.3473 -0.2473
 1661SOL    HW1 5011   0.532   3.643   1.990  3.3332  1.1275  0.2243
 1661SOL    HW2 5012   0.570   3.696   1.853 -1.1108  1.2801 -1.1319
 1662SOL     OW 5013   0.928   2.647   2.810  0.0098 -0.3907  0.1324
 1662SOL    HW1 5014   0.911   2.715   2.745  4.7198 -0.6743 -1.8658
 1662SOL    HW2 5015   0.892   2.681   2.891 -2.3692  2.0128 -1.7558
 1663SOL     OW 5016   3.955   2.993   0.842  0.3383 -0.2148 -0.1204
 1663SOL    HW1 5017   3.895   2.926   0.875  1.3942 -0.9504  0.3608
 1663SOL    HW2 5018   3.930   3.005   0.750 -0.5256 -0.5058  0.0631
 1664SOL     OW 5019   1.112   4.624   3.023  0.0982 -0.1957  0.2207
 1664SOL    HW1 5020   1.208   4.623   3.033  0.1791 -1.2983 -0.5556
 1664SOL    HW2 5021   1.095   4.703   2.972  0.5690  0.1738  0.6225
 1665SOL     OW 5022   3.294   3.698   1.415 -0.3661  0.0350 -0.4569
 1665SOL    HW1 5023   3.376   3.705   1.463 -1.0670 -0.3954  0.8296
 1665SOL    HW2 5024   3.287   3.605   1.392 -1.5681 -0.4049  1.4531
 1666SOL     OW 5025   0.494   3.879   2.835  0.7506 -0.1911 -0.4968
 1666SOL    HW1 5026   0.558   3.950   2.835  0.0336  0.6294  2.9889
 1666SOL    HW2 5027   0.534   3.810   2.887 -0.8227  0.0245  1.0730
 1667SOL     OW 5028   4.219   1.588   2.284  0.5001  0.9182  0.2378
 1667SOL    HW1 5029   4.156   1.515   2.294  0.8842  0.2223 -1.9078
 1667SOL    HW2 5030   4.221   1.604   2.189  3.7333  0.7429  0.1847
 1668SOL     OW 5031   0.666   4.088   2.842 -0.1750 -0.5476  0.1283
 1668SOL    HW1 5032   0.621   4.151   2.899 -1.9813 -0.1939 -1.5738
 1668SOL    HW2 5033   0.680   4.136   2.761 -2.3759 -2.4724 -1.5451
 1669SOL     OW 5034   2.219   1.153   1.955  0.5330 -0.0943 -0.5776
 1669SOL    HW1 5035   2.129   1.168   1.928  0.0937  1.4671  1.4971
 1669SOL    HW2 5036   2.217   1.070   2.002  0.5314 -0.8177 -1.7973
 1670SOL     OW 5037   1.418   0.122   3.042 -0.4605 -0.2798 -0.2258
 1670SOL    HW1 5038   1.341   0.141   3.097 -0.9690 -0.9936 -0.6701
 1670SOL    HW2 5039   1.488   0.103   3.105  0.0153  2.5780  0.2555
 1671SOL     OW 5040   1.516   0.802   2.561 -0.1604 -0.3051 -0.1712
 1671SOL    HW1 5041   1.566   0.830   2.638 -0.0399 -0.6355 -0.1294
 1671SOL    HW2 5042   1.431   0.846   2.571  0.2003  0.4516 -0.3689
 1672SOL     OW 5043   3.307   1.816   0.960  0.0736  0.0322 -0.1946
 1672SOL    HW1 5044   3.401   1.809   0.941 -0.0146 -0.6758 -0.3820
 1672SOL    HW2 5045   3.273   1.727   0.949 -0.7905  0.4523 -1.0704
 1673SOL     OW 5046   1.950   3.533   2.358 -0.4372  0.8623  0.2382
 1673SOL    HW1 5047   1.857   3.512   2.370 -0.3076 -0.9610 -1.5022
 1673SOL    HW2 5048   1.994   3.491   2.431 -0.8344  0.5373  0.2939
 1674SOL     OW 5049   1.562   2.634   2.711 -0.3176 -0.4442 -0.1944
 1674SOL    HW1 5050   1.507   2.563   2.745 -0.4260 -0.9585 -1.4062
 1674SOL    HW2 5051   1.586   2.606   2.623  1.9173 -0.2300  0.2823
 1675SOL     OW 5052   3.114   1.750   1.388  0.4629 -0.2799  1.0519
 1675SOL    HW1 5053   3.124   1.801   1.469 -0.4206  0.2218  0.8622
 1675SOL    HW2 5054   3.098   1.816   1.320  3.2112 -0.5269  0.0517
 1676SOL     OW 5055   0.206   3.399   0.050 -0.8287  0.9142 -0.5787
 1676SOL    HW1 5056   0.280   3.459   0.043 -0.5183  0.6097 -0.0075
 1676SOL    HW2 5057   0.197   3.362  -0.038  1.1484 -0.7270 -0.1825
 1677SOL     OW 5058   0.421   3.394   0.979 -0.3370 -0.2280 -0.1090
 1677SOL    HW1 5059   0.452   3.331   0.914 -2.8231 -1.1613 -0.4902
 1677SOL    HW2 5060   0.489   3.395   1.046  1.1750 -1.0216 -1.5453
 1678SOL     OW 5061   3.007   2.918   2.296  0.0032  0.0447  0.3028
 1678SOL    HW1 5062   3.081   2.872   2.335  0.7440  1.1428  0.2454
 1678SOL    HW2 5063   2.968   2.968   2.367  1.0168  1.6142 -0.1969
 1679SOL     OW 5064   3.531   0.719   0.894  0.1048  0.6629  0.1975
 1679SOL    HW1 5065   3.572   0.804   0.876  1.6965 -0.0462  0.3148
 1679SOL    HW2 5066   3.602   0.655   0.883 -1.1134 -0.6862 -0.1398
 1680SOL     OW 5067   3.832   0.290   3.119  0.2332  0.2390  0.0813
 1680SOL    HW1 5068   3.857   0.327   3.035 -0.7650  0.4152 -0.1485
 1680SOL    HW2 5069   3.808   0.366   3.172  0.0098  0.0624  0.2356
 1681SOL     OW 5070   1.738   3.674   1.353  0.4057  0.3487 -0.3725
 1681SOL    HW1 5071   1.812   3.651   1.297 -0.6186 -0.2594 -1.4978
 1681SOL    HW2 5072   1.676   3.717   1.295  0.1746  1.5819  0.7217
 1682SOL     OW 5073   3.285   2.490   2.178 -0.2397  0.2875  0.6513
 1682SOL    HW1 5074   3.252   2.517   2.092 -1.7785 -0.4972  0.9727
 1682SOL    HW2 5075   3.324   2.404   2.162  0.5770  0.6702  0.5209
 1683SOL     OW 5076   1.668   2.734   3.459 -0.1807  0.4723  0.7426
 1683SOL    HW1 5077   1.589   2.681   3.468 -0.3964  0.5191 -0.6530
 1683SOL    HW2 5078   1.738   2.670   3.447 -0.3671  0.4665 -0.4231
 1684SOL     OW 5079   0.225   2.552   2.568 -0.0078 -0.1764 -0.1353
 1684SOL    HW1 5080   0.308   2.579   2.608  0.3848 -0.3705 -0.7950
 1684SOL    HW2 5081   0.249   2.477   2.513 -0.6292 -0.2503 -0.3076
 1685SOL     OW 5082   4.342   2.877   1.638 -0.0088 -0.2532  0.4570
 1685SOL    HW1 5083   4.373   2.918   1.557 -0.0144 -2.7263 -0.8980
 1685SOL    HW2 5084   4.355   2.944   1.705  2.2540  1.0623 -1.1516
 1686SOL     OW 5085   2.678   0.753   0.902  0.1909  0.0002  0.4432
 1686SOL    HW1 5086   2.749   0.811   0.874  0.7470  0.1917  2.1628
 1686SOL    HW2 5087   2.721   0.672   0.927 -0.2937 -0.2063  0.6191
 1687SOL     OW 5088   2.336   3.491   1.409 -1.2367  0.1629  0.2437
 1687SOL    HW1 5089   2.402   3.422   1.420 -1.9458 -0.7274 -0.8922
 1687SOL    HW2 5090   2.340   3.541   1.491  0.4815 -0.1736  0.4055
 1688SOL     OW 5091   0.644   3.679   2.948 -0.3627 -0.0422 -0.0274
 1688SOL    HW1 5092   0.710   3.626   2.903  0.2639 -0.3768  1.2392
 1688SOL    HW2 5093   0.572   3.618   2.963  0.0439 -0.3482  0.7416
 1689SOL     OW 5094   2.178   0.081   3.362 -0.2837  0.4062 -0.5525
 1689SOL    HW1 5095   2.213   0.101   3.449  0.0958  0.4156 -0.7045
 1689SOL    HW2 5096   2.200   0.159   3.310  0.5340 -0.0830 -0.9571
 1690SOL     OW 5097   2.794   2.813   2.832  0.3827  0.2214 -0.5800
 1690SOL    HW1 5098   2.849   2.747   2.873 -0.8274 -1.5904 -1.7220
 1690SOL    HW2 5099   2.770   2.872   2.904  0.7919 -1.0890  0.6778
 1691SOL     OW 5100   0.362   1.474   0.148 -0.2683  0.0083 -0.3890
 1691SOL    HW1 5101   0.396   1.428   0.071 -3.6270  1.0180 -2.6698
 1691SOL    HW2 5102   0.406   1.559   0.146  0.1787 -0.2222 -0.7747
 1692SOL     OW 5103   1.172   2.700   2.336  0.0710  0.4760  0.8295
 1692SOL    HW1 5104   1.182   2.705   2.431  0.3143  2.4932  0.7315
 1692SOL    HW2 5105   1.254   2.734   2.302  0.2655 -0.8783 -0.1438
 1693SOL     OW 5106   2.296   4.290   0.574 -0.3823  0.5799 -0.5866
 1693SOL    HW1 5107   2.257   4.204   0.562  0.3315 -0.0461  1.2820
 1693SOL    HW2 5108   2.228   4.341   0.620  0.2559  0.0589  0.9965
 1694SOL     OW 5109   3.989   3.516   2.208 -0.0603 -0.0763  0.4265
 1694SOL    HW1 5110   4.012   3.448   2.271  0.3653 -0.3660 -0.0331
 1694SOL    HW2 5111   4.026   3.596   2.245 -0.0347 -0.2024  0.6749
 1695SOL     OW 5112   4.764   2.820   1.515 -0.1135 -0.8150  0.3470
 1695SOL    HW1 5113   4.744   2.795   1.425  0.3415  0.5470 -0.1563
 1695SOL    HW2 5114   4.750   2.740   1.566 -1.8707 -1.2086 -0.6888
 1696SOL     OW 5115   0.877   2.034   1.972  0.4575 -0.7685  0.0867
 1696SOL    HW1 5116   0.918   2.121   1.973 -2.6667  0.8448  0.4264
 1696SOL    HW2 5117   0.835   2.026   2.057 -1.3779 -1.5217 -0.8398
 1697SOL     OW 5118   0.957   4.660   0.895  0.4839  0.5067 -0.1435
 1697SOL    HW1 5119   0.875   4.692   0.858  1.2063  0.2819 -2.0393
 1697SOL    HW2 5120   0.948   4.675   0.989 -1.9579 -0.0394 -0.2059
 1698SOL     OW 5121   1.002   3.847   1.962 -0.3955 -0.3269 -0.5724
 1698SOL    HW1 5122   1.019   3.800   2.044 -0.5213  0.4469 -0.0843
 1698SOL    HW2 5123   0.913   3.881   1.972 -0.1007  0.5078 -0.6375
 1699SOL     OW 5124   1.770   2.531   2.924  0.3474 -0.0659  0.1295
 1699SOL    HW1 5125   1.743   2.553   2.835  0.0673  0.0917  0.2519
 1699SOL    HW2 5126   1.750   2.438   2.933  0.1864 -0.0363  0.0922
 1700SOL     OW 5127   2.017   3.732   1.958  0.2922  0.1617 -0.2906
 1700SOL    HW1 5128   1.981   3.816   1.929 -0.0833 -0.2183 -0.9430
 1700SOL    HW2 5129   2.061   3.752   2.041  0.9084  1.1536 -0.8399
 1701SOL     OW 5130   3.027   1.025   0.013 -0.2236 -0.1996  0.5717
 1701SOL    HW1 5131   3.083   1.039  -0.064  0.3011 -2.0477  0.5477
 1701SOL    HW2 5132   3.029   1.107   0.060 -0.3615  0.9193 -1.2702
 1702SOL     OW 5133   1.317   3.785   0.575 -0.3462 -0.0418 -0.2724
 1702SOL    HW1 5134   1.333   3.867   0.529 -0.9923  0.1842 -0.1075
 1702SOL    HW2 5135   1.389   3.728   0.549 -0.1418  0.4275 -0.7460
 1703SOL     OW 5136   2.389   2.149   1.468  0.3538  0.7962  0.0856
 1703SOL    HW1 5137   2.441   2.164   1.388  0.0876  1.0174 -0.0488
 1703SOL    HW2 5138   2.393   2.233   1.514 -2.4705  1.9153 -1.4388
 1704SOL     OW 5139   1.523   2.195   2.360 -0.0524 -0.0918  0.5339
 1704SOL    HW1 5140   1.500   2.102   2.357 -0.1111 -0.0534 -1.0227
 1704SOL    HW2 5141   1.438   2.241   2.365 -0.1795 -0.0742 -1.1847
 1705SOL     OW 5142   2.209   0.638   2.256  0.6833 -0.3927  0.0215
 1705SOL    HW1 5143   2.120   0.670   2.243  0.9614  0.6674  0.5993
 1705SOL    HW2 5144   2.233   0.600   2.171  0.8690  2.3598 -1.2761
 1706SOL     OW 5145   2.813   3.486   1.914  0.9009 -0.4072  0.4770
 1706SOL    HW1 5146   2.726   3.451   1.934  0.4339  0.2690 -0.3017
 1706SOL    HW2 5147   2.833   3.454   1.827  1.7975 -1.2142  0.9615
 1707SOL     OW 5148   2.412   0.948   1.202 -0.3670 -0.5278 -0.5037
 1707SOL    HW1 5149   2.397   0.941   1.296 -0.3240 -0.0282 -0.4532
 1707SOL    HW2 5150   2.406   0.859   1.169 -2.2657 -0.5023 -0.3159
 1708SOL     OW 5151   4.653   1.432   2.856 -1.1276  0.0296  0.1404
 1708SOL    HW1 5152   4.702   1.513   2.840  0.3556 -1.1252 -1.4315
 1708SOL    HW2 5153   4.561   1.456   2.841 -0.9497  1.8629  1.6358
 1709SOL     OW 5154   0.856   2.510   1.728 -0.0346  0.0429 -0.8054
 1709SOL    HW1 5155   0.799   2.583   1.750  0.9430  0.7892 -0.6850
 1709SOL    HW2 5156   0.837   2.443   1.794  1.0433  1.2737  0.8052
 1710SOL     OW 5157   4.548   0.646   1.903  0.5897  0.2322  0.2029
 1710SOL    HW1 5158   4.577   0.693   1.824 -0.3551 -2.4367 -1.8758
 1710SOL    HW2 5159   4.457   0.674   1.915  0.0394 -0.9417 -1.0097
 1711SOL     OW 5160   4.761   4.519   0.788  0.2246  0.2999  0.3477
 1711SOL    HW1 5161   4.688   4.480   0.836  1.0567 -0.5999  0.9164
 1711SOL    HW2 5162   4.728   4.528   0.698  0.0414 -1.9236  0.1389
 1712SOL     OW 5163   1.052   0.944   2.814 -0.0933  0.2395  0.0305
 1712SOL    HW1 5164   1.097   1.005   2.756 -0.2025  1.2556  0.9779
 1712SOL    HW2 5165   1.102   0.863   2.808  0.3026  0.5418 -0.9307
 1713SOL     OW 5166   3.036   2.463   1.199  0.0405 -0.3137  0.3934
 1713SOL    HW1 5167   3.118   2.460   1.150  0.1824  1.7842  0.4088
 1713SOL    HW2 5168   2.974   2.414   1.146  0.9184 -0.5578 -0.4286
 1714SOL     OW 5169   4.126   2.513   2.960 -0.6762  0.2765 -0.2553
 1714SOL    HW1 5170   4.082   2.472   2.885 -0.3095 -0.1869 -0.2273
 1714SOL    HW2 5171   4.112   2.451   3.032 -0.0482  0.1546 -0.2311
 1715SOL     OW 5172   1.183   4.460   0.147  0.3832 -0.3225 -0.1286
 1715SOL    HW1 5173   1.249   4.503   0.093  1.3418 -0.3719  0.9561
 1715SOL    HW2 5174   1.188   4.506   0.231 -0.9125 -0.3876  0.0038
 1716SOL     OW 5175   4.610   1.383   0.695  0.0977 -0.2775  0.0073
 1716SOL    HW1 5176   4.550   1.389   0.769 -0.5406 -0.6305 -0.4654
 1716SOL    HW2 5177   4.686   1.335   0.729 -1.2648 -2.7742 -0.1927
 1717SOL     OW 5178   2.205   3.286   1.083  0.2489  0.5324  0.6220
 1717SOL    HW1 5179   2.154   3.302   1.004  1.4365  1.6497  0.0427
 1717SOL    HW2 5180   2.291   3.324   1.064  1.5807 -1.9745  1.2588
 1718SOL     OW 5181   0.450   1.937   3.128  0.0255 -0.4831 -0.2776
 1718SOL    HW1 5182   0.409   1.890   3.055  0.1926  1.7438 -1.8931
 1718SOL    HW2 5183   0.544   1.922   3.116  0.0637  0.0276 -0.6460
 1719SOL     OW 5184   1.650   2.727   2.272  1.2481 -0.4933  0.0478
 1719SOL    HW1 5185   1.745   2.732   2.279  1.3185  0.1871 -1.2318
 1719SOL    HW2 5186   1.625   2.656   2.331  2.5938 -1.0085  0.0118
 1720SOL     OW 5187   2.746   2.928   3.108  0.2891 -0.6647 -0.2029
 1720SOL    HW1 5188   2.691   2.992   3.155  0.4222  0.4749 -1.5438
 1720SOL    HW2 5189   2.726   2.844   3.150  0.6247  0.3282  2.0784
 1721SOL     OW 5190   1.279   3.493   0.685 -0.4274 -0.2480  0.0283
 1721SOL    HW1 5191   1.310   3.572   0.640  0.1116  0.3859  1.4478
 1721SOL    HW2 5192   1.280   3.425   0.618  1.4387  0.4060 -0.6708
 1722SOL     OW 5193   4.040   3.830   2.110  0.8856  0.3572 -0.2578
 1722SOL    HW1 5194   4.075   3.904   2.160 -0.6945  2.1155 -1.6087
 1722SOL    HW2 5195   4.105   3.815   2.041  0.4791  1.5909 -0.9378
 1723SOL     OW 5196   2.549   3.364   0.037  0.3370 -0.1008 -0.2686
 1723SOL    HW1 5197   2.486   3.423   0.079  1.0924 -0.0666  0.8417
 1723SOL    HW2 5198   2.501   3.329  -0.039  0.0752  2.3758 -1.3473
 1724SOL     OW 5199   0.341   3.113   1.174 -0.5036  0.5412  0.0052
 1724SOL    HW1 5200   0.412   3.120   1.111 -0.4590  1.5693  0.1439
 1724SOL    HW2 5201   0.276   3.057   1.132  0.2163 -0.0973 -0.2804
 1725SOL     OW 5202   2.446   2.412   1.576  0.0910  0.3419 -0.7007
 1725SOL    HW1 5203   2.379   2.480   1.583 -3.4966 -2.9100  0.8430
 1725SOL    HW2 5204   2.500   2.424   1.654 -0.8633  1.0871 -0.1225
 1726SOL     OW 5205   3.666   0.587   1.979  0.0452 -0.2243  0.2047
 1726SOL    HW1 5206   3.647   0.644   2.054 -2.2869  1.0692 -1.2405
 1726SOL    HW2 5207   3.633   0.501   2.006  0.0200  0.0202  0.9824
 1727SOL     OW 5208   2.759   3.422   2.813 -0.2501  0.5459 -0.3488
 1727SOL    HW1 5209   2.786   3.511   2.790  1.2448 -0.2387 -1.8833
 1727SOL    HW2 5210   2.668   3.416   2.786 -0.6585  1.8717  0.6349
 1728SOL     OW 5211   1.762   3.098   2.462  0.6168  0.2304 -0.3949
 1728SOL    HW1 5212   1.737   3.040   2.534 -1.1603 -0.2844 -1.3687
 1728SOL    HW2 5213   1.833   3.051   2.417  2.4685  1.0232  1.5389
 1729SOL     OW 5214   2.028   2.692   1.346 -0.4850  0.1993  0.1690
 1729SOL    HW1 5215   2.075   2.775   1.338 -0.4013  0.3363  1.9025
 1729SOL    HW2 5216   1.963   2.708   1.413 -1.9868 -0.4878 -1.0657
 1730SOL     OW 5217   0.580   2.672   0.810  0.1241  0.0241  0.1909
 1730SOL    HW1 5218   0.602   2.589   0.769  1.5357 -0.4068  1.7041
 1730SOL    HW2 5219   0.484   2.675   0.810  0.0473 -1.7154  0.3078
 1731SOL     OW 5220   1.312   1.874   0.788  0.1347  0.3181  0.0548
 1731SOL    HW1 5221   1.397   1.838   0.763 -0.5923  0.3598 -2.7940
 1731SOL    HW2 5222   1.301   1.951   0.733 -2.3534 -0.5245 -0.7656
 1732SOL     OW 5223   2.130   2.076   1.951 -0.0594  0.5422  0.2582
 1732SOL    HW1 5224   2.058   2.129   1.985  0.2898 -0.1084  2.1626
 1732SOL    HW2 5225   2.119   1.991   1.995  1.9531  0.4876  0.7459
 1733SOL     OW 5226   3.570   1.357   2.723  0.3465 -0.5211  0.3646
 1733SOL    HW1 5227   3.625   1.436   2.726 -0.7979  0.3200 -0.1051
 1733SOL    HW2 5228   3.581   1.324   2.634  1.4666 -1.3872  0.8028
 1734SOL     OW 5229   3.386   3.542   2.062  0.4237 -0.1062 -0.0102
 1734SOL    HW1 5230   3.472   3.584   2.066  0.2077  0.2912  0.8105
 1734SOL    HW2 5231   3.356   3.541   2.153 -0.1592 -0.8378 -0.2004
 1735SOL     OW 5232   2.751   1.796   0.902 -0.6637  0.1276  0.2337
 1735SOL    HW1 5233   2.699   1.818   0.825 -2.4041  3.9740  2.2411
 1735SOL    HW2 5234   2.826   1.856   0.899  0.0255 -0.6733  0.8611
 1736SOL     OW 5235   1.928   3.731   1.162 -0.4421  0.3983  0.4158
 1736SOL    HW1 5236   2.013   3.751   1.199 -0.5152 -0.2227  0.9348
 1736SOL    HW2 5237   1.904   3.810   1.113  1.2877 -0.0920 -1.3757
 1737SOL     OW 5238   2.521   1.271   2.964 -0.1919  0.1058  0.4642
 1737SOL    HW1 5239   2.534   1.349   2.910  1.4346  0.1201  0.8090
 1737SOL    HW2 5240   2.434   1.282   3.002 -1.0234  0.5211 -1.4280
 1738SOL     OW 5241   0.675   4.504   2.250 -0.3940 -0.7740  0.8345
 1738SOL    HW1 5242   0.635   4.590   2.264  0.8689  0.1326 -0.7857
 1738SOL    HW2 5243   0.723   4.487   2.331 -0.1740  0.3414  0.9580
 1739SOL     OW 5244   2.321   2.444   3.057 -0.6039  0.1046 -0.2556
 1739SOL    HW1 5245   2.349   2.410   3.142  0.1821  1.0883 -0.1005
 1739SOL    HW2 5246   2.338   2.373   2.996  1.1164  0.2102  0.0403
 1740SOL     OW 5247   0.707   4.709   0.797 -0.4479  0.7562 -0.8569
 1740SOL    HW1 5248   0.637   4.738   0.739 -1.2663  0.3207 -0.1138
 1740SOL    HW2 5249   0.675   4.626   0.833  0.2446  0.7899 -0.1395
 1741SOL     OW 5250   1.925   0.138   3.139  0.2854 -0.1278  0.4280
 1741SOL    HW1 5251   2.008   0.186   3.146  1.7644 -2.2960 -1.0931
 1741SOL    HW2 5252   1.871   0.193   3.082  2.2679 -0.5348 -2.0554
 1742SOL     OW 5253   0.799   0.390   0.323  0.1841 -0.0702  0.1192
 1742SOL    HW1 5254   0.865   0.370   0.390 -0.2192 -0.7286  0.3318
 1742SOL    HW2 5255   0.845   0.379   0.240  0.7776  1.0647  0.2746
 1743SOL     OW 5256   3.324   1.560   0.849  0.4059  0.0987 -0.0811
 1743SOL    HW1 5257   3.362   1.507   0.919 -0.0692  0.0738  0.1633
 1743SOL    HW2 5258   3.346   1.512   0.768 -0.5913 -0.8373  0.1794
 1744SOL     OW 5259   3.006   1.271   0.178 -0.1648 -0.0003  0.1165
 1744SOL    HW1 5260   2.920   1.304   0.152  0.5539  2.3741  0.5293
 1744SOL    HW2 5261   3.014   1.293   0.270 -0.2958 -3.0270  0.9578
 1745SOL     OW 5262   0.530   1.293   2.216 -0.0313  0.0867  0.3741
 1745SOL    HW1 5263   0.571   1.211   2.245 -1.0128 -0.6230 -0.2024
 1745SOL    HW2 5264   0.566   1.308   2.129  0.8630  0.7844  0.8503
 1746SOL     OW 5265   4.906   2.617   0.582  0.5187  0.4703 -0.3798
 1746SOL    HW1 5266   4.890   2.663   0.665  0.6791  2.0585 -1.1994
 1746SOL    HW2 5267   4.846   2.542   0.585 -0.0129  0.9088  0.8425
 1747SOL     OW 5268   3.994   3.930   3.255 -0.8308  0.5430  0.0792
 1747SOL    HW1 5269   4.048   4.002   3.287 -1.1158  1.0446 -0.5364
 1747SOL    HW2 5270   3.987   3.945   3.161 -0.1958 -0.7677 -0.2031
 1748SOL     OW 5271   2.749   3.039   0.840  0.0702  0.3550 -0.0519
 1748SOL    HW1 5272   2.805   3.046   0.762 -0.0219 -1.7925 -0.3723
 1748SOL    HW2 5273   2.755   2.947   0.865 -0.6418  0.8204  1.9544
 1749SOL     OW 5274   2.014   4.727   1.850  0.0737 -0.0093  0.2554
 1749SOL    HW1 5275   1.977   4.641   1.872 -2.8205  0.8070 -0.9166
 1749SOL    HW2 5276   2.050   4.715   1.762  0.6406 -0.2659  0.5183
 1750SOL     OW 5277   1.350   0.554   1.858  0.1564  0.5177  0.0848
 1750SOL    HW1 5278   1.380   0.467   1.884 -0.6023 -0.2447 -1.4483
 1750SOL    HW2 5279   1.332   0.598   1.941  1.6755 -0.3452  0.9394
 1751SOL     OW 5280   1.528   2.063   0.126  0.2467  0.1960  0.2022
 1751SOL    HW1 5281   1.451   2.090   0.177  0.0609 -1.2983  0.7465
 1751SOL    HW2 5282   1.492   2.026   0.045  0.3518 -0.8981  0.6423
 1752SOL     OW 5283   1.759   2.506   1.279 -0.0783 -0.0832 -0.0245
 1752SOL    HW1 5284   1.852   2.528   1.281 -0.1356  0.3543 -1.2653
 1752SOL    HW2 5285   1.756   2.418   1.240 -0.1658 -0.2535  0.3620
 1753SOL     OW 5286   0.941   1.524   1.382  0.3228  0.0244 -0.3889
 1753SOL    HW1 5287   0.958   1.504   1.290 -0.3809  0.3065 -0.5837
 1753SOL    HW2 5288   1.021   1.568   1.412  0.9260 -0.9021 -0.6029
 1754SOL     OW 5289   0.535   0.113   0.136  0.1430  0.6189 -0.0457
 1754SOL    HW1 5290   0.516   0.023   0.110 -0.0596  0.6902 -0.1465
 1754SOL    HW2 5291   0.625   0.110   0.169 -0.5264 -0.0125  1.8039
 1755SOL     OW 5292   4.726   0.995   2.653 -0.2191 -0.1529  0.2082
 1755SOL    HW1 5293   4.722   0.906   2.689  1.4014 -0.0014  0.8700
 1755SOL    HW2 5294   4.645   1.036   2.681 -0.4089 -1.0302  1.0072
 1756SOL     OW 5295   1.130   1.600   2.170 -0.2858 -0.2979  0.4812
 1756SOL    HW1 5296   1.128   1.532   2.103  1.1109 -0.0475  0.1493
 1756SOL    HW2 5297   1.041   1.633   2.173 -0.4558 -0.5492 -1.0125
 1757SOL     OW 5298   1.941   2.497   1.709  0.1760  0.3027 -0.2653
 1757SOL    HW1 5299   1.923   2.585   1.674  0.0124 -0.0897 -1.2121
 1757SOL    HW2 5300   1.854   2.462   1.730  0.1855  0.0974 -0.5701
 1758SOL     OW 5301   0.132   1.325   1.359  0.6516 -0.2062 -0.9231
 1758SOL    HW1 5302   0.154   1.257   1.296  3.3027 -1.1804  0.8610
 1758SOL    HW2 5303   0.217   1.364   1.383 -0.2227  0.2666  1.8162
 1759SOL     OW 5304   0.105   1.014   0.172 -0.0144 -0.3625 -0.5669
 1759SOL    HW1 5305   0.148   1.097   0.192  2.5018 -1.4894 -0.9388
 1759SOL    HW2 5306   0.168   0.947   0.199 -1.4049 -2.1415 -1.4899
 1760SOL     OW 5307   0.005   1.066   2.432 -0.5119 -0.4399  0.2527
 1760SOL    HW1 5308  -0.057   1.031   2.496 -1.5422 -1.6065 -1.3062
 1760SOL    HW2 5309  -0.048   1.119   2.373  0.2388 -0.2060 -0.2340
 1761SOL     OW 5310   4.017   2.953   1.280 -0.2080  0.0825 -0.1708
 1761SOL    HW1 5311   3.989   3.038   1.314 -0.0233  0.2393 -0.4058
 1761SOL    HW2 5312   4.029   2.898   1.357 -1.9964 -0.2595 -0.0965
 1762SOL     OW 5313   2.317   2.012   3.443  0.3939 -0.3598 -0.6747
 1762SOL    HW1 5314   2.297   1.946   3.377 -0.5638 -0.4637 -0.2899
 1762SOL    HW2 5315   2.246   2.076   3.435 -0.4441 -1.0044  1.0696
 1763SOL     OW 5316   2.825   2.719   2.149  0.5262  0.4111  0.6569
 1763SOL    HW1 5317   2.870   2.788   2.198  0.6868  0.8719 -0.1323
 1763SOL    HW2 5318   2.737   2.715   2.188  1.2021 -0.4911  2.2010
 1764SOL     OW 5319   4.402   2.432   0.610 -0.3103  0.1830 -0.3372
 1764SOL    HW1 5320   4.323   2.443   0.556  0.3027  0.7557 -1.1390
 1764SOL    HW2 5321   4.410   2.515   0.658 -0.2354  0.0968 -0.2004
 1765SOL     OW 5322   4.796   3.633   2.123 -0.0802 -0.1662  0.3964
 1765SOL    HW1 5323   4.784   3.566   2.055  1.9077 -1.8005  1.5311
 1765SOL    HW2 5324   4.752   3.597   2.200 -0.7970  0.8545  0.4830
 1766SOL     OW 5325   3.708   4.332   2.816  0.0478  0.0908  0.1198
 1766SOL    HW1 5326   3.718   4.264   2.882 -0.4533 -0.1635 -0.0620
 1766SOL    HW2 5327   3.631   4.305   2.766  0.9595 -0.2121 -1.1553
 1767SOL     OW 5328   1.331   4.785   1.224  0.6801 -0.1101  0.4833
 1767SOL    HW1 5329   1.296   4.723   1.288 -1.0499  0.1224 -0.1896
 1767SOL    HW2 5330   1.426   4.785   1.240  0.4105 -0.7957  2.3653
 1768SOL     OW 5331   3.223   0.135   1.741  0.2210 -0.5222 -0.3427
 1768SOL    HW1 5332   3.166   0.060   1.721  0.9629 -1.4544  0.8995
 1768SOL    HW2 5333   3.278   0.105   1.814 -0.5042  1.7565  1.2634
 1769SOL     OW 5334   3.938   4.414   0.251 -0.5185 -0.5114  0.1648
 1769SOL    HW1 5335   3.956   4.421   0.344  1.2831 -0.0305 -0.1864
 1769SOL    HW2 5336   4.006   4.355   0.217  0.7113  1.6143 -1.2933
 1770SOL     OW 5337   1.637   3.357   1.199 -0.8806 -0.5980  0.7964
 1770SOL    HW1 5338   1.731   3.371   1.206 -0.9201  0.1032  0.0421
 1770SOL    HW2 5339   1.620   3.278   1.251  0.1087 -0.6932  0.9820
 1771SOL     OW 5340   1.123   2.295   2.689  0.4542  0.9487 -0.2659
 1771SOL    HW1 5341   1.078   2.239   2.752  3.4965 -0.5509  0.7654
 1771SOL    HW2 5342   1.080   2.277   2.606 -0.1209 -1.2394  0.4507
 1772SOL     OW 5343   0.205   1.069   1.227 -0.0752  0.0305  0.3379
 1772SOL    HW1 5344   0.136   1.042   1.168 -1.9074  1.6162  1.6189
 1772SOL    HW2 5345   0.227   0.991   1.277 -1.3759 -0.3762  0.3007
 1773SOL     OW 5346   3.329   4.192   0.978  0.7361  0.0364  0.4099
 1773SOL    HW1 5347   3.319   4.104   0.942 -0.7033 -1.1599  3.3368
 1773SOL    HW2 5348   3.246   4.236   0.958  0.7805  0.1253  0.4212
 1774SOL     OW 5349   2.854   4.863   2.945 -0.2663  0.1919 -0.1597
 1774SOL    HW1 5350   2.921   4.898   2.886  0.3321 -0.3911  0.1716
 1774SOL    HW2 5351   2.822   4.940   2.992 -0.9222  0.7032 -1.3967
 1775SOL     OW 5352   4.073   2.956   0.510  0.3849 -0.0017  0.1779
 1775SOL    HW1 5353   4.113   2.985   0.428 -1.1636  0.1150 -0.5773
 1775SOL    HW2 5354   4.088   3.029   0.570  2.0141 -0.3148  0.1911
 1776SOL     OW 5355   3.376   3.801   1.832 -0.1123  0.1193 -0.0131
 1776SOL    HW1 5356   3.285   3.770   1.836  0.6114 -2.1579  0.3200
 1776SOL    HW2 5357   3.378   3.860   1.757 -1.9654  0.6319  0.2916
 1777SOL     OW 5358   4.322   2.722   0.199  0.2731  0.1635  0.4962
 1777SOL    HW1 5359   4.334   2.746   0.107  1.1553  1.0041  0.8146
 1777SOL    HW2 5360   4.232   2.748   0.220  0.8682  2.3238  0.5435
 1778SOL     OW 5361   3.710   1.106   1.901 -0.6421 -0.4458  0.1164
 1778SOL    HW1 5362   3.688   1.196   1.926  0.1422  0.0149 -0.7584
 1778SOL    HW2 5363   3.801   1.095   1.928  0.0926 -0.0806 -1.9585
 1779SOL     OW 5364   0.648   0.826   1.373  0.1407  0.4444  0.1505
 1779SOL    HW1 5365   0.717   0.759   1.377 -0.2392 -0.1176 -1.5895
 1779SOL    HW2 5366   0.575   0.789   1.422 -0.7981 -1.4247 -2.4357
 1780SOL     OW 5367   4.367   2.408   2.566 -0.3576 -0.3768 -0.3650
 1780SOL    HW1 5368   4.362   2.323   2.609  0.8646  0.0429  0.6507
 1780SOL    HW2 5369   4.320   2.395   2.483 -0.1188 -2.0585 -0.2764
 1781SOL     OW 5370   1.327   2.567   0.724  0.4971 -0.2598  0.2074
 1781SOL    HW1 5371   1.372   2.508   0.785 -0.6870 -0.0483  1.3264
 1781SOL    HW2 5372   1.240   2.530   0.713  0.8993 -0.6861 -1.9775
 1782SOL     OW 5373   1.605   4.366   2.659  0.0671 -0.2305 -0.8442
 1782SOL    HW1 5374   1.602   4.345   2.752  0.5485  0.5781 -0.6356
 1782SOL    HW2 5375   1.543   4.305   2.619 -0.2826 -0.4660  0.0247
 1783SOL     OW 5376   2.280   1.276   3.075 -0.1631  0.1517 -0.3634
 1783SOL    HW1 5377   2.260   1.348   3.134 -2.5529 -0.9161  0.2276
 1783SOL    HW2 5378   2.200   1.223   3.073  0.8538 -1.4393 -2.2795
 1784SOL     OW 5379   0.651   1.060   2.002 -0.8212  0.2470 -0.1286
 1784SOL    HW1 5380   0.659   1.059   1.907  0.6086  0.2920 -0.0249
 1784SOL    HW2 5381   0.607   0.978   2.023 -0.7149  0.0126 -0.7963
 1785SOL     OW 5382   4.072   3.608   2.891 -0.1712 -0.1921  0.2885
 1785SOL    HW1 5383   3.983   3.614   2.926 -0.1067  0.0196  0.4207
 1785SOL    HW2 5384   4.068   3.652   2.806 -0.5891 -1.6946 -0.4929
 1786SOL     OW 5385   1.797   0.980   2.378 -0.4734 -0.1451  0.4970
 1786SOL    HW1 5386   1.892   0.972   2.387 -0.5681  0.1601  1.9161
 1786SOL    HW2 5387   1.771   0.901   2.331  0.7475  0.9492 -2.3066
 1787SOL     OW 5388   4.856   4.003   2.698  0.2553  0.3391 -0.1871
 1787SOL    HW1 5389   4.822   4.091   2.677  2.2692  0.9526 -1.1453
 1787SOL    HW2 5390   4.927   4.019   2.759 -0.8658 -0.8932  1.5337
 1788SOL     OW 5391   0.046   3.984   1.457 -0.2573 -0.4288 -0.1735
 1788SOL    HW1 5392  -0.002   4.065   1.439  0.4861  0.0079 -0.2315
 1788SOL    HW2 5393   0.011   3.954   1.541 -0.9456 -0.3627 -0.4296
 1789SOL     OW 5394   0.424   1.264   1.540  0.5399 -0.3641  0.1831
 1789SOL    HW1 5395   0.446   1.241   1.450 -1.2322 -1.6275  0.0216
 1789SOL    HW2 5396   0.397   1.356   1.536  0.2365 -0.4826 -0.6279
 1790SOL     OW 5397   4.021   3.912   2.955  0.7149  0.3945 -0.5338
 1790SOL    HW1 5398   4.093   3.875   3.006 -0.3449 -1.0953 -0.0540
 1790SOL    HW2 5399   3.983   3.837   2.910 -1.5181  0.8680  0.4477
 1791SOL     OW 5400   1.581   2.845   1.421 -0.5011 -0.5991 -0.4498
 1791SOL    HW1 5401   1.515   2.889   1.368 -1.9293  1.4682  2.7543
 1791SOL    HW2 5402   1.661   2.896   1.407 -0.8572 -0.0859 -0.6531
 1792SOL     OW 5403   4.346   0.127   2.456  0.1579 -0.4279 -0.3912
 1792SOL    HW1 5404   4.432   0.124   2.498  0.0602  0.0546 -0.1456
 1792SOL    HW2 5405   4.362   0.098   2.366  1.1646  2.5471 -1.2945
 1793SOL     OW 5406   0.773   4.795   3.121  0.9467  0.1626 -0.5504
 1793SOL    HW1 5407   0.750   4.874   3.170 -0.1302  1.1314 -2.5097
 1793SOL    HW2 5408   0.827   4.827   3.049 -0.1436 -0.7568 -1.8212
 1794SOL     OW 5409   3.602   1.849   0.223 -0.1120 -0.7793 -0.5032
 1794SOL    HW1 5410   3.687   1.872   0.186  0.8517  0.2689  2.1180
 1794SOL    HW2 5411   3.622   1.785   0.292 -0.9818  1.3160  1.8857
 1795SOL     OW 5412   0.838   2.573   2.058  0.2887 -0.7386 -0.2544
 1795SOL    HW1 5413   0.881   2.633   1.998 -1.3556 -0.1762 -0.9329
 1795SOL    HW2 5414   0.824   2.625   2.137  0.2017 -0.6923 -0.3002
 1796SOL     OW 5415   1.916   4.232   0.338 -0.1476  0.6169 -0.0859
 1796SOL    HW1 5416   2.011   4.219   0.339 -0.2799 -0.5647 -0.6350
 1796SOL    HW2 5417   1.902   4.303   0.275  0.2426 -1.0093 -2.1542
 1797SOL     OW 5418   0.880   0.688   1.587  0.8748  0.1040 -0.0205
 1797SOL    HW1 5419   0.960   0.635   1.587  0.4129 -0.5939  0.1636
 1797SOL    HW2 5420   0.864   0.707   1.495  1.2318  0.2274 -0.0609
 1798SOL     OW 5421   1.231   0.220   0.741 -0.2794  0.7312 -0.7262
 1798SOL    HW1 5422   1.204   0.177   0.822 -0.1502  1.0742 -0.4999
 1798SOL    HW2 5423   1.189   0.306   0.744 -1.0158  0.4108 -1.4515
 1799SOL     OW 5424   3.892   0.503   1.773  0.1629 -1.0142  0.4478
 1799SOL    HW1 5425   3.808   0.486   1.815  1.0831 -2.2197  1.8673
 1799SOL    HW2 5426   3.913   0.593   1.797 -1.1039 -0.3573 -0.6958
 1800SOL     OW 5427   3.215   0.849   1.159 -0.2139 -0.2988  0.2110
 1800SOL    HW1 5428   3.186   0.829   1.248  1.2410 -0.4983  0.6597
 1800SOL    HW2 5429   3.142   0.821   1.103 -1.3350  0.2664  1.3584
 1801SOL     OW 5430   4.593   4.501   1.085 -0.0754 -0.0941  0.3222
 1801SOL    HW1 5431   4.582   4.548   1.168 -2.2535 -0.5976  0.3818
 1801SOL    HW2 5432   4.510   4.457   1.071  0.8465 -1.4534 -1.2851
 1802SOL     OW 5433   0.925   3.145   2.286 -0.2136  0.4168  0.7260
 1802SOL    HW1 5434   0.988   3.107   2.224 -0.5609  0.3106  0.4368
 1802SOL    HW2 5435   0.979   3.173   2.360  0.0425 -0.7644  1.0197
 1803SOL     OW 5436   1.586   4.749   1.373 -0.4566 -0.1467  0.2291
 1803SOL    HW1 5437   1.663   4.710   1.332 -0.9790 -0.2829 -0.6602
 1803SOL    HW2 5438   1.573   4.699   1.453  0.6223  0.1559  0.6077
 1804SOL     OW 5439   3.451   0.982   1.122 -0.5186 -0.3407  0.0925
 1804SOL    HW1 5440   3.497   0.985   1.206 -1.5419  1.5347  0.6418
 1804SOL    HW2 5441   3.374   0.927   1.138 -1.2566  0.8291  0.7201
 1805SOL     OW 5442   0.634   4.460   0.832 -0.1896 -0.2420 -0.4718
 1805SOL    HW1 5443   0.677   4.417   0.905  1.2996  1.4630 -0.2760
 1805SOL    HW2 5444   0.541   4.459   0.854  0.0267 -1.5059  0.4589
 1806SOL     OW 5445   1.688   2.270   0.856 -0.3206 -0.1074 -0.1750
 1806SOL    HW1 5446   1.715   2.327   0.784 -4.7895  0.7302 -1.4578
 1806SOL    HW2 5447   1.699   2.182   0.821 -0.5376  0.2314 -1.1412
 1807SOL     OW 5448   0.288   3.837   1.483 -0.0534 -0.4505  0.1918
 1807SOL    HW1 5449   0.227   3.909   1.469 -0.2474 -0.4019  1.1877
 1807SOL    HW2 5450   0.234   3.768   1.523  0.9022  0.3524  3.1032
 1808SOL     OW 5451   0.039   3.150   1.682  0.1116  0.1049  0.0943
 1808SOL    HW1 5452   0.127   3.145   1.719  0.8367  0.5302 -1.4777
 1808SOL    HW2 5453   0.046   3.101   1.600 -0.9458  0.6951 -0.3592
 1809SOL     OW 5454   1.877   1.984   2.426  0.7522  0.0482  0.0572
 1809SOL    HW1 5455   1.837   1.977   2.512  1.9482 -0.6312  0.5684
 1809SOL    HW2 5456   1.945   2.051   2.435  2.4262 -1.6122  0.2799
 1810SOL     OW 5457   1.680   1.055   0.994  0.4708  0.0052 -0.0282
 1810SOL    HW1 5458   1.639   1.012   0.919  1.3210 -1.4131  0.2789
 1810SOL    HW2 5459   1.770   1.071   0.966  0.3306  1.0379  0.0917
 1811SOL     OW 5460   0.188   1.839   2.590  0.8447 -1.1375 -0.4186
 1811SOL    HW1 5461   0.152   1.859   2.676 -0.2897  1.6275 -1.4067
 1811SOL    HW2 5462   0.137   1.764   2.559  1.1037 -2.0045  1.1518
 1812SOL     OW 5463   4.253   3.836   2.425  0.1319  0.0642  0.8383
 1812SOL    HW1 5464   4.224   3.923   2.401 -1.0942 -0.6567 -0.4482
 1812SOL    HW2 5465   4.327   3.818   2.367 -1.1790 -0.6638 -0.6812
 1813SOL     OW 5466   3.122   1.700   0.658  0.2054 -0.1406 -0.0938
 1813SOL    HW1 5467   3.200   1.698   0.713  0.1429  2.8326  0.2751
 1813SOL    HW2 5468   3.062   1.637   0.699  0.9440  0.4508  2.0224
 1814SOL     OW 5469   1.934   1.489   0.897 -0.4739  0.1026  0.3298
 1814SOL    HW1 5470   1.911   1.581   0.903  0.4924  0.3044  1.2676
 1814SOL    HW2 5471   1.950   1.462   0.987 -0.0410 -0.7825  0.0024
 1815SOL     OW 5472   4.267   4.490   1.200 -0.1912  0.0215 -0.1624
 1815SOL    HW1 5473   4.206   4.550   1.243  1.7651  0.4545  2.2474
 1815SOL    HW2 5474   4.293   4.429   1.269  0.3301 -1.6209 -1.7341
 1816SOL     OW 5475   4.836   3.814   1.675 -0.2936 -0.1721 -0.8034
 1816SOL    HW1 5476   4.770   3.776   1.617  0.0917  0.9214 -1.9985
 1816SOL    HW2 5477   4.785   3.870   1.735 -0.4163  1.4414 -2.3428
 1817SOL     OW 5478   4.194   1.325   2.989  0.0674 -0.7013  0.1548
 1817SOL    HW1 5479   4.227   1.240   3.019 -1.4024 -0.8725  1.4432
 1817SOL    HW2 5480   4.127   1.303   2.924 -0.7188 -0.5897  0.9012
 1818SOL     OW 5481   0.091   4.762   2.508 -0.6500  0.2089  0.1057
 1818SOL    HW1 5482   0.125   4.809   2.432  0.9501  1.7304  1.6876
 1818SOL    HW2 5483   0.168   4.742   2.561 -1.8342  0.2707  1.9395
 1819SOL     OW 5484   3.954   3.684   2.597 -0.2734 -0.1942 -0.0262
 1819SOL    HW1 5485   4.001   3.603   2.575  0.4114  0.6612 -1.9720
 1819SOL    HW2 5486   4.023   3.752   2.598 -1.3907  1.2842 -3.9753
 1820SOL     OW 5487   3.628   4.613   2.604  0.1149  0.2456 -1.1609
 1820SOL    HW1 5488   3.555   4.668   2.577 -0.8611 -0.5210 -0.1789
 1820SOL    HW2 5489   3.629   4.541   2.541 -0.4747 -0.1446 -0.7327
 1821SOL     OW 5490   3.963   0.546   2.310  0.3529  0.0952  0.2557
 1821SOL    HW1 5491   3.986   0.472   2.253  0.9434  0.7678 -0.4169
 1821SOL    HW2 5492   3.871   0.533   2.330 -0.2774  0.5449 -1.9968
 1822SOL     OW 5493   4.355   0.159   3.044  0.3378 -0.1815 -0.3711
 1822SOL    HW1 5494   4.404   0.152   2.961  0.7173 -0.2189 -0.1475
 1822SOL    HW2 5495   4.387   0.085   3.096  0.0632 -0.1847 -0.2085
 1823SOL     OW 5496   3.946   3.993   0.341  0.2460 -0.2479 -0.6977
 1823SOL    HW1 5497   3.973   3.944   0.263  0.1640  1.1505 -1.6339
 1823SOL    HW2 5498   3.996   4.074   0.337  0.7587 -0.4385  1.0997
 1824SOL     OW 5499   4.773   1.613   1.597  0.0344  0.3832 -0.8053
 1824SOL    HW1 5500   4.726   1.682   1.644  1.5016 -0.0854  1.5192
 1824SOL    HW2 5501   4.704   1.551   1.570 -1.0226  1.4829 -0.7071
 1825SOL     OW 5502   2.192   0.618   1.292 -0.1151 -0.1016  0.8145
 1825SOL    HW1 5503   2.235   0.674   1.227 -1.8528  1.8672  1.2745
 1825SOL    HW2 5504   2.227   0.648   1.376 -0.8642  0.1355  1.0487
 1826SOL     OW 5505   4.653   3.844   2.506  0.5162  0.3642 -0.3610
 1826SOL    HW1 5506   4.735   3.795   2.496  0.5490  0.3330  0.0427
 1826SOL    HW2 5507   4.672   3.911   2.571  0.4578  0.8972 -0.8768
 1827SOL     OW 5508   1.505   4.839   2.776  0.3571 -0.7276 -0.7398
 1827SOL    HW1 5509   1.586   4.787   2.776  1.8450  1.4293 -1.1525
 1827SOL    HW2 5510   1.533   4.926   2.806 -2.1311 -0.2911  0.5301
 1828SOL     OW 5511   4.138   4.830   3.263 -0.0376 -0.2738 -0.1934
 1828SOL    HW1 5512   4.161   4.791   3.178  1.6155  2.5093 -1.1682
 1828SOL    HW2 5513   4.047   4.859   3.252  0.1128 -0.0754 -0.9799
 1829SOL     OW 5514   3.673   0.144   0.974  0.3135 -0.3842 -0.3217
 1829SOL    HW1 5515   3.719   0.140   1.058 -0.1172  2.7665  0.1944
 1829SOL    HW2 5516   3.581   0.132   0.997  0.3641 -1.4695 -0.6427
 1830SOL     OW 5517   2.542   2.752   2.237  0.0807  0.3142 -0.2640
 1830SOL    HW1 5518   2.532   2.685   2.305  0.3906 -0.5199 -1.0135
 1830SOL    HW2 5519   2.473   2.733   2.174  1.6901 -0.9177 -1.7571
 1831SOL     OW 5520   1.828   1.249   2.061 -0.2843 -0.0577 -0.0103
 1831SOL    HW1 5521   1.818   1.178   1.998 -0.5341 -0.4830  0.4966
 1831SOL    HW2 5522   1.751   1.242   2.118  0.6518 -0.6213  1.2439
 1832SOL     OW 5523   3.416   4.778   3.074 -0.7786 -0.2142  0.5671
 1832SOL    HW1 5524   3.365   4.846   3.118 -0.7420  0.7692 -0.8455
 1832SOL    HW2 5525   3.500   4.779   3.119 -1.0804  0.0406  1.1467
 1833SOL     OW 5526   2.725   4.744   2.735 -0.1690 -0.3392  0.4350
 1833SOL    HW1 5527   2.786   4.778   2.800 -0.9470 -1.0168  1.5572
 1833SOL    HW2 5528   2.781   4.695   2.674  0.6534  0.8819  0.1635
 1834SOL     OW 5529   4.418   3.085   0.587  0.4961 -0.0670 -0.5487
 1834SOL    HW1 5530   4.372   3.161   0.552 -2.0109 -1.0682  0.4034
 1834SOL    HW2 5531   4.488   3.123   0.642 -0.8365  1.5716  0.1115
 1835SOL     OW 5532   0.579   0.868   0.764  0.1257  0.0497  0.4123
 1835SOL    HW1 5533   0.522   0.803   0.806  0.8323  0.1618  1.5773
 1835SOL    HW2 5534   0.527   0.901   0.691  0.4309 -3.1962 -1.4728
 1836SOL     OW 5535   3.421   4.757   1.638  0.1847  0.6046  0.6900
 1836SOL    HW1 5536   3.370   4.685   1.676  1.7073  0.1654  2.0017
 1836SOL    HW2 5537   3.453   4.723   1.555 -1.6096  0.9012 -0.1885
 1837SOL     OW 5538   1.381   4.261   1.291 -0.0135  0.5469  0.8997
 1837SOL    HW1 5539   1.316   4.222   1.232  0.6365  0.3185  0.3320
 1837SOL    HW2 5540   1.338   4.259   1.377 -0.4646 -0.3045  0.6725
 1838SOL     OW 5541   2.744   0.013   2.375  0.0875  0.4996  0.0055
 1838SOL    HW1 5542   2.769  -0.073   2.342 -0.7713  0.2193  0.0481
 1838SOL    HW2 5543   2.809   0.033   2.443  0.2723 -0.1303  0.0168
 1839SOL     OW 5544   3.128   0.335   2.052 -0.0338  0.5318  0.4462
 1839SOL    HW1 5545   3.188   0.404   2.024  1.2717 -0.2910  1.1237
 1839SOL    HW2 5546   3.120   0.278   1.976  0.4485  0.3690  0.5184
 1840SOL     OW 5547   2.995   0.440   0.864 -0.2337 -0.1933 -0.6127
 1840SOL    HW1 5548   3.075   0.428   0.916 -1.2836 -0.0140  1.1326
 1840SOL    HW2 5549   2.966   0.351   0.844  0.6350 -0.2567 -1.6784
 1841SOL     OW 5550   1.536   4.781   2.145  0.6186  0.2856  0.8810
 1841SOL    HW1 5551   1.531   4.686   2.155 -0.1023 -0.0237 -1.6739
 1841SOL    HW2 5552   1.466   4.815   2.200 -0.4238 -0.8344  0.2840
 1842SOL     OW 5553   2.160   2.629   2.960 -0.2603 -0.0027  0.3201
 1842SOL    HW1 5554   2.220   2.586   3.021 -0.6960  1.2564  1.6945
 1842SOL    HW2 5555   2.078   2.638   3.008 -0.5392  1.2763 -0.3399
 1843SOL     OW 5556   1.364   2.778   0.910  0.0568  0.6480 -0.1196
 1843SOL    HW1 5557   1.367   2.707   0.846 -1.8856 -0.2278  0.6468
 1843SOL    HW2 5558   1.302   2.841   0.874  0.4001  1.0799  0.0333
 1844SOL     OW 5559   4.133   2.942   2.410  0.0337  0.0772 -0.1603
 1844SOL    HW1 5560   4.127   2.891   2.491 -1.6172 -0.3841 -0.5288
 1844SOL    HW2 5561   4.131   2.875   2.341  1.7102  0.4474 -0.6002
 1845SOL     OW 5562   1.742   0.238   2.975  0.4826  0.3370  0.8726
 1845SOL    HW1 5563   1.719   0.331   2.976 -1.1029 -0.0278  2.1529
 1845SOL    HW2 5564   1.661   0.193   2.949  1.8881 -0.5991 -2.3971
 1846SOL     OW 5565   0.095   3.838   0.689  0.0363  0.0986 -0.4195
 1846SOL    HW1 5566   0.076   3.928   0.714 -2.7245 -1.1193  2.5509
 1846SOL    HW2 5567   0.166   3.811   0.748  0.2018  0.0352 -0.6452
 1847SOL     OW 5568   1.292   2.641   3.356 -0.4737 -0.2238 -0.6065
 1847SOL    HW1 5569   1.206   2.629   3.315 -0.4339 -1.4882 -0.3419
 1847SOL    HW2 5570   1.287   2.728   3.395 -1.4558 -0.0739 -1.0292
 1848SOL     OW 5571   4.178   1.830   0.060  0.3406 -0.1917  0.1969
 1848SOL    HW1 5572   4.232   1.908   0.053  1.2823 -0.6981  1.3159
 1848SOL    HW2 5573   4.229   1.761   0.017  0.2496 -0.5183  0.5999
 1849SOL     OW 5574   1.952   3.068   0.913  0.0584  0.2795 -0.3424
 1849SOL    HW1 5575   1.962   3.059   0.819  1.9826  0.3537 -0.1808
 1849SOL    HW2 5576   1.957   3.163   0.928 -0.6197  0.2987 -0.1758
 1850SOL     OW 5577   2.998   3.406   2.283  0.0470  0.0622  0.0420
 1850SOL    HW1 5578   2.932   3.354   2.237  0.5866 -1.3892  0.8254
 1850SOL    HW2 5579   3.004   3.487   2.233 -0.6919 -0.7036 -1.3641
 1851SOL     OW 5580   2.277   4.836   2.599  0.2756 -0.0503  0.4691
 1851SOL    HW1 5581   2.369   4.836   2.574  0.5100  2.9949  0.9837
 1851SOL    HW2 5582   2.233   4.885   2.530 -0.0701  2.8897  2.5880
 1852SOL     OW 5583   2.667   0.065   0.856  0.5664  0.2801  0.6105
 1852SOL    HW1 5584   2.681   0.009   0.780 -1.6226 -0.0206  0.3617
 1852SOL    HW2 5585   2.728   0.031   0.922 -0.8932 -2.7390  0.6090
 1853SOL     OW 5586   4.578   2.469   3.072  0.4777  0.1058  0.4046
 1853SOL    HW1 5587   4.562   2.531   3.001 -0.1323  0.1671  0.5899
 1853SOL    HW2 5588   4.603   2.523   3.147 -0.7412  0.2113  0.7693
 1854SOL     OW 5589   2.354   3.789   3.470  0.8320  0.1164 -0.0182
 1854SOL    HW1 5590   2.398   3.728   3.529  0.0723 -0.1985  0.2382
 1854SOL    HW2 5591   2.261   3.784   3.496  0.7145  1.1285 -0.2099
 1855SOL     OW 5592   1.441   3.947   2.650 -0.4163  0.1633 -0.0159
 1855SOL    HW1 5593   1.384   3.946   2.574 -0.8593  1.3679  0.2808
 1855SOL    HW2 5594   1.393   3.900   2.718 -0.8012  0.6424  0.0479
 1856SOL     OW 5595   4.034   1.406   2.337  0.0379  0.3183 -0.8734
 1856SOL    HW1 5596   3.940   1.425   2.329  0.3523  1.7335 -1.6737
 1856SOL    HW2 5597   4.039   1.336   2.402 -1.5521  0.4227 -0.5895
 1857SOL     OW 5598   3.731   3.557   2.740 -1.1525 -0.5171  0.5456
 1857SOL    HW1 5599   3.643   3.569   2.703 -1.4118  2.0695  1.7617
 1857SOL    HW2 5600   3.786   3.616   2.688 -0.5256 -0.6637  1.0435
 1858SOL     OW 5601   3.930   1.351   0.630  0.1700 -0.0013 -0.7031
 1858SOL    HW1 5602   3.999   1.331   0.567  1.7549 -0.6856  1.1262
 1858SOL    HW2 5603   3.924   1.272   0.684 -1.7739  0.2144 -0.5238
 1859SOL     OW 5604   1.733   1.305   2.867 -0.0187 -0.2892 -0.2895
 1859SOL    HW1 5605   1.670   1.375   2.848 -0.5364 -0.6462  0.0900
 1859SOL    HW2 5606   1.757   1.319   2.958 -0.6582 -1.0209 -0.0048
 1860SOL     OW 5607   0.290   0.958   1.879  0.6034 -0.2939  0.1218
 1860SOL    HW1 5608   0.331   0.923   1.957 -0.1165 -0.1248  0.5857
 1860SOL    HW2 5609   0.199   0.976   1.905  0.8822  1.6904 -0.1489
 1861SOL     OW 5610   2.840   2.154   1.870 -0.3966  0.0081 -0.3148
 1861SOL    HW1 5611   2.884   2.133   1.788 -1.1072 -0.3470 -0.6177
 1861SOL    HW2 5612   2.766   2.093   1.873  0.6760 -1.3027  1.4967
 1862SOL     OW 5613   2.611   4.371   2.159 -0.0841  0.3605  0.2527
 1862SOL    HW1 5614   2.569   4.342   2.078  0.5408  0.7795 -0.2381
 1862SOL    HW2 5615   2.598   4.299   2.221  0.1988 -0.3533 -0.4978
 1863SOL     OW 5616   0.046   2.074   2.430 -0.1703  0.9337 -0.4517
 1863SOL    HW1 5617   0.112   2.079   2.499 -2.2044  0.7874  1.6207
 1863SOL    HW2 5618  -0.022   2.018   2.466 -2.2201  2.4449 -1.7735
 1864SOL     OW 5619   1.037   4.302   2.391 -0.0120  0.5599  0.4005
 1864SOL    HW1 5620   1.008   4.212   2.381  0.3935  0.5210 -0.4457
 1864SOL    HW2 5621   1.131   4.300   2.373  0.4673  0.7922  2.5067
 1865SOL     OW 5622   3.481   1.322   1.921 -0.6041 -0.3621  0.6266
 1865SOL    HW1 5623   3.427   1.384   1.871 -0.6701  0.4691  1.6858
 1865SOL    HW2 5624   3.428   1.242   1.925 -1.0178 -0.1164  0.2233
 1866SOL     OW 5625   3.345   2.998   0.673  0.1820  0.3579  0.4321
 1866SOL    HW1 5626   3.259   2.992   0.632  0.0785  0.5334  0.6191
 1866SOL    HW2 5627   3.343   3.081   0.721  0.6158  0.5743  0.0776
 1867SOL     OW 5628   1.067   4.034   1.369 -0.4595 -0.0062 -0.3698
 1867SOL    HW1 5629   0.993   4.067   1.318  0.5565  2.1330 -0.5829
 1867SOL    HW2 5630   1.039   4.042   1.461  0.1671  2.7845 -0.3395
 1868SOL     OW 5631   1.439   3.190   0.952 -0.2859  0.2308  0.1567
 1868SOL    HW1 5632   1.514   3.215   1.006 -1.1405  2.5744  0.3766
 1868SOL    HW2 5633   1.473   3.191   0.863  0.5056 -1.1881  0.4002
 1869SOL     OW 5634   4.315   2.333   3.174 -0.3727  0.0158  0.3953
 1869SOL    HW1 5635   4.397   2.304   3.214 -0.2073  0.9811  0.7904
 1869SOL    HW2 5636   4.320   2.428   3.176 -1.4644  0.0896  0.3376
 1870SOL     OW 5637   0.423   4.771   1.108  0.9380  0.1751 -0.3361
 1870SOL    HW1 5638   0.432   4.744   1.199  0.3790  2.5950  0.5112
 1870SOL    HW2 5639   0.375   4.700   1.066 -1.4707  0.3055  1.9877
 1871SOL     OW 5640   3.881   0.083   2.579 -0.0441 -0.2671  0.1705
 1871SOL    HW1 5641   3.873   0.055   2.487 -1.8803  0.2345  0.1401
 1871SOL    HW2 5642   3.975   0.092   2.593  0.3392 -1.4696 -1.3204
 1872SOL     OW 5643   0.428   3.570   1.661 -0.0296 -0.1062 -0.2883
 1872SOL    HW1 5644   0.434   3.495   1.721  1.2041  0.0517 -0.1857
 1872SOL    HW2 5645   0.338   3.600   1.669 -0.8059 -2.0613 -0.9211
 1873SOL     OW 5646   2.395   3.555   0.244  0.1659 -0.0703 -0.2880
 1873SOL    HW1 5647   2.440   3.518   0.320  0.6190 -0.1328 -0.5860
 1873SOL    HW2 5648   2.305   3.569   0.274  0.6013  0.9461  0.6112
 1874SOL     OW 5649   0.963   2.012   0.159 -0.6238  0.0530 -0.5693
 1874SOL    HW1 5650   0.937   2.066   0.234 -3.0226 -1.2380 -0.3683
 1874SOL    HW2 5651   1.028   1.952   0.194 -1.0316  0.0819  0.2615
 1875SOL     OW 5652   0.333   2.423   0.145 -0.1092 -0.2930  0.3348
 1875SOL    HW1 5653   0.332   2.346   0.089  2.1852 -0.8343  0.9244
 1875SOL    HW2 5654   0.426   2.441   0.160 -0.6148  0.9143  2.4963
 1876SOL     OW 5655   2.415   0.547   2.861 -0.0951 -0.2481  1.0034
 1876SOL    HW1 5656   2.449   0.637   2.870 -0.0116 -0.3453  1.6902
 1876SOL    HW2 5657   2.320   0.558   2.860 -0.0778 -0.0883  0.3161
 1877SOL     OW 5658   2.403   3.285   0.752  0.0775 -0.1321  0.4174
 1877SOL    HW1 5659   2.360   3.234   0.683  0.4997  0.0535  0.0102
 1877SOL    HW2 5660   2.353   3.265   0.831 -0.7440  0.0712 -0.0419
 1878SOL     OW 5661   4.141   0.453   1.839 -0.2609  0.0134 -0.1117
 1878SOL    HW1 5662   4.178   0.466   1.752 -0.0382 -2.2609 -0.4369
 1878SOL    HW2 5663   4.047   0.444   1.825  0.0232 -3.4460 -0.6757
 1879SOL     OW 5664   4.051   2.539   1.648 -0.1268  0.3053 -0.2385
 1879SOL    HW1 5665   4.131   2.488   1.635 -1.6173 -2.0839 -0.4532
 1879SOL    HW2 5666   4.071   2.595   1.724  1.9459  0.2746 -0.7032
 1880SOL     OW 5667   3.586   4.424   2.412  0.1781  0.1303  0.0820
 1880SOL    HW1 5668   3.562   4.391   2.325  0.5694  0.2295 -0.0670
 1880SOL    HW2 5669   3.542   4.366   2.473  0.4693 -0.3690 -0.1810
 1881SOL     OW 5670   1.097   3.431   1.985 -0.7354 -0.3591 -0.0233
 1881SOL    HW1 5671   1.181   3.450   2.029 -0.5209 -0.9794 -0.1651
 1881SOL    HW2 5672   1.120   3.423   1.893 -0.8730 -0.9959 -0.0047
 1882SOL     OW 5673   0.308   4.835   2.685 -0.5128  0.2344 -0.1196
 1882SOL    HW1 5674   0.265   4.865   2.765 -2.7031 -0.4939 -0.9381
 1882SOL    HW2 5675   0.397   4.869   2.690 -0.1830 -0.8116  3.2147
 1883SOL     OW 5676   1.433   1.263   3.396  0.8728  0.4466  0.3352
 1883SOL    HW1 5677   1.489   1.188   3.377  1.8765  1.2696 -0.0946
 1883SOL    HW2 5678   1.478   1.309   3.467  1.2767  1.6268 -0.6319
 1884SOL     OW 5679   2.191   1.807   2.066  0.0677 -0.2548  0.1435
 1884SOL    HW1 5680   2.194   1.788   1.972 -2.3089 -0.2616 -0.0005
 1884SOL    HW2 5681   2.135   1.739   2.102 -0.1265  0.5129  1.3486
 1885SOL     OW 5682   2.870   1.432   2.419  0.2604 -0.2217  0.0974
 1885SOL    HW1 5683   2.957   1.464   2.445  0.5253 -0.0367 -0.9748
 1885SOL    HW2 5684   2.881   1.406   2.327  0.2021 -3.8417  0.9529
 1886SOL     OW 5685   2.826   1.242   1.230  0.2201 -0.3118 -0.5926
 1886SOL    HW1 5686   2.805   1.317   1.284 -0.3771  0.0640 -1.3261
 1886SOL    HW2 5687   2.886   1.189   1.283 -0.7762 -0.2378  0.6364
 1887SOL     OW 5688   0.012   4.053   0.455  0.5651 -0.2501  0.1081
 1887SOL    HW1 5689   0.094   4.075   0.498  0.9726  3.1794 -2.0522
 1887SOL    HW2 5690  -0.056   4.080   0.518  1.1464  2.2661 -0.2512
 1888SOL     OW 5691   1.739   3.083   1.814  0.1580  0.5968  0.0584
 1888SOL    HW1 5692   1.707   3.000   1.777 -2.3394  1.4957  0.0039
 1888SOL    HW2 5693   1.693   3.091   1.898  0.0429  2.1039 -0.1260
 1889SOL     OW 5694   3.923   1.042   1.049 -0.1020  0.3875  0.3299
 1889SOL    HW1 5695   3.923   0.958   1.002  1.5917  0.7003 -0.2882
 1889SOL    HW2 5696   3.950   1.020   1.138  1.5380  0.3995 -0.1407
 1890SOL     OW 5697   1.075   1.967   1.544 -0.0159  0.3396 -0.0807
 1890SOL    HW1 5698   1.013   1.898   1.521 -0.4043  0.9140 -0.7969
 1890SOL    HW2 5699   1.065   1.977   1.639 -1.8632  1.1742 -0.3062
 1891SOL     OW 5700   0.857   3.517   2.818  0.2573 -0.1351 -0.4869
 1891SOL    HW1 5701   0.939   3.508   2.868 -0.6908 -0.5486  1.0753
 1891SOL    HW2 5702   0.873   3.470   2.737  2.0796  1.0923 -0.9069
 1892SOL     OW 5703   0.768   0.842   2.435 -0.1066  0.2246 -0.3084
 1892SOL    HW1 5704   0.785   0.830   2.529  1.5657 -0.2191 -0.6429
 1892SOL    HW2 5705   0.726   0.760   2.408  0.2908 -0.0337 -0.1434
 1893SOL     OW 5706   1.991   0.487   2.709  0.5236 -0.1841  0.2717
 1893SOL    HW1 5707   1.969   0.413   2.652 -1.3277 -0.1763  0.9137
 1893SOL    HW2 5708   2.032   0.446   2.786  1.5048 -0.3266 -0.3047
 1894SOL     OW 5709   0.236   0.792   1.661 -0.0339  0.5584 -0.0701
 1894SOL    HW1 5710   0.228   0.840   1.743 -1.0613 -1.0572  0.8441
 1894SOL    HW2 5711   0.145   0.782   1.631  0.2685  0.3839 -0.9628
 1895SOL     OW 5712   2.914   0.739   2.875  0.0167  0.3903 -0.6154
 1895SOL    HW1 5713   2.909   0.706   2.785 -1.2915  2.7745 -1.4904
 1895SOL    HW2 5714   2.862   0.677   2.926 -0.2203 -0.3299 -1.6911
 1896SOL     OW 5715   4.025   0.968   1.280 -0.4984 -0.8766 -0.4216
 1896SOL    HW1 5716   3.971   0.930   1.349 -0.2193  1.6452  1.3330
 1896SOL    HW2 5717   4.109   0.922   1.287 -0.5369 -0.7815  0.8162
 1897SOL     OW 5718   2.521   3.546   0.838 -0.3473 -0.0469  0.1445
 1897SOL    HW1 5719   2.595   3.488   0.859  0.9888  1.1481 -1.0080
 1897SOL    HW2 5720   2.455   3.487   0.801  0.1106 -1.1226  0.9886
 1898SOL     OW 5721   4.150   0.288   2.275 -0.3593 -0.6940  0.4555
 1898SOL    HW1 5722   4.212   0.244   2.334  0.6877 -0.0444 -0.1277
 1898SOL    HW2 5723   4.181   0.266   2.187 -0.7787 -0.1105  0.1561
 1899SOL     OW 5724   0.482   2.871   1.981  0.1970 -0.1841  0.0658
 1899SOL    HW1 5725   0.525   2.790   2.009 -0.2934 -0.8676 -1.1028
 1899SOL    HW2 5726   0.396   2.868   2.021  0.8489  0.7367  1.6374
 1900SOL     OW 5727   2.965   2.454   0.656  0.2901  0.0585 -0.5252
 1900SOL    HW1 5728   3.010   2.538   0.656  1.7065 -0.6749 -0.4243
 1900SOL    HW2 5729   3.024   2.394   0.702 -0.4541 -1.1183 -1.0324
 1901SOL     OW 5730   1.753   2.563   0.088  0.0829  0.2662 -0.5316
 1901SOL    HW1 5731   1.685   2.629   0.076  0.0063  0.0658 -1.2482
 1901SOL    HW2 5732   1.713   2.481   0.058  0.8246  0.2521 -1.5192
 1902SOL     OW 5733   4.390   0.192   1.602  0.2429 -0.4589 -0.0105
 1902SOL    HW1 5734   4.416   0.131   1.671  1.6354  0.8188  0.6599
 1902SOL    HW2 5735   4.463   0.192   1.541  0.9403  1.5656  0.7549
 1903SOL     OW 5736   3.801   4.603   1.107  0.3249 -0.1157 -1.1569
 1903SOL    HW1 5737   3.774   4.535   1.169  0.6541 -0.3230 -1.2374
 1903SOL    HW2 5738   3.721   4.653   1.091 -0.2297 -1.2286 -2.0352
 1904SOL     OW 5739   1.593   2.381   3.253 -0.4074  0.3269  0.1680
 1904SOL    HW1 5740   1.552   2.312   3.305  0.4741  0.5439  1.1827
 1904SOL    HW2 5741   1.519   2.428   3.213 -1.0158 -1.4796 -0.9641
 1905SOL     OW 5742   1.579   2.769   0.207  0.2264 -0.1725 -0.0212
 1905SOL    HW1 5743   1.495   2.813   0.204 -0.0859 -0.7902 -0.8675
 1905SOL    HW2 5744   1.605   2.771   0.299 -1.4693 -1.3615  0.5355
 1906SOL     OW 5745   1.212   4.199   1.048  0.5839 -0.1695 -0.4855
 1906SOL    HW1 5746   1.212   4.269   0.982 -1.0744 -0.0275 -0.3826
 1906SOL    HW2 5747   1.120   4.174   1.056  1.0446 -1.7977  0.1055
 1907SOL     OW 5748   2.092   1.938   0.645  0.7457 -0.1569  0.4598
 1907SOL    HW1 5749   2.136   2.007   0.694 -0.2919  1.0229 -0.1922
 1907SOL    HW2 5750   2.012   1.979   0.612 -1.0030 -2.2363  1.7954
 1908SOL     OW 5751   1.527   3.061   3.323 -0.4594 -0.1958 -0.1533
 1908SOL    HW1 5752   1.579   2.989   3.286  0.6409  0.1650  0.6548
 1908SOL    HW2 5753   1.580   3.139   3.308 -0.4541  0.0918  1.2740
 1909SOL     OW 5754   0.533   3.286   0.729  0.2236 -0.1962  0.0686
 1909SOL    HW1 5755   0.568   3.363   0.685 -0.1584  0.1073  0.2884
 1909SOL    HW2 5756   0.611   3.236   0.754  0.5219  0.5502  0.6987
 1910SOL     OW 5757   3.020   1.833   3.397  0.2325  0.3130 -0.0537
 1910SOL    HW1 5758   2.961   1.866   3.330  0.7088  0.7375 -0.2696
 1910SOL    HW2 5759   3.031   1.906   3.458  0.1435  0.0738  0.2549
 1911SOL     OW 5760   0.113   3.547   2.964 -0.4018  0.2346  0.1319
 1911SOL    HW1 5761   0.192   3.560   2.912  0.6516 -0.7975  1.3992
 1911SOL    HW2 5762   0.041   3.568   2.905  0.7897  0.3671 -1.3138
 1912SOL     OW 5763   0.439   1.730   0.201  0.0959  0.1617  0.5642
 1912SOL    HW1 5764   0.531   1.753   0.187 -0.1095  0.7860  0.1711
 1912SOL    HW2 5765   0.416   1.774   0.283 -0.0645  0.6789  0.2489
 1913SOL     OW 5766   3.050   0.973   0.502 -0.0710 -0.5670 -0.4356
 1913SOL    HW1 5767   3.078   1.000   0.415 -0.6951 -0.5211 -0.6324
 1913SOL    HW2 5768   3.118   1.004   0.561  0.8546 -1.4421 -1.0012
 1914SOL     OW 5769   1.763   1.868   3.361 -0.3725 -0.1838  0.1143
 1914SOL    HW1 5770   1.791   1.924   3.288 -1.1018 -1.9031 -1.5556
 1914SOL    HW2 5771   1.703   1.805   3.321 -1.4928 -0.6463  2.3946
 1915SOL     OW 5772   0.103   4.630   1.664 -0.2027 -0.0075  0.1549
 1915SOL    HW1 5773   0.030   4.570   1.681  0.2313 -0.2800  1.1130
 1915SOL    HW2 5774   0.155   4.586   1.597 -0.6820 -0.0059 -0.2263
 1916SOL     OW 5775   3.722   4.800   3.063  0.1377 -0.6721  0.7425
 1916SOL    HW1 5776   3.737   4.706   3.051  0.8876 -0.6233  1.2391
 1916SOL    HW2 5777   3.692   4.830   2.977 -0.0031 -1.3455  0.5450
 1917SOL     OW 5778   1.251   0.551   3.380 -0.2401 -0.1077 -0.4563
 1917SOL    HW1 5779   1.237   0.502   3.300 -1.5392  0.1096 -0.3761
 1917SOL    HW2 5780   1.263   0.484   3.447 -0.3757 -0.3039 -0.6257
 1918SOL     OW 5781   0.065   2.900   1.890 -0.0369  0.5796  0.0906
 1918SOL    HW1 5782   0.009   2.833   1.929 -0.7518  0.6615 -0.7588
 1918SOL    HW2 5783   0.013   2.980   1.894  0.6138  0.9782  0.6389
 1919SOL     OW 5784   3.067   4.088   3.355  0.0881  0.7473 -0.3569
 1919SOL    HW1 5785   3.128   4.103   3.282 -0.0529 -2.2911 -1.2386
 1919SOL    HW2 5786   3.115   4.118   3.432  1.3336  1.5826 -1.4097
 1920SOL     OW 5787   4.849   1.483   2.360  0.4943 -0.3467 -0.4859
 1920SOL    HW1 5788   4.800   1.408   2.394  2.0939 -1.1567  0.1149
 1920SOL    HW2 5789   4.855   1.543   2.434  0.4795 -0.2797 -0.5391
 1921SOL     OW 5790   1.695   4.557   0.478  0.0337  0.2368 -0.3965
 1921SOL    HW1 5791   1.639   4.625   0.517  0.5274  1.1887 -1.2868
 1921SOL    HW2 5792   1.780   4.599   0.468  0.3207 -0.4839 -1.0773
 1922SOL     OW 5793   2.103   4.875   0.025  0.6125 -0.1487 -0.4485
 1922SOL    HW1 5794   2.018   4.912   0.051 -0.9283 -1.6920 -2.9028
 1922SOL    HW2 5795   2.141   4.941  -0.033  1.6376  0.9588  1.3584
 1923SOL     OW 5796   0.589   0.649   2.358  0.3312  0.1373 -0.0015
[truncated: 163,001 more chars]
