# Supplementary material for: Adding the AMBER 14SB Force Field to the Stochastic Titration CpHMD Method
Source: J Chem Theory Comput. 2025 Jun 16;21(13):6292–304. doi: 10.1021/acs.jctc.5c00415 (PMC12818765; doi:10.1021/acs.jctc.5c00415)
Supplement: Supplementary file 1 [file ct5c00415_si_001.zip › code_availability/MD-runs/dipeptides/NHIE-CGLU/final-NHIE-CGLU.gro]

Protein in water
 7344
    1HIE      N    1   4.379   2.288   1.006  0.4037 -0.3222 -0.5718
    1HIE     H1    2   4.364   2.190   1.021  2.7855 -0.6082  0.3317
    1HIE     H2    3   4.430   2.322   1.086 -0.5678 -0.8360  0.2764
    1HIE     H3    4   4.293   2.339   0.993 -0.2442 -1.3725 -0.5078
    1HIE     CA    5   4.468   2.287   0.888 -0.5775 -1.3176 -0.8065
    1HIE     HA    6   4.536   2.202   0.879  1.9299  0.2983  1.1560
    1HIE     CB    7   4.390   2.288   0.758  0.6174 -0.0093  0.7152
    1HIE    HB1    8   4.343   2.386   0.751 -1.2368 -0.8434  0.7940
    1HIE    HB2    9   4.311   2.213   0.760  1.6899 -1.2180 -0.4565
    1HIE     CG   10   4.487   2.260   0.643 -0.0360 -0.5619  0.0196
    1HIE    ND1   11   4.541   2.134   0.625 -0.2822  0.0880 -0.6055
    1HIE    CE1   12   4.629   2.145   0.525 -0.5209  0.2443 -0.4442
    1HIE    HE1   13   4.691   2.065   0.487 -0.2560 -0.3975  1.2697
    1HIE    NE2   14   4.629   2.272   0.475  0.4550 -0.1259 -0.4698
    1HIE    HE2   15   4.698   2.309   0.411  2.9762  0.6981  2.5005
    1HIE    CD2   16   4.540   2.347   0.551 -0.0759  0.4337  0.4568
    1HIE    HD2   17   4.514   2.451   0.555  0.2161  0.7330 -2.9597
    1HIE      C   18   4.560   2.405   0.884 -0.1520  0.8024 -0.7139
    1HIE      O   19   4.681   2.385   0.891  0.0108 -0.0342 -0.2285
    2GLU      N   20   4.504   2.529   0.877  0.1119  0.2428 -0.8362
    2GLU      H   21   4.403   2.538   0.876  0.1408  0.6405 -2.0779
    2GLU     CA   22   4.582   2.654   0.884 -0.2950  0.3986 -0.3407
    2GLU     HA   23   4.660   2.646   0.808  1.6941  2.2067  1.3647
    2GLU     CB   24   4.499   2.778   0.863  0.6600 -0.1538 -0.1589
    2GLU    HB1   25   4.539   2.878   0.876 -3.1802  1.4692  0.6533
    2GLU    HB2   26   4.417   2.766   0.934 -0.5340 -1.2613 -1.6471
    2GLU     CG   27   4.451   2.782   0.712 -0.1509 -0.2134 -0.0877
    2GLU    HG1   28   4.350   2.820   0.701 -1.1054 -2.5404  0.0759
    2GLU    HG2   29   4.437   2.684   0.668  0.5548 -0.2133 -0.3205
    2GLU     CD   30   4.537   2.858   0.612 -0.5756  0.6678 -0.1177
    2GLU    OE1   31   4.481   2.907   0.513  0.2850 -0.1392  0.2954
    2GLU    OE2   32   4.661   2.875   0.628  0.0342  0.2656  0.9831
    2GLU      C   33   4.635   2.657   1.027 -0.0311 -0.7058 -0.6604
    2GLU    OC1   34   4.560   2.635   1.125 -0.2538  0.1106 -0.2780
    2GLU    OC2   35   4.755   2.694   1.040  0.0618 -0.2614 -0.1575
    3SOL     OW   36   1.135   0.558   1.117  0.6992  0.2573  0.1182
    3SOL    HW1   37   1.166   0.641   1.154 -0.8391  0.7101  0.4435
    3SOL    HW2   38   1.105   0.507   1.192 -1.0205  0.5693 -0.3106
    4SOL     OW   39   0.600   1.491   2.929  0.1981 -0.3608 -0.1705
    4SOL    HW1   40   0.646   1.575   2.926 -1.4826  0.6645  0.8917
    4SOL    HW2   41   0.667   1.427   2.951  1.3194  0.8921  0.1544
    5SOL     OW   42   1.288   1.377   0.107  0.0387  0.1740  0.1092
    5SOL    HW1   43   1.195   1.376   0.129 -0.0475  1.0310 -0.1864
    5SOL    HW2   44   1.293   1.336   0.020  0.0764 -0.8405  0.5707
    6SOL     OW   45   0.311   0.622   0.084  0.4352  0.0651  0.1196
    6SOL    HW1   46   0.257   0.700   0.080 -1.0603 -0.9844 -1.5592
    6SOL    HW2   47   0.390   0.645   0.034 -0.5025  0.1681 -1.3745
    7SOL     OW   48   0.616   1.404   2.388 -0.2136  0.3496 -0.0128
    7SOL    HW1   49   0.701   1.366   2.412 -0.5365 -2.2435 -2.3927
    7SOL    HW2   50   0.553   1.359   2.445 -0.1771  1.0648  0.6104
    8SOL     OW   51   0.963   0.220   1.687  0.2070 -0.4223 -0.5340
    8SOL    HW1   52   0.992   0.283   1.622 -1.3568  1.1825  0.2413
    8SOL    HW2   53   1.038   0.211   1.747  0.6189  0.3330 -0.9219
    9SOL     OW   54   1.716   4.061   0.834 -0.4104 -0.7235  0.6326
    9SOL    HW1   55   1.755   4.039   0.750 -1.0804 -0.4623  0.2483
    9SOL    HW2   56   1.790   4.061   0.895  0.0882 -0.8644  0.0417
   10SOL     OW   57   2.103   0.313   3.180  0.5938  0.1787 -0.7704
   10SOL    HW1   58   2.136   0.368   3.251 -1.3590 -1.0745  1.2361
   10SOL    HW2   59   2.164   0.240   3.175  1.4031  0.8624 -1.2611
   11SOL     OW   60   0.436   0.594   2.867  0.4049 -0.1179  0.4012
   11SOL    HW1   61   0.341   0.591   2.859  0.4889 -1.5739 -0.2840
   11SOL    HW2   62   0.454   0.557   2.953  0.4258 -1.4874 -0.1765
   12SOL     OW   63   0.049   2.766   2.394 -0.4083 -0.0295  0.0257
   12SOL    HW1   64   0.018   2.851   2.361 -0.9712 -0.9990 -2.1462
   12SOL    HW2   65   0.054   2.777   2.488 -2.4496  1.8096  0.0015
   13SOL     OW   66   0.362   3.143   1.535  0.5585 -0.1558 -0.3975
   13SOL    HW1   67   0.445   3.137   1.582  0.9292 -1.6792 -1.1791
   13SOL    HW2   68   0.380   3.105   1.449 -1.0811 -1.0742 -0.3778
   14SOL     OW   69   3.414   0.867   1.629  0.8098 -0.3241  0.3128
   14SOL    HW1   70   3.487   0.892   1.572  1.8743 -1.5440  1.0879
   14SOL    HW2   71   3.375   0.790   1.587  0.1461  0.1288  0.0737
   15SOL     OW   72   2.480   2.278   2.669  0.1665  0.6101  0.3256
   15SOL    HW1   73   2.450   2.329   2.744  1.3603  1.5369  0.2145
   15SOL    HW2   74   2.519   2.343   2.611 -0.7101 -0.1018 -1.0952
   16SOL     OW   75   3.646   4.565   1.503 -0.3768  0.0574  0.2392
   16SOL    HW1   76   3.700   4.517   1.441 -2.2775 -1.2721 -0.5002
   16SOL    HW2   77   3.588   4.618   1.448  0.9665  2.5085  1.0216
   17SOL     OW   78   3.411   3.743   1.963  0.1952  0.5971 -0.4772
   17SOL    HW1   79   3.504   3.746   1.985 -0.4880 -0.0195  3.0645
   17SOL    HW2   80   3.366   3.742   2.048 -3.0188 -0.4045 -2.0355
   18SOL     OW   81   3.827   2.310   0.027 -0.2045  0.2829 -0.2261
   18SOL    HW1   82   3.876   2.362  -0.037 -0.9772 -2.1457 -3.0108
   18SOL    HW2   83   3.894   2.257   0.070  0.2441  1.4002  0.4993
   19SOL     OW   84   3.314   1.667   2.460  0.2585 -0.1911  0.2681
   19SOL    HW1   85   3.241   1.608   2.477  0.5203 -0.2278  1.3795
   19SOL    HW2   86   3.382   1.612   2.422  0.4512 -0.6032  1.1723
   20SOL     OW   87   3.369   3.162   0.930 -0.1905  0.1624 -0.8129
   20SOL    HW1   88   3.383   3.223   1.002 -1.4061  0.2074 -0.5904
   20SOL    HW2   89   3.401   3.209   0.852 -0.6976  0.9157 -0.5831
   21SOL     OW   90   3.358   2.557   1.724 -0.0107  0.7933  0.2900
   21SOL    HW1   91   3.426   2.608   1.768  0.0068 -0.6583  2.0511
   21SOL    HW2   92   3.286   2.555   1.787 -0.2699 -0.7213 -0.0263
   22SOL     OW   93   3.563   0.280   3.251 -0.0436 -0.6852 -0.5781
   22SOL    HW1   94   3.631   0.228   3.294  0.5777  0.9664  0.5619
   22SOL    HW2   95   3.485   0.267   3.304  0.2246 -0.1422 -0.0385
   23SOL     OW   96   3.221   4.592   0.176  0.1104 -0.0697  0.5034
   23SOL    HW1   97   3.236   4.685   0.160 -1.8277  0.2943  0.5510
   23SOL    HW2   98   3.167   4.563   0.102 -0.1849 -0.9054  1.0250
   24SOL     OW   99   1.438   4.402   2.622  0.0271  0.5762 -0.2232
   24SOL    HW1  100   1.497   4.463   2.578 -0.4712  0.3529 -1.2287
   24SOL    HW2  101   1.474   4.394   2.710  2.2101 -0.4757 -1.1244
   25SOL     OW  102   1.571   2.382   0.969 -0.3305  1.0369  0.4323
   25SOL    HW1  103   1.526   2.409   1.050  1.4891  0.6058  1.6506
   25SOL    HW2  104   1.662   2.410   0.982  0.8503 -2.2423  0.1881
   26SOL     OW  105   0.768   4.017   0.690 -0.4488  0.7818 -0.0204
   26SOL    HW1  106   0.756   4.028   0.784  2.5145 -1.8223  0.8438
   26SOL    HW2  107   0.713   3.941   0.668  1.1195 -0.5200  0.3496
   27SOL     OW  108   1.871   1.991   1.338 -0.1083  0.3372  0.2165
   27SOL    HW1  109   1.817   1.923   1.299 -1.1784  0.8459  0.7450
   27SOL    HW2  110   1.821   2.020   1.415  1.9600 -0.7034  2.0588
   28SOL     OW  111   3.872   2.036   1.402  0.1808 -0.3738 -0.2039
   28SOL    HW1  112   3.852   2.122   1.365  0.7980 -1.1838 -2.6251
   28SOL    HW2  113   3.789   2.004   1.435 -0.2508  0.7478 -0.1668
   29SOL     OW  114   3.512   2.786   1.086  0.0087  0.3327  0.7712
   29SOL    HW1  115   3.500   2.699   1.125  0.9825 -0.5318 -0.7147
   29SOL    HW2  116   3.585   2.824   1.136  1.5703 -0.9532 -0.3905
   30SOL     OW  117   3.389   4.526   2.921 -0.2527  0.2148 -0.2889
   30SOL    HW1  118   3.457   4.459   2.927 -1.3527 -0.8814  0.4362
   30SOL    HW2  119   3.434   4.603   2.886  1.1123 -0.8087 -0.8788
   31SOL     OW  120   2.981   3.014   1.808 -0.1336 -0.4359  0.1698
   31SOL    HW1  121   3.074   2.994   1.797 -0.4256 -2.0656  0.3840
   31SOL    HW2  122   2.939   2.928   1.814 -1.3192  0.2086  2.7456
   32SOL     OW  123   1.911   0.314   0.108  0.1538  0.1689 -0.6795
   32SOL    HW1  124   1.842   0.373   0.138  0.4593 -1.0115  2.7847
   32SOL    HW2  125   1.990   0.368   0.105  0.4949  0.1062  2.7267
   33SOL     OW  126   0.750   4.672   2.205 -0.2879  0.4781 -0.0772
   33SOL    HW1  127   0.828   4.644   2.253  1.5038 -0.0796 -3.0368
   33SOL    HW2  128   0.684   4.605   2.224 -0.4445  1.3804  3.1087
   34SOL     OW  129   1.345   2.206   0.681  0.2757 -0.2995 -0.0846
   34SOL    HW1  130   1.420   2.197   0.623 -0.6515 -0.6559 -1.2664
   34SOL    HW2  131   1.360   2.143   0.752  1.5090  0.2724  0.1749
   35SOL     OW  132   3.641   1.674   3.090  0.0558 -0.8590 -0.1727
   35SOL    HW1  133   3.704   1.601   3.090 -0.5382 -1.3934 -1.3840
   35SOL    HW2  134   3.556   1.632   3.077 -0.1276  0.1716 -2.7502
   36SOL     OW  135   0.040   2.319   1.363 -0.4017  0.5501  0.3865
   36SOL    HW1  136  -0.045   2.278   1.378  0.7472 -2.7442 -1.1212
   36SOL    HW2  137   0.101   2.268   1.415  1.1784  0.0206 -1.8366
   37SOL     OW  138   1.532   2.196   1.635  0.6064  0.2376 -0.0294
   37SOL    HW1  139   1.532   2.289   1.656  0.4431 -0.0204  1.1956
   37SOL    HW2  140   1.539   2.152   1.720  1.8054 -0.8632 -0.6567
   38SOL     OW  141   3.292   3.995   2.241 -0.1934 -0.0561  0.1950
   38SOL    HW1  142   3.294   3.900   2.257  0.4880 -0.2589 -0.9473
   38SOL    HW2  143   3.321   4.004   2.150  0.3685  1.2933  0.4882
   39SOL     OW  144   2.087   4.437   0.437  0.2118 -0.6410  0.8310
   39SOL    HW1  145   2.083   4.447   0.342  0.8852 -0.7870  0.7832
   39SOL    HW2  146   2.180   4.432   0.457  0.0583 -2.6347  1.2878
   40SOL     OW  147   1.391   3.403   1.353 -0.8570  0.4356  0.6639
   40SOL    HW1  148   1.297   3.401   1.371 -0.8379  2.9543  1.4175
   40SOL    HW2  149   1.408   3.492   1.323  1.0007 -0.5136 -1.4486
   41SOL     OW  150   2.463   4.666   0.615  0.0902  0.2919 -0.5402
   41SOL    HW1  151   2.440   4.662   0.708 -2.0443 -0.9446 -1.0401
   41SOL    HW2  152   2.422   4.588   0.577  1.5778  0.3392 -2.4062
   42SOL     OW  153   3.225   2.110   0.813  0.7810 -0.3719 -0.1766
   42SOL    HW1  154   3.139   2.071   0.799  0.5330 -0.4895  1.4363
   42SOL    HW2  155   3.236   2.110   0.908  1.7725  1.3466 -0.2420
   43SOL     OW  156   3.125   1.183   2.882  0.1827  0.3428  0.1727
   43SOL    HW1  157   3.083   1.135   2.811  0.8793 -1.5600  0.9824
   43SOL    HW2  158   3.090   1.144   2.962 -0.0359  1.9465  0.8931
   44SOL     OW  159   3.706   3.693   2.726 -0.6657 -0.4910 -0.0433
   44SOL    HW1  160   3.712   3.601   2.751  0.8158 -0.2011  0.7617
   44SOL    HW2  161   3.755   3.740   2.793  0.6520  0.6399 -1.6958
   45SOL     OW  162   4.701   0.838   0.580 -0.4832 -0.3278 -0.5596
   45SOL    HW1  163   4.668   0.922   0.611 -1.5900 -0.7236 -0.6328
   45SOL    HW2  164   4.658   0.773   0.636  0.9331 -0.8182 -0.0019
   46SOL     OW  165   2.312   0.069   2.445  0.0667  0.5196  0.4543
   46SOL    HW1  166   2.300   0.074   2.540 -0.8541 -0.3890  0.4064
   46SOL    HW2  167   2.334  -0.022   2.428 -1.8212  0.1613 -0.3869
   47SOL     OW  168   1.091   1.105   1.538 -0.1014 -0.2996  0.0365
   47SOL    HW1  169   1.144   1.038   1.495 -1.1382 -0.4484 -1.0327
   47SOL    HW2  170   1.019   1.057   1.579 -1.6747  0.2378 -1.9626
   48SOL     OW  171   2.792   4.199   0.955  0.0488  0.3190  0.0657
   48SOL    HW1  172   2.752   4.112   0.962  1.3381 -0.1754  3.3839
   48SOL    HW2  173   2.870   4.185   0.903 -1.0556  0.1046 -1.6155
   49SOL     OW  174   0.810   3.034   2.514 -0.3560  0.1640 -0.4620
   49SOL    HW1  175   0.888   3.001   2.471 -1.7078 -3.8188 -0.2785
   49SOL    HW2  176   0.771   3.094   2.451  1.4326  0.1669 -1.6304
   50SOL     OW  177   3.153   1.608   1.080  0.3581 -0.3625  0.3819
   50SOL    HW1  178   3.176   1.636   0.991  0.3861 -1.3130  0.0725
   50SOL    HW2  179   3.234   1.568   1.113 -0.5325 -3.0629 -0.4352
   51SOL     OW  180   1.944   1.448   0.320 -0.1960  0.1301  0.5742
   51SOL    HW1  181   1.910   1.361   0.298  1.5767 -0.2874 -0.7726
   51SOL    HW2  182   1.911   1.505   0.250 -1.6240  0.6420  1.6325
   52SOL     OW  183   2.126   1.000   0.849 -0.4339 -0.0716  0.4500
   52SOL    HW1  184   2.089   1.081   0.884  0.5029  0.5061  0.1274
   52SOL    HW2  185   2.056   0.935   0.861 -1.3989  0.8952  0.2238
   53SOL     OW  186   1.313   3.588   2.580  0.1517  0.1603 -0.1994
   53SOL    HW1  187   1.275   3.532   2.647  0.4837 -1.5823 -1.3782
   53SOL    HW2  188   1.408   3.580   2.592  0.2013  1.0074  0.0250
   54SOL     OW  189   4.371   4.438   2.575 -0.7412  0.4626  1.0578
   54SOL    HW1  190   4.458   4.478   2.573 -1.2628  1.6420 -0.1876
   54SOL    HW2  191   4.315   4.506   2.613 -1.2221 -0.0353  1.2464
   55SOL     OW  192   1.347   1.047   1.207  0.0397 -0.1936 -0.0208
   55SOL    HW1  193   1.420   0.991   1.233  0.3262  0.6569  1.0963
   55SOL    HW2  194   1.384   1.106   1.141  0.9691  1.5419  1.9352
   56SOL     OW  195   1.198   3.630   1.716  0.0130  0.2182 -0.0319
   56SOL    HW1  196   1.265   3.566   1.692 -1.1920 -1.6179  1.2167
   56SOL    HW2  197   1.240   3.685   1.782  0.9292  0.4489 -0.7911
   57SOL     OW  198   0.520   2.126   0.548  0.0786 -0.2837 -1.0620
   57SOL    HW1  199   0.434   2.155   0.579  0.5621  0.5677 -0.5088
   57SOL    HW2  200   0.500   2.050   0.492 -0.8461 -1.8161  1.1781
   58SOL     OW  201   2.063   1.098   2.548  0.2952 -0.1373  0.1529
   58SOL    HW1  202   2.108   1.129   2.627  0.5336 -0.6415  0.2214
   58SOL    HW2  203   2.134   1.084   2.485  0.2617 -1.0759  0.3064
   59SOL     OW  204   0.061   2.198   2.547 -0.6611 -0.2112 -0.0764
   59SOL    HW1  205   0.074   2.260   2.475  0.4958  1.7711  1.7173
   59SOL    HW2  206  -0.015   2.230   2.594  0.5606  0.5521  1.4793
   60SOL     OW  207   4.048   2.089   1.843  0.5414 -0.0505 -0.2035
   60SOL    HW1  208   4.063   2.159   1.907 -2.4048 -0.4575  1.0936
   60SOL    HW2  209   4.064   2.008   1.891  1.3963 -0.3363 -0.9425
   61SOL     OW  210   0.313   3.653   1.641  0.3179 -0.0678 -0.0539
   61SOL    HW1  211   0.305   3.699   1.557 -0.7909 -0.1586 -0.0178
   61SOL    HW2  212   0.320   3.561   1.618 -1.7590 -0.2835 -0.0471
   62SOL     OW  213   0.527   1.233   1.305  0.4139  0.3522  0.4394
   62SOL    HW1  214   0.488   1.267   1.224 -1.0222  0.4654  1.1360
   62SOL    HW2  215   0.538   1.310   1.360 -1.2447 -0.0438  1.3817
   63SOL     OW  216   0.161   2.435   0.484 -0.0727  0.1679 -0.7009
   63SOL    HW1  217   0.087   2.487   0.453 -0.3954 -0.7255 -1.4765
   63SOL    HW2  218   0.162   2.448   0.579 -0.7019  0.8542 -0.7814
   64SOL     OW  219   1.185   2.179   2.481 -0.6425 -0.6174 -0.1851
   64SOL    HW1  220   1.277   2.183   2.455 -1.0067 -0.7572 -1.5454
   64SOL    HW2  221   1.174   2.093   2.522  0.0345 -0.2245  0.8718
   65SOL     OW  222   3.925   4.602   2.535  0.3138 -0.1349 -0.4479
   65SOL    HW1  223   3.982   4.533   2.570 -1.3373 -0.4309  1.9807
   65SOL    HW2  224   3.944   4.678   2.591 -0.9699  0.0187 -0.1989
   66SOL     OW  225   1.043   0.839   1.483  0.0584 -0.1838 -0.7624
   66SOL    HW1  226   1.005   0.779   1.419 -0.3705  0.2608 -0.9350
   66SOL    HW2  227   0.970   0.894   1.511 -0.4581 -2.2461  2.3669
   67SOL     OW  228   4.107   3.944   2.432 -0.1412 -0.1052 -0.6855
   67SOL    HW1  229   4.142   4.032   2.421  1.4556 -0.7269 -0.9071
   67SOL    HW2  230   4.174   3.897   2.482 -1.4717 -0.9049  0.4226
   68SOL     OW  231   1.724   1.199   2.197  1.1255  0.1955 -0.4260
   68SOL    HW1  232   1.808   1.239   2.177  1.3212  1.0990  1.8889
   68SOL    HW2  233   1.741   1.140   2.271  0.0556 -1.0473 -1.1190
   69SOL     OW  234   0.079   0.793   2.212 -0.6002  0.9220 -0.0496
   69SOL    HW1  235   0.160   0.744   2.227 -2.1226 -1.4355  1.1892
   69SOL    HW2  236   0.087   0.871   2.267  1.1017  1.1440 -0.5569
   70SOL     OW  237   0.519   0.750   3.335 -0.5343  0.0853 -0.2499
   70SOL    HW1  238   0.428   0.721   3.346  0.2899 -2.5028  0.7345
   70SOL    HW2  239   0.547   0.773   3.424 -0.3544  1.3589 -0.6256
   71SOL     OW  240   1.172   3.995   2.903 -0.4384  0.3316 -0.1157
   71SOL    HW1  241   1.265   3.972   2.915 -0.5993 -1.4739 -1.8465
   71SOL    HW2  242   1.174   4.080   2.860  0.4557 -0.0861 -0.9406
   72SOL     OW  243   4.184   1.616   1.286 -0.3033  0.6955 -0.6856
   72SOL    HW1  244   4.126   1.677   1.332  0.6366  0.2159  1.1915
   72SOL    HW2  245   4.171   1.637   1.193 -1.3596  2.4976 -0.1786
   73SOL     OW  246   4.037   4.080   3.119 -0.1751  0.2524  0.5720
   73SOL    HW1  247   4.040   4.066   3.214  1.7831 -0.7123  0.4174
   73SOL    HW2  248   4.127   4.104   3.095 -0.6563  0.5884 -1.0421
   74SOL     OW  249   2.698   0.964   0.392  0.3043 -0.4214  0.3534
   74SOL    HW1  250   2.684   1.053   0.423  1.0873  0.4353 -1.5523
   74SOL    HW2  251   2.668   0.965   0.301 -0.6949 -2.4225  0.5966
   75SOL     OW  252   4.230   3.817   2.677  0.1555 -0.3393 -0.5304
   75SOL    HW1  253   4.215   3.723   2.686  1.5465 -0.4413  1.0363
   75SOL    HW2  254   4.173   3.857   2.743 -2.2078  0.1564 -2.7150
   76SOL     OW  255   1.978   0.219   2.324 -0.3217 -0.0608 -0.0033
   76SOL    HW1  256   1.883   0.212   2.316 -0.3499  1.1582 -1.0048
   76SOL    HW2  257   2.009   0.128   2.320 -1.4616 -0.5042  0.8051
   77SOL     OW  258   1.463   0.430   2.450 -0.1338 -0.1408 -0.2349
   77SOL    HW1  259   1.409   0.444   2.528 -0.7581  0.8889 -0.8262
   77SOL    HW2  260   1.414   0.368   2.397  0.1015 -0.5354  0.0034
   78SOL     OW  261   1.675   0.075   2.905 -0.0186 -0.0541  0.1556
   78SOL    HW1  262   1.716   0.069   2.819  0.3227  0.6105  0.2671
   78SOL    HW2  263   1.646   0.166   2.913 -2.7943 -0.7847 -0.4686
   79SOL     OW  264   4.215   3.127   0.804  0.1118 -0.1172 -0.6110
   79SOL    HW1  265   4.305   3.133   0.772  0.0408 -0.7618 -0.9693
   79SOL    HW2  266   4.203   3.204   0.859  1.4489 -0.9106  0.8835
   80SOL     OW  267   3.412   4.488   0.332  0.1923 -0.0589  0.5275
   80SOL    HW1  268   3.343   4.518   0.273 -0.1075  0.6034  1.1929
   80SOL    HW2  269   3.493   4.521   0.293 -0.0260  0.5858  0.5979
   81SOL     OW  270   1.075   4.627   2.965 -0.2959 -0.1302 -0.1683
   81SOL    HW1  271   0.992   4.597   3.002  0.2004 -1.1299  0.1729
   81SOL    HW2  272   1.077   4.720   2.984 -0.4846 -0.4365  1.5098
   82SOL     OW  273   0.046   2.126   3.305 -0.1571 -0.0408  0.7048
   82SOL    HW1  274  -0.048   2.146   3.303 -0.4277 -1.0972  1.5201
   82SOL    HW2  275   0.081   2.166   3.226 -0.6574  3.2931  1.9839
   83SOL     OW  276   0.455   4.619   0.833 -0.7195  0.1628  0.2184
   83SOL    HW1  277   0.383   4.556   0.840 -0.3558 -0.3172 -0.2644
   83SOL    HW2  278   0.482   4.614   0.741 -0.4377  0.7520  0.2641
   84SOL     OW  279   1.474   0.783   1.222  0.5143  0.1237  0.1036
   84SOL    HW1  280   1.557   0.740   1.199  0.6902 -0.0234  0.9781
   84SOL    HW2  281   1.463   0.764   1.315  0.0907  1.1517  0.2700
   85SOL     OW  282   0.098   4.081   2.773  0.3532  0.6479 -0.8108
   85SOL    HW1  283   0.124   4.020   2.704 -0.9082  0.0157 -0.7653
   85SOL    HW2  284   0.038   4.142   2.730  1.7466  2.0380 -0.9061
   86SOL     OW  285   2.839   3.519   0.229  0.1742 -0.3115  0.1311
   86SOL    HW1  286   2.903   3.487   0.293  1.4452  0.4846 -0.6798
   86SOL    HW2  287   2.884   3.592   0.186 -2.1427  1.8597  1.1361
   87SOL     OW  288   3.544   4.399   1.150  0.1307 -0.0783  0.3136
   87SOL    HW1  289   3.514   4.430   1.064 -1.2010  1.1341  1.1583
   87SOL    HW2  290   3.637   4.380   1.138 -0.2189 -0.7560 -1.5969
   88SOL     OW  291   4.588   2.790   2.165  0.6359 -0.0968  0.2181
   88SOL    HW1  292   4.549   2.707   2.138 -0.7268  0.1305  1.3867
   88SOL    HW2  293   4.593   2.841   2.084 -1.0640 -0.3177 -0.0569
   89SOL     OW  294   3.607   0.484   2.669  0.7383 -0.4542  0.0473
   89SOL    HW1  295   3.638   0.495   2.579 -0.2860 -0.5285 -0.3232
   89SOL    HW2  296   3.523   0.440   2.660  1.1661 -1.5339  1.1118
   90SOL     OW  297   3.749   3.993   0.400  0.5041 -0.0517  0.1538
   90SOL    HW1  298   3.676   3.940   0.368  0.7662 -0.1507 -0.3029
   90SOL    HW2  299   3.716   4.082   0.402  0.5612  0.0012 -0.6869
   91SOL     OW  300   1.702   2.155   2.088 -0.1637 -0.1269 -0.5221
   91SOL    HW1  301   1.767   2.173   2.020 -0.2948 -1.2688 -0.9739
   91SOL    HW2  302   1.743   2.089   2.143 -0.7516 -0.4952 -0.5219
   92SOL     OW  303   3.529   1.041   0.948  0.1095  0.0734 -0.5312
   92SOL    HW1  304   3.482   1.079   0.873  2.5066  0.7614 -1.7730
   92SOL    HW2  305   3.478   1.068   1.024 -1.5074  0.7342 -1.7850
   93SOL     OW  306   3.107   1.440   1.482  0.5921  0.0954  0.5634
   93SOL    HW1  307   3.190   1.430   1.435  1.8188  1.2455  2.3564
   93SOL    HW2  308   3.087   1.352   1.513  0.1281 -0.5467 -1.4174
   94SOL     OW  309   2.574   3.623   0.171  0.4344  0.2715 -0.1947
   94SOL    HW1  310   2.645   3.568   0.203  2.4468  2.8632  0.1467
   94SOL    HW2  311   2.502   3.608   0.233  1.2664 -1.1491  0.4714
   95SOL     OW  312   4.712   0.348   2.151 -0.6739 -0.0656 -0.1497
   95SOL    HW1  313   4.629   0.319   2.113 -0.7509 -0.7318  0.4971
   95SOL    HW2  314   4.720   0.439   2.125 -0.6898 -0.4993 -1.8072
   96SOL     OW  315   2.025   2.776   0.501 -0.2883  0.7157 -0.7688
   96SOL    HW1  316   2.100   2.718   0.487 -0.2293  0.8790 -1.1287
   96SOL    HW2  317   1.948   2.720   0.487 -0.2901  0.0033  1.6290
   97SOL     OW  318   4.202   4.554   1.101  0.3447  0.2743  0.0771
   97SOL    HW1  319   4.297   4.566   1.097  0.1630  1.7150 -0.7426
   97SOL    HW2  320   4.187   4.465   1.068  1.4317 -0.1104  0.6048
   98SOL     OW  321   3.634   1.367   0.821 -0.4177  0.2154  0.3247
   98SOL    HW1  322   3.623   1.386   0.914 -1.6072  0.6542  0.1116
   98SOL    HW2  323   3.564   1.305   0.800  0.4627 -0.6738 -0.0695
   99SOL     OW  324   3.198   3.778   3.059  0.0360 -0.4793  0.1154
   99SOL    HW1  325   3.177   3.860   3.013 -0.1598  0.0590  1.1167
   99SOL    HW2  326   3.276   3.799   3.110 -0.2627 -0.7746  0.7064
  100SOL     OW  327   0.514   2.470   0.083 -0.2148  0.2119  0.2780
  100SOL    HW1  328   0.515   2.384   0.042 -2.2268 -0.3432  1.3045
  100SOL    HW2  329   0.440   2.515   0.044  0.2874  1.1771  0.3973
  101SOL     OW  330   4.145   2.186   3.233  0.0932  0.2568 -0.5039
  101SOL    HW1  331   4.153   2.243   3.309  1.8939 -1.7267  0.8884
  101SOL    HW2  332   4.051   2.166   3.228 -0.1661  1.0889  0.6603
  102SOL     OW  333   1.440   4.093   3.115 -0.1920  0.1879 -0.0445
  102SOL    HW1  334   1.452   4.054   3.028 -3.4178  1.2297 -1.1186
  102SOL    HW2  335   1.440   4.019   3.175  1.7714 -0.5889 -0.9053
  103SOL     OW  336   2.071   0.674   1.792  0.1635 -0.7928 -0.1745
  103SOL    HW1  337   2.084   0.595   1.846 -1.3550 -0.6503  0.4439
  103SOL    HW2  338   2.010   0.647   1.725 -0.5111 -0.0977  0.1482
  104SOL     OW  339   3.078   1.601   0.293 -0.3544  0.1368  0.1945
  104SOL    HW1  340   3.031   1.682   0.272 -0.8858 -0.3679 -0.5958
  104SOL    HW2  341   3.138   1.588   0.220  0.4911  0.3642  0.8284
  105SOL     OW  342   0.823   4.609   3.128  0.3206  0.2859  0.0682
  105SOL    HW1  343   0.753   4.630   3.190  0.2401 -0.5798  0.2822
  105SOL    HW2  344   0.778   4.604   3.043  0.6575  2.8537 -0.3203
  106SOL     OW  345   2.448   1.192   3.270 -0.0650  0.2414  0.2662
  106SOL    HW1  346   2.467   1.115   3.217  0.0871  0.5627 -0.1575
  106SOL    HW2  347   2.366   1.171   3.315 -0.2085 -0.0288 -0.1152
  107SOL     OW  348   3.174   0.386   0.952 -0.5976  0.0027  0.1048
  107SOL    HW1  349   3.228   0.308   0.939  0.0447  0.1780  1.4466
  107SOL    HW2  350   3.194   0.443   0.877  1.5071  0.2655  0.7892
  108SOL     OW  351   3.280   2.590   0.683 -0.5486 -0.0826 -0.3575
  108SOL    HW1  352   3.331   2.566   0.605 -2.4711  0.3269 -1.8152
  108SOL    HW2  353   3.257   2.682   0.669 -1.5546 -0.2101  0.3326
  109SOL     OW  354   0.288   2.115   1.258 -0.2905  0.2929 -0.8362
  109SOL    HW1  355   0.228   2.176   1.215 -1.3529  0.0090  0.1960
  109SOL    HW2  356   0.232   2.062   1.314  0.5409 -2.0321 -2.1026
  110SOL     OW  357   0.680   0.854   2.131  0.2354 -0.4234  0.1193
  110SOL    HW1  358   0.591   0.828   2.152 -0.0914  1.2778  1.0626
  110SOL    HW2  359   0.680   0.866   2.036 -0.7948  0.3389  0.1981
  111SOL     OW  360   3.356   2.195   2.979  0.5207 -0.3440 -0.1377
  111SOL    HW1  361   3.266   2.171   3.003  0.0221  1.4262 -0.0299
  111SOL    HW2  362   3.356   2.194   2.884  0.4968 -0.6878 -0.1358
  112SOL     OW  363   3.455   2.061   2.556 -0.2959  0.2617 -0.4845
  112SOL    HW1  364   3.431   2.117   2.630  2.4768 -0.5528  1.1869
  112SOL    HW2  365   3.421   1.975   2.580  0.3323  0.0618 -0.3131
  113SOL     OW  366   0.626   3.966   0.154  0.1717 -0.0200 -0.4947
  113SOL    HW1  367   0.635   4.035   0.219  0.9635 -0.2432 -0.3607
  113SOL    HW2  368   0.670   3.890   0.193 -1.4836 -0.9009 -0.2316
  114SOL     OW  369   1.913   2.163   0.099  0.3558  0.1249 -0.4414
  114SOL    HW1  370   1.954   2.195   0.019 -0.5736 -0.8843 -1.3561
  114SOL    HW2  371   1.983   2.166   0.165  1.3091  0.3795 -1.4358
  115SOL     OW  372   4.243   1.764   2.845 -0.2267  0.3599  0.3296
  115SOL    HW1  373   4.192   1.717   2.912  1.9030 -2.0918  0.3739
  115SOL    HW2  374   4.253   1.701   2.774  1.6648  1.1748 -0.1857
  116SOL     OW  375   3.476   0.149   1.108 -0.1626  0.4854 -0.0092
  116SOL    HW1  376   3.413   0.141   1.036 -0.0419  1.2139 -0.1994
  116SOL    HW2  377   3.551   0.194   1.069  0.1687  0.3025  0.4128
  117SOL     OW  378   3.504   0.561   0.463  0.1994  0.3634  0.1232
  117SOL    HW1  379   3.414   0.592   0.459  0.1480  0.2864  0.6250
  117SOL    HW2  380   3.556   0.636   0.436 -0.0822 -0.0193 -1.5965
  118SOL     OW  381   2.786   3.221   0.975  0.4136 -0.2915 -0.0527
  118SOL    HW1  382   2.863   3.267   0.940  0.5366 -1.2678 -1.0988
  118SOL    HW2  383   2.816   3.183   1.057  0.8480 -0.0735 -0.1082
  119SOL     OW  384   0.392   0.690   1.447 -0.1449  0.4369  0.6406
  119SOL    HW1  385   0.484   0.676   1.469 -0.3459 -0.5445  0.8976
  119SOL    HW2  386   0.348   0.698   1.531 -0.6482 -1.5658  0.6150
  120SOL     OW  387   3.807   0.502   0.987 -0.0575  0.6138  0.2021
  120SOL    HW1  388   3.736   0.505   0.924 -0.6783 -0.8650  0.7867
  120SOL    HW2  389   3.887   0.500   0.934 -0.5795 -1.2191 -0.5937
  121SOL     OW  390   2.290   4.550   2.636  0.5246 -0.2680 -0.3509
  121SOL    HW1  391   2.263   4.637   2.662  0.4053 -0.5224  0.4043
  121SOL    HW2  392   2.382   4.544   2.665  0.3943 -0.5499  0.0112
  122SOL     OW  393   1.507   2.461   1.703  0.0258 -0.6072 -0.1408
  122SOL    HW1  394   1.436   2.414   1.747  1.6341 -1.0430  2.1214
  122SOL    HW2  395   1.467   2.546   1.681 -1.5100 -1.2198  0.1044
  123SOL     OW  396   0.230   2.682   2.182 -0.2911 -0.6012 -0.2273
  123SOL    HW1  397   0.223   2.759   2.125  0.3967 -0.8874 -0.7121
  123SOL    HW2  398   0.189   2.709   2.264  3.1899  1.6135  0.9956
  124SOL     OW  399   4.007   1.617   1.020  0.3751 -0.2700 -0.1398
  124SOL    HW1  400   4.042   1.702   1.048 -0.9029  0.7012 -1.3514
  124SOL    HW2  401   4.012   1.620   0.925 -1.4670 -0.7550 -0.2785
  125SOL     OW  402   0.401   3.896   1.147 -0.0470 -0.0495 -0.0769
  125SOL    HW1  403   0.420   3.985   1.118  0.0582 -0.6575 -2.0223
  125SOL    HW2  404   0.404   3.844   1.067 -0.9013 -1.6811  0.9086
  126SOL     OW  405   4.253   3.933   1.130  0.4112 -0.1545 -0.0271
  126SOL    HW1  406   4.338   3.895   1.151  1.1829  1.3260 -0.3096
  126SOL    HW2  407   4.263   3.966   1.040 -0.5513 -0.1981 -0.1604
  127SOL     OW  408   0.716   1.991   1.500 -0.4235 -0.0462 -0.5254
  127SOL    HW1  409   0.728   2.009   1.593  1.9887 -0.7817 -0.6334
  127SOL    HW2  410   0.680   2.073   1.464  2.5275  1.8035  0.3846
  128SOL     OW  411   0.890   1.551   2.271 -0.0228  0.0496 -0.0033
  128SOL    HW1  412   0.851   1.618   2.215 -0.2026 -1.0116 -1.1912
  128SOL    HW2  413   0.896   1.593   2.357 -0.0170  1.6154 -0.7299
  129SOL     OW  414   0.741   2.075   3.289 -0.0738  0.3738  0.7007
  129SOL    HW1  415   0.692   2.032   3.358  0.1785  0.8072  1.1608
  129SOL    HW2  416   0.819   2.021   3.277  1.0041  1.4994  2.3507
  130SOL     OW  417   2.557   2.486   2.498 -0.2737 -0.1178  0.0220
  130SOL    HW1  418   2.628   2.544   2.471  0.4391 -0.3435  1.3636
  130SOL    HW2  419   2.524   2.450   2.415  1.3261 -0.1882 -0.6253
  131SOL     OW  420   3.637   3.417   0.373 -0.3435  0.2879 -0.3882
  131SOL    HW1  421   3.587   3.344   0.409  0.0126 -0.2856 -1.0338
  131SOL    HW2  422   3.721   3.379   0.348 -0.3020  0.8258 -1.1171
  132SOL     OW  423   0.947   0.737   2.138 -0.0013  0.1228  0.0645
  132SOL    HW1  424   0.987   0.806   2.085 -1.4418 -0.6244 -2.1220
  132SOL    HW2  425   0.855   0.763   2.145  0.0711 -0.0109  1.9221
  133SOL     OW  426   0.155   2.773   1.532 -0.0327 -0.1101 -0.3759
  133SOL    HW1  427   0.247   2.790   1.510 -0.0503  0.7308  0.1364
  133SOL    HW2  428   0.123   2.717   1.461  1.0376 -0.9329 -0.2333
  134SOL     OW  429   2.859   3.365   1.992  0.8011  1.2317 -0.0392
  134SOL    HW1  430   2.866   3.270   2.002  0.5326  1.1592 -0.5260
  134SOL    HW2  431   2.917   3.386   1.918 -0.2505  1.2535 -0.8770
  135SOL     OW  432   2.261   1.048   2.382  0.2847  0.2465 -0.1565
  135SOL    HW1  433   2.312   1.121   2.418 -0.5449  0.4563  0.6586
  135SOL    HW2  434   2.326   0.988   2.345  1.1072  0.5346  0.7822
  136SOL     OW  435   2.119   1.092   2.838 -0.0350  0.1942  0.3266
  136SOL    HW1  436   2.098   1.137   2.920 -0.4748  1.9326 -0.7139
  136SOL    HW2  437   2.040   1.040   2.819 -1.1044  1.9906 -0.4138
  137SOL     OW  438   0.050   2.855   2.836  0.7627 -0.4292  0.0339
  137SOL    HW1  439   0.098   2.876   2.916 -0.1267  1.6999  0.0664
  137SOL    HW2  440  -0.037   2.829   2.865  0.6933 -0.4693 -0.2073
  138SOL     OW  441   3.539   2.278   1.235 -0.4229  0.1474  0.3378
  138SOL    HW1  442   3.483   2.213   1.278 -0.4222 -0.1794 -0.1490
  138SOL    HW2  443   3.530   2.259   1.142 -1.4716  1.6900  0.0907
  139SOL     OW  444   2.617   4.366   2.866 -0.2352  0.0331 -0.4766
  139SOL    HW1  445   2.696   4.392   2.818  0.0732  0.3147  0.1627
  139SOL    HW2  446   2.611   4.430   2.937 -2.2283  1.3047 -1.7178
  140SOL     OW  447   0.899   2.581   0.457  0.1184 -0.0886 -0.4339
  140SOL    HW1  448   0.821   2.557   0.506  0.0671  1.1706  0.1326
  140SOL    HW2  449   0.873   2.657   0.405  1.1642  0.8525  0.3780
  141SOL     OW  450   2.563   4.582   1.288  0.1582  0.0872 -0.5220
  141SOL    HW1  451   2.589   4.616   1.374  0.6257 -3.3415  0.8805
  141SOL    HW2  452   2.645   4.569   1.241  0.0144  0.5209 -0.9000
  142SOL     OW  453   0.719   0.365   1.172  0.2463  0.5596 -0.0512
  142SOL    HW1  454   0.669   0.284   1.170  1.1919 -0.0271 -1.1375
  142SOL    HW2  455   0.653   0.435   1.177 -0.6326 -0.2110 -0.6887
  143SOL     OW  456   4.651   0.434   0.874  0.3729 -0.4647 -0.0851
  143SOL    HW1  457   4.696   0.394   0.949  0.2010 -1.1344 -0.3376
  143SOL    HW2  458   4.558   0.428   0.896  0.3249 -0.6040 -0.3197
  144SOL     OW  459   1.251   4.020   2.270  0.3646  0.0178 -0.9935
  144SOL    HW1  460   1.162   3.999   2.298 -0.0058  0.5144 -1.7759
  144SOL    HW2  461   1.283   4.083   2.335  0.1089 -0.0825 -0.7714
  145SOL     OW  462   3.131   1.362   0.474 -0.1445  0.4533  0.6417
  145SOL    HW1  463   3.086   1.281   0.501  1.8230 -0.1383  2.4317
  145SOL    HW2  464   3.071   1.403   0.411 -0.1470 -3.6559 -2.4459
  146SOL     OW  465   3.255   2.052   0.166 -0.3090 -0.0966  0.3544
  146SOL    HW1  466   3.265   2.137   0.208 -1.0208 -0.4960  1.3767
  146SOL    HW2  467   3.189   2.066   0.098 -1.1564 -0.0338  1.1691
  147SOL     OW  468   2.898   2.116   1.068 -0.1909 -0.1804 -0.7816
  147SOL    HW1  469   2.956   2.040   1.056 -1.7336 -1.6955  0.8588
  147SOL    HW2  470   2.818   2.092   1.021 -0.6410  0.5093 -0.3719
  148SOL     OW  471   1.449   2.002   3.022  0.2122 -0.4517  0.6702
  148SOL    HW1  472   1.536   1.962   3.024  1.3470  1.8962  1.9113
  148SOL    HW2  473   1.456   2.072   2.957 -0.6883 -0.1468  0.8933
  149SOL     OW  474   3.688   3.065   0.971  0.6448  0.3694  0.1663
  149SOL    HW1  475   3.701   3.119   0.893 -1.4728  0.2078 -0.3701
  149SOL    HW2  476   3.670   2.977   0.936 -4.7677  1.0918  0.3795
  150SOL     OW  477   3.749   0.009   2.825 -0.1699  0.9303 -0.0476
  150SOL    HW1  478   3.734  -0.082   2.797  0.9730 -0.0352  2.2392
  150SOL    HW2  479   3.661   0.048   2.827 -0.6872 -0.1163 -0.9939
  151SOL     OW  480   3.142   1.641   3.279  0.0492 -0.3173 -0.1204
  151SOL    HW1  481   3.128   1.552   3.247 -2.4107 -0.3849  0.9618
  151SOL    HW2  482   3.109   1.641   3.368  1.4889  1.3198  0.4798
  152SOL     OW  483   2.178   3.434   0.008  0.6471  0.2108  0.3004
  152SOL    HW1  484   2.148   3.473   0.091  1.2557  1.3509 -0.0015
  152SOL    HW2  485   2.114   3.365  -0.010 -0.1398  0.7002  1.1381
  153SOL     OW  486   0.364   3.652   0.300 -0.5925  0.0806 -0.1200
  153SOL    HW1  487   0.292   3.712   0.319 -0.3148  0.8367 -1.3399
  153SOL    HW2  488   0.437   3.709   0.278 -0.2797 -0.6961 -1.1538
  154SOL     OW  489   4.493   4.560   1.021  0.2345 -0.4906 -0.8125
  154SOL    HW1  490   4.557   4.493   0.995  0.1521 -0.6031 -0.7248
  154SOL    HW2  491   4.490   4.620   0.947 -0.1393 -0.9125 -1.1399
  155SOL     OW  492   3.330   1.696   2.177 -0.0022  0.2635  0.0909
  155SOL    HW1  493   3.387   1.693   2.254 -0.3318  0.7121  0.3590
  155SOL    HW2  494   3.388   1.677   2.103  0.3773  0.1427  0.4189
  156SOL     OW  495   2.391   4.616   3.346  0.1039 -0.3783 -0.2524
  156SOL    HW1  496   2.466   4.585   3.295 -0.6568 -0.8269 -1.1229
  156SOL    HW2  497   2.423   4.617   3.436  1.1329 -0.6382 -0.5975
  157SOL     OW  498   0.169   2.472   0.750 -0.1430 -0.1530 -0.7428
  157SOL    HW1  499   0.091   2.438   0.794  0.7490 -1.6594 -0.2598
  157SOL    HW2  500   0.217   2.519   0.818  1.6879 -3.2385  0.2831
  158SOL     OW  501   1.747   0.572   0.874  0.5512 -0.4721  0.4316
  158SOL    HW1  502   1.808   0.564   0.801  0.1057  0.5185 -0.0627
  158SOL    HW2  503   1.715   0.483   0.888  0.7632 -0.6975 -0.4632
  159SOL     OW  504   3.284   1.654   1.834  0.3708  0.0418  0.4081
  159SOL    HW1  505   3.207   1.648   1.891 -0.5288  0.2184 -0.7482
  159SOL    HW2  506   3.249   1.641   1.746  1.8197 -0.8467 -0.0612
  160SOL     OW  507   0.789   3.289   0.975 -0.0258  0.2795  0.3270
  160SOL    HW1  508   0.781   3.207   1.024  1.4992 -0.7515 -1.0045
  160SOL    HW2  509   0.745   3.354   1.029 -2.0767 -1.5551  1.0334
  161SOL     OW  510   1.109   3.525   0.431  0.2776  0.2245  0.5760
  161SOL    HW1  511   1.131   3.437   0.399  1.1711  0.9217 -0.8237
  161SOL    HW2  512   1.171   3.540   0.502  0.0775 -0.2903  0.8685
  162SOL     OW  513   3.939   0.455   1.278 -0.1613  0.3895  0.1046
  162SOL    HW1  514   3.943   0.550   1.286  1.4005  0.2312  1.7492
  162SOL    HW2  515   3.871   0.428   1.341  0.1238  0.3479  0.3956
  163SOL     OW  516   1.055   4.721   0.972  0.3121 -0.0563  0.5892
  163SOL    HW1  517   1.082   4.678   0.891  2.5142  0.8314  0.7849
  163SOL    HW2  518   1.129   4.776   0.996 -1.5196  2.1335  1.5540
  164SOL     OW  519   1.862   0.623   0.129  0.0101 -0.9225  0.7795
  164SOL    HW1  520   1.808   0.586   0.199 -1.2998 -1.5930 -0.5219
  164SOL    HW2  521   1.945   0.574   0.134  0.1343 -0.6059  2.1457
  165SOL     OW  522   1.245   0.433   2.672  0.4406  0.7790 -0.1578
  165SOL    HW1  523   1.205   0.515   2.701 -1.0430 -0.5836  2.0051
  165SOL    HW2  524   1.171   0.381   2.640  0.7089 -0.9879  1.8812
  166SOL     OW  525   4.055   1.013   0.377 -0.1602  0.9711 -0.4635
  166SOL    HW1  526   4.119   1.018   0.305 -0.0386  2.1764 -0.2850
  166SOL    HW2  527   4.076   0.931   0.421 -1.3604 -0.7453 -2.8162
  167SOL     OW  528   3.569   4.080   1.274  0.2100  0.2683  0.7048
  167SOL    HW1  529   3.660   4.066   1.246 -0.6006  0.4531 -2.3204
  167SOL    HW2  530   3.567   4.170   1.305  1.4613 -0.3703  2.8549
  168SOL     OW  531   0.960   2.441   1.759  0.3889  0.5272  0.5055
  168SOL    HW1  532   0.942   2.524   1.715  0.7694 -0.4913 -1.7073
  168SOL    HW2  533   0.992   2.466   1.846 -0.1309  2.6517  0.1352
  169SOL     OW  534   0.189   4.206   1.020 -0.4165 -0.0260  0.7678
  169SOL    HW1  535   0.167   4.121   1.059 -1.4569 -0.2877 -0.3285
  169SOL    HW2  536   0.248   4.247   1.083 -0.4057 -1.2938  1.6173
  170SOL     OW  537   3.739   4.137   2.237  0.1380 -0.0939 -0.3095
  170SOL    HW1  538   3.736   4.042   2.247  1.3851 -0.2558 -1.2710
  170SOL    HW2  539   3.816   4.164   2.286  0.5497  0.2625 -1.1412
  171SOL     OW  540   3.290   3.060   2.480  0.0305 -0.3355  0.1017
  171SOL    HW1  541   3.378   3.032   2.506  1.2286  3.1525  0.3879
  171SOL    HW2  542   3.304   3.139   2.428 -2.9070 -0.5789 -1.2694
  172SOL     OW  543   2.079   2.443   0.483  0.2156  0.3060 -0.0820
  172SOL    HW1  544   2.126   2.525   0.472 -0.9179  0.9740 -0.0978
  172SOL    HW2  545   2.127   2.380   0.430  0.6733  1.1280 -0.6592
  173SOL     OW  546   4.568   0.092   1.083 -0.0039  0.1890  0.0604
  173SOL    HW1  547   4.540   0.001   1.094 -0.2734  0.3352  0.6003
  173SOL    HW2  548   4.577   0.103   0.988 -1.7692  0.1405 -0.1404
  174SOL     OW  549   4.561   0.822   1.368  0.5809  0.0833 -0.6170
  174SOL    HW1  550   4.542   0.903   1.416 -1.3874 -1.6979  1.8818
  174SOL    HW2  551   4.500   0.823   1.294 -1.3276 -0.2344  0.8750
  175SOL     OW  552   4.587   0.816   1.035  0.1973  0.2996 -0.7596
  175SOL    HW1  553   4.593   0.910   1.049 -0.5728  0.2453  0.0086
  175SOL    HW2  554   4.676   0.784   1.051  0.2642  0.7851 -0.1291
  176SOL     OW  555   1.277   1.790   3.030  0.1499 -0.5042  0.2248
  176SOL    HW1  556   1.326   1.872   3.018  0.1703 -0.3761  1.1506
  176SOL    HW2  557   1.328   1.740   3.093 -0.0271 -1.1055 -0.0996
  177SOL     OW  558   0.854   1.606   2.538 -0.2450 -0.7620  0.1808
  177SOL    HW1  559   0.758   1.610   2.542 -0.3296 -2.2341 -0.0161
  177SOL    HW2  560   0.876   1.515   2.554  1.1693 -0.3681  0.6799
  178SOL     OW  561   2.451   1.866   0.645  0.5221  0.0065  0.1202
  178SOL    HW1  562   2.387   1.921   0.690 -0.8714 -0.3657 -1.2940
  178SOL    HW2  563   2.525   1.861   0.705 -0.5663  0.8703  1.6128
  179SOL     OW  564   1.908   0.493   2.290 -0.1247  0.3178  0.3883
  179SOL    HW1  565   1.877   0.536   2.369  0.0447  1.4269 -0.1237
  179SOL    HW2  566   1.918   0.401   2.315 -1.0527  0.4587  1.3519
  180SOL     OW  567   2.747   1.612   0.240  0.2036 -0.8735 -0.2214
  180SOL    HW1  568   2.729   1.580   0.152 -2.3345 -0.7278  0.1549
  180SOL    HW2  569   2.800   1.691   0.227  0.9908 -1.5769 -1.5003
  181SOL     OW  570   3.730   1.214   1.295 -0.3102 -0.1171 -0.0428
  181SOL    HW1  571   3.819   1.247   1.301 -0.3323  0.4987 -2.0552
  181SOL    HW2  572   3.735   1.142   1.232 -1.1413 -0.4089  0.2088
  182SOL     OW  573   4.558   4.242   1.041 -0.1194 -0.2986 -0.0052
  182SOL    HW1  574   4.642   4.206   1.071 -1.4727 -3.6396  0.2575
  182SOL    HW2  575   4.510   4.261   1.122 -0.1529  0.2586 -0.1519
  183SOL     OW  576   3.161   3.118   0.691 -0.1896  0.1842  0.2405
  183SOL    HW1  577   3.126   3.207   0.698  0.6481  0.6108 -0.6379
  183SOL    HW2  578   3.256   3.131   0.682 -0.1409 -0.7374 -0.7745
  184SOL     OW  579   2.450   2.693   0.925 -0.3070  0.3803 -0.1226
  184SOL    HW1  580   2.389   2.714   0.995  1.8382 -0.7256  2.2177
  184SOL    HW2  581   2.423   2.607   0.893  0.7550 -0.7592  1.8801
  185SOL     OW  582   2.336   1.349   1.191 -0.3388 -0.4127 -0.4697
  185SOL    HW1  583   2.432   1.351   1.198 -0.4131  1.2916  0.5159
  185SOL    HW2  584   2.312   1.264   1.228  0.6232  0.5464  2.7278
  186SOL     OW  585   4.665   3.627   1.874 -0.3772  0.0819 -0.3643
  186SOL    HW1  586   4.749   3.666   1.896 -0.5514  0.0532  0.3808
  186SOL    HW2  587   4.615   3.630   1.955 -1.5803  1.3054 -1.1133
  187SOL     OW  588   4.462   2.351   1.832  0.1096 -0.1290 -0.1089
  187SOL    HW1  589   4.434   2.304   1.911 -0.0874 -0.9466 -0.6598
  187SOL    HW2  590   4.454   2.287   1.762 -1.2482  1.0614 -1.0817
  188SOL     OW  591   0.977   2.880   2.735 -0.2488 -0.4204 -0.6833
  188SOL    HW1  592   1.070   2.901   2.736 -0.3728  0.2008  0.6529
  188SOL    HW2  593   0.939   2.941   2.672  0.4201 -1.6800 -2.3836
  189SOL     OW  594   3.473   4.357   2.581 -0.3277 -0.3396 -0.4003
  189SOL    HW1  595   3.498   4.281   2.529  1.2295  0.7833 -1.3912
  189SOL    HW2  596   3.506   4.432   2.531 -0.3841  0.8940  1.3253
  190SOL     OW  597   0.211   0.969   0.694 -0.5100  0.6551 -0.0863
  190SOL    HW1  598   0.203   0.943   0.785  0.1739  1.4237  0.2116
  190SOL    HW2  599   0.139   0.925   0.649 -0.1845 -0.6268  0.6108
  191SOL     OW  600   0.182   3.823   0.340 -0.2004  0.0561  0.6344
  191SOL    HW1  601   0.175   3.912   0.375 -1.0087  1.3143 -2.3558
  191SOL    HW2  602   0.107   3.815   0.281  1.5319 -1.4069 -1.5550
  192SOL     OW  603   0.728   1.754   1.814  0.3333  0.1084  0.0121
  192SOL    HW1  604   0.808   1.806   1.817 -0.0771  0.7167  0.7456
  192SOL    HW2  605   0.719   1.728   1.723  2.4562 -1.6777  0.2067
  193SOL     OW  606   0.068   3.214   0.366 -0.3821  0.0541  0.4224
  193SOL    HW1  607   0.058   3.195   0.460  0.7227 -3.1977 -0.0026
  193SOL    HW2  608   0.146   3.165   0.340 -0.7575  0.7488 -2.2376
  194SOL     OW  609   0.600   2.922   1.717  0.7245  0.0017  0.7905
  194SOL    HW1  610   0.534   2.874   1.668  1.6826 -0.7003  0.1529
  194SOL    HW2  611   0.620   2.866   1.792 -0.4851  0.9142  1.8429
  195SOL     OW  612   1.125   0.561   2.259  0.3155  0.4436 -0.2139
  195SOL    HW1  613   1.051   0.612   2.227  1.4991  1.1605 -1.9919
  195SOL    HW2  614   1.170   0.620   2.320  0.8043  0.9816 -1.0700
  196SOL     OW  615   0.035   1.536   2.388 -0.4802  0.4381 -0.4642
  196SOL    HW1  616  -0.035   1.567   2.445  1.4082  1.1433  1.6450
  196SOL    HW2  617   0.104   1.602   2.397  0.5169 -0.2875 -2.3317
  197SOL     OW  618   1.433   4.213   1.342  0.5880 -0.7466  0.0666
  197SOL    HW1  619   1.441   4.144   1.408 -1.1363  0.5854  1.7887
  197SOL    HW2  620   1.368   4.181   1.280 -0.2008 -0.6936  0.8547
  198SOL     OW  621   1.142   1.140   1.011 -0.1483  0.7252  0.5807
  198SOL    HW1  622   1.173   1.092   1.087 -1.3866  0.2232  0.8034
  198SOL    HW2  623   1.053   1.107   0.997  0.4984 -0.2487 -1.9181
  199SOL     OW  624   0.585   3.152   2.627 -0.1119 -0.0395  0.0308
  199SOL    HW1  625   0.657   3.100   2.591 -0.6985 -1.3877  0.7238
  199SOL    HW2  626   0.596   3.238   2.588  1.4245 -0.4267 -0.4762
  200SOL     OW  627   2.342   2.383   1.801 -0.1328  0.5205 -0.5916
  200SOL    HW1  628   2.294   2.337   1.870  0.1665  1.1293  0.0308
  200SOL    HW2  629   2.315   2.339   1.720 -1.4519  0.5918 -0.2258
  201SOL     OW  630   2.783   2.830   1.767 -0.2896  0.1219  0.5249
  201SOL    HW1  631   2.764   2.784   1.685 -0.5333 -0.0010  0.6492
  201SOL    HW2  632   2.712   2.894   1.776  0.8061  1.5513 -0.3859
  202SOL     OW  633   1.161   1.760   0.511 -0.0948  0.1573 -0.1619
  202SOL    HW1  634   1.196   1.694   0.451  0.7669  1.8775 -1.6851
  202SOL    HW2  635   1.234   1.780   0.569 -0.5398 -0.6231  0.6808
  203SOL     OW  636   1.614   0.387   1.863  0.0548  0.6550  0.2075
  203SOL    HW1  637   1.637   0.307   1.911 -1.7571  0.2175  0.4103
  203SOL    HW2  638   1.553   0.433   1.921 -0.1640  1.3932 -0.5917
  204SOL     OW  639   1.729   2.018   1.546 -0.0824 -0.7593 -0.4288
  204SOL    HW1  640   1.658   2.079   1.527  0.5820  0.1553 -0.0122
  204SOL    HW2  641   1.684   1.935   1.565 -1.0109 -0.3214 -0.6345
  205SOL     OW  642   0.883   3.341   1.339  0.4250  0.2438 -0.0827
  205SOL    HW1  643   0.848   3.323   1.251  1.5297  1.5173 -0.8272
  205SOL    HW2  644   0.837   3.280   1.396 -0.6716 -0.2933 -1.4780
  206SOL     OW  645   2.437   0.138   1.198  0.2801 -0.4722 -0.3154
  206SOL    HW1  646   2.343   0.144   1.181  0.2094  1.4745  0.5227
  206SOL    HW2  647   2.477   0.198   1.135  0.5580  1.7883  1.8612
  207SOL     OW  648   2.643   3.077   0.053 -0.5126 -0.6805 -0.5659
  207SOL    HW1  649   2.559   3.109   0.019  0.5531 -1.0537 -3.8389
  207SOL    HW2  650   2.624   2.990   0.087 -1.5573 -0.5374 -0.7555
  208SOL     OW  651   2.988   2.434   1.604 -0.5131  0.2241 -0.1828
  208SOL    HW1  652   2.923   2.391   1.660 -0.9590  1.2617  0.1289
  208SOL    HW2  653   3.062   2.450   1.662 -0.0107 -0.8485 -0.5080
  209SOL     OW  654   1.306   2.361   1.850  0.2002 -0.0273  0.2455
  209SOL    HW1  655   1.275   2.451   1.860 -1.1510 -0.2878 -1.3222
  209SOL    HW2  656   1.228   2.308   1.860  0.9734 -1.0606  1.0543
  210SOL     OW  657   0.127   0.154   0.935  1.0438  0.1479  0.0265
  210SOL    HW1  658   0.119   0.198   0.850 -1.1228 -0.6037 -0.2128
  210SOL    HW2  659   0.098   0.220   0.999 -1.0821 -0.4455 -0.2306
  211SOL     OW  660   1.142   0.508   1.739  0.8332 -0.1571  0.3727
  211SOL    HW1  661   1.199   0.577   1.773 -0.5114  0.8368  0.6620
  211SOL    HW2  662   1.056   0.527   1.776  0.5381 -2.3122  0.8908
  212SOL     OW  663   2.712   0.653   1.017  0.3670  0.3164  0.3199
  212SOL    HW1  664   2.785   0.666   0.956  1.2943 -1.1042  1.0751
  212SOL    HW2  665   2.635   0.684   0.969  1.3638  1.2799 -0.7343
  213SOL     OW  666   2.183   3.131   0.161  0.3724  0.5997 -0.4773
  213SOL    HW1  667   2.095   3.152   0.131  0.7974 -0.3214 -2.5807
  213SOL    HW2  668   2.206   3.203   0.220 -1.4429  1.3086 -0.5691
  214SOL     OW  669   3.675   0.779   0.346  0.7716  0.2197 -0.8959
  214SOL    HW1  670   3.753   0.765   0.293  1.3196  2.5026 -0.8157
  214SOL    HW2  671   3.640   0.863   0.316 -0.9242 -0.1365 -0.0542
  215SOL     OW  672   0.509   1.448   0.492  0.2905 -0.9345  0.0164
  215SOL    HW1  673   0.550   1.421   0.574  0.3739 -1.1342 -0.0914
  215SOL    HW2  674   0.581   1.475   0.436  0.1996 -0.4081  0.1531
  216SOL     OW  675   0.603   3.705   2.838 -0.5202  0.2593  0.1373
  216SOL    HW1  676   0.568   3.772   2.780  0.0323 -0.0248 -0.5422
  216SOL    HW2  677   0.667   3.658   2.784 -0.1087 -0.1086  0.9329
  217SOL     OW  678   0.372   2.030   2.139  0.2959  0.1085 -0.9136
  217SOL    HW1  679   0.464   2.050   2.153 -0.2749  2.0514  0.4944
  217SOL    HW2  680   0.367   2.004   2.047  2.5579 -2.2979 -0.4705
  218SOL     OW  681   3.267   2.195   1.071 -0.3769 -0.4687 -0.0549
  218SOL    HW1  682   3.263   2.287   1.095 -1.4104  0.0425 -1.9318
  218SOL    HW2  683   3.268   2.148   1.154  0.3843  1.2239  0.9382
  219SOL     OW  684   0.710   3.597   2.207 -0.3836  0.2862  0.2854
  219SOL    HW1  685   0.739   3.644   2.286  0.3069  2.2683 -1.0467
  219SOL    HW2  686   0.620   3.627   2.193 -0.1015  0.9006 -0.3040
  220SOL     OW  687   2.893   3.687   2.799 -0.3860 -0.4370 -0.6011
  220SOL    HW1  688   2.876   3.599   2.764 -2.3387 -0.1161 -0.5489
  220SOL    HW2  689   2.954   3.726   2.737 -0.0960 -1.5615 -1.0448
  221SOL     OW  690   1.109   2.379   3.121 -0.4842  0.0487 -0.2297
  221SOL    HW1  691   1.200   2.352   3.110 -0.5399  0.0886 -0.8403
  221SOL    HW2  692   1.063   2.298   3.142 -0.0535  0.2780  1.8711
  222SOL     OW  693   2.318   3.656   1.410  0.0145 -0.0771  0.6043
  222SOL    HW1  694   2.225   3.634   1.419 -0.1472  0.3531  0.0216
  222SOL    HW2  695   2.352   3.653   1.499 -0.5395 -0.3303  0.8101
  223SOL     OW  696   3.600   3.086   1.929 -0.0801 -0.0039  0.4024
  223SOL    HW1  697   3.510   3.117   1.944 -0.3786 -0.2563 -0.7930
  223SOL    HW2  698   3.607   3.007   1.982 -0.2830  0.4806  1.1635
  224SOL     OW  699   1.818   0.153   0.388  0.4180 -0.1821 -0.0645
  224SOL    HW1  700   1.729   0.152   0.353 -0.1116  0.7104  1.1579
  224SOL    HW2  701   1.874   0.147   0.312 -0.6799  1.5286 -1.0715
  225SOL     OW  702   2.874   0.479   3.228  0.3669  0.0564 -0.2425
  225SOL    HW1  703   2.928   0.433   3.164  0.3724 -0.1455 -0.0938
  225SOL    HW2  704   2.917   0.462   3.312 -1.5377 -2.6291  0.3355
  226SOL     OW  705   1.943   3.364   2.825 -0.4072  0.8284 -0.0232
  226SOL    HW1  706   1.939   3.350   2.920 -1.4531  2.5832  0.2489
  226SOL    HW2  707   1.996   3.443   2.815 -0.1165  0.5272 -0.9323
  227SOL     OW  708   4.699   1.542   1.183 -0.1843  0.1850  0.4848
  227SOL    HW1  709   4.670   1.509   1.269  2.3218 -0.7301  1.0523
  227SOL    HW2  710   4.724   1.633   1.200 -0.3730  0.2253  0.5542
  228SOL     OW  711   2.364   0.451   1.917  0.0709  0.2770 -0.3363
  228SOL    HW1  712   2.316   0.519   1.964 -0.3964 -0.1906 -0.1247
  228SOL    HW2  713   2.372   0.485   1.827  2.2507  1.8364  0.3699
  229SOL     OW  714   2.115   3.910   1.817  0.4680  0.3767 -0.4754
  229SOL    HW1  715   2.068   3.826   1.819 -1.3853  1.3607 -0.2748
  229SOL    HW2  716   2.048   3.974   1.791  1.6664  1.8890  0.0273
  230SOL     OW  717   2.308   0.800   3.143  0.4472 -0.5023  0.0334
  230SOL    HW1  718   2.366   0.872   3.167  1.2747 -0.7522 -1.0862
  230SOL    HW2  719   2.264   0.830   3.064  0.9130 -1.2514 -0.5341
  231SOL     OW  720   4.401   0.800   1.652 -0.2890 -0.1677  0.2148
  231SOL    HW1  721   4.309   0.774   1.653 -0.2846 -0.1802  0.2929
  231SOL    HW2  722   4.428   0.789   1.561 -0.7145  1.0548 -0.0768
  232SOL     OW  723   4.586   2.053   0.111 -0.1979  0.1948  0.2717
  232SOL    HW1  724   4.642   1.991   0.064  0.1193  0.0216  0.8570
  232SOL    HW2  725   4.571   2.124   0.049 -0.3810 -0.3598 -0.3326
  233SOL     OW  726   4.297   4.243   1.454 -0.0471 -0.1082 -0.0322
  233SOL    HW1  727   4.385   4.250   1.419 -0.0030 -0.0326  0.0923
  233SOL    HW2  728   4.266   4.333   1.461  0.6208  0.0192  1.8196
  234SOL     OW  729   1.945   3.647   1.147 -0.0126 -0.3652 -0.2122
  234SOL    HW1  730   1.900   3.640   1.063 -1.0740  1.2828  0.1662
  234SOL    HW2  731   1.897   3.590   1.206  0.6007 -1.3550 -0.6507
  235SOL     OW  732   1.919   1.290   2.004 -1.0212 -0.6147  0.3757
  235SOL    HW1  733   1.968   1.341   1.940 -2.1685 -1.5016 -1.2941
  235SOL    HW2  734   1.981   1.225   2.035  0.2616  1.2578  2.0279
  236SOL     OW  735   2.799   1.696   2.186 -0.5318 -0.0213 -0.5212
  236SOL    HW1  736   2.728   1.758   2.168 -1.5388 -0.4206  1.7613
  236SOL    HW2  737   2.759   1.610   2.171  0.1660 -0.2091 -1.3856
  237SOL     OW  738   1.029   2.368   0.544 -0.4978  0.4084 -0.6466
  237SOL    HW1  739   0.980   2.287   0.533 -0.8757  0.3934  0.8518
  237SOL    HW2  740   0.964   2.437   0.536 -0.2185  0.5684 -1.6653
  238SOL     OW  741   3.020   2.701   2.401 -0.2034  0.0074 -0.0580
  238SOL    HW1  742   3.038   2.777   2.456  1.4966  0.2074 -0.8233
  238SOL    HW2  743   2.948   2.728   2.345  0.9205  1.4017 -0.8988
  239SOL     OW  744   2.723   3.250   1.681 -0.1572 -0.0598  0.1965
  239SOL    HW1  745   2.683   3.267   1.596  1.2232  1.5558 -0.1837
  239SOL    HW2  746   2.804   3.203   1.659  0.3510  0.6240  0.5689
  240SOL     OW  747   4.526   3.214   2.107  0.0117  0.4251  0.1447
  240SOL    HW1  748   4.589   3.235   2.175  0.0577  0.5837  0.0528
  240SOL    HW2  749   4.566   3.142   2.058  1.6283  2.6378 -1.9716
  241SOL     OW  750   2.071   0.728   2.231 -0.7731  0.2275  0.1115
  241SOL    HW1  751   2.159   0.710   2.196 -1.2063  0.7089 -1.2865
  241SOL    HW2  752   2.033   0.642   2.246  0.3178 -0.0020  1.7830
  242SOL     OW  753   1.745   4.465   3.244 -0.0141 -0.4145 -0.0946
  242SOL    HW1  754   1.698   4.457   3.327 -0.4568 -2.4722 -0.4732
  242SOL    HW2  755   1.792   4.382   3.235  1.0343  0.2787 -1.3069
  243SOL     OW  756   0.074   4.530   1.292 -0.2482  0.2742 -0.2784
  243SOL    HW1  757   0.118   4.551   1.210 -2.3955 -1.4338 -2.0198
  243SOL    HW2  758   0.083   4.435   1.300 -3.2417 -0.1597 -0.6706
  244SOL     OW  759   2.436   0.603   0.123  0.6179  0.4945  0.7423
  244SOL    HW1  760   2.475   0.608   0.210  1.9957  0.6470  0.1361
  244SOL    HW2  761   2.370   0.672   0.122  1.1172  0.9866  1.4163
  245SOL     OW  762   2.351   1.164   0.838 -0.0228 -0.6142 -0.3467
  245SOL    HW1  763   2.400   1.149   0.918 -0.1250 -0.6665 -0.2939
  245SOL    HW2  764   2.284   1.096   0.837 -0.7119  0.0404  0.0790
  246SOL     OW  765   0.976   1.899   0.674 -0.3473  0.6663 -0.0832
  246SOL    HW1  766   1.043   1.947   0.721  0.6866 -0.7930  0.0027
  246SOL    HW2  767   1.012   1.885   0.586 -0.1037 -0.8849  0.2255
  247SOL     OW  768   2.373   2.866   0.621  0.2689 -0.0967  0.1540
  247SOL    HW1  769   2.457   2.912   0.613 -0.5007  1.0964 -1.5764
  247SOL    HW2  770   2.320   2.923   0.677 -0.2059  0.4175 -0.8079
  248SOL     OW  771   4.329   4.190   3.106 -0.1939  0.1076 -0.6272
  248SOL    HW1  772   4.358   4.278   3.081  1.7864 -0.4234 -0.3841
  248SOL    HW2  773   4.335   4.190   3.202  1.1294 -0.6862 -0.6944
  249SOL     OW  774   3.119   3.741   1.950  0.7002 -1.1886 -0.3773
  249SOL    HW1  775   3.209   3.770   1.932  0.5739 -0.5592 -0.0303
  249SOL    HW2  776   3.091   3.698   1.869  1.7126 -2.4432 -0.1023
  250SOL     OW  777   3.152   3.390   2.096  0.4626  0.3149  1.1701
  250SOL    HW1  778   3.153   3.294   2.091  1.0688  0.3495  0.1598
  250SOL    HW2  779   3.117   3.417   2.011 -1.9696  0.9886  2.3075
  251SOL     OW  780   3.778   1.451   3.062 -0.0956 -0.3829  0.2270
  251SOL    HW1  781   3.782   1.419   2.972  1.6869  2.3064 -0.8103
  251SOL    HW2  782   3.812   1.379   3.115  1.3591 -1.1181 -1.5931
  252SOL     OW  783   1.583   3.054   3.250  0.3674 -0.1019  0.2495
  252SOL    HW1  784   1.611   2.969   3.217  1.1157 -0.2423  1.2035
  252SOL    HW2  785   1.639   3.117   3.205  2.5135 -0.3991  2.3439
  253SOL     OW  786   4.210   4.490   2.070  0.0723  0.3943  0.3550
  253SOL    HW1  787   4.192   4.404   2.107  0.5256  1.0599  2.2692
  253SOL    HW2  788   4.133   4.511   2.018 -0.5556 -0.6655  0.8295
  254SOL     OW  789   0.973   4.306   1.062 -0.2771 -0.1089  0.0825
  254SOL    HW1  790   0.891   4.327   1.107 -0.1874 -1.1460  0.7669
  254SOL    HW2  791   1.040   4.353   1.112 -0.4240  0.6853 -0.4375
  255SOL     OW  792   2.826   0.662   2.528 -0.0372  0.0813 -0.5356
  255SOL    HW1  793   2.916   0.690   2.511  0.1764 -0.3966 -0.2373
  255SOL    HW2  794   2.778   0.743   2.544  0.2742  0.3608 -0.9989
  256SOL     OW  795   0.729   2.340   3.026 -0.1199  0.2512  0.3022
  256SOL    HW1  796   0.662   2.283   3.065 -1.5688  1.9976  0.5060
  256SOL    HW2  797   0.755   2.399   3.096  1.1185  0.0609  0.0140
  257SOL     OW  798   0.724   2.603   1.625 -0.5854  0.3208 -0.1848
  257SOL    HW1  799   0.682   2.517   1.629 -0.8824  0.4596 -0.2544
  257SOL    HW2  800   0.710   2.641   1.712  1.2447 -0.4781  0.4939
  258SOL     OW  801   4.126   4.628   0.374  0.4577  0.0479 -0.5314
  258SOL    HW1  802   4.112   4.534   0.367 -0.8539  0.2007 -0.3209
  258SOL    HW2  803   4.155   4.655   0.287  0.9410 -0.5600 -0.5630
  259SOL     OW  804   3.702   2.577   2.448 -0.0976  0.0914  0.3518
  259SOL    HW1  805   3.762   2.575   2.522 -0.9554  0.7774  1.0937
  259SOL    HW2  806   3.676   2.486   2.434  1.0468 -0.1989  0.0638
  260SOL     OW  807   3.519   0.559   1.667  0.4088 -0.6729  0.5816
  260SOL    HW1  808   3.541   0.549   1.574 -1.3894  1.5642 -0.1895
  260SOL    HW2  809   3.440   0.507   1.679 -0.8084  0.9479  0.1244
  261SOL     OW  810   0.295   4.466   2.573  0.1987  0.2111 -0.2216
  261SOL    HW1  811   0.209   4.435   2.547  0.6124  1.0340 -2.8724
  261SOL    HW2  812   0.284   4.560   2.584  0.5209  0.1645  0.5350
  262SOL     OW  813   3.892   4.638   0.861  0.8635 -0.0851  0.0172
  262SOL    HW1  814   3.937   4.651   0.944  0.9204 -0.2920  0.0181
  262SOL    HW2  815   3.799   4.636   0.883  0.8646  0.1102  0.0439
  263SOL     OW  816   3.747   2.339   1.842  0.0055  0.8595  0.9086
  263SOL    HW1  817   3.742   2.264   1.784 -0.3918 -0.0881  2.1294
  263SOL    HW2  818   3.656   2.362   1.860  0.1115  2.2163 -0.1515
  264SOL     OW  819   4.336   1.295   0.920  0.8311 -0.0175  0.3775
  264SOL    HW1  820   4.343   1.359   0.849  0.4618  0.2935  0.6142
  264SOL    HW2  821   4.423   1.294   0.961  0.9823 -0.0407  0.0537
  265SOL     OW  822   2.764   1.431   2.752 -0.9872 -0.1019  0.3642
  265SOL    HW1  823   2.757   1.527   2.754 -0.0185  0.0724 -1.8961
  265SOL    HW2  824   2.855   1.413   2.776  0.4033 -0.0045 -3.9194
  266SOL     OW  825   1.693   4.713   2.097 -0.6148 -0.0779  0.8569
  266SOL    HW1  826   1.724   4.781   2.038 -2.2270 -0.4266 -0.4751
  266SOL    HW2  827   1.712   4.631   2.053 -2.4724 -0.3242  0.4038
  267SOL     OW  828   3.217   1.616   0.036 -0.1408 -0.5755  0.0793
  267SOL    HW1  829   3.307   1.614   0.003  0.5000  1.1586  1.5120
  267SOL    HW2  830   3.163   1.636  -0.040  1.1111  1.7782 -0.3037
  268SOL     OW  831   4.366   0.655   1.112 -0.7468  0.1137  0.2692
  268SOL    HW1  832   4.443   0.705   1.085 -0.0305 -1.3419 -0.5032
  268SOL    HW2  833   4.294   0.696   1.064 -0.1794  0.3803 -0.3771
  269SOL     OW  834   3.835   1.119   0.531 -0.0898  0.2310  0.0369
  269SOL    HW1  835   3.873   1.174   0.601 -0.7411 -1.2324  1.5942
  269SOL    HW2  836   3.911   1.087   0.483  0.4146  0.7307  0.4777
  270SOL     OW  837   3.897   1.814   3.107  0.6542  0.5633  0.3834
  270SOL    HW1  838   3.819   1.774   3.144  0.8642  2.5645  3.3647
  270SOL    HW2  839   3.867   1.857   3.027 -0.8745 -0.1656  0.5379
  271SOL     OW  840   2.251   2.550   0.808  0.3653  0.1698  0.4099
  271SOL    HW1  841   2.160   2.575   0.792  0.3991  1.1324  1.5647
  271SOL    HW2  842   2.253   2.456   0.788 -0.4442  0.4830 -1.3200
  272SOL     OW  843   4.570   1.343   1.747  0.2006  0.4216 -0.4395
  272SOL    HW1  844   4.616   1.266   1.779 -1.2123 -0.3098 -0.0803
  272SOL    HW2  845   4.607   1.416   1.796  2.1519  0.1102 -1.3884
  273SOL     OW  846   2.864   4.057   2.598 -0.3603 -0.2206  0.2294
  273SOL    HW1  847   2.940   4.005   2.572 -0.3758  0.0482 -0.3731
  273SOL    HW2  848   2.791   4.022   2.546 -0.5037 -0.0347  0.3020
  274SOL     OW  849   0.924   0.096   0.287  0.5106  0.0803 -0.2621
  274SOL    HW1  850   0.894   0.126   0.201  0.7381 -0.4646 -0.5361
  274SOL    HW2  851   0.858   0.129   0.348  1.5726  2.5181 -0.3200
  275SOL     OW  852   3.027   2.966   1.185 -0.0286 -0.5111 -0.3450
  275SOL    HW1  853   2.944   2.941   1.227  0.0767  0.2705  0.3624
  275SOL    HW2  854   3.077   2.885   1.180 -0.8022 -0.9696 -0.6848
  276SOL     OW  855   1.160   3.749   1.254  0.1324  0.4820  0.1105
  276SOL    HW1  856   1.090   3.692   1.284 -0.5644  0.5149 -1.3485
  276SOL    HW2  857   1.150   3.750   1.159  0.5142  2.5413  0.0562
  277SOL     OW  858   2.245   3.019   0.794  0.4122  0.4225  0.1127
  277SOL    HW1  859   2.214   3.109   0.787 -1.5685  0.0192  2.2729
  277SOL    HW2  860   2.287   3.014   0.880 -0.0004 -0.8293  0.2662
  278SOL     OW  861   3.967   4.471   1.916 -0.3269 -0.6507  0.5282
  278SOL    HW1  862   3.974   4.566   1.909  1.1232 -0.7520  0.2066
  278SOL    HW2  863   4.009   4.438   1.837 -0.3935 -1.5653  0.8643
  279SOL     OW  864   1.731   2.804   2.758 -0.0334 -0.2520 -0.5848
  279SOL    HW1  865   1.649   2.842   2.790  0.3881  1.1210 -1.0540
  279SOL    HW2  866   1.720   2.800   2.663  0.0366 -1.0945 -0.5645
  280SOL     OW  867   0.815   1.790   2.182 -0.3330 -0.0224 -0.1732
  280SOL    HW1  868   0.749   1.837   2.131  0.5653  0.5063 -0.9128
  280SOL    HW2  869   0.861   1.859   2.230  2.2825  0.2469 -2.7423
  281SOL     OW  870   0.596   3.894   1.329  0.1880 -0.3598 -0.1599
  281SOL    HW1  871   0.541   3.886   1.251  2.0372 -0.8557 -1.4736
  281SOL    HW2  872   0.538   3.932   1.395 -1.3587  0.3809 -1.8533
  282SOL     OW  873   1.657   2.688   0.610  0.0841  1.1376 -0.0103
  282SOL    HW1  874   1.729   2.648   0.561  0.2685 -1.7160  2.3069
  282SOL    HW2  875   1.578   2.650   0.572 -0.0249  1.7377 -0.4048
  283SOL     OW  876   0.036   2.952   1.003 -0.2695 -0.1121  0.1674
  283SOL    HW1  877   0.033   2.858   1.020  0.3655 -0.1967 -0.1820
  283SOL    HW2  878  -0.050   2.973   0.966  0.1596 -0.8664 -1.3205
  284SOL     OW  879   0.337   1.760   3.239 -0.2023 -0.3024 -0.5476
  284SOL    HW1  880   0.360   1.790   3.327 -3.7236  0.0532  0.3928
  284SOL    HW2  881   0.388   1.816   3.180  2.1354 -0.4699  1.2029
  285SOL     OW  882   3.901   0.164   2.599  0.1086 -0.1736  0.1939
  285SOL    HW1  883   3.965   0.225   2.561 -0.0399 -0.2173 -0.1324
  285SOL    HW2  884   3.919   0.165   2.693 -0.2493  0.7886  0.2655
  286SOL     OW  885   4.292   2.605   1.129  0.2562 -0.7877  0.2247
  286SOL    HW1  886   4.384   2.628   1.119  0.7970 -2.5443  0.7014
  286SOL    HW2  887   4.248   2.648   1.055  1.7522 -1.4032 -1.0907
  287SOL     OW  888   3.838   3.636   0.023  0.0465  0.2850 -0.5381
  287SOL    HW1  889   3.915   3.630   0.080 -0.5907  0.0610  0.3250
  287SOL    HW2  890   3.864   3.696  -0.046  0.7891  0.7057  0.0874
  288SOL     OW  891   0.036   0.082   3.052 -0.4247 -0.0841  0.1578
  288SOL    HW1  892   0.046  -0.008   3.083  0.8058 -0.2509 -0.6481
  288SOL    HW2  893   0.003   0.072   2.963  0.1711  0.2359 -0.1036
  289SOL     OW  894   2.858   3.876   0.595 -0.1411 -0.2388 -0.0929
  289SOL    HW1  895   2.837   3.876   0.502 -0.6615  0.8237  0.0121
  289SOL    HW2  896   2.803   3.944   0.632 -1.6639 -2.1747  1.4107
  290SOL     OW  897   3.538   4.029   0.584  0.0551 -0.1979 -0.2699
  290SOL    HW1  898   3.494   3.956   0.628 -0.6514  1.2492  1.6023
  290SOL    HW2  899   3.469   4.095   0.574  1.0582  0.8769 -0.2624
  291SOL     OW  900   3.791   2.308   2.724 -0.9386 -0.3814 -0.3302
  291SOL    HW1  901   3.753   2.298   2.811  0.2949 -1.3211  0.1339
  291SOL    HW2  902   3.883   2.329   2.740 -1.2399  2.0600 -1.4133
  292SOL     OW  903   3.081   3.207   1.065 -0.0212  0.2553  0.0557
  292SOL    HW1  904   3.082   3.125   1.114  1.5012  1.6026  2.4786
  292SOL    HW2  905   3.150   3.197   1.000  1.4779  0.2130  1.5684
  293SOL     OW  906   1.671   3.074   2.911 -0.1396  0.1285  0.5199
  293SOL    HW1  907   1.707   3.154   2.873  1.3956 -0.4844  0.6320
  293SOL    HW2  908   1.745   3.033   2.956 -0.3290 -2.4648 -1.3326
  294SOL     OW  909   1.046   4.554   2.309  0.8058 -0.1607  0.1229
  294SOL    HW1  910   1.136   4.537   2.337  1.3207  2.3184  0.1998
  294SOL    HW2  911   0.996   4.563   2.390  0.3140 -2.1379  0.0785
  295SOL     OW  912   0.873   0.629   1.063 -0.1201 -0.3942  0.3471
  295SOL    HW1  913   0.901   0.702   1.008 -1.1444 -0.9591 -0.9644
  295SOL    HW2  914   0.932   0.558   1.041 -2.6300 -1.7397 -2.7816
  296SOL     OW  915   0.245   0.881   0.180 -0.1307 -0.1976  0.1614
  296SOL    HW1  916   0.167   0.920   0.221 -0.0395 -0.0296  0.1764
  296SOL    HW2  917   0.273   0.946   0.116 -0.4184 -0.5682 -0.3485
  297SOL     OW  918   1.661   0.771   2.340 -0.5958  0.3614  0.3185
  297SOL    HW1  919   1.703   0.857   2.335 -0.6374  0.3719  0.1462
  297SOL    HW2  920   1.595   0.772   2.271  1.0887 -0.7043 -1.4324
  298SOL     OW  921   0.179   3.638   2.351  0.5076 -0.0200 -0.1056
  298SOL    HW1  922   0.104   3.632   2.291 -0.0651 -0.2910  0.6178
  298SOL    HW2  923   0.156   3.708   2.412  0.6591 -0.3761  0.3686
  299SOL     OW  924   0.111   2.635   1.297 -0.0792  0.2532 -0.5583
  299SOL    HW1  925   0.098   2.664   1.207  1.8003  0.8311 -0.6721
  299SOL    HW2  926   0.125   2.540   1.290  0.0566  0.2955 -0.8588
  300SOL     OW  927   1.577   2.774   1.372 -0.3259  0.4488 -0.0082
  300SOL    HW1  928   1.507   2.816   1.323 -0.4412  1.7175  1.1856
  300SOL    HW2  929   1.549   2.779   1.463 -0.8416 -3.2194  0.1652
  301SOL     OW  930   3.633   0.072   1.335  0.1527  0.3040 -0.2868
  301SOL    HW1  931   3.596   0.086   1.248 -1.0954  1.3930  0.3746
  301SOL    HW2  932   3.727   0.058   1.320 -0.3429 -1.8061 -1.9734
  302SOL     OW  933   2.983   0.751   1.004 -0.2539  0.3042 -0.7653
  302SOL    HW1  934   2.956   0.739   0.913 -0.1583  0.0729 -0.7623
  302SOL    HW2  935   3.079   0.757   1.001 -0.2790  0.8426 -0.7419
  303SOL     OW  936   1.955   0.281   0.617 -0.1727 -0.1932  0.0384
  303SOL    HW1  937   1.930   0.250   0.530 -1.0470  0.2318  0.1264
  303SOL    HW2  938   1.899   0.230   0.677 -0.1879  0.1274  0.2979
  304SOL     OW  939   3.269   0.971   0.427  0.4161 -0.4153 -0.3088
  304SOL    HW1  940   3.217   1.031   0.373  1.7309 -0.0867 -1.2381
  304SOL    HW2  941   3.269   1.012   0.514 -0.4751 -0.1886 -0.4031
  305SOL     OW  942   4.441   0.152   2.564  0.0452  0.2397 -0.1564
  305SOL    HW1  943   4.501   0.216   2.600  1.8865 -1.6532  0.3136
  305SOL    HW2  944   4.454   0.157   2.469 -1.8441  2.3834 -0.3922
  306SOL     OW  945   3.299   4.446   2.188  0.0164 -0.2086 -0.1917
  306SOL    HW1  946   3.375   4.388   2.193  1.7424  1.8851 -0.9270
  306SOL    HW2  947   3.254   4.433   2.271  1.5292 -1.0267  0.5493
  307SOL     OW  948   3.729   1.386   2.468 -0.2736 -0.8306  0.8431
  307SOL    HW1  949   3.790   1.459   2.457  0.3141 -1.0936  2.1726
  307SOL    HW2  950   3.690   1.400   2.554 -3.8274  0.5649 -0.7886
  308SOL     OW  951   3.430   0.212   2.256  0.4438 -0.7755 -0.0335
  308SOL    HW1  952   3.478   0.186   2.334  0.8523  1.5752  0.5720
  308SOL    HW2  953   3.483   0.282   2.217 -0.3298 -1.1153 -1.7770
  309SOL     OW  954   1.750   3.525   0.962 -0.4394  0.1494 -0.3094
  309SOL    HW1  955   1.678   3.462   0.966  0.1822 -0.5084  2.1026
  309SOL    HW2  956   1.826   3.474   0.932 -0.5291  0.4251 -1.0415
  310SOL     OW  957   3.391   0.551   3.215  0.3720 -0.1409 -0.4058
  310SOL    HW1  958   3.436   0.618   3.266 -0.3326  0.6914 -0.8383
  310SOL    HW2  959   3.374   0.481   3.277  1.1011  0.0878  0.0628
  311SOL     OW  960   1.020   0.881   1.872 -0.1603 -0.8808 -0.2152
  311SOL    HW1  961   0.977   0.796   1.861 -3.1531  0.2666  1.4184
  311SOL    HW2  962   0.991   0.932   1.796 -1.9194 -0.0821  0.9237
  312SOL     OW  963   1.994   3.757   2.486 -0.0231 -0.2588  0.0204
  312SOL    HW1  964   2.021   3.847   2.471  2.2731 -0.6715  1.2263
  312SOL    HW2  965   1.947   3.732   2.406  1.4136  1.2461 -1.3673
  313SOL     OW  966   2.610   3.601   0.820 -0.0224  0.0078 -0.1729
  313SOL    HW1  967   2.606   3.656   0.898  1.2893  0.2158 -0.2315
  313SOL    HW2  968   2.592   3.513   0.851 -0.1774  0.1874  0.2517
  314SOL     OW  969   2.015   2.173   1.153  0.2331 -0.5483  0.3548
  314SOL    HW1  970   1.976   2.108   1.096 -0.2121  0.5567 -0.6548
  314SOL    HW2  971   2.017   2.132   1.239 -0.9664 -1.5071 -0.0442
  315SOL     OW  972   4.232   2.961   0.448 -0.2885  0.1479 -0.4138
  315SOL    HW1  973   4.185   2.887   0.488 -0.3050  1.1958  1.6097
  315SOL    HW2  974   4.324   2.943   0.466 -0.3734  1.3574  1.5859
  316SOL     OW  975   0.585   4.023   2.374 -0.0445 -0.7288 -0.0746
  316SOL    HW1  976   0.570   3.993   2.285  1.5729 -1.6803 -0.0603
  316SOL    HW2  977   0.648   4.094   2.365  1.5784 -2.0678  0.4231
  317SOL     OW  978   2.683   0.931   1.998 -0.7534  0.1103  0.4373
  317SOL    HW1  979   2.633   0.901   1.922  0.3964  0.2937 -0.4282
  317SOL    HW2  980   2.689   0.855   2.055  1.6892 -1.2609 -1.4778
  318SOL     OW  981   4.658   1.843   0.387 -0.0250 -0.0659 -0.2467
  318SOL    HW1  982   4.667   1.752   0.357  2.1739 -0.0553  0.2488
  318SOL    HW2  983   4.563   1.855   0.397 -0.4072 -2.1170 -0.8598
  319SOL     OW  984   0.766   3.064   3.308  0.3106  0.4244  0.1394
  319SOL    HW1  985   0.675   3.043   3.290  0.0286  1.3633  0.4071
  319SOL    HW2  986   0.807   3.070   3.222  0.5788 -1.8244  0.0543
  320SOL     OW  987   4.244   0.640   0.070  0.3204  0.3325 -0.4252
  320SOL    HW1  988   4.304   0.594   0.012 -0.0795 -0.8548  0.0771
  320SOL    HW2  989   4.221   0.576   0.137 -1.8766  0.5856 -0.8569
  321SOL     OW  990   2.809   2.360   1.794  0.6051  0.1426  0.3126
  321SOL    HW1  991   2.859   2.299   1.848  0.2155 -0.2477  0.2316
  321SOL    HW2  992   2.807   2.441   1.845  0.9057  0.0156  0.5298
  322SOL     OW  993   3.092   3.019   0.337 -0.1718  0.1392 -0.1136
  322SOL    HW1  994   3.126   2.933   0.310  0.8700 -0.4201  2.5816
  322SOL    HW2  995   3.055   3.002   0.424 -0.3815  2.3463  0.2639
  323SOL     OW  996   2.624   2.985   2.079  0.3494 -0.5908 -0.3084
  323SOL    HW1  997   2.594   2.987   1.988 -1.2018  0.0492  0.1846
  323SOL    HW2  998   2.708   3.031   2.078 -0.5595  1.1355 -1.1216
  324SOL     OW  999   1.520   3.096   1.262  0.5575 -0.0773  0.3384
  324SOL    HW1 1000   1.478   3.039   1.198  0.1077 -2.5547  2.6553
  324SOL    HW2 1001   1.449   3.152   1.294  0.8254  1.3219 -1.3196
  325SOL     OW 1002   4.645   1.686   0.912  0.0073 -0.1441 -0.1075
  325SOL    HW1 1003   4.730   1.669   0.952  0.4571  0.5442 -0.7234
  325SOL    HW2 1004   4.652   1.646   0.825  0.1650  0.9544 -0.6188
  326SOL     OW 1005   3.923   2.080   2.579 -0.2916 -0.2580  0.5730
  326SOL    HW1 1006   3.983   2.130   2.525 -0.6739 -0.0563  0.3293
  326SOL    HW2 1007   3.886   2.143   2.641 -0.2092 -0.3904  0.7580
  327SOL     OW 1008   2.359   3.463   2.684 -0.2482  0.2473  0.0891
  327SOL    HW1 1009   2.292   3.453   2.751 -1.9743  0.6351 -1.5178
  327SOL    HW2 1010   2.359   3.556   2.662 -0.0623  0.0555 -0.7883
  328SOL     OW 1011   2.060   0.774   1.508 -0.1586  0.0363  0.4456
  328SOL    HW1 1012   2.093   0.846   1.560 -0.5853  0.5268  0.0519
  328SOL    HW2 1013   1.968   0.796   1.493 -0.3912 -0.7781  0.6465
  329SOL     OW 1014   3.597   0.048   2.033  0.4209 -0.1365 -0.0591
  329SOL    HW1 1015   3.604  -0.045   2.053 -1.7308 -0.4732 -0.6032
  329SOL    HW2 1016   3.519   0.077   2.080 -0.6866  0.6615 -2.2520
  330SOL     OW 1017   0.805   2.613   2.294 -0.1309  0.4118 -0.1176
  330SOL    HW1 1018   0.716   2.647   2.287 -0.0799  0.2290 -1.9191
  330SOL    HW2 1019   0.817   2.598   2.388 -1.6354  1.3706  0.2625
  331SOL     OW 1020   1.088   1.540   3.048  0.2307 -0.1774 -0.3738
  331SOL    HW1 1021   1.138   1.460   3.028  1.9476 -0.1818  3.1065
  331SOL    HW2 1022   1.129   1.608   2.994  0.4266 -1.1641 -1.5100
  332SOL     OW 1023   1.605   2.324   3.133  0.4302  0.0450  0.2768
  332SOL    HW1 1024   1.648   2.243   3.160  0.8017  0.2282  0.2523
  332SOL    HW2 1025   1.643   2.391   3.189 -0.6588  0.0556  1.0327
  333SOL     OW 1026   0.116   0.156   1.454  0.3135 -0.1687 -0.3440
  333SOL    HW1 1027   0.094   0.237   1.409  3.4454  0.6941 -0.5164
  333SOL    HW2 1028   0.143   0.096   1.384 -2.4901 -1.6770 -0.2885
  334SOL     OW 1029   1.888   3.095   1.829 -0.0125 -0.0194  0.0140
  334SOL    HW1 1030   1.916   3.008   1.803  1.4768  0.9989 -2.1668
  334SOL    HW2 1031   1.946   3.118   1.902  1.6446  0.2135 -1.3228
  335SOL     OW 1032   4.574   0.267   0.645  0.2125 -0.0717 -0.5279
  335SOL    HW1 1033   4.664   0.291   0.623  0.8812 -1.3510  0.6885
  335SOL    HW2 1034   4.565   0.290   0.737 -0.7673  0.1786 -0.6792
  336SOL     OW 1035   3.796   1.131   2.463 -0.1703 -0.1407  0.5142
  336SOL    HW1 1036   3.780   1.102   2.374  0.1896  0.3829  0.2728
  336SOL    HW2 1037   3.772   1.223   2.463  1.8766  0.4525  0.3602
  337SOL     OW 1038   4.120   2.592   2.070  1.1918  0.0585  0.2678
  337SOL    HW1 1039   4.055   2.546   2.123  2.2315 -0.8585  0.7822
  337SOL    HW2 1040   4.154   2.661   2.127  1.2024  0.0708  0.2472
  338SOL     OW 1041   3.672   2.540   0.780 -0.2908  0.3152  0.0160
  338SOL    HW1 1042   3.682   2.488   0.700  0.7329  0.2410  0.1871
  338SOL    HW2 1043   3.577   2.539   0.796 -0.5795  0.8023 -1.4924
  339SOL     OW 1044   4.586   4.393   2.838 -0.2247  0.4989 -0.1859
  339SOL    HW1 1045   4.507   4.411   2.888 -0.3283  0.8821 -0.4811
  339SOL    HW2 1046   4.635   4.330   2.891 -0.4581  0.6981  0.2681
  340SOL     OW 1047   3.963   3.929   1.732 -0.5217 -0.0300  0.2656
  340SOL    HW1 1048   3.907   3.931   1.655 -0.4939  2.0106  0.2450
  340SOL    HW2 1049   4.048   3.960   1.702 -0.8559  2.1050  1.2957
  341SOL     OW 1050   4.141   2.087   2.300 -0.1688 -0.2974 -0.2285
  341SOL    HW1 1051   4.183   2.001   2.295  1.6039  0.5990 -3.7978
  341SOL    HW2 1052   4.213   2.149   2.291 -1.6779  1.5179 -0.2828
  342SOL     OW 1053   1.244   2.517   0.587  0.0443  0.0988 -0.2771
  342SOL    HW1 1054   1.306   2.504   0.515 -0.2256 -0.7080 -0.3624
  342SOL    HW2 1055   1.174   2.455   0.571 -0.5908  0.7204  0.0562
  343SOL     OW 1056   1.163   2.515   1.003  0.3665  0.4805 -0.3405
  343SOL    HW1 1057   1.245   2.562   1.014  0.6379 -0.1765  0.5320
  343SOL    HW2 1058   1.162   2.489   0.911  2.9997 -2.8357  0.4157
  344SOL     OW 1059   2.798   2.204   0.401  0.2416 -0.6315 -0.0101
  344SOL    HW1 1060   2.830   2.291   0.429 -1.7602 -0.0952  0.7655
  344SOL    HW2 1061   2.871   2.145   0.421  1.0618  0.6325  0.9250
  345SOL     OW 1062   2.436   2.079   2.951  0.0452  0.3426 -0.5243
  345SOL    HW1 1063   2.348   2.049   2.974  0.5189 -1.8340 -1.2731
  345SOL    HW2 1064   2.477   2.102   3.035 -1.3781  1.9343 -0.2211
  346SOL     OW 1065   4.482   1.756   1.129  0.2487 -0.0897 -0.2158
  346SOL    HW1 1066   4.528   1.730   1.050  2.2576 -0.3061  0.9575
  346SOL    HW2 1067   4.524   1.706   1.199 -1.7042 -0.1849  0.9669
  347SOL     OW 1068   4.015   0.005   1.925  0.3830 -1.0054 -0.5820
  347SOL    HW1 1069   3.947   0.064   1.958 -0.2449 -2.5752  1.1009
  347SOL    HW2 1070   4.093   0.030   1.975  0.2301 -1.2620 -0.2041
  348SOL     OW 1071   3.624   3.014   2.310 -0.5586 -0.6240 -0.4979
  348SOL    HW1 1072   3.629   2.952   2.382 -0.8976 -2.1572 -1.7261
  348SOL    HW2 1073   3.715   3.035   2.289 -0.4418 -0.7251 -0.0834
  349SOL     OW 1074   0.574   2.377   1.528 -0.0508  0.2790 -0.2804
  349SOL    HW1 1075   0.616   2.368   1.614  0.4318  0.4024 -0.4967
  349SOL    HW2 1076   0.481   2.368   1.546 -0.0570  1.5339  0.4394
  350SOL     OW 1077   0.960   2.658   1.493 -0.4754  0.3089 -0.0623
  350SOL    HW1 1078   1.005   2.577   1.466 -0.1505  0.6231 -0.4749
  350SOL    HW2 1079   0.869   2.631   1.506 -0.4757 -0.0270 -0.6924
  351SOL     OW 1080   0.546   2.935   0.626  0.5190 -0.1291 -0.2571
  351SOL    HW1 1081   0.476   2.907   0.686  0.3186  0.5489 -0.1688
  351SOL    HW2 1082   0.513   2.912   0.539  1.0974 -1.7315 -0.0823
  352SOL     OW 1083   4.531   1.704   2.437 -0.0388 -0.4880 -0.3180
  352SOL    HW1 1084   4.561   1.687   2.526  0.6577 -3.2564 -0.9720
  352SOL    HW2 1085   4.600   1.759   2.399 -0.0338  0.1950  0.6438
  353SOL     OW 1086   2.377   0.469   3.031 -0.1731 -0.6800  0.1355
  353SOL    HW1 1087   2.457   0.515   3.055 -0.3763 -1.2825  2.1558
  353SOL    HW2 1088   2.396   0.377   3.047 -1.3079 -0.8183  0.8055
  354SOL     OW 1089   0.969   4.384   0.816  0.5524  0.6446  0.4389
  354SOL    HW1 1090   0.985   4.305   0.765 -1.1031  0.5862 -0.0466
  354SOL    HW2 1091   0.973   4.355   0.907 -2.1881 -0.5422  0.2738
  355SOL     OW 1092   3.540   0.739   3.319  0.1018 -0.2645  0.2964
  355SOL    HW1 1093   3.551   0.692   3.401  2.1799 -2.8958 -1.3359
  355SOL    HW2 1094   3.623   0.785   3.305  0.1893 -0.7116 -0.7887
  356SOL     OW 1095   1.138   2.982   2.090  0.0783 -0.0450 -0.7157
  356SOL    HW1 1096   1.168   2.896   2.119  1.9286  0.8790  0.2962
  356SOL    HW2 1097   1.202   3.044   2.127 -2.2194  1.9500  0.2177
  357SOL     OW 1098   2.181   0.160   1.441  0.6361 -0.2594 -0.2848
  357SOL    HW1 1099   2.087   0.147   1.430  0.1060  1.0506  2.0324
  357SOL    HW2 1100   2.217   0.071   1.444 -0.3436 -0.7698 -2.2326
  358SOL     OW 1101   1.296   3.582   0.682 -0.2051  0.1712 -0.2002
  358SOL    HW1 1102   1.385   3.553   0.661 -0.0101 -0.0013  0.8041
  358SOL    HW2 1103   1.307   3.671   0.716 -0.3234 -0.1051  0.5882
  359SOL     OW 1104   4.391   1.509   2.311 -0.1181 -0.1483 -0.1442
  359SOL    HW1 1105   4.451   1.559   2.367  1.8024 -0.9199 -1.4236
  359SOL    HW2 1106   4.354   1.442   2.369  1.1832 -0.4056  0.4159
  360SOL     OW 1107   2.292   2.782   2.387 -0.3236 -0.0789 -0.5320
  360SOL    HW1 1108   2.215   2.725   2.392 -0.0796 -0.4759 -1.1030
  360SOL    HW2 1109   2.313   2.785   2.294  0.4745 -0.1501 -0.3636
  361SOL     OW 1110   4.055   0.982   1.253 -0.0140 -0.1807 -0.3349
  361SOL    HW1 1111   4.040   1.070   1.288  1.2208 -0.0221 -0.1637
  361SOL    HW2 1112   4.022   0.923   1.321  0.7680  0.1396  0.3334
  362SOL     OW 1113   4.581   2.381   1.195 -0.0476 -0.5561 -0.6245
  362SOL    HW1 1114   4.568   2.475   1.186  0.1503 -0.5973 -1.3672
  362SOL    HW2 1115   4.673   2.371   1.217  0.0902 -0.6118 -1.2129
  363SOL     OW 1116   0.790   1.397   1.295  0.0798  0.0966 -0.1931
  363SOL    HW1 1117   0.746   1.313   1.276 -0.3082 -0.2102  1.8417
  363SOL    HW2 1118   0.883   1.377   1.289 -0.0155 -0.1611 -0.9394
  364SOL     OW 1119   0.141   2.378   3.185  0.7209 -0.3370 -0.2774
  364SOL    HW1 1120   0.062   2.404   3.233  1.1629  0.0855  0.2349
  364SOL    HW2 1121   0.108   2.332   3.108 -0.0276 -0.1442 -0.0818
  365SOL     OW 1122   2.186   0.147   1.083  0.2852 -0.0510  0.0871
  365SOL    HW1 1123   2.119   0.131   1.150  1.8172  1.3481  2.0786
  365SOL    HW2 1124   2.163   0.232   1.046 -1.1576 -1.2741 -2.0441
  366SOL     OW 1125   3.522   3.332   0.785 -0.2373  0.4332 -0.2745
  366SOL    HW1 1126   3.520   3.416   0.830 -0.0144  0.4886 -0.3685
  366SOL    HW2 1127   3.599   3.336   0.729  0.2560 -0.1423  0.3426
  367SOL     OW 1128   1.568   2.526   1.230  0.1056 -0.3671  0.4672
  367SOL    HW1 1129   1.562   2.604   1.286 -0.6169 -0.3874  0.4231
  367SOL    HW2 1130   1.646   2.481   1.261 -0.0912 -0.2008  1.2356
  368SOL     OW 1131   3.785   0.251   0.073  0.1053  0.0345 -0.0731
  368SOL    HW1 1132   3.770   0.331   0.123  0.3477  0.3367 -0.4784
  368SOL    HW2 1133   3.736   0.184   0.121  0.9099  0.1672  0.9806
  369SOL     OW 1134   2.224   3.983   2.600 -0.3460  0.1895  0.4355
  369SOL    HW1 1135   2.220   3.907   2.659  0.3870  0.6523  1.0990
  369SOL    HW2 1136   2.317   4.003   2.594 -0.5118  0.8440 -0.0045
  370SOL     OW 1137   3.948   0.970   2.635 -0.5447  0.2371 -0.5536
  370SOL    HW1 1138   3.890   0.923   2.695  0.7245 -0.2189  0.3716
  370SOL    HW2 1139   3.890   1.020   2.579 -1.8519 -0.7962 -0.1596
  371SOL     OW 1140   2.932   4.228   0.562  0.2170 -0.4782 -0.0231
  371SOL    HW1 1141   2.858   4.169   0.575  0.3833 -0.9393 -1.0326
  371SOL    HW2 1142   2.894   4.309   0.529  0.2267 -1.0449 -1.4749
  372SOL     OW 1143   3.631   3.384   2.146  0.3753 -0.3872  0.0810
  372SOL    HW1 1144   3.673   3.382   2.233  2.0404 -1.8287 -0.6686
  372SOL    HW2 1145   3.704   3.394   2.085 -0.9789  4.2381 -1.1554
  373SOL     OW 1146   1.968   2.962   0.316 -0.1111 -0.2272  0.4292
  373SOL    HW1 1147   1.997   3.051   0.334  0.3346 -0.2782 -0.0315
  373SOL    HW2 1148   2.001   2.910   0.390 -0.1651 -0.0582  0.5735
  374SOL     OW 1149   0.278   0.354   1.946  0.6471 -0.2798  0.2290
  374SOL    HW1 1150   0.331   0.323   1.872  2.4983  1.1704  0.8784
  374SOL    HW2 1151   0.216   0.282   1.962  1.9151 -1.7423 -1.0457
  375SOL     OW 1152   4.070   1.644   3.026  0.3045  0.2287 -0.2280
  375SOL    HW1 1153   3.995   1.700   3.046  0.2680  0.2380 -0.3923
  375SOL    HW2 1154   4.113   1.630   3.111 -1.4283 -2.0232  0.3636
  376SOL     OW 1155   0.933   0.573   0.655 -0.1266 -0.2882  0.2472
  376SOL    HW1 1156   0.961   0.495   0.703  2.2990 -0.5746 -1.4694
  376SOL    HW2 1157   0.942   0.645   0.718 -0.7017 -1.1193  1.3169
  377SOL     OW 1158   1.918   4.643   2.901 -0.1101  0.2391  0.2052
  377SOL    HW1 1159   1.828   4.673   2.893 -0.8353 -2.0326 -0.8210
  377SOL    HW2 1160   1.950   4.685   2.981 -1.3019  2.8496 -0.5931
  378SOL     OW 1161   4.026   0.843   2.359 -0.4180  0.5897 -0.0196
  378SOL    HW1 1162   4.021   0.839   2.455  0.2255  0.8018  0.0227
  378SOL    HW2 1163   4.051   0.934   2.340  2.0684 -0.0768 -0.2626
  379SOL     OW 1164   3.374   4.040   1.985 -0.1908  0.1013  0.2341
  379SOL    HW1 1165   3.410   3.973   1.928  0.7516 -0.5612  1.5486
  379SOL    HW2 1166   3.304   4.081   1.934  0.3728 -0.6984 -1.2270
  380SOL     OW 1167   0.447   2.962   2.101 -0.8720  0.1860  0.3764
  380SOL    HW1 1168   0.373   2.979   2.044 -0.5740  1.3768  0.3032
  380SOL    HW2 1169   0.489   3.048   2.112  0.4766 -0.4514  0.4297
  381SOL     OW 1170   2.289   0.574   0.995  0.2920  0.1305 -0.1693
  381SOL    HW1 1171   2.359   0.560   0.931 -0.8687 -0.5510 -1.3308
  381SOL    HW2 1172   2.291   0.668   1.013  0.0332  0.5006 -1.9283
  382SOL     OW 1173   2.018   2.184   2.359  0.0502 -0.5658  0.3825
  382SOL    HW1 1174   2.038   2.222   2.444  0.9255  1.5630 -0.6957
  382SOL    HW2 1175   1.925   2.202   2.346  0.7312  2.7564 -0.7243
  383SOL     OW 1176   2.143   1.620   0.254 -0.5682 -0.0443  0.0074
  383SOL    HW1 1177   2.215   1.557   0.250 -0.4559  0.1256 -0.8611
  383SOL    HW2 1178   2.078   1.578   0.311 -0.0197 -0.4438  0.3472
  384SOL     OW 1179   4.464   2.709   0.291  0.3967 -0.1140 -0.2815
  384SOL    HW1 1180   4.370   2.715   0.273  0.2920 -0.9966 -0.0762
  384SOL    HW2 1181   4.486   2.794   0.328 -0.3675  0.0261 -0.1182
  385SOL     OW 1182   1.360   1.014   0.173 -0.1915  0.0171  0.2234
  385SOL    HW1 1183   1.397   0.998   0.086 -1.1239 -0.8001 -0.0422
  385SOL    HW2 1184   1.270   1.042   0.156  0.4281  2.6837  0.8158
  386SOL     OW 1185   1.455   3.373   1.049 -0.2246  0.4178 -0.1989
  386SOL    HW1 1186   1.389   3.436   1.020  1.4698  1.6342 -1.5673
  386SOL    HW2 1187   1.440   3.365   1.143 -0.6923  2.6633 -0.0216
  387SOL     OW 1188   1.663   0.013   3.178 -0.0565  0.3593 -0.4183
  387SOL    HW1 1189   1.702  -0.075   3.182 -0.5760  0.0926 -1.0285
  387SOL    HW2 1190   1.653   0.031   3.084  0.5167  1.2901 -0.3121
  388SOL     OW 1191   3.401   3.676   1.358 -0.1119  0.0016 -0.2909
  388SOL    HW1 1192   3.324   3.727   1.383 -2.0671 -2.1783 -1.5218
  388SOL    HW2 1193   3.434   3.640   1.440 -0.1265  1.2448  0.2887
  389SOL     OW 1194   2.802   1.942   2.536 -0.1365  0.5905 -0.7169
  389SOL    HW1 1195   2.742   2.015   2.519  1.5658  1.6265 -2.6924
  389SOL    HW2 1196   2.887   1.973   2.506  1.6715 -0.5116  2.7406
  390SOL     OW 1197   4.337   4.496   1.816 -0.6842  0.1490  0.6919
  390SOL    HW1 1198   4.423   4.508   1.856 -0.9137  3.0810  0.5658
  390SOL    HW2 1199   4.285   4.451   1.882  0.5141 -0.2806  1.3714
  391SOL     OW 1200   1.124   4.661   0.175 -0.0617  0.2625 -0.1558
  391SOL    HW1 1201   1.084   4.595   0.232 -2.2293  0.0965 -1.7720
  391SOL    HW2 1202   1.074   4.741   0.192 -1.3199  0.0171 -2.3144
  392SOL     OW 1203   1.049   2.771   1.783  0.2192 -0.1315  0.1499
  392SOL    HW1 1204   1.038   2.789   1.877 -0.3291  0.4508 -0.0142
  392SOL    HW2 1205   0.989   2.832   1.740  0.1358 -0.6962 -0.5627
  393SOL     OW 1206   4.634   2.468   2.299  0.2327  0.3175  0.3532
  393SOL    HW1 1207   4.546   2.435   2.315 -1.0516  2.4325 -1.7524
  393SOL    HW2 1208   4.637   2.553   2.344  1.8331 -0.3954  1.7488
  394SOL     OW 1209   2.093   1.039   1.627 -0.2308  0.1939 -0.3635
  394SOL    HW1 1210   2.074   1.018   1.719 -1.2762 -1.2282 -0.8602
  394SOL    HW2 1211   2.007   1.048   1.586  0.2122  2.5108 -0.8948
  395SOL     OW 1212   4.550   4.363   1.319 -0.9283 -0.3403  0.1687
  395SOL    HW1 1213   4.605   4.415   1.261 -0.0710 -1.7926 -0.3831
  395SOL    HW2 1214   4.565   4.401   1.406 -1.8127  1.5150 -0.4401
  396SOL     OW 1215   1.672   1.787   1.262 -0.3583 -0.0990 -0.2857
  396SOL    HW1 1216   1.583   1.821   1.263 -0.6363 -0.7696 -1.1221
  396SOL    HW2 1217   1.677   1.735   1.182  1.0220  0.5580 -0.6577
  397SOL     OW 1218   3.775   2.780   0.888  0.0183  0.2215 -0.4541
  397SOL    HW1 1219   3.741   2.712   0.831 -0.3481  0.0207 -0.0013
  397SOL    HW2 1220   3.847   2.819   0.838  0.8682 -1.1262 -0.3516
  398SOL     OW 1221   2.832   0.063   0.367  0.2274 -0.0805 -0.6248
  398SOL    HW1 1222   2.775   0.060   0.291  0.4062 -2.5442 -0.7251
  398SOL    HW2 1223   2.906   0.006   0.345  0.2510 -0.9189  1.3906
  399SOL     OW 1224   3.486   2.540   1.234 -0.0392 -0.7731  0.3510
  399SOL    HW1 1225   3.530   2.455   1.242 -0.4466 -0.9694  0.5593
  399SOL    HW2 1226   3.415   2.536   1.298  1.6152  0.8064  2.4770
  400SOL     OW 1227   0.752   4.600   2.871  0.3231 -0.2976 -0.2002
  400SOL    HW1 1228   0.765   4.694   2.857 -0.4108  0.2581  2.3767
  400SOL    HW2 1229   0.738   4.565   2.783  2.0341  1.7308 -1.3889
  401SOL     OW 1230   2.545   0.386   2.611 -0.6626 -0.0799 -1.0551
  401SOL    HW1 1231   2.556   0.292   2.594  0.2233 -0.4442  1.2120
  401SOL    HW2 1232   2.460   0.392   2.655  0.3172 -0.1899  0.9462
  402SOL     OW 1233   3.355   0.404   2.610 -0.2773 -0.1191 -0.2167
  402SOL    HW1 1234   3.298   0.414   2.534  0.6388  0.9266 -0.8027
  402SOL    HW2 1235   3.316   0.333   2.660 -2.3574  0.8397 -0.3592
  403SOL     OW 1236   1.813   4.136   1.569  0.4435 -0.1334 -0.4004
  403SOL    HW1 1237   1.813   4.048   1.607  0.4280 -1.1995 -2.6837
  403SOL    HW2 1238   1.734   4.177   1.604 -0.1632 -1.4439 -0.1613
  404SOL     OW 1239   2.024   3.461   0.869 -0.2154  0.2239  0.0539
  404SOL    HW1 1240   2.038   3.388   0.809 -0.4407  1.2770 -1.3262
  404SOL    HW2 1241   2.098   3.455   0.930  0.6408 -0.2591 -0.9783
  405SOL     OW 1242   3.431   4.325   1.368 -0.4929  0.8173 -0.2017
  405SOL    HW1 1243   3.471   4.379   1.300  0.0171  0.5220 -0.1438
  405SOL    HW2 1244   3.344   4.362   1.380 -0.1459  1.6470 -0.1429
  406SOL     OW 1245   0.903   2.436   1.014 -0.1077  0.0810  0.2564
  406SOL    HW1 1246   0.865   2.470   1.095  1.4219 -2.8140  2.3507
  406SOL    HW2 1247   0.995   2.462   1.017  0.1014 -0.5685 -0.2315
  407SOL     OW 1248   1.578   3.775   0.013  0.1744 -0.3431 -0.1904
  407SOL    HW1 1249   1.636   3.833  -0.037 -2.3923  0.3232 -2.6139
  407SOL    HW2 1250   1.498   3.826   0.024 -1.4850 -2.7258 -0.7115
  408SOL     OW 1251   0.177   1.413   0.113 -0.7184  0.5411  0.0691
  408SOL    HW1 1252   0.194   1.465   0.034  0.1127  0.6408  0.3103
  408SOL    HW2 1253   0.087   1.436   0.137 -1.3319 -0.1929 -1.3793
  409SOL     OW 1254   1.671   2.173   0.252 -0.2484  0.1648  0.6353
  409SOL    HW1 1255   1.747   2.172   0.194  0.0924  1.8313  0.9959
  409SOL    HW2 1256   1.639   2.263   0.249 -0.2982  0.2950  2.9049
  410SOL     OW 1257   4.601   4.081   0.159  0.0317 -0.3834  0.2514
  410SOL    HW1 1258   4.607   4.021   0.233  0.3302  0.7411  1.1700
  410SOL    HW2 1259   4.611   4.168   0.198  0.7950  0.2058 -1.1875
  411SOL     OW 1260   3.237   1.943   1.206 -0.5172  0.4596  0.2229
  411SOL    HW1 1261   3.190   1.898   1.276 -0.7604  0.8365  0.3103
  411SOL    HW2 1262   3.182   1.930   1.128 -0.1416 -0.1333  0.0580
  412SOL     OW 1263   2.899   4.272   2.769  0.4142  0.1246 -0.0719
  412SOL    HW1 1264   2.871   4.226   2.690 -2.7837  1.4559  0.1434
  412SOL    HW2 1265   2.899   4.365   2.744 -1.1703  0.6186  1.5481
  413SOL     OW 1266   2.068   3.129   2.041  0.3954  0.1334 -0.1962
  413SOL    HW1 1267   2.148   3.175   2.067  0.0699  0.2309  0.6537
  413SOL    HW2 1268   2.098   3.042   2.016  0.8249  0.3159 -0.3222
  414SOL     OW 1269   0.110   3.078   2.142  0.1495  0.0581  0.0502
  414SOL    HW1 1270   0.076   3.036   2.221  0.9856  1.4130  1.1727
  414SOL    HW2 1271   0.055   3.043   2.071 -2.5879  1.0099  1.5730
  415SOL     OW 1272   4.332   2.557   1.589 -0.4382  0.2036  0.4201
  415SOL    HW1 1273   4.339   2.651   1.573 -0.4439  0.1150 -0.1369
  415SOL    HW2 1274   4.310   2.550   1.682 -0.2510  0.7440  0.5095
  416SOL     OW 1275   4.650   1.232   2.255 -0.2459  0.0002 -0.3886
  416SOL    HW1 1276   4.687   1.168   2.194 -0.5929  0.6543 -1.3050
  416SOL    HW2 1277   4.650   1.314   2.206 -1.0504  0.4243  0.3054
  417SOL     OW 1278   3.087   1.735   2.061 -0.2005  0.5064 -0.5973
  417SOL    HW1 1279   3.018   1.733   2.128 -0.2403 -0.9966 -0.6493
  417SOL    HW2 1280   3.167   1.710   2.107 -0.2079 -0.4342 -1.0591
  418SOL     OW 1281   3.186   2.532   3.324  0.7350 -0.7106 -0.0207
  418SOL    HW1 1282   3.230   2.460   3.278  0.1127 -2.0099  1.3133
  418SOL    HW2 1283   3.093   2.516   3.309  0.4317 -1.8742  2.5473
  419SOL     OW 1284   1.213   3.451   0.908  0.0668 -0.2348  0.0336
  419SOL    HW1 1285   1.260   3.473   0.827 -0.2377  0.0161 -0.0803
  419SOL    HW2 1286   1.158   3.377   0.884  0.5320 -0.6425  0.2147
  420SOL     OW 1287   1.885   3.406   0.544 -0.2284 -0.0607 -0.0889
  420SOL    HW1 1288   1.899   3.485   0.492  1.3736 -0.8970 -1.0286
  420SOL    HW2 1289   1.864   3.438   0.632  0.3640  1.4083 -0.4601
  421SOL     OW 1290   1.513   1.242   0.611 -0.5531  0.0536 -0.0946
  421SOL    HW1 1291   1.522   1.327   0.567 -0.4341  0.0472 -0.0817
  421SOL    HW2 1292   1.450   1.194   0.557  0.5501 -0.4403 -1.0005
  422SOL     OW 1293   3.171   1.938   1.792 -0.3807 -1.0107 -0.5185
  422SOL    HW1 1294   3.198   1.854   1.829 -2.7719 -1.3231  0.7259
  422SOL    HW2 1295   3.078   1.945   1.815 -0.1072  2.2956  0.0547
  423SOL     OW 1296   2.472   4.358   2.304 -0.5021  0.2174 -0.5516
  423SOL    HW1 1297   2.413   4.283   2.293 -2.0446  1.5660 -2.1807
  423SOL    HW2 1298   2.542   4.342   2.241  1.6298 -1.9226  2.1230
  424SOL     OW 1299   3.682   0.620   0.766 -0.0229 -0.3109  0.0256
  424SOL    HW1 1300   3.603   0.639   0.716 -0.4780 -0.1243  0.7859
  424SOL    HW2 1301   3.722   0.706   0.782  1.4080 -0.5261 -1.9920
  425SOL     OW 1302   1.073   0.108   2.217  0.3371 -0.0179  0.8979
  425SOL    HW1 1303   1.027   0.117   2.301 -1.4277  0.3858 -0.0717
  425SOL    HW2 1304   1.071   0.014   2.199 -1.4939  0.1227  0.1639
  426SOL     OW 1305   0.140   1.736   2.189 -0.7090 -0.0681 -0.0713
  426SOL    HW1 1306   0.185   1.805   2.140 -2.0974 -0.3560 -1.8620
  426SOL    HW2 1307   0.210   1.675   2.214  0.2298  0.8202 -0.4292
  427SOL     OW 1308   4.693   0.702   2.987 -0.0399 -0.4375 -0.1874
  427SOL    HW1 1309   4.645   0.777   3.021  1.5214 -0.1790  1.6457
  427SOL    HW2 1310   4.627   0.634   2.973 -0.9886 -0.0483  2.0375
  428SOL     OW 1311   0.877   1.332   2.575  0.4201 -0.3807  0.4150
  428SOL    HW1 1312   0.902   1.262   2.515 -0.8133  0.3909 -1.0394
  428SOL    HW2 1313   0.815   1.290   2.635 -1.6568 -0.2074 -1.4984
  429SOL     OW 1314   0.260   1.229   3.247 -0.3067  0.4328  0.1245
  429SOL    HW1 1315   0.237   1.237   3.340  1.6290 -0.4016  0.7193
  429SOL    HW2 1316   0.282   1.137   3.235 -0.2489  0.5904 -1.1095
  430SOL     OW 1317   2.120   2.309   3.113 -0.2698 -0.3633 -0.0531
  430SOL    HW1 1318   2.134   2.385   3.170  0.0828 -1.0973  0.8619
  430SOL    HW2 1319   2.137   2.233   3.169 -0.9782 -1.1353 -0.8501
  431SOL     OW 1320   3.412   3.218   2.237  0.0551  0.7812  0.9274
  431SOL    HW1 1321   3.440   3.253   2.152  1.1349 -0.7111  0.6144
  431SOL    HW2 1322   3.482   3.157   2.261 -1.1113 -0.1780  2.0272
  432SOL     OW 1323   2.278   0.837   1.044 -0.2381  0.0784 -0.1009
  432SOL    HW1 1324   2.220   0.887   0.986  0.9123  1.4939 -0.0976
  432SOL    HW2 1325   2.315   0.903   1.103  1.3883 -0.7525 -0.1347
  433SOL     OW 1326   3.102   1.846   2.369 -0.0673  0.5048 -0.4962
  433SOL    HW1 1327   3.170   1.780   2.354 -0.1404  0.6253 -1.3983
  433SOL    HW2 1328   3.029   1.797   2.408  0.8852  0.5520  1.4633
  434SOL     OW 1329   1.450   2.279   2.118  0.3742  0.3630 -0.0599
  434SOL    HW1 1330   1.401   2.205   2.085  1.1271 -1.3141  2.3550
  434SOL    HW2 1331   1.542   2.250   2.116  0.7684  1.5138  0.2491
  435SOL     OW 1332   0.169   0.403   2.423  0.4402  0.0188  0.1790
  435SOL    HW1 1333   0.194   0.379   2.512  0.8503 -0.0655  0.0415
  435SOL    HW2 1334   0.183   0.323   2.372  2.4348  0.6968 -0.4148
  436SOL     OW 1335   0.934   4.724   0.673 -0.1169  0.0088  0.1800
  436SOL    HW1 1336   1.027   4.739   0.690 -0.3764  0.3251  1.4066
  436SOL    HW2 1337   0.899   4.690   0.755 -1.0455 -0.3360 -0.3344
  437SOL     OW 1338   3.366   2.856   2.895  0.2843  0.0634 -0.5490
  437SOL    HW1 1339   3.322   2.807   2.964 -1.0749  1.4068 -0.4172
  437SOL    HW2 1340   3.305   2.854   2.821  0.3613  1.2464 -0.6566
  438SOL     OW 1341   3.069   2.610   2.738  0.0770  0.0770 -0.0291
  438SOL    HW1 1342   2.975   2.624   2.748 -0.2449 -1.3582 -0.7078
  438SOL    HW2 1343   3.094   2.561   2.817  0.5094  1.4141  0.6977
  439SOL     OW 1344   1.238   1.917   3.323 -0.1577  0.0592 -0.0450
  439SOL    HW1 1345   1.253   1.955   3.236  0.6470 -1.6111 -0.6779
  439SOL    HW2 1346   1.163   1.859   3.311 -0.1673 -0.0355  0.4462
  440SOL     OW 1347   1.822   3.553   1.796 -0.2739 -0.3629 -0.0092
  440SOL    HW1 1348   1.828   3.617   1.725 -1.9216 -1.4727 -1.2008
  440SOL    HW2 1349   1.803   3.470   1.753  1.2558 -1.6066  1.5547
  441SOL     OW 1350   0.795   0.354   1.852 -0.9852  0.3975 -0.3145
  441SOL    HW1 1351   0.806   0.319   1.941 -1.0142  1.7845  0.2575
  441SOL    HW2 1352   0.841   0.291   1.796 -0.3381 -0.1249  0.7662
  442SOL     OW 1353   4.495   0.906   0.811 -0.3101  0.1021 -0.2681
  442SOL    HW1 1354   4.510   0.859   0.892 -0.9949  0.1547 -0.1062
  442SOL    HW2 1355   4.554   0.981   0.816 -0.3318  0.0926  0.1671
  443SOL     OW 1356   2.832   3.789   0.323  0.1076  0.1606  0.7969
  443SOL    HW1 1357   2.858   3.756   0.237  1.1937  3.8452 -0.4679
  443SOL    HW2 1358   2.739   3.811   0.314  0.1558  0.3012  0.6446
  444SOL     OW 1359   0.333   3.008   2.365  0.6078 -0.2125 -0.3788
  444SOL    HW1 1360   0.366   3.095   2.341  0.7300 -0.4112 -0.9673
  444SOL    HW2 1361   0.288   2.977   2.286 -1.6157  0.3220  0.6027
  445SOL     OW 1362   3.133   1.455   2.487  0.1160  0.0186 -0.1710
  445SOL    HW1 1363   3.125   1.422   2.397 -2.6147  0.8052 -0.3168
  445SOL    HW2 1364   3.049   1.499   2.503  1.5251  2.1441  1.8835
  446SOL     OW 1365   2.778   1.624   0.525  0.1634 -0.0278  0.4494
  446SOL    HW1 1366   2.693   1.593   0.555 -0.4997  0.2173 -1.0618
  446SOL    HW2 1367   2.768   1.631   0.430  1.8384  0.1221  0.2626
  447SOL     OW 1368   2.598   1.924   2.099  0.1685 -0.0077 -0.5409
  447SOL    HW1 1369   2.585   2.013   2.065 -0.1966  0.0994 -0.1275
  447SOL    HW2 1370   2.578   1.867   2.024  0.7835  0.2647 -0.9219
  448SOL     OW 1371   2.875   0.689   0.758 -0.1672  0.4960 -0.3763
  448SOL    HW1 1372   2.879   0.762   0.697  1.6160  0.7996  0.0286
  448SOL    HW2 1373   2.866   0.612   0.703  0.1776  0.8540 -0.9471
  449SOL     OW 1374   4.176   1.120   2.600 -0.2130 -0.3949 -0.3600
  449SOL    HW1 1375   4.197   1.126   2.693  2.5604 -1.0629 -0.8354
  449SOL    HW2 1376   4.092   1.073   2.597  0.1740 -1.3348  1.7705
  450SOL     OW 1377   1.434   1.890   1.345  0.7998  0.5612  0.3304
  450SOL    HW1 1378   1.452   1.905   1.438 -1.1179 -0.1173  0.8688
  450SOL    HW2 1379   1.352   1.841   1.345 -0.3852  2.3723 -1.7730
  451SOL     OW 1380   4.570   2.025   2.898 -0.1280 -0.2098  0.2876
  451SOL    HW1 1381   4.595   1.962   2.966 -2.0125  0.2732  1.5062
  451SOL    HW2 1382   4.617   1.996   2.820  0.2817 -2.1833  1.2040
  452SOL     OW 1383   1.076   0.189   3.025 -0.8506  0.6456  0.0177
  452SOL    HW1 1384   1.155   0.223   2.983 -0.1054  0.3700  1.1505
  452SOL    HW2 1385   1.088   0.210   3.118 -0.1350 -3.0250  0.8957
  453SOL     OW 1386   3.139   3.935   0.540  0.1812  0.7821 -0.3885
  453SOL    HW1 1387   3.153   4.014   0.592 -1.4672 -0.7874  2.6680
  453SOL    HW2 1388   3.046   3.915   0.549  0.2411 -0.7266 -2.3274
  454SOL     OW 1389   0.457   0.561   0.432 -0.5787  0.0475 -0.0604
  454SOL    HW1 1390   0.371   0.554   0.473 -0.0507  0.8221  1.2443
  454SOL    HW2 1391   0.470   0.656   0.421 -0.2694 -0.1013 -1.0994
  455SOL     OW 1392   1.596   3.710   0.501 -0.0159  0.3703  0.0537
  455SOL    HW1 1393   1.627   3.772   0.568 -0.2664  0.3300  0.2054
  455SOL    HW2 1394   1.642   3.737   0.421  0.2958  0.4096  0.2444
  456SOL     OW 1395   0.639   0.187   2.322  0.2053  0.1666 -0.2163
  456SOL    HW1 1396   0.580   0.249   2.279  0.6138  0.8520  0.1696
  456SOL    HW2 1397   0.639   0.110   2.266  0.2746  0.8113 -1.1276
  457SOL     OW 1398   1.933   1.948   2.254 -0.2693  0.4874 -0.0024
  457SOL    HW1 1399   1.911   1.909   2.339 -0.0604  0.1473 -0.1006
  457SOL    HW2 1400   1.980   2.028   2.276  1.0489 -0.3188  0.2180
  458SOL     OW 1401   2.022   4.444   0.172 -0.0674  0.2246 -0.1643
  458SOL    HW1 1402   2.080   4.429   0.097  1.6631 -2.1403  1.5292
  458SOL    HW2 1403   1.945   4.390   0.153  1.3215 -2.2177  0.6621
  459SOL     OW 1404   4.071   2.785   0.552 -0.0004 -0.3168 -0.8035
  459SOL    HW1 1405   4.108   2.703   0.584 -0.4598  0.3899  1.7491
  459SOL    HW2 1406   3.991   2.759   0.506  1.4724 -1.5001 -2.8456
  460SOL     OW 1407   2.155   1.521   1.086  0.1244  0.4534 -0.4578
  460SOL    HW1 1408   2.078   1.500   1.139  0.3376 -0.9200 -0.6434
  460SOL    HW2 1409   2.228   1.485   1.136  0.2926 -1.2180 -1.8192
  461SOL     OW 1410   3.668   4.249   0.404  0.3000  0.3329  0.0347
  461SOL    HW1 1411   3.642   4.319   0.345 -0.7639 -0.5673 -0.6026
  461SOL    HW2 1412   3.605   4.254   0.476 -1.0342 -1.1290 -0.9505
  462SOL     OW 1413   1.862   3.329   2.315 -0.6248  0.1327  0.1892
  462SOL    HW1 1414   1.924   3.401   2.329  1.5560 -1.4591 -0.5433
  462SOL    HW2 1415   1.804   3.361   2.246  2.8220 -0.0578 -3.1893
  463SOL     OW 1416   1.500   1.993   2.567  0.0498 -0.9681 -0.3294
  463SOL    HW1 1417   1.516   2.042   2.648  1.2304 -3.2085  0.9029
  463SOL    HW2 1418   1.410   1.964   2.574 -0.0087 -0.7250 -0.0572
  464SOL     OW 1419   2.647   3.964   1.976  0.6008  0.0860 -0.5825
  464SOL    HW1 1420   2.590   4.040   1.961  0.8368  0.6323  1.0918
  464SOL    HW2 1421   2.727   3.984   1.928 -0.3388 -0.4193 -2.4730
  465SOL     OW 1422   4.524   3.680   2.105 -0.2793  0.2873 -0.1249
  465SOL    HW1 1423   4.511   3.770   2.134  1.4251  1.1189 -1.7209
  465SOL    HW2 1424   4.445   3.659   2.056 -0.4716  1.1087 -0.1818
  466SOL     OW 1425   0.663   0.913   2.402  0.4689 -0.1188 -0.0211
  466SOL    HW1 1426   0.743   0.940   2.447 -0.0434  1.7525 -0.1711
  466SOL    HW2 1427   0.686   0.915   2.309  0.7683 -1.4527 -0.0009
  467SOL     OW 1428   0.621   3.702   0.812  0.1223 -0.3623  0.4352
  467SOL    HW1 1429   0.664   3.646   0.748  0.3125  1.1261 -0.8228
  467SOL    HW2 1430   0.685   3.713   0.882 -0.5155 -2.9526  1.5547
  468SOL     OW 1431   0.443   4.689   2.716 -0.0715 -0.2046  0.1706
  468SOL    HW1 1432   0.397   4.753   2.661 -1.2899 -0.9080  0.3395
  468SOL    HW2 1433   0.447   4.731   2.803 -0.6431 -0.2455  0.2203
  469SOL     OW 1434   3.247   2.312   2.085 -0.0813 -0.2853  0.1758
  469SOL    HW1 1435   3.244   2.236   2.026  0.5907  0.1265 -0.4110
  469SOL    HW2 1436   3.280   2.276   2.168 -0.5047 -0.7709  0.1395
  470SOL     OW 1437   0.547   0.047   1.254 -0.0344  0.2667 -0.0270
  470SOL    HW1 1438   0.642   0.032   1.245 -0.0014 -0.4300  1.1649
  470SOL    HW2 1439   0.519   0.078   1.168  1.3082  0.6420 -0.3504
  471SOL     OW 1440   0.120   1.257   1.390 -0.0594 -0.0124 -0.2304
  471SOL    HW1 1441   0.180   1.291   1.323  0.3657 -0.3071 -0.0016
  471SOL    HW2 1442   0.159   1.284   1.473 -1.3602  1.6529 -0.1109
  472SOL     OW 1443   2.600   3.505   1.877  0.3145 -0.2210  0.0491
  472SOL    HW1 1444   2.554   3.436   1.829 -2.1992  1.6694 -0.4505
  472SOL    HW2 1445   2.660   3.457   1.934 -0.2952 -2.7588 -1.2614
  473SOL     OW 1446   1.468   2.855   1.121  0.0598  0.4412  0.4154
  473SOL    HW1 1447   1.407   2.888   1.054  0.3607 -0.2248 -0.1968
  473SOL    HW2 1448   1.504   2.775   1.083  2.6642  1.7228 -0.0339
  474SOL     OW 1449   2.715   4.726   1.080 -0.0402  0.4644  0.2559
  474SOL    HW1 1450   2.676   4.785   1.016 -0.9983 -0.0711  0.3341
  474SOL    HW2 1451   2.658   4.730   1.156  0.6670  0.5088  0.8014
  475SOL     OW 1452   2.063   4.668   0.757 -0.6015 -0.3237  0.1520
  475SOL    HW1 1453   2.060   4.590   0.811  0.0050 -0.7662 -0.4445
  475SOL    HW2 1454   2.148   4.708   0.776 -0.8214  0.0865  0.3001
  476SOL     OW 1455   3.411   2.865   0.399  0.1059 -0.8760 -0.3861
  476SOL    HW1 1456   3.481   2.925   0.373  2.6306 -2.0740  2.8452
  476SOL    HW2 1457   3.354   2.918   0.455  0.9577 -0.8439  0.4851
  477SOL     OW 1458   1.403   3.813   2.173  0.0075  0.2301 -0.3625
  477SOL    HW1 1459   1.491   3.847   2.157  0.1053  0.0867 -0.1345
  477SOL    HW2 1460   1.359   3.882   2.223  0.2331 -0.0076  0.1737
  478SOL     OW 1461   1.904   3.806   2.136  0.6774 -0.0263 -0.1153
  478SOL    HW1 1462   1.999   3.821   2.136  0.7640 -0.1941  2.0418
  478SOL    HW2 1463   1.879   3.811   2.228 -1.8731  2.7459 -0.7839
  479SOL     OW 1464   4.369   2.448   3.165  0.3824  0.0478  0.0204
  479SOL    HW1 1465   4.280   2.418   3.186  0.4313 -0.6594 -0.7690
  479SOL    HW2 1466   4.385   2.417   3.076  1.8823 -0.9153  0.5861
  480SOL     OW 1467   4.186   4.015   1.611 -0.5081  0.0545 -0.8137
  480SOL    HW1 1468   4.200   3.954   1.538  0.4008  1.4238 -1.8277
  480SOL    HW2 1469   4.211   4.100   1.576 -0.1932  0.7728  1.0781
  481SOL     OW 1470   1.246   0.650   1.501  0.1714 -0.2040  0.0622
  481SOL    HW1 1471   1.172   0.711   1.506 -0.5104 -1.0578  0.4578
  481SOL    HW2 1472   1.251   0.611   1.588  1.4851  0.2827  0.2293
  482SOL     OW 1473   0.476   1.341   2.617 -0.4162  0.2888 -0.8674
  482SOL    HW1 1474   0.414   1.384   2.559  0.6239  2.0464 -0.7474
  482SOL    HW2 1475   0.505   1.409   2.678 -1.0137 -1.3417  1.3886
  483SOL     OW 1476   4.421   3.422   2.753  0.4215  0.0290 -0.7817
  483SOL    HW1 1477   4.489   3.360   2.782  0.5716  0.0594 -1.0755
  483SOL    HW2 1478   4.466   3.482   2.694 -0.0247 -0.4175 -1.5869
  484SOL     OW 1479   2.606   2.445   3.137 -0.5515 -0.2953 -0.5343
  484SOL    HW1 1480   2.566   2.438   3.224  0.9177 -1.1774  0.1093
  484SOL    HW2 1481   2.655   2.364   3.126  0.7134  0.5483 -1.4403
  485SOL     OW 1482   0.941   1.693   0.031  1.0556  0.1669 -0.0203
  485SOL    HW1 1483   0.870   1.675  -0.031  1.5202  0.7584 -0.7531
  485SOL    HW2 1484   0.918   1.777   0.070  1.1401  0.1582  0.0480
  486SOL     OW 1485   1.550   3.433   0.644  0.0079 -0.1780  0.2103
  486SOL    HW1 1486   1.546   3.364   0.578 -0.7719  0.3532 -0.3110
  486SOL    HW2 1487   1.572   3.512   0.596 -0.8999  0.2832  0.5120
  487SOL     OW 1488   1.449   2.095   0.090  0.5416 -0.1343 -0.1095
  487SOL    HW1 1489   1.514   2.130   0.151  1.2714 -0.6002 -0.5974
  487SOL    HW2 1490   1.459   2.000   0.095 -0.2459 -0.2221 -0.0465
  488SOL     OW 1491   4.297   0.626   1.916  0.3567  0.4260 -0.8698
  488SOL    HW1 1492   4.266   0.613   2.006  1.9184 -0.8547 -0.4531
  488SOL    HW2 1493   4.247   0.700   1.883  0.3469  1.5046  1.3730
  489SOL     OW 1494   4.480   3.913   2.383 -0.1873  0.1990  0.1650
  489SOL    HW1 1495   4.509   4.003   2.368 -0.7768  0.4451  0.4891
  489SOL    HW2 1496   4.404   3.902   2.326  0.9177 -0.6603 -1.1869
  490SOL     OW 1497   3.248   2.861   0.657  0.2271  0.4056  0.8403
  490SOL    HW1 1498   3.307   2.871   0.731  0.0459 -0.8830  1.1968
  490SOL    HW2 1499   3.189   2.936   0.662  2.1835  2.0536  0.1068
  491SOL     OW 1500   1.451   3.921   2.890  0.4017  0.2304 -0.0914
  491SOL    HW1 1501   1.461   3.830   2.917  1.1380  0.2545 -0.2635
  491SOL    HW2 1502   1.418   3.916   2.800 -0.7416  0.1475  0.3156
  492SOL     OW 1503   0.386   1.706   1.773  0.1638  0.2098  0.1415
  492SOL    HW1 1504   0.398   1.777   1.835  0.8222  0.5868 -0.4123
  492SOL    HW2 1505   0.373   1.749   1.688 -1.4187 -0.2739  0.0998
  493SOL     OW 1506   0.389   2.678   0.650 -0.2029  0.1925 -0.4859
  493SOL    HW1 1507   0.389   2.591   0.689  0.8721  0.8404  1.0621
  493SOL    HW2 1508   0.301   2.712   0.667  0.3623  0.6511  1.9810
  494SOL     OW 1509   4.419   1.985   0.320  0.2268  0.2770  0.2113
  494SOL    HW1 1510   4.455   2.024   0.399 -0.3387 -2.6902  2.1399
  494SOL    HW2 1511   4.484   2.002   0.252  2.6051 -0.2031  2.2184
  495SOL     OW 1512   2.974   1.065   2.682 -0.4223 -0.3779 -0.1311
  495SOL    HW1 1513   2.968   0.970   2.682 -0.5987 -0.4120 -2.2044
  495SOL    HW2 1514   2.954   1.090   2.592  2.0804  1.4602 -0.2634
  496SOL     OW 1515   2.920   4.614   1.896 -0.0340  0.0619  0.2929
  496SOL    HW1 1516   3.014   4.613   1.917 -0.0396 -1.1135  0.3034
  496SOL    HW2 1517   2.886   4.688   1.946  0.8066  0.2302  0.6437
  497SOL     OW 1518   3.819   0.209   1.103  0.0925  0.7533 -0.1857
  497SOL    HW1 1519   3.864   0.279   1.149  1.2642 -0.0508 -0.0594
  497SOL    HW2 1520   3.888   0.147   1.081 -0.8840 -0.2614 -0.4744
  498SOL     OW 1521   0.623   2.684   2.637  0.5464 -0.5107 -0.2249
  498SOL    HW1 1522   0.707   2.685   2.592  0.1709 -0.5319 -0.9528
  498SOL    HW2 1523   0.644   2.664   2.728  1.5643  1.9006  0.1348
  499SOL     OW 1524   2.881   3.109   2.024  0.8013 -0.5674 -0.5505
  499SOL    HW1 1525   2.888   3.075   1.935 -1.5563  0.9665 -1.4067
  499SOL    HW2 1526   2.972   3.115   2.054  1.7790  0.0851 -3.3227
  500SOL     OW 1527   1.702   3.667   2.011 -0.4937 -0.6986 -0.3037
  500SOL    HW1 1528   1.759   3.738   2.040 -2.2663  0.2937  0.9461
  500SOL    HW2 1529   1.757   3.615   1.953  2.4710 -1.1913  2.5943
  501SOL     OW 1530   1.608   1.414   1.389  0.1768  0.1253 -0.0036
  501SOL    HW1 1531   1.620   1.349   1.319 -1.4000 -0.7203  0.4784
  501SOL    HW2 1532   1.560   1.485   1.347  1.1638  0.6341 -0.3125
  502SOL     OW 1533   1.257   3.989   1.344  0.1266 -0.3595 -0.3394
  502SOL    HW1 1534   1.205   3.909   1.352  1.5069 -1.5639 -2.4899
  502SOL    HW2 1535   1.219   4.033   1.268 -0.8089  1.2557  0.9958
  503SOL     OW 1536   0.812   0.267   2.102  0.2903  0.4519  0.0498
  503SOL    HW1 1537   0.761   0.250   2.181  1.6051 -0.2750  0.7793
  503SOL    HW2 1538   0.888   0.209   2.109  0.8719  0.9922 -1.3359
  504SOL     OW 1539   3.240   0.694   1.526 -0.3568  0.4200  0.2095
  504SOL    HW1 1540   3.246   0.601   1.548 -0.1724 -0.1165 -1.9399
  504SOL    HW2 1541   3.162   0.702   1.472  0.4737  1.2132 -0.9218
  505SOL     OW 1542   3.179   2.829   2.013  0.6373  0.2028  0.0025
  505SOL    HW1 1543   3.259   2.838   2.065  0.8159 -0.4505 -0.1478
  505SOL    HW2 1544   3.204   2.852   1.924  1.3662 -2.5412 -0.6074
  506SOL     OW 1545   3.463   3.721   1.644 -0.3197 -0.2197 -0.0212
  506SOL    HW1 1546   3.473   3.794   1.705 -1.0241 -0.9235  0.9807
  506SOL    HW2 1547   3.551   3.687   1.631 -0.1469  0.0170  0.5188
  507SOL     OW 1548   2.155   2.647   3.111 -0.3581  0.5041  0.8857
  507SOL    HW1 1549   2.191   2.626   3.025 -0.1927 -0.0245  1.0783
  507SOL    HW2 1550   2.062   2.662   3.096 -0.5010 -0.4854  0.7558
  508SOL     OW 1551   0.785   3.128   1.501 -0.2137  0.1516  0.1962
  508SOL    HW1 1552   0.710   3.156   1.554 -0.3629 -0.1045  0.1218
  508SOL    HW2 1553   0.772   3.034   1.489 -0.0914  0.1794 -0.1565
  509SOL     OW 1554   3.059   4.674   2.821  0.0931 -0.1991 -0.3251
  509SOL    HW1 1555   3.121   4.624   2.873 -0.7535 -0.1970  0.7102
  509SOL    HW2 1556   2.994   4.704   2.883 -1.5107 -1.0447 -1.5215
  510SOL     OW 1557   3.184   1.214   1.357  0.1190  0.3199  0.1555
  510SOL    HW1 1558   3.262   1.167   1.326 -1.1076 -2.6901  1.2468
  510SOL    HW2 1559   3.166   1.174   1.443 -2.7696  0.7242 -0.1882
  511SOL     OW 1560   4.128   1.047   3.335  0.0784 -0.3594  0.1749
  511SOL    HW1 1561   4.049   1.075   3.382  1.3437 -0.7889  2.7329
  511SOL    HW2 1562   4.161   1.128   3.295 -1.9169 -0.2768 -1.4983
  512SOL     OW 1563   4.350   3.936   1.837  0.0683 -0.0563  0.3981
  512SOL    HW1 1564   4.311   3.999   1.897  0.9510  0.3231  0.5748
  512SOL    HW2 1565   4.297   3.943   1.757 -0.0530  0.6524  0.5381
  513SOL     OW 1566   3.141   4.434   2.973  0.1531  0.0402 -0.3149
  513SOL    HW1 1567   3.140   4.357   2.916 -0.0942  1.0427 -1.7283
  513SOL    HW2 1568   3.230   4.468   2.964  0.1923  0.0516  0.1250
  514SOL     OW 1569   1.150   1.833   2.005  0.4522  0.1559  0.3332
  514SOL    HW1 1570   1.132   1.745   1.972  0.9908  0.0925  0.1903
  514SOL    HW2 1571   1.245   1.842   1.996  0.1157  2.1003 -3.1754
  515SOL     OW 1572   2.139   1.578   1.392  0.2777 -0.1311 -0.0726
  515SOL    HW1 1573   2.153   1.598   1.484  0.5415 -0.1876 -0.0992
  515SOL    HW2 1574   2.148   1.662   1.347  2.1291 -0.3957 -0.2708
  516SOL     OW 1575   0.166   2.637   0.120  0.1713  0.1601  0.8613
  516SOL    HW1 1576   0.082   2.604   0.154  0.2025 -0.5953  0.2342
  516SOL    HW2 1577   0.209   2.676   0.197 -0.5389  0.1165  1.2938
  517SOL     OW 1578   3.089   0.681   1.293  0.4245  0.6690 -0.3435
  517SOL    HW1 1579   3.006   0.726   1.274 -0.0622 -0.4825 -1.0659
  517SOL    HW2 1580   3.071   0.589   1.273  1.8543  0.3905 -0.4261
  518SOL     OW 1581   2.529   2.620   1.227  0.0285 -0.7096  0.3958
  518SOL    HW1 1582   2.547   2.660   1.142 -1.3761 -0.8751 -0.0120
  518SOL    HW2 1583   2.441   2.652   1.250 -0.8706 -3.0159  0.3761
  519SOL     OW 1584   3.510   4.679   3.242  0.2315  0.2657  0.1798
  519SOL    HW1 1585   3.511   4.586   3.220 -0.6648  0.0887  0.8127
  519SOL    HW2 1586   3.598   4.710   3.221  0.6393 -0.7917  0.2505
  520SOL     OW 1587   2.483   1.842   1.610 -0.6161 -0.2588  0.0560
  520SOL    HW1 1588   2.409   1.854   1.551 -2.0802  2.6966  2.2269
  520SOL    HW2 1589   2.467   1.903   1.682  4.0654  0.7537  0.5669
  521SOL     OW 1590   4.006   0.676   2.897  0.1987  0.0497 -0.0145
  521SOL    HW1 1591   3.939   0.610   2.879  0.2387  0.0299 -0.0880
  521SOL    HW2 1592   3.998   0.693   2.991 -1.1858  1.4155 -0.3327
  522SOL     OW 1593   1.529   0.644   1.452  0.3088 -0.3002  0.1590
  522SOL    HW1 1594   1.578   0.599   1.520  0.0634  1.1231  1.3310
  522SOL    HW2 1595   1.439   0.646   1.484  0.5219  2.0917  0.8092
  523SOL     OW 1596   4.052   0.036   1.108 -0.1432  0.3305  0.3367
  523SOL    HW1 1597   4.094  -0.049   1.095  0.1511 -0.2328  4.0956
  523SOL    HW2 1598   4.125   0.098   1.110 -0.2952  0.6377 -1.5289
  524SOL     OW 1599   1.304   0.291   2.256  0.0207  0.4552  0.3165
  524SOL    HW1 1600   1.326   0.259   2.169 -1.6281  1.5992 -0.5919
  524SOL    HW2 1601   1.211   0.313   2.251  0.2494  2.0651  1.8804
  525SOL     OW 1602   4.197   1.687   1.836 -0.4348 -0.0538 -0.0744
  525SOL    HW1 1603   4.122   1.675   1.894 -1.3197  2.6996 -0.5182
  525SOL    HW2 1604   4.259   1.738   1.888 -0.8096  1.5658 -1.1491
  526SOL     OW 1605   2.825   0.386   1.353  0.5029  0.3611 -0.3653
  526SOL    HW1 1606   2.795   0.426   1.272 -0.5863  1.2000  0.4191
  526SOL    HW2 1607   2.920   0.380   1.343  0.2425 -1.3044 -2.4513
  527SOL     OW 1608   4.095   3.590   0.104 -0.2980  0.6588 -0.1960
  527SOL    HW1 1609   4.170   3.643   0.076  0.7256  0.1578  1.4852
  527SOL    HW2 1610   4.133   3.506   0.129 -1.7515 -0.5163 -1.6665
  528SOL     OW 1611   1.208   3.914   1.968  0.8768 -0.5034  0.5537
  528SOL    HW1 1612   1.126   3.866   1.983  0.2287  0.5793  0.5425
  528SOL    HW2 1613   1.264   3.886   2.040  0.1790 -0.5735  1.0884
  529SOL     OW 1614   3.435   3.737   2.263  0.2260 -0.6607  0.0720
  529SOL    HW1 1615   3.417   3.647   2.238  2.8178 -1.3801  0.4523
  529SOL    HW2 1616   3.517   3.759   2.218  1.2789  0.4007  2.3219
  530SOL     OW 1617   3.552   0.810   2.371  0.9047 -0.0465  0.1002
  530SOL    HW1 1618   3.538   0.775   2.458  0.1036 -2.6045 -0.9644
  530SOL    HW2 1619   3.644   0.793   2.352  1.3330  1.4005  0.7696
  531SOL     OW 1620   4.478   0.513   2.834 -0.3446  0.2711 -0.2778
  531SOL    HW1 1621   4.537   0.438   2.832  1.0114  1.2828  0.2832
  531SOL    HW2 1622   4.447   0.521   2.744  0.6641 -0.0617 -0.6714
  532SOL     OW 1623   0.307   1.693   2.441 -0.0363 -0.2150  0.3195
  532SOL    HW1 1624   0.305   1.626   2.373 -0.2246 -0.3582  0.4670
  532SOL    HW2 1625   0.396   1.728   2.437  0.1219 -0.6105  0.3801
  533SOL     OW 1626   1.704   0.695   1.106  0.3264 -0.0515 -0.2923
  533SOL    HW1 1627   1.795   0.704   1.080 -0.1561 -0.0012 -2.1596
  533SOL    HW2 1628   1.663   0.649   1.033 -0.9302 -1.1106  1.0119
  534SOL     OW 1629   0.291   2.942   0.870  0.2741  0.9446  0.1346
  534SOL    HW1 1630   0.205   2.966   0.905  0.2277  1.1595 -0.1265
  534SOL    HW2 1631   0.329   3.025   0.840  0.2021  0.7209 -0.5771
  535SOL     OW 1632   1.189   0.607   3.233 -0.2845 -0.1670 -0.1821
  535SOL    HW1 1633   1.211   0.519   3.262 -1.9293 -0.0628  1.6153
  535SOL    HW2 1634   1.115   0.595   3.173  0.8567 -0.1110 -1.6709
  536SOL     OW 1635   1.658   4.549   2.527 -0.7214  0.0648  0.3640
  536SOL    HW1 1636   1.668   4.491   2.451  0.3965  0.4532  0.1969
  536SOL    HW2 1637   1.735   4.531   2.581 -0.2809  1.4901  0.2433
  537SOL     OW 1638   1.135   3.179   2.823 -0.3308 -0.4035  0.1081
  537SOL    HW1 1639   1.080   3.221   2.757  0.6937 -1.0924 -1.2432
  537SOL    HW2 1640   1.217   3.159   2.777  0.2082 -1.4206  1.4333
  538SOL     OW 1641   4.629   2.302   2.720  0.2297  0.3578  0.1240
  538SOL    HW1 1642   4.554   2.354   2.689  0.6865  2.3725  2.1651
  538SOL    HW2 1643   4.599   2.265   2.803  1.1673  0.3750  0.4724
  539SOL     OW 1644   4.607   3.464   0.292 -0.3293  0.1370  0.0590
  539SOL    HW1 1645   4.548   3.419   0.352 -0.7471 -0.5496 -0.8322
  539SOL    HW2 1646   4.693   3.429   0.312 -0.5997 -0.8066 -0.3708
  540SOL     OW 1647   2.922   2.951   2.801 -0.0840 -0.4028 -0.5098
  540SOL    HW1 1648   3.004   2.926   2.757  0.9492  1.3101  0.3403
  540SOL    HW2 1649   2.864   2.977   2.730  0.4031 -0.7939 -1.0712
  541SOL     OW 1650   4.207   3.573   2.835 -0.5378  0.3026 -0.3228
  541SOL    HW1 1651   4.185   3.506   2.900  0.4668  0.1116 -0.1535
  541SOL    HW2 1652   4.279   3.533   2.785 -0.1155  1.1490 -0.3966
  542SOL     OW 1653   3.206   2.840   2.702  0.7161  0.2526  0.3160
  542SOL    HW1 1654   3.172   2.751   2.703 -2.7704  1.4159 -0.2420
  542SOL    HW2 1655   3.176   2.876   2.618  2.0310  1.9613  0.5326
  543SOL     OW 1656   1.131   3.313   1.447 -0.2331  0.0056  0.0057
  543SOL    HW1 1657   1.092   3.365   1.517 -1.7432 -0.7030 -0.2779
  543SOL    HW2 1658   1.060   3.301   1.383  0.8344 -0.1903 -1.1858
  544SOL     OW 1659   4.023   3.252   1.939  0.2862  0.5076 -0.3580
  544SOL    HW1 1660   3.997   3.163   1.960  1.5097  0.5080  1.3895
  544SOL    HW2 1661   3.941   3.298   1.921 -0.3127 -1.0941 -1.9522
  545SOL     OW 1662   2.093   1.956   1.754 -0.2840  0.4709  0.3203
  545SOL    HW1 1663   2.058   1.927   1.838 -0.1198 -1.9708 -0.3845
  545SOL    HW2 1664   2.033   2.025   1.725 -1.2250  0.2710  1.7081
  546SOL     OW 1665   0.343   2.213   0.892  0.2620  0.1286  0.7569
  546SOL    HW1 1666   0.412   2.149   0.910 -0.2732 -0.0101  2.4667
  546SOL    HW2 1667   0.299   2.179   0.814  1.5744 -0.2361  0.1529
  547SOL     OW 1668   2.077   1.188   3.129  0.1097  0.0873 -0.0978
  547SOL    HW1 1669   2.118   1.165   3.212 -0.2497 -1.0507 -0.2297
  547SOL    HW2 1670   2.106   1.279   3.113  1.0273 -0.0374  0.7418
  548SOL     OW 1671   2.068   4.210   2.592  0.0371 -0.0639  0.0461
  548SOL    HW1 1672   2.131   4.140   2.572 -0.2903  0.3771 -2.9492
  548SOL    HW2 1673   2.099   4.246   2.676  3.5962 -0.1176 -1.0635
  549SOL     OW 1674   1.865   1.153   1.021  0.5274  0.3909  0.0729
  549SOL    HW1 1675   1.789   1.184   0.971 -0.3068 -2.3665 -0.5254
  549SOL    HW2 1676   1.939   1.202   0.984 -0.4264  0.2823 -2.1835
  550SOL     OW 1677   3.997   1.428   2.201 -0.1833 -0.3898  0.0980
  550SOL    HW1 1678   3.965   1.508   2.159  0.3400 -1.2898 -2.2128
  550SOL    HW2 1679   4.028   1.456   2.287  0.3710  1.9618 -0.7865
  551SOL     OW 1680   0.233   3.370   1.426 -0.6219  0.1697 -0.2745
  551SOL    HW1 1681   0.249   3.276   1.436 -0.7091  0.3155  1.7121
  551SOL    HW2 1682   0.315   3.405   1.389 -1.4166 -0.9557 -3.3421
  552SOL     OW 1683   1.103   2.415   2.633 -0.4154  0.1158 -0.2176
  552SOL    HW1 1684   1.069   2.398   2.721 -1.9496 -0.8485 -0.9569
  552SOL    HW2 1685   1.121   2.329   2.596 -0.2871  0.4769 -1.0327
  553SOL     OW 1686   3.623   2.643   1.504 -0.1761  0.6178  0.7473
  553SOL    HW1 1687   3.709   2.604   1.514  0.4511  1.7792  0.1139
  553SOL    HW2 1688   3.562   2.570   1.511  0.9173 -0.3694  0.2098
  554SOL     OW 1689   2.832   1.670   1.745  0.3212  0.0714 -0.0838
  554SOL    HW1 1690   2.849   1.595   1.802 -0.5556  0.5627  0.8414
  554SOL    HW2 1691   2.742   1.659   1.716  0.2424  0.6764 -0.0824
  555SOL     OW 1692   4.240   0.080   2.059 -0.6960  0.4770 -0.2786
  555SOL    HW1 1693   4.331   0.097   2.035 -0.0679 -2.5610 -0.5299
  555SOL    HW2 1694   4.235   0.104   2.152  0.6703 -0.1304 -0.0067
  556SOL     OW 1695   4.683   3.772   2.769  0.2838 -0.5741  0.3416
  556SOL    HW1 1696   4.599   3.791   2.727  0.8564  0.4575 -0.3724
  556SOL    HW2 1697   4.660   3.749   2.859 -0.7399 -0.0968  0.2154
  557SOL     OW 1698   3.993   1.711   1.622 -0.5194 -0.0524 -0.4570
  557SOL    HW1 1699   4.010   1.667   1.706  0.2072 -1.9945 -1.5558
  557SOL    HW2 1700   3.908   1.753   1.634 -1.1745 -1.6108  0.7486
  558SOL     OW 1701   3.802   0.424   2.125 -0.2879 -0.3752  0.1023
  558SOL    HW1 1702   3.810   0.341   2.080  0.2359 -0.1782 -0.1765
  558SOL    HW2 1703   3.838   0.489   2.064  0.8517 -0.1641  0.9576
  559SOL     OW 1704   0.072   3.979   1.567 -0.1840 -0.1104 -0.2287
  559SOL    HW1 1705   0.131   4.028   1.623  0.3821 -0.8290 -0.1829
  559SOL    HW2 1706   0.003   3.948   1.626  1.1549 -2.0579  0.3792
  560SOL     OW 1707   3.114   2.331   1.371  0.2149  0.5862  0.2816
  560SOL    HW1 1708   3.049   2.278   1.325  1.7253 -1.9920  0.8935
  560SOL    HW2 1709   3.067   2.365   1.448 -0.9129  0.5057 -0.3542
  561SOL     OW 1710   3.500   4.680   0.566  0.4758 -0.8494 -0.4218
  561SOL    HW1 1711   3.505   4.619   0.492 -1.2698  0.7845 -1.9694
  561SOL    HW2 1712   3.408   4.680   0.592  0.7560 -0.0982  0.6447
  562SOL     OW 1713   2.070   2.585   2.688 -0.3126  0.2017 -0.3883
  562SOL    HW1 1714   2.113   2.612   2.770  0.4740  0.4546 -0.8719
  562SOL    HW2 1715   2.014   2.659   2.666  0.2896  0.5974 -0.6310
  563SOL     OW 1716   0.833   1.133   1.980  0.5927  0.1111 -0.1914
  563SOL    HW1 1717   0.765   1.144   2.047  0.1034 -0.7948 -0.5136
  563SOL    HW2 1718   0.819   1.044   1.946  1.5044  0.1662 -0.7539
  564SOL     OW 1719   3.613   1.651   1.513 -0.0969  0.3172 -0.3424
  564SOL    HW1 1720   3.698   1.680   1.479  0.2636  0.5531  0.7337
  564SOL    HW2 1721   3.616   1.671   1.606 -0.9658 -0.5474 -0.1109
  565SOL     OW 1722   1.002   1.384   1.051 -0.1291  0.2859  0.1685
  565SOL    HW1 1723   1.053   1.313   1.014 -3.1657 -1.9630 -0.1196
  565SOL    HW2 1724   0.935   1.404   0.985 -0.6999  1.8998  1.1509
  566SOL     OW 1725   0.934   3.369   0.101  0.2408  0.3081 -0.1247
  566SOL    HW1 1726   0.890   3.380   0.185  0.0346  2.4350 -0.4520
  566SOL    HW2 1727   1.026   3.390   0.119  0.1169  1.2231 -0.4869
  567SOL     OW 1728   3.972   2.983   0.199 -0.0397 -0.9895  0.4373
  567SOL    HW1 1729   3.986   2.995   0.105  0.4793 -0.9983  0.5141
  567SOL    HW2 1730   4.055   3.007   0.239  0.2287 -2.4155  0.7860
  568SOL     OW 1731   3.962   0.559   2.599 -0.2408  0.1149  0.4680
  568SOL    HW1 1732   4.035   0.621   2.596  1.3398 -1.5807  1.6222
  568SOL    HW2 1733   3.906   0.590   2.669 -0.5709  1.3264 -0.3009
  569SOL     OW 1734   4.339   0.528   2.592  0.0856  0.2030 -0.3159
  569SOL    HW1 1735   4.281   0.456   2.568  1.9173 -0.9365 -1.5716
  569SOL    HW2 1736   4.279   0.602   2.608 -1.6998 -0.1863 -3.9673
  570SOL     OW 1737   0.465   1.141   0.183 -0.2495 -0.2483  0.4258
  570SOL    HW1 1738   0.504   1.142   0.096 -0.2649 -1.1365  0.4002
  570SOL    HW2 1739   0.538   1.153   0.243 -0.1692 -0.1508  0.3069
  571SOL     OW 1740   0.522   2.704   3.068 -0.0019  0.0783  0.1431
  571SOL    HW1 1741   0.548   2.763   2.997 -0.8917  0.7208  0.3344
  571SOL    HW2 1742   0.600   2.652   3.086 -0.1716 -1.2048 -2.3644
  572SOL     OW 1743   2.439   3.639   1.652  0.7060 -0.5736  0.0090
  572SOL    HW1 1744   2.528   3.669   1.634 -0.1685  2.2591 -0.1821
  572SOL    HW2 1745   2.434   3.633   1.748  0.5262  1.5433  0.1809
  573SOL     OW 1746   0.630   0.623   3.131 -0.7716 -0.3958  0.0559
  573SOL    HW1 1747   0.640   0.673   3.050 -0.5519 -1.4201 -0.5670
  573SOL    HW2 1748   0.576   0.679   3.187  0.1615  0.9057 -0.2823
  574SOL     OW 1749   2.275   1.289   0.075 -0.9736 -0.1005  0.7007
  574SOL    HW1 1750   2.229   1.352   0.021  0.7867  0.4225 -0.2588
  574SOL    HW2 1751   2.294   1.336   0.156 -2.2502 -0.3884  1.1928
  575SOL     OW 1752   2.473   1.872   2.352 -0.3848  0.1636  0.0454
  575SOL    HW1 1753   2.424   1.954   2.362  1.5027  1.0901  3.3150
  575SOL    HW2 1754   2.531   1.888   2.277 -0.8108  1.4031 -0.0519
  576SOL     OW 1755   3.839   2.889   1.573 -0.0604 -0.3011 -0.1777
  576SOL    HW1 1756   3.855   2.810   1.625  0.9341 -0.2152 -0.3263
  576SOL    HW2 1757   3.888   2.874   1.492  0.0486  0.4215 -0.2492
  577SOL     OW 1758   1.708   3.127   2.452  0.4845  0.4593  0.2306
  577SOL    HW1 1759   1.628   3.172   2.480  0.8887  0.0523  2.2611
  577SOL    HW2 1760   1.755   3.193   2.400 -0.8070  0.9485 -0.3693
  578SOL     OW 1761   3.813   1.417   2.742  0.7256 -0.3646 -0.2956
  578SOL    HW1 1762   3.803   1.326   2.768  0.1712  0.1570  1.5065
  578SOL    HW2 1763   3.906   1.436   2.751  0.7171 -0.5382  0.2237
  579SOL     OW 1764   4.084   1.242   0.051  0.0813 -0.9211  0.4736
  579SOL    HW1 1765   4.148   1.199   0.108  1.1796 -1.8509 -1.3955
  579SOL    HW2 1766   4.015   1.177   0.038 -0.5039 -0.4721  1.2258
  580SOL     OW 1767   1.567   1.581   2.932 -0.5054  0.1187 -0.0087
  580SOL    HW1 1768   1.478   1.562   2.904 -0.0747 -4.1815  0.9085
  580SOL    HW2 1769   1.623   1.554   2.859  0.1326 -0.3558  0.6315
  581SOL     OW 1770   2.366   4.161   2.115 -0.0540 -0.1096  0.0193
  581SOL    HW1 1771   2.349   4.084   2.169 -0.2694 -0.6282 -0.7802
  581SOL    HW2 1772   2.461   4.167   2.111 -0.0375 -0.5584 -0.2387
  582SOL     OW 1773   3.186   0.924   2.421 -0.6976 -0.1104  0.1304
  582SOL    HW1 1774   3.117   0.987   2.398 -1.1657 -0.3960  0.7051
  582SOL    HW2 1775   3.138   0.844   2.441 -0.0686 -0.8709 -1.2561
  583SOL     OW 1776   3.346   1.180   0.005 -0.0001  0.2738  0.4958
  583SOL    HW1 1777   3.330   1.211   0.094 -0.7351 -0.2853  0.5598
  583SOL    HW2 1778   3.354   1.085   0.012  0.5372  0.2770  0.0489
  584SOL     OW 1779   3.446   3.285   2.872  0.6080  0.4332  0.0233
  584SOL    HW1 1780   3.470   3.221   2.805 -1.3161  0.0869 -0.3927
  584SOL    HW2 1781   3.528   3.330   2.892  1.6582 -0.9471 -0.9619
  585SOL     OW 1782   0.833   3.001   2.162  0.2015  0.0998  0.2035
  585SOL    HW1 1783   0.913   2.984   2.211  0.8712 -0.5186 -1.0567
  585SOL    HW2 1784   0.794   2.914   2.149 -1.3533  0.4831  1.8493
  586SOL     OW 1785   1.536   2.695   2.225  0.2542 -0.2608  0.1518
  586SOL    HW1 1786   1.496   2.760   2.167  0.6703 -0.6664 -0.6083
  586SOL    HW2 1787   1.603   2.653   2.171  0.5924 -0.7084  0.9085
  587SOL     OW 1788   3.068   4.122   3.186 -0.0424 -0.5307  0.2606
  587SOL    HW1 1789   3.022   4.039   3.186  0.9337 -1.0970  1.0368
  587SOL    HW2 1790   3.146   4.107   3.134  0.8516 -0.5485  1.5457
  588SOL     OW 1791   4.006   3.269   2.965  0.2615 -0.2189 -0.7877
  588SOL    HW1 1792   4.052   3.303   3.042 -1.3817 -1.0890  0.6620
  588SOL    HW2 1793   4.034   3.178   2.959 -1.2744 -0.8021  0.2041
  589SOL     OW 1794   1.798   4.398   0.408 -0.1463  0.0498 -0.1932
  589SOL    HW1 1795   1.893   4.408   0.408  0.2037 -2.4151  0.5014
  589SOL    HW2 1796   1.784   4.307   0.381 -2.4538  1.0039 -2.6231
  590SOL     OW 1797   0.248   1.233   0.658 -0.3356  0.4615  0.8168
  590SOL    HW1 1798   0.230   1.245   0.565  0.6060  0.8184  0.6756
  590SOL    HW2 1799   0.233   1.140   0.673  1.7370 -0.1045 -0.2217
  591SOL     OW 1800   0.475   0.068   1.632 -0.2089  0.5166 -0.1319
  591SOL    HW1 1801   0.434   0.114   1.706  1.0179  1.7814 -0.2036
  591SOL    HW2 1802   0.562   0.045   1.664 -0.5042 -1.1017 -0.3892
  592SOL     OW 1803   0.307   3.306   2.646  0.3063  0.1185  0.1834
  592SOL    HW1 1804   0.267   3.219   2.643 -1.7889  0.8919  2.4898
  592SOL    HW2 1805   0.401   3.289   2.648 -0.0239 -2.0237 -0.3410
  593SOL     OW 1806   0.642   0.756   2.882 -0.5119 -0.5736  0.2770
  593SOL    HW1 1807   0.588   0.689   2.838 -1.7967  1.2394 -1.0757
  593SOL    HW2 1808   0.582   0.829   2.895  1.6737  1.7768 -1.7967
  594SOL     OW 1809   0.028   4.476   0.223 -0.2213  0.0434 -0.3322
  594SOL    HW1 1810   0.094   4.406   0.216  0.8660  0.9231  0.6177
  594SOL    HW2 1811   0.075   4.556   0.199 -1.8666  0.3062 -2.9768
  595SOL     OW 1812   4.565   1.256   0.021  0.0274 -0.2228  0.4101
  595SOL    HW1 1813   4.488   1.200   0.016  0.1847 -0.9225  3.5960
  595SOL    HW2 1814   4.615   1.236  -0.059 -2.0946 -1.1911 -0.7510
  596SOL     OW 1815   1.813   1.363   2.951  0.1412  1.0106  0.1409
  596SOL    HW1 1816   1.770   1.399   2.874 -0.2302 -0.2740 -0.2746
  596SOL    HW2 1817   1.829   1.272   2.929  0.4604  0.7441  1.4062
  597SOL     OW 1818   2.522   2.689   0.356  0.4972  0.3424  0.6562
  597SOL    HW1 1819   2.536   2.766   0.301  0.9668 -0.6520 -0.6686
  597SOL    HW2 1820   2.608   2.671   0.394  0.9630 -0.8307 -0.8470
  598SOL     OW 1821   2.804   4.459   0.416 -0.2981  0.5170  0.0555
  598SOL    HW1 1822   2.869   4.528   0.400  1.1563 -1.1424 -1.5632
  598SOL    HW2 1823   2.758   4.449   0.333 -0.5754 -0.3453  0.3028
  599SOL     OW 1824   3.317   0.544   2.938  0.0766 -0.3088 -0.0971
  599SOL    HW1 1825   3.313   0.636   2.913 -1.5449  0.5138  2.6721
  599SOL    HW2 1826   3.356   0.545   3.026  0.4360 -2.3358 -0.1795
  600SOL     OW 1827   1.278   2.295   0.256 -0.3146  0.3853  0.2058
  600SOL    HW1 1828   1.238   2.224   0.307  0.5083 -0.1308  0.1662
  600SOL    HW2 1829   1.276   2.264   0.166  0.2598  0.2960  0.2166
  601SOL     OW 1830   0.776   1.737   1.537 -0.3071 -0.1443  0.0798
  601SOL    HW1 1831   0.868   1.721   1.554  0.0632  1.3942 -0.3388
  601SOL    HW2 1832   0.771   1.830   1.514 -1.8198 -0.4054 -0.8203
  602SOL     OW 1833   3.300   2.580   1.416 -0.4048  0.0887  0.4881
  602SOL    HW1 1834   3.212   2.610   1.396 -0.4159  0.2341  0.7535
  602SOL    HW2 1835   3.311   2.598   1.509  0.1765  0.7653  0.2979
  603SOL     OW 1836   4.057   2.411   2.525 -1.0694  0.2342  0.3049
  603SOL    HW1 1837   4.100   2.356   2.590  0.4139  2.4079  1.2727
  603SOL    HW2 1838   3.999   2.468   2.575 -1.7685  0.3097 -0.5527
  604SOL     OW 1839   1.133   1.380   1.477  0.4634  0.6391 -0.1249
  604SOL    HW1 1840   1.099   1.290   1.482 -0.6226  1.0968  1.4832
  604SOL    HW2 1841   1.227   1.369   1.463  0.2858 -0.7392 -0.3932
  605SOL     OW 1842   0.379   4.715   2.356  0.0971  0.2679  0.6595
  605SOL    HW1 1843   0.410   4.779   2.419  1.3455  1.0957 -0.7358
  605SOL    HW2 1844   0.303   4.755   2.315 -0.3089  0.0106  1.1501
  606SOL     OW 1845   4.156   0.767   2.681 -0.2931 -0.6671  0.6531
  606SOL    HW1 1846   4.136   0.861   2.676 -0.9152 -0.7821  0.9540
  606SOL    HW2 1847   4.123   0.740   2.767  1.1429 -0.8716  1.1669
  607SOL     OW 1848   2.280   3.758   2.834 -0.0458 -0.3215 -0.2117
  607SOL    HW1 1849   2.273   3.827   2.901 -1.6391 -1.6045  1.0543
  607SOL    HW2 1850   2.342   3.695   2.871 -0.1557 -0.5432 -0.4042
  608SOL     OW 1851   0.115   1.876   3.028  0.5203  0.5874  0.5715
  608SOL    HW1 1852   0.166   1.938   2.975  0.5221 -1.1587 -1.6297
  608SOL    HW2 1853   0.180   1.836   3.086  1.1483  0.3674 -0.2572
  609SOL     OW 1854   2.007   1.849   2.011  0.1549 -0.0730 -0.6150
  609SOL    HW1 1855   1.976   1.759   2.003 -1.8825  0.5624 -0.6224
  609SOL    HW2 1856   1.974   1.878   2.096 -0.6104  1.1281 -1.2869
  610SOL     OW 1857   0.659   3.111   2.329  0.3637 -0.3073  0.0632
  610SOL    HW1 1858   0.715   3.056   2.273  1.4435  0.5131  0.3083
  610SOL    HW2 1859   0.602   3.158   2.268  3.1193  2.3905 -0.6717
  611SOL     OW 1860   1.954   3.342   3.085  0.1215  0.2630  0.1573
  611SOL    HW1 1861   1.909   3.297   3.157  2.4781 -1.0434  0.9331
  611SOL    HW2 1862   2.046   3.345   3.113  0.9408  0.6431 -2.3492
  612SOL     OW 1863   0.384   2.187   2.527  0.1944  0.6494  0.4211
  612SOL    HW1 1864   0.382   2.189   2.432  1.7114 -1.5347  0.2818
  612SOL    HW2 1865   0.398   2.278   2.553 -1.8046  1.5121 -1.3401
  613SOL     OW 1866   1.829   1.688   1.498  0.1835 -0.4431  0.1082
  613SOL    HW1 1867   1.901   1.733   1.454 -0.0201 -0.4633 -0.2439
  613SOL    HW2 1868   1.750   1.732   1.467  0.0488 -0.3273  0.6026
  614SOL     OW 1869   0.897   4.334   1.583 -0.2736 -0.2079  0.0823
  614SOL    HW1 1870   0.843   4.312   1.659  0.7629  0.0815  0.9296
  614SOL    HW2 1871   0.987   4.327   1.615  0.2253 -1.0704 -1.3947
  615SOL     OW 1872   3.716   2.781   3.046  0.2948  0.5544 -0.2553
  615SOL    HW1 1873   3.674   2.863   3.072 -1.0390  0.2918 -1.4435
  615SOL    HW2 1874   3.659   2.712   3.081  0.1069  0.1842 -1.2347
  616SOL     OW 1875   1.566   3.204   0.486  0.1531  0.4670  0.3690
  616SOL    HW1 1876   1.549   3.119   0.527 -0.0185  0.4550  0.2726
  616SOL    HW2 1877   1.655   3.196   0.450 -0.1721  0.0468 -0.3565
  617SOL     OW 1878   3.428   0.258   3.027  0.1672  0.9966  0.8041
  617SOL    HW1 1879   3.394   0.341   2.993 -0.0410  0.7672  0.4417
  617SOL    HW2 1880   3.471   0.281   3.109  0.4807  1.5316  0.4955
  618SOL     OW 1881   2.680   3.766   1.727  0.2071 -0.0598 -0.0910
  618SOL    HW1 1882   2.683   3.690   1.785 -0.2737  0.2588  0.3598
  618SOL    HW2 1883   2.765   3.808   1.739 -0.3280  0.6980  1.3521
  619SOL     OW 1884   3.143   4.496   1.413  0.1845  0.6253  0.3732
  619SOL    HW1 1885   3.126   4.414   1.458 -0.3559  1.1379  1.1426
  619SOL    HW2 1886   3.118   4.481   1.322 -0.2776  0.0667  0.5951
  620SOL     OW 1887   3.286   2.245   2.682  0.2562 -0.6709  0.1066
  620SOL    HW1 1888   3.214   2.188   2.656 -0.2467 -0.7137  1.4857
  620SOL    HW2 1889   3.262   2.332   2.648 -0.6679 -0.6002  0.8859
  621SOL     OW 1890   4.102   1.986   0.767  0.1987  0.2256  0.9730
  621SOL    HW1 1891   4.013   1.977   0.734 -0.1361 -1.2419  2.1904
  621SOL    HW2 1892   4.153   2.012   0.691 -0.9936 -0.4566 -0.0976
  622SOL     OW 1893   4.348   2.751   3.068 -0.4367 -0.1636 -0.3131
  622SOL    HW1 1894   4.255   2.751   3.091 -0.3841 -1.2665 -0.0338
  622SOL    HW2 1895   4.382   2.671   3.108  0.2503 -0.6969 -1.9031
  623SOL     OW 1896   1.710   1.019   0.483 -0.0325 -0.0149  0.0935
  623SOL    HW1 1897   1.631   1.065   0.513 -0.7459 -0.7938 -0.5376
  623SOL    HW2 1898   1.726   0.953   0.550 -0.4630 -0.4519 -0.2245
  624SOL     OW 1899   2.748   2.656   1.542 -0.3617 -0.1956  0.1312
  624SOL    HW1 1900   2.713   2.594   1.605  0.4082 -0.4948  0.2714
  624SOL    HW2 1901   2.676   2.672   1.481 -1.1672  0.2118  1.1582
  625SOL     OW 1902   2.293   1.409   1.631  0.1522  0.6888  0.2381
  625SOL    HW1 1903   2.224   1.458   1.676 -1.0943 -0.5848 -0.2184
  625SOL    HW2 1904   2.305   1.330   1.684  0.0585  0.0970 -0.6116
  626SOL     OW 1905   1.795   2.240   2.856  0.2124  0.5725  0.3260
  626SOL    HW1 1906   1.819   2.278   2.940  1.1428 -0.6013  0.6209
  626SOL    HW2 1907   1.855   2.165   2.846 -0.5714  0.0862 -0.8973
  627SOL     OW 1908   2.775   0.658   0.029  0.0535  0.0684 -0.8086
  627SOL    HW1 1909   2.767   0.565   0.052 -0.5210  0.1859 -0.4999
  627SOL    HW2 1910   2.816   0.659  -0.057 -3.0944 -0.6472 -2.4760
  628SOL     OW 1911   0.243   0.642   1.962  0.0962 -0.5480 -0.1299
  628SOL    HW1 1912   0.152   0.658   1.984  0.2835  0.6223 -0.1852
  628SOL    HW2 1913   0.247   0.547   1.946 -0.6287 -1.0166  2.0856
  629SOL     OW 1914   2.277   4.076   0.545  0.0240  0.0338  0.0413
  629SOL    HW1 1915   2.336   4.128   0.490  1.4777  0.1497  1.6167
  629SOL    HW2 1916   2.235   4.140   0.602 -1.6929 -0.0511 -1.0826
  630SOL     OW 1917   1.225   1.711   2.779 -0.3385  0.3581 -0.0088
  630SOL    HW1 1918   1.237   1.749   2.866 -3.0138 -0.8017  0.9899
  630SOL    HW2 1919   1.248   1.619   2.789  0.9448  0.5452 -1.0071
  631SOL     OW 1920   4.129   2.905   1.815  0.1304 -0.2413  0.2400
  631SOL    HW1 1921   4.120   2.811   1.801 -0.8869 -0.3127  1.3080
  631SOL    HW2 1922   4.141   2.941   1.727  0.1376 -1.3239 -0.2131
  632SOL     OW 1923   4.633   4.584   2.641 -0.1784  0.3475 -0.4481
  632SOL    HW1 1924   4.638   4.517   2.710 -0.7597 -0.6415 -1.3227
  632SOL    HW2 1925   4.642   4.667   2.687 -2.1789 -0.1924  1.0384
  633SOL     OW 1926   0.886   2.264   2.225  0.3625 -0.3027  0.0910
  633SOL    HW1 1927   0.955   2.212   2.183  0.1380 -0.4431 -0.1024
  633SOL    HW2 1928   0.934   2.329   2.277  0.6384 -0.7514  0.3990
  634SOL     OW 1929   3.805   1.209   2.904 -0.3440  0.2485  0.3673
  634SOL    HW1 1930   3.850   1.153   2.968 -1.5151 -0.6020  0.4639
  634SOL    HW2 1931   3.718   1.171   2.895 -0.5094  0.9048 -1.0592
  635SOL     OW 1932   1.846   1.219   2.670 -0.7754  0.0697  0.0615
  635SOL    HW1 1933   1.924   1.184   2.628 -0.6655 -0.2339  0.5118
  635SOL    HW2 1934   1.823   1.154   2.735 -0.0415  1.2362  1.5491
  636SOL     OW 1935   0.730   1.369   0.927 -0.0000 -0.1344  1.1220
  636SOL    HW1 1936   0.649   1.353   0.880 -0.0377  0.1746  1.0808
  636SOL    HW2 1937   0.706   1.364   1.020  0.3349 -2.1066  1.1397
  637SOL     OW 1938   2.541   0.396   0.552 -0.2828 -0.3710 -0.1935
  637SOL    HW1 1939   2.515   0.328   0.490 -0.1640  1.6228 -2.5620
  637SOL    HW2 1940   2.613   0.356   0.602 -0.3504 -2.0488 -1.3314
  638SOL     OW 1941   1.787   1.547   2.138 -0.1694 -0.3510 -0.1690
  638SOL    HW1 1942   1.810   1.456   2.122  0.1696 -0.3551  0.3107
  638SOL    HW2 1943   1.857   1.580   2.195 -0.5266  0.0824  0.0310
  639SOL     OW 1944   0.165   3.173   1.156 -0.4544  0.1567  0.0836
  639SOL    HW1 1945   0.144   3.109   1.089 -3.1497 -0.2565  1.1845
  639SOL    HW2 1946   0.111   3.149   1.231  0.9594  1.7571  1.7451
  640SOL     OW 1947   1.753   3.254   1.057 -0.5907 -0.5762 -0.3760
  640SOL    HW1 1948   1.762   3.272   1.151 -0.0530 -0.0851 -0.5238
  640SOL    HW2 1949   1.660   3.230   1.047 -0.6632 -0.5948  0.2694
  641SOL     OW 1950   1.994   2.081   2.944 -0.3282  0.4467 -0.0640
  641SOL    HW1 1951   2.044   2.000   2.930  1.0706  1.0545  1.1320
  641SOL    HW2 1952   2.061   2.147   2.965 -1.5061  1.7388 -0.2437
  642SOL     OW 1953   3.349   0.314   0.450 -0.5623  0.4631 -0.1239
  642SOL    HW1 1954   3.379   0.252   0.383 -1.2004  0.4619 -0.4118
  642SOL    HW2 1955   3.416   0.383   0.449  0.2076 -0.2501  0.2657
  643SOL     OW 1956   2.467   2.460   2.879  0.5157  0.2653 -0.1608
  643SOL    HW1 1957   2.495   2.472   2.970  0.1711  1.0664 -0.1511
  643SOL    HW2 1958   2.393   2.520   2.869  0.0251 -0.4173 -0.7373
  644SOL     OW 1959   1.419   3.584   2.328  0.3234  0.1296  0.6077
  644SOL    HW1 1960   1.381   3.579   2.416  0.8946 -0.9885  0.8122
  644SOL    HW2 1961   1.416   3.677   2.306 -2.0500  0.1573  0.7977
  645SOL     OW 1962   2.924   3.182   2.954 -0.3570  0.4192 -0.4589
  645SOL    HW1 1963   2.897   3.105   2.904 -0.4481  0.7886 -0.9797
  645SOL    HW2 1964   3.019   3.182   2.949 -0.2188 -0.8024  1.2563
  646SOL     OW 1965   0.380   1.050   1.456  0.1822  0.1060 -0.2193
  646SOL    HW1 1966   0.328   1.005   1.390  2.1550 -0.6781 -1.3256
  646SOL    HW2 1967   0.425   1.120   1.408  2.0134 -0.7665  0.1189
  647SOL     OW 1968   0.964   4.506   0.472 -0.1487 -0.2178 -0.0997
  647SOL    HW1 1969   0.881   4.465   0.497 -0.9772  1.3296 -0.2025
  647SOL    HW2 1970   0.981   4.570   0.540  0.6040 -0.0165 -0.4665
  648SOL     OW 1971   4.575   3.963   2.068  0.7120 -0.7285  0.3281
  648SOL    HW1 1972   4.500   4.012   2.034  2.6507  1.8944 -0.5354
  648SOL    HW2 1973   4.586   3.995   2.157 -0.4960 -2.8437  1.3110
  649SOL     OW 1974   0.507   0.243   1.851 -0.1801  1.2280 -0.3263
  649SOL    HW1 1975   0.579   0.302   1.872  0.5631  0.4547 -0.6530
  649SOL    HW2 1976   0.505   0.180   1.924  0.0488  0.7219 -0.7489
  650SOL     OW 1977   2.546   2.412   2.010  0.7657  0.2683 -0.3894
  650SOL    HW1 1978   2.566   2.505   2.006 -0.0537  0.5303  0.7960
  650SOL    HW2 1979   2.478   2.399   1.944 -0.1076  0.8127  0.3813
  651SOL     OW 1980   3.052   1.380   2.740  0.3764 -0.2730 -0.5322
  651SOL    HW1 1981   3.102   1.384   2.659 -0.4169 -0.7884 -1.0495
  651SOL    HW2 1982   3.082   1.300   2.783  0.5852 -0.1498 -0.4432
  652SOL     OW 1983   2.437   1.291   2.825 -0.0616  0.4207 -0.2809
  652SOL    HW1 1984   2.462   1.342   2.748  0.4429 -0.1642 -0.5066
  652SOL    HW2 1985   2.424   1.357   2.894 -2.8376  1.2153 -1.4119
  653SOL     OW 1986   1.307   0.112   2.469  0.1818  0.3785  0.0439
  653SOL    HW1 1987   1.242   0.152   2.526  0.8511  2.2536 -0.4035
  653SOL    HW2 1988   1.307   0.168   2.391  2.8307  0.9599  0.3557
  654SOL     OW 1989   0.796   1.106   3.310  0.2742 -0.2964  0.0273
  654SOL    HW1 1990   0.701   1.117   3.314  0.2865 -0.4696  2.1849
  654SOL    HW2 1991   0.810   1.024   3.264 -0.5916  0.0297 -0.8304
  655SOL     OW 1992   2.989   1.021   3.067 -0.1935  0.0145  0.4943
  655SOL    HW1 1993   2.910   1.054   3.025  0.1518  0.5362  0.2356
  655SOL    HW2 1994   2.962   0.940   3.110 -0.6005 -0.4405 -0.5832
  656SOL     OW 1995   0.022   0.982   2.384  0.1302  0.3479 -0.0419
  656SOL    HW1 1996  -0.072   0.978   2.401  0.3422  1.4291  1.5667
  656SOL    HW2 1997   0.049   1.068   2.418  1.9685 -0.5834  1.0042
  657SOL     OW 1998   3.692   0.398   0.295 -0.3068  0.1402 -0.0632
  657SOL    HW1 1999   3.633   0.473   0.301 -1.0621 -0.3039 -1.4793
  657SOL    HW2 2000   3.756   0.413   0.364 -0.5794  1.9567 -0.1398
  658SOL     OW 2001   3.775   2.636   1.816  0.6466 -0.0042 -0.0488
  658SOL    HW1 2002   3.820   2.631   1.731  1.5158  0.6699  0.3564
  658SOL    HW2 2003   3.767   2.545   1.844 -1.0703 -0.3710 -1.5559
  659SOL     OW 2004   4.319   0.382   0.148 -0.5706 -0.0743 -0.2753
  659SOL    HW1 2005   4.286   0.295   0.124  0.3555 -0.6539  0.4856
  659SOL    HW2 2006   4.413   0.369   0.161 -0.7195  0.5811  1.8784
  660SOL     OW 2007   3.676   3.506   3.041 -0.7404  0.2086 -0.1224
  660SOL    HW1 2008   3.728   3.482   2.963 -0.3837  0.9309 -0.1136
  660SOL    HW2 2009   3.731   3.568   3.088 -0.9327 -0.2720  0.7473
  661SOL     OW 2010   3.025   4.179   0.812 -0.1709  0.9842 -0.1978
  661SOL    HW1 2011   3.064   4.264   0.831 -2.0503  2.4007 -2.2263
  661SOL    HW2 2012   2.970   4.194   0.735 -2.1103 -1.6106  0.5317
  662SOL     OW 2013   2.974   3.882   3.194  0.2045 -0.4232 -0.1812
  662SOL    HW1 2014   2.887   3.845   3.208  0.7033 -1.5727 -0.0249
  662SOL    HW2 2015   3.024   3.811   3.155  1.4893 -0.2806  1.1144
  663SOL     OW 2016   2.838   2.790   0.730 -0.3575 -0.0910 -0.4479
  663SOL    HW1 2017   2.754   2.746   0.733  0.4309 -1.5994  0.7178
  663SOL    HW2 2018   2.903   2.721   0.746  0.9866  1.3001  0.4923
  664SOL     OW 2019   1.289   4.238   1.811  0.4572  0.1594 -0.1748
  664SOL    HW1 2020   1.235   4.182   1.756  1.3410 -0.9215  0.0184
  664SOL    HW2 2021   1.271   4.327   1.781 -0.2923 -0.2926 -1.1022
  665SOL     OW 2022   0.721   0.961   0.690  0.5688  0.4838  0.5836
  665SOL    HW1 2023   0.659   0.890   0.676  1.4860 -0.3320  0.5572
  665SOL    HW2 2024   0.668   1.032   0.725 -0.1451 -0.7260  2.0956
  666SOL     OW 2025   4.272   3.864   2.216 -0.1747  0.1878  1.1487
  666SOL    HW1 2026   4.204   3.922   2.251 -0.9164 -1.2690  2.2253
  666SOL    HW2 2027   4.224   3.796   2.169  0.7497  1.2460 -1.5010
  667SOL     OW 2028   2.439   2.950   2.539  0.2801 -0.0467 -0.6216
  667SOL    HW1 2029   2.489   2.981   2.463 -0.9180 -0.2324 -1.5196
  667SOL    HW2 2030   2.370   2.895   2.502  0.4370 -1.2043  0.7177
  668SOL     OW 2031   0.896   1.135   2.824 -0.4336 -0.7890 -0.2992
  668SOL    HW1 2032   0.934   1.061   2.872  1.0165 -0.7984 -1.4176
  668SOL    HW2 2033   0.853   1.188   2.891  0.5499 -1.4015  0.8390
  669SOL     OW 2034   3.310   3.537   2.720  0.5110  0.5508  0.0824
  669SOL    HW1 2035   3.272   3.586   2.793 -0.9471 -0.9488  0.3911
  669SOL    HW2 2036   3.346   3.458   2.760 -3.1613 -1.9395 -0.9943
  670SOL     OW 2037   1.335   4.120   0.168 -0.1230 -0.1423 -0.3709
  670SOL    HW1 2038   1.408   4.158   0.121 -1.1820  2.7854  0.1127
  670SOL    HW2 2039   1.259   4.136   0.112 -1.0627  1.3410  1.2226
  671SOL     OW 2040   0.875   1.004   1.647  0.2476  0.1267 -0.4343
  671SOL    HW1 2041   0.818   0.929   1.664 -0.1605  0.1325 -1.7144
  671SOL    HW2 2042   0.815   1.078   1.638  0.5402  0.3286 -0.7165
  672SOL     OW 2043   2.464   1.252   1.479 -0.2607  0.6523  0.1408
  672SOL    HW1 2044   2.393   1.210   1.431 -0.0324  2.4908 -1.9862
  672SOL    HW2 2045   2.420   1.307   1.544 -0.6422 -0.2507  0.6775
  673SOL     OW 2046   0.563   3.847   0.475 -0.2651  0.2363 -0.1920
  673SOL    HW1 2047   0.609   3.928   0.454  1.2171 -0.3626  0.5875
  673SOL    HW2 2048   0.521   3.864   0.559 -0.7066  0.4742 -0.4558
  674SOL     OW 2049   3.455   1.632   0.281  0.2854  0.1633  0.3394
  674SOL    HW1 2050   3.399   1.560   0.255 -0.7178  0.9432  0.2868
  674SOL    HW2 2051   3.481   1.673   0.198 -0.9387  1.1745  0.4275
  675SOL     OW 2052   1.582   3.602   2.621  0.0354  0.1268 -0.9386
  675SOL    HW1 2053   1.615   3.679   2.667 -2.3868 -1.0005  3.2246
  675SOL    HW2 2054   1.639   3.531   2.649 -1.4151 -0.5605  0.4787
  676SOL     OW 2055   0.901   3.854   2.682  0.4502 -0.3829 -0.2559
  676SOL    HW1 2056   0.890   3.781   2.743  0.7583  0.4689  0.8555
  676SOL    HW2 2057   0.863   3.929   2.728  0.0035  0.1327 -1.4428
  677SOL     OW 2058   0.261   3.198   0.750  0.6778 -1.0894  0.0345
  677SOL    HW1 2059   0.317   3.222   0.677  0.6236 -0.5940  0.1512
  677SOL    HW2 2060   0.173   3.196   0.713  0.1848  2.1951  0.6704
  678SOL     OW 2061   0.629   2.595   0.578  0.0196 -0.1346  0.4907
  678SOL    HW1 2062   0.652   2.560   0.664 -1.5137  1.8840  1.8218
  678SOL    HW2 2063   0.536   2.619   0.586 -0.5994 -1.2612 -2.2492
  679SOL     OW 2064   4.579   1.069   1.507  0.7169 -0.0821  0.4266
  679SOL    HW1 2065   4.644   1.091   1.575 -0.5084 -0.9440  1.9353
  679SOL    HW2 2066   4.527   1.149   1.498  1.0057  0.1002  0.3531
  680SOL     OW 2067   3.003   2.326   2.390  0.0849 -0.0646  0.3400
  680SOL    HW1 2068   3.040   2.288   2.311 -0.1216  0.2809  0.0758
  680SOL    HW2 2069   3.069   2.388   2.421  1.0225 -1.5940  1.5261
  681SOL     OW 2070   3.977   4.376   2.669  0.1196 -0.4008  0.0835
  681SOL    HW1 2071   3.955   4.311   2.603 -1.5706  1.3896 -1.2295
  681SOL    HW2 2072   3.895   4.422   2.687  0.9353  0.4006  2.0781
  682SOL     OW 2073   4.599   1.816   3.106 -0.2750 -0.7337  0.4540
  682SOL    HW1 2074   4.691   1.844   3.112 -0.4450  0.2615 -0.9873
  682SOL    HW2 2075   4.598   1.757   3.031 -1.1428  0.8815 -0.8705
  683SOL     OW 2076   0.467   4.434   0.222  0.2570 -0.0733 -0.0419
  683SOL    HW1 2077   0.563   4.441   0.217  0.2424  0.5202  0.4643
  683SOL    HW2 2078   0.436   4.522   0.200 -0.1104  0.1936  1.4562
  684SOL     OW 2079   2.927   1.193   0.546  0.7424  0.1050  0.1995
  684SOL    HW1 2080   2.908   1.149   0.629  1.9753  1.0364  0.9975
  684SOL    HW2 2081   2.845   1.186   0.496 -0.6352  1.0924  2.1982
  685SOL     OW 2082   2.702   0.820   1.298  0.6148 -0.2507  0.1153
  685SOL    HW1 2083   2.746   0.887   1.245  2.4247 -0.9765  0.6280
  685SOL    HW2 2084   2.663   0.760   1.233 -2.1828  1.8867 -0.3823
  686SOL     OW 2085   2.820   0.947   1.084  0.0305 -0.1805  0.1427
  686SOL    HW1 2086   2.878   0.876   1.059 -0.7756 -1.4711  1.7205
  686SOL    HW2 2087   2.876   1.025   1.088  1.2879 -1.0614  0.0464
  687SOL     OW 2088   3.041   4.623   0.397 -0.4208 -0.4243  0.0055
  687SOL    HW1 2089   3.071   4.646   0.485 -1.0103  0.0792  0.0778
  687SOL    HW2 2090   3.121   4.621   0.344 -0.0207 -1.0342  0.6087
  688SOL     OW 2091   2.181   0.023   0.446  0.6851 -0.2750  0.3725
  688SOL    HW1 2092   2.103   0.015   0.391 -0.1096  1.9617  1.0939
  688SOL    HW2 2093   2.173  -0.048   0.509 -0.2080 -0.7092 -0.2125
  689SOL     OW 2094   1.437   3.631   1.968  0.4967 -0.6363 -0.4498
  689SOL    HW1 2095   1.529   3.659   1.971  0.0127  1.2886 -1.7838
  689SOL    HW2 2096   1.400   3.661   2.051  0.8086 -0.4012 -0.3938
  690SOL     OW 2097   4.433   0.088   0.499  0.1503 -0.1854 -0.2094
  690SOL    HW1 2098   4.345   0.124   0.497 -0.9554 -2.1130  3.7399
  690SOL    HW2 2099   4.483   0.149   0.553  1.2766  0.8115 -2.2933
  691SOL     OW 2100   0.582   1.952   2.828 -0.0939 -0.0120 -0.1621
  691SOL    HW1 2101   0.493   1.961   2.795  0.0832  0.5950 -0.4862
  691SOL    HW2 2102   0.572   1.903   2.909 -0.7086 -0.0722 -0.2671
  692SOL     OW 2103   0.416   2.828   1.499  0.5111  0.1820 -0.2406
  692SOL    HW1 2104   0.388   2.899   1.442 -1.4784  0.4738  0.9939
  692SOL    HW2 2105   0.452   2.761   1.440 -0.5890  0.8579 -1.7322
  693SOL     OW 2106   4.142   2.544   0.632 -0.6130  0.0031  0.0763
  693SOL    HW1 2107   4.076   2.474   0.627  0.4650 -1.4966  3.4368
  693SOL    HW2 2108   4.222   2.503   0.600  0.1138 -0.5569  2.4294
  694SOL     OW 2109   2.884   4.675   0.884  0.4064 -0.1927  0.0014
  694SOL    HW1 2110   2.835   4.599   0.853  0.6212 -0.5013  0.4229
  694SOL    HW2 2111   2.838   4.704   0.963 -0.2314  0.6905 -0.6711
  695SOL     OW 2112   3.407   4.366   1.805  0.1954  0.2254  0.0751
  695SOL    HW1 2113   3.445   4.340   1.889 -0.8285 -1.3725  0.0784
  695SOL    HW2 2114   3.453   4.314   1.740 -0.3902 -0.0303 -0.1448
  696SOL     OW 2115   0.337   1.524   3.346  0.0704 -0.5510  0.1086
  696SOL    HW1 2116   0.325   1.467   3.269  0.8039 -0.1337 -0.3241
  696SOL    HW2 2117   0.360   1.610   3.309  2.6028 -0.8488  0.8116
  697SOL     OW 2118   2.459   3.712   2.009 -0.2042  0.4966  0.3645
  697SOL    HW1 2119   2.515   3.634   2.004 -1.4526 -0.4754  1.1523
  697SOL    HW2 2120   2.503   3.776   1.952  1.2059 -0.5351  0.2333
  698SOL     OW 2121   3.053   3.430   1.829  0.5286 -0.4609 -0.0805
  698SOL    HW1 2122   3.079   3.349   1.785  0.7082 -1.3051  1.5050
  698SOL    HW2 2123   3.091   3.500   1.775  1.4068 -1.4675 -0.8064
  699SOL     OW 2124   1.050   2.121   0.793  0.0004 -0.2922  0.1297
  699SOL    HW1 2125   1.108   2.186   0.754  0.1702 -0.5984 -0.1261
  699SOL    HW2 2126   0.962   2.147   0.764 -0.0068  0.2296  0.6009
  700SOL     OW 2127   4.329   1.437   3.099  0.4097  0.6964 -0.3918
  700SOL    HW1 2128   4.331   1.532   3.101  0.5468  0.6967 -0.4914
  700SOL    HW2 2129   4.411   1.410   3.141  1.8803  0.6694 -3.0563
  701SOL     OW 2130   4.537   4.648   2.124 -0.0073 -0.0618 -0.4718
  701SOL    HW1 2131   4.449   4.633   2.158 -0.0999 -1.5845 -1.2907
  701SOL    HW2 2132   4.585   4.569   2.147  0.6406  0.0021 -1.5566
  702SOL     OW 2133   0.693   2.986   2.832  0.0941  0.2048  0.2934
  702SOL    HW1 2134   0.673   2.937   2.753 -0.1088 -0.2276  0.6082
  702SOL    HW2 2135   0.691   3.078   2.805  0.5126  0.0426 -0.3089
  703SOL     OW 2136   4.661   2.992   2.318  0.9273 -0.1147  0.3323
  703SOL    HW1 2137   4.596   2.995   2.388  1.9711 -3.1458  1.6131
  703SOL    HW2 2138   4.616   2.948   2.245  0.1511  2.1644 -0.6708
  704SOL     OW 2139   1.848   2.564   0.428  0.1433 -0.4813  0.2967
  704SOL    HW1 2140   1.928   2.513   0.446 -1.0389 -1.9539  1.7515
  704SOL    HW2 2141   1.820   2.534   0.341  1.4083  0.4186 -0.4478
  705SOL     OW 2142   0.292   4.310   1.540  0.0755  0.2738  0.3680
  705SOL    HW1 2143   0.348   4.269   1.606  2.3945  0.5880 -1.2833
  705SOL    HW2 2144   0.276   4.398   1.573  2.5847  0.9951 -0.1314
  706SOL     OW 2145   3.902   1.657   2.015 -0.9938 -0.6802  0.0352
  706SOL    HW1 2146   3.880   1.750   2.012 -0.3961 -0.3588  2.8508
  706SOL    HW2 2147   3.861   1.620   1.937 -0.2646  2.1161 -1.8015
  707SOL     OW 2148   1.439   2.990   2.295  0.3498 -0.6111  0.0622
  707SOL    HW1 2149   1.490   2.910   2.302  0.7545 -0.4300 -0.6834
  707SOL    HW2 2150   1.426   3.002   2.200  0.1219  0.0930  0.1732
  708SOL     OW 2151   1.591   2.222   1.343  0.1917 -0.6908  0.5080
  708SOL    HW1 2152   1.561   2.222   1.434 -0.0818 -1.3403  0.4208
  708SOL    HW2 2153   1.513   2.241   1.292  0.5228  0.6368  0.4484
  709SOL     OW 2154   1.077   2.094   3.163  0.5998  0.2041 -0.3535
  709SOL    HW1 2155   0.998   2.065   3.118 -0.8279 -0.1997  2.2170
  709SOL    HW2 2156   1.146   2.090   3.097 -1.0365 -1.7713 -2.0556
  710SOL     OW 2157   3.178   3.819   1.459 -0.2430  0.4265 -0.2517
  710SOL    HW1 2158   3.197   3.908   1.429 -1.0286  0.8534  0.4688
  710SOL    HW2 2159   3.096   3.827   1.507  0.4669 -0.4098  1.1592
  711SOL     OW 2160   4.232   1.884   1.636  0.3751  0.2728  0.2853
  711SOL    HW1 2161   4.166   1.815   1.630  3.1560 -2.5719 -2.5152
  711SOL    HW2 2162   4.257   1.886   1.728 -0.9387 -1.3607  0.7265
  712SOL     OW 2163   1.471   1.452   2.591  0.0202  0.1436 -0.1927
  712SOL    HW1 2164   1.433   1.489   2.511  0.8533 -1.0529 -1.1777
  712SOL    HW2 2165   1.532   1.386   2.560  0.5550 -0.1740  1.4477
  713SOL     OW 2166   3.202   4.115   1.771 -0.9784  0.0295  0.5851
  713SOL    HW1 2167   3.124   4.170   1.765 -0.4476  0.9315  1.5546
  713SOL    HW2 2168   3.246   4.127   1.687 -1.2509  0.5116  0.5055
  714SOL     OW 2169   0.815   1.921   0.085  0.2265 -0.3604 -0.4678
  714SOL    HW1 2170   0.833   2.005   0.129  0.4828 -0.5634 -0.1804
  714SOL    HW2 2171   0.720   1.913   0.090  0.1166  0.3187 -1.2564
  715SOL     OW 2172   3.751   4.151   0.716 -0.3915 -0.1943  0.3331
  715SOL    HW1 2173   3.692   4.095   0.665  0.1459  0.7829 -1.4714
  715SOL    HW2 2174   3.710   4.237   0.714  0.2179  0.1073  0.5785
  716SOL     OW 2175   1.218   3.375   0.125  0.4689 -0.1627  0.1609
  716SOL    HW1 2176   1.231   3.325   0.205  0.8581 -0.6999 -0.2285
  716SOL    HW2 2177   1.288   3.344   0.067  0.5748  0.6698 -0.1629
  717SOL     OW 2178   3.126   0.316   2.870  0.0690  0.3379 -0.3752
  717SOL    HW1 2179   3.075   0.372   2.929 -0.7859  0.3009 -1.0575
  717SOL    HW2 2180   3.216   0.345   2.881  0.1035 -0.4001  1.7704
  718SOL     OW 2181   1.016   1.181   3.152  0.1347  0.7476  0.0673
  718SOL    HW1 2182   0.960   1.195   3.075  0.3321 -0.0361 -0.2279
  718SOL    HW2 2183   0.954   1.175   3.225 -0.3733 -1.7004 -0.4482
  719SOL     OW 2184   1.209   1.561   0.326 -0.2500  0.0346  0.0109
  719SOL    HW1 2185   1.138   1.520   0.275  0.8674 -2.7981  0.5206
  719SOL    HW2 2186   1.272   1.590   0.260 -1.2765  1.4621 -0.3882
  720SOL     OW 2187   0.620   1.020   1.117 -0.4543 -0.2009  0.2677
  720SOL    HW1 2188   0.594   1.074   1.191 -1.2509 -0.2998  0.0668
  720SOL    HW2 2189   0.568   0.940   1.125 -0.9610  0.0101 -0.6913
  721SOL     OW 2190   0.167   0.651   2.799 -0.1213 -0.3406 -0.3860
  721SOL    HW1 2191   0.101   0.697   2.851  0.3025  1.2715 -1.2192
  721SOL    HW2 2192   0.179   0.706   2.721  0.7033 -1.6768 -1.2458
  722SOL     OW 2193   1.311   1.678   1.473  0.1422 -0.4612 -0.0725
  722SOL    HW1 2194   1.225   1.676   1.515  0.5004  0.2509  0.7319
  722SOL    HW2 2195   1.371   1.643   1.539  0.6332  0.1707 -0.1686
  723SOL     OW 2196   2.775   0.069   2.644  0.0884 -0.2026 -0.0998
  723SOL    HW1 2197   2.852   0.078   2.588 -0.1631 -1.0226 -0.5899
  723SOL    HW2 2198   2.791   0.129   2.716  0.0255  1.5525 -1.4800
  724SOL     OW 2199   1.584   4.462   1.222 -0.3527  0.0633 -0.2028
  724SOL    HW1 2200   1.630   4.487   1.302  0.0211 -2.1935  0.3655
  724SOL    HW2 2201   1.538   4.382   1.245  0.3359 -1.0532 -2.3992
  725SOL     OW 2202   2.095   2.978   3.206  0.1612 -0.3031 -0.0941
  725SOL    HW1 2203   2.139   3.062   3.217 -2.0414  1.1377 -1.3913
  725SOL    HW2 2204   2.164   2.918   3.178  1.7290  1.1617  0.4835
  726SOL     OW 2205   2.782   0.240   2.864 -0.1856  0.4996 -0.3816
  726SOL    HW1 2206   2.862   0.255   2.913 -0.5262  1.0631  0.0139
  726SOL    HW2 2207   2.714   0.284   2.915 -0.4327  1.7945 -1.7510
  727SOL     OW 2208   1.691   1.313   2.482 -0.2329  0.6814  0.4186
  727SOL    HW1 2209   1.741   1.341   2.405 -1.7754  0.4631 -0.7125
  727SOL    HW2 2210   1.754   1.265   2.535  0.9033  0.9077 -0.6697
  728SOL     OW 2211   1.047   2.604   3.231  0.1535 -0.7285 -0.7495
  728SOL    HW1 2212   1.068   2.524   3.183 -0.3209  0.0353 -2.3082
  728SOL    HW2 2213   1.099   2.672   3.189  0.7776 -0.2320  0.7430
  729SOL     OW 2214   2.779   4.409   1.392  0.1505  0.0480 -0.7967
  729SOL    HW1 2215   2.745   4.441   1.475  2.1482 -1.3819  0.6975
  729SOL    HW2 2216   2.828   4.482   1.355  2.3345 -0.2527  1.1980
  730SOL     OW 2217   2.632   4.204   3.259  0.1257  0.2379 -0.1527
  730SOL    HW1 2218   2.698   4.150   3.304 -0.4844 -1.5088 -1.2415
  730SOL    HW2 2219   2.645   4.184   3.166 -0.5429  1.5326 -0.5438
  731SOL     OW 2220   3.403   1.416   2.798 -0.5855  0.7726  0.1741
  731SOL    HW1 2221   3.402   1.354   2.725  1.2282  1.2200 -0.2710
  731SOL    HW2 2222   3.390   1.362   2.875 -1.0845  0.1079 -0.3606
  732SOL     OW 2223   4.226   1.639   2.152  0.3678  0.7826  0.1453
  732SOL    HW1 2224   4.282   1.593   2.214 -0.6022 -3.1509 -1.5539
  732SOL    HW2 2225   4.147   1.660   2.202  0.2620 -0.8136  0.7106
  733SOL     OW 2226   0.773   2.388   2.657  0.3595  0.3359  0.1780
  733SOL    HW1 2227   0.739   2.322   2.598  1.1664  0.4398 -0.4194
  733SOL    HW2 2228   0.697   2.418   2.707 -0.4285  0.5919 -1.1399
  734SOL     OW 2229   3.654   4.405   0.775  0.4897 -0.1789 -0.0791
  734SOL    HW1 2230   3.635   4.499   0.783  0.7751 -0.2664  2.8664
  734SOL    HW2 2231   3.690   4.381   0.860 -0.2755 -3.1487 -0.4854
  735SOL     OW 2232   3.974   0.570   1.969 -0.2194 -0.5005  0.2625
  735SOL    HW1 2233   4.049   0.629   1.966  0.4624 -1.0929  2.6486
  735SOL    HW2 2234   3.997   0.499   1.909  0.8421 -0.3209  0.4256
  736SOL     OW 2235   2.536   0.966   1.041  0.7448  0.7453 -0.2985
  736SOL    HW1 2236   2.531   1.021   1.119 -0.3165 -1.6154  1.4247
  736SOL    HW2 2237   2.627   0.936   1.038  0.8188  0.9405 -0.0344
  737SOL     OW 2238   1.142   3.197   3.130 -0.4454  0.1374 -0.8031
  737SOL    HW1 2239   1.187   3.113   3.142  0.9409  0.9658 -0.0780
  737SOL    HW2 2240   1.131   3.204   3.035  1.2731  0.0613 -1.0341
  738SOL     OW 2241   2.921   1.810   0.250  0.7890 -0.4063  0.1540
  738SOL    HW1 2242   2.962   1.870   0.312 -0.2091 -0.1684  0.6065
  738SOL    HW2 2243   2.920   1.858   0.167  0.7042 -0.1009  0.3295
  739SOL     OW 2244   1.983   3.803   0.097 -0.8052  0.5750  0.1198
  739SOL    HW1 2245   2.052   3.748   0.059 -1.2710  0.6847 -0.9151
  739SOL    HW2 2246   2.024   3.889   0.106 -0.2588  0.2225  1.1950
  740SOL     OW 2247   2.466   3.060   1.010  0.2924  0.3196  0.3489
  740SOL    HW1 2248   2.512   3.123   0.954 -0.3289  1.0685  0.6594
  740SOL    HW2 2249   2.532   2.995   1.033  0.8603  0.6741 -0.2629
  741SOL     OW 2250   4.315   0.855   0.393  0.2757  0.4683  0.6594
  741SOL    HW1 2251   4.374   0.785   0.367  0.3708  0.3959  1.0637
  741SOL    HW2 2252   4.309   0.848   0.488 -0.6061  0.2970  0.6026
  742SOL     OW 2253   3.840   0.021   2.314 -0.5713 -0.1251 -0.3294
  742SOL    HW1 2254   3.854  -0.027   2.396  0.4613 -1.0569 -1.0168
  742SOL    HW2 2255   3.786   0.096   2.339 -1.7030 -1.2881  0.9058
  743SOL     OW 2256   2.715   0.699   2.131 -0.3503  0.1164  0.4737
  743SOL    HW1 2257   2.695   0.619   2.083  0.1555  1.1714 -1.5907
  743SOL    HW2 2258   2.712   0.673   2.223  0.7172 -2.4903 -0.1495
  744SOL     OW 2259   2.506   3.130   3.124  0.2042  0.0080  0.2607
  744SOL    HW1 2260   2.554   3.048   3.109 -0.0400 -0.3594  1.4168
  744SOL    HW2 2261   2.438   3.131   3.056  1.6274  0.3972 -1.2265
  745SOL     OW 2262   1.991   0.594   3.282  0.2345  0.0526  0.1046
  745SOL    HW1 2263   2.045   0.598   3.203 -1.2844  1.1206 -0.9528
  745SOL    HW2 2264   2.034   0.653   3.344  0.3791  0.7850 -0.6682
  746SOL     OW 2265   0.742   0.758   1.589 -0.6287  0.0058  0.4461
  746SOL    HW1 2266   0.802   0.749   1.515 -1.4582 -0.0668 -0.2395
  746SOL    HW2 2267   0.709   0.669   1.604 -1.5108  0.2340 -0.0207
  747SOL     OW 2268   0.487   1.888   1.163 -1.1387 -0.7150  0.3236
  747SOL    HW1 2269   0.532   1.967   1.134 -0.7063 -0.5340  1.4744
  747SOL    HW2 2270   0.417   1.920   1.220 -0.5364 -1.1759  1.3543
  748SOL     OW 2271   4.339   0.440   1.253  0.5333  0.2757 -0.2251
  748SOL    HW1 2272   4.325   0.481   1.339  0.2056  1.1094 -0.6572
  748SOL    HW2 2273   4.345   0.514   1.193  2.2985 -0.2250 -0.7188
  749SOL     OW 2274   2.285   2.874   0.242 -0.0244 -0.7722 -0.1707
  749SOL    HW1 2275   2.222   2.808   0.269 -0.9124  1.3135  3.5097
  749SOL    HW2 2276   2.234   2.955   0.236  1.2746 -0.0195 -3.2137
  750SOL     OW 2277   1.411   4.583   0.690 -0.1226  0.2054  0.2356
  750SOL    HW1 2278   1.390   4.582   0.783 -2.5009 -0.8968 -0.2368
  750SOL    HW2 2279   1.495   4.537   0.683  0.0498  0.2306  1.7971
  751SOL     OW 2280   1.005   3.763   1.577 -0.3849  0.2963  0.4400
  751SOL    HW1 2281   1.083   3.710   1.591 -0.9948 -0.8926 -0.5261
  751SOL    HW2 2282   0.951   3.712   1.517 -0.5929  2.4102 -1.3015
  752SOL     OW 2283   2.520   1.356   1.922  0.2092 -1.0262  0.4652
  752SOL    HW1 2284   2.465   1.279   1.905  1.1671 -1.4663 -0.7798
  752SOL    HW2 2285   2.460   1.420   1.959 -0.9770 -1.7766 -0.0953
  753SOL     OW 2286   1.263   4.571   2.455  0.1166  0.3900  0.6232
  753SOL    HW1 2287   1.268   4.537   2.544  0.2470  0.8864  0.8109
  753SOL    HW2 2288   1.301   4.659   2.461  0.1579  0.4128  0.0712
  754SOL     OW 2289   4.278   0.395   2.173  0.0447  0.2644 -0.1117
  754SOL    HW1 2290   4.203   0.338   2.192  0.6212 -0.6221 -0.4044
  754SOL    HW2 2291   4.244   0.484   2.183 -0.7619 -0.1293  0.8085
  755SOL     OW 2292   2.953   4.589   3.302  0.1789 -0.1130 -0.6865
  755SOL    HW1 2293   3.036   4.571   3.345  0.8972 -0.9562 -2.3465
  755SOL    HW2 2294   2.893   4.523   3.336  0.0965  0.6294  0.6717
  756SOL     OW 2295   2.893   3.304   1.275  0.1098  0.3616 -0.2381
  756SOL    HW1 2296   2.936   3.372   1.327  1.4336 -0.4435 -0.2301
  756SOL    HW2 2297   2.930   3.314   1.187 -0.7350  0.5308 -0.5838
  757SOL     OW 2298   0.173   0.677   0.430  0.0906 -0.8325 -0.0777
  757SOL    HW1 2299   0.114   0.737   0.475 -0.7395 -1.5583 -0.1658
  757SOL    HW2 2300   0.198   0.723   0.350  0.6668 -0.0011  0.5573
  758SOL     OW 2301   1.829   3.465   2.605  0.3954 -0.0114 -0.7187
  758SOL    HW1 2302   1.884   3.424   2.540  2.1883  1.7668 -0.4193
  758SOL    HW2 2303   1.858   3.429   2.689  1.2594  1.0524 -0.5454
  759SOL     OW 2304   0.885   0.128   2.440  0.0464 -0.5256  1.0570
  759SOL    HW1 2305   0.899   0.222   2.452  1.6316 -0.6694  0.6159
  759SOL    HW2 2306   0.798   0.121   2.402  0.6702  0.9492 -0.8203
  760SOL     OW 2307   4.084   0.842   1.921  0.0974  0.0928  0.5448
  760SOL    HW1 2308   4.160   0.894   1.946  0.4910  0.3726 -1.1212
  760SOL    HW2 2309   4.012   0.879   1.973  0.2604  2.6735 -0.8944
  761SOL     OW 2310   1.530   3.476   0.129  0.0560 -0.0474 -0.0011
  761SOL    HW1 2311   1.521   3.562   0.170 -0.5165 -0.0232 -0.1680
  761SOL    HW2 2312   1.442   3.456   0.097  0.6947  0.3636 -2.0979
  762SOL     OW 2313   2.574   4.334   1.657 -0.5188 -0.1779  0.2910
  762SOL    HW1 2314   2.494   4.386   1.651 -1.0440 -0.7520  1.7962
  762SOL    HW2 2315   2.549   4.256   1.707  1.1339 -0.0012  1.5119
  763SOL     OW 2316   3.246   4.086   2.999 -0.1625 -0.1737  0.6112
  763SOL    HW1 2317   3.215   4.110   2.912 -0.0003  1.7248  1.0288
  763SOL    HW2 2318   3.342   4.089   2.992 -0.1423 -0.4260  0.7550
  764SOL     OW 2319   4.472   0.017   0.815  0.3890  0.5913  0.3321
  764SOL    HW1 2320   4.379   0.003   0.797  0.6743 -1.6253  0.3352
  764SOL    HW2 2321   4.503   0.069   0.741 -0.1182 -1.7301 -1.6336
  765SOL     OW 2322   3.229   2.738   1.134 -0.1677 -1.1482 -0.0341
  765SOL    HW1 2323   3.317   2.764   1.104 -1.1153  0.9980 -1.1963
  765SOL    HW2 2324   3.234   2.643   1.143  1.8538 -1.2530 -1.5118
  766SOL     OW 2325   0.501   2.921   1.053 -0.1433 -0.5938  0.1941
  766SOL    HW1 2326   0.430   2.920   0.989  0.4321 -0.4661 -0.4498
  766SOL    HW2 2327   0.533   3.011   1.051  0.0378 -0.6504  0.4917
  767SOL     OW 2328   4.011   1.261   1.308  0.0290  0.1743  0.0366
  767SOL    HW1 2329   4.007   1.330   1.241 -1.1764 -1.0174 -1.1781
  767SOL    HW2 2330   4.020   1.309   1.391 -0.9592  1.8102 -0.7552
  768SOL     OW 2331   0.083   3.670   3.166  0.4743  0.4610 -0.2209
  768SOL    HW1 2332   0.090   3.715   3.250 -0.4171  0.6160 -0.2186
  768SOL    HW2 2333   0.062   3.579   3.190 -0.6049  0.6808 -0.2780
  769SOL     OW 2334   0.108   4.314   1.791 -0.6074 -0.1313 -0.0910
  769SOL    HW1 2335   0.131   4.398   1.830 -0.0595 -1.2308  2.1053
  769SOL    HW2 2336   0.155   4.312   1.707  0.3527  1.2337  0.3956
  770SOL     OW 2337   3.287   0.111   0.100 -0.0586  0.5081 -0.0444
  770SOL    HW1 2338   3.330   0.176   0.044  0.7282  0.8136  0.8882
  770SOL    HW2 2339   3.353   0.090   0.167 -0.3022 -1.2339 -0.3015
  771SOL     OW 2340   1.143   3.718   0.992  0.2738 -1.2110  0.4817
  771SOL    HW1 2341   1.064   3.725   0.938  0.6821 -0.8814 -0.0874
  771SOL    HW2 2342   1.180   3.633   0.968  2.7861  0.6241 -3.0996
  772SOL     OW 2343   2.935   0.812   0.508  0.5661 -0.0769  0.3730
  772SOL    HW1 2344   2.966   0.771   0.427 -0.2000 -2.3585  1.1566
  772SOL    HW2 2345   2.859   0.864   0.481  1.6523  1.0715 -0.6725
  773SOL     OW 2346   1.391   4.688   2.152 -0.5328 -0.1275 -0.2138
  773SOL    HW1 2347   1.482   4.661   2.141  0.9552  4.0987  0.0477
  773SOL    HW2 2348   1.370   4.663   2.242  1.8420  2.2167  1.1368
  774SOL     OW 2349   3.853   3.880   2.327  0.6708  0.4985 -0.3827
  774SOL    HW1 2350   3.931   3.919   2.367  1.2114  0.4760 -1.3967
  774SOL    HW2 2351   3.886   3.802   2.283 -0.1986 -0.4383  0.5599
  775SOL     OW 2352   0.046   3.829   1.321 -0.6071  0.1325  0.0362
  775SOL    HW1 2353   0.095   3.859   1.397 -0.9850 -3.2292  1.8145
  775SOL    HW2 2354   0.093   3.751   1.292 -1.6038  0.2204 -1.9882
  776SOL     OW 2355   2.935   4.607   1.233  0.2637 -0.0459  0.0902
  776SOL    HW1 2356   2.871   4.627   1.165 -1.2102  0.4001  1.5332
  776SOL    HW2 2357   2.963   4.692   1.267 -0.0746 -0.2623  0.9530
  777SOL     OW 2358   3.087   3.723   1.090 -0.3071  0.3928 -0.2053
  777SOL    HW1 2359   3.072   3.742   0.997 -0.9342  0.6406 -0.0615
  777SOL    HW2 2360   3.180   3.741   1.103 -0.0522 -0.3293 -0.9407
  778SOL     OW 2361   2.569   3.061   2.334  0.3495  0.4985 -0.3237
  778SOL    HW1 2362   2.593   3.054   2.242 -1.5830  0.4853 -0.8861
  778SOL    HW2 2363   2.642   3.108   2.375  1.9059 -0.7380 -1.5477
  779SOL     OW 2364   1.738   1.549   2.731 -0.4594  0.0679 -0.1728
  779SOL    HW1 2365   1.688   1.495   2.670 -0.1828 -1.1651  0.6475
  779SOL    HW2 2366   1.800   1.597   2.676 -0.2648 -0.9599 -0.8653
  780SOL     OW 2367   1.228   2.559   2.923 -0.1351 -0.0619 -0.2087
  780SOL    HW1 2368   1.191   2.484   2.969 -0.4085 -0.0296 -0.3726
  780SOL    HW2 2369   1.158   2.625   2.925  0.3257  0.4057  0.4687
  781SOL     OW 2370   4.157   4.131   1.895  0.0198  0.7789 -0.0916
  781SOL    HW1 2371   4.138   4.180   1.815 -0.1005 -0.5121 -0.8875
  781SOL    HW2 2372   4.084   4.070   1.904  1.4082 -1.0769 -0.6486
  782SOL     OW 2373   1.885   1.116   1.409 -0.3895 -0.5086 -0.6919
  782SOL    HW1 2374   1.947   1.166   1.356 -1.3215  0.6478 -0.7447
  782SOL    HW2 2375   1.800   1.133   1.368 -0.8233 -1.5275 -0.2349
  783SOL     OW 2376   1.485   1.078   0.922  0.5263  0.3459 -0.7307
  783SOL    HW1 2377   1.469   1.098   0.829  1.7557  1.2462 -0.7767
  783SOL    HW2 2378   1.521   1.159   0.958 -0.1383  0.0748  0.6053
  784SOL     OW 2379   2.248   0.427   1.215  0.3493  0.3174 -0.7433
  784SOL    HW1 2380   2.215   0.498   1.271  1.3672  1.0963 -1.1022
  784SOL    HW2 2381   2.286   0.471   1.140  2.0079 -0.5270 -0.4587
  785SOL     OW 2382   1.295   3.859   0.793  0.5261 -0.2503 -0.0106
  785SOL    HW1 2383   1.343   3.938   0.815  0.7848 -0.4324  0.0733
  785SOL    HW2 2384   1.241   3.841   0.870  0.5475 -0.2163  0.0122
  786SOL     OW 2385   1.587   1.190   0.082  0.2744  0.1553 -1.0100
  786SOL    HW1 2386   1.561   1.239   0.160  0.2036 -0.5867 -0.5603
  786SOL    HW2 2387   1.525   1.117   0.077 -0.0462  0.4839 -2.0635
  787SOL     OW 2388   0.936   0.468   0.397  0.0756 -0.0340  0.0083
  787SOL    HW1 2389   1.002   0.401   0.415 -0.0027  0.0054  0.4402
  787SOL    HW2 2390   0.923   0.513   0.480  0.7058  1.0476 -0.4663
  788SOL     OW 2391   1.098   4.023   1.723  0.2752 -0.3725  0.0837
  788SOL    HW1 2392   1.153   3.983   1.791  0.5780 -3.3249 -1.7599
  788SOL    HW2 2393   1.092   3.957   1.655 -2.3351  1.4059 -1.5690
  789SOL     OW 2394   4.422   3.529   1.432  0.2847 -0.1605  0.2747
  789SOL    HW1 2395   4.516   3.516   1.421  0.6171  1.8832  0.3672
  789SOL    HW2 2396   4.399   3.591   1.363 -0.7879  0.1727  0.9195
  790SOL     OW 2397   4.090   2.729   3.175  0.3452 -0.7930  0.0401
  790SOL    HW1 2398   4.035   2.808   3.175  1.0567 -0.2838  0.5058
  790SOL    HW2 2399   4.052   2.674   3.244  1.1599  0.1152  1.2759
  791SOL     OW 2400   0.401   1.902   0.450  0.1993  0.4795  0.0295
  791SOL    HW1 2401   0.346   1.853   0.511 -0.6400  0.9563 -0.3444
  791SOL    HW2 2402   0.481   1.849   0.443 -1.2525 -1.6544 -1.5070
  792SOL     OW 2403   0.809   2.827   0.314  0.1211 -0.1507  0.3753
  792SOL    HW1 2404   0.848   2.898   0.264  0.2052 -1.3169 -1.2756
  792SOL    HW2 2405   0.715   2.837   0.300  0.1999 -1.2507 -1.1841
  793SOL     OW 2406   1.436   2.620   0.394  0.2389  0.2068 -0.3817
  793SOL    HW1 2407   1.439   2.698   0.449  0.6076  0.3283 -0.5751
  793SOL    HW2 2408   1.450   2.652   0.306  1.9377 -0.2497 -0.3034
  794SOL     OW 2409   2.069   1.288   0.903 -0.4073  0.5691  0.0165
  794SOL    HW1 2410   2.082   1.325   0.815 -0.9596 -0.1071 -0.3596
  794SOL    HW2 2411   2.092   1.360   0.962 -0.7617  1.2875 -0.6871
  795SOL     OW 2412   2.839   1.214   0.085  0.1039 -0.4748  0.0483
  795SOL    HW1 2413   2.908   1.213   0.019  2.4198 -1.0261  2.2881
  795SOL    HW2 2414   2.872   1.273   0.153 -1.6074 -0.8405  1.2703
  796SOL     OW 2415   3.082   1.028   0.888 -0.0095 -0.2774  0.0379
  796SOL    HW1 2416   2.995   1.067   0.874  0.3327  0.8565  0.8905
  796SOL    HW2 2417   3.100   1.043   0.981  2.0876  1.6035 -0.5915
  797SOL     OW 2418   0.635   2.380   0.354  0.2597  0.2364  0.0227
  797SOL    HW1 2419   0.611   2.411   0.267  0.7118  0.1795 -0.1238
  797SOL    HW2 2420   0.613   2.452   0.413  0.2997  0.4163 -0.1842
  798SOL     OW 2421   4.509   1.073   2.819 -0.3509 -0.5747  0.0129
  798SOL    HW1 2422   4.599   1.084   2.789 -0.9938  0.7839 -1.5787
  798SOL    HW2 2423   4.511   0.996   2.875  1.8216 -0.4746  0.1335
  799SOL     OW 2424   1.167   0.776   0.103 -0.2913 -0.0323 -0.3091
  799SOL    HW1 2425   1.152   0.870   0.106 -1.1153 -0.1652  0.1162
  799SOL    HW2 2426   1.079   0.738   0.094  0.0128 -0.7643 -0.2551
  800SOL     OW 2427   4.721   3.137   0.655 -0.4983  0.0673  0.3481
  800SOL    HW1 2428   4.708   3.043   0.646  2.5852 -0.5240  0.9508
  800SOL    HW2 2429   4.665   3.162   0.729 -0.6656 -1.4893  0.7803
  801SOL     OW 2430   2.334   4.277   0.805 -0.2094  0.4209  0.4604
  801SOL    HW1 2431   2.247   4.289   0.766  0.9354  1.4222 -1.9822
  801SOL    HW2 2432   2.349   4.358   0.854 -0.3945  0.5295  0.3395
  802SOL     OW 2433   2.305   2.652   2.857 -0.1225 -0.2983 -0.0105
  802SOL    HW1 2434   2.325   2.745   2.863 -2.2851  0.1389  2.2947
  802SOL    HW2 2435   2.358   2.620   2.784  2.2667  2.2655  0.4496
  803SOL     OW 2436   4.306   3.676   3.156  0.1676  0.4102  0.2577
  803SOL    HW1 2437   4.376   3.688   3.092  1.3083  0.7082  1.5145
  803SOL    HW2 2438   4.299   3.582   3.168 -0.9685  0.2600 -1.2321
  804SOL     OW 2439   2.609   0.576   2.817 -0.6276  0.5839  0.4343
  804SOL    HW1 2440   2.528   0.586   2.768 -0.6776  1.0146  0.6011
  804SOL    HW2 2441   2.664   0.521   2.761 -1.7426 -1.4096  1.1840
  805SOL     OW 2442   4.256   0.382   2.916  0.0667  0.2686 -0.2399
  805SOL    HW1 2443   4.201   0.459   2.900  0.6139  1.3749  2.6060
  805SOL    HW2 2444   4.343   0.407   2.886 -0.1098  0.0645 -0.9427
  806SOL     OW 2445   3.929   2.680   0.184 -0.3593 -0.4172  0.3026
  806SOL    HW1 2446   4.012   2.664   0.140  0.8243 -0.6122  2.4574
  806SOL    HW2 2447   3.917   2.774   0.180  0.0368 -0.3753  0.0826
  807SOL     OW 2448   2.682   3.443   2.198  0.2214 -0.4211 -0.0183
  807SOL    HW1 2449   2.692   3.388   2.276 -0.3551 -0.3991  0.0783
  807SOL    HW2 2450   2.755   3.419   2.142  1.9313  1.0724  1.4306
  808SOL     OW 2451   1.798   3.511   1.337 -0.0887  0.4938 -0.4128
  808SOL    HW1 2452   1.738   3.555   1.398  0.9873 -0.8560  1.7104
  808SOL    HW2 2453   1.768   3.421   1.335  0.8089  0.1930 -0.7034
  809SOL     OW 2454   1.621   3.154   0.117 -0.3555  0.3253 -0.8966
  809SOL    HW1 2455   1.640   3.210   0.192  0.2576 -0.0366 -0.7766
  809SOL    HW2 2456   1.646   3.066   0.146 -0.7292  0.0799 -1.3010
  810SOL     OW 2457   4.581   1.079   1.045 -0.2183  0.0099 -0.0771
  810SOL    HW1 2458   4.584   1.138   0.970 -0.1916  1.1830  0.8215
  810SOL    HW2 2459   4.586   1.136   1.122  0.9537 -1.2297  0.8249
  811SOL     OW 2460   0.938   1.913   1.838 -0.2713  0.3674 -0.2790
  811SOL    HW1 2461   0.993   1.934   1.762 -0.4596 -1.3649 -0.9446
  811SOL    HW2 2462   1.000   1.886   1.906 -0.1924 -0.0806 -0.5207
  812SOL     OW 2463   2.271   2.062   3.295  0.1244 -0.4243  0.1420
  812SOL    HW1 2464   2.350   2.100   3.256 -0.0442 -0.0447  0.1692
  812SOL    HW2 2465   2.274   2.088   3.387 -1.2192  1.6033 -0.3314
  813SOL     OW 2466   0.784   4.176   2.986 -0.3789  0.3277 -0.0453
  813SOL    HW1 2467   0.717   4.230   2.943 -0.0883  1.1189  0.4809
  813SOL    HW2 2468   0.846   4.239   3.022 -0.4746 -0.3291  1.3099
  814SOL     OW 2469   3.535   0.628   1.052 -0.1322 -0.1747  0.4931
  814SOL    HW1 2470   3.590   0.706   1.048  0.4747 -0.6129  0.2185
  814SOL    HW2 2471   3.596   0.556   1.062 -0.4925 -0.8913 -1.9522
  815SOL     OW 2472   1.464   2.874   0.503 -0.3880 -0.3446  0.5730
  815SOL    HW1 2473   1.512   2.886   0.585 -0.5610 -0.7376  0.7329
  815SOL    HW2 2474   1.372   2.874   0.530 -0.4652 -0.0123  0.3185
  816SOL     OW 2475   3.880   0.011   0.365 -0.2978 -0.5836  0.3801
  816SOL    HW1 2476   3.959  -0.043   0.366 -0.1350 -0.3654 -0.3525
  816SOL    HW2 2477   3.910   0.097   0.395 -0.3201 -0.5745  0.3762
  817SOL     OW 2478   3.250   3.364   1.425 -0.5933 -0.4767 -0.3465
  817SOL    HW1 2479   3.181   3.317   1.473 -0.2181  1.0571  1.8614
  817SOL    HW2 2480   3.207   3.443   1.393  0.1939  0.9698  1.8518
  818SOL     OW 2481   1.111   3.032   1.044 -0.0176 -0.2707 -0.1829
  818SOL    HW1 2482   1.201   3.008   1.020  0.5202  0.2659  1.1704
  818SOL    HW2 2483   1.093   3.111   0.992  0.8273  0.4112  0.5065
  819SOL     OW 2484   0.046   1.149   0.205 -0.6617  0.1226 -0.2026
  819SOL    HW1 2485  -0.005   1.184   0.132 -0.2467 -0.2281 -0.6601
  819SOL    HW2 2486  -0.001   1.070   0.232 -1.6969  1.0759  0.9426
  820SOL     OW 2487   0.441   0.109   2.939 -0.0746  0.2271  0.5985
  820SOL    HW1 2488   0.371   0.174   2.948 -0.1358  0.0698  1.2838
  820SOL    HW2 2489   0.450   0.070   3.026  1.6063  0.9988  0.8096
  821SOL     OW 2490   1.698   0.968   3.302  0.3281  0.8551  0.8239
  821SOL    HW1 2491   1.614   1.011   3.318  0.3782  0.6948  1.5415
  821SOL    HW2 2492   1.681   0.876   3.318 -0.7342 -0.1126 -4.1307
  822SOL     OW 2493   2.927   2.184   1.974  0.5323 -1.0415  0.4258
  822SOL    HW1 2494   2.903   2.092   1.964  1.7415 -1.1293 -2.6124
  822SOL    HW2 2495   2.989   2.185   2.048  0.0941 -2.5393  0.8394
  823SOL     OW 2496   3.675   2.000   0.190  0.2650 -0.3531  0.4036
  823SOL    HW1 2497   3.682   2.005   0.095 -0.5672  0.1824  0.3710
  823SOL    HW2 2498   3.686   1.907   0.209 -0.5893 -0.6111 -0.3023
  824SOL     OW 2499   2.220   2.482   3.343  0.4947 -0.2256  0.1237
  824SOL    HW1 2500   2.202   2.556   3.285 -1.9260 -0.7625  0.0875
  824SOL    HW2 2501   2.186   2.509   3.428  0.3318 -0.9707  0.3027
  825SOL     OW 2502   0.414   0.237   1.412 -0.2590  0.4195 -0.3473
  825SOL    HW1 2503   0.401   0.192   1.495  0.2061 -0.8811 -0.9506
  825SOL    HW2 2504   0.487   0.190   1.370 -2.6692 -1.2473 -3.0338
  826SOL     OW 2505   2.658   1.211   0.475 -0.1670 -0.4130  0.1212
  826SOL    HW1 2506   2.603   1.253   0.410 -0.5417 -2.5557 -1.0328
  826SOL    HW2 2507   2.620   1.237   0.559  0.0508  2.0280 -0.4721
  827SOL     OW 2508   2.956   1.689   1.275  0.1889  0.1582  0.3517
  827SOL    HW1 2509   3.001   1.753   1.330 -0.4247  0.5010  0.4704
  827SOL    HW2 2510   3.024   1.655   1.217  1.2055 -1.3157  2.2667
  828SOL     OW 2511   0.387   3.863   3.317  0.3345 -0.0996  0.4579
  828SOL    HW1 2512   0.361   3.772   3.328 -2.3700  0.3956 -1.0266
  828SOL    HW2 2513   0.462   3.861   3.257  0.3761 -1.3340  0.5419
  829SOL     OW 2514   0.882   0.599   2.924  0.6246 -0.6032 -0.1834
  829SOL    HW1 2515   0.826   0.675   2.942  0.4121 -0.8546  0.2235
  829SOL    HW2 2516   0.891   0.555   3.009 -0.5881 -1.9453 -0.7215
  830SOL     OW 2517   0.751   4.294   1.827 -0.2740  0.0470  0.7007
  830SOL    HW1 2518   0.759   4.316   1.920  0.1476  0.1471  0.6389
  830SOL    HW2 2519   0.786   4.206   1.820 -1.2766 -0.3785  0.8161
  831SOL     OW 2520   0.632   0.283   0.866 -0.1860 -0.6034  0.0110
  831SOL    HW1 2521   0.679   0.331   0.934 -0.5213 -1.3250  0.7783
  831SOL    HW2 2522   0.653   0.191   0.884  0.6757 -0.7582 -1.5902
  832SOL     OW 2523   0.892   2.740   2.074  0.0407  0.2665 -0.7615
  832SOL    HW1 2524   0.859   2.678   2.139  0.0767 -1.1753 -2.0659
  832SOL    HW2 2525   0.981   2.759   2.103 -0.8646  1.9508  1.1945
  833SOL     OW 2526   2.099   2.408   1.065 -0.5584 -0.4073 -0.4353
  833SOL    HW1 2527   2.191   2.399   1.040 -0.5416 -0.6267 -0.2973
  833SOL    HW2 2528   2.073   2.320   1.092 -0.8570 -0.3793 -0.6336
  834SOL     OW 2529   1.057   1.643   1.613  0.1202  0.7591  0.1664
  834SOL    HW1 2530   1.042   1.645   1.707 -1.3221  1.3994 -0.0583
  834SOL    HW2 2531   1.080   1.551   1.595 -0.9273  0.3211  0.9495
  835SOL     OW 2532   2.889   1.382   0.344  0.1745  0.4729 -0.0292
  835SOL    HW1 2533   2.840   1.395   0.426  1.7141 -1.1136  1.2412
  835SOL    HW2 2534   2.892   1.468   0.304  0.5619  1.6638  2.3465
  836SOL     OW 2535   2.830   1.106   0.849 -0.4563  1.1638  0.4476
  836SOL    HW1 2536   2.772   1.179   0.827 -0.1043  1.3341  0.0514
  836SOL    HW2 2537   2.772   1.034   0.871 -0.8326  1.1726 -0.4619
  837SOL     OW 2538   4.120   1.398   1.498  0.3516  0.0728 -0.0662
  837SOL    HW1 2539   4.214   1.383   1.506  0.7436  1.8861 -0.8563
  837SOL    HW2 2540   4.112   1.487   1.464 -1.7184  0.9218  2.3099
  838SOL     OW 2541   1.392   4.278   1.027  0.1664  0.0137  0.2564
  838SOL    HW1 2542   1.401   4.216   0.954 -0.4390  0.4252 -0.1811
  838SOL    HW2 2543   1.476   4.322   1.032  0.5443 -0.7217  0.4549
  839SOL     OW 2544   3.795   1.548   1.790  0.2159 -0.3191 -0.2038
  839SOL    HW1 2545   3.831   1.539   1.702 -0.8391 -0.2924 -0.6526
  839SOL    HW2 2546   3.783   1.459   1.822  1.0618 -0.3239  0.1148
  840SOL     OW 2547   0.371   3.006   1.309  0.2532  0.3906 -0.4269
  840SOL    HW1 2548   0.431   2.985   1.237 -0.5793 -2.5436 -0.3820
  840SOL    HW2 2549   0.301   3.056   1.267  0.1133 -0.7091 -1.5641
  841SOL     OW 2550   0.338   0.825   0.918 -0.2382 -0.2939 -0.1012
  841SOL    HW1 2551   0.264   0.771   0.947 -0.2360  0.5387  1.5770
  841SOL    HW2 2552   0.384   0.848   0.998  1.3703 -0.0720 -1.0405
  842SOL     OW 2553   2.302   0.930   1.470 -0.1267 -0.2568  0.2202
  842SOL    HW1 2554   2.236   0.997   1.489  0.2389  0.3845 -0.6650
  842SOL    HW2 2555   2.315   0.885   1.553  1.1166  2.1082  1.4186
  843SOL     OW 2556   4.015   0.291   0.286  0.0185  0.3115  0.2826
  843SOL    HW1 2557   3.932   0.312   0.244 -0.3357 -1.3474  0.0822
  843SOL    HW2 2558   4.065   0.372   0.284 -0.6573  0.7149 -1.7771
  844SOL     OW 2559   0.143   2.380   2.259 -0.1854  0.1683  0.0288
  844SOL    HW1 2560   0.053   2.400   2.285  0.0707  0.5557  0.6503
  844SOL    HW2 2561   0.177   2.462   2.225  0.3778  0.4090  1.1346
  845SOL     OW 2562   3.433   2.897   0.847 -0.0927 -0.0892  0.2885
  845SOL    HW1 2563   3.418   2.990   0.860 -0.6206  0.1070 -1.4410
  845SOL    HW2 2564   3.459   2.864   0.933  1.5862  1.9041  0.5983
  846SOL     OW 2565   1.883   0.742   2.936  0.6298 -0.0195 -0.4893
  846SOL    HW1 2566   1.960   0.698   2.900  1.1116 -0.0494  0.5486
  846SOL    HW2 2567   1.880   0.714   3.028 -1.3091 -0.9753 -0.7859
  847SOL     OW 2568   0.360   2.521   2.442  0.2878  0.3882  0.0150
  847SOL    HW1 2569   0.405   2.587   2.495  1.5116  0.7314 -1.3640
  847SOL    HW2 2570   0.267   2.537   2.456  0.5634  0.6637  1.7630
  848SOL     OW 2571   0.302   1.345   2.006 -0.5894 -0.1578 -0.1664
  848SOL    HW1 2572   0.207   1.359   2.003 -0.8628 -1.6433  0.3962
  848SOL    HW2 2573   0.328   1.338   1.914 -0.9562  0.6154 -0.3368
  849SOL     OW 2574   2.944   3.985   1.323  0.2444 -0.0039 -0.1595
  849SOL    HW1 2575   2.895   4.045   1.380  0.1814 -0.2195  0.0161
  849SOL    HW2 2576   2.934   3.899   1.364  1.1928  0.0226  0.1519
  850SOL     OW 2577   0.729   1.228   0.543  0.6027  0.6340  0.1260
  850SOL    HW1 2578   0.737   1.290   0.616  2.2493  0.7921 -0.1491
  850SOL    HW2 2579   0.814   1.185   0.539  0.7694  1.0567 -2.0681
  851SOL     OW 2580   0.649   2.712   0.089  0.2275  0.1973 -0.1034
  851SOL    HW1 2581   0.618   2.622   0.090  1.3063 -0.1851  1.0331
  851SOL    HW2 2582   0.592   2.757   0.152 -0.5168  0.3954 -0.9056
  852SOL     OW 2583   0.100   0.676   0.974  0.5865 -0.5342  0.1978
  852SOL    HW1 2584   0.085   0.645   1.064  2.3802 -2.7766 -0.1733
  852SOL    HW2 2585   0.047   0.618   0.920 -1.1169  1.3179 -0.2247
  853SOL     OW 2586   2.134   1.555   2.879 -0.2554 -0.3392 -0.6556
  853SOL    HW1 2587   2.210   1.514   2.922 -0.4116 -1.5544 -1.4825
  853SOL    HW2 2588   2.172   1.618   2.818  0.0828 -0.7392 -0.8644
  854SOL     OW 2589   3.596   3.985   0.129  0.1038  0.4430 -0.0989
  854SOL    HW1 2590   3.672   4.034   0.096  0.0961  0.2892 -0.3533
  854SOL    HW2 2591   3.608   3.897   0.093  0.4355  0.0915  0.8501
  855SOL     OW 2592   1.523   4.027   2.514 -0.0613  0.3121 -0.1194
  855SOL    HW1 2593   1.441   3.979   2.528 -0.0101 -0.0599 -1.0226
  855SOL    HW2 2594   1.590   3.973   2.556 -0.0331 -0.3081 -0.9534
  856SOL     OW 2595   2.650   2.056   2.786  0.0677  0.4555 -0.1453
  856SOL    HW1 2596   2.606   2.012   2.858 -0.1428  0.8035 -0.0591
  856SOL    HW2 2597   2.592   2.128   2.761  1.0240  1.5437  0.6334
  857SOL     OW 2598   4.333   3.276   1.364 -0.1091 -0.2251  0.6928
  857SOL    HW1 2599   4.368   3.349   1.416  0.0097  0.3849 -0.2291
  857SOL    HW2 2600   4.268   3.317   1.307  0.0190 -0.8195  0.1107
  858SOL     OW 2601   1.512   1.589   1.643 -0.2083  0.5142 -0.1245
  858SOL    HW1 2602   1.533   1.546   1.726 -0.8498 -0.9553 -0.7030
  858SOL    HW2 2603   1.553   1.535   1.576  0.7024  1.9529 -0.7734
  859SOL     OW 2604   1.041   2.896   3.207 -0.3109  0.1193 -0.3093
  859SOL    HW1 2605   1.134   2.918   3.210 -0.0400 -1.0312  0.2497
  859SOL    HW2 2606   1.013   2.896   3.299 -0.8862  0.5258 -0.4764
  860SOL     OW 2607   0.469   2.660   2.027 -0.2795  0.4440 -0.4515
  860SOL    HW1 2608   0.454   2.754   2.025 -0.7547  0.4036  0.4337
  860SOL    HW2 2609   0.465   2.637   2.120  3.4366  0.1053 -0.2298
  861SOL     OW 2610   3.064   3.547   1.319 -0.5786  0.4088  0.0144
  861SOL    HW1 2611   3.000   3.606   1.357  0.8850  1.1964  1.3682
  861SOL    HW2 2612   3.095   3.592   1.241 -1.1881  0.3086 -0.2935
  862SOL     OW 2613   2.550   0.943   3.171 -0.4800 -0.0324 -0.3274
  862SOL    HW1 2614   2.567   0.986   3.088  0.7101  0.9107  0.3724
  862SOL    HW2 2615   2.576   0.852   3.157 -2.5564 -0.5048 -1.6690
  863SOL     OW 2616   2.753   0.818   2.882 -0.3302 -0.6131 -0.4478
  863SOL    HW1 2617   2.791   0.823   2.969 -1.7830  1.7002  0.1345
  863SOL    HW2 2618   2.697   0.741   2.884 -0.3506 -0.5798  0.6784
  864SOL     OW 2619   0.212   0.987   2.862  0.2819 -0.2590  0.1297
  864SOL    HW1 2620   0.223   0.894   2.841  3.7551 -0.0904  0.5936
  864SOL    HW2 2621   0.295   1.013   2.901 -1.5674  2.4266  2.7116
  865SOL     OW 2622   3.030   0.678   0.289 -0.4986  0.0099  0.3376
  865SOL    HW1 2623   2.971   0.741   0.248 -0.3797  0.2871  0.5840
  865SOL    HW2 2624   2.985   0.594   0.280 -0.8088  0.1773  0.2887
  866SOL     OW 2625   1.373   1.455   1.879  0.3038 -0.8415 -0.7294
  866SOL    HW1 2626   1.432   1.383   1.902 -1.0631 -1.4250  1.2660
  866SOL    HW2 2627   1.369   1.509   1.958 -0.7819 -0.0835 -1.2817
  867SOL     OW 2628   4.692   3.276   2.333 -0.5431 -0.1242  0.4867
  867SOL    HW1 2629   4.761   3.210   2.336 -0.8401 -0.4229  1.4114
  867SOL    HW2 2630   4.733   3.353   2.296  0.1598 -0.4478  0.5801
  868SOL     OW 2631   2.732   1.292   1.769  0.4724 -0.6124  0.4330
  868SOL    HW1 2632   2.715   1.291   1.675  0.5519  1.1707  0.3637
  868SOL    HW2 2633   2.649   1.317   1.808  0.8809  0.3461  0.6980
  869SOL     OW 2634   3.624   4.695   0.823 -0.0554 -0.4484  0.1032
  869SOL    HW1 2635   3.646   4.787   0.837 -0.6083 -0.2374 -0.3774
  869SOL    HW2 2636   3.581   4.693   0.737 -0.8923 -0.9993  0.5156
  870SOL     OW 2637   1.966   3.686   0.423 -0.6462  0.4608 -0.0137
  870SOL    HW1 2638   1.894   3.748   0.438 -1.3477  0.0361 -1.4612
  870SOL    HW2 2639   2.041   3.726   0.466 -1.1758  2.1359 -0.5799
  871SOL     OW 2640   0.845   3.072   3.033 -0.0570  0.0637  0.3927
  871SOL    HW1 2641   0.808   3.037   2.952 -0.8522 -0.1976  0.8580
  871SOL    HW2 2642   0.921   3.016   3.051  0.2596  0.2651 -0.2868
  872SOL     OW 2643   4.627   2.529   1.668 -0.0212  0.3089  0.3431
  872SOL    HW1 2644   4.554   2.478   1.703  1.3735 -1.9218  0.2038
  872SOL    HW2 2645   4.609   2.536   1.574  0.0137 -0.3878  0.2816
  873SOL     OW 2646   3.802   4.346   1.076  0.0503  0.0391  0.4627
  873SOL    HW1 2647   3.833   4.387   1.156  0.5019 -0.0278  0.3262
  873SOL    HW2 2648   3.841   4.258   1.077  0.3030  0.1406  0.0308
  874SOL     OW 2649   2.746   2.230   3.109  0.5533  0.5809  0.0006
  874SOL    HW1 2650   2.688   2.160   3.139 -0.3139  1.7993  1.2874
  874SOL    HW2 2651   2.801   2.188   3.043  0.5236 -1.4869  1.1971
  875SOL     OW 2652   4.195   0.275   0.478  0.0898 -0.1255 -0.3061
  875SOL    HW1 2653   4.130   0.257   0.410 -0.0529 -0.9897  0.0478
  875SOL    HW2 2654   4.238   0.356   0.449 -1.2198  0.5285 -0.4827
  876SOL     OW 2655   3.049   2.948   2.511  0.1038 -0.1417 -0.5731
  876SOL    HW1 2656   3.135   2.988   2.498 -0.2463  0.5133 -0.9743
  876SOL    HW2 2657   2.989   3.005   2.463 -0.6029 -0.3903 -0.0089
  877SOL     OW 2658   2.914   2.406   0.537 -0.0932  0.0745  0.1992
  877SOL    HW1 2659   2.906   2.447   0.623 -0.3427 -0.2762  0.3477
  877SOL    HW2 2660   2.989   2.348   0.545 -1.3329 -1.5311  0.8514
  878SOL     OW 2661   2.321   1.611   3.266  0.0457  0.1371  0.0054
  878SOL    HW1 2662   2.405   1.646   3.297 -0.1923 -0.3999  1.2864
  878SOL    HW2 2663   2.256   1.676   3.293 -0.1026 -0.0890  0.1961
  879SOL     OW 2664   1.603   3.775   1.012  0.0058  0.4194  0.2872
  879SOL    HW1 2665   1.632   3.692   0.975  0.8757  0.1950  1.4087
  879SOL    HW2 2666   1.660   3.841   0.971 -1.0391  0.5653 -1.0103
  880SOL     OW 2667   3.748   3.158   2.896  0.0320  0.1106  0.1788
  880SOL    HW1 2668   3.822   3.184   2.840  0.5298  0.6889  1.0830
  880SOL    HW2 2669   3.787   3.147   2.983 -0.8981  0.1474  0.6034
  881SOL     OW 2670   0.534   2.173   1.356 -0.2060 -0.1366 -0.1908
  881SOL    HW1 2671   0.544   2.255   1.404 -0.1207 -0.5684  0.5425
  881SOL    HW2 2672   0.442   2.169   1.333 -0.2588  0.0374 -0.0093
  882SOL     OW 2673   0.220   1.260   0.398  1.2503  0.2180 -0.0057
  882SOL    HW1 2674   0.268   1.338   0.372  1.1705 -0.1887 -1.4888
  882SOL    HW2 2675   0.190   1.222   0.315 -0.3752 -0.3296  0.7841
  883SOL     OW 2676   4.184   0.216   1.321 -0.1521 -0.1909  0.1732
  883SOL    HW1 2677   4.248   0.268   1.272  2.4568  0.6502  4.0966
  883SOL    HW2 2678   4.111   0.276   1.336  0.9648  1.0018  1.0103
  884SOL     OW 2679   0.309   3.362   1.732 -0.3486  0.9873 -0.4527
  884SOL    HW1 2680   0.324   3.292   1.668 -0.2478 -0.8066  1.4177
  884SOL    HW2 2681   0.214   3.362   1.746 -0.1461 -0.5631  1.3444
  885SOL     OW 2682   2.345   2.079   2.494 -0.3962  0.1157  0.2398
  885SOL    HW1 2683   2.380   2.143   2.556 -0.9466  0.0001  0.6768
  885SOL    HW2 2684   2.271   2.039   2.539 -0.2375 -0.6307 -0.1386
  886SOL     OW 2685   0.148   4.553   1.913 -0.3339  0.4425 -0.1638
  886SOL    HW1 2686   0.216   4.583   1.973 -2.0017  0.3618  1.8815
  886SOL    HW2 2687   0.092   4.629   1.901 -0.0561  0.4378 -1.6222
  887SOL     OW 2688   0.068   1.273   2.786 -0.0107  0.4785  0.2764
  887SOL    HW1 2689   0.119   1.192   2.775 -0.1946  0.0936  1.9451
  887SOL    HW2 2690   0.026   1.286   2.701  1.0257 -0.4673 -0.4251
  888SOL     OW 2691   2.262   3.964   3.009 -0.3011  0.3020 -0.0368
  888SOL    HW1 2692   2.352   3.996   3.018 -0.4276  0.9178 -0.7839
  888SOL    HW2 2693   2.215   4.001   3.084 -0.3010  1.4004 -0.5529
  889SOL     OW 2694   2.414   0.181   1.904 -0.8149 -0.1741 -0.6943
  889SOL    HW1 2695   2.356   0.141   1.839 -2.1004 -1.0476  0.9331
  889SOL    HW2 2696   2.384   0.271   1.911  0.1897  0.3153 -2.2301
  890SOL     OW 2697   2.432   0.801   2.591  0.1712 -0.3178 -0.4729
  890SOL    HW1 2698   2.344   0.766   2.606 -0.4764  0.4759 -2.1899
  890SOL    HW2 2699   2.426   0.892   2.620  0.3984 -0.2329 -0.6950
  891SOL     OW 2700   1.034   3.219   0.869  0.0999  0.3640 -0.7213
  891SOL    HW1 2701   1.023   3.160   0.794 -1.4481 -2.5461  1.6184
  891SOL    HW2 2702   0.949   3.263   0.878  0.4965  1.2192 -1.0228
  892SOL     OW 2703   4.508   2.154   3.264  0.8913  0.0179 -0.5800
  892SOL    HW1 2704   4.467   2.067   3.257  1.0717 -0.0661 -0.5925
  892SOL    HW2 2705   4.450   2.211   3.213  1.0845 -0.2033 -1.0559
  893SOL     OW 2706   0.406   0.962   2.384 -0.0070 -0.1579 -0.6281
  893SOL    HW1 2707   0.381   1.014   2.308  0.5615  0.3030 -0.5162
  893SOL    HW2 2708   0.496   0.934   2.366  0.0891 -0.1479 -0.1945
  894SOL     OW 2709   0.484   3.468   0.117  0.3426  0.1373 -0.0781
  894SOL    HW1 2710   0.446   3.536   0.172  0.1519 -2.2462  2.9859
  894SOL    HW2 2711   0.411   3.408   0.099  0.6480  0.3055 -2.1808
  895SOL     OW 2712   1.483   2.773   1.662  0.2839 -0.0683  0.2973
  895SOL    HW1 2713   1.487   2.854   1.713 -0.3288  0.1625 -0.0123
  895SOL    HW2 2714   1.391   2.746   1.669  0.3579 -0.4188 -0.0981
  896SOL     OW 2715   0.880   1.053   0.999 -0.2829 -0.5364  0.5940
  896SOL    HW1 2716   0.841   0.997   0.932  0.0828 -1.3922  1.0817
  896SOL    HW2 2717   0.812   1.063   1.065 -0.4678 -0.1069  0.3458
  897SOL     OW 2718   1.087   1.039   2.296  0.5985 -0.0751  0.2200
  897SOL    HW1 2719   1.167   1.064   2.343  0.4517  1.1838 -0.1626
  897SOL    HW2 2720   1.021   1.101   2.327 -0.4728 -1.6239  1.1624
  898SOL     OW 2721   1.348   4.309   3.263 -0.1386  0.2275 -0.0057
  898SOL    HW1 2722   1.385   4.240   3.207  1.3070  0.0569  1.1062
  898SOL    HW2 2723   1.347   4.387   3.207  1.0401 -0.0000 -0.3638
  899SOL     OW 2724   0.988   3.966   2.440 -0.3370 -0.5225 -0.0956
  899SOL    HW1 2725   0.962   4.053   2.468 -1.5830 -1.2753  1.2635
  899SOL    HW2 2726   0.976   3.911   2.518 -0.3420 -2.0440 -1.1208
  900SOL     OW 2727   1.198   3.457   2.265  0.8868 -0.0497 -0.2372
  900SOL    HW1 2728   1.126   3.501   2.312 -0.7715  1.4607 -3.7624
  900SOL    HW2 2729   1.273   3.514   2.278 -0.1760  1.7026 -1.2466
  901SOL     OW 2730   2.611   3.902   0.250 -0.1161  0.7789  0.5966
  901SOL    HW1 2731   2.543   3.845   0.284  1.5705 -1.0137  1.1588
  901SOL    HW2 2732   2.623   3.874   0.159  2.0837 -1.3047  1.4173
  902SOL     OW 2733   2.622   4.330   2.528  0.0106 -0.6448  0.7620
  902SOL    HW1 2734   2.613   4.236   2.548 -0.6237 -0.9020 -0.5671
  902SOL    HW2 2735   2.567   4.342   2.451  1.8408  0.3696 -0.4431
  903SOL     OW 2736   4.654   0.891   0.311 -0.5832  0.2968 -0.4546
  903SOL    HW1 2737   4.669   0.859   0.400  0.9666 -1.6552 -1.3609
  903SOL    HW2 2738   4.575   0.845   0.282  0.6412 -1.4715 -1.1244
  904SOL     OW 2739   1.856   3.319   0.213  0.3801 -0.6995 -0.2515
  904SOL    HW1 2740   1.837   3.323   0.120  0.7386 -1.4296 -0.3677
  904SOL    HW2 2741   1.923   3.386   0.228 -1.6521  1.3863  0.0271
  905SOL     OW 2742   3.773   0.882   3.326  0.0769  0.5052 -0.0086
  905SOL    HW1 2743   3.824   0.924   3.258  1.9499 -3.7217 -1.5926
  905SOL    HW2 2744   3.838   0.859   3.393 -0.8192  0.1196  0.7495
  906SOL     OW 2745   3.515   4.263   2.120 -0.0344 -0.1631  0.3093
  906SOL    HW1 2746   3.457   4.189   2.101 -1.1132 -0.2164  3.3527
  906SOL    HW2 2747   3.598   4.222   2.146 -0.0770 -0.2480  0.3132
  907SOL     OW 2748   1.677   2.069   3.208 -0.4201  0.3421  0.4308
  907SOL    HW1 2749   1.631   1.986   3.196  0.0600  0.3550 -1.7389
  907SOL    HW2 2750   1.764   2.044   3.239 -0.0616 -0.0175 -0.8414
  908SOL     OW 2751   2.082   2.858   1.436  0.4326 -0.3212  0.0396
  908SOL    HW1 2752   1.999   2.818   1.411  1.2488 -2.5692  0.7265
  908SOL    HW2 2753   2.060   2.950   1.452 -1.2024  0.0186 -3.2484
  909SOL     OW 2754   3.994   4.204   0.538 -0.2853  0.2514 -0.7445
  909SOL    HW1 2755   4.057   4.151   0.587  0.4012  2.1828  0.5917
  909SOL    HW2 2756   3.909   4.164   0.558  0.0600  0.4648  1.4347
  910SOL     OW 2757   2.874   4.433   3.066 -0.1966  0.8692 -0.7616
  910SOL    HW1 2758   2.962   4.466   3.051  0.5159  0.1508  1.4356
  910SOL    HW2 2759   2.868   4.354   3.013  1.1205  0.0091  0.3202
  911SOL     OW 2760   3.906   2.591   1.567 -0.3816 -0.3740  0.3075
  911SOL    HW1 2761   3.972   2.612   1.501 -0.4318  1.1975  0.7151
  911SOL    HW2 2762   3.916   2.498   1.582  1.2516 -0.3036 -0.1780
  912SOL     OW 2763   2.072   1.843   0.769  0.6613 -0.5542 -0.4545
  912SOL    HW1 2764   2.131   1.798   0.830  1.5598 -2.0114 -2.2813
  912SOL    HW2 2765   2.017   1.898   0.825  1.3748 -1.8597  1.6591
  913SOL     OW 2766   3.493   1.779   3.346 -1.2640  0.3985 -0.2646
  913SOL    HW1 2767   3.431   1.788   3.418 -0.5780 -2.3416  0.7859
  913SOL    HW2 2768   3.450   1.721   3.284 -0.5055 -0.0436 -0.3980
  914SOL     OW 2769   3.776   2.121   1.678 -0.0174  0.2834 -0.4862
  914SOL    HW1 2770   3.730   2.039   1.664 -0.4324  0.3287  0.5492
  914SOL    HW2 2771   3.863   2.095   1.709  0.0564  0.2338 -0.7287
  915SOL     OW 2772   3.000   3.613   0.516  0.4341 -0.7199 -0.1899
  915SOL    HW1 2773   2.989   3.688   0.457  2.4385  0.6664  1.0859
  915SOL    HW2 2774   2.913   3.600   0.554 -0.1739  0.3328 -1.1324
  916SOL     OW 2775   0.035   4.545   3.130 -0.5698  0.7784  0.4691
  916SOL    HW1 2776   0.089   4.474   3.098  0.3484  1.3695  0.6522
  916SOL    HW2 2777  -0.030   4.503   3.186 -2.5218 -0.3393 -2.4047
  917SOL     OW 2778   4.273   4.687   2.657  0.6743  0.4196  0.0305
  917SOL    HW1 2779   4.323   4.754   2.610  0.2796  1.4186  0.9833
  917SOL    HW2 2780   4.266   4.721   2.747 -3.6830  1.5023 -0.5050
  918SOL     OW 2781   2.616   3.006   0.570 -0.6381  0.3668 -0.3792
  918SOL    HW1 2782   2.660   3.087   0.594 -0.6041  0.2391 -0.0102
  918SOL    HW2 2783   2.683   2.955   0.524 -0.4854  0.3023 -0.0899
  919SOL     OW 2784   1.158   2.988   0.477  0.6811  0.0660 -0.4248
  919SOL    HW1 2785   1.137   2.897   0.500 -1.0386  0.7216  0.8747
  919SOL    HW2 2786   1.095   3.040   0.527  0.9905  1.9415 -1.8718
  920SOL     OW 2787   4.634   4.699   1.501 -0.2826  0.5461  0.1151
  920SOL    HW1 2788   4.709   4.748   1.533  0.9531 -0.9624 -0.3335
  920SOL    HW2 2789   4.672   4.632   1.443 -2.1332  1.0478 -1.8064
  921SOL     OW 2790   2.757   2.243   1.567 -0.3596  0.1005  0.0158
  921SOL    HW1 2791   2.787   2.160   1.605  0.5879  0.8710  0.9890
  921SOL    HW2 2792   2.754   2.304   1.641  1.4759  1.6255 -1.0703
  922SOL     OW 2793   0.134   2.317   1.850 -0.2269 -0.0295 -0.1913
  922SOL    HW1 2794   0.039   2.319   1.864 -0.1122  0.8179  0.5832
  922SOL    HW2 2795   0.150   2.388   1.788 -0.1733 -0.6236 -0.8625
  923SOL     OW 2796   3.067   2.435   2.967 -0.1140 -0.6887  0.5418
  923SOL    HW1 2797   3.065   2.340   2.958 -1.9820 -0.5248 -1.2358
  923SOL    HW2 2798   3.000   2.455   3.033  1.1173 -0.6293  1.8367
  924SOL     OW 2799   1.972   0.391   1.470  0.3726 -0.1157  0.0249
  924SOL    HW1 2800   2.060   0.373   1.438 -0.5710 -2.8776 -1.2980
  924SOL    HW2 2801   1.928   0.435   1.397  0.5895  1.2156  0.6643
  925SOL     OW 2802   4.473   0.263   2.020  0.2639  0.0157  0.2343
  925SOL    HW1 2803   4.396   0.301   2.062 -0.5188 -0.1520 -1.0089
  925SOL    HW2 2804   4.485   0.313   1.940 -0.1028 -1.5585 -0.8602
  926SOL     OW 2805   3.810   1.719   0.533  0.3023 -0.1970  0.0516
  926SOL    HW1 2806   3.823   1.650   0.598 -1.9628 -2.4452 -1.6687
  926SOL    HW2 2807   3.715   1.732   0.530  0.1701 -0.9857 -3.4376
  927SOL     OW 2808   4.029   4.116   0.853 -0.3592  0.2968 -0.2353
  927SOL    HW1 2809   3.997   4.193   0.805 -1.3219 -0.6405 -1.1481
  927SOL    HW2 2810   4.067   4.152   0.933  0.9179  1.8890 -1.4767
  928SOL     OW 2811   4.188   4.660   3.068  0.2716 -0.2832 -0.3199
  928SOL    HW1 2812   4.140   4.599   3.012  0.6506 -0.8402 -0.0468
  928SOL    HW2 2813   4.124   4.688   3.134  0.3276 -1.0636  0.0742
  929SOL     OW 2814   2.275   1.784   1.929  0.0386 -0.4630 -0.0353
  929SOL    HW1 2815   2.196   1.812   1.974  0.2244  0.5277 -0.3046
  929SOL    HW2 2816   2.309   1.863   1.887 -1.2147 -1.6102 -3.6073
  930SOL     OW 2817   0.956   0.447   1.301  0.6880  0.5777 -0.4067
  930SOL    HW1 2818   0.878   0.432   1.249  0.3919  0.4092  0.0781
  930SOL    HW2 2819   0.977   0.362   1.339  1.4945  0.4782 -1.0540
  931SOL     OW 2820   3.307   2.928   3.327  0.1712 -0.0647 -0.1107
  931SOL    HW1 2821   3.244   2.980   3.276 -0.1845  0.7537  1.0979
  931SOL    HW2 2822   3.303   2.967   3.415 -1.5342 -3.2972  1.4276
  932SOL     OW 2823   3.085   2.135   3.028  0.7656 -0.1465  0.8066
  932SOL    HW1 2824   3.045   2.132   2.940  0.3476  1.0518  0.9290
  932SOL    HW2 2825   3.044   2.062   3.075  1.3675 -1.1234 -0.1276
  933SOL     OW 2826   2.180   0.669   2.677  0.3524 -0.6849  0.4525
  933SOL    HW1 2827   2.190   0.575   2.692 -0.3270 -1.3149 -2.4451
  933SOL    HW2 2828   2.095   0.678   2.634  0.1136  1.3564  1.2505
  934SOL     OW 2829   2.112   0.529   0.117  0.2349  0.0799 -0.7634
  934SOL    HW1 2830   2.141   0.619   0.104  2.1593 -0.0509  1.7718
  934SOL    HW2 2831   2.165   0.477   0.057  0.7276  0.4585 -0.6648
  935SOL     OW 2832   1.951   1.417   2.374 -0.0054  0.4128  0.4354
  935SOL    HW1 2833   2.033   1.402   2.326 -0.4773 -0.0348 -0.2572
  935SOL    HW2 2834   1.979   1.443   2.462  0.8784 -0.8148  0.5399
  936SOL     OW 2835   2.346   1.820   0.051  0.0054  0.7311  0.5821
  936SOL    HW1 2836   2.307   1.775   0.126 -2.2705  1.2441 -0.1972
  936SOL    HW2 2837   2.437   1.790   0.050 -0.8077 -2.1341  1.4010
  937SOL     OW 2838   0.754   1.976   2.612 -0.5915  0.5780  0.4497
  937SOL    HW1 2839   0.687   1.960   2.679 -0.9299  0.2762  0.0428
  937SOL    HW2 2840   0.762   2.072   2.609 -0.5160  0.5913  0.9746
  938SOL     OW 2841   4.387   1.626   0.275  0.1586  0.2281  0.1199
  938SOL    HW1 2842   4.425   1.652   0.191  0.7167 -1.8267 -0.3423
  938SOL    HW2 2843   4.295   1.653   0.269 -0.0318 -0.5901 -1.5487
  939SOL     OW 2844   4.037   4.374   0.330  1.0547 -0.1779 -0.1072
  939SOL    HW1 2845   4.016   4.321   0.407  0.4338  1.2767  0.7606
  939SOL    HW2 2846   3.958   4.374   0.278  0.4535  1.2534  0.7423
  940SOL     OW 2847   2.226   3.367   3.093  0.0261  0.7186  0.3925
  940SOL    HW1 2848   2.282   3.321   3.030 -1.1406 -0.7900  0.4084
  940SOL    HW2 2849   2.273   3.360   3.176  0.1406  0.0491  0.2757
  941SOL     OW 2850   2.995   0.757   2.108  0.2795 -0.1725  0.3821
  941SOL    HW1 2851   2.983   0.852   2.104 -1.1627 -0.3874 -2.0143
  941SOL    HW2 2852   2.907   0.723   2.125  0.9277 -1.1079  2.1745
  942SOL     OW 2853   2.928   2.436   3.220  0.7867 -0.3126 -0.5218
  942SOL    HW1 2854   2.906   2.417   3.311  1.8503  0.2407 -0.1314
  942SOL    HW2 2855   2.874   2.375   3.169  0.2771 -0.7186  0.4708
  943SOL     OW 2856   3.991   1.331   1.739 -0.4502  0.4509 -0.0969
  943SOL    HW1 2857   4.062   1.347   1.800 -0.1233  1.7480 -0.7895
  943SOL    HW2 2858   4.026   1.354   1.654 -1.7593  1.3250 -0.4273
  944SOL     OW 2859   2.408   3.978   2.355 -0.9112 -0.5659 -0.0850
  944SOL    HW1 2860   2.411   3.883   2.339 -1.5229 -0.4182 -1.1532
  944SOL    HW2 2861   2.499   4.002   2.372 -0.8082 -1.4125  0.6030
  945SOL     OW 2862   3.919   2.984   0.708 -0.0372  0.0361 -0.1426
  945SOL    HW1 2863   4.001   3.013   0.748  0.9870 -1.1496 -1.3076
  945SOL    HW2 2864   3.946   2.944   0.625 -1.9527  1.1772 -1.3948
  946SOL     OW 2865   0.593   3.297   3.112  0.2287 -0.2538  0.1705
  946SOL    HW1 2866   0.587   3.291   3.207  1.3220 -1.4257  0.1819
  946SOL    HW2 2867   0.686   3.287   3.092 -0.0621 -0.7007 -1.0673
  947SOL     OW 2868   4.278   4.256   0.284  0.2208  0.8470  0.4333
  947SOL    HW1 2869   4.336   4.239   0.358 -0.0856 -0.5046  0.3867
  947SOL    HW2 2870   4.203   4.301   0.323 -1.0447 -1.9205  1.4337
  948SOL     OW 2871   1.882   4.229   3.257  0.0941  0.0174 -0.1945
  948SOL    HW1 2872   1.876   4.153   3.199  0.4605  0.7062 -1.1533
  948SOL    HW2 2873   1.868   4.193   3.345  2.4359 -1.5525 -0.3665
  949SOL     OW 2874   0.583   2.807   2.323 -0.2693 -0.3488  0.2299
  949SOL    HW1 2875   0.549   2.834   2.409 -0.1803  0.5422 -0.0070
  949SOL    HW2 2876   0.545   2.870   2.262  2.2553  1.0819  0.0245
  950SOL     OW 2877   3.083   0.237   1.781 -0.5589 -0.5205 -0.4812
  950SOL    HW1 2878   3.019   0.295   1.821 -0.2674 -0.3017 -0.3305
  950SOL    HW2 2879   3.033   0.158   1.757 -1.0115 -0.1014 -0.9402
  951SOL     OW 2880   2.904   2.946   0.528  0.0751 -0.2464  0.1174
  951SOL    HW1 2881   2.893   3.041   0.538 -1.8695 -0.2299 -1.6754
  951SOL    HW2 2882   2.902   2.913   0.618  0.2649  1.3479  0.7503
  952SOL     OW 2883   2.842   1.398   1.007 -0.5688  0.2147 -0.4548
  952SOL    HW1 2884   2.892   1.465   0.960 -0.8877  0.1869 -0.8446
  952SOL    HW2 2885   2.893   1.318   0.997  0.2411  0.5584  0.7208
  953SOL     OW 2886   3.549   4.420   3.231  0.1449  0.4561  0.2778
  953SOL    HW1 2887   3.554   4.401   3.325 -0.4724 -2.1774 -0.1593
  953SOL    HW2 2888   3.460   4.394   3.206  0.8358 -0.4559 -1.3366
  954SOL     OW 2889   2.648   2.134   2.489  0.4233 -0.2464  0.1216
  954SOL    HW1 2890   2.600   2.164   2.411 -0.8797 -1.6014  0.3599
  954SOL    HW2 2891   2.589   2.153   2.562  1.5836  0.8950  0.7968
  955SOL     OW 2892   1.032   1.469   0.150 -0.1522 -0.2452 -0.0096
  955SOL    HW1 2893   0.956   1.421   0.118 -0.0514 -0.7960  0.5563
  955SOL    HW2 2894   1.019   1.558   0.118 -1.4378 -0.1424  0.7585
  956SOL     OW 2895   2.388   0.354   1.448  0.4079 -1.5711 -0.4891
  956SOL    HW1 2896   2.331   0.282   1.473 -0.6073 -0.6787 -0.1537
  956SOL    HW2 2897   2.356   0.381   1.362  0.3599 -1.1222 -0.3360
  957SOL     OW 2898   4.203   3.363   0.902 -0.8178  0.0472 -0.4074
  957SOL    HW1 2899   4.298   3.376   0.898 -0.8689  0.1277 -3.3108
  957SOL    HW2 2900   4.167   3.451   0.899 -1.0187 -0.0074  0.2144
  958SOL     OW 2901   3.114   1.861   1.427 -0.6864  0.0015  0.0028
  958SOL    HW1 2902   3.125   1.801   1.501 -1.4142  0.6086  0.6113
  958SOL    HW2 2903   3.039   1.915   1.450  0.3174  1.5859 -0.2252
  959SOL     OW 2904   0.072   3.369   3.266 -0.2037  0.3292  0.3041
  959SOL    HW1 2905   0.137   3.360   3.197  2.5886 -2.2642  2.9151
  959SOL    HW2 2906  -0.005   3.322   3.234  0.3186  0.7657 -1.6865
  960SOL     OW 2907   3.561   1.062   2.882  0.2248  0.0329  0.2342
  960SOL    HW1 2908   3.607   0.978   2.890  1.0580  0.4023 -0.5825
  960SOL    HW2 2909   3.470   1.037   2.867  0.5275 -0.7308 -0.3808
  961SOL     OW 2910   3.198   4.615   2.009  0.0325 -0.2118  0.0656
  961SOL    HW1 2911   3.246   4.542   2.046  1.1700  0.7338  0.5253
  961SOL    HW2 2912   3.185   4.675   2.082  0.8821  0.9475 -0.6971
  962SOL     OW 2913   0.631   0.367   3.316 -0.9033 -0.2491  0.2312
  962SOL    HW1 2914   0.589   0.422   3.250 -1.5992 -1.8488 -0.7228
  962SOL    HW2 2915   0.662   0.291   3.267  0.1151 -0.6865  1.4869
  963SOL     OW 2916   0.222   1.700   1.504 -0.4001  0.2537 -0.1579
  963SOL    HW1 2917   0.297   1.758   1.488 -1.2728  0.8895 -2.3363
  963SOL    HW2 2918   0.206   1.658   1.419 -1.2567 -1.4355  0.7836
  964SOL     OW 2919   1.080   0.401   0.883  0.3268  0.4812 -0.0506
  964SOL    HW1 2920   1.106   0.449   0.961  0.7153  0.4405 -0.1484
  964SOL    HW2 2921   1.150   0.336   0.871 -0.5165 -0.5371  0.4404
  965SOL     OW 2922   2.060   3.680   1.936  0.1358  0.3045 -0.2999
  965SOL    HW1 2923   1.986   3.627   1.908  0.6182  0.1463 -1.3336
  965SOL    HW2 2924   2.096   3.634   2.012 -0.2165 -0.1489 -0.4096
  966SOL     OW 2925   1.096   0.175   1.964  0.0035  0.3194  0.3083
  966SOL    HW1 2926   1.085   0.143   2.053 -0.0550 -0.2740  0.0913
  966SOL    HW2 2927   1.185   0.211   1.962 -0.5780  1.8791  1.0676
  967SOL     OW 2928   2.932   1.132   1.867 -0.6962  0.4944  0.3000
  967SOL    HW1 2929   2.938   1.050   1.818 -0.8187  1.3072 -1.1135
  967SOL    HW2 2930   2.850   1.172   1.837 -0.3102  1.4492  0.4790
  968SOL     OW 2931   2.750   3.280   2.457  0.0425  0.7854 -0.1283
  968SOL    HW1 2932   2.739   3.272   2.552 -1.1085  1.3961 -0.1976
  968SOL    HW2 2933   2.843   3.262   2.443 -0.2836 -2.3161  0.7736
  969SOL     OW 2934   2.331   4.408   3.108 -0.0416 -0.2598 -0.7012
  969SOL    HW1 2935   2.254   4.423   3.053 -1.6208 -0.9407  1.2055
  969SOL    HW2 2936   2.390   4.480   3.086 -1.5104  0.6850 -1.7420
  970SOL     OW 2937   0.819   0.856   3.188 -0.1287 -0.4498  0.0924
  970SOL    HW1 2938   0.763   0.780   3.205  0.2090 -0.4670  1.2500
  970SOL    HW2 2939   0.905   0.831   3.223  0.4902 -0.2475 -1.2333
  971SOL     OW 2940   3.040   4.325   2.125  0.0446  0.0124 -0.0120
  971SOL    HW1 2941   3.062   4.284   2.209 -0.9117  0.4635  0.4701
  971SOL    HW2 2942   3.104   4.396   2.117  0.5175 -0.4009  0.0458
  972SOL     OW 2943   2.782   2.010   1.718 -0.1521 -0.0575 -0.2911
  972SOL    HW1 2944   2.810   1.973   1.635 -0.7498 -0.7568 -0.1894
  972SOL    HW2 2945   2.811   1.947   1.784  0.2560  0.4566  0.0347
  973SOL     OW 2946   2.177   3.841   1.085  0.0172 -0.0042 -0.0264
  973SOL    HW1 2947   2.185   3.851   0.990  3.2164 -1.7507 -0.0685
  973SOL    HW2 2948   2.109   3.774   1.095 -0.3331  0.1716 -1.0647
  974SOL     OW 2949   2.008   0.012   0.221  0.3671 -0.4612  0.6194
  974SOL    HW1 2950   1.969   0.031   0.136 -2.2049  0.6801  1.9295
  974SOL    HW2 2951   2.046  -0.075   0.212  0.3060 -0.3019 -1.7032
  975SOL     OW 2952   0.587   1.855   3.091  0.2783  0.1019 -0.3250
  975SOL    HW1 2953   0.626   1.906   3.162  0.3601 -0.9123  0.3871
  975SOL    HW2 2954   0.648   1.782   3.078 -1.1970 -1.3723  0.6289
  976SOL     OW 2955   4.461   3.917   2.669 -0.3684 -1.0880  0.0661
  976SOL    HW1 2956   4.385   3.859   2.673 -0.1896 -1.3533 -0.3547
  976SOL    HW2 2957   4.474   3.933   2.576 -0.0026 -0.9144  0.1455
  977SOL     OW 2958   0.043   1.308   3.050  0.0002  0.0350 -0.1649
  977SOL    HW1 2959   0.077   1.279   2.965  1.8708 -0.7840  0.8043
  977SOL    HW2 2960   0.121   1.320   3.104 -1.0824  1.6397  1.1321
  978SOL     OW 2961   4.128   2.349   0.955 -0.0640 -0.2854  0.3971
  978SOL    HW1 2962   4.089   2.394   1.030  0.1691 -0.8467  0.8610
  978SOL    HW2 2963   4.054   2.332   0.897 -0.5852 -1.6230  1.4157
  979SOL     OW 2964   1.752   2.480   1.705  0.2291 -0.9093 -0.1907
  979SOL    HW1 2965   1.795   2.494   1.621 -1.1486  1.3854 -0.5907
  979SOL    HW2 2966   1.659   2.470   1.685 -0.5238  2.2098  1.0943
  980SOL     OW 2967   4.069   1.077   2.246  0.1841 -0.3345  1.1247
  980SOL    HW1 2968   4.162   1.101   2.245  0.0117  0.4721 -1.6017
  980SOL    HW2 2969   4.025   1.158   2.273  0.1410  0.0228  0.0222
  981SOL     OW 2970   3.727   4.043   1.541 -0.0339 -0.1061  0.1949
  981SOL    HW1 2971   3.658   3.985   1.572  1.2825 -2.0368 -0.3220
  981SOL    HW2 2972   3.740   4.018   1.450 -0.4858  2.1268 -0.5509
  982SOL     OW 2973   1.467   3.992   0.365 -0.3466  0.3727 -0.3459
  982SOL    HW1 2974   1.466   3.900   0.340 -0.5227 -0.3600  2.0689
  982SOL    HW2 2975   1.396   4.032   0.315 -0.3739 -0.8209 -1.3050
  983SOL     OW 2976   0.700   2.726   1.885 -0.8350  0.5505 -0.2645
  983SOL    HW1 2977   0.775   2.726   1.945 -0.4625  1.7919 -0.6823
  983SOL    HW2 2978   0.629   2.686   1.935  0.1566 -0.8857  0.0611
  984SOL     OW 2979   3.094   1.655   1.639 -0.0828 -0.2096 -0.0601
  984SOL    HW1 2980   3.091   1.574   1.588 -0.0330 -0.9611  1.0945
  984SOL    HW2 2981   3.006   1.666   1.673 -0.3969  0.8746 -1.1595
  985SOL     OW 2982   2.397   3.117   0.447  0.3131 -0.4674 -0.6370
  985SOL    HW1 2983   2.484   3.084   0.468  0.0076 -0.3640  0.9491
  985SOL    HW2 2984   2.349   3.039   0.416  1.0390 -0.4520 -1.8720
  986SOL     OW 2985   1.736   2.268   2.387 -0.1940 -0.4121  0.4715
  986SOL    HW1 2986   1.749   2.324   2.464 -0.5153 -0.2489  0.4074
  986SOL    HW2 2987   1.751   2.327   2.312  0.9291 -0.7560  0.4014
  987SOL     OW 2988   0.768   1.281   3.027 -0.3474  0.2677  0.0361
  987SOL    HW1 2989   0.689   1.245   3.067  1.0125 -1.8376  1.0211
  987SOL    HW2 2990   0.807   1.335   3.096  1.0183 -1.8505  1.0379
  988SOL     OW 2991   2.800   4.524   0.096  0.0803 -0.1336 -0.0956
  988SOL    HW1 2992   2.779   4.542   0.005  0.2471  2.0086  0.2392
  988SOL    HW2 2993   2.716   4.532   0.142  0.0612 -0.8424  0.0030
  989SOL     OW 2994   3.797   3.075   3.177 -0.4258 -0.3193  0.1253
  989SOL    HW1 2995   3.711   3.043   3.152 -0.3137 -0.8092  0.3506
  989SOL    HW2 2996   3.805   3.054   3.270  0.1610 -0.8100 -0.0252
  990SOL     OW 2997   0.394   1.656   0.232  0.9097 -0.8093  0.0321
  990SOL    HW1 2998   0.387   1.589   0.164 -2.4172  2.1362 -2.9983
  990SOL    HW2 2999   0.444   1.726   0.190 -1.7980  1.3601  0.1771
  991SOL     OW 3000   0.774   3.731   1.211 -0.0055  0.1734  0.0808
  991SOL    HW1 3001   0.844   3.788   1.180 -1.1848  1.1709 -0.8715
  991SOL    HW2 3002   0.721   3.786   1.268 -0.7601 -0.1534 -0.2850
  992SOL     OW 3003   2.922   3.747   0.076  0.3029 -0.4919 -0.3975
  992SOL    HW1 3004   2.995   3.781   0.023  0.1136 -0.4447 -0.6303
  992SOL    HW2 3005   2.846   3.797   0.045  0.3177  0.0700  0.4343
  993SOL     OW 3006   2.146   4.464   2.905 -0.3037  0.2133  0.3254
  993SOL    HW1 3007   2.062   4.510   2.905 -0.6431 -0.3627 -1.2051
  993SOL    HW2 3008   2.167   4.453   2.812  0.9245 -0.6279  0.6902
  994SOL     OW 3009   3.666   2.625   0.244  0.8103  0.0785  0.1181
  994SOL    HW1 3010   3.693   2.699   0.298 -0.6174  1.8940 -1.4832
  994SOL    HW2 3011   3.747   2.578   0.224  1.4212 -0.6112  3.5689
  995SOL     OW 3012   2.311   2.251   0.380 -0.2096  0.4233  0.8066
  995SOL    HW1 3013   2.376   2.181   0.381 -1.8702 -1.3592 -2.1785
  995SOL    HW2 3014   2.357   2.327   0.344  1.1410  0.4326  2.4143
  996SOL     OW 3015   2.781   4.171   1.758 -0.0491 -0.0307 -0.0422
  996SOL    HW1 3016   2.791   4.247   1.815 -0.1956  0.8836 -1.1931
  996SOL    HW2 3017   2.722   4.201   1.689  0.3295 -1.0189 -0.8161
  997SOL     OW 3018   0.122   0.316   0.679 -0.1127  0.9321 -0.3589
  997SOL    HW1 3019   0.161   0.398   0.708  0.1140  0.8748 -0.4984
  997SOL    HW2 3020   0.197   0.261   0.656 -0.1795  0.1639  1.1444
  998SOL     OW 3021   3.896   4.453   1.320 -0.2968  0.2642  0.3889
  998SOL    HW1 3022   3.890   4.547   1.302  1.5455  0.1973 -0.8753
  998SOL    HW2 3023   3.986   4.440   1.348  0.0142 -1.3448 -1.1591
  999SOL     OW 3024   1.486   2.114   0.915 -0.3356  0.1660  0.2613
  999SOL    HW1 3025   1.434   2.094   0.993  0.6717  1.6586  1.3753
  999SOL    HW2 3026   1.512   2.206   0.926 -1.1387  0.8291 -2.4274
 1000SOL     OW 3027   0.078   3.236   1.756  0.3534 -0.1504 -0.2081
 1000SOL    HW1 3028   0.044   3.149   1.736 -0.8844 -0.4053  2.4662
 1000SOL    HW2 3029   0.011   3.296   1.724  1.1239 -0.1421 -1.8945
 1001SOL     OW 3030   1.345   1.003   3.273 -0.0593 -0.0773 -0.3894
 1001SOL    HW1 3031   1.374   1.072   3.332 -1.2397  0.2740 -0.1927
 1001SOL    HW2 3032   1.273   0.960   3.320  1.5602 -2.3912  0.1259
 1002SOL     OW 3033   0.660   3.396   2.494  0.2635 -0.1127  0.0845
 1002SOL    HW1 3034   0.652   3.351   2.409 -1.6127 -1.9088  1.1024
 1002SOL    HW2 3035   0.611   3.477   2.482  1.4476  0.4827 -1.0126
 1003SOL     OW 3036   4.153   3.353   1.171 -0.0401  0.4349 -0.1584
 1003SOL    HW1 3037   4.097   3.277   1.165 -0.7348  0.8466  0.8717
 1003SOL    HW2 3038   4.191   3.362   1.084 -1.8269  0.3423 -0.9830
 1004SOL     OW 3039   0.657   3.561   0.476 -0.0150 -0.4734  0.1944
 1004SOL    HW1 3040   0.728   3.570   0.540 -1.7134 -0.7297  2.2051
 1004SOL    HW2 3041   0.627   3.650   0.460  0.0461 -0.4578  0.1648
 1005SOL     OW 3042   3.985   4.485   0.657 -0.3769  0.1616  0.5055
 1005SOL    HW1 3043   3.919   4.431   0.613 -1.4972  1.4994  0.4823
 1005SOL    HW2 3044   3.935   4.542   0.715  0.8824  0.2740  1.5255
 1006SOL     OW 3045   1.108   2.114   2.158  0.1616 -0.2861 -0.4868
 1006SOL    HW1 3046   1.089   2.027   2.123 -1.4016  0.6142 -1.9951
 1006SOL    HW2 3047   1.179   2.099   2.221 -1.1530 -2.8790  0.5140
 1007SOL     OW 3048   0.962   3.189   1.966 -0.1618 -0.1746  0.3014
 1007SOL    HW1 3049   1.046   3.226   1.993 -0.7998  0.9938  0.7834
 1007SOL    HW2 3050   0.953   3.109   2.018  1.6947 -1.6412 -1.4703
 1008SOL     OW 3051   0.183   3.729   1.867  0.0780 -0.0904 -0.0515
 1008SOL    HW1 3052   0.222   3.708   1.782  1.9668  2.8921 -0.0717
 1008SOL    HW2 3053   0.157   3.821   1.859 -1.5054 -0.3059  1.9903
 1009SOL     OW 3054   2.798   1.726   2.703 -0.1596 -0.0853  0.0354
 1009SOL    HW1 3055   2.797   1.817   2.673 -0.7299  0.1887  0.8689
 1009SOL    HW2 3056   2.871   1.687   2.655  0.4623  0.9555  0.0873
 1010SOL     OW 3057   2.562   3.845   0.676 -0.0551  0.2284 -0.0030
 1010SOL    HW1 3058   2.595   3.766   0.718  0.0022  0.3248  0.1344
 1010SOL    HW2 3059   2.519   3.893   0.746 -2.0676 -0.7217 -0.5100
 1011SOL     OW 3060   2.337   0.437   2.768  0.6428  0.4736 -0.3206
 1011SOL    HW1 3061   2.332   0.449   2.863  0.2016  4.1371 -0.6608
 1011SOL    HW2 3062   2.261   0.383   2.747  1.2402 -1.1681  1.4371
 1012SOL     OW 3063   3.308   0.598   0.122  0.3828  0.7174  0.2978
 1012SOL    HW1 3064   3.295   0.621   0.214 -1.3482 -2.4671  0.9955
 1012SOL    HW2 3065   3.240   0.645   0.075  1.8919  3.1682  0.3667
 1013SOL     OW 3066   2.835   2.844   2.263  0.1847  0.0621 -0.2801
 1013SOL    HW1 3067   2.822   2.928   2.220 -1.7326 -0.2960 -0.4925
 1013SOL    HW2 3068   2.791   2.781   2.206  1.6280 -1.1116 -0.1449
 1014SOL     OW 3069   1.847   4.367   2.137 -0.3165  0.2264 -0.6312
 1014SOL    HW1 3070   1.762   4.340   2.173 -0.2555 -2.1906 -2.1175
 1014SOL    HW2 3071   1.903   4.377   2.214 -1.3456 -0.3312  0.2256
 1015SOL     OW 3072   0.312   2.432   1.253  0.1163  0.2461 -0.1539
 1015SOL    HW1 3073   0.265   2.365   1.204 -1.7874  0.9914  0.5415
 1015SOL    HW2 3074   0.360   2.481   1.187 -2.0732  0.9897 -1.3036
 1016SOL     OW 3075   3.511   2.573   3.051  0.7204  0.3293  0.0214
 1016SOL    HW1 3076   3.424   2.589   3.089  0.5696 -3.1800  1.5035
 1016SOL    HW2 3077   3.492   2.542   2.962  0.5699  1.1388 -0.2309
 1017SOL     OW 3078   2.719   4.097   0.663 -0.0213  0.1427  0.1561
 1017SOL    HW1 3079   2.643   4.043   0.688  0.3048 -1.3550 -1.8349
 1017SOL    HW2 3080   2.680   4.178   0.628 -0.5265  1.1494  2.8330
 1018SOL     OW 3081   0.471   1.351   1.077 -0.2172 -0.1958  0.1925
 1018SOL    HW1 3082   0.465   1.447   1.081 -2.0566 -0.2846  0.4019
 1018SOL    HW2 3083   0.438   1.329   0.990  2.1602 -0.5611 -0.6708
 1019SOL     OW 3084   0.537   0.807   0.313 -0.0603 -0.3222 -0.1873
 1019SOL    HW1 3085   0.501   0.851   0.236  0.0182 -1.8855 -1.1620
 1019SOL    HW2 3086   0.573   0.878   0.366 -0.2472  0.8203 -1.5178
 1020SOL     OW 3087   2.996   3.730   0.824  0.4029 -0.6729 -0.6993
 1020SOL    HW1 3088   2.905   3.747   0.800 -0.3813  1.2454  2.9298
 1020SOL    HW2 3089   3.047   3.759   0.749 -1.8720  0.5143 -1.8812
 1021SOL     OW 3090   2.904   1.102   2.409  0.1761  0.3697 -0.1730
 1021SOL    HW1 3091   2.886   1.099   2.315  0.7893  0.1889 -0.2929
 1021SOL    HW2 3092   2.828   1.145   2.447 -1.0533 -1.4237 -0.4955
 1022SOL     OW 3093   4.427   4.219   0.789  0.4173  0.5872 -0.1912
 1022SOL    HW1 3094   4.484   4.232   0.865  2.5469 -1.3770 -1.3522
 1022SOL    HW2 3095   4.371   4.297   0.788  1.3033  1.3844  2.5038
 1023SOL     OW 3096   4.593   3.975   0.424  0.1913  0.3046 -0.1646
 1023SOL    HW1 3097   4.671   3.937   0.465 -1.0308 -1.1549  0.9420
 1023SOL    HW2 3098   4.521   3.920   0.455 -1.4286  2.2771 -0.2413
 1024SOL     OW 3099   0.710   0.187   0.409 -0.1849 -0.1502  0.0600
 1024SOL    HW1 3100   0.690   0.263   0.355 -0.5559 -0.8310 -0.7884
 1024SOL    HW2 3101   0.698   0.217   0.499 -2.0879  0.3331 -0.3038
 1025SOL     OW 3102   0.062   1.840   1.707  0.0540 -0.1567 -0.1564
 1025SOL    HW1 3103   0.146   1.879   1.728 -0.1429 -0.4641  1.3330
 1025SOL    HW2 3104   0.083   1.769   1.646  1.0968 -1.2242  1.3782
 1026SOL     OW 3105   0.197   4.348   2.204  0.5873  0.0532  0.2681
 1026SOL    HW1 3106   0.248   4.422   2.172 -0.3167  0.7677  0.4111
 1026SOL    HW2 3107   0.151   4.382   2.281 -0.6310 -0.3469 -0.2513
 1027SOL     OW 3108   0.954   2.822   1.175 -0.7714 -0.2388 -0.4462
 1027SOL    HW1 3109   0.989   2.816   1.264  0.3650 -1.0303 -0.9224
 1027SOL    HW2 3110   1.016   2.879   1.129 -0.9647 -0.3971 -0.9041
 1028SOL     OW 3111   3.487   1.062   2.462 -0.3286  0.1792  0.3214
 1028SOL    HW1 3112   3.501   0.985   2.407 -0.3942  0.5009 -0.1465
 1028SOL    HW2 3113   3.547   1.050   2.536 -0.4625 -0.4044  0.3402
 1029SOL     OW 3114   2.035   2.238   0.651 -0.2454  0.0450  0.0371
 1029SOL    HW1 3115   1.953   2.227   0.698 -0.5177 -3.3028 -0.9901
 1029SOL    HW2 3116   2.021   2.315   0.595 -2.6541 -0.3792 -0.0329
 1030SOL     OW 3117   2.970   1.942   3.174  0.4396  0.5551  0.2517
 1030SOL    HW1 3118   3.042   1.916   3.233  0.3878  0.7394  0.3984
 1030SOL    HW2 3119   2.896   1.889   3.203  0.8928 -0.7231 -0.8568
 1031SOL     OW 3120   4.210   4.000   0.166 -0.1551 -0.5036 -0.3356
 1031SOL    HW1 3121   4.271   4.069   0.193  0.6601 -0.7513 -1.4804
 1031SOL    HW2 3122   4.123   4.037   0.184  0.3016  0.2466  0.4108
 1032SOL     OW 3123   1.994   4.627   1.693  0.1888  0.1730  0.4349
 1032SOL    HW1 3124   2.010   4.557   1.630 -1.7697  0.2820 -0.2849
 1032SOL    HW2 3125   1.934   4.589   1.757 -0.7833  1.1073  0.1150
 1033SOL     OW 3126   4.694   3.019   1.655 -0.5326  0.7987  0.4251
 1033SOL    HW1 3127   4.719   2.926   1.648 -0.2597  0.8540  0.6267
 1033SOL    HW2 3128   4.616   3.027   1.601 -1.0567  0.2630  1.0815
 1034SOL     OW 3129   1.769   3.635   2.390  0.0032 -0.0607 -0.0564
 1034SOL    HW1 3130   1.788   3.614   2.481  0.7012  1.1613  0.1040
 1034SOL    HW2 3131   1.678   3.665   2.391  0.2954  0.8507  0.4202
 1035SOL     OW 3132   4.386   1.611   1.640  0.1219 -0.1620  0.0486
 1035SOL    HW1 3133   4.319   1.675   1.664 -0.9583 -0.9141 -0.8650
 1035SOL    HW2 3134   4.399   1.559   1.719  2.3780  2.2700  1.4327
 1036SOL     OW 3135   3.489   1.586   1.978 -0.3744  0.2274 -0.2510
 1036SOL    HW1 3136   3.424   1.602   1.910  0.3917 -1.8098 -1.5626
 1036SOL    HW2 3137   3.570   1.568   1.931  0.1482 -1.4372  1.1587
 1037SOL     OW 3138   4.185   1.683   0.661  0.0886 -0.6117 -0.2560
 1037SOL    HW1 3139   4.245   1.705   0.590  1.2021 -2.5614  0.0193
 1037SOL    HW2 3140   4.154   1.768   0.693  0.9073  0.3632 -1.9040
 1038SOL     OW 3141   0.319   1.347   2.394  0.3733 -0.3011 -0.4193
 1038SOL    HW1 3142   0.364   1.283   2.339  0.2323 -1.8866  1.1951
 1038SOL    HW2 3143   0.226   1.335   2.374  0.4282  0.3937 -1.1155
 1039SOL     OW 3144   3.524   0.443   2.128  0.1148 -0.8027  0.0824
 1039SOL    HW1 3145   3.620   0.445   2.131  0.1853  1.7083 -1.0033
 1039SOL    HW2 3146   3.504   0.434   2.035 -0.5750  1.9541 -0.1278
 1040SOL     OW 3147   2.419   3.391   2.292 -0.0576 -0.1566  0.1825
 1040SOL    HW1 3148   2.437   3.378   2.386  0.6960  0.0063  0.0663
 1040SOL    HW2 3149   2.503   3.416   2.255 -0.8645  2.3393 -0.0940
 1041SOL     OW 3150   1.439   4.331   2.888  0.2051  0.0566  0.2883
 1041SOL    HW1 3151   1.391   4.379   2.956 -1.1592 -1.6367  0.6116
 1041SOL    HW2 3152   1.372   4.277   2.845  1.3162 -0.0960 -1.3579
 1042SOL     OW 3153   3.719   3.606   0.792 -0.1654  0.2871  0.3412
 1042SOL    HW1 3154   3.627   3.605   0.818 -0.1028 -1.0816  0.6211
 1042SOL    HW2 3155   3.767   3.592   0.873  0.1160 -2.1281 -0.1677
 1043SOL     OW 3156   0.927   0.609   1.879  0.1761  0.2036  0.1873
 1043SOL    HW1 3157   0.869   0.540   1.846 -1.5602  1.9698 -0.6442
 1043SOL    HW2 3158   0.913   0.609   1.973  0.2217 -0.6028  0.1974
 1044SOL     OW 3159   4.060   3.947   2.860 -0.0101  0.1078  0.0003
 1044SOL    HW1 3160   4.002   3.993   2.799 -0.7775  0.0057  0.6408
 1044SOL    HW2 3161   4.082   4.013   2.926  1.1600  0.3406 -0.5901
 1045SOL     OW 3162   1.072   4.481   2.708  0.2861 -0.2975  0.3246
 1045SOL    HW1 3163   1.011   4.527   2.650  1.2903 -0.4850 -0.9463
 1045SOL    HW2 3164   1.063   4.524   2.793 -4.7956 -3.0086  1.5947
 1046SOL     OW 3165   4.087   4.457   2.915 -0.2803  0.0045  0.3569
 1046SOL    HW1 3166   4.067   4.395   2.984  1.9228 -1.4407 -0.1986
 1046SOL    HW2 3167   4.057   4.414   2.835  0.1919  0.1607  0.0906
 1047SOL     OW 3168   3.195   3.960   0.847  0.1220 -0.5754 -0.0566
 1047SOL    HW1 3169   3.145   4.041   0.842  0.8311 -0.1940 -2.0080
 1047SOL    HW2 3170   3.260   3.976   0.916  0.7843  0.8691 -0.9599
 1048SOL     OW 3171   2.220   3.608   2.407  0.0610  0.3890  0.3819
 1048SOL    HW1 3172   2.244   3.530   2.459 -1.7850 -0.6913 -0.2862
 1048SOL    HW2 3173   2.130   3.627   2.434 -0.3414  0.8166 -1.2072
 1049SOL     OW 3174   1.821   0.040   0.854  0.0589 -0.3448  0.4531
 1049SOL    HW1 3175   1.770  -0.040   0.842  0.6134 -0.3508 -2.4581
 1049SOL    HW2 3176   1.908   0.019   0.821  0.4352  1.2136  0.3707
 1050SOL     OW 3177   2.301   2.773   1.584 -0.0763 -0.1882  0.5691
 1050SOL    HW1 3178   2.265   2.690   1.615  0.1232  0.2023  1.8865
 1050SOL    HW2 3179   2.226   2.817   1.543  0.1533 -1.6444 -1.5934
 1051SOL     OW 3180   3.053   0.240   0.096  0.1831 -0.0736  0.1605
 1051SOL    HW1 3181   3.098   0.161   0.128 -0.3182 -0.1165  0.7694
 1051SOL    HW2 3182   3.080   0.309   0.156  2.0605  0.6538 -1.4117
 1052SOL     OW 3183   4.461   3.796   1.280  0.2288  0.3190  0.2985
 1052SOL    HW1 3184   4.410   3.822   1.357  1.6778  0.1806  1.3578
 1052SOL    HW2 3185   4.550   3.781   1.314  0.4776 -1.6724 -1.0382
 1053SOL     OW 3186   4.159   1.066   0.841 -0.1950 -0.1859  0.1947
 1053SOL    HW1 3187   4.213   1.128   0.889  1.3103  0.1418 -1.7884
 1053SOL    HW2 3188   4.094   1.121   0.796  0.0700 -0.1958 -0.2106
 1054SOL     OW 3189   1.663   1.714   1.959  0.0357 -0.4321 -0.3297
 1054SOL    HW1 3190   1.702   1.671   2.035 -2.2570 -4.4234 -1.1578
 1054SOL    HW2 3191   1.737   1.731   1.901  1.3953 -0.5992  1.2780
 1055SOL     OW 3192   2.014   3.167   1.091  0.2610  0.5050 -0.6396
 1055SOL    HW1 3193   1.939   3.211   1.052 -0.6030 -0.8831 -0.6261
 1055SOL    HW2 3194   1.980   3.082   1.119  1.9323 -0.3359 -1.0137
 1056SOL     OW 3195   2.243   3.586   2.119 -0.4607 -0.0726 -0.1976
 1056SOL    HW1 3196   2.254   3.544   2.204 -0.1553 -1.0066 -0.6863
 1056SOL    HW2 3197   2.315   3.650   2.115 -0.2220 -0.3198  0.0728
 1057SOL     OW 3198   0.546   3.920   2.110 -0.4757  0.2050 -0.3303
 1057SOL    HW1 3199   0.456   3.946   2.089 -0.9161 -0.2838  0.8973
 1057SOL    HW2 3200   0.538   3.831   2.142  0.2666  0.6133  1.0438
 1058SOL     OW 3201   2.594   0.832   0.602 -0.0998  0.0923  0.1036
 1058SOL    HW1 3202   2.509   0.809   0.566 -0.8628 -0.5157  2.1161
 1058SOL    HW2 3203   2.630   0.897   0.541 -2.1571  0.6389 -0.6110
 1059SOL     OW 3204   2.879   0.899   0.099 -0.0648  0.6800  0.1316
 1059SOL    HW1 3205   2.837   0.817   0.075  0.6558  0.7868 -1.6743
 1059SOL    HW2 3206   2.807   0.963   0.102 -0.3972  0.3320 -0.2538
 1060SOL     OW 3207   4.657   4.651   0.529  0.1142  0.1824 -0.3185
 1060SOL    HW1 3208   4.577   4.703   0.525  0.0365  0.0203 -1.1259
 1060SOL    HW2 3209   4.636   4.570   0.482  0.4394 -0.3036  0.3554
 1061SOL     OW 3210   2.070   3.576   1.502 -0.0703 -0.1595  0.2895
 1061SOL    HW1 3211   2.069   3.604   1.594  1.7691 -0.3920  0.4071
 1061SOL    HW2 3212   1.979   3.585   1.474 -0.9105 -1.1909  2.4537
 1062SOL     OW 3213   2.512   2.426   0.243  0.1902 -0.0506 -0.3697
 1062SOL    HW1 3214   2.507   2.517   0.213 -2.1660 -0.2455 -0.7606
 1062SOL    HW2 3215   2.511   2.374   0.163  1.3576 -0.4605 -0.1418
 1063SOL     OW 3216   2.872   2.631   1.923 -0.7055 -0.4267  0.3829
 1063SOL    HW1 3217   2.963   2.618   1.899 -1.7010 -2.9180 -2.6706
 1063SOL    HW2 3218   2.853   2.722   1.900  1.3142  0.6811  2.6685
 1064SOL     OW 3219   0.759   1.691   1.206  0.9875 -0.3210  0.4753
 1064SOL    HW1 3220   0.766   1.599   1.228  0.6784 -0.0749  1.6404
 1064SOL    HW2 3221   0.667   1.713   1.222  1.0269  0.1642  0.0707
 1065SOL     OW 3222   2.909   3.484   0.893 -0.0753  0.5388 -0.6597
 1065SOL    HW1 3223   2.944   3.571   0.874 -0.6981  1.0926  0.6248
 1065SOL    HW2 3224   2.832   3.500   0.948 -0.3411 -0.8094 -0.6022
 1066SOL     OW 3225   3.596   4.505   2.016 -0.6958 -0.0908  0.2985
 1066SOL    HW1 3226   3.582   4.430   2.073 -0.6449 -0.0532  0.3600
 1066SOL    HW2 3227   3.633   4.469   1.936 -2.8633 -0.4605 -0.6217
 1067SOL     OW 3228   0.762   1.826   0.955  0.0497 -0.0813 -0.2365
 1067SOL    HW1 3229   0.750   1.774   1.034  1.5299  1.4535  1.0971
 1067SOL    HW2 3230   0.750   1.917   0.985  2.0599  0.6370 -1.4278
 1068SOL     OW 3231   3.152   2.567   1.901 -0.2370 -0.0279  0.5960
 1068SOL    HW1 3232   3.182   2.644   1.949  1.7653 -1.1295  1.2002
 1068SOL    HW2 3233   3.139   2.500   1.969 -0.9945 -0.5339 -0.0273
 1069SOL     OW 3234   1.750   4.042   1.187  0.6987  0.2082  0.0242
 1069SOL    HW1 3235   1.660   4.009   1.184 -0.0952  1.9825  1.9643
 1069SOL    HW2 3236   1.796   3.980   1.243  0.8211 -0.9060 -1.2609
 1070SOL     OW 3237   3.384   0.359   1.249 -0.3498  0.2182 -0.0684
 1070SOL    HW1 3238   3.415   0.296   1.184  0.3757  2.0610 -1.6092
 1070SOL    HW2 3239   3.291   0.370   1.229 -0.4273 -0.1601  0.0625
 1071SOL     OW 3240   3.477   3.585   0.231 -0.3753  0.1614 -0.7426
 1071SOL    HW1 3241   3.396   3.580   0.282 -0.5411  0.7243 -0.9429
 1071SOL    HW2 3242   3.542   3.539   0.284 -0.9725 -0.8773 -0.8869
 1072SOL     OW 3243   2.367   4.413   0.544 -0.3503  0.2446 -0.3976
 1072SOL    HW1 3244   2.362   4.351   0.471 -2.3267  1.8763 -1.7535
 1072SOL    HW2 3245   2.441   4.382   0.596 -0.3514 -2.3849 -1.7724
 1073SOL     OW 3246   1.494   3.813   1.710 -0.3488  0.3841 -0.4708
 1073SOL    HW1 3247   1.470   3.756   1.784 -2.5327  0.1931 -1.2476
 1073SOL    HW2 3248   1.516   3.752   1.640 -1.4818  0.4869 -0.9319
 1074SOL     OW 3249   0.284   3.156   2.960  0.0964 -0.1284 -0.4455
 1074SOL    HW1 3250   0.256   3.239   2.997  1.6967  0.2636  0.0030
 1074SOL    HW2 3251   0.261   3.091   3.027  2.2237  0.4741  0.9756
 1075SOL     OW 3252   0.338   2.392   2.007  0.4490 -0.1259  0.2126
 1075SOL    HW1 3253   0.357   2.481   1.976 -1.0184 -0.1625 -0.9418
 1075SOL    HW2 3254   0.253   2.371   1.966 -0.6871 -0.9395  2.8082
 1076SOL     OW 3255   3.716   4.487   2.767  0.1909 -0.1062  0.1818
 1076SOL    HW1 3256   3.637   4.477   2.714 -0.8902  1.7101  1.3131
 1076SOL    HW2 3257   3.694   4.447   2.851  0.0646  1.2582  0.8307
 1077SOL     OW 3258   1.253   0.786   2.365 -0.2603  0.7611  0.0507
 1077SOL    HW1 3259   1.315   0.807   2.435  0.3102 -0.9278  0.1034
 1077SOL    HW2 3260   1.308   0.764   2.290 -0.5487 -3.1078  0.7577
 1078SOL     OW 3261   2.096   2.654   0.199  0.1075  0.2991 -0.6303
 1078SOL    HW1 3262   2.004   2.632   0.215  0.4619  0.2084  1.6528
 1078SOL    HW2 3263   2.110   2.634   0.107 -1.6085 -1.6975 -0.5387
 1079SOL     OW 3264   1.122   2.084   2.877 -0.2952 -1.2895  0.4859
 1079SOL    HW1 3265   1.042   2.043   2.908 -0.8233 -0.4440  0.2819
 1079SOL    HW2 3266   1.101   2.178   2.873  0.5241 -1.1191 -0.1144
 1080SOL     OW 3267   0.373   2.272   3.202 -0.5215  0.0175  0.3155
 1080SOL    HW1 3268   0.285   2.311   3.196  0.2236  1.6070 -1.8780
 1080SOL    HW2 3269   0.412   2.290   3.116  1.9116 -0.7614  1.1904
 1081SOL     OW 3270   0.047   4.428   2.422  0.0778  0.4522 -0.2412
 1081SOL    HW1 3271   0.004   4.365   2.480 -0.1133 -0.9073 -1.8016
 1081SOL    HW2 3272   0.000   4.510   2.438 -0.8312 -0.1921  0.5664
 1082SOL     OW 3273   0.776   4.250   2.379  0.7662 -0.2043  0.4346
 1082SOL    HW1 3274   0.867   4.271   2.402  0.9448 -2.8572  2.6587
 1082SOL    HW2 3275   0.726   4.274   2.457 -0.0897 -0.8895  0.0992
 1083SOL     OW 3276   0.835   2.844   0.662  0.2432  0.0667 -0.0530
 1083SOL    HW1 3277   0.752   2.881   0.632  1.0402  1.7692 -0.2405
 1083SOL    HW2 3278   0.809   2.768   0.715 -1.4416  0.7450  0.1723
 1084SOL     OW 3279   2.928   3.132   1.508  0.6114  0.2016 -0.5290
 1084SOL    HW1 3280   2.914   3.160   1.418  0.5316  0.9173 -0.2957
 1084SOL    HW2 3281   3.012   3.085   1.505  0.9656  0.8438 -0.8379
 1085SOL     OW 3282   2.211   3.380   1.047 -0.5813 -0.3798  0.2006
 1085SOL    HW1 3283   2.149   3.316   1.082 -0.3354  0.5969  2.6969
 1085SOL    HW2 3284   2.257   3.413   1.125  1.0674  0.9873 -1.2650
 1086SOL     OW 3285   2.658   2.641   2.129  0.0106 -0.0273 -0.3433
 1086SOL    HW1 3286   2.709   2.634   2.049 -0.2452  1.3593 -0.6594
 1086SOL    HW2 3287   2.712   2.600   2.196  1.2000  0.6995 -0.8194
 1087SOL     OW 3288   1.462   3.730   1.258  0.8183 -0.4391 -0.3879
 1087SOL    HW1 3289   1.372   3.757   1.240  0.2443 -2.6461 -1.1543
 1087SOL    HW2 3290   1.513   3.764   1.185  0.9608  2.1290  0.7958
 1088SOL     OW 3291   4.624   1.101   0.608 -0.0565  0.5489 -0.0767
 1088SOL    HW1 3292   4.562   1.115   0.536  0.3284 -2.8867 -1.2696
 1088SOL    HW2 3293   4.696   1.161   0.590 -0.5885  0.7101 -1.8516
 1089SOL     OW 3294   4.104   0.428   3.216  0.1327 -0.0324  0.1137
 1089SOL    HW1 3295   4.181   0.485   3.220 -0.5176  0.9340 -0.6403
 1089SOL    HW2 3296   4.030   0.488   3.222 -0.5667 -0.8635 -0.1333
 1090SOL     OW 3297   1.952   4.609   2.642  0.0712 -0.4541  0.1512
 1090SOL    HW1 3298   2.046   4.607   2.620 -0.1722  0.4319 -1.0922
 1090SOL    HW2 3299   1.950   4.625   2.737  1.2313  2.8873 -0.2543
 1091SOL     OW 3300   1.592   4.262   1.675 -0.4347 -0.2453  0.1278
 1091SOL    HW1 3301   1.519   4.210   1.642 -2.2221  2.3556 -0.3729
 1091SOL    HW2 3302   1.563   4.293   1.761 -0.0741  1.0119 -0.1746
 1092SOL     OW 3303   3.497   1.505   2.362 -0.5653 -0.7417  0.5860
 1092SOL    HW1 3304   3.480   1.453   2.284 -0.2616  1.2253 -0.8755
 1092SOL    HW2 3305   3.572   1.463   2.404 -0.7365 -1.8312 -0.1573
 1093SOL     OW 3306   0.500   3.818   1.827 -0.3837  0.1546 -0.0882
 1093SOL    HW1 3307   0.593   3.802   1.811 -0.2048  0.3454  0.7183
 1093SOL    HW2 3308   0.458   3.733   1.813 -0.3811  0.4596 -2.3438
 1094SOL     OW 3309   0.233   2.375   2.753 -0.0321 -0.3510 -0.2403
 1094SOL    HW1 3310   0.263   2.317   2.682  1.4580  0.4329 -0.2899
 1094SOL    HW2 3311   0.138   2.364   2.754 -0.0004 -1.0488 -1.7765
 1095SOL     OW 3312   3.260   2.328   1.651  0.5929 -0.0154  0.4159
 1095SOL    HW1 3313   3.254   2.348   1.557 -1.8930 -0.8860  0.3232
 1095SOL    HW2 3314   3.307   2.403   1.688 -2.0990  2.5484 -0.9295
 1096SOL     OW 3315   4.257   1.104   0.223 -0.0017  0.3378 -0.0766
 1096SOL    HW1 3316   4.331   1.043   0.215 -0.0584  0.1699  0.6084
 1096SOL    HW2 3317   4.288   1.171   0.285  0.7267  2.0430 -2.1477
 1097SOL     OW 3318   2.372   1.433   0.805  0.4978 -0.2521 -0.0156
 1097SOL    HW1 3319   2.330   1.351   0.830 -0.7555  0.1301 -0.7583
 1097SOL    HW2 3320   2.306   1.479   0.753  0.2925  2.1958  2.1405
 1098SOL     OW 3321   2.364   4.396   1.231 -0.3712 -0.4164 -0.1583
 1098SOL    HW1 3322   2.326   4.354   1.308 -1.5937  0.7363 -0.0811
 1098SOL    HW2 3323   2.406   4.475   1.265 -1.7546  0.6089 -0.7401
 1099SOL     OW 3324   3.662   3.770   2.051  0.2990  0.6751 -0.1515
 1099SOL    HW1 3325   3.712   3.851   2.035 -0.1130  1.2580  1.3299
 1099SOL    HW2 3326   3.729   3.704   2.068  0.6739  0.4643 -2.1888
 1100SOL     OW 3327   1.085   2.746   0.597  0.5230  0.0505  0.0686
 1100SOL    HW1 3328   0.990   2.739   0.609  0.4098  0.7930 -0.3459
 1100SOL    HW2 3329   1.115   2.655   0.588  0.2592 -0.4548  3.1649
 1101SOL     OW 3330   1.826   3.307   1.674 -0.2331 -0.2539 -0.1014
 1101SOL    HW1 3331   1.828   3.213   1.694 -3.1635 -0.4886 -0.4695
 1101SOL    HW2 3332   1.911   3.325   1.634  0.8083 -2.4988  0.9257
 1102SOL     OW 3333   4.388   0.392   0.932  0.1633 -0.8037 -0.3251
 1102SOL    HW1 3334   4.328   0.368   0.861 -0.1785 -1.0705  0.0431
 1102SOL    HW2 3335   4.330   0.421   1.003  0.3946 -1.9376  0.3712
 1103SOL     OW 3336   2.355   3.002   1.291  0.1056 -0.5768 -0.3111
 1103SOL    HW1 3337   2.318   2.917   1.270 -1.3773 -0.0521  0.0127
 1103SOL    HW2 3338   2.359   3.048   1.207 -0.8336 -0.3410 -0.2439
 1104SOL     OW 3339   1.878   3.070   0.632 -0.0074  0.6818  0.4990
 1104SOL    HW1 3340   1.785   3.063   0.653 -0.2543  0.2930 -0.6665
 1104SOL    HW2 3341   1.915   2.986   0.657  0.0217  0.8115  0.8980
 1105SOL     OW 3342   1.688   2.809   3.115  0.4573 -0.2604  0.3378
 1105SOL    HW1 3343   1.668   2.740   3.053  0.0582  0.2188 -0.0819
 1105SOL    HW2 3344   1.764   2.854   3.078  0.2454 -0.0010  0.2071
 1106SOL     OW 3345   4.499   1.467   2.046 -0.0704  0.0238 -0.0271
 1106SOL    HW1 3346   4.457   1.497   2.127 -2.1799 -1.5556 -0.4370
 1106SOL    HW2 3347   4.545   1.544   2.013  0.3459  0.8836  2.3271
 1107SOL     OW 3348   0.195   1.635   0.880 -0.6665 -0.4027 -0.0818
 1107SOL    HW1 3349   0.202   1.548   0.918  0.2221 -0.6126 -0.7125
 1107SOL    HW2 3350   0.151   1.621   0.796 -0.6352 -0.2235 -0.1287
 1108SOL     OW 3351   3.599   1.579   2.700  0.0861 -0.0558  0.0326
 1108SOL    HW1 3352   3.684   1.539   2.714  0.2261 -0.1385 -0.9830
 1108SOL    HW2 3353   3.536   1.511   2.726  0.3250 -0.3768 -0.2213
 1109SOL     OW 3354   2.359   0.635   0.592 -0.1094 -0.2453 -0.2941
 1109SOL    HW1 3355   2.396   0.618   0.678 -0.0204 -0.5483 -0.3908
 1109SOL    HW2 3356   2.337   0.548   0.557  0.9555 -0.2290 -1.0588
 1110SOL     OW 3357   0.509   3.142   0.333 -0.3289  0.1929 -1.1844
 1110SOL    HW1 3358   0.527   3.168   0.424  0.4778 -2.9663 -0.3091
 1110SOL    HW2 3359   0.560   3.204   0.281  1.7710  0.2281  0.7017
 1111SOL     OW 3360   3.800   2.167   0.924 -0.0675 -0.0831 -0.0681
 1111SOL    HW1 3361   3.816   2.098   0.989 -0.2913 -1.4891 -1.4550
 1111SOL    HW2 3362   3.708   2.190   0.937 -0.5531 -1.4490 -0.8537
 1112SOL     OW 3363   2.315   3.156   2.919  0.0680  0.1761  0.0725
 1112SOL    HW1 3364   2.360   3.128   2.840  0.1967 -0.6700  0.4315
 1112SOL    HW2 3365   2.222   3.143   2.899  0.1255 -0.5492  0.2358
 1113SOL     OW 3366   1.632   2.480   1.953 -0.5422  0.4571 -0.4008
 1113SOL    HW1 3367   1.635   2.480   1.858 -2.0532  0.9994 -0.4786
 1113SOL    HW2 3368   1.557   2.424   1.974  0.1159 -0.1156  0.4929
 1114SOL     OW 3369   2.305   2.137   1.315 -0.3077  0.6015 -0.1388
 1114SOL    HW1 3370   2.296   2.111   1.224 -0.2715 -0.2866  0.0999
 1114SOL    HW2 3371   2.394   2.172   1.321 -0.6560  1.6112 -0.6573
 1115SOL     OW 3372   1.047   3.392   1.727  0.2758 -0.2748  0.3905
 1115SOL    HW1 3373   1.095   3.472   1.747 -1.1512  0.2029  2.0419
 1115SOL    HW2 3374   1.078   3.329   1.792  0.0008 -0.5061  0.2948
 1116SOL     OW 3375   4.045   1.571   2.442  0.2373  0.1291  0.3032
 1116SOL    HW1 3376   3.967   1.612   2.479  0.6935 -0.5175  2.0984
 1116SOL    HW2 3377   4.118   1.618   2.482  0.7756  0.0129 -0.5178
 1117SOL     OW 3378   4.095   3.545   0.595  0.0890 -0.0565  0.1968
 1117SOL    HW1 3379   4.120   3.584   0.679  1.3588 -0.5867  0.0810
 1117SOL    HW2 3380   4.005   3.576   0.580  0.9627  2.7143  0.1693
 1118SOL     OW 3381   0.486   4.121   1.001  0.1093 -0.0049  0.4306
 1118SOL    HW1 3382   0.467   4.197   1.055 -2.2069 -0.0753 -0.1937
 1118SOL    HW2 3383   0.471   4.151   0.911  0.6693 -0.7841  0.0610
 1119SOL     OW 3384   1.894   0.156   1.671 -0.0648 -0.2804  0.0555
 1119SOL    HW1 3385   1.922   0.205   1.593 -2.0421  1.5961  0.4085
 1119SOL    HW2 3386   1.935   0.070   1.662  0.2558  0.0802 -2.7477
 1120SOL     OW 3387   1.325   0.315   0.780  0.3129 -0.6153  0.0616
 1120SOL    HW1 3388   1.396   0.302   0.718  1.2472 -1.6887  1.3015
 1120SOL    HW2 3389   1.347   0.397   0.825 -0.0460 -0.1565 -0.5872
 1121SOL     OW 3390   3.834   4.302   1.540  0.2648  0.6533 -0.3330
 1121SOL    HW1 3391   3.807   4.210   1.530  0.4498  0.4437  0.9007
 1121SOL    HW2 3392   3.833   4.337   1.451 -0.1037 -0.4646 -0.7908
 1122SOL     OW 3393   2.298   0.782   1.706 -0.1858  0.3233  0.2375
 1122SOL    HW1 3394   2.334   0.698   1.676 -0.0157  1.4842 -3.3144
 1122SOL    HW2 3395   2.204   0.767   1.711 -0.3719  0.2433 -2.1350
 1123SOL     OW 3396   3.786   1.754   1.301  0.1895  0.5716  0.9582
 1123SOL    HW1 3397   3.879   1.774   1.315  0.0231  1.2233  1.1917
 1123SOL    HW2 3398   3.742   1.839   1.310 -0.5054  0.1637  1.5454
 1124SOL     OW 3399   1.541   3.239   0.841 -0.4830 -0.0224 -0.6957
 1124SOL    HW1 3400   1.515   3.286   0.920  1.0260 -0.2601 -0.0241
 1124SOL    HW2 3401   1.544   3.307   0.773 -0.9861  0.3403 -0.3611
 1125SOL     OW 3402   0.696   1.568   0.140  0.2746 -0.0553  0.2416
 1125SOL    HW1 3403   0.734   1.562   0.228  1.3683  0.4258 -0.1740
 1125SOL    HW2 3404   0.634   1.641   0.146 -0.9142 -1.0854  1.0262
 1126SOL     OW 3405   0.214   4.344   0.492 -0.3762  0.1435  0.5031
 1126SOL    HW1 3406   0.193   4.339   0.399  0.5821  1.6472  0.1753
 1126SOL    HW2 3407   0.130   4.328   0.536 -0.7510 -1.0398 -0.5724
 1127SOL     OW 3408   0.801   4.378   0.018 -0.1015 -0.0210 -0.2314
 1127SOL    HW1 3409   0.783   4.443   0.086 -0.9012  3.1846 -3.2161
 1127SOL    HW2 3410   0.879   4.411  -0.027  0.9467 -2.5302 -0.4163
 1128SOL     OW 3411   1.323   3.401   3.200  0.3229 -0.3577 -0.0604
 1128SOL    HW1 3412   1.240   3.354   3.190  0.0743 -0.2251  1.1745
 1128SOL    HW2 3413   1.382   3.359   3.137  0.4107 -3.0222  1.6370
 1129SOL     OW 3414   0.742   3.716   3.068 -0.4375  0.2357 -0.1510
 1129SOL    HW1 3415   0.689   3.711   2.989 -0.1649 -0.3475 -0.3058
 1129SOL    HW2 3416   0.799   3.791   3.054  0.2358 -0.3979 -0.9151
 1130SOL     OW 3417   0.643   2.068   2.149 -0.2674 -1.0393 -0.2730
 1130SOL    HW1 3418   0.637   2.164   2.156 -1.2932 -1.2244  2.4341
 1130SOL    HW2 3419   0.728   2.047   2.188  0.3638 -1.2320 -1.6743
 1131SOL     OW 3420   1.435   1.932   0.397  0.0985 -0.1991 -0.2334
 1131SOL    HW1 3421   1.448   1.874   0.322  0.0546  0.2876 -0.6208
 1131SOL    HW2 3422   1.475   1.885   0.471 -0.6448 -1.0727 -0.3792
 1132SOL     OW 3423   0.546   4.277   3.320  0.1654  0.3256 -0.2746
 1132SOL    HW1 3424   0.590   4.196   3.295  0.7731  1.1503 -1.9679
 1132SOL    HW2 3425   0.470   4.282   3.262 -0.6186  0.3287  0.7231
 1133SOL     OW 3426   4.110   4.717   0.101 -0.5425 -0.3489  0.4471
 1133SOL    HW1 3427   4.175   4.679   0.042  1.4618  0.6670  1.8979
 1133SOL    HW2 3428   4.097   4.805   0.067  1.8081  0.8064  2.2834
 1134SOL     OW 3429   2.258   0.309   2.299  0.4857 -0.4567  0.0764
 1134SOL    HW1 3430   2.170   0.287   2.269  0.4506  0.8881 -0.8553
 1134SOL    HW2 3431   2.276   0.243   2.367 -1.3464 -0.5788  0.5184
 1135SOL     OW 3432   2.825   0.790   3.159 -0.2739 -0.7265  0.4744
 1135SOL    HW1 3433   2.882   0.714   3.174 -0.5505 -1.2791 -1.1456
 1135SOL    HW2 3434   2.737   0.755   3.162 -0.3879 -0.5841 -0.8295
 1136SOL     OW 3435   1.642   3.244   1.893  0.3222  0.2412  0.6523
 1136SOL    HW1 3436   1.698   3.189   1.948 -0.4652 -0.8182  0.4274
 1136SOL    HW2 3437   1.702   3.285   1.831  0.6730 -2.4093 -0.8829
 1137SOL     OW 3438   4.706   0.607   2.061 -0.2251  0.1951  0.2077
 1137SOL    HW1 3439   4.733   0.669   2.128  1.6134  1.1105 -1.2786
 1137SOL    HW2 3440   4.645   0.656   2.006 -0.5354 -0.0508  0.3307
 1138SOL     OW 3441   2.857   4.249   0.073  0.3931 -0.0802  0.6551
 1138SOL    HW1 3442   2.837   4.343   0.080 -2.8476 -0.6685  0.9716
 1138SOL    HW2 3443   2.883   4.224   0.162 -3.1386 -0.2209  1.7857
 1139SOL     OW 3444   1.762   1.749   0.122  0.2613  0.2473  0.2680
 1139SOL    HW1 3445   1.753   1.656   0.142  1.2537  0.5335  2.2736
 1139SOL    HW2 3446   1.856   1.763   0.113  0.2437  1.2837  1.3763
 1140SOL     OW 3447   4.491   3.231   0.927  0.4969  0.6047 -0.5469
 1140SOL    HW1 3448   4.508   3.200   1.016 -0.3066 -1.6926 -1.1352
 1140SOL    HW2 3449   4.573   3.275   0.901  1.5739 -0.6767  0.5362
 1141SOL     OW 3450   3.891   3.058   2.285  0.6246 -0.2486  0.8196
 1141SOL    HW1 3451   3.939   3.050   2.203  0.7706  0.7920  0.7902
 1141SOL    HW2 3452   3.944   3.010   2.349  0.0080 -1.9209  0.1250
 1142SOL     OW 3453   4.578   0.241   1.292  0.1596 -0.5763 -0.0811
 1142SOL    HW1 3454   4.501   0.295   1.277  0.2915 -0.1542  0.7181
 1142SOL    HW2 3455   4.578   0.179   1.219 -0.9096 -0.5647 -0.1038
 1143SOL     OW 3456   1.651   3.978   2.117  0.0484 -0.3769  0.3963
 1143SOL    HW1 3457   1.746   3.976   2.111  0.0519 -0.1267  0.3847
 1143SOL    HW2 3458   1.623   4.037   2.047 -0.3832 -3.9307 -2.7424
 1144SOL     OW 3459   3.820   0.492   2.854 -0.6294 -0.4550  0.0725
 1144SOL    HW1 3460   3.851   0.402   2.861 -0.2147 -0.1947  2.0908
 1144SOL    HW2 3461   3.762   0.491   2.777 -0.7477 -2.4657  0.1276
 1145SOL     OW 3462   4.076   0.004   1.653  0.2877 -0.0547  0.2261
 1145SOL    HW1 3463   4.061   0.021   1.746  0.2715  0.0028  0.2125
 1145SOL    HW2 3464   4.169  -0.017   1.647  0.3612  0.2761  0.2031
 1146SOL     OW 3465   2.660   1.777   1.412 -0.1780  0.0776 -0.0245
 1146SOL    HW1 3466   2.685   1.685   1.398 -0.9303 -0.3434  1.3165
 1146SOL    HW2 3467   2.602   1.775   1.488  1.7722  1.9580  1.6236
 1147SOL     OW 3468   2.004   3.008   2.578 -0.2058  0.0218 -0.3782
 1147SOL    HW1 3469   2.046   3.000   2.492 -1.8695  0.1654 -1.2528
 1147SOL    HW2 3470   1.928   2.949   2.573 -2.9592  3.3075 -0.7261
 1148SOL     OW 3471   3.837   4.059   2.698  0.2487  0.4366  0.4652
 1148SOL    HW1 3472   3.751   4.031   2.665  0.3114 -0.0894  0.7348
 1148SOL    HW2 3473   3.895   4.051   2.622  0.0293  0.9581  0.2367
 1149SOL     OW 3474   0.472   3.973   1.564 -0.2359  0.4115  0.1717
 1149SOL    HW1 3475   0.480   4.062   1.597  0.2499  0.6199 -0.4818
 1149SOL    HW2 3476   0.448   3.921   1.641  1.0403  0.8527  0.8968
 1150SOL     OW 3477   1.349   0.893   2.760  0.0980  0.5531  0.2141
 1150SOL    HW1 3478   1.393   0.817   2.721  1.1504  0.3347  1.7310
 1150SOL    HW2 3479   1.324   0.947   2.685  1.8056  0.0469 -0.7780
 1151SOL     OW 3480   0.018   3.408   2.678  0.1064 -0.7022  0.6956
 1151SOL    HW1 3481  -0.030   3.446   2.604  0.9832  0.5866  0.7610
 1151SOL    HW2 3482   0.077   3.345   2.638 -1.1537 -1.8420  0.5536
 1152SOL     OW 3483   0.632   4.328   2.843  0.5421 -0.0523  0.0971
 1152SOL    HW1 3484   0.636   4.361   2.754  1.4690  2.9401  1.1219
 1152SOL    HW2 3485   0.542   4.345   2.871  0.8924  1.2764  0.4686
 1153SOL     OW 3486   2.784   2.423   0.001 -0.3172  0.4797 -0.1390
 1153SOL    HW1 3487   2.697   2.394  -0.027 -0.7528  0.2456  1.3919
 1153SOL    HW2 3488   2.832   2.342   0.019 -0.0391  0.6239 -0.2274
 1154SOL     OW 3489   1.195   0.023   3.335 -0.1738 -0.3202 -0.6729
 1154SOL    HW1 3490   1.289   0.021   3.356 -0.3813 -0.1938  0.3403
 1154SOL    HW2 3491   1.186  -0.034   3.259  0.5498 -1.4115  0.0234
 1155SOL     OW 3492   0.166   1.519   2.817  0.3738  0.1301 -0.1987
 1155SOL    HW1 3493   0.147   1.430   2.788  1.1234  0.3386 -1.4174
 1155SOL    HW2 3494   0.239   1.509   2.878 -0.9942 -0.2817  1.4388
 1156SOL     OW 3495   1.022   0.238   3.300  0.3087 -0.0025 -0.4608
 1156SOL    HW1 3496   1.077   0.179   3.353 -1.7275 -0.5697  1.1673
 1156SOL    HW2 3497   0.974   0.290   3.365  1.6421  3.2224 -1.8251
 1157SOL     OW 3498   2.701   4.118   0.354 -0.0413 -0.6244  0.0438
 1157SOL    HW1 3499   2.670   4.044   0.301  1.5649 -1.2588 -0.0540
 1157SOL    HW2 3500   2.790   4.094   0.380  0.3427  1.0621  0.4280
 1158SOL     OW 3501   3.986   2.330   0.640 -0.8048 -0.5172 -0.1823
 1158SOL    HW1 3502   3.952   2.241   0.633 -1.1155 -0.5320  1.1953
 1158SOL    HW2 3503   3.912   2.386   0.615 -2.0398 -0.5449  2.9481
 1159SOL     OW 3504   3.759   3.798   1.400 -0.0083  0.6747 -0.4760
 1159SOL    HW1 3505   3.693   3.740   1.360  0.7926 -1.0119  0.5156
 1159SOL    HW2 3506   3.822   3.814   1.330 -1.0787  1.7352 -1.2379
 1160SOL     OW 3507   2.119   4.556   2.087  0.4663 -0.2629  0.2973
 1160SOL    HW1 3508   2.083   4.473   2.118 -0.5420  0.1790  0.3717
 1160SOL    HW2 3509   2.196   4.533   2.036  0.2737 -1.2285  0.4389
 1161SOL     OW 3510   3.733   3.626   0.532 -0.2221  0.0954  0.2458
 1161SOL    HW1 3511   3.714   3.590   0.618 -0.8307 -0.3150 -0.0544
 1161SOL    HW2 3512   3.693   3.565   0.471 -2.5366  1.9256 -0.2502
 1162SOL     OW 3513   1.179   2.490   1.399 -0.0531 -0.6257 -0.2478
 1162SOL    HW1 3514   1.196   2.397   1.384 -1.5974 -1.0850  0.6714
 1162SOL    HW2 3515   1.255   2.535   1.361  0.4630 -2.2215 -1.1665
 1163SOL     OW 3516   2.429   4.034   0.920 -0.7110  0.0691 -0.5728
 1163SOL    HW1 3517   2.408   4.114   0.872  1.0244  1.2238  0.4646
 1163SOL    HW2 3518   2.346   3.987   0.928 -1.4992  1.0817 -2.4150
 1164SOL     OW 3519   4.293   1.962   0.573 -0.1165  0.1206  0.0420
 1164SOL    HW1 3520   4.333   1.920   0.497 -0.5472 -2.0570  0.9530
 1164SOL    HW2 3521   4.358   2.026   0.602 -0.2771  1.6063 -2.5723
 1165SOL     OW 3522   1.580   3.361   3.343  0.1379  1.0083 -0.0866
 1165SOL    HW1 3523   1.531   3.358   3.425  0.9424  1.0835  0.4051
 1165SOL    HW2 3524   1.515   3.339   3.275  0.1670 -2.4841  0.8454
 1166SOL     OW 3525   4.283   1.565   2.654  0.4860 -0.2949 -0.1326
 1166SOL    HW1 3526   4.206   1.528   2.698  1.8913 -1.3551  1.6036
 1166SOL    HW2 3527   4.312   1.495   2.595  0.8327 -0.4000  0.1591
 1167SOL     OW 3528   2.652   0.410   0.210  0.9461 -0.4251  0.3769
 1167SOL    HW1 3529   2.640   0.504   0.220  1.4138 -0.4365  1.1091
 1167SOL    HW2 3530   2.686   0.399   0.121 -0.6543 -0.0593 -0.3178
 1168SOL     OW 3531   4.705   0.311   1.753 -0.4899 -0.1574 -0.0658
 1168SOL    HW1 3532   4.660   0.392   1.776 -0.8667  0.1101 -1.6313
 1168SOL    HW2 3533   4.644   0.264   1.696 -0.0409 -1.2791  0.3438
 1169SOL     OW 3534   2.518   3.576   3.252  0.4438  0.1576 -0.2988
 1169SOL    HW1 3535   2.561   3.623   3.323 -1.5348 -1.4135  2.1298
 1169SOL    HW2 3536   2.570   3.497   3.239  1.2739  0.8326 -1.2627
 1170SOL     OW 3537   1.368   1.637   0.057  0.2063 -0.5361 -0.2332
 1170SOL    HW1 3538   1.357   1.542   0.050 -0.2396 -0.4722 -0.4173
 1170SOL    HW2 3539   1.298   1.674   0.003  0.6898 -0.1045 -0.5865
 1171SOL     OW 3540   0.780   0.124   1.421 -0.1335  0.0154 -0.1003
 1171SOL    HW1 3541   0.728   0.195   1.459  1.0939  0.6660  0.4386
 1171SOL    HW2 3542   0.790   0.061   1.492 -1.4322 -0.8403 -0.6534
 1172SOL     OW 3543   2.956   3.809   2.379 -0.6625  0.6522  0.4395
 1172SOL    HW1 3544   2.874   3.805   2.328 -0.4812  0.2645  0.1735
 1172SOL    HW2 3545   3.009   3.737   2.344 -1.2479 -0.8306  2.4377
 1173SOL     OW 3546   0.233   2.945   1.852 -0.6217 -0.1017  0.3170
 1173SOL    HW1 3547   0.259   3.026   1.810  1.1164 -0.8881 -0.2071
 1173SOL    HW2 3548   0.233   2.880   1.781  3.0436 -1.6133  1.4810
 1174SOL     OW 3549   3.361   4.255   0.462 -0.7102 -0.0656  0.0900
 1174SOL    HW1 3550   3.370   4.337   0.415  0.4277 -0.5390 -0.5568
 1174SOL    HW2 3551   3.337   4.191   0.395 -1.0346 -0.3769  0.4929
 1175SOL     OW 3552   1.128   4.277   0.597 -0.3393  0.4370  0.0891
 1175SOL    HW1 3553   1.221   4.274   0.622 -0.2693 -1.3311 -0.2982
 1175SOL    HW2 3554   1.110   4.371   0.586  1.4481  0.8091 -0.0098
 1176SOL     OW 3555   2.668   4.593   2.191 -0.0914  0.6323  0.6827
 1176SOL    HW1 3556   2.740   4.644   2.153  0.0190  1.5011  2.0140
 1176SOL    HW2 3557   2.711   4.527   2.245 -0.2576 -0.4414 -0.4386
 1177SOL     OW 3558   3.452   3.431   1.562 -0.7128 -0.0160 -0.1756
 1177SOL    HW1 3559   3.412   3.468   1.640 -1.0778 -1.7666  0.5145
 1177SOL    HW2 3560   3.380   3.389   1.515 -0.2334 -0.3525 -0.6272
 1178SOL     OW 3561   2.358   4.241   3.296 -0.5992  0.0934  0.3262
 1178SOL    HW1 3562   2.327   4.294   3.223 -2.4723  0.3354  1.2261
 1178SOL    HW2 3563   2.451   4.230   3.280 -1.2120 -1.5031 -3.1139
 1179SOL     OW 3564   2.836   3.265   0.520 -0.1037 -0.0187  0.0204
 1179SOL    HW1 3565   2.892   3.341   0.530 -0.5173  0.4536 -1.0989
 1179SOL    HW2 3566   2.768   3.276   0.588 -0.7096  1.1240 -0.7351
 1180SOL     OW 3567   0.786   3.047   1.158  0.8248 -0.0211  0.6716
 1180SOL    HW1 3568   0.770   2.997   1.239  1.3778 -0.7087  0.3641
 1180SOL    HW2 3569   0.865   3.008   1.121  1.0462  0.8342  0.2146
 1181SOL     OW 3570   1.332   0.266   2.894 -0.0913 -0.8480 -0.0073
 1181SOL    HW1 3571   1.425   0.283   2.906  0.4090 -3.6807  0.8716
 1181SOL    HW2 3572   1.306   0.321   2.820  2.1024  0.4683  0.1388
 1182SOL     OW 3573   0.196   3.612   1.200 -0.3292 -0.1223  0.5463
 1182SOL    HW1 3574   0.160   3.523   1.203 -0.9079  0.1178  0.7239
 1182SOL    HW2 3575   0.205   3.631   1.107 -0.5066 -0.2455  0.5030
 1183SOL     OW 3576   0.549   1.508   1.729 -0.0965 -0.6204 -0.0188
 1183SOL    HW1 3577   0.491   1.583   1.743  0.2477 -0.2786 -0.3899
 1183SOL    HW2 3578   0.569   1.477   1.817 -0.8847 -0.7807  0.1148
 1184SOL     OW 3579   1.400   1.000   1.839  0.2432  0.0584  0.3143
 1184SOL    HW1 3580   1.353   1.083   1.850 -0.1770 -0.4123  2.5138
 1184SOL    HW2 3581   1.336   0.940   1.801 -0.4184 -0.0944  1.6424
 1185SOL     OW 3582   2.697   3.951   2.382  0.1520 -0.1053 -0.1616
 1185SOL    HW1 3583   2.751   4.021   2.346 -1.9754  1.1300 -1.1733
 1185SOL    HW2 3584   2.701   3.881   2.316 -0.6749  0.5996 -0.9746
 1186SOL     OW 3585   1.834   3.930   0.627  0.4393 -0.0686 -0.0632
 1186SOL    HW1 3586   1.858   3.961   0.540 -2.8062  3.1340 -0.0526
 1186SOL    HW2 3587   1.910   3.881   0.657  3.0381  1.5821 -3.3283
 1187SOL     OW 3588   2.044   3.113   2.817 -0.0878 -0.3199 -0.3578
 1187SOL    HW1 3589   2.044   3.066   2.733 -0.8667 -0.6929 -0.1629
 1187SOL    HW2 3590   1.989   3.191   2.801 -1.3710 -1.0790  0.1480
 1188SOL     OW 3591   1.479   2.445   0.196 -0.6832 -0.3508 -0.4613
 1188SOL    HW1 3592   1.471   2.508   0.267  0.2504  0.3648 -0.9631
 1188SOL    HW2 3593   1.412   2.379   0.214 -0.7115  0.0137  0.8698
 1189SOL     OW 3594   4.608   3.891   1.758  0.6235 -0.1666 -0.0767
 1189SOL    HW1 3595   4.625   3.821   1.822 -0.9591  0.2368  0.8320
 1189SOL    HW2 3596   4.517   3.916   1.774  1.2827  2.4708 -0.0277
 1190SOL     OW 3597   3.226   4.660   0.622  0.2203  0.6336 -0.2484
 1190SOL    HW1 3598   3.226   4.633   0.714 -0.5708 -1.1971 -0.7386
 1190SOL    HW2 3599   3.213   4.754   0.625 -2.6255  0.3028  1.4918
 1191SOL     OW 3600   2.287   4.635   1.354 -0.5062  0.1317  0.6896
 1191SOL    HW1 3601   2.247   4.619   1.269 -1.4246  1.7479  0.7760
 1191SOL    HW2 3602   2.364   4.688   1.335 -0.4861  0.1581  0.8433
 1192SOL     OW 3603   0.610   0.534   1.661  0.1394  0.0930 -0.9402
 1192SOL    HW1 3604   0.522   0.497   1.669  0.5134 -0.4118  1.7206
 1192SOL    HW2 3605   0.667   0.469   1.703  1.5985  1.0122 -1.4508
 1193SOL     OW 3606   2.416   1.518   2.661  0.0278 -0.3018  0.3278
 1193SOL    HW1 3607   2.414   1.591   2.723  2.5505  1.2669 -1.2289
 1193SOL    HW2 3608   2.509   1.508   2.640 -0.5467 -2.0737 -1.7029
 1194SOL     OW 3609   4.181   0.309   2.485 -0.4303 -0.1619  0.3710
 1194SOL    HW1 3610   4.094   0.348   2.478 -1.0551 -1.2474  1.6305
 1194SOL    HW2 3611   4.178   0.232   2.429 -0.1381  0.0007  0.1243
 1195SOL     OW 3612   3.072   0.636   2.411  0.4186  0.0873  0.4985
 1195SOL    HW1 3613   3.063   0.643   2.316 -0.7445 -3.1387  0.2365
 1195SOL    HW2 3614   3.136   0.566   2.424  1.4603  1.2899  2.1567
 1196SOL     OW 3615   2.505   1.618   0.978  0.1227 -0.3671 -0.2390
 1196SOL    HW1 3616   2.473   1.538   0.936 -0.8694  0.0762 -0.3514
 1196SOL    HW2 3617   2.559   1.587   1.051 -0.8833 -1.1491  0.1998
 1197SOL     OW 3618   0.689   3.378   0.281  0.0824 -0.8172 -0.2766
 1197SOL    HW1 3619   0.680   3.437   0.356  0.8062 -3.2665  1.8947
 1197SOL    HW2 3620   0.636   3.418   0.212  2.8302  3.9009 -0.0941
 1198SOL     OW 3621   3.089   3.625   2.230  0.1196 -0.1883  0.5587
 1198SOL    HW1 3622   3.102   3.535   2.200 -2.2458 -0.5438  0.4020
 1198SOL    HW2 3623   3.076   3.676   2.150  0.8282  0.1957  0.6774
 1199SOL     OW 3624   0.429   3.487   3.002  0.0553  0.3694 -0.2419
 1199SOL    HW1 3625   0.478   3.410   3.030 -1.5250  0.1049  2.0224
 1199SOL    HW2 3626   0.495   3.556   2.996  1.1000 -0.5552  0.1710
 1200SOL     OW 3627   3.918   1.100   1.624  0.4786  0.1724  0.0580
 1200SOL    HW1 3628   3.974   1.178   1.622 -1.2794  1.4721 -1.5417
 1200SOL    HW2 3629   3.868   1.108   1.705  0.3671  0.6764 -0.0570
 1201SOL     OW 3630   3.550   3.089   2.703  0.4403  0.6922  0.3175
 1201SOL    HW1 3631   3.531   2.997   2.717 -0.7685  0.7694 -0.5676
 1201SOL    HW2 3632   3.625   3.108   2.759  1.1385 -0.9792 -0.0088
 1202SOL     OW 3633   1.499   1.484   2.128  0.0063 -0.2205 -0.2984
 1202SOL    HW1 3634   1.588   1.519   2.126  0.0975 -0.4101  0.3861
 1202SOL    HW2 3635   1.507   1.399   2.170 -0.5248 -0.1547 -0.0502
 1203SOL     OW 3636   4.716   0.060   1.981  0.0946  0.3559  0.5888
 1203SOL    HW1 3637   4.643  -0.001   1.988 -0.9205  1.2706 -1.4828
 1203SOL    HW2 3638   4.677   0.144   1.959  1.7261  0.9911 -0.0712
 1204SOL     OW 3639   3.901   2.085   3.253  0.3417 -0.1024 -0.1238
 1204SOL    HW1 3640   3.836   2.148   3.285 -1.2004 -1.7739  0.1856
 1204SOL    HW2 3641   3.869   2.058   3.167  1.2620 -0.1155 -0.4830
 1205SOL     OW 3642   2.435   0.539   1.652  0.2908  0.1201  0.3361
 1205SOL    HW1 3643   2.413   0.469   1.591 -0.9682  1.9208 -1.4140
 1205SOL    HW2 3644   2.527   0.556   1.637 -0.0262  0.6005 -1.1798
 1206SOL     OW 3645   1.779   4.299   2.610  0.2789  0.2072 -0.1217
 1206SOL    HW1 3646   1.753   4.259   2.693  1.1528 -2.0714 -0.8761
 1206SOL    HW2 3647   1.864   4.260   2.589  0.0816  0.7030 -2.0984
 1207SOL     OW 3648   1.304   2.981   3.174 -0.0456  0.4857  0.1019
 1207SOL    HW1 3649   1.336   2.895   3.149 -0.1167  0.9051 -1.5253
 1207SOL    HW2 3650   1.382   3.029   3.201  0.1081  0.1782  0.2050
 1208SOL     OW 3651   2.161   1.055   0.031  0.7556 -0.6459 -0.3480
 1208SOL    HW1 3652   2.217   1.133   0.040 -2.1755  1.7536 -1.3486
 1208SOL    HW2 3653   2.163   1.035  -0.063 -0.3015 -0.3107 -0.4521
 1209SOL     OW 3654   3.952   3.803   1.183  0.3421  0.0009 -0.3240
 1209SOL    HW1 3655   3.997   3.840   1.107 -0.4969 -0.4039 -1.0237
 1209SOL    HW2 3656   4.019   3.751   1.227  1.3536  1.7496  0.2879
 1210SOL     OW 3657   0.349   1.532   3.071 -0.6517 -0.1995 -0.3731
 1210SOL    HW1 3658   0.437   1.534   3.034  1.1601 -0.9616  3.5059
 1210SOL    HW2 3659   0.328   1.624   3.088  0.5027 -0.1556  0.9401
 1211SOL     OW 3660   1.543   2.162   2.805 -0.2310 -0.2825 -0.1103
 1211SOL    HW1 3661   1.634   2.185   2.824 -0.8978  0.3878  2.7213
 1211SOL    HW2 3662   1.501   2.245   2.781 -0.5215 -0.2411  0.5322
 1212SOL     OW 3663   2.167   3.948   0.813 -0.0271  0.0020  0.5353
 1212SOL    HW1 3664   2.091   3.982   0.859 -0.0748  1.4766 -0.5463
 1212SOL    HW2 3665   2.156   3.980   0.723  2.0691  0.6399  0.4510
 1213SOL     OW 3666   4.297   2.235   0.219  0.0958  0.0765  0.1309
 1213SOL    HW1 3667   4.370   2.293   0.197  0.4349 -0.4298 -0.0988
 1213SOL    HW2 3668   4.339   2.152   0.242 -0.2621  0.4239  2.2485
 1214SOL     OW 3669   4.584   2.651   1.431  0.0893  0.3606 -0.0995
 1214SOL    HW1 3670   4.648   2.656   1.360  0.6485  2.9752  0.4869
 1214SOL    HW2 3671   4.507   2.695   1.397 -0.7057 -0.9213 -0.0446
 1215SOL     OW 3672   2.589   2.048   3.219  0.2995  0.2456 -0.3539
 1215SOL    HW1 3673   2.584   1.953   3.211 -0.4927  0.2768 -0.3559
 1215SOL    HW2 3674   2.580   2.065   3.312 -1.6781  0.3914 -0.5130
 1216SOL     OW 3675   4.629   1.452   0.202 -0.1873 -0.0331  0.2510
 1216SOL    HW1 3676   4.557   1.489   0.252 -0.1359  2.2054 -1.1901
 1216SOL    HW2 3677   4.587   1.408   0.128 -0.1096  0.2142  0.0606
 1217SOL     OW 3678   3.547   3.180   0.102  0.3061 -0.0051  0.0021
 1217SOL    HW1 3679   3.468   3.231   0.119  0.6131  0.5170 -0.1268
 1217SOL    HW2 3680   3.521   3.117   0.035 -0.1166 -0.1308  0.2800
 1218SOL     OW 3681   3.154   2.294   0.614 -0.1416 -0.3404 -0.1273
 1218SOL    HW1 3682   3.172   2.221   0.674 -0.2768  0.3948  0.8321
 1218SOL    HW2 3683   3.229   2.352   0.623 -0.3558 -0.0204 -0.3685
 1219SOL     OW 3684   2.546   2.241   1.401  0.0197  0.0439 -0.2286
 1219SOL    HW1 3685   2.580   2.297   1.331 -0.1354  0.9885  0.4387
 1219SOL    HW2 3686   2.619   2.231   1.462 -0.2984  0.5017  0.2397
 1220SOL     OW 3687   3.542   2.766   1.750  0.1053 -0.3936 -0.5784
 1220SOL    HW1 3688   3.616   2.727   1.796  1.4532  1.5365 -1.0075
 1220SOL    HW2 3689   3.569   2.768   1.658 -0.3343  0.6575 -0.6920
 1221SOL     OW 3690   3.086   0.328   2.124  0.4492  0.5727  0.2100
 1221SOL    HW1 3691   3.011   0.304   2.070 -0.1926  0.8241  0.9698
 1221SOL    HW2 3692   3.109   0.248   2.171  0.3225  0.6268  0.3658
 1222SOL     OW 3693   3.723   4.097   2.955 -0.0562  0.2247  0.8954
 1222SOL    HW1 3694   3.760   4.098   2.867  0.8523  1.0454  1.2767
 1222SOL    HW2 3695   3.661   4.024   2.953 -0.5945  0.6752 -0.6391
 1223SOL     OW 3696   3.350   2.120   1.374 -0.6754 -0.0814  0.4232
 1223SOL    HW1 3697   3.342   2.033   1.334  2.8330 -0.8702  1.0865
 1223SOL    HW2 3698   3.282   2.121   1.442 -1.1848 -2.0543  0.0307
 1224SOL     OW 3699   0.010   4.254   0.661 -0.2087  0.6510 -0.1057
 1224SOL    HW1 3700   0.055   4.195   0.721  0.4558  0.7704 -0.4815
 1224SOL    HW2 3701  -0.065   4.204   0.628 -0.6074  0.6024  0.8532
 1225SOL     OW 3702   4.627   2.456   3.302  0.4355  0.0859 -0.6290
 1225SOL    HW1 3703   4.533   2.444   3.286  0.7038 -0.3144 -2.0488
 1225SOL    HW2 3704   4.641   2.550   3.290 -0.2817  0.7147  2.6513
 1226SOL     OW 3705   2.143   1.744   2.678 -0.4720 -0.0342 -0.2188
 1226SOL    HW1 3706   2.055   1.783   2.677 -0.3948  0.1359 -1.0670
 1226SOL    HW2 3707   2.202   1.817   2.658 -0.1501 -0.1761  0.2098
 1227SOL     OW 3708   2.847   0.373   0.005  0.0717  0.6113  0.0719
 1227SOL    HW1 3709   2.934   0.344   0.032  0.1255  1.3302  0.7093
 1227SOL    HW2 3710   2.841   0.350  -0.088  1.2481  1.2573 -0.1791
 1228SOL     OW 3711   4.383   3.222   2.420 -0.3707 -0.0476  0.7530
 1228SOL    HW1 3712   4.344   3.306   2.396 -0.5337  0.0477  1.3594
 1228SOL    HW2 3713   4.477   3.235   2.406 -0.5962 -0.6028 -1.7277
 1229SOL     OW 3714   2.730   1.353   3.071 -0.0421  0.1361  0.5719
 1229SOL    HW1 3715   2.760   1.271   3.032  2.4079  0.4809  1.5011
 1229SOL    HW2 3716   2.683   1.398   3.001 -0.6234 -1.6226 -0.2321
 1230SOL     OW 3717   1.000   1.245   0.415 -0.1104 -0.1432  0.1977
 1230SOL    HW1 3718   0.998   1.291   0.498 -0.7330  0.7552 -0.2944
 1230SOL    HW2 3719   0.970   1.310   0.351  0.3205 -0.8217 -0.7214
 1231SOL     OW 3720   1.724   3.785   0.269 -0.5423  0.1428  0.5334
 1231SOL    HW1 3721   1.814   3.758   0.250 -0.2814  0.2216  1.5892
 1231SOL    HW2 3722   1.678   3.776   0.186  0.2208 -0.8081  0.2002
 1232SOL     OW 3723   0.785   3.533   2.693  0.0768 -0.6233  0.4314
 1232SOL    HW1 3724   0.768   3.487   2.611 -1.7533 -0.6697  0.8109
 1232SOL    HW2 3725   0.804   3.465   2.756  1.7883 -0.5738  0.0230
 1233SOL     OW 3726   2.723   0.901   2.643  0.0713 -0.2128  0.7336
 1233SOL    HW1 3727   2.760   0.897   2.731 -0.1819 -0.1234  0.8434
 1233SOL    HW2 3728   2.628   0.895   2.656  0.0049  0.2359  0.5031
 1234SOL     OW 3729   2.482   1.981   0.378  0.0809 -0.0796  0.3744
 1234SOL    HW1 3730   2.507   1.966   0.469  2.1759  0.5231 -0.0480
 1234SOL    HW2 3731   2.468   1.894   0.342  1.6422 -0.4839  0.6798
 1235SOL     OW 3732   3.910   0.047   1.376 -0.4616  0.0605  0.4861
 1235SOL    HW1 3733   3.980   0.048   1.310 -1.4072 -0.3843 -0.5583
 1235SOL    HW2 3734   3.954   0.068   1.458  0.6698  1.2080 -0.3688
 1236SOL     OW 3735   0.119   2.271   0.252  0.5035 -0.6675  0.2993
 1236SOL    HW1 3736   0.163   2.329   0.314 -0.1352 -1.9272  1.9993
 1236SOL    HW2 3737   0.135   2.183   0.286 -1.5694 -1.2712 -0.1889
 1237SOL     OW 3738   2.644   3.337   3.244 -0.3430  0.3053  0.2280
 1237SOL    HW1 3739   2.577   3.269   3.234  0.1671 -0.3120  0.8905
 1237SOL    HW2 3740   2.727   3.291   3.233  0.0293  0.7288  1.1151
 1238SOL     OW 3741   3.218   2.467   2.525 -0.2432 -0.2077  0.0559
 1238SOL    HW1 3742   3.251   2.521   2.453  1.4868 -0.5593  0.5311
 1238SOL    HW2 3743   3.175   2.529   2.584  1.2795  0.6065  0.3486
 1239SOL     OW 3744   1.715   0.242   2.245 -0.1562 -0.1537  0.7842
 1239SOL    HW1 3745   1.708   0.161   2.195 -1.0580  0.9125 -0.9018
 1239SOL    HW2 3746   1.653   0.230   2.318 -2.6829  0.1737 -1.1801
 1240SOL     OW 3747   4.097   3.431   3.211 -0.7439 -0.2781 -0.0252
 1240SOL    HW1 3748   4.098   3.477   3.295 -0.2102 -0.1737 -0.0808
 1240SOL    HW2 3749   4.005   3.411   3.195 -0.8200 -0.5667  0.7332
 1241SOL     OW 3750   2.816   0.293   2.227 -0.5572  0.1905 -0.1760
 1241SOL    HW1 3751   2.725   0.287   2.256 -1.0733 -0.7995 -1.8342
 1241SOL    HW2 3752   2.847   0.376   2.262 -1.5911 -0.1968  1.7637
 1242SOL     OW 3753   0.632   1.147   1.630  0.4627  0.2756 -0.1392
 1242SOL    HW1 3754   0.589   1.230   1.610  2.9401  1.8750  0.7139
 1242SOL    HW2 3755   0.613   1.132   1.723  0.7258  0.3448 -0.0734
 1243SOL     OW 3756   3.381   1.536   3.146 -0.3797 -0.0040  0.2270
 1243SOL    HW1 3757   3.367   1.443   3.124  0.2411  0.2017 -1.1566
 1243SOL    HW2 3758   3.307   1.581   3.105  0.7444  0.3773 -1.5125
 1244SOL     OW 3759   4.293   0.900   0.652 -0.1207 -0.4690  0.3451
 1244SOL    HW1 3760   4.237   0.955   0.707  1.9422  1.5312  0.6183
 1244SOL    HW2 3761   4.375   0.893   0.700  0.6483 -1.4029 -1.0203
 1245SOL     OW 3762   2.244   0.009   3.179  0.9699 -0.0174 -0.5482
 1245SOL    HW1 3763   2.299  -0.028   3.247  1.5442 -1.1132 -1.5738
 1245SOL    HW2 3764   2.166  -0.046   3.177  0.4855  0.6320 -0.1044
 1246SOL     OW 3765   2.038   1.105   0.522 -0.3006 -0.1992 -0.3733
 1246SOL    HW1 3766   1.957   1.134   0.479 -1.5437 -0.9490  1.3520
 1246SOL    HW2 3767   2.024   1.012   0.537  0.7579 -0.2634  0.2642
 1247SOL     OW 3768   1.213   2.664   2.535 -0.6494  0.0453  0.2942
 1247SOL    HW1 3769   1.293   2.641   2.487 -1.1421 -1.2969  0.0813
 1247SOL    HW2 3770   1.176   2.580   2.561 -3.4002  0.4408 -1.9174
 1248SOL     OW 3771   3.362   0.679   2.201  0.1422  0.1073  0.0764
 1248SOL    HW1 3772   3.402   0.593   2.191 -1.5469 -0.5897 -1.0835
 1248SOL    HW2 3773   3.422   0.727   2.258  0.4002 -2.3134  2.0081
 1249SOL     OW 3774   4.389   2.292   1.545 -0.5025 -0.2526 -0.1576
 1249SOL    HW1 3775   4.378   2.386   1.559  1.5465  0.2242 -1.2249
 1249SOL    HW2 3776   4.301   2.255   1.554 -1.2657  1.6752  0.8166
 1250SOL     OW 3777   3.229   1.292   2.021 -0.7823 -0.3676  0.1996
 1250SOL    HW1 3778   3.305   1.330   2.065 -0.8993 -1.4998  1.4275
 1250SOL    HW2 3779   3.250   1.301   1.928  1.0034 -0.9263  0.5032
 1251SOL     OW 3780   0.506   2.438   2.707  0.1644  0.4173  0.3040
 1251SOL    HW1 3781   0.420   2.462   2.740 -0.0958 -0.0109 -0.0524
 1251SOL    HW2 3782   0.535   2.514   2.657 -1.3770 -0.5345 -2.2537
 1252SOL     OW 3783   1.519   0.304   0.604  0.0480 -0.1272  0.4538
 1252SOL    HW1 3784   1.573   0.375   0.569  1.2833 -0.7023  1.1094
 1252SOL    HW2 3785   1.579   0.229   0.610 -1.4392 -1.5345 -1.1237
 1253SOL     OW 3786   2.379   0.218   0.400 -0.3516  0.0358 -1.0937
 1253SOL    HW1 3787   2.416   0.178   0.322 -0.0415 -1.1527 -0.3666
 1253SOL    HW2 3788   2.325   0.149   0.440 -0.0096  0.4017  0.0569
 1254SOL     OW 3789   1.313   3.251   0.363 -0.1334  0.6956 -0.4859
 1254SOL    HW1 3790   1.405   3.230   0.380 -0.3200 -0.2440 -0.5962
 1254SOL    HW2 3791   1.265   3.173   0.391 -0.7909  0.7066 -1.5353
 1255SOL     OW 3792   0.995   0.763   2.502 -0.6875  0.1314  0.1635
 1255SOL    HW1 3793   1.057   0.752   2.574 -0.5235  1.9923  0.3526
 1255SOL    HW2 3794   1.050   0.777   2.425 -0.8719 -0.9733 -0.1847
 1256SOL     OW 3795   2.199   2.899   1.985  0.5580 -0.3769  0.2441
 1256SOL    HW1 3796   2.183   2.813   1.947 -0.7815  0.2802 -0.7462
 1256SOL    HW2 3797   2.284   2.891   2.028  1.6413 -1.4943 -1.9469
 1257SOL     OW 3798   3.950   3.713   2.886 -0.3558 -0.4288 -0.1691
 1257SOL    HW1 3799   4.034   3.673   2.864 -0.4087 -0.2923 -0.6302
 1257SOL    HW2 3800   3.967   3.807   2.885 -0.4235 -0.4127  0.1149
 1258SOL     OW 3801   0.590   1.784   2.429  0.0399 -0.1641 -0.6092
 1258SOL    HW1 3802   0.554   1.859   2.382 -0.2697  0.4588  0.5847
 1258SOL    HW2 3803   0.656   1.821   2.487  0.3817 -0.9086 -0.5091
 1259SOL     OW 3804   4.596   1.565   1.434  0.4252 -0.1240 -0.0667
 1259SOL    HW1 3805   4.641   1.644   1.407 -0.2700 -0.4275 -2.2966
 1259SOL    HW2 3806   4.544   1.592   1.510 -0.6612  1.8708 -1.4329
 1260SOL     OW 3807   3.058   1.911   0.966 -0.1992 -0.1047 -0.2870
 1260SOL    HW1 3808   3.028   1.937   0.879 -0.0437  0.2400 -0.2432
 1260SOL    HW2 3809   3.044   1.817   0.970 -2.6091  0.2144  0.2572
 1261SOL     OW 3810   1.474   1.366   0.306  0.2510 -0.9154 -0.5832
 1261SOL    HW1 3811   1.417   1.378   0.230  1.2007 -0.4175 -1.2398
 1261SOL    HW2 3812   1.433   1.295   0.355 -0.9953 -0.4893 -0.9593
 1262SOL     OW 3813   0.212   0.812   2.564 -0.0980 -0.3897 -0.2704
 1262SOL    HW1 3814   0.166   0.846   2.487 -0.2433 -0.4153 -0.1953
 1262SOL    HW2 3815   0.292   0.864   2.569  0.2722 -0.8955 -0.8763
 1263SOL     OW 3816   1.128   1.539   1.239  0.5742  0.1087 -0.2530
 1263SOL    HW1 3817   1.147   1.474   1.307 -1.8401 -0.9689 -0.5312
 1263SOL    HW2 3818   1.086   1.490   1.169 -0.4494  1.7963 -0.8910
 1264SOL     OW 3819   1.484   3.232   3.026  0.6271  0.1230  0.2373
 1264SOL    HW1 3820   1.534   3.157   2.994 -0.6002 -0.5965 -0.0536
 1264SOL    HW2 3821   1.436   3.263   2.949  1.5749  1.6266  0.1949
 1265SOL     OW 3822   2.972   2.558   0.778  0.3305 -0.0059  0.0247
 1265SOL    HW1 3823   3.066   2.553   0.762  0.2545 -2.5763 -0.0340
 1265SOL    HW2 3824   2.963   2.547   0.873  0.0858  0.3391  0.0429
 1266SOL     OW 3825   4.238   2.166   1.228  0.0356 -0.1728  0.4570
 1266SOL    HW1 3826   4.276   2.090   1.272 -1.7784 -1.9244 -0.7976
 1266SOL    HW2 3827   4.180   2.205   1.293 -0.9228 -1.3948  0.3739
 1267SOL     OW 3828   1.752   1.656   0.807  0.1452 -0.0589  0.3675
 1267SOL    HW1 3829   1.801   1.638   0.727 -0.1375  0.8998 -0.0245
 1267SOL    HW2 3830   1.735   1.750   0.805 -1.5181 -0.3306  0.6173
 1268SOL     OW 3831   2.867   0.386   1.901  0.7549 -0.0655  0.1889
 1268SOL    HW1 3832   2.806   0.447   1.944  0.3598  0.9416 -1.7095
 1268SOL    HW2 3833   2.812   0.312   1.875  0.5684  0.3141 -0.4990
 1269SOL     OW 3834   2.083   4.040   0.107 -0.4049  0.0755  0.2855
 1269SOL    HW1 3835   2.082   4.134   0.091  0.8568  0.7577  3.4561
 1269SOL    HW2 3836   2.173   4.013   0.086 -0.3932 -0.1592  0.6281
 1270SOL     OW 3837   1.466   0.831   2.161  0.4431  0.2689  0.2251
 1270SOL    HW1 3838   1.517   0.891   2.106 -0.4814  1.2307  0.3906
 1270SOL    HW2 3839   1.375   0.844   2.134  0.0152  0.4089  1.6256
 1271SOL     OW 3840   1.751   0.793   0.640 -0.3677  0.2203  0.2578
 1271SOL    HW1 3841   1.768   0.800   0.734  1.0128 -2.5760  0.3384
 1271SOL    HW2 3842   1.737   0.699   0.626  0.3291  0.4515 -2.4709
 1272SOL     OW 3843   0.106   4.057   0.806  0.1860  0.0437  0.0308
 1272SOL    HW1 3844   0.149   4.129   0.852  1.3972 -1.1314  0.7969
 1272SOL    HW2 3845   0.047   4.019   0.872 -1.1471  0.8461 -0.6380
 1273SOL     OW 3846   0.388   3.728   0.942 -0.4122 -0.4079  0.8465
 1273SOL    HW1 3847   0.462   3.700   0.888  0.2466 -1.2393  2.1427
 1273SOL    HW2 3848   0.318   3.666   0.921 -0.3826 -0.3121  0.4590
 1274SOL     OW 3849   4.554   1.261   1.285  0.1722 -0.0513  0.1420
 1274SOL    HW1 3850   4.626   1.252   1.347  0.3672 -1.3187 -0.2439
 1274SOL    HW2 3851   4.484   1.302   1.336  0.5020 -0.6162  1.0649
 1275SOL     OW 3852   3.867   2.815   1.139 -0.2274 -0.6337  0.3940
 1275SOL    HW1 3853   3.847   2.801   1.047  0.2219  0.9109  0.0306
 1275SOL    HW2 3854   3.786   2.852   1.175  0.4365  1.3489 -0.0409
 1276SOL     OW 3855   3.280   4.353   3.198 -0.4508 -0.0908  0.6073
 1276SOL    HW1 3856   3.221   4.411   3.150  0.8396  1.9897  1.3561
 1276SOL    HW2 3857   3.225   4.314   3.266 -1.2473  0.7412  0.4640
 1277SOL     OW 3858   2.103   2.291   2.627 -0.2756  0.2154 -0.2186
 1277SOL    HW1 3859   2.069   2.380   2.631  0.9529  0.7273 -0.6828
 1277SOL    HW2 3860   2.156   2.282   2.707 -1.0137 -0.3804  0.2206
 1278SOL     OW 3861   0.098   3.410   2.948  0.0545 -0.1517  0.4925
 1278SOL    HW1 3862   0.151   3.488   2.964  1.5018 -0.4915 -2.1072
 1278SOL    HW2 3863   0.086   3.407   2.853 -1.1060 -2.3688  0.6256
 1279SOL     OW 3864   4.447   2.859   1.267 -1.1572  0.5331  0.4368
 1279SOL    HW1 3865   4.508   2.807   1.213 -0.8316  1.9665 -0.6147
 1279SOL    HW2 3866   4.364   2.854   1.220 -1.2129  0.6580  0.5238
 1280SOL     OW 3867   0.436   0.213   2.524  0.2425 -0.3051  0.2223
 1280SOL    HW1 3868   0.445   0.297   2.570  3.8474  0.0157 -0.7578
 1280SOL    HW2 3869   0.521   0.200   2.482 -1.6874 -2.2151 -3.5722
 1281SOL     OW 3870   2.265   2.631   0.473 -0.4194 -0.4896 -0.0926
 1281SOL    HW1 3871   2.309   2.616   0.389 -0.0757 -2.0644  0.3377
 1281SOL    HW2 3872   2.326   2.687   0.522  0.7639 -1.9443  0.1738
 1282SOL     OW 3873   4.662   1.533   2.945  0.1171  0.1575 -0.3141
 1282SOL    HW1 3874   4.749   1.537   2.905  0.4068 -0.5022  0.2190
 1282SOL    HW2 3875   4.669   1.461   3.009 -0.9140 -0.1148 -0.4985
 1283SOL     OW 3876   0.406   0.420   1.042  0.4597  0.0980  0.0357
 1283SOL    HW1 3877   0.439   0.490   0.986  1.5875 -0.2315  0.2437
 1283SOL    HW2 3878   0.419   0.340   0.991  0.8957 -0.1360  0.4992
 1284SOL     OW 3879   4.179   4.703   0.657 -0.3049  0.5622  0.1378
 1284SOL    HW1 3880   4.208   4.664   0.575  2.1054 -2.2904  2.1512
 1284SOL    HW2 3881   4.090   4.670   0.669 -0.4343  0.4711 -0.9781
 1285SOL     OW 3882   1.235   0.664   0.342 -0.0460 -0.7146  0.5222
 1285SOL    HW1 3883   1.209   0.708   0.261 -2.2065 -0.0852  1.4904
 1285SOL    HW2 3884   1.247   0.572   0.317  1.3067 -0.2005 -0.8631
 1286SOL     OW 3885   2.590   1.780   3.194  0.4405  0.0249 -0.0913
 1286SOL    HW1 3886   2.613   1.750   3.106  0.2015  0.4049 -0.2924
 1286SOL    HW2 3887   2.626   1.715   3.253  1.9722  0.5724 -0.3889
 1287SOL     OW 3888   0.285   1.553   1.252  0.1274 -0.9398 -0.1370
 1287SOL    HW1 3889   0.230   1.522   1.180 -0.8644  1.1208 -0.3151
 1287SOL    HW2 3890   0.355   1.602   1.210 -1.4853  1.9076  0.2414
 1288SOL     OW 3891   1.584   0.556   0.548  0.0458 -0.7420  0.7461
 1288SOL    HW1 3892   1.557   0.642   0.516  1.3930 -0.3569  0.5657
 1288SOL    HW2 3893   1.519   0.532   0.613  0.3070  0.9712  1.6807
 1289SOL     OW 3894   3.736   2.087   2.371 -0.2705 -0.3209  0.0637
 1289SOL    HW1 3895   3.793   2.067   2.298 -0.1458  0.3698 -0.0363
 1289SOL    HW2 3896   3.779   2.050   2.447  0.3918  0.3158  0.0107
 1290SOL     OW 3897   0.394   0.976   1.717  0.1706 -0.1570 -0.5076
 1290SOL    HW1 3898   0.422   0.992   1.626 -1.4655  0.1195 -0.9981
 1290SOL    HW2 3899   0.341   1.052   1.739  1.0320  0.0614  0.9208
 1291SOL     OW 3900   0.660   2.098   1.141 -0.2770 -0.6668 -0.2906
 1291SOL    HW1 3901   0.755   2.109   1.153 -0.2869  0.0876 -0.8875
 1291SOL    HW2 3902   0.624   2.112   1.229  0.1000 -0.2502 -0.1971
 1292SOL     OW 3903   0.459   3.307   0.609  0.5116  0.2713  0.6069
 1292SOL    HW1 3904   0.551   3.335   0.605  0.3974  0.6450 -2.9226
 1292SOL    HW2 3905   0.409   3.388   0.617  0.4563  0.4235 -0.9073
 1293SOL     OW 3906   0.758   2.143   0.706 -0.1094 -0.1709 -0.0133
 1293SOL    HW1 3907   0.674   2.134   0.661 -0.9444 -1.6290  1.7270
 1293SOL    HW2 3908   0.739   2.202   0.780  1.0144  1.4484 -0.9613
 1294SOL     OW 3909   4.393   1.206   1.971  0.3166 -0.1347 -0.1097
 1294SOL    HW1 3910   4.309   1.251   1.983  0.1373 -0.5007  0.0104
 1294SOL    HW2 3911   4.453   1.275   1.943 -0.2008 -0.0040 -0.9231
 1295SOL     OW 3912   3.250   0.401   2.342  0.5218  0.0420  0.0814
 1295SOL    HW1 3913   3.186   0.405   2.272  0.6479 -2.3787 -0.2560
 1295SOL    HW2 3914   3.324   0.351   2.305  0.4252 -1.6450  1.9744
 1296SOL     OW 3915   1.394   0.917   0.668 -0.7763 -0.3321  0.3367
 1296SOL    HW1 3916   1.377   0.881   0.754 -0.3436  1.0461  1.0311
 1296SOL    HW2 3917   1.476   0.876   0.640 -0.3391  0.0231  1.0657
 1297SOL     OW 3918   3.577   1.018   0.223  0.6711  0.2207 -0.1847
 1297SOL    HW1 3919   3.588   1.097   0.170  0.3057 -0.1338 -0.8026
 1297SOL    HW2 3920   3.507   0.969   0.179  0.1421  0.0572  0.7977
 1298SOL     OW 3921   4.495   3.967   2.956  0.4434  0.2963  0.2242
 1298SOL    HW1 3922   4.426   4.031   2.976  1.7949  2.1941 -0.8811
 1298SOL    HW2 3923   4.487   3.953   2.861  2.4331  1.6940 -0.2068
 1299SOL     OW 3924   0.761   4.560   0.232 -0.4565  0.0044  0.0677
 1299SOL    HW1 3925   0.832   4.570   0.296  1.6149  0.8599 -2.1925
 1299SOL    HW2 3926   0.752   4.647   0.193 -0.1830 -0.9124 -2.2030
 1300SOL     OW 3927   0.820   1.806   0.395 -0.1743  0.1777 -0.3622
 1300SOL    HW1 3928   0.831   1.896   0.362 -0.8039  0.3481 -0.1412
 1300SOL    HW2 3929   0.908   1.775   0.412 -0.0038  1.2848  0.9259
 1301SOL     OW 3930   0.907   1.635   0.791 -0.1865  0.5239 -0.0544
 1301SOL    HW1 3931   0.829   1.662   0.840  0.5198  1.1095  0.7906
 1301SOL    HW2 3932   0.933   1.714   0.743  0.3664  0.5790  0.3330
 1302SOL     OW 3933   3.255   3.277   0.397  0.2825  0.0791  0.3668
 1302SOL    HW1 3934   3.192   3.208   0.379 -0.5238  0.5417  1.3646
 1302SOL    HW2 3935   3.326   3.234   0.444  0.2343 -0.2380  0.1543
 1303SOL     OW 3936   1.826   2.935   1.118 -0.3825 -0.0102 -0.1092
 1303SOL    HW1 3937   1.740   2.977   1.116 -0.6945 -0.5463  1.0948
 1303SOL    HW2 3938   1.816   2.858   1.062 -0.7626 -0.1905  0.1992
 1304SOL     OW 3939   2.635   1.801   0.837  0.1610  0.8542  0.6863
 1304SOL    HW1 3940   2.704   1.739   0.814  2.0897  2.8117  0.8978
 1304SOL    HW2 3941   2.581   1.754   0.900 -0.6512 -1.8464 -1.8165
 1305SOL     OW 3942   3.934   0.397   2.388  0.1742 -0.1954 -0.3114
 1305SOL    HW1 3943   3.937   0.460   2.461 -2.2501 -1.6294  1.1399
 1305SOL    HW2 3944   3.910   0.450   2.312 -0.2055  0.8762  0.5253
 1306SOL     OW 3945   0.918   0.397   2.397  0.4964 -0.0743 -0.2009
 1306SOL    HW1 3946   0.981   0.461   2.363  0.0220  0.8616  0.6169
 1306SOL    HW2 3947   0.835   0.446   2.400  0.3079 -0.4622  1.2456
 1307SOL     OW 3948   2.694   0.051   3.165  0.0618  0.0374  0.3140
 1307SOL    HW1 3949   2.778   0.068   3.122 -0.1781  0.5224  0.0337
 1307SOL    HW2 3950   2.640   0.127   3.144 -0.8471 -0.8160 -0.5010
 1308SOL     OW 3951   2.519   0.349   2.247 -0.1117 -0.1357 -0.5408
 1308SOL    HW1 3952   2.449   0.364   2.311  0.0430  1.2604 -0.6681
 1308SOL    HW2 3953   2.517   0.255   2.231 -0.3624 -0.4846  1.2774
 1309SOL     OW 3954   3.451   2.391   0.227 -0.2838 -0.1629 -0.7056
 1309SOL    HW1 3955   3.469   2.405   0.134  2.7338  1.2749 -0.0185
 1309SOL    HW2 3956   3.526   2.342   0.260  0.4162  2.1848  1.5467
 1310SOL     OW 3957   2.717   1.451   2.087 -0.1358  0.0065  0.2794
 1310SOL    HW1 3958   2.659   1.430   2.014 -0.0074  2.1188 -0.5005
 1310SOL    HW2 3959   2.805   1.429   2.056 -0.0883  0.8418 -0.2019
 1311SOL     OW 3960   2.471   4.153   2.689  0.3674  0.0471  0.0645
 1311SOL    HW1 3961   2.546   4.126   2.741 -0.1914 -1.8538 -0.0482
 1311SOL    HW2 3962   2.419   4.207   2.749  0.3967 -0.9993  1.0669
 1312SOL     OW 3963   4.299   0.540   1.502  0.0826 -0.4661 -0.4148
 1312SOL    HW1 3964   4.302   0.458   1.551  0.6571 -0.5553 -0.5940
 1312SOL    HW2 3965   4.266   0.604   1.565 -1.2808 -1.0039 -0.5340
 1313SOL     OW 3966   1.157   1.262   2.681 -0.3352  0.5894 -0.0935
 1313SOL    HW1 3967   1.064   1.280   2.684 -0.7025 -1.2269  1.1646
 1313SOL    HW2 3968   1.187   1.271   2.771  0.6171  0.7497 -0.4145
 1314SOL     OW 3969   3.246   0.504   1.991  0.1705 -0.3445  0.5564
 1314SOL    HW1 3970   3.291   0.441   1.935 -2.1979  1.1410 -3.4161
 1314SOL    HW2 3971   3.179   0.452   2.035  0.5977 -1.1986  0.2275
 1315SOL     OW 3972   0.436   3.653   2.180 -0.7639  0.1228 -0.2313
 1315SOL    HW1 3973   0.362   3.681   2.233 -0.5934  1.1411 -0.5090
 1315SOL    HW2 3974   0.398   3.595   2.113 -0.9271 -1.4599  1.1644
 1316SOL     OW 3975   2.165   1.416   2.236  0.3166  0.1370  0.1134
 1316SOL    HW1 3976   2.226   1.469   2.185  0.1082  0.7373  0.4783
 1316SOL    HW2 3977   2.166   1.330   2.193  0.9104  0.3350 -0.2814
 1317SOL     OW 3978   3.492   0.110   0.314  0.1500  0.1597 -0.5073
 1317SOL    HW1 3979   3.539   0.086   0.393 -0.4569 -0.2426 -0.2616
 1317SOL    HW2 3980   3.545   0.075   0.242 -0.3063 -1.2379 -0.1904
 1318SOL     OW 3981   4.090   1.892   1.029  0.1488  0.0710 -0.2207
 1318SOL    HW1 3982   4.119   1.933   0.947 -1.2492 -0.2769 -0.9166
 1318SOL    HW2 3983   4.109   1.958   1.096  1.0125  0.4990 -0.8550
 1319SOL     OW 3984   3.260   1.250   0.262 -0.6347 -0.6233 -0.0412
 1319SOL    HW1 3985   3.196   1.313   0.294 -1.2024 -0.7646 -0.8909
 1319SOL    HW2 3986   3.208   1.179   0.226 -0.0127 -0.4912 -1.2359
 1320SOL     OW 3987   1.703   0.681   3.296 -0.6651 -0.3348  0.1552
 1320SOL    HW1 3988   1.672   0.662   3.207 -0.7894 -1.5728  0.4395
 1320SOL    HW2 3989   1.791   0.644   3.300 -0.0066  1.1595  0.0625
 1321SOL     OW 3990   0.524   3.021   3.129 -0.3999  0.8201 -0.2593
 1321SOL    HW1 3991   0.518   3.116   3.116  2.4654  1.1735  0.4747
 1321SOL    HW2 3992   0.521   2.985   3.041  0.6779  1.7881 -0.7213
 1322SOL     OW 3993   3.781   2.733   0.497  0.2665  0.2225  0.3260
 1322SOL    HW1 3994   3.787   2.638   0.503  1.5225  0.2994  0.5465
 1322SOL    HW2 3995   3.706   2.755   0.552 -1.7231 -0.8057 -1.7922
 1323SOL     OW 3996   1.151   1.245   0.758  0.0193  0.3066  0.3891
 1323SOL    HW1 3997   1.153   1.195   0.840 -2.3035  1.4265  1.2314
 1323SOL    HW2 3998   1.148   1.178   0.689  1.3868 -0.6608  1.2270
 1324SOL     OW 3999   2.326   2.302   0.661  0.5143 -0.4317  0.0025
 1324SOL    HW1 4000   2.238   2.309   0.624  0.4014 -0.4916  0.2543
 1324SOL    HW2 4001   2.381   2.355   0.604  0.2239  0.0175  0.1402
 1325SOL     OW 4002   2.286   0.876   2.878  1.1504 -0.7494  0.1081
 1325SOL    HW1 4003   2.256   0.803   2.824  1.2728  0.4213 -1.6314
 1325SOL    HW2 4004   2.252   0.954   2.834  3.1524  0.3872  0.4526
 1326SOL     OW 4005   1.948   2.136   1.645 -0.2671 -0.6373  0.1159
 1326SOL    HW1 4006   1.873   2.083   1.620  0.8604 -2.0214 -0.4218
 1326SOL    HW2 4007   1.991   2.158   1.563 -0.4292  0.7071  0.3724
 1327SOL     OW 4008   2.093   2.237   1.435 -0.9847 -0.3219 -0.8732
 1327SOL    HW1 4009   2.075   2.322   1.396  2.0199  1.3795  1.0813
 1327SOL    HW2 4010   2.170   2.205   1.387  0.6866  0.2707  1.2419
 1328SOL     OW 4011   0.388   4.707   0.186  0.5394  0.1990  0.1155
 1328SOL    HW1 4012   0.432   4.791   0.171 -0.0330  0.4455 -0.2009
 1328SOL    HW2 4013   0.299   4.731   0.211  0.5165 -0.3047  0.5176
 1329SOL     OW 4014   2.699   3.594   1.287 -0.8367 -0.4257 -0.3990
 1329SOL    HW1 4015   2.666   3.654   1.220  2.3565  0.1857 -1.6218
 1329SOL    HW2 4016   2.703   3.509   1.242 -1.5481 -0.6926  0.0304
 1330SOL     OW 4017   3.181   1.140   0.671  0.2945  0.3722 -0.1020
 1330SOL    HW1 4018   3.156   1.088   0.748  0.6260  0.6511  0.1964
 1330SOL    HW2 4019   3.103   1.141   0.617 -1.0167  2.7810  1.6427
 1331SOL     OW 4020   1.980   0.694   1.083  0.1630 -0.2180 -0.4288
 1331SOL    HW1 4021   2.032   0.619   1.113  0.4128 -0.3700 -1.2213
 1331SOL    HW2 4022   1.999   0.763   1.147 -0.7809 -1.0878  0.8441
 1332SOL     OW 4023   3.682   0.546   3.122 -0.1421  0.3168  0.1773
 1332SOL    HW1 4024   3.642   0.503   3.197 -1.3318  0.2087 -0.4943
 1332SOL    HW2 4025   3.696   0.475   3.059 -3.7898  1.0129 -1.6762
 1333SOL     OW 4026   2.233   1.777   1.003  0.4068  0.3120 -0.5579
 1333SOL    HW1 4027   2.321   1.750   0.976 -0.1232 -0.6027 -1.4401
 1333SOL    HW2 4028   2.200   1.705   1.057 -0.1978  0.1505 -1.1264
 1334SOL     OW 4029   3.525   1.091   0.536  0.0765  0.2233 -0.2448
 1334SOL    HW1 4030   3.483   1.067   0.453  0.7944 -1.8279 -0.0771
 1334SOL    HW2 4031   3.611   1.124   0.511  0.5615 -1.0422 -0.3201
 1335SOL     OW 4032   2.847   0.064   2.084  0.0048  0.4011  0.3956
 1335SOL    HW1 4033   2.874   0.082   2.174  0.6964  1.2348  0.0362
 1335SOL    HW2 4034   2.803   0.145   2.056 -0.8753 -0.1226  0.2175
 1336SOL     OW 4035   1.315   4.603   1.727  0.3415  0.1556  0.3723
 1336SOL    HW1 4036   1.252   4.539   1.760  1.0632 -0.0023  1.5294
 1336SOL    HW2 4037   1.348   4.566   1.645 -0.3947 -0.1950  0.2336
 1337SOL     OW 4038   2.313   4.663   0.228 -0.1958  0.4006 -0.1201
 1337SOL    HW1 4039   2.315   4.723   0.153 -1.6914 -1.3574 -1.6491
 1337SOL    HW2 4040   2.270   4.714   0.297 -1.0095  1.2717 -1.2166
 1338SOL     OW 4041   0.767   2.584   3.164 -1.0409  0.2646 -0.1016
 1338SOL    HW1 4042   0.855   2.621   3.165 -0.9182 -0.0127 -0.4408
 1338SOL    HW2 4043   0.734   2.596   3.254 -0.7217  0.5145 -0.0190
 1339SOL     OW 4044   2.115   3.982   2.292 -0.0882  0.7099  0.1293
 1339SOL    HW1 4045   2.185   4.002   2.355  0.9099 -1.4933 -0.1805
 1339SOL    HW2 4046   2.160   3.938   2.220 -1.5600  1.0034 -1.0135
 1340SOL     OW 4047   2.439   1.576   1.358 -0.0373 -0.1369 -0.1664
 1340SOL    HW1 4048   2.400   1.663   1.351 -0.0501 -0.1248  0.0659
 1340SOL    HW2 4049   2.366   1.516   1.349 -0.0300 -0.1248 -0.3155
 1341SOL     OW 4050   0.794   3.348   1.828 -0.1261  0.4822  0.8641
 1341SOL    HW1 4051   0.865   3.378   1.770 -0.1480 -2.1580 -0.7153
 1341SOL    HW2 4052   0.832   3.274   1.875 -1.2121  0.3612  1.5684
 1342SOL     OW 4053   4.680   2.620   0.455  0.2584  0.3609  0.2124
 1342SOL    HW1 4054   4.599   2.650   0.415  0.5727  0.7999 -0.1119
 1342SOL    HW2 4055   4.714   2.697   0.500 -0.9528 -0.5285  2.8338
 1343SOL     OW 4056   1.963   0.967   3.262  0.6018 -0.1538  0.3370
 1343SOL    HW1 4057   1.871   0.990   3.278  0.6226 -1.3023  2.5016
 1343SOL    HW2 4058   1.998   1.042   3.214 -1.3193  0.5547 -0.0666
 1344SOL     OW 4059   4.249   2.864   0.188 -0.4516 -0.0809 -0.7150
 1344SOL    HW1 4060   4.230   2.915   0.267  0.5330 -0.6832 -0.0633
 1344SOL    HW2 4061   4.305   2.921   0.135  1.0917 -0.6222  0.2527
 1345SOL     OW 4062   2.528   2.587   1.710  0.3351  0.3857 -0.2801
 1345SOL    HW1 4063   2.453   2.647   1.711 -0.6388 -0.7859 -0.7385
 1345SOL    HW2 4064   2.507   2.521   1.775  0.6352 -0.3365 -0.8952
 1346SOL     OW 4065   1.795   4.052   3.071 -0.2724  0.1589 -0.2415
 1346SOL    HW1 4066   1.788   4.002   2.989  2.4073 -0.0442 -0.4518
 1346SOL    HW2 4067   1.744   4.131   3.055  0.6626  0.4206 -2.4099
 1347SOL     OW 4068   3.237   2.669   3.052 -0.6022 -0.0036 -0.6313
 1347SOL    HW1 4069   3.196   2.672   3.139  1.7236 -2.0615  0.6689
 1347SOL    HW2 4070   3.190   2.600   3.006 -1.2136  0.4413 -0.6970
 1348SOL     OW 4071   0.041   2.974   1.320  0.0351 -0.3274 -0.2856
 1348SOL    HW1 4072   0.017   2.892   1.276  0.5595 -0.3992 -0.4562
 1348SOL    HW2 4073   0.092   2.946   1.396  1.3923 -0.1443 -1.0827
 1349SOL     OW 4074   4.483   2.549   2.658 -0.3737 -0.5392  1.2805
 1349SOL    HW1 4075   4.439   2.633   2.667  0.1810 -0.1860  0.7771
 1349SOL    HW2 4076   4.577   2.570   2.664 -0.2495 -1.2196  1.8908
 1350SOL     OW 4077   1.832   0.184   1.953  0.3321 -0.2312 -0.3089
 1350SOL    HW1 4078   1.926   0.194   1.963  0.5328 -1.8129 -0.4252
 1350SOL    HW2 4079   1.817   0.194   1.859  0.3186  0.3965 -0.2462
 1351SOL     OW 4080   1.617   0.665   3.014  0.3595 -0.4522  0.3672
 1351SOL    HW1 4081   1.537   0.702   3.052  1.4282  2.3428  0.1019
 1351SOL    HW2 4082   1.599   0.659   2.920  0.0734 -0.9903  0.4489
 1352SOL     OW 4083   0.374   4.052   1.954 -0.1379  0.5530  0.0893
 1352SOL    HW1 4084   0.416   3.974   1.917 -0.6635 -0.1724  0.9658
 1352SOL    HW2 4085   0.285   4.050   1.918 -0.1459  0.7600  0.0987
 1353SOL     OW 4086   2.500   1.829   1.198 -0.1000  0.4818  0.0266
 1353SOL    HW1 4087   2.504   1.734   1.186 -1.5314  0.6883 -2.9840
 1353SOL    HW2 4088   2.575   1.849   1.254  2.8198 -2.0058 -2.5547
 1354SOL     OW 4089   3.386   4.026   1.062 -0.0559  0.3517 -0.3249
 1354SOL    HW1 4090   3.310   4.059   1.111 -0.0498 -2.1013  1.5790
 1354SOL    HW2 4091   3.459   4.036   1.123  0.8865  1.2014 -1.5401
 1355SOL     OW 4092   0.516   2.854   0.276  0.4420  0.4610 -0.1336
 1355SOL    HW1 4093   0.422   2.845   0.291  0.6258  0.6417  1.2799
 1355SOL    HW2 4094   0.531   2.948   0.270  0.2686  0.3969 -2.4747
 1356SOL     OW 4095   4.415   4.530   1.511  0.1691 -0.1072 -0.6395
 1356SOL    HW1 4096   4.383   4.528   1.601 -0.1856 -1.7963 -0.7769
 1356SOL    HW2 4097   4.480   4.601   1.511 -2.9428  2.9927 -0.1961
 1357SOL     OW 4098   0.815   4.245   2.108 -0.0550 -1.0376  0.1806
 1357SOL    HW1 4099   0.795   4.250   2.201 -1.5365 -0.9106 -0.1260
 1357SOL    HW2 4100   0.802   4.153   2.085 -0.7372 -0.8694 -0.1164
 1358SOL     OW 4101   1.946   4.108   0.977 -0.1179  0.2331 -0.4230
 1358SOL    HW1 4102   1.975   4.198   0.959 -2.0536  0.4239 -3.1079
 1358SOL    HW2 4103   1.911   4.112   1.066 -1.0011  2.3775 -0.8064
 1359SOL     OW 4104   3.914   2.102   2.143 -0.0597  0.0455  0.1619
 1359SOL    HW1 4105   3.987   2.115   2.204 -0.4548  0.4443  0.5652
 1359SOL    HW2 4106   3.864   2.184   2.149 -1.0299 -0.5594  0.5648
 1360SOL     OW 4107   1.827   0.351   3.322  0.2320  0.2954 -0.3665
 1360SOL    HW1 4108   1.846   0.411   3.393  0.7142 -1.2375  0.8621
 1360SOL    HW2 4109   1.906   0.351   3.268  0.4467  0.3446 -0.0535
 1361SOL     OW 4110   2.805   0.398   2.500 -0.0270  0.6056  0.1423
 1361SOL    HW1 4111   2.831   0.490   2.498 -0.0094  0.5945 -0.1865
 1361SOL    HW2 4112   2.728   0.396   2.557  0.0049  0.8155  0.1927
 1362SOL     OW 4113   3.229   4.380   0.754  0.1915 -0.4362  0.4685
 1362SOL    HW1 4114   3.306   4.331   0.785 -0.2489 -2.3900 -1.2484
 1362SOL    HW2 4115   3.240   4.383   0.659 -1.4410 -0.0072  0.2689
 1363SOL     OW 4116   4.289   1.252   2.851  0.2208  0.1904 -0.2884
 1363SOL    HW1 4117   4.346   1.328   2.836 -0.7229  1.2651  1.2232
 1363SOL    HW2 4118   4.348   1.177   2.849  1.5325  1.1645  0.2262
 1364SOL     OW 4119   3.532   4.094   3.241 -0.0635  0.1476  0.0631
 1364SOL    HW1 4120   3.534   4.187   3.216 -0.3027  0.0447 -0.3484
 1364SOL    HW2 4121   3.465   4.089   3.308  2.1968  0.8558  2.5477
 1365SOL     OW 4122   3.828   0.727   2.251 -0.1649  0.2143  0.1793
 1365SOL    HW1 4123   3.837   0.742   2.157  0.3752  0.6101  0.2889
 1365SOL    HW2 4124   3.905   0.768   2.289 -0.5899  0.4303  0.8306
 1366SOL     OW 4125   4.169   3.021   1.560 -0.6474 -0.3859  0.1854
 1366SOL    HW1 4126   4.132   2.955   1.501  0.1200  0.2221 -1.0276
 1366SOL    HW2 4127   4.134   3.104   1.528  0.4248  0.0350  0.0549
 1367SOL     OW 4128   3.035   4.316   0.290 -0.7805  0.1482 -0.6492
 1367SOL    HW1 4129   3.095   4.242   0.294  1.0551  1.2953 -3.7021
 1367SOL    HW2 4130   3.075   4.383   0.346 -0.3057  0.1924 -1.0376
 1368SOL     OW 4131   1.106   0.221   1.344 -0.5586 -0.2330  0.6389
 1368SOL    HW1 4132   1.063   0.140   1.373  1.0663 -1.8428 -1.1683
 1368SOL    HW2 4133   1.156   0.250   1.420 -1.4071 -0.7092  1.4115
 1369SOL     OW 4134   0.728   3.975   0.964  0.2168  0.1544  0.1077
 1369SOL    HW1 4135   0.771   3.980   1.049  0.6778 -1.1448 -0.0259
 1369SOL    HW2 4136   0.644   4.020   0.977  0.7015  0.8491  0.9528
 1370SOL     OW 4137   4.132   2.280   2.761  0.3401 -0.4840  0.3805
 1370SOL    HW1 4138   4.192   2.332   2.814 -0.0567 -0.3397  0.6883
 1370SOL    HW2 4139   4.183   2.202   2.737  1.1590  0.3253 -0.6192
 1371SOL     OW 4140   0.409   4.541   1.335  0.5782 -0.0125 -0.0430
 1371SOL    HW1 4141   0.330   4.560   1.385  1.7293  2.8973  0.8840
 1371SOL    HW2 4142   0.457   4.624   1.334  0.1702  0.6870 -7.0954
 1372SOL     OW 4143   3.793   2.322   1.325 -0.1360 -0.1949 -0.0028
 1372SOL    HW1 4144   3.700   2.318   1.305 -0.2884 -0.1868  0.6569
 1372SOL    HW2 4145   3.832   2.372   1.254 -0.9283  1.4522  0.6654
 1373SOL     OW 4146   3.331   2.677   0.208 -0.1627 -0.4128 -0.0959
 1373SOL    HW1 4147   3.379   2.728   0.273 -0.0085 -0.0997 -0.4499
 1373SOL    HW2 4148   3.366   2.588   0.216  0.3057 -0.2377 -0.1893
 1374SOL     OW 4149   2.106   0.563   3.042  0.4880  0.3692 -0.1760
 1374SOL    HW1 4150   2.098   0.477   3.083 -0.1157 -0.2530 -1.5037
 1374SOL    HW2 4151   2.200   0.576   3.031  0.5912 -0.0477  0.1786
 1375SOL     OW 4152   2.421   4.240   0.053  0.2276  0.2725 -0.0158
 1375SOL    HW1 4153   2.483   4.216  -0.016 -0.5697 -0.3727 -0.5311
 1375SOL    HW2 4154   2.395   4.329   0.031  1.1244  0.6257  0.3241
 1376SOL     OW 4155   3.468   3.572   0.883 -0.8361 -0.1595 -0.3236
 1376SOL    HW1 4156   3.424   3.603   0.961 -3.9059 -3.3894 -0.5132
 1376SOL    HW2 4157   3.430   3.623   0.811 -1.9891 -0.7604 -0.1599
 1377SOL     OW 4158   2.282   3.162   3.297 -0.1529  0.2075 -0.0355
 1377SOL    HW1 4159   2.315   3.118   3.375  0.1429 -1.7444 -1.1909
 1377SOL    HW2 4160   2.352   3.152   3.233  0.9908  4.5081  0.2321
 1378SOL     OW 4161   1.491   0.562   0.091 -0.0143 -0.0117 -0.1054
 1378SOL    HW1 4162   1.417   0.510   0.122 -0.2818 -0.0053 -0.7109
 1378SOL    HW2 4163   1.562   0.540   0.151 -0.5476  0.1226  0.5922
 1379SOL     OW 4164   4.106   0.668   0.635  0.4285  0.3905 -0.2496
 1379SOL    HW1 4165   4.027   0.721   0.619  0.3305  0.5890  0.8061
 1379SOL    HW2 4166   4.176   0.732   0.647  0.4802  0.2518  0.1862
 1380SOL     OW 4167   3.141   3.947   2.531 -0.5610  0.6006 -0.3246
 1380SOL    HW1 4168   3.218   3.896   2.554  1.8912  3.3790 -1.6822
 1380SOL    HW2 4169   3.101   3.899   2.459  0.7950 -0.1351 -0.6191
 1381SOL     OW 4170   0.228   2.195   0.633  0.0439 -0.1314 -0.1605
 1381SOL    HW1 4171   0.188   2.282   0.637  1.0205  0.3222  0.2095
 1381SOL    HW2 4172   0.212   2.164   0.544 -4.3510 -1.5805  0.9151
 1382SOL     OW 4173   2.475   1.066   2.561  0.3780 -0.0535 -0.4392
 1382SOL    HW1 4174   2.425   1.136   2.603  0.8291 -0.5862  1.0867
 1382SOL    HW2 4175   2.553   1.110   2.526  0.3977  0.3119  0.0358
 1383SOL     OW 4176   3.896   0.820   0.561 -0.0917 -0.0478 -0.4286
 1383SOL    HW1 4177   3.837   0.884   0.600  0.3918  1.9599 -2.7365
 1383SOL    HW2 4178   3.844   0.776   0.494  0.4718  0.4259 -1.2040
 1384SOL     OW 4179   4.644   3.768   0.707  0.7386  0.0248  0.3788
 1384SOL    HW1 4180   4.558   3.771   0.666  0.5552 -1.7111  0.5605
 1384SOL    HW2 4181   4.674   3.678   0.694  1.6163  0.0215  2.1118
 1385SOL     OW 4182   3.934   3.656   2.166 -0.3758 -0.5912  0.1011
 1385SOL    HW1 4183   3.978   3.579   2.201  2.4626  0.4756 -0.8986
 1385SOL    HW2 4184   3.970   3.667   2.078 -0.0897  2.3075  0.4965
 1386SOL     OW 4185   0.412   3.938   0.683 -0.4887  0.3392 -0.4110
 1386SOL    HW1 4186   0.429   4.032   0.689  1.7494  0.0124 -0.7921
 1386SOL    HW2 4187   0.377   3.914   0.768  1.1931  1.1442  0.5590
 1387SOL     OW 4188   2.759   3.540   0.600 -0.1986  0.0115 -0.0545
 1387SOL    HW1 4189   2.719   3.526   0.685  0.2910 -2.0152 -0.0916
 1387SOL    HW2 4190   2.690   3.580   0.547 -0.4860  1.3484  1.2829
 1388SOL     OW 4191   3.018   3.205   2.399 -0.2709 -0.0229  0.6169
 1388SOL    HW1 4192   3.058   3.194   2.313 -1.1300 -3.1636  0.4986
 1388SOL    HW2 4193   3.065   3.279   2.438  1.0935  0.5942 -1.9871
 1389SOL     OW 4194   2.840   3.115   0.296 -0.1372  0.0924  0.4003
 1389SOL    HW1 4195   2.827   3.162   0.378  0.7029 -0.8796  1.1098
 1389SOL    HW2 4196   2.932   3.089   0.298 -0.0240  0.3084 -0.9915
 1390SOL     OW 4197   4.380   3.511   2.338  0.0134 -0.1741  0.0659
 1390SOL    HW1 4198   4.416   3.574   2.274  1.4327 -2.0177 -1.0436
 1390SOL    HW2 4199   4.286   3.531   2.340 -0.0417  0.1411 -2.4370
 1391SOL     OW 4200   3.414   4.173   2.793  0.5045 -0.0068 -0.0246
 1391SOL    HW1 4201   3.333   4.171   2.741 -0.1898 -0.4544  1.0377
 1391SOL    HW2 4202   3.464   4.245   2.755 -0.4052  0.3168 -0.6803
 1392SOL     OW 4203   1.254   0.283   1.625 -0.1581  0.6781  0.2036
 1392SOL    HW1 4204   1.333   0.245   1.665  0.4025  2.1991  0.6402
 1392SOL    HW2 4205   1.242   0.366   1.672 -2.6286  0.0268  0.8348
 1393SOL     OW 4206   2.630   2.108   0.178  0.6775  0.2352 -0.5293
 1393SOL    HW1 4207   2.706   2.142   0.224  0.6811  1.3060 -1.3040
 1393SOL    HW2 4208   2.575   2.070   0.247  1.6061  0.0100  0.1024
 1394SOL     OW 4209   3.236   0.446   1.641  0.4079 -0.1986 -0.1162
 1394SOL    HW1 4210   3.244   0.357   1.607  1.3839  0.3717 -1.4706
 1394SOL    HW2 4211   3.153   0.447   1.689  0.5316 -1.9051  0.1777
 1395SOL     OW 4212   4.710   2.089   0.980 -0.1603 -0.1313 -0.0558
 1395SOL    HW1 4213   4.773   2.039   0.928  0.4052 -0.8970  1.3096
 1395SOL    HW2 4214   4.763   2.159   1.019 -0.1017 -0.8272  1.1638
 1396SOL     OW 4215   0.306   3.787   1.399 -0.7455  0.2852  0.1445
 1396SOL    HW1 4216   0.291   3.788   1.305  2.9517 -1.2729 -0.6449
 1396SOL    HW2 4217   0.349   3.871   1.418 -0.0199 -0.0687  0.0992
 1397SOL     OW 4218   0.230   3.503   0.892 -0.2040 -0.5242 -0.0616
 1397SOL    HW1 4219   0.276   3.432   0.936  0.8803  0.1966  0.0195
 1397SOL    HW2 4220   0.278   3.514   0.810  0.3632  0.8267  0.4168
 1398SOL     OW 4221   2.797   2.857   1.330 -0.3556  0.6107 -0.1349
 1398SOL    HW1 4222   2.714   2.867   1.284  0.1142  1.8082 -0.7418
 1398SOL    HW2 4223   2.772   2.821   1.416 -1.4038  0.1618 -0.6047
 1399SOL     OW 4224   0.730   1.510   1.956  0.2335  0.4344 -0.3963
 1399SOL    HW1 4225   0.820   1.525   1.986  0.4224  1.4500 -1.4139
 1399SOL    HW2 4226   0.712   1.582   1.896 -0.2195 -1.3276 -2.4780
 1400SOL     OW 4227   1.493   1.895   1.612  0.6230  0.1807  0.2834
 1400SOL    HW1 4228   1.483   1.954   1.686 -0.2788  1.8632 -1.1147
 1400SOL    HW2 4229   1.442   1.817   1.636 -2.5308  2.0467  0.0871
 1401SOL     OW 4230   3.434   2.608   2.024  0.6210 -0.0611  0.1307
 1401SOL    HW1 4231   3.413   2.577   2.113  0.7895  0.9829  0.5502
 1401SOL    HW2 4232   3.502   2.674   2.037 -0.3836  1.1687 -0.6267
 1402SOL     OW 4233   1.740   3.234   1.350 -0.7757 -0.0473 -0.3983
 1402SOL    HW1 4234   1.823   3.187   1.352 -0.5846  0.2553 -0.9732
 1402SOL    HW2 4235   1.673   3.165   1.349 -0.5989 -0.3007  1.5283
 1403SOL     OW 4236   4.292   3.173   0.125  0.3577 -0.8183  0.3848
 1403SOL    HW1 4237   4.320   3.237   0.059 -0.1238  0.7110  1.5979
 1403SOL    HW2 4238   4.199   3.190   0.138  0.6970 -0.1861  2.3437
 1404SOL     OW 4239   1.439   1.586   1.243  0.3679  0.0022 -0.6791
 1404SOL    HW1 4240   1.443   1.669   1.194 -0.9700  0.4793 -0.0493
 1404SOL    HW2 4241   1.366   1.599   1.304  1.6476 -0.7688  1.0765
 1405SOL     OW 4242   2.145   4.282   1.091 -0.1662  0.3805  0.4930
 1405SOL    HW1 4243   2.143   4.193   1.127 -0.3547 -0.9678 -2.5371
 1405SOL    HW2 4244   2.222   4.322   1.132  0.1768 -1.3040  1.6215
 1406SOL     OW 4245   2.441   4.156   1.173 -0.1460  0.2252 -0.1922
 1406SOL    HW1 4246   2.447   4.135   1.080 -2.3259 -0.6297 -0.1968
 1406SOL    HW2 4247   2.416   4.248   1.175 -2.0538 -0.2343 -0.5743
 1407SOL     OW 4248   0.016   0.588   0.128  0.4371 -0.2812  0.8461
 1407SOL    HW1 4249   0.010   0.519   0.062 -0.9743 -0.8721  1.5512
 1407SOL    HW2 4250   0.065   0.549   0.201  1.4411  0.1655  0.4345
 1408SOL     OW 4251   3.434   0.807   1.886  0.7622  0.5041  0.2857
 1408SOL    HW1 4252   3.526   0.811   1.912  0.7549  0.1790  0.3556
 1408SOL    HW2 4253   3.435   0.830   1.793  0.9212  0.4263  0.2675
 1409SOL     OW 4254   2.620   1.340   1.171  0.3081  0.0436  0.7091
 1409SOL    HW1 4255   2.656   1.387   1.246 -0.6952  1.3209  0.4301
 1409SOL    HW2 4256   2.696   1.322   1.115  1.0183 -0.6379  1.8513
 1410SOL     OW 4257   4.323   3.070   2.908  0.0349 -0.2060  0.1243
 1410SOL    HW1 4258   4.234   3.051   2.936 -0.9889 -1.7845 -3.5763
 1410SOL    HW2 4259   4.378   3.013   2.962 -1.5285 -1.5266  0.3994
 1411SOL     OW 4260   4.185   1.868   0.167 -0.0998 -0.8629  0.1040
 1411SOL    HW1 4261   4.122   1.863   0.240 -0.9539  2.5951 -0.2296
 1411SOL    HW2 4262   4.265   1.900   0.207 -0.8325  1.9496 -0.4395
 1412SOL     OW 4263   0.053   2.646   2.646 -0.2054 -0.5396  0.0645
 1412SOL    HW1 4264   0.132   2.625   2.596  1.5367 -0.7963  2.7072
 1412SOL    HW2 4265   0.078   2.721   2.700 -2.0006 -0.2201  0.5139
 1413SOL     OW 4266   1.788   2.236   0.783  0.3645  1.0871 -0.0176
 1413SOL    HW1 4267   1.696   2.237   0.758  0.5110  0.5387 -0.6029
 1413SOL    HW2 4268   1.789   2.268   0.873 -0.4979  0.1672  0.3311
 1414SOL     OW 4269   1.822   2.451   1.008  0.3220 -0.4438  0.1602
 1414SOL    HW1 4270   1.913   2.422   1.012  0.2474 -0.7153 -0.0037
 1414SOL    HW2 4271   1.814   2.517   1.076  1.1158  0.9274 -1.0332
 1415SOL     OW 4272   0.054   3.324   2.013  0.2750  0.4899  0.4773
 1415SOL    HW1 4273   0.061   3.293   1.923  1.0461  0.7893  0.4272
 1415SOL    HW2 4274   0.107   3.263   2.064 -0.4398  0.1167  0.7866
 1416SOL     OW 4275   3.756   3.203   0.663  0.2842 -0.0755  0.1076
 1416SOL    HW1 4276   3.788   3.114   0.678  2.1389  0.3468 -0.9881
 1416SOL    HW2 4277   3.827   3.246   0.614 -1.6585  1.1805 -1.8026
 1417SOL     OW 4278   0.986   0.927   2.956 -0.1462  0.2331 -1.2652
 1417SOL    HW1 4279   1.053   0.860   2.950  1.0000  1.4305 -2.2315
 1417SOL    HW2 4280   0.919   0.889   3.013  0.9275 -1.3241 -1.0014
 1418SOL     OW 4281   1.281   1.283   2.271  0.3682  0.4289 -0.3218
 1418SOL    HW1 4282   1.347   1.230   2.226 -0.6531 -4.6341  3.3091
 1418SOL    HW2 4283   1.200   1.267   2.223  0.0850 -1.4587  0.6997
 1419SOL     OW 4284   0.595   0.652   0.947  0.0367  0.1142  0.1179
 1419SOL    HW1 4285   0.685   0.620   0.936 -0.5654 -1.1533 -1.4179
 1419SOL    HW2 4286   0.583   0.654   1.042  1.1808 -1.2341  0.3355
 1420SOL     OW 4287   3.398   2.475   0.879 -0.6206  0.7306  0.5836
 1420SOL    HW1 4288   3.355   2.502   0.961 -0.5555  1.1584  0.4808
 1420SOL    HW2 4289   3.353   2.526   0.812 -2.1070 -1.1261  0.0812
 1421SOL     OW 4290   2.238   4.224   1.458  0.3408  0.2736 -0.1651
 1421SOL    HW1 4291   2.211   4.160   1.391 -1.3230 -0.7131  1.3733
 1421SOL    HW2 4292   2.315   4.183   1.499 -0.2811 -0.4314  0.3287
 1422SOL     OW 4293   1.889   3.025   3.035  0.0816 -0.2461  0.3885
 1422SOL    HW1 4294   1.959   3.064   2.983 -0.1275  2.2210  1.8260
 1422SOL    HW2 4295   1.924   3.021   3.124 -0.7674 -1.2411  0.7088
 1423SOL     OW 4296   2.317   3.679   0.321  0.5841  0.0341  0.9731
 1423SOL    HW1 4297   2.311   3.736   0.245  1.9405 -0.4856  0.4619
 1423SOL    HW2 4298   2.271   3.727   0.390 -2.9181 -0.5208 -0.7066
 1424SOL     OW 4299   4.007   1.999   0.428 -0.2193  0.0954  0.3070
 1424SOL    HW1 4300   3.961   2.035   0.504 -0.8622  1.0347 -0.5189
 1424SOL    HW2 4301   4.013   1.905   0.447 -1.9141  0.0427  0.7199
 1425SOL     OW 4302   1.129   1.968   1.622  0.4864  0.0267 -0.1266
 1425SOL    HW1 4303   1.108   2.059   1.603  3.0649  0.9050  0.8136
 1425SOL    HW2 4304   1.147   1.929   1.536 -0.1917  0.5077 -0.4974
 1426SOL     OW 4305   0.487   2.558   1.081  0.0150  0.3820 -0.3610
 1426SOL    HW1 4306   0.548   2.631   1.067  1.5988 -0.9864 -0.8050
 1426SOL    HW2 4307   0.464   2.529   0.993 -0.0134 -0.1450 -0.1793
 1427SOL     OW 4308   1.338   3.681   0.251  0.0354 -0.1501  0.2707
 1427SOL    HW1 4309   1.298   3.675   0.164 -0.5598  0.0680  0.5232
 1427SOL    HW2 4310   1.264   3.687   0.311  0.4480  0.6054  0.7238
 1428SOL     OW 4311   2.407   3.820   1.208 -0.3644  0.3222 -0.1811
 1428SOL    HW1 4312   2.386   3.741   1.259  1.3040  0.1833  0.3400
 1428SOL    HW2 4313   2.338   3.824   1.141 -0.4174 -1.6494 -0.2972
 1429SOL     OW 4314   2.694   4.033   2.822 -0.2113 -0.1690  0.7564
 1429SOL    HW1 4315   2.679   3.942   2.848 -1.9437  0.1643  1.0801
 1429SOL    HW2 4316   2.769   4.029   2.763 -0.3230 -1.8187  0.6755
 1430SOL     OW 4317   0.467   0.980   2.920 -0.5523  0.0953  0.2178
 1430SOL    HW1 4318   0.500   1.054   2.970  1.9053  0.2288 -1.4242
 1430SOL    HW2 4319   0.469   1.010   2.829 -1.5667 -1.2897 -0.2991
 1431SOL     OW 4320   3.013   1.251   3.329  0.2770 -0.6553 -0.0146
 1431SOL    HW1 4321   2.944   1.285   3.271  0.0078 -1.7032 -0.3417
 1431SOL    HW2 4322   2.969   1.182   3.378  1.1464 -1.5005 -0.3985
 1432SOL     OW 4323   3.036   4.283   1.601 -0.5842 -0.7853  0.1403
 1432SOL    HW1 4324   3.006   4.357   1.654  0.6465  0.5480 -0.9318
 1432SOL    HW2 4325   2.956   4.236   1.578 -1.3877  0.1494  0.9214
 1433SOL     OW 4326   0.236   4.079   2.267  0.0085 -0.3571  0.6398
 1433SOL    HW1 4327   0.157   4.051   2.222 -0.6209 -0.6724  1.8793
 1433SOL    HW2 4328   0.244   4.172   2.246 -0.1615 -0.5375 -0.2466
 1434SOL     OW 4329   0.020   1.908   2.390  0.5434 -0.5642  0.4068
 1434SOL    HW1 4330   0.067   1.991   2.396 -0.4863 -0.0057  1.0642
 1434SOL    HW2 4331   0.073   1.855   2.331 -0.3439  1.6404 -2.6089
 1435SOL     OW 4332   3.716   2.443   0.461  0.4884 -0.2210  0.1863
 1435SOL    HW1 4333   3.730   2.385   0.386 -0.8593  1.2069 -1.2360
 1435SOL    HW2 4334   3.639   2.495   0.438 -1.0429 -0.8666  3.3073
 1436SOL     OW 4335   0.227   0.270   2.964 -0.0275  0.0899 -0.2575
 1436SOL    HW1 4336   0.277   0.313   3.033 -0.7667  0.1008  0.2885
 1436SOL    HW2 4337   0.170   0.209   3.011 -0.3803 -0.0633 -0.8773
 1437SOL     OW 4338   1.211   0.777   2.973  0.4476 -0.2018  0.1587
 1437SOL    HW1 4339   1.272   0.759   3.044  1.1058 -1.6653 -0.7316
 1437SOL    HW2 4340   1.258   0.837   2.915 -0.5754  2.0623  1.5484
 1438SOL     OW 4341   3.790   1.235   2.182  0.2431 -0.3491 -0.5339
 1438SOL    HW1 4342   3.860   1.297   2.203 -2.2219  2.2315  1.0060
 1438SOL    HW2 4343   3.733   1.284   2.123 -0.8289 -1.9173 -0.8457
 1439SOL     OW 4344   0.561   2.667   1.358  0.6121  0.4964 -0.1124
 1439SOL    HW1 4345   0.593   2.663   1.268 -2.4433 -0.9312 -1.2921
 1439SOL    HW2 4346   0.594   2.587   1.399 -2.1942 -1.7232 -1.7472
 1440SOL     OW 4347   3.857   3.540   1.028 -0.5438  0.0333 -0.1449
 1440SOL    HW1 4348   3.782   3.488   1.056  0.0786 -0.8447 -0.0651
 1440SOL    HW2 4349   3.892   3.577   1.110 -0.0098 -0.7714 -0.0049
 1441SOL     OW 4350   3.694   0.209   0.854  0.9398 -0.2817  0.2721
 1441SOL    HW1 4351   3.705   0.298   0.821  2.4999 -0.5149  0.0618
 1441SOL    HW2 4352   3.765   0.198   0.917  0.3884 -1.1758  0.7645
 1442SOL     OW 4353   1.204   0.917   2.074 -0.8431 -0.0779  0.1838
 1442SOL    HW1 4354   1.159   0.973   2.139 -1.2402 -0.7030  0.4582
 1442SOL    HW2 4355   1.142   0.911   2.001  0.7063  2.9567 -1.5851
 1443SOL     OW 4356   3.375   2.338   3.250  0.6672 -0.5037  0.1612
 1443SOL    HW1 4357   3.400   2.305   3.336 -2.3736 -2.0266  0.5620
 1443SOL    HW2 4358   3.345   2.261   3.202 -0.4420  0.7383 -1.2308
 1444SOL     OW 4359   1.675   0.464   0.291 -0.3327  0.3294  0.3572
 1444SOL    HW1 4360   1.652   0.374   0.314  1.4553 -0.2304  0.1152
 1444SOL    HW2 4361   1.654   0.514   0.370  0.7507 -0.6883  1.3393
 1445SOL     OW 4362   0.819   2.210   0.438 -0.8176  0.8354  0.2295
 1445SOL    HW1 4363   0.793   2.157   0.514  0.7050  1.5007  1.2592
 1445SOL    HW2 4364   0.742   2.264   0.420 -1.3782  0.3244  0.9982
 1446SOL     OW 4365   3.201   3.176   2.898 -0.1463 -0.3225 -0.1584
 1446SOL    HW1 4366   3.252   3.097   2.880 -1.6331 -1.3009 -0.3114
 1446SOL    HW2 4367   3.256   3.248   2.868  1.3480 -1.2686  0.1887
 1447SOL     OW 4368   0.518   0.229   0.132  0.2642  0.5202  1.0900
 1447SOL    HW1 4369   0.582   0.298   0.152 -0.7512  1.5750  0.7856
 1447SOL    HW2 4370   0.433   0.270   0.149 -0.4076 -0.2724 -0.2355
 1448SOL     OW 4371   3.535   1.711   0.525 -1.1714  0.4024  0.2467
 1448SOL    HW1 4372   3.512   1.626   0.562 -0.2457  0.2206  0.4205
 1448SOL    HW2 4373   3.503   1.706   0.435 -0.0718 -0.6095 -0.1237
 1449SOL     OW 4374   4.691   1.940   2.664 -0.2868 -0.3599 -0.3291
 1449SOL    HW1 4375   4.695   1.876   2.593  0.6163 -0.3508 -0.3018
 1449SOL    HW2 4376   4.746   2.012   2.634 -0.2649 -0.1580  0.1902
 1450SOL     OW 4377   0.635   4.521   2.625 -0.4206 -0.5885 -0.0411
 1450SOL    HW1 4378   0.563   4.579   2.649  0.3731  1.9574 -3.1836
 1450SOL    HW2 4379   0.597   4.458   2.564 -0.1305  0.6276 -1.5382
 1451SOL     OW 4380   4.170   3.448   1.811  0.5818 -0.1483 -0.5546
 1451SOL    HW1 4381   4.127   3.367   1.840  2.2103 -1.6161 -1.9927
 1451SOL    HW2 4382   4.254   3.419   1.776  2.1401  2.4221  0.7571
 1452SOL     OW 4383   3.825   4.061   1.213 -0.0177 -0.4803  0.0977
 1452SOL    HW1 4384   3.917   4.087   1.217  0.2731 -1.5077  0.4628
 1452SOL    HW2 4385   3.822   3.991   1.148 -0.7869  0.4211 -0.8777
 1453SOL     OW 4386   1.343   3.234   1.616  0.0218  0.0659  0.7112
 1453SOL    HW1 4387   1.276   3.248   1.549  1.6122 -0.3636 -1.0471
 1453SOL    HW2 4388   1.343   3.315   1.667 -1.0698  0.5029  0.0469
 1454SOL     OW 4389   1.634   1.240   1.179  0.0345  0.3927 -0.4121
 1454SOL    HW1 4390   1.576   1.287   1.120  0.4932  0.4791 -0.8037
 1454SOL    HW2 4391   1.696   1.194   1.121  1.6901  1.9980 -0.0211
 1455SOL     OW 4392   4.733   3.525   2.160 -0.7669 -0.2648 -0.5656
 1455SOL    HW1 4393   4.736   3.455   2.094 -0.7347 -1.4404  0.6265
 1455SOL    HW2 4394   4.654   3.574   2.139 -0.5397 -0.3654 -1.7162
 1456SOL     OW 4395   3.690   2.222   3.294  0.3664  0.0930 -0.0896
 1456SOL    HW1 4396   3.657   2.310   3.311  1.2385  1.1598 -3.2447
 1456SOL    HW2 4397   3.617   2.164   3.317 -0.9929  1.7850  0.0460
 1457SOL     OW 4398   2.492   0.744   0.843 -0.7686 -0.6973 -0.0028
 1457SOL    HW1 4399   2.448   0.820   0.880  1.8697  1.0504 -0.1948
 1457SOL    HW2 4400   2.525   0.773   0.758  2.8149 -0.9749  1.1372
 1458SOL     OW 4401   0.072   3.079   2.633  0.2073  0.0379 -0.4292
 1458SOL    HW1 4402   0.126   3.006   2.603  1.4907  0.6341  0.3674
 1458SOL    HW2 4403   0.042   3.052   2.720  0.7062  0.4532 -0.1218
 1459SOL     OW 4404   2.392   2.757   0.014 -0.2237 -0.2363  0.6478
 1459SOL    HW1 4405   2.476   2.714   0.030  0.6542  1.2383  0.1363
 1459SOL    HW2 4406   2.365   2.790   0.099  0.3520  0.3920  0.5913
 1460SOL     OW 4407   2.512   1.511   0.599 -0.0701 -0.4970  0.2764
 1460SOL    HW1 4408   2.457   1.492   0.675 -0.4567  0.5722  0.2881
 1460SOL    HW2 4409   2.450   1.533   0.530  0.3012 -0.8075 -0.1610
 1461SOL     OW 4410   3.753   0.372   1.451  0.4817  0.5678 -0.2496
 1461SOL    HW1 4411   3.675   0.424   1.433  0.2757  1.3013  2.4702
 1461SOL    HW2 4412   3.720   0.286   1.475  0.5745  0.5190 -0.2964
 1462SOL     OW 4413   0.761   4.402   0.663  0.3949  0.0478  0.3663
 1462SOL    HW1 4414   0.694   4.470   0.663  0.7963  0.4553 -0.3461
 1462SOL    HW2 4415   0.815   4.422   0.739 -0.4992 -0.5098  1.1687
 1463SOL     OW 4416   2.098   0.270   2.769 -0.5303 -0.4776 -0.2312
 1463SOL    HW1 4417   2.073   0.305   2.855 -1.3077  1.0234 -1.0374
 1463SOL    HW2 4418   2.018   0.277   2.717  0.1503 -0.6376 -1.3156
 1464SOL     OW 4419   0.711   3.347   0.718  0.0255  0.3536 -1.0340
 1464SOL    HW1 4420   0.763   3.427   0.713 -0.8930  1.1917  1.4861
 1464SOL    HW2 4421   0.733   3.309   0.803  1.0342 -2.5791 -2.4585
 1465SOL     OW 4422   4.125   4.160   1.207  0.1509  0.7732  0.4203
 1465SOL    HW1 4423   4.167   4.074   1.199 -2.2215 -0.4493  0.4682
 1465SOL    HW2 4424   4.190   4.213   1.254  2.1837 -0.5835 -0.6948
 1466SOL     OW 4425   0.269   4.424   0.880 -0.0477 -0.2077  1.2820
 1466SOL    HW1 4426   0.253   4.339   0.922 -1.7844 -1.1333 -1.0439
 1466SOL    HW2 4427   0.182   4.454   0.853  0.7869  1.2096  0.0408
 1467SOL     OW 4428   2.892   2.188   2.855 -0.3640  0.2626  0.4291
 1467SOL    HW1 4429   2.866   2.249   2.786 -0.1892 -1.2913 -1.0564
 1467SOL    HW2 4430   2.831   2.115   2.847  0.9934 -0.9212  0.4886
 1468SOL     OW 4431   3.294   4.049   1.396 -0.7315  0.1373  0.0535
 1468SOL    HW1 4432   3.371   4.105   1.392 -1.1672  0.6575 -1.7442
 1468SOL    HW2 4433   3.250   4.061   1.312 -1.8817 -1.4340  0.3703
 1469SOL     OW 4434   1.673   1.339   1.812 -0.7449 -0.0279 -0.2580
 1469SOL    HW1 4435   1.728   1.314   1.886 -0.5152 -5.0439 -1.7910
 1469SOL    HW2 4436   1.734   1.361   1.742 -0.9597  2.3860  0.2149
 1470SOL     OW 4437   0.884   1.979   2.952  0.2149  0.1868 -0.6042
 1470SOL    HW1 4438   0.913   1.894   2.917 -0.4802 -1.5007  2.6094
 1470SOL    HW2 4439   0.793   1.987   2.924  0.4636  0.2001 -1.4356
 1471SOL     OW 4440   1.597   3.669   1.485  0.0513  0.1611 -0.3117
 1471SOL    HW1 4441   1.589   3.574   1.482 -0.4576  0.1517  0.9118
 1471SOL    HW2 4442   1.541   3.700   1.413 -1.2986 -0.4028  0.4705
 1472SOL     OW 4443   1.275   4.589   1.347  0.0299 -0.5639  0.1236
 1472SOL    HW1 4444   1.310   4.551   1.428  0.2430  0.9454  0.7610
 1472SOL    HW2 4445   1.324   4.670   1.335 -1.6403  0.4524 -0.2032
 1473SOL     OW 4446   2.654   2.367   1.174 -0.4138  0.0645 -0.6168
 1473SOL    HW1 4447   2.601   2.447   1.175  0.0409  0.3750  1.0374
 1473SOL    HW2 4448   2.648   2.336   1.083 -2.9774  0.3743 -0.6263
 1474SOL     OW 4449   1.270   3.655   3.285  0.1759  0.1961 -0.4753
 1474SOL    HW1 4450   1.287   3.563   3.269 -0.3851  0.4505 -3.1057
 1474SOL    HW2 4451   1.175   3.660   3.299 -0.0284  0.4911 -1.8178
 1475SOL     OW 4452   1.238   1.370   3.323  0.2668  0.2101 -0.4188
 1475SOL    HW1 4453   1.169   1.305   3.337  0.2828  0.4508  0.9567
 1475SOL    HW2 4454   1.317   1.328   3.357  0.8160 -0.0616 -1.9847
 1476SOL     OW 4455   0.562   1.443   1.476  0.1619  0.5390 -0.1160
 1476SOL    HW1 4456   0.562   1.438   1.571  1.7957 -1.5002 -0.1472
 1476SOL    HW2 4457   0.642   1.489   1.453 -0.8242  2.1289 -0.5313
 1477SOL     OW 4458   1.195   4.125   1.119  0.4428 -0.3987 -0.4268
 1477SOL    HW1 4459   1.240   4.202   1.084  0.1913  0.4655  1.0502
 1477SOL    HW2 4460   1.102   4.143   1.104  0.4167 -0.7074 -0.6395
 1478SOL     OW 4461   4.134   1.642   3.301 -0.8519 -0.0609  0.6182
 1478SOL    HW1 4462   4.161   1.732   3.285 -0.9185 -0.1958 -0.2827
 1478SOL    HW2 4463   4.204   1.605   3.356  0.5443 -0.2322 -1.1953
 1479SOL     OW 4464   4.650   0.581   0.646 -0.0214 -0.0893  0.0182
 1479SOL    HW1 4465   4.686   0.527   0.717 -0.6216 -1.2200 -0.5216
 1479SOL    HW2 4466   4.692   0.548   0.567 -1.6426 -0.9362 -0.5360
 1480SOL     OW 4467   1.289   4.285   2.406 -0.4037  0.2021 -0.8227
 1480SOL    HW1 4468   1.345   4.319   2.476 -0.4757  0.3422 -0.8332
 1480SOL    HW2 4469   1.290   4.353   2.339 -0.0408 -0.0927 -1.1190
 1481SOL     OW 4470   0.349   3.458   1.997  0.1701  0.0372 -0.0499
 1481SOL    HW1 4471   0.353   3.427   1.906  1.1885 -0.0989  0.0307
 1481SOL    HW2 4472   0.264   3.500   2.004  0.1001  0.0960 -1.0897
 1482SOL     OW 4473   2.890   1.063   2.126 -0.4540  0.7535  0.1110
 1482SOL    HW1 4474   2.806   1.020   2.106 -1.5301  2.6711  0.2128
 1482SOL    HW2 4475   2.921   1.096   2.042 -0.0874  0.5536  0.1654
 1483SOL     OW 4476   3.636   1.946   1.405 -0.0436  0.2752 -0.3772
 1483SOL    HW1 4477   3.573   1.996   1.458  0.6087 -0.8154  1.5099
 1483SOL    HW2 4478   3.612   1.854   1.420  2.4591 -0.2276  1.1042
 1484SOL     OW 4479   0.417   2.976   2.814  0.2006 -0.3565  0.5234
 1484SOL    HW1 4480   0.380   3.053   2.858 -0.5838 -1.1434  1.2611
 1484SOL    HW2 4481   0.509   2.999   2.801 -0.1381  0.9258  0.2292
 1485SOL     OW 4482   3.907   4.331   3.082 -0.3963  0.0703  0.0444
 1485SOL    HW1 4483   3.827   4.300   3.041 -1.4463 -0.4184  2.3285
 1485SOL    HW2 4484   3.941   4.255   3.130  1.9605  0.0030 -1.5351
 1486SOL     OW 4485   0.981   1.815   1.277 -0.3514  0.1515  0.6324
 1486SOL    HW1 4486   0.904   1.763   1.253  0.1066  0.5680 -2.0138
 1486SOL    HW2 4487   1.040   1.752   1.317  0.3629 -1.6349 -2.8818
 1487SOL     OW 4488   2.965   0.170   2.474 -0.2080 -0.1355  0.0211
 1487SOL    HW1 4489   3.038   0.214   2.518 -1.2583  0.0426  1.7053
 1487SOL    HW2 4490   2.907   0.241   2.446 -0.1593 -0.3039 -0.5060
 1488SOL     OW 4491   3.369   0.994   2.205  0.3215  0.1544 -0.1461
 1488SOL    HW1 4492   3.455   0.959   2.226  0.3637 -0.4310 -1.2185
 1488SOL    HW2 4493   3.316   0.975   2.282  0.8217 -0.6300  0.0155
 1489SOL     OW 4494   4.542   0.543   3.230 -0.0911  0.0061 -0.7434
 1489SOL    HW1 4495   4.538   0.523   3.136  1.1520  0.6144 -0.9460
 1489SOL    HW2 4496   4.619   0.497   3.261 -1.8051 -2.1719  0.5368
 1490SOL     OW 4497   4.249   3.797   1.441 -0.1428  0.3352 -0.0976
 1490SOL    HW1 4498   4.245   3.741   1.519 -1.0406  0.2911 -0.1676
 1490SOL    HW2 4499   4.227   3.739   1.368 -2.6263  1.0537 -0.0108
 1491SOL     OW 4500   0.882   2.601   2.553  0.4561  0.4356 -0.1082
 1491SOL    HW1 4501   0.844   2.515   2.569 -0.6306  0.3968 -2.4833
 1491SOL    HW2 4502   0.957   2.606   2.613 -1.1030 -0.9732  2.0985
 1492SOL     OW 4503   1.473   2.559   2.457  0.1834  0.2315  0.3301
 1492SOL    HW1 4504   1.542   2.581   2.395 -0.4567 -0.2208 -0.5714
 1492SOL    HW2 4505   1.461   2.465   2.448 -0.9592  0.3874  0.0245
 1493SOL     OW 4506   4.392   3.152   0.559 -0.2146  0.4119  0.9594
 1493SOL    HW1 4507   4.427   3.064   0.554  0.4552  0.6330  1.5992
 1493SOL    HW2 4508   4.304   3.145   0.522  0.9263  0.1124 -1.9320
 1494SOL     OW 4509   2.293   1.306   2.513  0.0790 -0.1233  0.2659
 1494SOL    HW1 4510   2.317   1.375   2.575  1.0394 -0.7038  0.5621
 1494SOL    HW2 4511   2.237   1.350   2.449  1.9422  1.3282 -0.4550
 1495SOL     OW 4512   1.560   0.454   2.131  0.1852 -0.0878 -0.1263
 1495SOL    HW1 4513   1.602   0.412   2.206 -0.9922 -0.0572  0.5634
 1495SOL    HW2 4514   1.467   0.453   2.152  0.0546  2.3256 -0.3727
 1496SOL     OW 4515   1.825   1.014   2.411  0.7600 -0.0689 -0.5392
 1496SOL    HW1 4516   1.910   1.030   2.451  1.4239 -1.0088 -1.4819
 1496SOL    HW2 4517   1.761   1.025   2.482  1.8653 -1.6121  0.7624
 1497SOL     OW 4518   2.280   2.746   1.253  0.2334 -0.3058  0.3277
 1497SOL    HW1 4519   2.234   2.723   1.173  0.6486  2.0891 -0.6924
 1497SOL    HW2 4520   2.211   2.755   1.319 -0.7975  2.4860 -0.9975
 1498SOL     OW 4521   4.051   2.922   2.487  0.3883  0.1695 -0.2866
 1498SOL    HW1 4522   4.121   2.985   2.472  2.2445 -1.8152 -0.3989
 1498SOL    HW2 4523   4.094   2.847   2.529 -1.4824 -1.4816 -1.1481
 1499SOL     OW 4524   0.999   3.889   2.182  0.7430  0.2316  0.1389
 1499SOL    HW1 4525   0.917   3.917   2.141  1.4439  2.5810  0.1957
 1499SOL    HW2 4526   0.987   3.911   2.275  0.6743 -1.3768  0.5379
 1500SOL     OW 4527   2.663   0.124   0.567  0.4696  0.0916  0.5715
 1500SOL    HW1 4528   2.603   0.050   0.580 -1.1028  1.0723 -0.7632
 1500SOL    HW2 4529   2.721   0.096   0.496  0.2669 -0.0821  0.4747
 1501SOL     OW 4530   0.499   4.284   2.508  0.1663 -0.1412 -0.0523
 1501SOL    HW1 4531   0.472   4.192   2.506 -0.5783  0.0801 -0.7152
 1501SOL    HW2 4532   0.420   4.331   2.536  0.2452  0.3919 -0.7063
 1502SOL     OW 4533   2.237   2.236   2.858  0.1716 -0.2274  0.3093
 1502SOL    HW1 4534   2.326   2.206   2.875 -0.0035 -0.6719  0.4536
 1502SOL    HW2 4535   2.211   2.284   2.936 -0.7391 -2.5116  1.5037
 1503SOL     OW 4536   1.907   2.518   1.454  0.5992  0.4885 -0.0120
 1503SOL    HW1 4537   1.887   2.597   1.403  1.9804  1.0040  0.1898
 1503SOL    HW2 4538   1.878   2.445   1.399 -3.4049  1.0978  0.9765
 1504SOL     OW 4539   0.486   1.008   0.483  0.6347  1.4514  1.0036
 1504SOL    HW1 4540   0.467   1.065   0.408 -0.0487  0.3808  0.3193
 1504SOL    HW2 4541   0.418   1.029   0.547  0.0659  1.0645  0.5430
 1505SOL     OW 4542   1.603   1.777   3.308 -0.4828 -0.3710  0.3727
 1505SOL    HW1 4543   1.567   1.813   3.389 -0.2859  1.1050 -0.1649
 1505SOL    HW2 4544   1.528   1.769   3.250 -0.2175  1.5556 -0.3303
 1506SOL     OW 4545   1.562   4.234   0.073 -0.5886  0.2582  0.2084
 1506SOL    HW1 4546   1.594   4.157   0.026 -1.9928  0.1439 -0.6160
 1506SOL    HW2 4547   1.595   4.308   0.023 -0.0898  0.1691  0.4082
 1507SOL     OW 4548   0.705   0.406   0.219 -0.4879 -0.1756  1.0646
 1507SOL    HW1 4549   0.686   0.484   0.167  1.3697 -1.5651 -1.9620
 1507SOL    HW2 4550   0.779   0.432   0.275  1.9787 -0.3582 -1.8833
 1508SOL     OW 4551   1.394   1.603   3.222  0.1169 -0.3806 -0.4716
 1508SOL    HW1 4552   1.477   1.556   3.208  0.0087 -0.5622 -0.5037
 1508SOL    HW2 4553   1.328   1.534   3.227 -0.0372 -0.2336 -0.4755
 1509SOL     OW 4554   0.855   3.798   0.279  0.6056  0.2019 -0.2577
 1509SOL    HW1 4555   0.922   3.859   0.247  0.1515  0.9608  0.2093
 1509SOL    HW2 4556   0.848   3.732   0.210  2.1355 -0.1371 -0.1260
 1510SOL     OW 4557   0.276   3.383   2.369 -0.5645 -0.3931  0.0632
 1510SOL    HW1 4558   0.260   3.365   2.462 -0.8371 -1.5587 -0.1918
 1510SOL    HW2 4559   0.240   3.471   2.355 -1.3703 -0.5794  0.8494
 1511SOL     OW 4560   4.199   2.624   1.802 -0.1826  0.4183 -0.0879
 1511SOL    HW1 4561   4.176   2.637   1.894 -0.6960 -0.4494 -0.0794
 1511SOL    HW2 4562   4.122   2.580   1.765  0.1673  0.4387 -0.8503
 1512SOL     OW 4563   3.266   0.704   0.968 -0.3500 -0.5283  0.1854
 1512SOL    HW1 4564   3.346   0.672   1.010 -1.6507 -2.1551  1.5757
 1512SOL    HW2 4565   3.250   0.641   0.897  1.4018  1.7561 -2.4584
 1513SOL     OW 4566   4.320   1.918   1.342 -0.0013  0.0947 -0.1003
 1513SOL    HW1 4567   4.321   1.871   1.426 -2.7118  0.8430  0.4647
 1513SOL    HW2 4568   4.365   1.859   1.281 -3.6562 -3.6742  0.3866
 1514SOL     OW 4569   0.927   3.648   2.023 -0.2574  0.9326  0.0134
 1514SOL    HW1 4570   0.961   3.708   2.089 -0.8422  0.6994  0.5269
 1514SOL    HW2 4571   0.857   3.600   2.067  0.7403 -0.7294 -0.1143
 1515SOL     OW 4572   3.158   2.966   1.495 -0.4464 -0.4964 -0.6380
 1515SOL    HW1 4573   3.145   2.871   1.496 -1.4215 -0.3820 -0.8368
 1515SOL    HW2 4574   3.233   2.979   1.437  0.5278 -1.2139  0.4235
 1516SOL     OW 4575   4.497   1.411   2.779  0.2149 -0.1843 -0.3968
 1516SOL    HW1 4576   4.559   1.436   2.847 -0.5756  0.9867 -0.0656
 1516SOL    HW2 4577   4.460   1.494   2.748 -0.2678 -0.7645 -1.4665
 1517SOL     OW 4578   4.009   3.832   0.914  0.3610  0.1308  0.3300
 1517SOL    HW1 4579   4.046   3.918   0.897  1.2570 -0.2514  0.2940
 1517SOL    HW2 4580   3.929   3.829   0.861  0.2400  0.9888  0.4519
 1518SOL     OW 4581   2.368   2.036   1.070  0.2732  0.3792  0.2248
 1518SOL    HW1 4582   2.425   1.975   1.117  0.6121  1.4799  1.2930
 1518SOL    HW2 4583   2.313   1.980   1.015  0.9227 -0.8432  0.7846
 1519SOL     OW 4584   3.309   0.972   2.692 -0.4885  0.2777 -0.3674
 1519SOL    HW1 4585   3.257   1.048   2.665 -0.7837  0.2018 -0.0238
 1519SOL    HW2 4586   3.303   0.912   2.618 -0.9735  0.2303 -0.2959
 1520SOL     OW 4587   3.269   0.137   2.683  0.0208 -0.2933 -0.1337
 1520SOL    HW1 4588   3.198   0.105   2.739 -0.6111  1.5304  0.1725
 1520SOL    HW2 4589   3.261   0.087   2.602 -1.1441 -0.6383  0.1806
 1521SOL     OW 4590   1.087   1.708   1.010  0.2282 -0.0311 -0.3335
 1521SOL    HW1 4591   1.087   1.655   1.089 -0.4246  1.1745  0.5141
 1521SOL    HW2 4592   1.026   1.664   0.950  0.7687 -0.9780 -0.2006
 1522SOL     OW 4593   2.516   4.096   3.034 -0.0007  0.4378  0.7013
 1522SOL    HW1 4594   2.484   4.185   3.016 -1.1562 -0.2060 -0.6310
 1522SOL    HW2 4595   2.572   4.075   2.959  1.0908  0.3983  1.5104
 1523SOL     OW 4596   4.583   1.313   3.220 -0.0525  0.3179 -0.2590
 1523SOL    HW1 4597   4.592   1.224   3.254  0.0553  0.6990  0.7747
 1523SOL    HW2 4598   4.655   1.322   3.157 -1.2460 -0.9538 -1.8839
 1524SOL     OW 4599   1.756   3.558   3.038 -0.4329  0.2952  0.0272
 1524SOL    HW1 4600   1.730   3.579   3.128 -2.7268 -2.1260  0.0224
 1524SOL    HW2 4601   1.795   3.471   3.044 -0.6452  0.0883 -1.3326
 1525SOL     OW 4602   1.550   4.714   0.130 -0.3911  0.0689  0.5201
 1525SOL    HW1 4603   1.565   4.677   0.217 -0.3587  1.1217  0.9829
 1525SOL    HW2 4604   1.480   4.661   0.093 -0.5952 -0.2215  1.2984
 1526SOL     OW 4605   3.098   0.379   1.239 -0.3697 -0.0071  0.5156
 1526SOL    HW1 4606   3.115   0.285   1.237  0.1164  0.0846 -0.8779
 1526SOL    HW2 4607   3.120   0.409   1.151  0.0814  1.5198  1.1157
 1527SOL     OW 4608   3.890   3.449   1.443 -0.3405  0.2072 -0.0961
 1527SOL    HW1 4609   3.844   3.428   1.525  0.0779  0.4199  0.1940
 1527SOL    HW2 4610   3.892   3.366   1.395  4.2205 -1.5184  2.4322
 1528SOL     OW 4611   4.318   3.983   0.883 -0.2074 -0.3678  0.1003
 1528SOL    HW1 4612   4.298   3.924   0.810 -1.5969  0.6163 -0.3604
 1528SOL    HW2 4613   4.352   4.062   0.841 -0.1018 -0.1461  0.5958
 1529SOL     OW 4614   0.174   2.828   0.640 -0.1651 -0.3508  0.5695
 1529SOL    HW1 4615   0.205   2.874   0.718  0.8843 -2.2535  1.3465
 1529SOL    HW2 4616   0.081   2.849   0.636  0.2500  1.8111  0.8417
 1530SOL     OW 4617   1.507   3.312   2.356 -0.5122 -0.2439  0.4458
 1530SOL    HW1 4618   1.590   3.317   2.308 -0.7294  0.5887  0.1430
 1530SOL    HW2 4619   1.469   3.400   2.347 -1.7282 -0.7949  0.0354
 1531SOL     OW 4620   3.482   2.194   0.596  0.5462 -0.0440 -0.5092
 1531SOL    HW1 4621   3.461   2.137   0.670 -2.5098  0.7500 -0.6230
 1531SOL    HW2 4622   3.534   2.139   0.538  0.5597 -1.6138  0.8988
 1532SOL     OW 4623   0.259   2.658   0.923  0.4031 -0.2576  0.1006
 1532SOL    HW1 4624   0.186   2.695   0.974  0.7052 -0.1301  0.4456
 1532SOL    HW2 4625   0.321   2.731   0.914  0.8099 -0.5576  0.4208
 1533SOL     OW 4626   0.911   3.798   0.809 -0.3410  0.3881  0.0238
 1533SOL    HW1 4627   0.859   3.867   0.849  1.4866  1.9235 -0.1217
 1533SOL    HW2 4628   0.967   3.842   0.745  0.2211 -1.3572 -0.7723
 1534SOL     OW 4629   1.233   1.507   2.408  0.0724  0.0643 -0.0355
 1534SOL    HW1 4630   1.245   1.416   2.382 -1.2104  0.6325 -3.0769
 1534SOL    HW2 4631   1.141   1.512   2.435  0.1789  0.4163  0.2674
 1535SOL     OW 4632   3.462   3.143   0.576  0.5600 -0.0498 -0.3445
 1535SOL    HW1 4633   3.517   3.167   0.651  1.4090  2.4514 -1.6547
 1535SOL    HW2 4634   3.518   3.089   0.521  0.2468 -1.0891  0.3277
 1536SOL     OW 4635   0.763   2.624   2.880  0.4202 -0.3737  0.0980
 1536SOL    HW1 4636   0.773   2.557   2.948  0.6056  3.7318  4.6882
 1536SOL    HW2 4637   0.836   2.684   2.894 -1.1767  2.2191 -1.8297
 1537SOL     OW 4638   1.125   4.383   0.295  0.5067 -0.1053  0.4514
 1537SOL    HW1 4639   1.072   4.438   0.354 -0.4742  0.1416 -0.6144
 1537SOL    HW2 4640   1.071   4.305   0.281 -0.2797  0.7589 -1.7715
 1538SOL     OW 4641   1.101   4.408   3.312  0.0923  0.2323  0.2373
 1538SOL    HW1 4642   1.057   4.402   3.396 -1.4947 -1.6938 -0.6499
 1538SOL    HW2 4643   1.179   4.353   3.322  1.3264  2.0502  1.1807
 1539SOL     OW 4644   0.660   4.271   0.382  0.1896 -0.1692 -0.0625
 1539SOL    HW1 4645   0.610   4.338   0.429  0.2432  0.7400 -1.2601
 1539SOL    HW2 4646   0.732   4.249   0.442 -0.9692 -0.6780  1.2082
 1540SOL     OW 4647   4.309   3.061   2.629 -0.3082 -0.0213 -0.9721
 1540SOL    HW1 4648   4.332   3.092   2.717  1.1768 -1.3381 -0.8454
 1540SOL    HW2 4649   4.350   3.124   2.570  3.4173 -1.9515 -0.7384
 1541SOL     OW 4650   3.154   0.047   1.519 -0.0512  0.7993 -0.6117
 1541SOL    HW1 4651   3.171  -0.045   1.539 -0.6742  0.9183  0.5821
 1541SOL    HW2 4652   3.237   0.091   1.537  0.3874  0.4164 -1.6462
 1542SOL     OW 4653   4.644   1.668   1.901 -0.1046  0.5009  0.3406
 1542SOL    HW1 4654   4.651   1.744   1.958 -1.5641  2.4517 -1.8973
 1542SOL    HW2 4655   4.704   1.686   1.829  0.7311 -1.2819  0.5379
 1543SOL     OW 4656   4.686   2.989   1.951  0.2057  0.0046  0.1596
 1543SOL    HW1 4657   4.759   2.948   1.905  0.0848  0.2760 -0.2824
 1543SOL    HW2 4658   4.610   2.973   1.894  0.3332  1.7330 -0.5402
 1544SOL     OW 4659   4.558   4.436   0.403  0.2336 -0.5475  0.1238
 1544SOL    HW1 4660   4.638   4.438   0.349  0.2415 -1.2015  0.1050
 1544SOL    HW2 4661   4.546   4.344   0.425 -1.5720 -0.7364 -1.4219
 1545SOL     OW 4662   2.108   1.896   0.511 -0.2465  0.2207  0.4187
 1545SOL    HW1 4663   2.044   1.962   0.485 -0.1513  0.0912 -0.1513
 1545SOL    HW2 4664   2.095   1.886   0.606  0.1573  1.4948  0.6171
 1546SOL     OW 4665   1.505   1.791   0.626  0.3045 -0.0910  0.1221
 1546SOL    HW1 4666   1.545   1.707   0.603 -0.3163 -0.7349  1.3003
 1546SOL    HW2 4667   1.438   1.769   0.692  1.2645  1.5036  1.7269
 1547SOL     OW 4668   3.866   0.170   3.023 -0.0875 -0.8298  0.0802
 1547SOL    HW1 4669   3.836   0.094   2.973  0.2187 -1.2804  0.5703
 1547SOL    HW2 4670   3.794   0.190   3.082 -0.1434 -0.7742 -0.0058
 1548SOL     OW 4671   1.177   1.946   0.134 -0.5936 -0.0325 -0.5653
 1548SOL    HW1 4672   1.252   1.950   0.193 -0.8507  1.0033 -0.2752
 1548SOL    HW2 4673   1.103   1.975   0.187 -1.2785 -1.3480 -0.7551
 1549SOL     OW 4674   2.553   0.104   2.136 -0.2250  0.4059 -0.2299
 1549SOL    HW1 4675   2.511   0.123   2.052 -0.7573 -1.8064 -0.5322
 1549SOL    HW2 4676   2.564   0.009   2.136 -1.2276  0.2111  2.6643
 1550SOL     OW 4677   0.616   2.293   1.949  0.1686  0.0510 -0.0083
 1550SOL    HW1 4678   0.531   2.335   1.963 -0.9988 -2.1896  0.0294
 1550SOL    HW2 4679   0.680   2.363   1.967 -1.6143  1.6044  0.6854
 1551SOL     OW 4680   1.245   0.146   1.049 -0.0981 -0.2238 -0.1377
 1551SOL    HW1 4681   1.339   0.128   1.055  0.2566  0.6620 -2.2581
 1551SOL    HW2 4682   1.223   0.186   1.133  1.2290 -1.2077  0.7114
 1552SOL     OW 4683   3.596   1.220   1.542  0.2739 -0.2475 -0.4118
 1552SOL    HW1 4684   3.574   1.127   1.553  2.7242 -0.8897 -0.2852
 1552SOL    HW2 4685   3.644   1.223   1.459  1.3874  0.6268  0.2351
 1553SOL     OW 4686   2.010   1.480   3.116  0.5814  0.1934  0.2364
 1553SOL    HW1 4687   2.027   1.516   3.028  1.1017  0.8997  0.6187
 1553SOL    HW2 4688   1.941   1.416   3.102  0.8266  0.1249 -0.7359
 1554SOL     OW 4689   2.235   0.073   1.719  0.0127  0.1432  0.3448
 1554SOL    HW1 4690   2.249   0.116   1.635  0.1457 -0.0239  0.2818
 1554SOL    HW2 4691   2.150   0.030   1.711  0.6641 -1.0724 -0.2084
 1555SOL     OW 4692   2.356   3.365   0.257 -0.7091 -0.6984  0.2220
 1555SOL    HW1 4693   2.449   3.347   0.269 -0.8024 -0.7880  0.8798
 1555SOL    HW2 4694   2.346   3.382   0.164  0.1795  0.6070  0.3489
 1556SOL     OW 4695   3.830   3.439   2.812 -0.7484 -1.0137  0.4771
 1556SOL    HW1 4696   3.888   3.489   2.754 -2.2819 -0.5013 -0.6780
 1556SOL    HW2 4697   3.890   3.386   2.865  0.8062  0.1039 -0.0730
 1557SOL     OW 4698   1.474   1.797   1.048  0.2412  0.0298 -0.0542
 1557SOL    HW1 4699   1.406   1.804   0.981  0.9139 -0.9187 -0.8793
 1557SOL    HW2 4700   1.552   1.835   1.007  0.0536  1.7674  1.1492
 1558SOL     OW 4701   1.416   4.396   0.343  0.4192  0.4872 -0.4997
 1558SOL    HW1 4702   1.321   4.406   0.344  0.6529  4.1326 -0.8617
 1558SOL    HW2 4703   1.434   4.347   0.262 -1.1074 -0.7145 -0.1690
 1559SOL     OW 4704   4.054   1.729   0.371 -0.0698  0.5700 -0.2590
 1559SOL    HW1 4705   3.969   1.760   0.401  0.4296  0.7911  1.0106
 1559SOL    HW2 4706   4.037   1.641   0.338 -0.8951  0.8586 -0.6242
 1560SOL     OW 4707   4.144   1.906   3.190 -0.4785  0.0796 -0.1403
 1560SOL    HW1 4708   4.139   2.001   3.194  0.2212  0.0891  1.1388
 1560SOL    HW2 4709   4.072   1.880   3.134 -1.7632  1.2675  0.8922
 1561SOL     OW 4710   2.504   4.022   1.389 -0.1790 -0.1458 -0.0289
 1561SOL    HW1 4711   2.468   4.082   1.324 -0.9531 -1.4278 -0.8243
 1561SOL    HW2 4712   2.499   3.936   1.348 -2.3651 -1.2802  2.3709
 1562SOL     OW 4713   0.296   4.571   1.646 -0.1861  0.3390  0.2566
 1562SOL    HW1 4714   0.362   4.637   1.623  0.8670 -0.5582  0.6275
 1562SOL    HW2 4715   0.258   4.602   1.728  0.1023  0.6234  0.2822
 1563SOL     OW 4716   2.785   2.566   2.723 -0.0557  0.3171  0.0662
 1563SOL    HW1 4717   2.795   2.486   2.671  1.4391  0.7100 -0.3023
 1563SOL    HW2 4718   2.694   2.564   2.753 -0.0624 -1.5238  0.0679
 1564SOL     OW 4719   2.639   0.397   1.086  0.0650 -0.4391 -0.2225
 1564SOL    HW1 4720   2.726   0.358   1.076 -0.0670 -0.9593  0.5499
 1564SOL    HW2 4721   2.653   0.490   1.071  0.7416 -0.5230 -0.1644
 1565SOL     OW 4722   2.849   0.356   0.411 -0.0511  0.1198  0.1481
 1565SOL    HW1 4723   2.905   0.296   0.362  0.6568  1.3771 -0.6346
 1565SOL    HW2 4724   2.779   0.379   0.350  0.6754  1.4657 -0.2182
 1566SOL     OW 4725   2.560   3.058   2.739  0.0532  0.4473  0.5585
 1566SOL    HW1 4726   2.492   3.027   2.679 -0.3441  1.7665  0.2924
 1566SOL    HW2 4727   2.588   2.979   2.786 -0.1288 -0.4901 -0.8360
 1567SOL     OW 4728   4.606   3.955   0.913 -0.1346 -0.4599 -0.3955
 1567SOL    HW1 4729   4.512   3.966   0.930 -0.0492 -0.6222  0.2357
 1567SOL    HW2 4730   4.610   3.893   0.840 -0.5426  0.8948 -1.6163
 1568SOL     OW 4731   2.214   0.784   0.137  0.1330 -0.1898  0.5227
 1568SOL    HW1 4732   2.231   0.793   0.231 -0.4718  0.0561  0.6143
 1568SOL    HW2 4733   2.217   0.873   0.103  0.5805 -0.3037  0.2672
 1569SOL     OW 4734   1.878   0.371   2.660 -0.0089 -0.1073  0.3647
 1569SOL    HW1 4735   1.816   0.412   2.599 -0.3995 -1.4516 -0.1946
 1569SOL    HW2 4736   1.858   0.277   2.653  2.4917 -0.6545 -0.2831
 1570SOL     OW 4737   2.598   3.892   3.211 -0.1707  0.1576  1.1482
 1570SOL    HW1 4738   2.579   3.816   3.156  0.4978  1.4033 -0.9118
 1570SOL    HW2 4739   2.576   3.967   3.156 -0.7466  1.4726  3.1055
 1571SOL     OW 4740   4.173   4.209   2.146  0.4658 -0.0461  0.2640
 1571SOL    HW1 4741   4.140   4.171   2.065 -1.1354 -0.0528  0.8801
 1571SOL    HW2 4742   4.268   4.202   2.139  0.3587 -0.2267 -1.5141
 1572SOL     OW 4743   4.458   2.968   1.533  0.0976  0.0362 -0.6101
 1572SOL    HW1 4744   4.449   2.936   1.443 -0.4819  0.0910 -0.5720
 1572SOL    HW2 4745   4.370   2.966   1.569  0.5603 -1.6504  0.5431
 1573SOL     OW 4746   0.937   1.758   2.774 -0.0326  0.6111  0.1652
 1573SOL    HW1 4747   0.902   1.731   2.689  1.0127  0.1697 -0.1419
 1573SOL    HW2 4748   1.031   1.771   2.758  0.1245  0.8072  1.1823
 1574SOL     OW 4749   3.414   1.211   0.747  0.1412  0.1354 -0.0216
 1574SOL    HW1 4750   3.474   1.161   0.692  0.0332 -2.2042  1.8593
 1574SOL    HW2 4751   3.327   1.190   0.714  0.1679  0.5907 -0.3974
 1575SOL     OW 4752   3.543   0.523   1.405  0.5958 -0.1846 -0.5865
 1575SOL    HW1 4753   3.587   0.564   1.331 -0.2897  0.4038 -0.8027
 1575SOL    HW2 4754   3.477   0.466   1.364  1.0897 -0.9958 -0.2697
 1576SOL     OW 4755   0.740   4.598   0.866  0.5063 -0.6757 -0.4093
 1576SOL    HW1 4756   0.647   4.584   0.885 -0.1692  1.6049 -1.6669
 1576SOL    HW2 4757   0.781   4.603   0.952 -0.9065  0.3507  0.2483
 1577SOL     OW 4758   4.481   3.626   2.561  0.3549  0.5055  0.0644
 1577SOL    HW1 4759   4.529   3.698   2.520 -1.0519  1.0440 -0.6984
 1577SOL    HW2 4760   4.453   3.572   2.488 -0.0647  0.1116  0.5104
 1578SOL     OW 4761   4.120   2.682   0.929  0.1437 -0.0483 -0.0311
 1578SOL    HW1 4762   4.099   2.662   0.838 -0.7147  1.0972 -0.1031
 1578SOL    HW2 4763   4.064   2.623   0.980 -0.2182  0.1068 -0.2444
 1579SOL     OW 4764   0.460   3.506   1.327 -0.0713 -0.1505 -0.3346
 1579SOL    HW1 4765   0.437   3.597   1.344  0.2849  0.0869 -1.0799
 1579SOL    HW2 4766   0.533   3.488   1.386  0.5109  0.3638 -0.8780
 1580SOL     OW 4767   4.423   2.808   2.724 -0.3279 -0.3535  0.6505
 1580SOL    HW1 4768   4.358   2.870   2.692  0.8527 -0.0872 -1.4086
 1580SOL    HW2 4769   4.483   2.860   2.776  0.3316  0.1582 -0.5895
 1581SOL     OW 4770   0.676   2.396   1.214  0.7610 -0.1533 -0.0307
 1581SOL    HW1 4771   0.622   2.453   1.160  1.0504  0.4154  0.2749
 1581SOL    HW2 4772   0.616   2.361   1.280  1.0545  1.6507  1.2383
 1582SOL     OW 4773   2.701   4.402   1.098  0.2659 -0.3384 -0.1211
 1582SOL    HW1 4774   2.678   4.382   1.188 -0.7932  0.4720 -0.1964
 1582SOL    HW2 4775   2.716   4.316   1.058 -0.4333 -0.7722  0.5208
 1583SOL     OW 4776   2.310   3.210   1.507  0.1760  0.1399  0.4969
 1583SOL    HW1 4777   2.341   3.180   1.593 -0.8159 -0.5104  0.6498
 1583SOL    HW2 4778   2.343   3.144   1.446  2.0258  1.3121  0.1627
 1584SOL     OW 4779   1.511   3.647   2.914 -0.3989  0.2100 -0.5761
 1584SOL    HW1 4780   1.455   3.570   2.918 -0.2976  0.1912  1.0011
 1584SOL    HW2 4781   1.579   3.632   2.979  1.0281  0.5834 -1.9141
 1585SOL     OW 4782   4.043   1.358   1.032 -0.1035  0.0051  0.2803
 1585SOL    HW1 4783   4.023   1.452   1.029 -0.4907 -0.0992 -0.8677
 1585SOL    HW2 4784   4.136   1.353   1.011 -0.5590  0.0107 -1.9619
 1586SOL     OW 4785   0.905   4.678   1.883  0.5418 -0.1991  0.0811
 1586SOL    HW1 4786   0.944   4.622   1.951  0.7221 -0.6683 -0.3992
 1586SOL    HW2 4787   0.963   4.753   1.878 -0.7161  1.0079  2.0711
 1587SOL     OW 4788   2.658   2.826   2.854  0.1494  0.8817 -0.7283
 1587SOL    HW1 4789   2.748   2.793   2.856 -0.1887 -0.0291 -0.1357
 1587SOL    HW2 4790   2.617   2.779   2.782 -0.6781 -0.9803  0.8788
 1588SOL     OW 4791   1.963   0.708   2.509 -0.3061 -0.3400 -0.0978
 1588SOL    HW1 4792   2.018   0.731   2.433  0.4379  1.6230  0.9592
 1588SOL    HW2 4793   1.873   0.716   2.476  0.0026  0.3245 -0.8247
 1589SOL     OW 4794   2.552   0.666   3.185 -0.0459  0.4335 -0.3207
 1589SOL    HW1 4795   2.458   0.664   3.167 -0.0063  1.4724 -0.7060
 1589SOL    HW2 4796   2.562   0.611   3.263 -0.8438 -0.3959 -0.7861
 1590SOL     OW 4797   2.084   3.321   1.565  0.7783 -0.6344  0.7820
 1590SOL    HW1 4798   2.169   3.279   1.551  1.8840  0.6979  3.0083
 1590SOL    HW2 4799   2.100   3.414   1.548  0.1767 -0.1567  2.6201
 1591SOL     OW 4800   2.097   2.019   2.640  0.1554  0.2431 -0.1007
 1591SOL    HW1 4801   2.016   1.997   2.686  0.3213  0.4956  0.3149
 1591SOL    HW2 4802   2.101   2.115   2.642  1.9887  0.2207  2.5839
 1592SOL     OW 4803   3.742   1.641   1.017  0.2102 -0.4461 -0.3541
 1592SOL    HW1 4804   3.730   1.629   1.112 -1.4942 -1.4444 -0.6439
 1592SOL    HW2 4805   3.833   1.616   1.001  0.4352 -0.5904  0.9663
 1593SOL     OW 4806   2.048   0.926   1.880 -0.1834  0.6315 -0.1000
 1593SOL    HW1 4807   2.041   0.830   1.880 -2.4374  0.6940 -2.3492
 1593SOL    HW2 4808   2.083   0.947   1.967 -3.5995 -2.0591  2.2461
 1594SOL     OW 4809   4.681   2.934   0.280  0.2296  0.3381 -0.7203
 1594SOL    HW1 4810   4.621   2.933   0.354 -0.9225  1.0552 -1.6202
 1594SOL    HW2 4811   4.730   3.016   0.290  1.4511 -0.4748  0.2817
 1595SOL     OW 4812   0.924   2.061   1.191 -0.2725  0.0246  0.2120
 1595SOL    HW1 4813   0.998   2.072   1.131  1.0867  0.7035  1.9364
 1595SOL    HW2 4814   0.938   1.976   1.231 -0.3865  0.1798  0.5833
 1596SOL     OW 4815   2.536   2.886   1.468  0.4035 -0.2156 -0.2814
 1596SOL    HW1 4816   2.463   2.844   1.515 -0.2382  0.3544 -0.7387
 1596SOL    HW2 4817   2.494   2.927   1.392  1.3622 -0.7325 -1.1000
 1597SOL     OW 4818   4.681   1.350   0.487 -0.0108 -0.5454  0.0139
 1597SOL    HW1 4819   4.585   1.359   0.482  0.1060  1.4853  0.4753
 1597SOL    HW2 4820   4.709   1.351   0.395 -0.4196 -0.8272 -0.1158
 1598SOL     OW 4821   2.214   0.649   1.343 -0.1980 -0.1640 -0.0550
 1598SOL    HW1 4822   2.287   0.707   1.367  0.4400 -1.1221  0.3870
 1598SOL    HW2 4823   2.143   0.675   1.400 -0.1172  0.6018 -0.2961
 1599SOL     OW 4824   1.227   2.972   0.204  0.2046 -0.0060 -0.0834
 1599SOL    HW1 4825   1.172   2.959   0.282 -0.1570  2.1192  0.0760
 1599SOL    HW2 4826   1.296   2.906   0.213 -0.1788 -0.2317  1.7245
 1600SOL     OW 4827   0.511   0.739   0.696 -0.0241  0.2983  0.0119
 1600SOL    HW1 4828   0.546   0.674   0.757  0.9525  1.3185  0.5682
 1600SOL    HW2 4829   0.452   0.792   0.749  1.5003  1.7483  0.3601
 1601SOL     OW 4830   2.920   3.927   1.746  0.1528 -0.6785 -0.3127
 1601SOL    HW1 4831   2.868   4.005   1.764 -0.5632 -1.0934 -0.5609
 1601SOL    HW2 4832   3.011   3.956   1.758 -0.0888  0.2432 -0.6245
 1602SOL     OW 4833   1.370   1.276   1.415 -0.3900  0.0969 -0.6263
 1602SOL    HW1 4834   1.405   1.203   1.363  0.2882 -0.5598  0.6811
 1602SOL    HW2 4835   1.447   1.312   1.460 -0.9786  0.4590  0.1174
 1603SOL     OW 4836   1.680   1.850   2.964 -0.8340  0.5137 -0.0583
 1603SOL    HW1 4837   1.747   1.834   3.031 -2.3213 -0.5470  1.2591
 1603SOL    HW2 4838   1.649   1.762   2.940 -1.2380  0.9539 -1.2047
 1604SOL     OW 4839   1.920   1.505   1.258 -0.7156 -0.1588 -0.1041
 1604SOL    HW1 4840   1.845   1.536   1.308  0.3930  1.3555  0.6966
 1604SOL    HW2 4841   1.994   1.508   1.319  0.0734 -1.3749 -0.9303
 1605SOL     OW 4842   4.464   1.772   0.068 -0.2074 -0.1073 -0.5067
 1605SOL    HW1 4843   4.555   1.779   0.037  0.0973 -0.4189  0.2815
 1605SOL    HW2 4844   4.414   1.826   0.007  0.2122 -1.4426 -2.1322
 1606SOL     OW 4845   2.319   1.415   0.316  0.4743 -0.4488 -0.1155
 1606SOL    HW1 4846   2.410   1.389   0.299 -0.1686 -3.1528  0.1158
 1606SOL    HW2 4847   2.303   1.389   0.406 -0.3517  0.6687  0.0847
 1607SOL     OW 4848   2.182   2.027   0.254  1.1094  0.3951  0.3928
 1607SOL    HW1 4849   2.186   1.963   0.325  0.4291 -0.1711 -0.0620
 1607SOL    HW2 4850   2.237   2.099   0.284  2.0456 -0.4708  0.8444
 1608SOL     OW 4851   3.786   3.348   3.254 -0.5011 -0.2418  0.1485
 1608SOL    HW1 4852   3.709   3.372   3.202 -0.6405 -1.9240 -0.4902
 1608SOL    HW2 4853   3.795   3.253   3.241  0.7937 -0.3263  1.4235
 1609SOL     OW 4854   2.169   2.766   0.998 -0.1895 -0.2978  0.1896
 1609SOL    HW1 4855   2.077   2.767   0.972 -1.1347 -0.4995  3.1822
 1609SOL    HW2 4856   2.217   2.751   0.916 -2.8873 -1.9378 -1.2189
 1610SOL     OW 4857   3.701   1.296   1.939 -0.2831  0.1616 -0.6307
 1610SOL    HW1 4858   3.617   1.322   1.902 -1.8282 -2.6968  0.5580
 1610SOL    HW2 4859   3.725   1.217   1.890  0.8293 -0.0693  0.2458
 1611SOL     OW 4860   3.520   2.458   2.276  0.0113 -0.2755 -0.4116
 1611SOL    HW1 4861   3.489   2.526   2.336  0.4781 -0.2218 -0.2235
 1611SOL    HW2 4862   3.533   2.381   2.332  0.7290 -0.1399 -0.3847
 1612SOL     OW 4863   4.226   4.201   2.496 -0.2267 -0.2153  0.5498
 1612SOL    HW1 4864   4.142   4.247   2.499 -0.0331  0.5737 -2.7826
 1612SOL    HW2 4865   4.285   4.259   2.544 -0.7074  1.4799 -0.7772
 1613SOL     OW 4866   2.379   1.542   2.061 -0.4129  0.3637  0.2544
 1613SOL    HW1 4867   2.352   1.621   2.015  2.2326  0.4466 -1.3357
 1613SOL    HW2 4868   2.428   1.573   2.136 -1.3788  0.1989  0.9743
 1614SOL     OW 4869   1.826   3.239   3.297  0.9578  0.2491  0.4784
 1614SOL    HW1 4870   1.830   3.155   3.344 -1.7217  0.6212  1.5739
 1614SOL    HW2 4871   1.752   3.285   3.337  0.6879  2.0450 -1.8731
 1615SOL     OW 4872   1.877   1.702   1.759  0.0197 -0.0654 -0.0814
 1615SOL    HW1 4873   1.963   1.744   1.764  0.4261 -0.9701  1.2480
 1615SOL    HW2 4874   1.858   1.697   1.666  0.6483  1.6296 -0.3302
 1616SOL     OW 4875   1.103   2.201   1.895  0.1090  0.0707  0.4395
 1616SOL    HW1 4876   1.106   2.157   1.980  1.4882 -0.2856  0.2400
 1616SOL    HW2 4877   1.054   2.142   1.839 -0.8742  0.3418  0.9907
 1617SOL     OW 4878   3.009   1.435   0.794  0.6456 -0.2595  0.1240
 1617SOL    HW1 4879   3.067   1.424   0.869  0.1702  2.2901  0.9588
 1617SOL    HW2 4880   3.058   1.399   0.720  1.9007 -1.1089  1.3178
 1618SOL     OW 4881   0.502   2.437   0.823 -0.5593 -0.1822 -0.3591
 1618SOL    HW1 4882   0.426   2.394   0.863 -0.7565  2.6020  2.7498
 1618SOL    HW2 4883   0.576   2.384   0.850 -0.9747  0.1091  1.5459
 1619SOL     OW 4884   1.804   3.810   2.901 -0.1357  0.1826 -0.3840
 1619SOL    HW1 4885   1.889   3.765   2.902  0.0182  0.4650 -0.4729
 1619SOL    HW2 4886   1.743   3.747   2.938  0.3840  0.5003  1.0938
 1620SOL     OW 4887   2.591   3.527   2.493 -0.7155 -0.5008 -0.4727
 1620SOL    HW1 4888   2.554   3.515   2.581 -0.4464 -0.0426 -0.2912
 1620SOL    HW2 4889   2.646   3.450   2.479 -2.4321 -1.6756 -1.1250
 1621SOL     OW 4890   1.270   0.237   0.413 -0.1241  0.0248  0.9088
 1621SOL    HW1 4891   1.290   0.242   0.506  0.0483 -0.0560  0.8774
 1621SOL    HW2 4892   1.267   0.143   0.394  0.6722  0.0392  0.6620
 1622SOL     OW 4893   2.801   2.534   2.344 -0.2555 -0.6405 -0.0725
 1622SOL    HW1 4894   2.844   2.555   2.426  1.1007  0.0572 -0.9265
 1622SOL    HW2 4895   2.853   2.463   2.307 -0.0107 -0.0222 -0.9541
 1623SOL     OW 4896   0.682   0.925   0.004  0.3886 -0.6239 -0.7783
 1623SOL    HW1 4897   0.742   0.881  -0.056  1.5325  0.7906 -0.7175
 1623SOL    HW2 4898   0.737   0.949   0.079 -0.7067 -1.0813  0.2157
 1624SOL     OW 4899   2.832   3.932   1.077  0.0170 -0.1005 -0.8190
 1624SOL    HW1 4900   2.889   3.950   1.152 -0.6907  1.4642 -0.6284
 1624SOL    HW2 4901   2.872   3.856   1.035 -0.0765 -1.6657  1.6627
 1625SOL     OW 4902   3.895   1.079   3.148 -0.3730 -0.1097 -0.1129
 1625SOL    HW1 4903   3.818   1.128   3.177  0.1586  1.0202 -0.5256
 1625SOL    HW2 4904   3.967   1.118   3.198  0.2919  0.6616 -1.6237
 1626SOL     OW 4905   4.387   4.440   3.048  0.1756  0.2000  0.3669
 1626SOL    HW1 4906   4.451   4.489   3.100 -0.1048 -0.1390  1.0542
 1626SOL    HW2 4907   4.309   4.496   3.046  0.6537  0.8409 -0.9088
 1627SOL     OW 4908   0.005   1.804   1.329 -0.1965  0.1519  0.4185
 1627SOL    HW1 4909   0.080   1.848   1.369 -0.2698 -0.2968  1.0544
 1627SOL    HW2 4910  -0.070   1.859   1.353 -0.1154  0.4585 -0.0019
 1628SOL     OW 4911   1.863   1.148   0.289  0.3488  0.2318  0.0646
 1628SOL    HW1 4912   1.881   1.086   0.219  2.3508 -0.4070  1.0635
 1628SOL    HW2 4913   1.784   1.116   0.331  0.2315 -0.4934 -0.6980
 1629SOL     OW 4914   3.262   4.611   1.736 -0.0648 -0.1708  0.0079
 1629SOL    HW1 4915   3.225   4.597   1.824 -0.4570 -1.3530 -0.3241
 1629SOL    HW2 4916   3.313   4.532   1.719  1.6586  0.9018 -0.0530
 1630SOL     OW 4917   2.101   0.379   0.942 -0.0607 -0.1499  0.2292
 1630SOL    HW1 4918   2.009   0.390   0.916 -1.3368 -2.5994  3.1411
 1630SOL    HW2 4919   2.137   0.468   0.941 -2.0713  0.7539 -2.0662
 1631SOL     OW 4920   1.975   4.692   2.286  0.0762 -0.2706  0.5581
 1631SOL    HW1 4921   2.035   4.650   2.224 -2.0272  0.6723 -2.3674
 1631SOL    HW2 4922   1.914   4.624   2.311 -0.7046 -0.0579 -0.6788
 1632SOL     OW 4923   2.613   3.324   2.715 -0.1372  0.2800 -0.1853
 1632SOL    HW1 4924   2.532   3.372   2.734 -0.5038 -0.3254 -0.1753
 1632SOL    HW2 4925   2.585   3.233   2.709  0.5248  0.0850 -0.3439
 1633SOL     OW 4926   1.930   0.034   1.352 -0.0859  0.2111 -0.3287
 1633SOL    HW1 4927   1.854   0.057   1.297  1.0098  1.3667 -1.4158
 1633SOL    HW2 4928   1.950  -0.057   1.328 -1.1136 -0.1093 -0.0228
 1634SOL     OW 4929   1.703   0.736   2.731 -0.0314  0.0759  0.3339
 1634SOL    HW1 4930   1.732   0.736   2.823  0.4235  1.2300  0.2084
 1634SOL    HW2 4931   1.774   0.691   2.684 -0.1328 -0.2688  0.5098
 1635SOL     OW 4932   1.108   1.587   1.873 -0.4378  0.0717 -0.3846
 1635SOL    HW1 4933   1.200   1.562   1.885 -0.2708 -0.3196 -2.2263
 1635SOL    HW2 4934   1.060   1.504   1.877 -0.6601  0.2182  0.0633
 1636SOL     OW 4935   2.004   3.110   1.405  0.0159 -0.1295 -0.2247
 1636SOL    HW1 4936   2.029   3.147   1.320 -2.0506  1.4052 -0.2560
 1636SOL    HW2 4937   2.016   3.183   1.467  1.1018 -1.1066  0.7712
 1637SOL     OW 4938   3.727   1.007   1.129 -0.9911 -0.0484 -0.1724
 1637SOL    HW1 4939   3.675   1.039   1.055  1.0568  1.1543 -1.1848
 1637SOL    HW2 4940   3.777   0.934   1.092 -0.8943 -0.2623  0.3795
 1638SOL     OW 4941   0.457   1.642   1.056 -0.2616 -0.1206 -0.2559
 1638SOL    HW1 4942   0.455   1.733   1.084 -0.4753  0.2324 -1.3822
 1638SOL    HW2 4943   0.452   1.645   0.960 -0.4434 -1.3192 -0.3087
 1639SOL     OW 4944   3.556   3.182   1.359  0.0579 -0.1260  0.5389
 1639SOL    HW1 4945   3.641   3.221   1.380 -0.5853  1.4870  0.3067
 1639SOL    HW2 4946   3.496   3.221   1.423 -1.0284  1.0142 -1.1210
 1640SOL     OW 4947   2.648   4.675   1.539 -0.3588  0.5481  0.0803
 1640SOL    HW1 4948   2.634   4.763   1.504  0.1363  0.7131  0.2865
 1640SOL    HW2 4949   2.738   4.676   1.571 -0.3228 -0.0588  0.0119
 1641SOL     OW 4950   1.684   1.939   0.795 -0.1302  0.0257  0.1131
 1641SOL    HW1 4951   1.611   1.903   0.744 -0.7466 -0.7462  1.5000
 1641SOL    HW2 4952   1.664   2.033   0.802 -0.0227  0.1518 -1.0562
 1642SOL     OW 4953   2.002   4.619   3.242  0.3945  0.0889  0.7261
 1642SOL    HW1 4954   1.960   4.688   3.293 -1.9265 -0.2489 -0.5992
 1642SOL    HW2 4955   1.955   4.539   3.266  1.0046 -0.5173 -0.0444
 1643SOL     OW 4956   1.754   0.655   2.007 -0.2549  0.3571 -0.1434
 1643SOL    HW1 4957   1.693   0.583   2.023 -1.7057  1.1860 -1.6541
 1643SOL    HW2 4958   1.830   0.613   1.966 -2.0559 -0.1402 -3.2594
 1644SOL     OW 4959   3.175   0.978   2.011 -0.4317 -0.0682 -0.0831
 1644SOL    HW1 4960   3.263   1.005   2.036 -0.2263 -1.6748  1.1384
 1644SOL    HW2 4961   3.117   1.020   2.075 -0.4734  0.3491 -0.3948
 1645SOL     OW 4962   4.658   4.315   2.077  0.8425 -0.1170  0.1242
 1645SOL    HW1 4963   4.721   4.318   2.005  1.1144 -1.2425  0.2913
 1645SOL    HW2 4964   4.710   4.325   2.156  0.6330  0.4003  0.1969
 1646SOL     OW 4965   2.313   3.141   2.226  0.2380  0.2716 -0.5149
 1646SOL    HW1 4966   2.383   3.085   2.259 -0.3922 -0.4677 -0.4092
 1646SOL    HW2 4967   2.343   3.231   2.243  0.4887 -0.0663  0.8698
 1647SOL     OW 4968   1.168   4.482   1.139  0.2835 -0.1939 -0.0623
 1647SOL    HW1 4969   1.202   4.501   1.226 -0.1040 -0.8984  0.2557
 1647SOL    HW2 4970   1.137   4.566   1.106 -0.4976 -0.0847  0.8954
 1648SOL     OW 4971   1.125   0.838   1.218 -0.1068 -0.6854 -0.1272
 1648SOL    HW1 4972   1.105   0.861   1.309 -1.1134  2.1627 -0.9811
 1648SOL    HW2 4973   1.199   0.894   1.194 -1.5772  0.6636 -1.8187
 1649SOL     OW 4974   4.381   1.895   1.912 -0.1543  0.0092 -0.2330
 1649SOL    HW1 4975   4.348   1.959   1.975  1.2430  0.2296  0.3189
 1649SOL    HW2 4976   4.454   1.940   1.869  0.8145 -1.1850  0.1297
 1650SOL     OW 4977   0.163   1.851   0.599 -0.2063 -0.3064 -0.3222
 1650SOL    HW1 4978   0.070   1.829   0.597 -0.6925  1.1862  2.2962
 1650SOL    HW2 4979   0.177   1.893   0.684  2.2944  1.9991 -1.7089
 1651SOL     OW 4980   2.085   2.992   2.298 -0.0303 -0.5943 -0.4719
 1651SOL    HW1 4981   2.155   3.043   2.339 -1.1474  0.0993  0.6481
 1651SOL    HW2 4982   2.052   3.048   2.227 -0.3018 -0.3613 -0.1650
 1652SOL     OW 4983   2.211   3.817   0.519 -0.0976 -0.1740 -0.0430
 1652SOL    HW1 4984   2.233   3.778   0.604  2.7938 -0.1648 -0.6904
 1652SOL    HW2 4985   2.235   3.909   0.529 -0.2136 -0.0706 -0.7171
 1653SOL     OW 4986   2.825   4.366   1.969  0.0812 -0.4459  0.5602
 1653SOL    HW1 4987   2.847   4.454   1.937 -1.0204 -0.8744 -1.5788
 1653SOL    HW2 4988   2.902   4.339   2.019  1.4241  0.8268 -0.7039
 1654SOL     OW 4989   1.309   2.260   1.464 -0.6119  0.3457 -0.3121
 1654SOL    HW1 4990   1.372   2.250   1.536  0.7058  1.8623 -1.1627
 1654SOL    HW2 4991   1.225   2.233   1.501  0.1571  0.3299  1.5464
 1655SOL     OW 4992   3.986   2.372   1.719 -0.3227  0.6484  0.3619
 1655SOL    HW1 4993   4.033   2.312   1.778  1.1884 -1.0349 -2.3765
 1655SOL    HW2 4994   3.898   2.377   1.756  0.2083 -1.2854  2.0993
 1656SOL     OW 4995   0.201   2.681   3.147 -0.5523  0.1245 -0.3500
 1656SOL    HW1 4996   0.202   2.586   3.158  1.5146  0.2558  1.1428
 1656SOL    HW2 4997   0.284   2.702   3.104 -0.9457  1.2743 -0.6006
 1657SOL     OW 4998   0.953   2.290   2.860 -0.5476 -0.1641 -0.8785
 1657SOL    HW1 4999   0.881   2.293   2.923 -1.0673 -1.2688 -1.3800
 1657SOL    HW2 5000   0.915   2.323   2.779  0.1731  1.4414 -0.6028
 1658SOL     OW 5001   1.811   0.121   2.678 -0.3229  0.3153 -0.0575
 1658SOL    HW1 5002   1.873   0.066   2.629 -0.7171 -1.2012  1.0938
 1658SOL    HW2 5003   1.730   0.116   2.629 -1.0174 -2.0492  1.2103
 1659SOL     OW 5004   1.692   4.137   0.325  0.4027  0.1457  0.2503
 1659SOL    HW1 5005   1.631   4.162   0.255 -0.1186  1.0822  1.0093
 1659SOL    HW2 5006   1.648   4.066   0.372  0.4666 -0.0432  0.0261
 1660SOL     OW 5007   3.622   1.794   2.505  0.7436  0.1417  0.2227
 1660SOL    HW1 5008   3.613   1.719   2.562  1.4311 -0.4263 -0.4008
 1660SOL    HW2 5009   3.559   1.858   2.539  1.5432  0.0618  1.9550
 1661SOL     OW 5010   3.301   1.248   3.325  0.2839  0.0944 -0.0438
 1661SOL    HW1 5011   3.205   1.241   3.329  0.1240  2.3476  1.1899
 1661SOL    HW2 5012   3.332   1.173   3.377 -0.8788  0.5970  1.4481
 1662SOL     OW 5013   1.449   4.043   1.559 -0.1842 -0.8799 -0.0289
 1662SOL    HW1 5014   1.474   3.983   1.629  0.4734 -1.0714 -0.4193
 1662SOL    HW2 5015   1.381   3.996   1.511  0.5341 -1.4551 -0.5107
 1663SOL     OW 5016   4.409   1.435   0.451 -0.0621  0.3608  0.3075
 1663SOL    HW1 5017   4.396   1.494   0.377  0.7068 -0.6084 -0.6307
 1663SOL    HW2 5018   4.335   1.374   0.446  1.0298 -0.9446 -0.9222
 1664SOL     OW 5019   1.130   3.995   0.329 -0.4238  0.1695  0.0502
 1664SOL    HW1 5020   1.188   4.052   0.278 -1.5115  1.2592 -0.0305
 1664SOL    HW2 5021   1.066   4.055   0.367 -0.6238 -0.8221  1.3489
 1665SOL     OW 5022   0.298   3.762   0.009 -0.0007  0.1434 -0.4990
 1665SOL    HW1 5023   0.287   3.723  -0.078 -1.5913 -0.1089 -0.2082
 1665SOL    HW2 5024   0.243   3.710   0.066 -0.8925  1.7841  0.2081
 1666SOL     OW 5025   1.798   2.381   2.637  0.5110 -0.6602  0.4024
 1666SOL    HW1 5026   1.788   2.333   2.720 -0.2755 -0.3159  0.5204
 1666SOL    HW2 5027   1.770   2.470   2.658  0.3790 -0.5530 -0.2198
 1667SOL     OW 5028   2.364   3.381   0.534 -0.1053 -0.4076  0.1423
 1667SOL    HW1 5029   2.393   3.292   0.518  1.9511  0.2244  0.0583
 1667SOL    HW2 5030   2.345   3.417   0.448 -0.7958 -0.6955  0.1660
 1668SOL     OW 5031   2.666   1.463   2.375 -0.1199 -0.0190  0.1760
 1668SOL    HW1 5032   2.581   1.507   2.377  0.6117  1.4307  1.0648
 1668SOL    HW2 5033   2.693   1.469   2.283  0.0636  1.6701  0.2976
 1669SOL     OW 5034   0.828   1.334   0.036  0.6238  0.1003 -0.0686
 1669SOL    HW1 5035   0.785   1.413   0.068  0.3049  0.2368 -0.8174
 1669SOL    HW2 5036   0.756   1.279   0.005  0.7684 -0.8230  1.1420
 1670SOL     OW 5037   4.158   2.336   2.022 -1.0922  0.3887 -0.2531
 1670SOL    HW1 5038   4.122   2.345   2.110  0.5512  0.1575  0.4753
 1670SOL    HW2 5039   4.178   2.426   1.996  1.9356  0.2788  1.2120
 1671SOL     OW 5040   3.513   2.232   0.960  0.1916 -0.0415  1.0685
 1671SOL    HW1 5041   3.425   2.195   0.974 -0.2519  0.5422 -0.0680
 1671SOL    HW2 5042   3.496   2.322   0.931  1.2294  0.8525  2.9995
 1672SOL     OW 5043   1.329   2.717   3.150  0.2627  0.0846 -0.4438
 1672SOL    HW1 5044   1.359   2.680   3.067  0.9774  0.5811 -0.4154
 1672SOL    HW2 5045   1.371   2.663   3.217  0.9544  0.6558 -0.4053
 1673SOL     OW 5046   1.793   0.833   1.563  0.3033 -0.7748 -0.1395
 1673SOL    HW1 5047   1.729   0.762   1.570 -0.9329  0.3997  1.2648
 1673SOL    HW2 5048   1.750   0.908   1.605  2.2434  0.3212  0.0062
 1674SOL     OW 5049   4.707   1.016   2.061 -0.1894 -0.7584 -0.9558
 1674SOL    HW1 5050   4.742   0.955   2.125 -1.9670 -0.4620  0.3502
 1674SOL    HW2 5051   4.639   0.967   2.015  0.4522 -0.6820 -2.0380
 1675SOL     OW 5052   0.352   0.943   3.201  0.3649  0.0343 -0.3158
 1675SOL    HW1 5053   0.391   0.880   3.261 -1.8336 -0.0607  1.1158
 1675SOL    HW2 5054   0.329   0.892   3.123  0.3541 -0.5152  0.0464
 1676SOL     OW 5055   2.237   3.349   1.916  0.3706 -0.3504  0.5947
 1676SOL    HW1 5056   2.230   3.406   1.839  1.7311 -0.5517  0.2882
 1676SOL    HW2 5057   2.232   3.409   1.991 -1.0743 -0.1671  0.3770
 1677SOL     OW 5058   1.382   0.010   2.967  0.0458  0.5140  0.7604
 1677SOL    HW1 5059   1.331   0.089   2.951 -0.6926 -0.0115  0.4706
 1677SOL    HW2 5060   1.461   0.021   2.913 -0.7758  0.3722 -0.5273
 1678SOL     OW 5061   2.560   0.160   0.914  0.2569  0.4987 -0.9293
 1678SOL    HW1 5062   2.572   0.243   0.959 -0.6650  0.7967 -1.2079
 1678SOL    HW2 5063   2.610   0.169   0.833  2.1706 -0.1519  0.1106
 1679SOL     OW 5064   0.278   3.294   0.077  0.2784 -0.4712 -0.0472
 1679SOL    HW1 5065   0.236   3.287  -0.009  0.6044  0.2958 -0.2780
 1679SOL    HW2 5066   0.283   3.204   0.109 -1.6063 -0.5863  0.0173
 1680SOL     OW 5067   0.344   1.574   2.217  0.6019  0.0879  0.1138
 1680SOL    HW1 5068   0.434   1.572   2.247 -0.0514 -1.7986  2.1796
 1680SOL    HW2 5069   0.342   1.514   2.142  1.1463  0.6227 -0.3440
 1681SOL     OW 5070   1.467   2.468   2.755 -0.6365 -0.7231  0.1102
 1681SOL    HW1 5071   1.383   2.487   2.797 -0.8760  0.1227 -0.6992
 1681SOL    HW2 5072   1.465   2.520   2.675  0.2208 -1.5196 -0.4472
 1682SOL     OW 5073   1.946   2.457   1.922 -0.0929  0.0119  0.2057
 1682SOL    HW1 5074   1.929   2.380   1.976 -2.3877  0.3700  0.0634
 1682SOL    HW2 5075   1.880   2.453   1.853  0.8834  1.1784 -0.8346
 1683SOL     OW 5076   3.386   1.917   2.965  0.5744 -0.5724 -0.0581
 1683SOL    HW1 5077   3.372   1.824   2.948 -0.1839 -0.3143 -0.9855
 1683SOL    HW2 5078   3.297   1.953   2.974  0.8102  0.2334 -0.7815
 1684SOL     OW 5079   3.453   1.361   2.131 -0.5313 -0.0646 -0.0973
 1684SOL    HW1 5080   3.435   1.435   2.074 -0.0021  1.6194  1.8179
 1684SOL    HW2 5081   3.528   1.317   2.092 -1.1656  0.0868 -1.5222
 1685SOL     OW 5082   1.554   0.232   0.312  0.0488 -0.5711 -0.3736
 1685SOL    HW1 5083   1.522   0.171   0.245  1.8707 -0.0731 -1.8100
 1685SOL    HW2 5084   1.484   0.237   0.376 -1.0809 -2.4200 -1.3716
 1686SOL     OW 5085   2.156   1.151   2.098  0.6334 -0.2803 -0.0451
 1686SOL    HW1 5086   2.242   1.128   2.062  1.2227  0.2162  1.0167
 1686SOL    HW2 5087   2.121   1.068   2.130  1.7774 -0.1642  1.6878
 1687SOL     OW 5088   2.833   2.665   0.393  0.2513 -0.5286 -0.3380
 1687SOL    HW1 5089   2.827   2.580   0.436 -0.6448 -0.4882 -0.3601
 1687SOL    HW2 5090   2.919   2.699   0.418 -0.0438 -0.7228  1.0132
 1688SOL     OW 5091   2.962   3.447   2.714  0.3836 -0.4454 -0.4257
 1688SOL    HW1 5092   3.014   3.473   2.790  1.2740 -1.7406 -0.5560
 1688SOL    HW2 5093   3.027   3.432   2.645 -0.2754 -0.7920 -0.9787
 1689SOL     OW 5094   2.303   1.177   1.783  0.1932 -0.2940  0.6650
 1689SOL    HW1 5095   2.253   1.167   1.864  2.1709 -0.7871  1.8963
 1689SOL    HW2 5096   2.269   1.109   1.725  0.3810 -1.5804  2.0022
 1690SOL     OW 5097   2.642   2.645   0.088  0.1210  0.0979 -0.4377
 1690SOL    HW1 5098   2.699   2.568   0.091 -1.4754 -1.0918  0.8231
 1690SOL    HW2 5099   2.676   2.702   0.157 -1.4936 -1.6297  1.9237
 1691SOL     OW 5100   1.415   4.425   1.517  0.0230 -0.0449  0.6921
 1691SOL    HW1 5101   1.501   4.431   1.557  0.4457  0.1747 -0.2210
 1691SOL    HW2 5102   1.421   4.349   1.458 -0.1677  0.4181  0.0674
 1692SOL     OW 5103   4.355   1.135   2.246 -0.0324  0.3870 -0.2179
 1692SOL    HW1 5104   4.375   1.156   2.155  1.5701 -0.6997 -0.1628
 1692SOL    HW2 5105   4.437   1.099   2.281 -0.4880  1.1418  1.7708
 1693SOL     OW 5106   0.572   4.495   2.330 -0.2558 -0.0151  0.1150
 1693SOL    HW1 5107   0.486   4.529   2.352 -0.4308 -0.5000  0.1975
 1693SOL    HW2 5108   0.567   4.401   2.350  0.1258 -0.1447 -0.3665
 1694SOL     OW 5109   3.218   3.547   0.368 -0.2838  0.8691  0.1831
 1694SOL    HW1 5110   3.221   3.451   0.373 -1.1407  0.8283  0.0237
 1694SOL    HW2 5111   3.152   3.572   0.432 -0.1315  1.3572  0.1531
 1695SOL     OW 5112   4.047   3.270   0.594 -0.2542  0.2557 -0.0889
 1695SOL    HW1 5113   4.091   3.222   0.664 -0.8916  1.9536  1.5558
 1695SOL    HW2 5114   4.064   3.362   0.613 -1.2925  0.8063 -1.6016
 1696SOL     OW 5115   4.092   1.432   2.820 -0.5722  0.1956 -0.6517
 1696SOL    HW1 5116   4.128   1.349   2.851 -0.9748  0.9412  2.0507
 1696SOL    HW2 5117   4.087   1.487   2.899  0.7971  3.2348 -2.5007
 1697SOL     OW 5118   0.748   3.731   2.453  0.0752 -0.0073  0.1549
 1697SOL    HW1 5119   0.665   3.719   2.500 -0.9962  2.1994 -1.0392
 1697SOL    HW2 5120   0.794   3.798   2.503  0.6113 -0.3294  0.1072
 1698SOL     OW 5121   3.280   1.656   2.866  0.9134 -0.2391 -0.2373
 1698SOL    HW1 5122   3.305   1.567   2.843  1.4277 -0.2622  0.3739
 1698SOL    HW2 5123   3.184   1.657   2.859  0.8043 -1.1755  0.8635
 1699SOL     OW 5124   0.119   3.988   0.534  0.1031 -0.2616 -0.3816
 1699SOL    HW1 5125   0.138   3.970   0.626  1.6087  1.6483 -0.2360
 1699SOL    HW2 5126   0.172   4.066   0.514 -0.6865 -0.2430 -2.6865
 1700SOL     OW 5127   2.827   4.540   2.711  0.0053 -0.3446  0.4325
 1700SOL    HW1 5128   2.774   4.619   2.722  0.0821  0.3787 -3.1360
 1700SOL    HW2 5129   2.918   4.572   2.712  0.0478 -0.3703 -0.6535
 1701SOL     OW 5130   0.037   3.674   0.964  0.1594 -0.0959  0.1042
 1701SOL    HW1 5131  -0.029   3.682   0.896  0.5507 -1.2711 -0.4380
 1701SOL    HW2 5132   0.098   3.609   0.931  0.4628 -0.5559  1.5017
 1702SOL     OW 5133   3.708   2.282   0.255 -0.0468 -0.1375  0.6717
 1702SOL    HW1 5134   3.769   2.317   0.190 -0.4030 -1.3497 -0.3517
 1702SOL    HW2 5135   3.696   2.191   0.230 -1.2994 -0.2576  1.6110
 1703SOL     OW 5136   0.014   4.483   0.804 -0.1870 -0.0182  0.1383
 1703SOL    HW1 5137  -0.001   4.409   0.746 -1.2733 -0.4975  0.9765
 1703SOL    HW2 5138  -0.010   4.560   0.752 -2.1143 -0.5098  0.2292
 1704SOL     OW 5139   3.186   0.195   0.642  0.4745 -0.4691 -0.4735
 1704SOL    HW1 5140   3.105   0.240   0.663  1.2045 -0.1089  1.8107
 1704SOL    HW2 5141   3.229   0.251   0.577 -0.4357  0.0537 -0.6312
 1705SOL     OW 5142   4.637   4.212   2.611 -0.1815 -0.5258 -0.4526
 1705SOL    HW1 5143   4.589   4.206   2.529  0.0700  0.4523 -0.6932
 1705SOL    HW2 5144   4.582   4.265   2.668  0.0240 -0.4911 -0.2820
 1706SOL     OW 5145   2.679   2.836   1.019  0.2153  0.6690 -0.4789
 1706SOL    HW1 5146   2.757   2.855   0.968  0.6724  1.1865  0.4011
 1706SOL    HW2 5147   2.627   2.779   0.962  1.8699 -0.8595 -0.5282
 1707SOL     OW 5148   2.909   0.009   1.621  0.0117  0.1403 -0.3583
 1707SOL    HW1 5149   2.985   0.030   1.568 -0.0875  3.4595  0.5791
 1707SOL    HW2 5150   2.944  -0.043   1.693  1.2154  0.6137 -0.5728
 1708SOL     OW 5151   4.227   0.654   2.202  0.2240  0.1055  0.0145
 1708SOL    HW1 5152   4.303   0.655   2.259 -0.1536  1.4832  0.5441
 1708SOL    HW2 5153   4.176   0.731   2.229 -1.8374 -1.2811  0.3425
 1709SOL     OW 5154   1.308   3.883   2.563  0.1816 -0.0340  0.1636
 1709SOL    HW1 5155   1.215   3.901   2.545  0.0942  0.0471  0.6943
 1709SOL    HW2 5156   1.313   3.787   2.563 -0.1642 -0.0776  1.3801
 1710SOL     OW 5157   2.313   3.089   1.779  0.3293  0.2130  0.4689
 1710SOL    HW1 5158   2.286   3.172   1.818 -3.0688 -1.1065  1.2221
 1710SOL    HW2 5159   2.272   3.022   1.834  0.3885 -1.8916 -1.8883
 1711SOL     OW 5160   2.872   0.866   1.790  0.0596  0.2048  0.1302
 1711SOL    HW1 5161   2.827   0.860   1.874 -0.0671 -0.3097  0.0267
 1711SOL    HW2 5162   2.807   0.836   1.726 -0.0681  1.1900 -0.2310
 1712SOL     OW 5163   3.093   2.117   2.176  0.4381  0.5190 -0.2881
 1712SOL    HW1 5164   3.092   2.022   2.166 -0.4171  0.5048 -0.1097
 1712SOL    HW2 5165   3.172   2.135   2.227  0.9685 -0.0293 -0.9110
 1713SOL     OW 5166   0.945   3.099   0.633 -0.0098  0.5730  0.1274
 1713SOL    HW1 5167   0.865   3.142   0.604 -0.6864 -0.4348  0.4228
 1713SOL    HW2 5168   0.917   3.011   0.658  1.6986 -1.1022 -3.1248
 1714SOL     OW 5169   0.399   1.184   2.210  0.4524  0.1188  0.3552
 1714SOL    HW1 5170   0.482   1.195   2.163 -0.5871  0.1690 -1.5701
 1714SOL    HW2 5171   0.333   1.221   2.151 -1.0298 -0.5487  1.5284
 1715SOL     OW 5172   4.104   2.802   2.742 -0.1270  0.8419  0.1531
 1715SOL    HW1 5173   4.083   2.878   2.796 -0.5851  0.5173  0.4293
 1715SOL    HW2 5174   4.176   2.758   2.789 -0.3032  0.7426  0.3306
 1716SOL     OW 5175   3.712   1.013   1.805 -0.0066  0.5695 -0.5898
 1716SOL    HW1 5176   3.704   0.921   1.781 -3.0855  0.1784  1.3212
 1716SOL    HW2 5177   3.773   1.013   1.879  0.4542  0.1946 -0.9581
 1717SOL     OW 5178   2.002   3.707   0.754 -0.7135  0.4525 -0.0775
 1717SOL    HW1 5179   2.097   3.717   0.767 -1.1053  1.7604  2.2885
 1717SOL    HW2 5180   1.983   3.621   0.791 -0.6737  0.8683  0.9214
 1718SOL     OW 5181   1.090   3.440   1.992  0.0228 -0.2872  0.9958
 1718SOL    HW1 5182   1.144   3.468   2.066  2.0103 -0.2387 -0.3840
 1718SOL    HW2 5183   1.019   3.504   1.989 -0.8693 -1.0338  3.5940
 1719SOL     OW 5184   2.284   0.800   0.398 -0.3065 -0.2578 -0.1762
 1719SOL    HW1 5185   2.302   0.725   0.455 -2.8978 -1.8521 -1.2497
 1719SOL    HW2 5186   2.248   0.867   0.456  1.1343 -0.1894  0.6604
 1720SOL     OW 5187   3.918   4.600   3.172  0.1652 -0.4528 -0.1520
 1720SOL    HW1 5188   3.886   4.568   3.257  1.1592 -0.7364  0.1254
 1720SOL    HW2 5189   3.917   4.522   3.116  0.7765 -0.5662 -0.0138
 1721SOL     OW 5190   0.240   0.374   0.134 -0.4662  0.0696 -0.1304
 1721SOL    HW1 5191   0.272   0.464   0.126  0.8469 -0.4677 -1.5097
 1721SOL    HW2 5192   0.184   0.374   0.211  2.2817  1.2633  2.0042
 1722SOL     OW 5193   1.420   3.465   1.752 -0.0078  0.3997  0.1736
 1722SOL    HW1 5194   1.424   3.512   1.835 -1.9410  0.5763  0.2134
 1722SOL    HW2 5195   1.511   3.445   1.731  0.7115  2.3682  1.1792
 1723SOL     OW 5196   4.397   3.667   1.003  0.5184 -0.0435 -0.0782
 1723SOL    HW1 5197   4.483   3.700   1.029  0.0543  0.8527  0.3969
 1723SOL    HW2 5198   4.343   3.676   1.081 -0.9257  2.7621 -1.2125
 1724SOL     OW 5199   0.673   1.869   0.616  0.3120  0.6036  0.1026
 1724SOL    HW1 5200   0.708   1.835   0.533  2.6463 -1.0751  1.6581
 1724SOL    HW2 5201   0.735   1.937   0.642  0.6672 -0.1960  1.3859
 1725SOL     OW 5202   1.503   0.763   0.367 -0.0641 -0.0840 -0.0554
 1725SOL    HW1 5203   1.410   0.747   0.347  0.1990 -0.2321 -1.1964
 1725SOL    HW2 5204   1.529   0.833   0.307  0.3675  0.5410  0.8214
 1726SOL     OW 5205   3.718   1.854   1.716 -0.1196 -0.6472 -0.1678
 1726SOL    HW1 5206   3.628   1.885   1.717 -0.3031 -1.0375  2.1453
 1726SOL    HW2 5207   3.728   1.806   1.799  2.5539  0.4327  0.2529
 1727SOL     OW 5208   0.776   0.195   3.135 -0.7783 -1.0185  0.1794
 1727SOL    HW1 5209   0.783   0.143   3.056  1.0588  0.1122 -0.4802
 1727SOL    HW2 5210   0.865   0.197   3.171 -1.0460  0.5252  0.8816
 1728SOL     OW 5211   1.530   4.318   2.163 -0.4961  0.3044  0.6075
 1728SOL    HW1 5212   1.569   4.264   2.232 -0.6926 -0.2832  0.2670
 1728SOL    HW2 5213   1.447   4.276   2.143 -0.0373 -0.0667 -0.6209
 1729SOL     OW 5214   4.528   2.076   2.280  0.2019  0.1017 -0.0979
 1729SOL    HW1 5215   4.502   2.035   2.362  0.3782  0.3129  0.0646
 1729SOL    HW2 5216   4.616   2.041   2.263 -0.1211 -0.5020 -0.5715
 1730SOL     OW 5217   0.675   2.210   2.485 -0.4334  0.0803 -0.4361
 1730SOL    HW1 5218   0.582   2.210   2.507 -0.4810  2.5943 -0.2871
 1730SOL    HW2 5219   0.677   2.220   2.390 -0.4251  2.7685 -0.2257
 1731SOL     OW 5220   3.033   2.896   3.054 -0.7877 -0.1623  0.3634
 1731SOL    HW1 5221   3.007   2.864   2.968  2.6946 -1.5105 -0.3810
 1731SOL    HW2 5222   2.998   2.832   3.116 -3.3640  0.8479  0.0444
 1732SOL     OW 5223   1.861   1.690   1.062  0.5615  0.2252 -0.3062
 1732SOL    HW1 5224   1.863   1.606   1.108 -1.6521  0.5530  0.5220
 1732SOL    HW2 5225   1.841   1.668   0.971 -1.4995 -0.1358  0.1783
 1733SOL     OW 5226   2.394   1.758   2.860 -0.4459 -0.1438  0.3726
 1733SOL    HW1 5227   2.428   1.773   2.772  0.5791  0.9332  0.9124
 1733SOL    HW2 5228   2.471   1.764   2.916 -1.0756 -0.8676  1.3395
 1734SOL     OW 5229   1.794   1.947   0.355  0.7449 -0.8133 -0.2007
 1734SOL    HW1 5230   1.756   2.025   0.315 -0.5300 -0.8472  0.8727
 1734SOL    HW2 5231   1.807   1.886   0.283  2.1584  0.5063 -1.1234
 1735SOL     OW 5232   3.216   1.717   0.834  0.1528  0.2411  0.0996
 1735SOL    HW1 5233   3.192   1.770   0.758 -1.6848 -0.7209 -0.0547
 1735SOL    HW2 5234   3.290   1.664   0.803 -1.4855 -1.2279 -1.6192
 1736SOL     OW 5235   1.532   1.347   3.085  0.2274  0.3628 -0.1910
 1736SOL    HW1 5236   1.606   1.289   3.069  1.7489  2.4338 -1.0576
 1736SOL    HW2 5237   1.559   1.432   3.049 -2.3674  1.3304 -0.0787
 1737SOL     OW 5238   3.370   3.467   1.849  0.4129  0.3815  0.1005
 1737SOL    HW1 5239   3.277   3.491   1.845  0.0168 -1.1843 -1.1113
 1737SOL    HW2 5240   3.410   3.537   1.902 -1.4044  1.1828  0.5239
 1738SOL     OW 5241   0.979   3.580   3.069  0.1720 -0.0887 -0.1022
 1738SOL    HW1 5242   1.014   3.572   3.158  2.4369  2.1719 -0.6644
 1738SOL    HW2 5243   0.888   3.605   3.081 -0.4012 -2.6472  1.5013
 1739SOL     OW 5244   0.011   2.694   1.929 -0.1288  0.0350 -0.2339
 1739SOL    HW1 5245  -0.072   2.649   1.920  0.0897 -0.4221 -0.0182
 1739SOL    HW2 5246   0.069   2.652   1.865  1.0082 -2.2515  2.1114
 1740SOL     OW 5247   2.008   4.503   1.303 -0.0563 -0.1008  0.3548
 1740SOL    HW1 5248   1.974   4.415   1.286  2.0552 -0.8554 -0.2041
 1740SOL    HW2 5249   2.062   4.494   1.381 -0.6843  0.9772  0.9541
 1741SOL     OW 5250   3.624   1.966   0.472 -0.3363 -0.3135  0.0710
 1741SOL    HW1 5251   3.601   1.875   0.492  1.2673 -0.3593  2.0549
 1741SOL    HW2 5252   3.664   1.962   0.384  2.2377 -2.0802  1.1876
 1742SOL     OW 5253   3.081   1.363   2.237  0.3278 -0.3694  0.5840
 1742SOL    HW1 5254   3.004   1.334   2.188 -0.5301  0.2146  1.5333
 1742SOL    HW2 5255   3.155   1.344   2.180 -0.3138 -2.8290  0.4483
 1743SOL     OW 5256   3.221   4.404   2.626 -0.1093 -0.1911  0.0366
 1743SOL    HW1 5257   3.192   4.322   2.665 -1.2844 -0.0348 -0.4649
 1743SOL    HW2 5258   3.314   4.390   2.607  0.8135  0.0632  3.7046
 1744SOL     OW 5259   1.028   2.827   2.433  0.6044  0.1706  0.1151
 1744SOL    HW1 5260   0.952   2.769   2.422  0.1535  0.6414  0.6515
 1744SOL    HW2 5261   1.103   2.768   2.442  0.4505 -0.2839 -1.4252
 1745SOL     OW 5262   1.313   2.824   0.781  0.0473 -0.1688 -0.9009
 1745SOL    HW1 5263   1.218   2.831   0.774 -0.1162 -0.1868  0.8293
 1745SOL    HW2 5264   1.331   2.730   0.784 -0.5742 -0.4939  4.6886
 1746SOL     OW 5265   4.280   1.183   0.490  0.2817 -0.2162 -0.3911
 1746SOL    HW1 5266   4.322   1.175   0.575  1.7903 -0.6777 -1.1400
 1746SOL    HW2 5267   4.218   1.110   0.486  0.5122 -0.4426  0.1216
 1747SOL     OW 5268   0.118   4.048   1.871  0.0027  0.2820 -0.3244
 1747SOL    HW1 5269   0.032   4.034   1.911  0.1207  0.1411 -0.1134
 1747SOL    HW2 5270   0.125   4.142   1.862 -0.3237  0.2753 -0.6789
 1748SOL     OW 5271   3.664   0.187   1.634  0.5372  0.2433  0.0784
 1748SOL    HW1 5272   3.590   0.157   1.686 -0.4880  2.7857  0.2130
 1748SOL    HW2 5273   3.701   0.107   1.597 -1.0026 -1.2841  1.6531
 1749SOL     OW 5274   3.089   1.445   3.078  0.6364  0.0923  0.0973
 1749SOL    HW1 5275   3.114   1.434   2.986  2.7735 -0.9534  0.7479
 1749SOL    HW2 5276   3.084   1.356   3.112 -2.5016  0.3006  0.5049
 1750SOL     OW 5277   1.498   2.741   0.159  0.1267  0.6739  0.4688
 1750SOL    HW1 5278   1.539   2.828   0.163  1.2547  0.1470  0.6282
 1750SOL    HW2 5279   1.544   2.696   0.089 -0.4289  0.1714  0.4173
 1751SOL     OW 5280   4.200   1.208   3.112 -0.1324  0.2905 -0.4375
 1751SOL    HW1 5281   4.203   1.166   3.026  1.1157 -1.6054  0.4683
 1751SOL    HW2 5282   4.259   1.283   3.105  1.1096 -0.6988 -0.8303
 1752SOL     OW 5283   3.699   3.383   1.621  0.4620  0.1994  0.5782
 1752SOL    HW1 5284   3.605   3.394   1.614  0.0422 -1.2310  2.8039
 1752SOL    HW2 5285   3.714   3.291   1.599  1.5050  0.6671 -0.7810
 1753SOL     OW 5286   4.468   3.742   0.310  0.1682  0.1346  0.3717
 1753SOL    HW1 5287   4.528   3.668   0.302 -2.0281 -1.6247 -0.8439
 1753SOL    HW2 5288   4.460   3.776   0.221  1.9634  2.6600  1.0449
 1754SOL     OW 5289   1.494   2.905   2.041 -0.0039  0.0472 -0.9080
 1754SOL    HW1 5290   1.463   2.971   1.979  1.0838  0.6105 -0.8694
 1754SOL    HW2 5291   1.564   2.860   1.994 -0.8927 -1.2638 -1.0283
 1755SOL     OW 5292   2.277   2.179   2.248  0.3719  0.1442  0.1301
 1755SOL    HW1 5293   2.193   2.212   2.277  0.2431 -1.4557  1.6988
 1755SOL    HW2 5294   2.313   2.132   2.323  2.1351 -0.2295 -0.8711
 1756SOL     OW 5295   0.873   2.001   2.348  0.6046  0.0079 -0.5142
 1756SOL    HW1 5296   0.959   2.019   2.385  0.8142  1.2229 -1.5147
 1756SOL    HW2 5297   0.811   2.023   2.418  1.0928 -1.4557  0.4228
 1757SOL     OW 5298   0.469   1.077   2.680 -0.2102 -0.1360 -0.0902
 1757SOL    HW1 5299   0.442   1.162   2.645 -0.2168 -0.1656 -0.1563
 1757SOL    HW2 5300   0.501   1.028   2.604 -2.2292 -0.9962 -0.4493
 1758SOL     OW 5301   3.141   4.142   2.726 -0.0487 -0.4219  0.0882
 1758SOL    HW1 5302   3.050   4.148   2.754  0.3867 -0.2033  1.5653
 1758SOL    HW2 5303   3.144   4.064   2.671 -1.1790 -0.2548 -0.2432
 1759SOL     OW 5304   4.079   2.985   3.000  0.0287 -0.2611 -0.0968
 1759SOL    HW1 5305   3.992   2.948   3.011  0.4416 -1.0743  0.5255
 1759SOL    HW2 5306   4.104   3.016   3.087  0.1054  0.5789 -0.4032
 1760SOL     OW 5307   2.833   4.383   2.371 -0.3396 -0.2991 -0.0703
 1760SOL    HW1 5308   2.777   4.379   2.448 -0.8186  1.2677 -0.2968
 1760SOL    HW2 5309   2.864   4.473   2.369  1.9268 -1.0192 -0.1689
 1761SOL     OW 5310   3.763   3.989   1.922  0.2127 -0.1589  0.4622
 1761SOL    HW1 5311   3.777   4.083   1.924  0.4063 -0.1694 -0.1725
 1761SOL    HW2 5312   3.825   3.957   1.857 -0.2255 -0.6585  0.2860
 1762SOL     OW 5313   1.246   1.278   3.007  0.2390 -0.3288  0.3368
 1762SOL    HW1 5314   1.168   1.222   3.006 -1.3204  1.7083  0.5550
 1762SOL    HW2 5315   1.288   1.259   3.090  0.6510 -2.2696 -0.2625
 1763SOL     OW 5316   2.320   0.043   0.871  0.2211 -0.5259  0.2698
 1763SOL    HW1 5317   2.249   0.078   0.925 -0.0865 -0.3287 -0.2493
 1763SOL    HW2 5318   2.392   0.105   0.884 -0.0030 -0.2249  0.1020
 1764SOL     OW 5319   1.878   4.106   1.990  0.0519 -0.1390 -0.7156
 1764SOL    HW1 5320   1.922   4.188   2.011 -0.0477 -0.3802  0.4970
 1764SOL    HW2 5321   1.943   4.038   2.007 -0.9550 -0.5573  1.8553
 1765SOL     OW 5322   4.173   3.107   3.227  0.1796  1.1267 -0.5764
 1765SOL    HW1 5323   4.191   3.059   3.308 -0.0527  0.8593 -0.6818
 1765SOL    HW2 5324   4.187   3.199   3.250 -0.4638  1.1039 -0.0668
 1766SOL     OW 5325   3.156   3.226   1.683 -0.2119  0.4571 -0.3131
 1766SOL    HW1 5326   3.233   3.185   1.642  0.4156  0.7822  0.5064
 1766SOL    HW2 5327   3.090   3.157   1.683  0.6405 -0.3912  0.5129
 1767SOL     OW 5328   1.880   4.255   1.330 -0.4794 -0.2253 -0.2620
 1767SOL    HW1 5329   1.855   4.197   1.402 -0.6189 -0.5154 -0.5386
 1767SOL    HW2 5330   1.850   4.209   1.251  1.0900 -0.6806 -0.6215
 1768SOL     OW 5331   0.945   3.598   1.359  0.6207  0.4923  0.5647
 1768SOL    HW1 5332   0.940   3.502   1.357 -0.0121  0.4750  1.8342
 1768SOL    HW2 5333   0.872   3.626   1.304  1.8168  0.2724 -1.1956
 1769SOL     OW 5334   1.597   0.298   3.207  0.5543  0.0525  0.8177
 1769SOL    HW1 5335   1.611   0.205   3.223 -0.2406  0.3174  3.7535
 1769SOL    HW2 5336   1.676   0.340   3.240  1.4011  0.4330 -1.5239
 1770SOL     OW 5337   2.404   4.512   0.925 -0.3311  0.0695  0.2370
 1770SOL    HW1 5338   2.385   4.606   0.932 -2.2740 -0.0853 -1.7679
 1770SOL    HW2 5339   2.409   4.482   1.016  1.3604  2.2508  0.9394
 1771SOL     OW 5340   2.552   4.512   0.190 -0.2580 -0.0176 -0.0345
 1771SOL    HW1 5341   2.476   4.564   0.216 -1.0198 -1.8220  1.6414
 1771SOL    HW2 5342   2.533   4.484   0.100 -2.2374 -1.4324  0.7534
 1772SOL     OW 5343   1.670   4.277   3.009  0.2384  0.5016  0.1566
 1772SOL    HW1 5344   1.665   4.363   3.050  1.8833 -0.1472  1.8982
 1772SOL    HW2 5345   1.586   4.266   2.964 -1.0031  2.0070  1.9523
 1773SOL     OW 5346   0.165   3.784   2.587  0.0532 -0.4681  0.5673
 1773SOL    HW1 5347   0.214   3.705   2.611 -0.1655 -1.0086 -0.6576
 1773SOL    HW2 5348   0.083   3.777   2.635  0.3374 -0.6054  1.0417
 1774SOL     OW 5349   2.582   0.157   0.172  0.0276 -0.1368  0.3818
 1774SOL    HW1 5350   2.638   0.143   0.095 -0.8125  0.7375 -0.4287
 1774SOL    HW2 5351   2.597   0.249   0.195 -0.5840 -0.0785  0.5493
 1775SOL     OW 5352   4.398   1.970   2.487 -0.1216  0.0784  0.0431
 1775SOL    HW1 5353   4.429   1.895   2.538 -0.6169  0.6313  1.1804
 1775SOL    HW2 5354   4.350   2.024   2.550 -1.0359  0.6130 -1.0739
 1776SOL     OW 5355   1.858   1.822   2.673 -0.0326  0.2327  0.0461
 1776SOL    HW1 5356   1.815   1.845   2.755 -1.9088 -1.9959 -0.2200
 1776SOL    HW2 5357   1.828   1.888   2.611  0.0915  0.9630  0.7315
 1777SOL     OW 5358   1.625   1.072   1.663  0.3619 -0.0629  0.1726
 1777SOL    HW1 5359   1.649   1.158   1.698 -0.8351  0.3425  0.0289
 1777SOL    HW2 5360   1.563   1.036   1.727  0.4566 -0.5973 -0.0300
 1778SOL     OW 5361   1.902   2.782   1.762  0.3556 -0.2996 -0.1198
 1778SOL    HW1 5362   1.991   2.751   1.749  1.1900  2.7750 -3.1647
 1778SOL    HW2 5363   1.848   2.721   1.712  1.3563  0.3051 -2.0214
 1779SOL     OW 5364   0.326   4.042   2.519 -0.1994  0.1896 -0.6917
 1779SOL    HW1 5365   0.333   4.048   2.424  0.0218 -4.0582 -1.1466
 1779SOL    HW2 5366   0.260   3.973   2.534  0.5825 -0.0810  2.1895
 1780SOL     OW 5367   4.320   3.756   0.063 -0.1737  0.4399 -0.1268
 1780SOL    HW1 5368   4.310   3.844   0.100 -1.8413  0.8065 -1.3553
 1780SOL    HW2 5369   4.302   3.767  -0.030 -2.5376 -1.5297 -0.0043
 1781SOL     OW 5370   0.772   1.682   2.973 -0.3002 -0.1556 -0.0386
 1781SOL    HW1 5371   0.833   1.695   3.046  0.7123  0.9224 -1.0491
 1781SOL    HW2 5372   0.825   1.693   2.895 -1.6693  0.1656 -0.9600
 1782SOL     OW 5373   2.673   0.426   3.024  0.0020 -0.2306 -0.4016
 1782SOL    HW1 5374   2.656   0.485   2.950  2.0939 -1.4786 -1.9963
 1782SOL    HW2 5375   2.758   0.455   3.058  1.3158 -2.4766 -1.5232
 1783SOL     OW 5376   2.635   4.216   2.126  0.6850 -0.4969 -0.0875
 1783SOL    HW1 5377   2.687   4.273   2.070  1.3627  0.8488  1.8187
 1783SOL    HW2 5378   2.699   4.155   2.163  0.3506 -0.9728 -0.2852
 1784SOL     OW 5379   4.010   2.152   0.144 -0.0853  0.6199  0.1563
 1784SOL    HW1 5380   4.080   2.190   0.198 -0.6022  1.4707  0.2465
 1784SOL    HW2 5381   3.983   2.073   0.191  1.3817 -0.1925 -0.3124
 1785SOL     OW 5382   2.369   3.422   1.280 -0.3187  1.1344  0.3882
 1785SOL    HW1 5383   2.351   3.496   1.337 -1.1444 -0.8818  2.9454
 1785SOL    HW2 5384   2.371   3.346   1.338  1.1341 -0.8191 -1.9798
 1786SOL     OW 5385   0.221   0.194   1.714 -0.2996 -0.4678 -0.2450
 1786SOL    HW1 5386   0.143   0.234   1.754 -0.4883 -1.1953  0.1226
 1786SOL    HW2 5387   0.207   0.205   1.620 -0.2006  0.6065 -0.1429
 1787SOL     OW 5388   1.716   4.450   1.520 -0.3963  0.6121  0.4365
 1787SOL    HW1 5389   1.761   4.377   1.476 -0.3260  0.6372  0.4667
 1787SOL    HW2 5390   1.698   4.418   1.608 -0.3877  0.6227  0.4419
 1788SOL     OW 5391   2.603   2.681   0.686 -0.1624  0.2003  0.1368
 1788SOL    HW1 5392   2.547   2.714   0.756  0.1414  1.7388 -0.3007
 1788SOL    HW2 5393   2.545   2.671   0.611 -0.4826 -1.4217  0.5701
 1789SOL     OW 5394   1.519   1.063   2.972  0.0769  0.3879 -0.9266
 1789SOL    HW1 5395   1.463   1.015   3.033  2.4849  0.7480  1.7853
 1789SOL    HW2 5396   1.471   1.144   2.954 -1.4683 -0.4906 -0.9754
 1790SOL     OW 5397   2.115   0.163   1.967  0.1049 -0.2963 -0.0208
 1790SOL    HW1 5398   2.113   0.107   2.044  1.8881 -0.8353 -0.3081
 1790SOL    HW2 5399   2.178   0.121   1.908  0.0795  1.0070 -1.0359
 1791SOL     OW 5400   1.625   1.003   2.600 -0.4985  0.3443  0.0928
 1791SOL    HW1 5401   1.546   1.056   2.604 -1.3484 -0.8422 -0.4381
 1791SOL    HW2 5402   1.609   0.930   2.661 -0.8016 -1.1304 -1.6480
 1792SOL     OW 5403   0.360   4.426   2.861  0.4704  1.0402 -0.0012
 1792SOL    HW1 5404   0.287   4.383   2.906  2.1931 -2.4558 -0.1801
 1792SOL    HW2 5405   0.325   4.450   2.775 -0.9218  1.1687  0.5695
 1793SOL     OW 5406   3.765   0.694   1.310 -0.4948  0.1875 -0.5033
 1793SOL    HW1 5407   3.829   0.739   1.367 -0.1477 -0.3938 -0.4236
 1793SOL    HW2 5408   3.793   0.716   1.221  1.1459 -1.7750 -0.5466
 1794SOL     OW 5409   3.832   4.551   0.087  0.1650  0.3145  0.3348
 1794SOL    HW1 5410   3.894   4.624   0.096 -0.1019  0.4771  0.9427
 1794SOL    HW2 5411   3.867   4.498   0.017  0.1622  1.2442 -0.3906
 1795SOL     OW 5412   4.620   0.357   2.437  0.6693 -0.0307 -0.6602
 1795SOL    HW1 5413   4.585   0.306   2.363  0.7524 -0.1796 -0.5980
 1795SOL    HW2 5414   4.665   0.431   2.396 -0.1518  0.4478 -0.7262
 1796SOL     OW 5415   0.973   4.361   3.063 -0.2983  0.3550  0.1715
 1796SOL    HW1 5416   1.021   4.342   3.143 -0.4462 -2.6237 -0.3450
 1796SOL    HW2 5417   0.937   4.449   3.077  3.8512  2.1480  1.2392
 1797SOL     OW 5418   3.983   2.462   2.247  0.5811  0.4173 -0.2573
 1797SOL    HW1 5419   3.904   2.425   2.207  0.8808  0.9692 -1.4033
 1797SOL    HW2 5420   3.965   2.461   2.341 -0.5160 -0.0863 -0.4538
 1798SOL     OW 5421   1.814   3.747   1.606  0.2061  0.0430  0.3121
 1798SOL    HW1 5422   1.728   3.721   1.574  0.4026  0.7805 -0.8772
 1798SOL    HW2 5423   1.803   3.836   1.638  0.2581 -0.3100  1.3516
 1799SOL     OW 5424   2.628   3.297   0.225 -0.1925 -0.3929  0.4712
 1799SOL    HW1 5425   2.707   3.344   0.250  0.5992 -0.5714 -1.5158
 1799SOL    HW2 5426   2.658   3.212   0.194 -1.1560 -0.5042 -0.2168
 1800SOL     OW 5427   1.685   0.990   2.002 -0.1819  0.1583 -0.1510
 1800SOL    HW1 5428   1.713   1.076   2.035  1.2925  0.3515 -1.7515
 1800SOL    HW2 5429   1.762   0.934   2.013 -0.9114 -0.7874  0.2585
 1801SOL     OW 5430   3.199   1.328   0.932 -0.2495 -0.4687 -0.0419
 1801SOL    HW1 5431   3.286   1.356   0.906 -0.4079  0.3327  0.2545
 1801SOL    HW2 5432   3.212   1.289   1.019 -0.2774  0.3280  0.3378
 1802SOL     OW 5433   0.290   2.879   0.055 -0.7388  0.1860  0.2373
 1802SOL    HW1 5434   0.370   2.878   0.003  0.3150 -0.9173  1.7783
 1802SOL    HW2 5435   0.253   2.792   0.045 -1.6750  0.6315 -0.3178
 1803SOL     OW 5436   3.427   4.241   0.886  0.1063  0.0066 -0.5575
 1803SOL    HW1 5437   3.520   4.237   0.866 -0.0165  0.6406 -1.2693
 1803SOL    HW2 5438   3.408   4.157   0.928  1.2969  0.4323  0.9238
 1804SOL     OW 5439   0.798   0.805   0.453 -0.2749 -0.3854 -0.1823
 1804SOL    HW1 5440   0.770   0.714   0.465  0.1570 -0.4452  0.4451
 1804SOL    HW2 5441   0.799   0.842   0.542  1.5178 -0.3777 -0.1604
 1805SOL     OW 5442   1.662   1.304   0.848 -0.5342 -0.2664 -0.2460
 1805SOL    HW1 5443   1.615   1.271   0.771  1.2185  0.4685 -1.6956
 1805SOL    HW2 5444   1.685   1.394   0.825 -0.3974  0.1295  1.3722
 1806SOL     OW 5445   3.206   0.572   0.740  0.1297  0.2327 -0.2880
 1806SOL    HW1 5446   3.262   0.630   0.688 -0.7460  0.7732 -0.6691
 1806SOL    HW2 5447   3.126   0.565   0.688  0.1947 -1.2814 -0.2123
 1807SOL     OW 5448   1.307   1.461   0.690  0.8317  0.4117 -0.5909
 1807SOL    HW1 5449   1.385   1.406   0.678 -0.5954 -1.3344 -2.5132
 1807SOL    HW2 5450   1.236   1.398   0.706 -0.4870  1.8411 -0.6453
 1808SOL     OW 5451   4.073   0.155   3.180 -0.1970  0.3892  0.2075
 1808SOL    HW1 5452   3.991   0.155   3.131  0.6172  0.4355 -1.2278
 1808SOL    HW2 5453   4.096   0.248   3.187  0.0367  0.3452  0.0447
 1809SOL     OW 5454   3.312   4.272   0.020  0.1571 -0.2197  0.0896
 1809SOL    HW1 5455   3.352   4.359   0.020 -0.7542  0.2525  1.4733
 1809SOL    HW2 5456   3.344   4.230   0.100 -0.1012 -0.8108 -0.1062
 1810SOL     OW 5457   3.258   4.667   2.478  0.1125  0.1454 -0.3784
 1810SOL    HW1 5458   3.244   4.586   2.526  0.9376  1.4121  2.2106
 1810SOL    HW2 5459   3.351   4.686   2.489 -0.0886  1.5127 -0.7631
 1811SOL     OW 5460   1.486   0.761   2.565 -0.1801 -0.3015  0.2919
 1811SOL    HW1 5461   1.527   0.773   2.480  0.1055 -1.4379  0.2551
 1811SOL    HW2 5462   1.557   0.736   2.623 -0.3153  0.7824  0.9670
 1812SOL     OW 5463   3.185   2.003   2.605  0.2860  0.2825 -0.1217
 1812SOL    HW1 5464   3.173   1.959   2.520 -0.3033  1.8584 -0.8973
 1812SOL    HW2 5465   3.241   1.944   2.655  1.1311 -0.4405 -1.8255
 1813SOL     OW 5466   2.886   0.312   0.989 -0.0242  0.6533 -0.1007
 1813SOL    HW1 5467   2.893   0.262   0.908  3.4281 -4.8278  2.9139
 1813SOL    HW2 5468   2.973   0.350   1.002  0.1223 -0.2171  1.7985
 1814SOL     OW 5469   0.356   3.540   0.646  0.2701  0.2525 -0.3033
 1814SOL    HW1 5470   0.414   3.615   0.635 -1.1481  1.2453 -1.3831
 1814SOL    HW2 5471   0.292   3.549   0.575  0.7586 -2.6624 -1.2524
 1815SOL     OW 5472   1.716   0.299   0.903  0.5127  0.3016  0.1328
 1815SOL    HW1 5473   1.698   0.290   0.997 -0.4220 -0.5906 -0.1103
 1815SOL    HW2 5474   1.717   0.209   0.870 -0.6367  0.6484 -0.9572
 1816SOL     OW 5475   1.834   2.763   1.328 -0.1746  0.4911 -0.4832
 1816SOL    HW1 5476   1.840   2.837   1.268 -1.7405 -1.7759 -3.6959
 1816SOL    HW2 5477   1.742   2.761   1.354 -0.1571 -0.3517 -0.4757
 1817SOL     OW 5478   0.346   3.362   1.069  0.4141 -0.3417 -0.0049
 1817SOL    HW1 5479   0.367   3.410   1.149  1.4790 -0.1800 -0.3581
 1817SOL    HW2 5480   0.272   3.306   1.092  1.1232 -0.7755  1.2804
 1818SOL     OW 5481   1.297   4.702   0.449 -0.2154 -0.4688 -0.7474
 1818SOL    HW1 5482   1.235   4.634   0.422  0.1169 -1.8668  1.6576
 1818SOL    HW2 5483   1.354   4.658   0.512  1.2556  1.5946 -0.5278
 1819SOL     OW 5484   0.640   0.643   0.111  0.0840 -0.2263  0.3446
 1819SOL    HW1 5485   0.595   0.672   0.190  0.8559  2.9923 -0.2378
 1819SOL    HW2 5486   0.685   0.722   0.079 -1.3954 -0.8876 -4.0843
 1820SOL     OW 5487   0.716   1.223   0.271 -0.6696 -0.2751  0.2839
 1820SOL    HW1 5488   0.708   1.231   0.366 -0.4194  0.9160  0.2285
 1820SOL    HW2 5489   0.687   1.308   0.238 -0.8730 -0.7192 -0.7142
 1821SOL     OW 5490   1.092   0.326   0.018  0.2312  0.2273  0.0341
 1821SOL    HW1 5491   1.059   0.407  -0.022 -0.9531 -0.5052 -0.5112
 1821SOL    HW2 5492   1.014   0.279   0.046  0.9526 -0.2366  1.3706
 1822SOL     OW 5493   3.711   0.745   1.763  0.2114 -0.4166 -0.4018
 1822SOL    HW1 5494   3.787   0.693   1.736  0.7770  0.0517  0.2554
 1822SOL    HW2 5495   3.636   0.691   1.740  0.7424 -0.9276 -0.9839
 1823SOL     OW 5496   0.130   0.082   0.436 -0.5735 -0.2372 -0.2165
 1823SOL    HW1 5497   0.201   0.078   0.500 -0.4756  0.7038 -0.2617
 1823SOL    HW2 5498   0.057   0.036   0.478 -0.9063  1.4069  1.0983
 1824SOL     OW 5499   0.318   0.432   3.199  0.2159 -0.1048  0.1808
 1824SOL    HW1 5500   0.284   0.521   3.204 -0.6132 -0.4080  0.1803
 1824SOL    HW2 5501   0.283   0.389   3.277  0.2641 -0.5479 -0.0389
 1825SOL     OW 5502   3.351   3.748   1.123  0.2316  0.5067  0.5436
 1825SOL    HW1 5503   3.356   3.843   1.113  0.4932  0.5084  0.6990
 1825SOL    HW2 5504   3.382   3.731   1.212  1.6539  0.1466  0.0102
 1826SOL     OW 5505   0.622   1.341   2.119  0.3220  0.1460 -0.7748
 1826SOL    HW1 5506   0.654   1.398   2.050 -1.2652  1.5847 -0.3831
 1826SOL    HW2 5507   0.646   1.384   2.200 -1.8213  0.9105 -0.4710
 1827SOL     OW 5508   3.803   1.511   0.036  0.2691  0.4640  0.1999
 1827SOL    HW1 5509   3.739   1.440   0.038  1.1850 -0.4313  3.2079
 1827SOL    HW2 5510   3.886   1.469   0.059  1.7294  1.8474 -2.1184
 1828SOL     OW 5511   2.906   1.613   2.464  0.0197 -0.2165  0.1151
 1828SOL    HW1 5512   2.863   1.660   2.393 -1.1811  0.4973  1.2560
 1828SOL    HW2 5513   2.841   1.548   2.491  0.6139 -0.7324  0.3040
 1829SOL     OW 5514   4.198   0.251   0.743 -0.2948 -0.2734  0.0084
 1829SOL    HW1 5515   4.195   0.156   0.754 -0.3839 -0.2018  0.6611
 1829SOL    HW2 5516   4.198   0.265   0.648  0.9335 -0.9645 -0.1199
 1830SOL     OW 5517   1.998   1.400   1.771  0.2806  0.3120 -0.4482
 1830SOL    HW1 5518   1.968   1.490   1.784 -2.3356 -0.8350  2.9907
 1830SOL    HW2 5519   1.934   1.362   1.710 -0.9600 -0.1225  1.0518
 1831SOL     OW 5520   1.688   1.493   0.175  0.3812 -0.1056 -0.1175
 1831SOL    HW1 5521   1.612   1.495   0.233  0.4142  2.9294 -0.0611
 1831SOL    HW2 5522   1.660   1.439   0.101 -1.8765  1.0156 -0.1415
 1832SOL     OW 5523   4.636   3.439   1.178  0.1449 -0.0877  0.2705
 1832SOL    HW1 5524   4.644   3.445   1.083 -1.5882 -0.2600  0.0912
 1832SOL    HW2 5525   4.639   3.345   1.196  0.0750 -0.0724  0.3593
 1833SOL     OW 5526   0.035   0.644   1.221  0.2541 -0.7604 -0.1947
 1833SOL    HW1 5527   0.080   0.584   1.281  0.0666 -0.5249  0.1848
 1833SOL    HW2 5528  -0.017   0.701   1.278  2.1442  1.2506 -0.3147
 1834SOL     OW 5529   2.021   2.848   0.762 -0.3177 -0.4024 -0.4313
 1834SOL    HW1 5530   2.031   2.822   0.670 -0.8774 -1.6767 -0.1439
 1834SOL    HW2 5531   2.098   2.902   0.780 -0.8696  1.0026 -2.0197
 1835SOL     OW 5532   4.715   3.348   0.859  0.3364 -0.3325  0.4877
 1835SOL    HW1 5533   4.712   3.406   0.783  0.6524  1.6825  1.9275
 1835SOL    HW2 5534   4.799   3.369   0.901 -1.1225  0.8200  2.9950
 1836SOL     OW 5535   0.799   4.320   1.294  0.0717 -0.5568 -0.4691
 1836SOL    HW1 5536   0.864   4.334   1.363 -0.1100  0.7659 -0.5286
 1836SOL    HW2 5537   0.715   4.327   1.338 -0.0353 -0.7254 -0.6470
 1837SOL     OW 5538   0.217   4.076   3.299 -0.5752  0.4296  0.1823
 1837SOL    HW1 5539   0.261   3.996   3.328 -0.6238  0.7328  1.1067
 1837SOL    HW2 5540   0.210   4.066   3.204  0.3257 -0.2027  0.1738
 1838SOL     OW 5541   4.180   1.369   2.019  0.0871  0.3231  0.3669
 1838SOL    HW1 5542   4.250   1.424   2.054 -0.1612  1.0869 -0.2849
 1838SOL    HW2 5543   4.103   1.394   2.071 -0.1533  1.0347 -0.3069
 1839SOL     OW 5544   3.315   2.162   1.844 -0.7087 -0.2867 -0.6051
 1839SOL    HW1 5545   3.259   2.088   1.821 -2.4067  0.3971  1.1252
 1839SOL    HW2 5546   3.293   2.230   1.780 -1.6371 -0.1480 -0.1524
 1840SOL     OW 5547   0.091   0.371   0.401  0.2088 -0.4818 -0.7561
 1840SOL    HW1 5548   0.115   0.279   0.388  0.5735 -0.3013 -1.4268
 1840SOL    HW2 5549   0.142   0.399   0.477 -0.5601 -1.0639 -0.0100
 1841SOL     OW 5550   3.845   2.549   2.896  0.0076  0.3357 -0.1193
 1841SOL    HW1 5551   3.760   2.509   2.877  0.5934 -1.4697  0.8216
 1841SOL    HW2 5552   3.823   2.634   2.934 -1.3528  0.2254 -0.6030
 1842SOL     OW 5553   0.164   2.524   1.653 -0.0911 -0.3051  0.1124
 1842SOL    HW1 5554   0.072   2.496   1.648 -0.2535 -0.2109  1.9252
 1842SOL    HW2 5555   0.167   2.604   1.599 -1.1991 -0.0169  0.4357
 1843SOL     OW 5556   1.169   2.708   2.078 -0.2947  0.0086 -0.6658
 1843SOL    HW1 5557   1.233   2.667   2.137 -0.0475  1.2375 -0.0387
 1843SOL    HW2 5558   1.127   2.634   2.033  0.7734 -0.8747 -0.2687
 1844SOL     OW 5559   2.274   0.070   2.708 -0.4591 -0.5189 -0.5880
 1844SOL    HW1 5560   2.227   0.143   2.750 -1.6887 -1.4297 -0.3173
 1844SOL    HW2 5561   2.351   0.057   2.763  0.5210  1.4130 -1.3827
 1845SOL     OW 5562   1.099   3.877   0.608 -0.1086 -0.1203 -0.4533
 1845SOL    HW1 5563   1.177   3.891   0.662  0.1149 -1.1695 -0.4850
 1845SOL    HW2 5564   1.128   3.897   0.519 -0.0999  0.2731 -0.3645
 1846SOL     OW 5565   1.306   2.535   2.201  0.3669  0.1896 -0.0290
 1846SOL    HW1 5566   1.328   2.452   2.159  1.8544 -0.4011  1.7698
 1846SOL    HW2 5567   1.391   2.575   2.221 -0.2786  0.9602  1.3295
 1847SOL     OW 5568   2.004   0.960   1.180  0.5859  0.2569 -0.1709
 1847SOL    HW1 5569   1.957   1.021   1.124  1.2811  0.8713 -0.1076
 1847SOL    HW2 5570   1.960   0.966   1.265  0.0415 -0.0681 -0.4264
 1848SOL     OW 5571   1.446   0.117   1.749 -0.6957 -0.1699  0.5934
 1848SOL    HW1 5572   1.510   0.117   1.678 -0.0761  0.3833  1.1449
 1848SOL    HW2 5573   1.408   0.029   1.747 -0.7164 -0.1490 -0.4473
 1849SOL     OW 5574   0.181   2.040   0.372 -0.1252 -0.5280  0.1480
 1849SOL    HW1 5575   0.125   1.963   0.367 -0.6802 -0.2908  1.8740
 1849SOL    HW2 5576   0.269   2.006   0.385 -0.2767 -0.8702  0.2747
 1850SOL     OW 5577   0.801   3.963   1.985  0.1154  0.2234 -0.0557
 1850SOL    HW1 5578   0.710   3.935   1.999 -0.3905  1.4381 -0.7141
 1850SOL    HW2 5579   0.808   3.975   1.890  0.6208  1.1901  0.0841
 1851SOL     OW 5580   3.201   0.150   3.173 -0.2625  0.0203  0.5060
 1851SOL    HW1 5581   3.270   0.177   3.113  0.1942 -1.8762  0.0916
 1851SOL    HW2 5582   3.246   0.137   3.257 -0.3987  0.1731  0.6038
 1852SOL     OW 5583   3.675   4.563   0.304  0.6461 -0.0664  0.2571
 1852SOL    HW1 5584   3.707   4.559   0.214  0.0354  2.4280 -0.1543
 1852SOL    HW2 5585   3.734   4.626   0.347 -1.2662  1.6202  0.5449
 1853SOL     OW 5586   1.477   1.210   2.092  0.1281 -0.5574  0.2522
 1853SOL    HW1 5587   1.486   1.151   2.017 -1.1562  1.1379 -1.3110
 1853SOL    HW2 5588   1.562   1.206   2.136  1.4568 -0.4914 -2.1427
 1854SOL     OW 5589   2.446   3.342   0.935  0.4685 -0.2624  0.2214
 1854SOL    HW1 5590   2.355   3.314   0.930  0.6866 -0.9113 -0.2524
 1854SOL    HW2 5591   2.453   3.390   1.018 -0.0449 -1.1109  0.7603
 1855SOL     OW 5592   3.623   0.938   1.407  0.3331 -0.0944 -0.3159
 1855SOL    HW1 5593   3.677   0.968   1.334  1.7638  1.0258  1.1608
 1855SOL    HW2 5594   3.631   0.842   1.404 -0.5304 -0.1621 -2.2513
 1856SOL     OW 5595   1.958   1.387   0.570 -0.7557  0.9864 -0.4094
 1856SOL    HW1 5596   1.964   1.293   0.551  2.6882  0.5363  1.9376
 1856SOL    HW2 5597   1.943   1.428   0.484  0.2194 -1.5358 -1.9007
 1857SOL     OW 5598   0.956   3.506   2.395  0.5882 -0.0544 -0.2179
 1857SOL    HW1 5599   0.906   3.574   2.440  3.8389  2.8397 -0.5944
 1857SOL    HW2 5600   0.913   3.496   2.310  0.2596  1.8537 -0.3105
 1858SOL     OW 5601   2.563   0.807   1.785 -0.1281  0.7794  0.2290
 1858SOL    HW1 5602   2.470   0.796   1.765  0.4496 -0.9331 -1.8312
 1858SOL    HW2 5603   2.607   0.805   1.700  1.9553 -0.3647  1.2472
 1859SOL     OW 5604   0.021   1.118   1.821  0.3184  0.4172 -0.0847
 1859SOL    HW1 5605   0.027   1.041   1.764 -1.6742 -0.3887  0.6672
 1859SOL    HW2 5606  -0.003   1.082   1.906 -1.8354  1.8819  0.0193
 1860SOL     OW 5607   4.428   4.180   2.055 -0.6184  0.2635 -0.0602
 1860SOL    HW1 5608   4.413   4.189   1.961  1.2774  1.6401 -0.2845
 1860SOL    HW2 5609   4.510   4.228   2.071 -0.2656 -0.9522  2.0970
 1861SOL     OW 5610   3.843   2.068   0.621  0.0279 -0.1543  0.2257
 1861SOL    HW1 5611   3.788   2.006   0.572 -0.7454 -0.1267  1.0412
 1861SOL    HW2 5612   3.789   2.095   0.695  0.5758  1.0692  0.1979
 1862SOL     OW 5613   2.250   3.886   2.081 -0.3470 -0.4104  0.1886
 1862SOL    HW1 5614   2.208   3.896   1.996 -0.4358 -1.2857  0.1298
 1862SOL    HW2 5615   2.330   3.838   2.063 -0.3298 -0.5333  0.5927
 1863SOL     OW 5616   4.046   1.850   1.331  0.2889  0.1970 -0.0145
 1863SOL    HW1 5617   3.998   1.922   1.371 -1.2482 -0.7674 -0.0364
 1863SOL    HW2 5618   4.130   1.888   1.305  0.0912  1.5995  1.2862
 1864SOL     OW 5619   4.263   3.498   0.352  0.7017  0.1235  0.5070
 1864SOL    HW1 5620   4.313   3.573   0.321  0.8632 -0.5783 -1.0770
 1864SOL    HW2 5621   4.216   3.529   0.429  0.2555  2.0392 -0.4764
 1865SOL     OW 5622   3.753   2.336   2.139  0.0340 -0.2798  0.2010
 1865SOL    HW1 5623   3.676   2.379   2.176  1.5337  1.1915  1.7846
 1865SOL    HW2 5624   3.725   2.310   2.051 -2.7489 -1.2768  1.2670
 1866SOL     OW 5625   0.798   4.139   2.658 -0.4553  0.0498 -0.1441
 1866SOL    HW1 5626   0.759   4.173   2.738  0.5370  0.5907  0.1267
 1866SOL    HW2 5627   0.882   4.184   2.651 -0.4117 -0.1761 -1.3548
 1867SOL     OW 5628   2.015   3.202   0.445  0.2721 -0.1434 -0.6367
 1867SOL    HW1 5629   1.984   3.154   0.522  1.1563 -0.0982 -0.2332
 1867SOL    HW2 5630   1.980   3.290   0.455 -0.5200 -0.4281 -0.8538
 1868SOL     OW 5631   2.977   3.546   3.309 -0.0584 -0.2722  0.3012
 1868SOL    HW1 5632   2.998   3.453   3.303  1.5820 -0.0607  1.8999
 1868SOL    HW2 5633   2.935   3.567   3.225  2.0588 -1.8209 -1.2476
 1869SOL     OW 5634   2.029   1.449   2.646 -0.2724  0.0337 -0.0954
 1869SOL    HW1 5635   2.093   1.489   2.706  0.8832 -0.1915 -1.1399
 1869SOL    HW2 5636   1.950   1.438   2.699  0.4927  0.4876  1.1812
 1870SOL     OW 5637   3.639   4.347   2.992  0.3587 -0.3550  0.5239
 1870SOL    HW1 5638   3.655   4.253   2.990 -0.9103 -0.6435 -2.3927
 1870SOL    HW2 5639   3.610   4.365   3.081  2.3477 -2.3367  1.6817
 1871SOL     OW 5640   0.929   0.681   0.220 -0.1092 -0.1972  0.5131
 1871SOL    HW1 5641   0.913   0.621   0.293  2.3493  0.7290  1.9503
 1871SOL    HW2 5642   0.893   0.764   0.250 -0.5155 -0.1699 -0.0400
 1872SOL     OW 5643   1.513   4.373   1.891 -0.3412 -0.5581  0.1732
 1872SOL    HW1 5644   1.549   4.349   1.977  0.7574 -0.8445 -0.3404
 1872SOL    HW2 5645   1.419   4.358   1.899 -0.1885 -1.0951  1.1608
 1873SOL     OW 5646   2.686   3.439   2.966  0.3019  0.1705  0.0295
 1873SOL    HW1 5647   2.697   3.402   2.878  0.4683 -1.6789  0.7883
 1873SOL    HW2 5648   2.701   3.366   3.025 -2.2291  0.7669  1.5587
 1874SOL     OW 5649   0.933   1.387   0.659 -0.1562  0.1515  0.0639
 1874SOL    HW1 5650   0.992   1.327   0.706 -0.6467 -0.8884 -0.6060
 1874SOL    HW2 5651   0.934   1.467   0.711  0.2910 -0.5347  1.1531
 1875SOL     OW 5652   2.624   1.298   0.804  0.1393 -0.7784 -0.3930
 1875SOL    HW1 5653   2.534   1.279   0.780  0.2087  0.5322 -1.8706
 1875SOL    HW2 5654   2.621   1.386   0.842  0.4417 -1.7704  2.1248
 1876SOL     OW 5655   4.068   4.354   1.688 -0.1818  0.4724 -0.1365
 1876SOL    HW1 5656   4.116   4.399   1.619 -0.0977  1.7341  0.7167
 1876SOL    HW2 5657   3.984   4.332   1.648  0.4651 -0.2795 -1.1306
 1877SOL     OW 5658   4.172   0.085   2.322 -0.6408 -0.0899  0.4505
 1877SOL    HW1 5659   4.199   0.015   2.382  0.6817  0.7308  0.8416
 1877SOL    HW2 5660   4.081   0.064   2.301 -0.6163 -1.3150  1.4281
 1878SOL     OW 5661   2.631   0.452   2.022  0.1120 -0.3625 -0.5300
 1878SOL    HW1 5662   2.558   0.437   1.961 -0.7795  0.8241  0.1862
 1878SOL    HW2 5663   2.597   0.424   2.107  0.6072 -0.1041 -0.2444
 1879SOL     OW 5664   3.642   2.851   2.511 -1.0070 -0.2372  0.7668
 1879SOL    HW1 5665   3.645   2.849   2.607  0.8707 -1.0226  0.7340
 1879SOL    HW2 5666   3.649   2.759   2.485  1.0483  0.0907 -0.0976
 1880SOL     OW 5667   4.459   0.954   2.459  0.1578 -0.1407  0.2685
 1880SOL    HW1 5668   4.499   1.012   2.523  0.4521 -1.1028  0.9758
 1880SOL    HW2 5669   4.368   0.947   2.487  1.0609 -3.5653  2.9557
 1881SOL     OW 5670   3.044   0.791   2.771 -0.2890  0.2981 -0.3491
 1881SOL    HW1 5671   3.126   0.775   2.818 -1.5664  0.5231  2.1305
 1881SOL    HW2 5672   3.029   0.710   2.721  0.9046 -0.1459 -0.0350
 1882SOL     OW 5673   3.389   1.470   0.605 -0.1856  0.0809 -0.4307
 1882SOL    HW1 5674   3.345   1.428   0.532  1.5442 -2.5472 -0.0882
 1882SOL    HW2 5675   3.393   1.402   0.673 -0.5715  2.0101  1.6569
 1883SOL     OW 5676   0.275   2.863   2.620 -0.0513 -0.3612 -0.3048
 1883SOL    HW1 5677   0.323   2.900   2.694 -0.1028 -0.8044 -0.0488
 1883SOL    HW2 5678   0.325   2.889   2.543  0.5962 -0.8194 -0.0422
 1884SOL     OW 5679   1.868   3.845   1.327 -0.8339 -0.6693  0.6030
 1884SOL    HW1 5680   1.875   3.804   1.413 -0.7092 -1.0208  0.4262
 1884SOL    HW2 5681   1.924   3.792   1.271 -1.9923 -1.2779 -0.0138
 1885SOL     OW 5682   2.303   2.209   1.612  0.4941 -0.0857  0.0558
 1885SOL    HW1 5683   2.361   2.179   1.543  0.4444 -0.3603  0.1323
 1885SOL    HW2 5684   2.216   2.206   1.573  0.3761 -0.9806  0.3711
 1886SOL     OW 5685   0.492   1.635   0.770  0.0668 -0.2373  0.0025
 1886SOL    HW1 5686   0.559   1.609   0.707  0.5966  0.9021  0.0726
 1886SOL    HW2 5687   0.416   1.657   0.717  0.3046  0.0987 -0.2011
 1887SOL     OW 5688   1.721   3.874   2.649 -0.0419 -0.0484 -0.0686
 1887SOL    HW1 5689   1.759   3.872   2.737 -0.0047  0.7540 -0.0623
 1887SOL    HW2 5690   1.797   3.870   2.590 -0.1253 -3.7973 -0.1630
 1888SOL     OW 5691   3.894   1.800   2.464 -0.0959  0.3157 -0.4509
 1888SOL    HW1 5692   3.917   1.859   2.536 -0.3159  1.3713 -1.2340
 1888SOL    HW2 5693   3.798   1.802   2.462 -0.2005 -1.3864  0.5774
 1889SOL     OW 5694   3.702   4.433   1.741  0.1320 -0.3868 -0.0725
 1889SOL    HW1 5695   3.733   4.380   1.668  1.8363  2.2249 -1.4165
 1889SOL    HW2 5696   3.658   4.507   1.700  2.2921  1.8669  1.3649
 1890SOL     OW 5697   1.803   0.074   0.038  0.1766  0.2033 -0.7023
 1890SOL    HW1 5698   1.708   0.066   0.047  0.0386  0.5118 -1.8232
 1890SOL    HW2 5699   1.821   0.167   0.054  0.4204 -0.0252  0.4771
 1891SOL     OW 5700   2.886   0.206   0.709 -0.1608 -0.2794  0.1845
 1891SOL    HW1 5701   2.810   0.207   0.650 -3.5539  0.0760  4.0704
 1891SOL    HW2 5702   2.891   0.116   0.740  0.5970 -0.1491  0.4513
 1892SOL     OW 5703   1.924   0.953   0.117  0.3199  0.4206 -0.8645
 1892SOL    HW1 5704   2.008   0.978   0.079  1.5273 -1.2506  0.5069
 1892SOL    HW2 5705   1.939   0.865   0.153 -1.5589  0.7080  0.8183
 1893SOL     OW 5706   2.610   3.029   1.796 -0.2576 -0.2503 -0.0813
 1893SOL    HW1 5707   2.650   3.112   1.769  3.0823 -1.7774 -0.3514
 1893SOL    HW2 5708   2.517   3.039   1.773  0.2872  2.7914 -1.5430
 1894SOL     OW 5709   3.047   2.768   0.238 -0.6265 -0.0038  0.6363
 1894SOL    HW1 5710   3.006   2.769   0.151 -1.6112 -1.2121  1.0594
 1894SOL    HW2 5711   3.139   2.746   0.221 -0.1953  2.2843 -0.2890
 1895SOL     OW 5712   0.508   1.906   1.863 -0.3491  0.2497  0.5157
 1895SOL    HW1 5713   0.562   1.979   1.832 -0.5684 -0.8761 -2.9517
 1895SOL    HW2 5714   0.567   1.831   1.863  0.0211  0.2929  4.5552
 1896SOL     OW 5715   0.823   3.077   0.205  0.3225  0.0088 -0.5087
 1896SOL    HW1 5716   0.866   3.142   0.150 -1.0523 -0.2100 -1.9222
 1896SOL    HW2 5717   0.820   3.117   0.292  1.5725  0.8270 -0.8171
 1897SOL     OW 5718   4.074   1.442   0.540  0.1844 -0.2888  0.3991
 1897SOL    HW1 5719   4.100   1.532   0.560  0.0218 -0.4493  1.3925
 1897SOL    HW2 5720   4.043   1.407   0.624  1.2609 -1.6121  0.2857
 1898SOL     OW 5721   2.844   4.132   2.256 -0.2494  0.2962 -0.1618
 1898SOL    HW1 5722   2.836   4.219   2.294 -1.8875  0.2189 -0.2435
 1898SOL    HW2 5723   2.930   4.131   2.213 -0.3769  2.0030 -0.5059
 1899SOL     OW 5724   3.796   1.912   1.997 -0.1990  0.0477 -0.3089
 1899SOL    HW1 5725   3.848   1.976   2.046  2.4394 -0.4834 -2.2194
 1899SOL    HW2 5726   3.713   1.957   1.979  0.3085  1.6874  1.1232
 1900SOL     OW 5727   0.241   0.572   0.711 -0.2291  0.2342  0.2937
 1900SOL    HW1 5728   0.262   0.605   0.798 -0.1838  0.1737  0.3059
 1900SOL    HW2 5729   0.271   0.641   0.651  1.3553 -0.4897  0.2301
 1901SOL     OW 5730   1.788   3.972   1.787 -0.0462  0.2356 -0.3538
 1901SOL    HW1 5731   1.826   4.015   1.864  1.1158  2.7726 -2.1974
 1901SOL    HW2 5732   1.696   3.958   1.811  0.5816 -0.3179  1.9597
 1902SOL     OW 5733   1.939   0.810   0.836 -0.1337  0.0309 -0.0149
 1902SOL    HW1 5734   1.952   0.773   0.923  0.7098 -2.5592 -1.1298
 1902SOL    HW2 5735   1.961   0.738   0.776 -0.2885  1.8301 -2.3789
 1903SOL     OW 5736   0.027   0.765   3.310  0.4039  0.0981  0.1675
 1903SOL    HW1 5737  -0.015   0.695   3.260  0.4863  0.7560 -0.8516
 1903SOL    HW2 5738  -0.020   0.766   3.394  1.0116 -1.7706  0.5720
 1904SOL     OW 5739   0.475   3.260   2.218  0.0155 -0.2630  0.1469
 1904SOL    HW1 5740   0.429   3.309   2.285  2.1850  0.4812  1.1812
 1904SOL    HW2 5741   0.486   3.322   2.146 -1.8018 -0.8902 -0.7434
 1905SOL     OW 5742   2.517   1.039   2.920  0.1712 -0.3720  0.0641
 1905SOL    HW1 5743   2.477   1.114   2.877 -0.3309 -0.3667  0.5397
 1905SOL    HW2 5744   2.457   0.966   2.904  0.8832 -0.7901 -0.7963
 1906SOL     OW 5745   0.526   1.213   3.097 -0.0083  0.1075  0.0468
 1906SOL    HW1 5746   0.495   1.303   3.092 -1.3358 -0.3659 -0.7744
 1906SOL    HW2 5747   0.455   1.166   3.142  0.4108 -0.6392 -0.0605
 1907SOL     OW 5748   1.419   1.348   1.059  0.1169  0.5479  0.5190
 1907SOL    HW1 5749   1.350   1.360   0.994  0.6587  0.8641  0.0023
 1907SOL    HW2 5750   1.413   1.425   1.115 -0.3832  0.2509  0.8907
 1908SOL     OW 5751   2.852   1.951   1.458  0.4586  0.4884 -0.2013
 1908SOL    HW1 5752   2.790   1.895   1.412  0.0355  0.4823  0.3779
 1908SOL    HW2 5753   2.870   2.022   1.396 -1.2258  1.2702  0.1569
 1909SOL     OW 5754   2.300   1.242   0.573 -0.2635  0.0849  0.1801
 1909SOL    HW1 5755   2.328   1.202   0.655  1.8778 -2.3843 -1.5601
 1909SOL    HW2 5756   2.212   1.209   0.558 -0.2315 -0.3613  0.9509
 1910SOL     OW 5757   2.057   0.569   0.388  0.0164 -0.4306  0.2730
 1910SOL    HW1 5758   2.105   0.506   0.441 -0.3925 -2.4448 -1.6032
 1910SOL    HW2 5759   2.083   0.549   0.298 -1.7006  0.7525 -0.5375
 1911SOL     OW 5760   1.313   0.700   1.847 -1.0080  0.1471 -0.0907
 1911SOL    HW1 5761   1.406   0.678   1.844 -1.2556 -0.8976 -1.6672
 1911SOL    HW2 5762   1.301   0.744   1.931  0.8416  0.0356  0.2743
 1912SOL     OW 5763   3.751   3.342   1.898  0.1925  0.6233  0.1797
 1912SOL    HW1 5764   3.699   3.263   1.888 -1.3589  1.5994  0.2497
 1912SOL    HW2 5765   3.750   3.384   1.812  1.5711  0.2532 -0.0368
 1913SOL     OW 5766   0.706   2.277   0.928 -0.5531 -0.3289 -0.6967
 1913SOL    HW1 5767   0.692   2.222   1.005 -0.0100 -0.3917 -0.6426
 1913SOL    HW2 5768   0.782   2.330   0.949 -1.9062  1.5117 -0.1449
 1914SOL     OW 5769   3.648   3.019   0.376 -0.2050  0.0353 -0.4183
 1914SOL    HW1 5770   3.727   2.971   0.400 -1.2377 -0.3917  2.5047
 1914SOL    HW2 5771   3.666   3.054   0.289  2.4583 -1.5816 -0.5978
 1915SOL     OW 5772   1.750   2.864   2.487 -0.5606  0.5278 -0.0303
 1915SOL    HW1 5773   1.712   2.951   2.478 -0.7275  0.4809  0.2043
 1915SOL    HW2 5774   1.780   2.841   2.399 -1.1642  0.5227 -0.2380
 1916SOL     OW 5775   0.989   1.292   2.297  0.3737 -0.7955  0.2135
 1916SOL    HW1 5776   1.005   1.253   2.211  1.1702  0.6811 -0.3310
 1916SOL    HW2 5777   0.939   1.371   2.278  3.4734  1.4417  0.6902
 1917SOL     OW 5778   4.356   2.436   2.878  0.5831  0.1613  0.2080
 1917SOL    HW1 5779   4.294   2.499   2.914  0.3508  0.7288 -1.1054
 1917SOL    HW2 5780   4.385   2.476   2.796  1.2781 -0.9472 -0.1055
 1918SOL     OW 5781   0.499   3.174   0.913 -0.0149  0.2986  0.3207
 1918SOL    HW1 5782   0.509   3.208   0.824 -2.9211 -1.0272 -0.6308
 1918SOL    HW2 5783   0.462   3.247   0.962  1.9992  1.1753  0.6328
 1919SOL     OW 5784   1.113   1.233   2.032  0.0789  0.4291 -0.0974
 1919SOL    HW1 5785   1.182   1.224   1.966  0.0488  0.0617 -0.0801
 1919SOL    HW2 5786   1.032   1.239   1.981  0.2554  2.7077 -0.2132
 1920SOL     OW 5787   3.874   3.298   2.443  0.3769  0.2964 -0.2191
 1920SOL    HW1 5788   3.861   3.257   2.529  1.4225  2.7886  1.2639
 1920SOL    HW2 5789   3.856   3.229   2.380  0.2608 -1.8552  2.0122
 1921SOL     OW 5790   1.515   1.857   0.130  0.6108 -0.0271 -0.3669
 1921SOL    HW1 5791   1.602   1.823   0.108  1.0799  0.8880  0.0362
 1921SOL    HW2 5792   1.455   1.795   0.089  1.3949 -2.3997  1.7637
 1922SOL     OW 5793   4.263   0.280   1.589  0.2751  0.3257  0.8017
 1922SOL    HW1 5794   4.351   0.256   1.619  0.7539  1.6408  0.5205
 1922SOL    HW2 5795   4.250   0.227   1.510  0.3242 -0.7413  1.4842
 1923SOL     OW 5796   0.261   0.639   2.325  0.4174 -0.6333  0.2699
[truncated: 106,904 more chars]
