# Supplementary material for: Adding the AMBER 14SB Force Field to the Stochastic Titration CpHMD Method
Source: J Chem Theory Comput. 2025 Jun 16;21(13):6292–304. doi: 10.1021/acs.jctc.5c00415 (PMC12818765; doi:10.1021/acs.jctc.5c00415)
Supplement: Supplementary file 1 [file ct5c00415_si_001.zip › code_availability/MD-runs/dipeptides/NLYS-CASP/final-NLYS-CASP.gro]

Protein in water
 7051
    1LYS      N    1   1.643   2.103   1.708 -0.0725  0.2019 -0.3333
    1LYS     H1    2   1.638   2.196   1.670  3.2116  0.7143  0.1950
    1LYS     H2    3   1.673   2.031   1.644  1.5081  0.5166  0.0159
    1LYS     H3    4   1.555   2.080   1.753  0.1041  2.9896  1.6821
    1LYS     CA    5   1.751   2.110   1.805 -0.2653  0.2636 -0.2664
    1LYS     HA    6   1.736   2.186   1.882  3.2402  1.8783 -0.9571
    1LYS     CB    7   1.784   1.979   1.877 -0.2394  0.1686  0.2489
    1LYS    HB1    8   1.831   1.900   1.817  2.2956 -0.0522  2.3601
    1LYS    HB2    9   1.689   1.944   1.917  0.2787  0.0953  1.4757
    1LYS     CG   10   1.881   1.993   1.997 -0.7955 -0.2837 -0.3570
    1LYS    HG1   11   1.821   2.045   2.072  0.8253  1.8551 -0.4246
    1LYS    HG2   12   1.975   2.043   1.974 -1.4711  0.9641 -0.4865
    1LYS     CD   13   1.909   1.864   2.061 -0.0656  0.1433  0.6570
    1LYS    HD1   14   1.989   1.810   2.012 -0.3338 -0.4218  0.8272
    1LYS    HD2   15   1.820   1.800   2.066 -1.1612  1.4557 -0.9597
    1LYS     CE   16   1.951   1.886   2.206  0.2326 -0.3147 -0.5472
    1LYS    HE1   17   1.866   1.926   2.260  0.9842  0.4312  0.1164
    1LYS    HE2   18   2.026   1.965   2.210  0.3307 -0.3988 -0.7154
    1LYS     NZ   19   2.013   1.764   2.266  0.4950 -0.8757 -0.6187
    1LYS    HZ1   20   2.109   1.754   2.238  0.0868  1.5675 -3.3667
    1LYS    HZ2   21   2.008   1.750   2.366  0.8369 -2.2826 -0.7833
    1LYS    HZ3   22   1.972   1.678   2.233  0.1981 -1.4423  1.1350
    1LYS      C   23   1.872   2.154   1.725  0.2708  0.5066  0.5226
    1LYS      O   24   1.896   2.110   1.612 -0.4552 -0.1958  0.3102
    2ASP      N   25   1.948   2.251   1.788  0.1887 -0.1598 -0.2829
    2ASP      H   26   1.927   2.265   1.886 -1.2731  1.2401 -0.7545
    2ASP     CA   27   2.048   2.345   1.733 -0.0504 -0.8349 -0.1128
    2ASP     HA   28   2.051   2.335   1.624 -0.2606 -0.6865 -0.1337
    2ASP     CB   29   2.008   2.492   1.777 -0.5424  0.7806 -0.1456
    2ASP    HB1   30   2.080   2.565   1.739  0.9245 -0.9315 -0.8266
    2ASP    HB2   31   2.009   2.496   1.886 -0.8289  0.6452 -0.1368
    2ASP     CG   32   1.875   2.539   1.712 -0.8412  0.8699 -1.0641
    2ASP    OD1   33   1.814   2.618   1.777 -0.1317 -0.0695  0.1853
    2ASP    OD2   34   1.837   2.489   1.608 -0.0525 -0.1864 -0.4692
    2ASP      C   35   2.185   2.299   1.779 -0.3033  0.5245 -1.0920
    2ASP    OC1   36   2.261   2.242   1.697 -0.2834 -0.2618 -0.4087
    2ASP    OC2   37   2.218   2.309   1.898 -0.5808 -0.2481  0.1149
    3SOL     OW   38   4.420   3.212   3.198  0.2480 -0.3457  0.7052
    3SOL    HW1   39   4.335   3.173   3.178 -0.3326  0.2754  1.8284
    3SOL    HW2   40   4.402   3.306   3.202  1.1418 -0.1500  0.2514
    4SOL     OW   41   1.540   1.501   1.333  0.1743 -0.6604  0.5236
    4SOL    HW1   42   1.481   1.428   1.349  0.3287 -1.1826 -1.1796
    4SOL    HW2   43   1.501   1.549   1.261  1.1065 -0.2079  0.2953
    5SOL     OW   44   1.277   1.550   3.313  0.0213  0.0882 -0.3216
    5SOL    HW1   45   1.253   1.547   3.405 -3.1804 -1.7498 -1.0818
    5SOL    HW2   46   1.353   1.493   3.305  0.2707  0.1968  1.1258
    6SOL     OW   47   1.837   0.577   2.958  0.8718 -0.4344  0.3183
    6SOL    HW1   48   1.792   0.546   2.880 -2.1442  0.3817  1.6106
    6SOL    HW2   49   1.897   0.645   2.926 -0.8821  0.4676 -1.2522
    7SOL     OW   50   3.726   2.767   2.041  0.1975  0.0811  0.0082
    7SOL    HW1   51   3.657   2.704   2.064  0.2667  0.2071  0.5756
    7SOL    HW2   52   3.724   2.831   2.112  0.4281  0.4725 -0.3398
    8SOL     OW   53   3.482   3.790   0.959  0.4824  0.2618 -0.6570
    8SOL    HW1   54   3.449   3.878   0.977 -2.2021 -0.9480  1.0782
    8SOL    HW2   55   3.541   3.771   1.032  1.3993  0.7484 -1.2604
    9SOL     OW   56   1.584   2.024   0.794 -0.0940 -0.1492 -0.0847
    9SOL    HW1   57   1.672   2.028   0.831 -0.0318 -1.2559 -0.1019
    9SOL    HW2   58   1.531   1.982   0.861 -0.6044  0.4393 -0.1068
   10SOL     OW   59   3.034   2.329   0.939 -0.1336 -0.0879 -0.3292
   10SOL    HW1   60   2.969   2.357   0.875  0.0169 -0.8280 -0.8145
   10SOL    HW2   61   3.011   2.376   1.019 -1.0472 -0.0746 -0.5973
   11SOL     OW   62   0.422   1.486   1.655  0.4352 -0.5572  0.5278
   11SOL    HW1   63   0.433   1.575   1.620  0.9038  0.2096  2.5226
   11SOL    HW2   64   0.327   1.476   1.664  0.3789 -0.2712  0.2644
   12SOL     OW   65   1.736   0.352   3.183  0.0538 -0.1220 -0.1591
   12SOL    HW1   66   1.778   0.361   3.097  0.3586 -0.2140 -0.0219
   12SOL    HW2   67   1.768   0.269   3.216  0.7228  0.3805  0.4754
   13SOL     OW   68   2.594   3.555   1.174  0.0623  0.4697  0.3487
   13SOL    HW1   69   2.605   3.460   1.166 -0.9068  0.4250 -0.8145
   13SOL    HW2   70   2.679   3.587   1.204  0.4971 -0.7272  0.4479
   14SOL     OW   71   2.574   1.313   2.171 -0.1403  0.4485  0.1111
   14SOL    HW1   72   2.636   1.361   2.116  0.5135  0.6366  0.9782
   14SOL    HW2   73   2.627   1.281   2.244 -0.3854 -2.2474 -0.7832
   15SOL     OW   74   4.078   1.630   0.414 -0.0724 -0.3773  0.2218
   15SOL    HW1   75   4.045   1.612   0.502 -0.5405 -1.1373 -0.0965
   15SOL    HW2   76   4.023   1.701   0.381 -1.3133 -1.5078 -0.2352
   16SOL     OW   77   2.187   2.057   1.541 -0.0827  0.0709 -0.4791
   16SOL    HW1   78   2.231   2.128   1.588  0.7992  0.7618 -2.2572
   16SOL    HW2   79   2.094   2.070   1.559  0.1711  0.8424  0.3500
   17SOL     OW   80   0.735   2.720   2.605 -0.5300  0.1813  0.2071
   17SOL    HW1   81   0.809   2.666   2.632 -0.3916 -1.8778 -3.5147
   17SOL    HW2   82   0.774   2.796   2.562 -0.7039  0.9908  1.4138
   18SOL     OW   83   1.429   0.387   0.791 -0.0712 -0.3880 -0.9212
   18SOL    HW1   84   1.482   0.418   0.717  0.8291 -0.3836 -0.2880
   18SOL    HW2   85   1.415   0.466   0.844  0.7031 -0.6901 -0.2389
   19SOL     OW   86   3.831   2.278   2.847  0.3027 -0.5966  1.0157
   19SOL    HW1   87   3.761   2.343   2.853 -0.1796 -1.1941  2.1575
   19SOL    HW2   88   3.826   2.244   2.758  0.0696  0.3764  0.6479
   20SOL     OW   89   4.277   3.238   1.691  0.1169  0.0764 -0.4602
   20SOL    HW1   90   4.291   3.320   1.739  0.3434  0.6932 -1.5540
   20SOL    HW2   91   4.356   3.187   1.708  0.9549  0.9709 -1.4797
   21SOL     OW   92   2.631   3.268   0.903 -0.1528 -0.3919  0.6347
   21SOL    HW1   93   2.714   3.314   0.887 -0.8873  0.1850 -2.2348
   21SOL    HW2   94   2.653   3.201   0.967  2.4221  0.0518  0.3660
   22SOL     OW   95   4.537   2.500   0.802 -0.8191 -0.4345 -0.2236
   22SOL    HW1   96   4.552   2.484   0.896 -1.9837 -2.6121 -0.3445
   22SOL    HW2   97   4.443   2.490   0.791 -0.7081 -0.0668 -1.6211
   23SOL     OW   98   2.278   4.275   0.216 -0.0893 -0.5115  0.0530
   23SOL    HW1   99   2.318   4.212   0.156  0.5230  0.9003 -1.0769
   23SOL    HW2  100   2.255   4.349   0.161 -1.2574  0.0602  1.2719
   24SOL     OW  101   3.999   3.135   2.650  0.1276 -0.1224  0.2483
   24SOL    HW1  102   3.913   3.097   2.671  0.3859 -0.0920  1.4703
   24SOL    HW2  103   4.062   3.070   2.682  0.5617  0.7528  1.2156
   25SOL     OW  104   4.587   2.217   3.116 -0.6625  0.1504  0.7266
   25SOL    HW1  105   4.649   2.169   3.170  0.1361  0.1000 -0.2184
   25SOL    HW2  106   4.503   2.206   3.161 -0.0784 -0.1754  1.7601
   26SOL     OW  107   2.611   1.259   2.802  0.2428 -0.3219  0.3640
   26SOL    HW1  108   2.559   1.276   2.881 -1.0642 -0.0403 -0.5099
   26SOL    HW2  109   2.668   1.186   2.826 -0.7608 -0.8331  1.3087
   27SOL     OW  110   3.315   2.735   2.046  0.2541  0.0074 -0.1147
   27SOL    HW1  111   3.355   2.789   1.977 -1.7167 -1.4112 -2.5440
   27SOL    HW2  112   3.221   2.747   2.034 -0.1740 -1.6489  1.2056
   28SOL     OW  113   1.515   1.935   0.484 -0.3768  0.1340  0.3769
   28SOL    HW1  114   1.519   2.015   0.536  1.2821  0.5676 -0.3453
   28SOL    HW2  115   1.464   1.874   0.538 -3.0231  2.0927  0.2838
   29SOL     OW  116   0.644   4.346   0.655 -0.4650 -0.1754 -0.0729
   29SOL    HW1  117   0.618   4.349   0.747  0.5760  1.1336  0.2198
   29SOL    HW2  118   0.731   4.387   0.654  0.1249 -1.3890 -1.4522
   30SOL     OW  119   1.806   1.340   0.479  0.1366  0.0048 -0.7286
   30SOL    HW1  120   1.896   1.312   0.462 -0.5249 -1.5616 -1.9527
   30SOL    HW2  121   1.810   1.386   0.562  2.3037  1.2008 -1.4192
   31SOL     OW  122   2.978   2.781   2.502 -0.0885 -0.0575 -0.2181
   31SOL    HW1  123   2.937   2.731   2.431  0.2892 -1.3913  0.4752
   31SOL    HW2  124   3.057   2.818   2.462 -0.2993 -0.1212 -0.7068
   32SOL     OW  125   0.312   4.264   2.717  0.3538 -0.1020 -0.0265
   32SOL    HW1  126   0.359   4.224   2.790  0.7554 -1.2306 -0.8758
   32SOL    HW2  127   0.369   4.334   2.686  1.2295 -1.0685 -0.6644
   33SOL     OW  128   4.445   1.531   1.699 -0.0703  0.2193  0.2813
   33SOL    HW1  129   4.501   1.608   1.685 -1.6426  1.3837  0.0252
   33SOL    HW2  130   4.407   1.514   1.613 -0.1436 -0.5192  0.4580
   34SOL     OW  131   3.385   0.511   2.042  0.2510 -0.3268 -0.5275
   34SOL    HW1  132   3.366   0.602   2.062 -0.1595 -0.5871  0.3202
   34SOL    HW2  133   3.356   0.463   2.120 -1.3843 -1.3937 -1.7366
   35SOL     OW  134   1.504   2.451   0.759 -0.5193  0.2643  0.7166
   35SOL    HW1  135   1.549   2.431   0.841 -0.5232 -0.2752  0.5935
   35SOL    HW2  136   1.575   2.458   0.695 -0.4981  0.9174  0.8083
   36SOL     OW  137   1.326   2.282   2.073 -0.1802 -0.1484 -0.5859
   36SOL    HW1  138   1.339   2.315   1.984 -0.2236  1.6777  0.0451
   36SOL    HW2  139   1.236   2.249   2.074  0.5303 -2.2555 -1.8048
   37SOL     OW  140   4.336   1.039   0.452  0.0929 -0.4595 -0.3013
   37SOL    HW1  141   4.356   0.965   0.396  1.0863 -1.7164  1.5803
   37SOL    HW2  142   4.273   1.005   0.516 -2.0438  1.2845 -1.3383
   38SOL     OW  143   1.261   2.154   1.787 -0.7070 -0.2245 -0.4558
   38SOL    HW1  144   1.168   2.146   1.808 -0.3794  0.1150  1.2372
   38SOL    HW2  145   1.266   2.227   1.726 -1.4155  0.7123  0.5752
   39SOL     OW  146   0.504   2.078   1.815 -0.3261 -0.7377 -0.0335
   39SOL    HW1  147   0.516   2.130   1.895  0.3478 -0.1311 -0.5140
   39SOL    HW2  148   0.409   2.078   1.801 -0.3273  0.7353 -0.2379
   40SOL     OW  149   4.093   2.691   2.121 -0.3049  0.2372 -0.2920
   40SOL    HW1  150   4.096   2.739   2.203  0.3753  0.6816 -0.5682
   40SOL    HW2  151   4.029   2.621   2.136  0.6991 -0.4450  1.0349
   41SOL     OW  152   0.855   2.950   2.479 -0.1077 -0.4849  0.1798
   41SOL    HW1  153   0.926   3.010   2.454  0.6496 -1.2551  0.4442
   41SOL    HW2  154   0.790   3.006   2.522 -0.5230  0.5394 -1.6843
   42SOL     OW  155   2.243   2.074   2.878 -0.4752 -0.6690 -0.6625
   42SOL    HW1  156   2.329   2.082   2.836 -1.6299  0.4058 -2.9930
   42SOL    HW2  157   2.210   2.164   2.883 -1.9515 -1.1650 -0.9241
   43SOL     OW  158   2.110   4.558   0.052 -0.4390  0.0192 -0.0411
   43SOL    HW1  159   2.165   4.591   0.124  0.2742 -0.6340 -0.2807
   43SOL    HW2  160   2.034   4.519   0.096 -0.0040 -0.3845  0.3656
   44SOL     OW  161   4.531   2.178   2.106  0.4253  0.0458 -0.3324
   44SOL    HW1  162   4.443   2.204   2.135 -0.6738  0.5348 -3.7196
   44SOL    HW2  163   4.569   2.259   2.071  1.1371 -0.7117 -1.3655
   45SOL     OW  164   2.496   2.826   2.048  0.2233  0.1078  0.6827
   45SOL    HW1  165   2.481   2.732   2.044  0.5436  0.0966 -0.7554
   45SOL    HW2  166   2.590   2.834   2.067  0.9461  0.0639 -2.4163
   46SOL     OW  167   2.513   3.654   2.834 -0.4925 -0.0162  0.5074
   46SOL    HW1  168   2.546   3.586   2.893  0.1641 -1.1582 -1.1145
   46SOL    HW2  169   2.585   3.670   2.773 -0.9048  1.6314  0.3957
   47SOL     OW  170   0.824   4.089   0.637 -0.3341 -0.1337 -0.0070
   47SOL    HW1  171   0.834   4.048   0.722 -0.2170 -0.7568 -0.3165
   47SOL    HW2  172   0.820   4.016   0.575 -3.1100  0.1615 -0.2993
   48SOL     OW  173   0.201   3.022   2.525 -0.6290 -0.2135 -0.0716
   48SOL    HW1  174   0.163   3.050   2.608  0.8598  0.0549  0.5564
   48SOL    HW2  175   0.201   3.100   2.470  1.5970  0.5712  0.9426
   49SOL     OW  176   2.311   3.422   2.684  0.6125  0.4919  0.5067
   49SOL    HW1  177   2.260   3.472   2.748 -1.5581  0.6251 -1.1950
   49SOL    HW2  178   2.358   3.488   2.633  0.3529  0.5840  0.3812
   50SOL     OW  179   2.722   0.164   1.805  0.5131  0.3026 -0.0070
   50SOL    HW1  180   2.744   0.088   1.751  3.3332  0.7482  0.3493
   50SOL    HW2  181   2.726   0.238   1.744  2.5042  0.6589  0.4845
   51SOL     OW  182   3.394   1.561   0.473 -0.3929  0.2775  0.0693
   51SOL    HW1  183   3.331   1.582   0.543  0.1878 -0.6151  0.8833
   51SOL    HW2  184   3.414   1.469   0.486  1.7168  0.7280  0.3392
   52SOL     OW  185   1.573   0.921   1.160  0.5671 -0.1877  0.1920
   52SOL    HW1  186   1.586   1.002   1.110 -0.5917  0.9289  1.5738
   52SOL    HW2  187   1.586   0.851   1.097  0.0360  1.1164 -1.4413
   53SOL     OW  188   2.452   1.157   0.168  0.4980  0.0307 -0.8974
   53SOL    HW1  189   2.412   1.238   0.199 -0.8591 -0.9426  0.0192
   53SOL    HW2  190   2.503   1.125   0.242 -0.1298 -0.6475 -0.7338
   54SOL     OW  191   1.806   3.908   1.365  0.3387  0.5102 -0.2269
   54SOL    HW1  192   1.727   3.854   1.359 -0.7038  1.9774 -0.2788
   54SOL    HW2  193   1.879   3.846   1.353 -0.7334 -1.0900  1.1504
   55SOL     OW  194   1.020   1.848   3.033  0.3672  0.1376  0.1601
   55SOL    HW1  195   1.110   1.834   3.001  0.6237  0.2708  0.8058
   55SOL    HW2  196   1.028   1.843   3.128 -0.2647  0.4514  0.2319
   56SOL     OW  197   1.734   3.560   2.824  0.0572 -0.7199 -0.4062
   56SOL    HW1  198   1.773   3.497   2.763 -0.1736  0.2900 -1.6432
   56SOL    HW2  199   1.809   3.607   2.860  0.1159 -0.0963 -1.3098
   57SOL     OW  200   4.137   2.931   0.104  0.4555  0.2617  0.5445
   57SOL    HW1  201   4.213   2.934   0.161 -1.1354 -1.5404  2.9374
   57SOL    HW2  202   4.080   3.001   0.135  0.7760  1.1778 -0.8151
   58SOL     OW  203   2.894   4.580   1.644  0.3542  0.0971 -0.0297
   58SOL    HW1  204   2.890   4.507   1.581 -0.0405 -0.3589  0.5145
   58SOL    HW2  205   2.931   4.542   1.723 -0.5196  0.3000  0.4969
   59SOL     OW  206   4.211   4.221   2.287  0.1878  0.1184 -0.2240
   59SOL    HW1  207   4.242   4.131   2.283 -1.9644 -0.7061  0.2415
   59SOL    HW2  208   4.197   4.238   2.380  0.2820  0.8321 -0.3297
   60SOL     OW  209   2.486   1.520   0.628 -0.1780  0.5306 -0.1841
   60SOL    HW1  210   2.405   1.569   0.616 -0.4773 -0.3899 -2.6150
   60SOL    HW2  211   2.519   1.508   0.539  2.0989 -0.0185  0.6713
   61SOL     OW  212   1.274   1.730   0.926 -0.1482  0.3360 -0.4000
   61SOL    HW1  213   1.289   1.735   0.832  0.7153 -0.3607 -0.3120
   61SOL    HW2  214   1.353   1.768   0.965 -0.0946 -0.2097  0.0423
   62SOL     OW  215   1.319   0.052   3.046 -0.1123  0.5894  0.1164
   62SOL    HW1  216   1.403   0.037   3.001 -0.0135  0.2828  0.3982
   62SOL    HW2  217   1.254   0.053   2.976 -0.0950 -0.9160  0.0437
   63SOL     OW  218   0.503   3.149   0.757 -0.2007 -0.0326 -0.1284
   63SOL    HW1  219   0.553   3.221   0.797  2.2936 -1.0179 -1.3500
   63SOL    HW2  220   0.439   3.194   0.701  0.4764  1.2313  0.0650
   64SOL     OW  221   2.009   1.180   1.951  0.5193  0.2736 -0.0475
   64SOL    HW1  222   2.079   1.222   1.901  1.3456 -0.8869  0.0827
   64SOL    HW2  223   2.030   1.200   2.043  1.2232 -0.7959  0.0540
   65SOL     OW  224   2.665   2.886   3.278 -0.7309  0.2011  0.5175
   65SOL    HW1  225   2.732   2.954   3.273 -0.9043  0.3356 -0.1386
   65SOL    HW2  226   2.682   2.830   3.202 -1.0360 -0.0680  0.6453
   66SOL     OW  227   0.812   1.103   2.371 -0.3173  0.5462 -0.4264
   66SOL    HW1  228   0.750   1.159   2.325  0.7279  1.8590 -0.2989
   66SOL    HW2  229   0.807   1.019   2.326 -0.0191  1.4995 -2.3307
   67SOL     OW  230   0.318   3.190   1.945  0.2468 -0.0224 -0.1443
   67SOL    HW1  231   0.235   3.142   1.941 -1.2734  2.2043  1.5374
   67SOL    HW2  232   0.304   3.268   1.892  1.1407  0.5482  0.4183
   68SOL     OW  233   2.990   4.458   0.393 -0.6709  0.4326  0.9658
   68SOL    HW1  234   3.080   4.485   0.373  0.4544 -1.4487  2.9902
   68SOL    HW2  235   2.963   4.404   0.319 -0.4487  1.6360 -0.0150
   69SOL     OW  236   2.061   3.613   0.624  0.2340  0.4296 -0.9082
   69SOL    HW1  237   2.126   3.648   0.563  2.0811 -2.0671 -0.5493
   69SOL    HW2  238   2.110   3.596   0.704 -1.5474  1.1112  0.3975
   70SOL     OW  239   0.060   4.088   2.003 -0.1784 -0.3045 -0.2471
   70SOL    HW1  240   0.138   4.130   2.039 -0.4347  0.9836 -1.1389
   70SOL    HW2  241   0.092   4.005   1.966  0.7536  0.1818 -0.5464
   71SOL     OW  242   3.790   3.936   0.402  0.1803 -0.2114  0.3410
   71SOL    HW1  243   3.777   4.009   0.341 -0.8959  0.0097  0.8194
   71SOL    HW2  244   3.742   3.962   0.480 -0.6502 -1.6701  0.3328
   72SOL     OW  245   1.294   0.937   0.193 -0.2876 -0.3558  0.2801
   72SOL    HW1  246   1.308   0.941   0.288 -1.5007 -1.0998  0.5064
   72SOL    HW2  247   1.355   1.001   0.158  0.5423 -0.4113  1.5233
   73SOL     OW  248   3.173   3.329   1.916 -0.0274  0.0904  0.4003
   73SOL    HW1  249   3.111   3.393   1.882  1.0124  0.7658 -0.2772
   73SOL    HW2  250   3.180   3.262   1.847  1.8493  1.3053 -0.7033
   74SOL     OW  251   1.415   2.797   3.250  0.0135  0.3163 -0.2124
   74SOL    HW1  252   1.401   2.803   3.345 -2.1974  0.3055 -0.4713
   74SOL    HW2  253   1.438   2.886   3.223  0.3855  0.3760  0.2847
   75SOL     OW  254   0.861   3.068   1.013  0.3504  0.2942 -0.2207
   75SOL    HW1  255   0.911   3.099   1.089 -0.0486  1.1126 -0.2797
   75SOL    HW2  256   0.911   3.098   0.937 -0.5550  1.7442 -0.2894
   76SOL     OW  257   3.107   0.077   3.137 -0.2149  0.6124 -0.1960
   76SOL    HW1  258   3.103   0.014   3.209 -0.6736  1.1756  0.2813
   76SOL    HW2  259   3.194   0.066   3.100  0.0283  0.3250  0.4500
   77SOL     OW  260   0.949   3.729   0.260 -0.9355 -0.0758  0.2736
   77SOL    HW1  261   0.912   3.816   0.274 -0.4532  0.6099 -2.2525
   77SOL    HW2  262   0.885   3.669   0.297 -2.9116  1.2321 -0.8676
   78SOL     OW  263   0.206   0.985   0.453 -0.0773 -0.3222 -0.0012
   78SOL    HW1  264   0.195   1.000   0.359 -1.0626 -0.0417  0.1481
   78SOL    HW2  265   0.143   0.916   0.474 -1.2044  0.8931  0.7729
   79SOL     OW  266   2.634   0.377   3.229 -0.1946 -0.2618  0.4095
   79SOL    HW1  267   2.685   0.437   3.284  0.2538  0.3033 -0.6002
   79SOL    HW2  268   2.660   0.398   3.140 -2.1738  0.0214 -0.1521
   80SOL     OW  269   3.469   4.181   1.787  0.4326 -0.1935 -0.6937
   80SOL    HW1  270   3.518   4.159   1.708  0.9168 -1.1000 -0.1638
   80SOL    HW2  271   3.475   4.276   1.793 -1.7329  0.2046 -3.0628
   81SOL     OW  272   3.529   0.048   0.241 -0.0659  0.0154  0.2428
   81SOL    HW1  273   3.540   0.108   0.167 -0.1312  1.4784  1.3645
   81SOL    HW2  274   3.558  -0.037   0.208  0.3045  0.7122 -1.3232
   82SOL     OW  275   0.063   2.421   0.153  0.1366 -0.1537 -0.7178
   82SOL    HW1  276   0.042   2.374   0.234 -0.4451  1.2539 -0.0058
   82SOL    HW2  277   0.125   2.364   0.107 -0.1934 -1.3802  0.3036
   83SOL     OW  278   1.600   3.116   0.690  0.0825 -0.1192  0.1566
   83SOL    HW1  279   1.576   3.140   0.780  1.5584  1.2017  0.2579
   83SOL    HW2  280   1.688   3.080   0.699 -0.1418 -0.8719 -0.6514
   84SOL     OW  281   3.911   3.076   1.180 -0.1940 -0.4205  0.0051
   84SOL    HW1  282   3.831   3.083   1.128 -0.4385  1.6568  0.5654
   84SOL    HW2  283   3.885   3.105   1.268  0.6860 -1.8720  0.7925
   85SOL     OW  284   2.712   1.484   2.022  0.1965 -0.0449 -0.1782
   85SOL    HW1  285   2.784   1.528   2.067  1.1571 -1.8100  0.0884
   85SOL    HW2  286   2.740   1.481   1.930  0.0315  0.0588 -0.2337
   86SOL     OW  287   0.027   4.282   2.685  0.4828 -0.1341 -0.1529
   86SOL    HW1  288   0.046   4.261   2.594  1.5766  3.5093 -0.9403
   86SOL    HW2  289   0.109   4.269   2.731 -0.2899 -2.8463  0.6194
   87SOL     OW  290   1.121   3.575   2.587  0.0659  0.0215  0.0424
   87SOL    HW1  291   1.211   3.608   2.581 -0.1437  0.8533  1.0882
   87SOL    HW2  292   1.085   3.618   2.665 -1.0033 -0.8766  0.0659
   88SOL     OW  293   0.838   1.427   1.953 -0.5196 -0.2368 -0.2966
   88SOL    HW1  294   0.892   1.447   2.029 -1.0183  0.8073 -0.2117
   88SOL    HW2  295   0.870   1.341   1.924 -0.3026 -0.6382  1.0556
   89SOL     OW  296   1.287   3.982   0.539  0.0261 -0.4730  0.0404
   89SOL    HW1  297   1.379   4.000   0.560  0.1813 -1.6291  0.4276
   89SOL    HW2  298   1.291   3.929   0.459 -0.1976 -1.8427  0.9065
   90SOL     OW  299   4.410   1.567   2.438 -0.0643  0.1001  0.2205
   90SOL    HW1  300   4.476   1.531   2.498  0.5533  0.5577 -0.1715
   90SOL    HW2  301   4.326   1.541   2.476  0.3307 -0.0279  1.0228
   91SOL     OW  302   3.122   3.511   3.097 -0.0483 -0.0840  0.3249
   91SOL    HW1  303   3.147   3.499   3.188 -3.0231  0.2475  1.2717
   91SOL    HW2  304   3.124   3.423   3.059  1.2227 -0.2167  0.6465
   92SOL     OW  305   2.389   1.205   1.972 -0.3673 -0.5602 -0.2713
   92SOL    HW1  306   2.386   1.215   2.067  1.4450  0.5560 -0.2827
   92SOL    HW2  307   2.467   1.151   1.956  1.8572  2.6274 -1.2185
   93SOL     OW  308   0.735   3.123   2.637 -0.7844  0.0612 -0.4736
   93SOL    HW1  309   0.810   3.119   2.696  0.0740 -0.1349 -1.5430
   93SOL    HW2  310   0.752   3.200   2.582 -2.5024  1.3694  0.7266
   94SOL     OW  311   3.760   2.907   1.765 -0.1433 -0.1556 -0.0565
   94SOL    HW1  312   3.737   2.859   1.844  0.4428 -0.4876 -0.0827
   94SOL    HW2  313   3.854   2.923   1.773  0.2402 -1.5079 -1.3653
   95SOL     OW  314   3.561   4.376   2.471  0.4992 -0.8164  0.4118
   95SOL    HW1  315   3.528   4.338   2.552  1.7664  0.7197  1.7068
   95SOL    HW2  316   3.636   4.321   2.447  0.8840 -0.5370  0.9727
   96SOL     OW  317   1.090   2.963   3.306  0.3284 -0.4585  0.2234
   96SOL    HW1  318   1.110   2.963   3.399 -0.7398  0.6617  0.4743
   96SOL    HW2  319   0.997   2.944   3.302  0.6216 -1.8035 -0.7017
   97SOL     OW  320   1.245   3.078   0.590 -0.3426 -0.3851  0.3728
   97SOL    HW1  321   1.280   3.019   0.656  1.2342 -1.5615 -1.4077
   97SOL    HW2  322   1.296   3.158   0.599 -0.7011 -0.2236  1.0781
   98SOL     OW  323   2.898   1.240   2.964  0.3801 -0.3231 -0.1082
   98SOL    HW1  324   2.914   1.214   3.055 -0.4622 -1.7051 -0.3439
   98SOL    HW2  325   2.980   1.220   2.919  0.5163 -0.4135  0.1767
   99SOL     OW  326   2.907   2.024   2.718 -0.2125  0.2063 -0.3377
   99SOL    HW1  327   2.959   1.980   2.786  0.9253  2.3197  0.2371
   99SOL    HW2  328   2.941   1.990   2.636  0.5047 -0.1163  0.0822
  100SOL     OW  329   0.034   1.212   3.292 -0.2739  0.0942 -0.2590
  100SOL    HW1  330  -0.005   1.130   3.324 -0.3710  0.7242  1.3104
  100SOL    HW2  331   0.070   1.254   3.370 -1.2967  2.1248 -0.8070
  101SOL     OW  332   2.952   2.381   0.651 -0.4147 -0.4032 -0.2559
  101SOL    HW1  333   2.873   2.414   0.609  1.7105  2.4016 -2.4621
  101SOL    HW2  334   3.015   2.372   0.580  1.3894 -2.3011  1.4457
  102SOL     OW  335   0.088   0.793   2.865 -0.0423  0.1057 -0.0167
  102SOL    HW1  336   0.120   0.882   2.852  0.2911  0.1577  1.0356
  102SOL    HW2  337   0.167   0.741   2.880 -0.2547 -0.3127 -0.3552
  103SOL     OW  338   2.838   2.401   2.961  0.2810 -0.2609 -0.2042
  103SOL    HW1  339   2.873   2.334   3.020  1.0340 -1.5074 -1.9842
  103SOL    HW2  340   2.858   2.369   2.874 -0.2645  1.8156 -1.1535
  104SOL     OW  341   2.139   0.201   1.551 -0.5260 -0.2336  0.3550
  104SOL    HW1  342   2.116   0.123   1.603 -2.3305  0.0680  0.0583
  104SOL    HW2  343   2.199   0.167   1.484 -0.7315 -1.2295  0.6487
  105SOL     OW  344   1.891   0.226   2.288 -0.3585  0.3819  0.1267
  105SOL    HW1  345   1.901   0.140   2.248 -0.5521  0.3366  0.1786
  105SOL    HW2  346   1.969   0.274   2.259 -1.5433  1.0765 -2.1715
  106SOL     OW  347   0.821   1.658   1.810  0.6889  0.5497  0.0916
  106SOL    HW1  348   0.900   1.610   1.783  0.4982 -0.4530  1.2456
  106SOL    HW2  349   0.788   1.610   1.885 -1.5879  0.3705 -0.9290
  107SOL     OW  350   2.028   3.879   2.817 -0.5296  0.7386 -0.3005
  107SOL    HW1  351   2.123   3.876   2.832 -0.7255 -1.6529  0.8893
  107SOL    HW2  352   1.998   3.791   2.837 -3.1418  1.6599  0.1652
  108SOL     OW  353   0.438   1.107   0.623 -0.4272  0.0982  0.8938
  108SOL    HW1  354   0.392   1.106   0.706 -1.5972 -0.3225  0.2716
  108SOL    HW2  355   0.369   1.089   0.558  0.9465 -2.9608  0.0902
  109SOL     OW  356   0.115   3.398   0.690 -0.1642  0.2577 -0.4688
  109SOL    HW1  357   0.177   3.405   0.763  0.9796 -2.9197 -0.9738
  109SOL    HW2  358   0.145   3.464   0.627 -0.9889  2.8605  1.6603
  110SOL     OW  359   4.570   2.159   1.751  0.3752  0.4467  0.0339
  110SOL    HW1  360   4.551   2.105   1.828  2.5033  0.7833  0.8815
  110SOL    HW2  361   4.579   2.248   1.786  1.8462  0.5300 -0.4780
  111SOL     OW  362   0.170   2.641   0.330 -0.4475 -0.2523  0.1535
  111SOL    HW1  363   0.091   2.599   0.296 -0.1591 -1.5536  1.0101
  111SOL    HW2  364   0.171   2.727   0.288 -2.0377 -0.4003 -0.2769
  112SOL     OW  365   3.812   2.471   0.695  0.8659  0.0547 -0.1132
  112SOL    HW1  366   3.803   2.490   0.601 -0.0133 -2.8635 -0.7223
  112SOL    HW2  367   3.904   2.485   0.714  1.6061 -1.5952 -2.0787
  113SOL     OW  368   2.154   0.541   0.325 -0.0885 -0.2238 -0.0842
  113SOL    HW1  369   2.064   0.559   0.297 -0.1227 -1.0690 -0.5386
  113SOL    HW2  370   2.180   0.465   0.274  0.7903 -0.1638  0.2605
  114SOL     OW  371   4.444   2.451   2.116 -0.0997  0.6784  0.2683
  114SOL    HW1  372   4.394   2.417   2.190  0.7475 -0.3026  0.4164
  114SOL    HW2  373   4.532   2.464   2.150 -0.4865  3.6461  0.3697
  115SOL     OW  374   4.451   1.225   0.268  0.3497 -0.0463  0.2168
  115SOL    HW1  375   4.389   1.175   0.323 -1.1150 -0.0656 -1.3605
  115SOL    HW2  376   4.438   1.316   0.294 -1.6559  0.1531 -1.2117
  116SOL     OW  377   3.343   1.793   2.207 -0.0096 -0.1328 -0.0269
  116SOL    HW1  378   3.403   1.719   2.208  0.6825  0.3005 -2.5157
  116SOL    HW2  379   3.398   1.869   2.223 -0.3919  0.0234  0.5667
  117SOL     OW  380   2.190   2.107   2.498  0.4286  0.2312 -0.6990
  117SOL    HW1  381   2.228   2.103   2.410 -0.2406 -0.0191 -0.9822
  117SOL    HW2  382   2.266   2.103   2.557  0.8370 -0.3190 -1.2478
  118SOL     OW  383   4.264   0.707   2.605  0.5463  0.0564  0.1534
  118SOL    HW1  384   4.217   0.774   2.655 -0.5963 -0.7564  0.2064
  118SOL    HW2  385   4.215   0.697   2.524  1.5489  0.3094 -0.5052
  119SOL     OW  386   0.025   4.504   1.821 -0.3253  0.2509 -0.6770
  119SOL    HW1  387  -0.070   4.515   1.810 -0.7075 -1.7008  0.1035
  119SOL    HW2  388   0.049   4.565   1.890 -1.1181  0.4275 -0.5489
  120SOL     OW  389   4.500   1.910   2.512 -0.9159 -0.3809  0.4203
  120SOL    HW1  390   4.537   1.869   2.434 -0.6746 -1.9072  1.2993
  120SOL    HW2  391   4.413   1.870   2.521  0.0048 -2.1718  2.2873
  121SOL     OW  392   1.824   1.563   1.904  0.3997 -0.4452  0.2189
  121SOL    HW1  393   1.769   1.486   1.893  0.1416 -0.1787 -0.4266
  121SOL    HW2  394   1.764   1.637   1.895  0.9826 -0.1240 -1.5124
  122SOL     OW  395   2.478   1.824   2.535 -0.2980  0.2196  0.4866
  122SOL    HW1  396   2.502   1.865   2.452  1.6014  0.9373  1.3373
  122SOL    HW2  397   2.510   1.734   2.528 -0.7811  0.0681  0.1835
  123SOL     OW  398   4.234   0.911   2.354 -0.2938  0.4739  0.1266
  123SOL    HW1  399   4.321   0.899   2.391 -0.3362  0.8709  0.3660
  123SOL    HW2  400   4.207   0.824   2.325  0.7168  0.5567 -1.1434
  124SOL     OW  401   0.330   3.562   2.905  0.0070 -0.1732 -0.1841
  124SOL    HW1  402   0.298   3.481   2.945 -0.8271  0.0576 -0.3587
  124SOL    HW2  403   0.274   3.574   2.828  1.6822 -0.6983 -1.5419
  125SOL     OW  404   3.969   4.564   2.612  0.3557 -0.7785  0.1532
  125SOL    HW1  405   3.912   4.515   2.671  0.1729 -1.1594 -0.3330
  125SOL    HW2  406   4.057   4.550   2.646  0.1769 -0.2809  0.8437
  126SOL     OW  407   2.367   3.687   1.093 -0.5567 -0.2200  0.3722
  126SOL    HW1  408   2.448   3.650   1.127 -0.0814 -1.2819 -1.7281
  126SOL    HW2  409   2.298   3.638   1.135 -0.2568  1.4419  3.0630
  127SOL     OW  410   0.852   3.089   0.107  0.1435  0.5242  0.3530
  127SOL    HW1  411   0.944   3.070   0.088 -0.6335 -2.4761 -1.0218
  127SOL    HW2  412   0.839   3.055   0.196 -0.1827 -1.5613 -0.4411
  128SOL     OW  413   1.773   2.432   2.760 -0.6869  0.3395 -0.2541
  128SOL    HW1  414   1.726   2.492   2.703 -0.3924  1.0175  0.2052
  128SOL    HW2  415   1.712   2.416   2.833 -0.0813  1.5228  0.5365
  129SOL     OW  416   4.426   2.564   1.681  0.2719  0.2941 -0.8097
  129SOL    HW1  417   4.520   2.559   1.702  0.2975  1.2913 -0.6018
  129SOL    HW2  418   4.383   2.576   1.766 -0.2211 -1.7930 -0.7234
  130SOL     OW  419   2.348   1.532   0.023  0.1677  0.3180 -0.5148
  130SOL    HW1  420   2.339   1.626   0.034  0.0561  0.4796 -1.8259
  130SOL    HW2  421   2.334   1.517  -0.071 -0.2497 -1.0504 -0.2630
  131SOL     OW  422   3.341   0.711   1.731  0.6871  0.6411 -0.0470
  131SOL    HW1  423   3.340   0.691   1.637 -0.0899 -0.3178  0.1506
  131SOL    HW2  424   3.249   0.717   1.755  0.8831  0.9790  0.6481
  132SOL     OW  425   1.609   3.771   0.648 -0.3164 -0.3439  0.0718
  132SOL    HW1  426   1.653   3.694   0.611 -0.1771 -0.1408 -0.1867
  132SOL    HW2  427   1.676   3.815   0.700 -0.6334 -0.8795  0.9570
  133SOL     OW  428   2.064   4.086   3.350 -0.9189  0.4190  0.5110
  133SOL    HW1  429   1.974   4.070   3.378 -0.9548 -0.3359  0.0033
  133SOL    HW2  430   2.056   4.109   3.257 -0.6394  0.9248  0.6124
  134SOL     OW  431   3.133   0.119   2.027  0.1914  0.1808 -0.4723
  134SOL    HW1  432   3.066   0.141   2.091  1.1406 -0.3031  0.7207
  134SOL    HW2  433   3.154   0.202   1.984 -0.8021  0.4169 -0.5096
  135SOL     OW  434   3.907   0.333   1.836  0.3959  0.1840  0.7877
  135SOL    HW1  435   3.868   0.402   1.784  0.5457 -0.1836  0.1822
  135SOL    HW2  436   3.941   0.270   1.772 -1.8450 -1.6660  1.2526
  136SOL     OW  437   4.574   4.535   2.761  0.0482  0.0033  0.3104
  136SOL    HW1  438   4.619   4.459   2.723  0.0522 -0.0311  0.3857
  136SOL    HW2  439   4.632   4.564   2.831  0.4654  0.5835 -0.2571
  137SOL     OW  440   3.362   2.243   1.309  0.3868 -0.0832 -0.1662
  137SOL    HW1  441   3.344   2.337   1.316  1.7402  0.2041 -0.2462
  137SOL    HW2  442   3.455   2.238   1.289  0.2875 -1.4479 -0.3949
  138SOL     OW  443   2.776   0.269   2.112  0.8109  1.1191  0.2646
  138SOL    HW1  444   2.784   0.267   2.016  0.7006 -0.3349  0.2657
  138SOL    HW2  445   2.684   0.289   2.128  0.5990  0.3490  0.0450
  139SOL     OW  446   3.839   2.412   1.969  0.1685  0.0396 -0.2277
  139SOL    HW1  447   3.916   2.435   1.917  0.3139 -0.3876 -0.2041
  139SOL    HW2  448   3.862   2.438   2.059  1.0745 -1.8520  0.1362
  140SOL     OW  449   3.326   1.781   3.137  0.0839  0.0875 -0.1894
  140SOL    HW1  450   3.351   1.800   3.046  0.1637  0.8497 -0.0196
  140SOL    HW2  451   3.393   1.722   3.169 -0.3969 -0.8666 -0.8767
  141SOL     OW  452   0.538   1.771   1.104  0.1389  0.2320  0.3279
  141SOL    HW1  453   0.572   1.721   1.031 -0.4698 -2.4439  1.7441
  141SOL    HW2  454   0.498   1.849   1.064  0.3033 -0.8419 -2.0858
  142SOL     OW  455   2.511   0.701   2.454  0.4310 -0.4725  0.0147
  142SOL    HW1  456   2.463   0.618   2.459  3.5896 -2.6150 -1.6088
  142SOL    HW2  457   2.495   0.732   2.365  0.1749  0.0712  0.2483
  143SOL     OW  458   3.969   3.791   0.272 -0.6713  0.1020  0.1560
  143SOL    HW1  459   3.914   3.834   0.338 -0.9369 -0.4683  0.3152
  143SOL    HW2  460   3.991   3.860   0.210 -3.3891 -0.0702 -1.1587
  144SOL     OW  461   4.308   3.953   2.284  0.1419 -0.7527  0.3570
  144SOL    HW1  462   4.241   3.932   2.219  0.4714 -1.0833  0.1232
  144SOL    HW2  463   4.278   3.910   2.364  0.4279 -1.4967  0.0715
  145SOL     OW  464   3.048   2.718   1.898  0.0232  0.0012  0.4177
  145SOL    HW1  465   3.027   2.804   1.934 -2.1096  1.1459 -2.9720
  145SOL    HW2  466   3.115   2.736   1.832  0.9585 -1.2926  0.9883
  146SOL     OW  467   0.163   1.765   1.413  0.3179  0.6031 -0.8332
  146SOL    HW1  468   0.104   1.805   1.477  1.4682 -1.6550  1.8576
  146SOL    HW2  469   0.249   1.801   1.434  0.6191  0.3957 -1.6615
  147SOL     OW  470   0.479   1.469   0.269 -0.5064  0.6269  0.2506
  147SOL    HW1  471   0.514   1.508   0.189  0.4715 -0.7893 -0.0349
  147SOL    HW2  472   0.405   1.416   0.239  0.0840 -0.1972  0.2037
  148SOL     OW  473   2.393   3.017   2.478 -0.5958  0.1049 -0.3731
  148SOL    HW1  474   2.341   3.002   2.557 -1.0890 -0.3921 -0.7820
  148SOL    HW2  475   2.333   2.998   2.405 -0.2199  0.7806 -0.8727
  149SOL     OW  476   0.696   3.754   2.583 -0.0220 -0.8582 -0.1067
  149SOL    HW1  477   0.686   3.690   2.653  0.7048 -1.1375 -0.2552
  149SOL    HW2  478   0.761   3.717   2.524  1.2811  0.4993  0.3962
  150SOL     OW  479   0.777   2.907   2.889  0.5172  0.9018 -0.0225
  150SOL    HW1  480   0.845   2.858   2.843  0.5260  0.9223 -0.0317
  150SOL    HW2  481   0.695   2.876   2.850  0.2724 -1.4351  2.1324
  151SOL     OW  482   2.669   2.799   0.178  0.0940  0.0990  0.3694
  151SOL    HW1  483   2.660   2.879   0.126  1.6174  0.5011  0.6663
  151SOL    HW2  484   2.606   2.738   0.141  0.3666  0.7408 -1.2233
  152SOL     OW  485   3.602   2.373   1.253  0.3216  0.8713  0.0998
  152SOL    HW1  486   3.650   2.402   1.175  0.7889 -3.0219 -1.2705
  152SOL    HW2  487   3.666   2.379   1.323  0.1022  3.7779  0.1812
  153SOL     OW  488   1.292   0.700   2.423  0.4450  0.6023  0.4802
  153SOL    HW1  489   1.262   0.633   2.484 -1.0281  1.5326  0.8235
  153SOL    HW2  490   1.325   0.770   2.479 -0.6147  1.3221  0.2387
  154SOL     OW  491   1.466   0.539   1.132  0.0098  0.4498  0.6004
  154SOL    HW1  492   1.428   0.531   1.219 -0.1992 -1.4052  0.3727
  154SOL    HW2  493   1.415   0.608   1.089  0.1077  1.3791  1.9020
  155SOL     OW  494   2.734   2.314   1.623  0.0016  0.4053  0.0111
  155SOL    HW1  495   2.758   2.311   1.530 -1.9239  0.1911 -0.5253
  155SOL    HW2  496   2.714   2.406   1.639 -2.4611  0.0749 -0.6346
  156SOL     OW  497   0.329   3.056   0.067  0.0900 -0.6056 -0.0285
  156SOL    HW1  498   0.251   3.030   0.018  0.8395 -0.7446 -1.2182
  156SOL    HW2  499   0.346   3.146   0.038 -0.8817  0.2594  1.9289
  157SOL     OW  500   2.755   0.199   0.515 -0.0384  0.2266 -0.2385
  157SOL    HW1  501   2.820   0.130   0.528 -0.7324 -0.6960 -1.4731
  157SOL    HW2  502   2.724   0.220   0.603  0.1291 -1.1084  0.1561
  158SOL     OW  503   3.073   3.054   0.980  0.2442 -0.4642  0.0935
  158SOL    HW1  504   3.119   3.091   0.905 -0.7013  0.9498  0.1710
  158SOL    HW2  505   2.985   3.035   0.948  0.4442 -1.8493  0.3021
  159SOL     OW  506   2.317   3.866   2.889  0.3632 -0.2666 -0.6805
  159SOL    HW1  507   2.381   3.797   2.871  0.8979  0.3261 -1.1130
  159SOL    HW2  508   2.326   3.927   2.816  0.8709  0.9609  0.3658
  160SOL     OW  509   2.832   0.118   3.056 -0.1901  0.3937 -0.2034
  160SOL    HW1  510   2.806   0.186   3.119  0.9615  0.9599 -0.3115
  160SOL    HW2  511   2.925   0.104   3.072 -0.5823 -1.8482  0.4253
  161SOL     OW  512   2.022   3.074   1.441 -0.6890  0.1101  0.0802
  161SOL    HW1  513   2.005   2.994   1.391 -1.1010  1.0498 -1.3617
  161SOL    HW2  514   2.019   3.046   1.532 -1.8798 -1.3243 -0.3432
  162SOL     OW  515   2.687   3.994   1.414 -0.1468  0.4154  0.1304
  162SOL    HW1  516   2.694   3.968   1.506 -0.1055  2.4434  0.7342
  162SOL    HW2  517   2.615   4.056   1.411  0.6471  1.3289 -0.9817
  163SOL     OW  518   1.004   4.441   2.354  0.0286  0.1018 -0.0907
  163SOL    HW1  519   0.997   4.523   2.304  1.9607  0.4128  0.0804
  163SOL    HW2  520   1.020   4.374   2.288 -3.8369 -0.6553 -0.5111
  164SOL     OW  521   3.752   3.974   1.435 -0.5440  0.3224  0.8393
  164SOL    HW1  522   3.687   4.039   1.409  0.1103  1.0851  1.0587
  164SOL    HW2  523   3.752   3.977   1.531 -0.1404  0.3902  0.8409
  165SOL     OW  524   4.363   2.592   0.051 -0.4814  0.8502  0.3100
  165SOL    HW1  525   4.457   2.575   0.063 -0.4140  1.2434  0.3465
  165SOL    HW2  526   4.359   2.681   0.016 -0.7944  0.5217 -0.5042
  166SOL     OW  527   1.141   3.312   2.536  0.1048  0.8691 -0.1324
  166SOL    HW1  528   1.185   3.294   2.619  1.5854  1.5466 -0.7322
  166SOL    HW2  529   1.115   3.404   2.542 -0.1483  0.8078 -0.2710
  167SOL     OW  530   2.677   3.186   1.905  0.2004  0.5673  0.2269
  167SOL    HW1  531   2.728   3.199   1.825 -0.8925 -0.4639 -0.6791
  167SOL    HW2  532   2.716   3.109   1.946  0.3878  0.7405  0.3727
  168SOL     OW  533   3.607   3.838   2.275  0.3642 -0.3230  0.7546
  168SOL    HW1  534   3.676   3.772   2.267  0.5051 -0.0056 -1.0490
  168SOL    HW2  535   3.525   3.789   2.272  0.4583 -0.6718  2.6000
  169SOL     OW  536   0.771   3.546   0.349  0.0359  1.0773  0.0478
  169SOL    HW1  537   0.711   3.509   0.414  1.3270 -2.1946 -0.4082
  169SOL    HW2  538   0.716   3.566   0.274 -0.8595  0.5681  0.5519
  170SOL     OW  539   1.587   1.686   1.851 -0.2474  0.5906 -0.1593
  170SOL    HW1  540   1.538   1.763   1.819  0.3894  1.1345  0.1486
  170SOL    HW2  541   1.520   1.618   1.862 -0.8727  1.1894 -0.1627
  171SOL     OW  542   4.245   0.383   2.190  0.1409  0.2964  0.0703
  171SOL    HW1  543   4.331   0.373   2.149  0.5716  0.0059  1.0118
  171SOL    HW2  544   4.245   0.318   2.261 -0.4547  1.0063  0.7323
  172SOL     OW  545   4.097   0.836   0.323 -0.6327 -0.2936 -0.7092
  172SOL    HW1  546   4.103   0.790   0.407  2.6544  2.3249  0.7197
  172SOL    HW2  547   4.186   0.831   0.287 -0.4385  3.4561 -1.1443
  173SOL     OW  548   0.496   1.045   1.866  0.3596 -0.3398 -0.0692
  173SOL    HW1  549   0.540   0.974   1.912  1.1641  0.0436 -0.2372
  173SOL    HW2  550   0.534   1.125   1.902  1.0877 -0.0342 -1.4447
  174SOL     OW  551   2.528   4.319   2.362 -0.6302 -0.0729  0.2096
  174SOL    HW1  552   2.445   4.342   2.404 -0.0369  2.2741  0.2484
  174SOL    HW2  553   2.502   4.272   2.283 -1.9098 -0.8905  1.0690
  175SOL     OW  554   4.639   3.188   0.779 -0.1675 -0.5006  0.0552
  175SOL    HW1  555   4.574   3.228   0.836  0.8708 -1.3733  1.9380
  175SOL    HW2  556   4.681   3.261   0.734  0.8815  0.5305  2.5340
  176SOL     OW  557   1.581   4.006   1.998  0.3652  0.1445  0.3135
  176SOL    HW1  558   1.573   4.064   2.074  0.4622  1.2319 -0.4879
  176SOL    HW2  559   1.676   3.997   1.986  0.4115  1.9923 -1.1400
  177SOL     OW  560   0.848   1.062   0.811 -0.4672  0.0294  0.0004
  177SOL    HW1  561   0.803   1.048   0.727 -1.0760 -0.6265  0.4167
  177SOL    HW2  562   0.802   1.135   0.851 -0.1847  0.3345 -0.2299
  178SOL     OW  563   3.369   3.869   1.691  0.6068  0.1344  0.1751
  178SOL    HW1  564   3.323   3.898   1.613 -0.7678  1.1651  1.3022
  178SOL    HW2  565   3.449   3.828   1.659  0.2242  0.8000 -1.7319
  179SOL     OW  566   3.307   1.271   3.235  0.4595 -0.4710  0.0701
  179SOL    HW1  567   3.240   1.229   3.289  0.3031  1.2932  1.3665
  179SOL    HW2  568   3.364   1.315   3.298  1.0107  0.6320 -1.1437
  180SOL     OW  569   1.508   0.351   2.855  0.4472 -0.2507  0.4617
  180SOL    HW1  570   1.498   0.259   2.830  1.3564 -0.4535  0.8034
  180SOL    HW2  571   1.446   0.363   2.928 -1.9586  0.2506 -1.5249
  181SOL     OW  572   0.188   1.039   2.781 -0.2158  0.0656 -0.2286
  181SOL    HW1  573   0.167   1.029   2.688  0.9808  0.9119 -0.6117
  181SOL    HW2  574   0.283   1.036   2.785 -0.2490 -0.0811  0.9986
  182SOL     OW  575   4.545   0.282   2.943 -0.2364  0.6295  0.4771
  182SOL    HW1  576   4.544   0.228   2.864  0.0801  0.4093  0.6196
  182SOL    HW2  577   4.631   0.264   2.983  0.0886  1.6350  0.2503
  183SOL     OW  578   0.645   1.360   1.550 -0.1531 -0.2663 -0.4815
  183SOL    HW1  579   0.605   1.289   1.501 -0.5759 -1.1136  1.0052
  183SOL    HW2  580   0.572   1.402   1.596  0.0839  1.1905 -1.3762
  184SOL     OW  581   0.542   2.406   2.357 -0.0589 -0.1705  0.1854
  184SOL    HW1  582   0.510   2.488   2.395  1.3280  0.5983 -0.2596
  184SOL    HW2  583   0.581   2.360   2.431 -2.3709 -1.2810  0.8134
  185SOL     OW  584   0.143   1.568   2.742  0.7813  0.1028  0.3536
  185SOL    HW1  585   0.108   1.637   2.800  1.8285 -0.0913  1.2302
  185SOL    HW2  586   0.109   1.487   2.779 -0.2846  0.0987 -0.5642
  186SOL     OW  587   1.426   1.534   1.098  0.0345 -0.0096  0.0010
  186SOL    HW1  588   1.460   1.498   1.016 -1.4105 -0.2583 -0.5136
  186SOL    HW2  589   1.359   1.597   1.071 -0.8369 -0.4821  0.9890
  187SOL     OW  590   0.104   1.017   0.722  0.4524 -0.5923 -0.6642
  187SOL    HW1  591   0.028   0.960   0.723  1.0567 -1.4229 -0.1949
  187SOL    HW2  592   0.122   1.032   0.630 -0.2285 -0.4519 -0.7790
  188SOL     OW  593   1.120   3.184   0.326 -0.6238  0.2921 -0.2861
  188SOL    HW1  594   1.131   3.233   0.245  1.0322  0.4363 -0.0089
  188SOL    HW2  595   1.208   3.176   0.361 -1.0473 -1.5985  0.4432
  189SOL     OW  596   3.130   0.174   2.723  0.7606 -0.3401 -0.7250
  189SOL    HW1  597   3.106   0.122   2.646  0.0618 -0.5037 -0.4040
  189SOL    HW2  598   3.225   0.171   2.725  0.7356 -3.1806  0.3554
  190SOL     OW  599   0.936   0.279   1.212  0.4472 -0.7346 -0.5445
  190SOL    HW1  600   0.985   0.336   1.154  0.1725 -0.3397 -0.3935
  190SOL    HW2  601   0.906   0.207   1.156  1.4595 -1.1512 -0.5699
  191SOL     OW  602   4.029   1.727   2.117  0.1148 -0.2705 -0.3415
  191SOL    HW1  603   3.991   1.685   2.194  0.7200  0.8641  0.5912
  191SOL    HW2  604   3.999   1.817   2.121  1.5573  0.2391 -0.4898
  192SOL     OW  605   0.783   4.236   1.579 -0.1602  0.6792  0.0643
  192SOL    HW1  606   0.844   4.167   1.552 -0.7368 -0.5199  1.7007
  192SOL    HW2  607   0.696   4.201   1.558 -0.5471  0.2420  2.1822
  193SOL     OW  608   2.469   0.050   0.822 -0.4503 -0.1573  0.4725
  193SOL    HW1  609   2.507  -0.033   0.850 -0.9173 -1.3024 -2.0542
  193SOL    HW2  610   2.388   0.026   0.778 -0.9847  1.7245  0.3400
  194SOL     OW  611   2.703   0.106   2.778 -0.6777  0.1415  0.8092
  194SOL    HW1  612   2.634   0.074   2.835 -0.7480 -0.1292  0.5750
  194SOL    HW2  613   2.763   0.152   2.836 -0.6572 -0.2826  1.1289
  195SOL     OW  614   4.159   2.292   2.934  0.6717  0.6644  0.5943
  195SOL    HW1  615   4.067   2.269   2.925  1.0227 -0.8001  0.5615
  195SOL    HW2  616   4.173   2.300   3.028  0.8540 -0.6836  0.7007
  196SOL     OW  617   0.885   1.948   0.312 -0.4860  0.1392  0.3382
  196SOL    HW1  618   0.949   1.964   0.243  0.4349  0.6006  1.2654
  196SOL    HW2  619   0.842   2.033   0.325  0.3012  0.4178  1.2461
  197SOL     OW  620   0.663   1.262   0.866  0.2784  0.2059 -0.3757
  197SOL    HW1  621   0.724   1.328   0.897 -0.3143  0.4893  0.2181
  197SOL    HW2  622   0.598   1.311   0.816  0.8818 -0.1723 -1.5894
  198SOL     OW  623   3.787   1.157   0.534 -0.8168  0.7054 -0.2226
  198SOL    HW1  624   3.746   1.187   0.615  0.7771  1.0215  0.5159
  198SOL    HW2  625   3.870   1.204   0.530 -0.6326  0.3122 -1.7928
  199SOL     OW  626   2.624   3.399   1.642  0.1720  0.6764 -0.0981
  199SOL    HW1  627   2.709   3.389   1.686  0.1052  0.4044 -0.0268
  199SOL    HW2  628   2.590   3.310   1.637 -1.3016  1.0237  2.2455
  200SOL     OW  629   0.237   4.010   2.675  0.3906 -0.4716  0.4772
  200SOL    HW1  630   0.263   4.014   2.583 -0.5166  2.1587  0.2537
  200SOL    HW2  631   0.262   4.095   2.711 -4.2326  0.8655  1.1778
  201SOL     OW  632   0.958   2.519   1.970 -1.0635  0.9013  0.5449
  201SOL    HW1  633   1.050   2.510   1.946 -0.6323  0.1536  2.3262
  201SOL    HW2  634   0.911   2.477   1.898  0.0560  0.1013  0.2492
  202SOL     OW  635   4.107   2.358   3.246  0.1183 -0.1859 -0.2757
  202SOL    HW1  636   4.112   2.426   3.178  0.0972 -1.1002 -1.2157
  202SOL    HW2  637   4.017   2.325   3.240  0.0011 -0.0315  0.4653
  203SOL     OW  638   3.550   1.078   1.416 -0.4699  0.1416 -0.0797
  203SOL    HW1  639   3.610   1.150   1.432  0.5060 -0.7177  0.2575
  203SOL    HW2  640   3.474   1.118   1.374 -1.1887  1.7986  2.6077
  204SOL     OW  641   2.280   3.071   3.246 -0.3071  0.8249  0.0633
  204SOL    HW1  642   2.290   3.076   3.151 -1.2087 -0.8789 -0.1502
  204SOL    HW2  643   2.364   3.038   3.277 -0.0985  1.1373 -0.1631
  205SOL     OW  644   4.490   1.036   1.521  0.3373 -0.0782  0.6319
  205SOL    HW1  645   4.540   1.092   1.461  0.7551  0.9565  1.8834
  205SOL    HW2  646   4.432   1.097   1.566 -2.4701 -1.2718 -1.0548
  206SOL     OW  647   4.389   2.421   2.809  0.6816  0.3292 -0.4687
  206SOL    HW1  648   4.421   2.470   2.885 -0.6506  1.2774 -0.4870
  206SOL    HW2  649   4.306   2.383   2.839 -0.8277  2.2563 -1.9767
  207SOL     OW  650   1.320   2.183   0.231  0.4918  0.3875  0.1388
  207SOL    HW1  651   1.368   2.234   0.297  0.0627 -1.2601  1.8129
  207SOL    HW2  652   1.234   2.166   0.271  0.5227 -1.3890 -0.4481
  208SOL     OW  653   3.874   1.079   1.146  0.1110  0.4865  0.2532
  208SOL    HW1  654   3.901   1.159   1.101  0.6241 -0.6108 -1.4861
  208SOL    HW2  655   3.780   1.073   1.128 -0.0200  0.9200  0.7698
  209SOL     OW  656   1.451   2.362   2.840 -0.5961 -0.0983  0.3481
  209SOL    HW1  657   1.509   2.289   2.821  0.4690  0.8798 -0.2957
  209SOL    HW2  658   1.391   2.329   2.907 -0.2768 -1.6043 -0.0839
  210SOL     OW  659   2.687   1.451   3.323 -0.2795  0.6270 -0.0495
  210SOL    HW1  660   2.662   1.526   3.269  0.1132  1.1252  0.4454
  210SOL    HW2  661   2.703   1.489   3.410 -0.4044 -0.0854  0.2879
  211SOL     OW  662   2.265   0.587   3.059 -0.0750  0.1002 -0.0302
  211SOL    HW1  663   2.335   0.547   3.110 -1.0805  0.3734  1.6647
  211SOL    HW2  664   2.200   0.517   3.048 -0.4615  0.4062  0.2630
  212SOL     OW  665   3.289   1.076   0.666  0.3497 -0.1999  0.1186
  212SOL    HW1  666   3.307   1.045   0.577  0.7158  0.6228 -0.1053
  212SOL    HW2  667   3.365   1.048   0.717  1.2372  1.2757 -0.3307
  213SOL     OW  668   1.296   1.275   1.715 -0.2822  0.0998  0.3430
  213SOL    HW1  669   1.279   1.267   1.808 -1.2020  0.1762  0.1941
  213SOL    HW2  670   1.375   1.329   1.709  0.6199 -1.1047  1.0942
  214SOL     OW  671   0.253   2.228   0.048 -0.0532  0.0480  0.1048
  214SOL    HW1  672   0.322   2.182   0.001  0.6396 -0.5251  1.6163
  214SOL    HW2  673   0.186   2.162   0.063 -0.8921  0.5617 -1.2090
  215SOL     OW  674   2.313   3.147   2.962 -0.0294  0.7568 -0.0103
  215SOL    HW1  675   2.239   3.206   2.945 -1.5185 -0.9668  0.1371
  215SOL    HW2  676   2.376   3.167   2.893 -0.2289  2.8705  0.3640
  216SOL     OW  677   0.594   2.557   0.611 -0.4323 -0.3711  0.4236
  216SOL    HW1  678   0.626   2.606   0.687  0.0271 -0.9377  0.6038
  216SOL    HW2  679   0.511   2.600   0.588  0.2502  0.8681  0.1990
  217SOL     OW  680   0.520   2.786   1.986 -0.0190 -0.3123  0.7773
  217SOL    HW1  681   0.606   2.787   1.945 -1.3157  0.8173 -2.1698
  217SOL    HW2  682   0.507   2.875   2.018 -0.8599  0.1077 -0.6554
  218SOL     OW  683   1.868   0.464   0.949 -0.2566 -0.3799  0.2879
  218SOL    HW1  684   1.785   0.491   0.987 -0.6259 -0.1810 -0.6462
  218SOL    HW2  685   1.919   0.544   0.942 -1.0458  0.0091 -1.7171
  219SOL     OW  686   2.302   2.092   2.221 -0.0849  0.3711  0.1025
  219SOL    HW1  687   2.355   2.131   2.152  1.1954 -0.1507  0.7528
  219SOL    HW2  688   2.255   2.020   2.178  0.4514  0.2600 -0.3024
  220SOL     OW  689   2.914   3.598   2.179 -0.0881  0.1429 -0.1342
  220SOL    HW1  690   2.895   3.678   2.131  0.9796  0.3378 -0.2517
  220SOL    HW2  691   2.860   3.531   2.137 -2.1964  1.0756  0.9561
  221SOL     OW  692   1.328   3.836   2.388  0.4219 -0.4633  0.2778
  221SOL    HW1  693   1.276   3.878   2.319  2.0594  1.3424  0.0660
  221SOL    HW2  694   1.296   3.873   2.469 -0.2663 -1.2180  0.3625
  222SOL     OW  695   4.599   2.607   0.545 -0.0751  0.0421  0.3691
  222SOL    HW1  696   4.565   2.553   0.617  0.8116 -2.2734 -0.8625
  222SOL    HW2  697   4.671   2.656   0.584 -1.4079  1.0636  1.7157
  223SOL     OW  698   4.016   3.655   1.946  0.1424  0.7360  0.5201
  223SOL    HW1  699   4.045   3.703   2.023 -2.3186  0.6789  1.5458
  223SOL    HW2  700   4.017   3.720   1.875 -1.8089  2.0198  1.5868
  224SOL     OW  701   1.790   2.832   1.582 -0.3755  0.3550  0.5886
  224SOL    HW1  702   1.776   2.743   1.613  0.6116 -0.6078 -1.5693
  224SOL    HW2  703   1.878   2.855   1.612 -0.1834  0.1694  0.1659
  225SOL     OW  704   1.606   0.014   1.791  0.2354  0.2964 -0.8497
  225SOL    HW1  705   1.627   0.081   1.726 -0.0849  1.5929  0.3246
  225SOL    HW2  706   1.513   0.027   1.809  0.3919  0.1665  0.0829
  226SOL     OW  707   0.877   2.538   2.237 -0.0381 -0.2312  0.1449
  226SOL    HW1  708   0.931   2.525   2.160 -1.8117 -0.7841 -1.0586
  226SOL    HW2  709   0.939   2.560   2.306  1.9100 -2.4235 -0.7579
  227SOL     OW  710   2.548   1.195   3.280  0.7064  0.0535 -0.4196
  227SOL    HW1  711   2.590   1.279   3.300 -0.1673  0.4383 -0.1395
  227SOL    HW2  712   2.505   1.170   3.362 -0.5139  0.2172 -0.9752
  228SOL     OW  713   1.859   2.314   2.047  0.3677  0.0910  0.7484
  228SOL    HW1  714   1.912   2.326   2.126 -0.3183 -0.8627  1.3803
  228SOL    HW2  715   1.802   2.391   2.044 -1.2510 -0.9390  2.5396
  229SOL     OW  716   0.310   2.136   3.073 -0.2213 -0.7596 -0.0637
  229SOL    HW1  717   0.362   2.106   2.999  0.9979 -1.7396  1.1397
  229SOL    HW2  718   0.222   2.102   3.056 -0.7289  1.3301 -2.3727
  230SOL     OW  719   0.644   4.373   3.282 -0.3255 -0.0974  0.7527
  230SOL    HW1  720   0.693   4.349   3.204 -1.7627  0.5681 -0.3967
  230SOL    HW2  721   0.702   4.350   3.355  1.3112 -0.1356 -0.5109
  231SOL     OW  722   3.867   0.281   0.153  0.0104  0.5423 -0.0713
  231SOL    HW1  723   3.888   0.356   0.209  1.0050 -0.2178  0.6146
  231SOL    HW2  724   3.873   0.206   0.211 -0.3521 -0.1325 -0.8917
  232SOL     OW  725   1.980   3.030   2.536  0.0214 -0.3436  0.1062
  232SOL    HW1  726   1.892   3.067   2.539 -0.2064 -0.7632 -0.9430
  232SOL    HW2  727   1.992   2.988   2.621  0.0810  1.6420  1.1287
  233SOL     OW  728   0.602   1.138   3.026 -0.5530  0.4182 -0.1330
  233SOL    HW1  729   0.622   1.227   3.054 -1.6618  1.2338 -1.7484
  233SOL    HW2  730   0.687   1.093   3.024 -0.0393  1.3018  1.1136
  234SOL     OW  731   0.373   3.624   1.337  0.2076 -0.0098  0.1593
  234SOL    HW1  732   0.382   3.592   1.426  0.5879  0.5360  0.3182
  234SOL    HW2  733   0.313   3.561   1.295  0.3534 -0.4993  0.6734
  235SOL     OW  734   1.470   1.547   2.231  0.0900 -0.0793  0.2142
  235SOL    HW1  735   1.540   1.592   2.278 -0.5638  0.2882  0.8621
  235SOL    HW2  736   1.416   1.618   2.196 -0.7169 -0.3366  0.8950
  236SOL     OW  737   2.247   3.885   3.396  0.1308 -0.0373 -0.5210
  236SOL    HW1  738   2.204   3.970   3.388 -2.2787 -1.2025 -0.7812
  236SOL    HW2  739   2.274   3.881   3.488  1.5284  1.4965 -0.8045
  237SOL     OW  740   0.274   3.259   2.898 -0.2227  0.2917  0.3125
  237SOL    HW1  741   0.346   3.252   2.835  1.1845  0.2017  1.8483
  237SOL    HW2  742   0.197   3.276   2.845  0.9163  0.3137 -1.4152
  238SOL     OW  743   0.798   2.985   3.130 -0.1173  0.1482 -0.2952
  238SOL    HW1  744   0.816   3.076   3.109  4.1050 -0.1784  1.0307
  238SOL    HW2  745   0.800   2.940   3.046  0.2075  0.9398 -0.7191
  239SOL     OW  746   3.609   3.336   1.895 -0.1300 -0.1100 -0.0290
  239SOL    HW1  747   3.629   3.244   1.910 -0.7171 -0.4629 -1.3025
  239SOL    HW2  748   3.684   3.383   1.931 -0.5686 -0.9511  2.1898
  240SOL     OW  749   0.309   1.909   0.714  0.0800 -0.1348 -0.4511
  240SOL    HW1  750   0.390   1.943   0.676  0.8324  0.5330  1.5978
  240SOL    HW2  751   0.332   1.887   0.804 -1.6084 -1.5953 -0.3142
  241SOL     OW  752   1.403   2.207   0.647  0.1910 -0.2835  0.4596
  241SOL    HW1  753   1.352   2.168   0.718 -1.1370 -2.6035 -1.6209
  241SOL    HW2  754   1.438   2.289   0.685 -2.7557  0.0412  2.8685
  242SOL     OW  755   2.687   0.910   2.450 -0.0048  0.3827  0.0509
  242SOL    HW1  756   2.650   0.823   2.465  0.5807  0.1613  0.2367
  242SOL    HW2  757   2.622   0.970   2.487  0.1631 -0.0400  1.0723
  243SOL     OW  758   1.529   3.625   1.042  1.2386  0.0885 -0.4197
  243SOL    HW1  759   1.493   3.593   1.124 -0.0857  1.5896 -0.3752
  243SOL    HW2  760   1.556   3.715   1.060  1.6474  0.1897 -1.4363
  244SOL     OW  761   4.461   3.828   1.995  0.0193  0.7881  0.2314
  244SOL    HW1  762   4.555   3.844   1.980  0.5149 -1.7215  0.1761
  244SOL    HW2  763   4.454   3.812   2.089 -0.3937  1.1428  0.2629
  245SOL     OW  764   0.906   0.307   2.811 -0.4067 -0.7963  0.0752
  245SOL    HW1  765   0.913   0.237   2.876  0.9210  0.2349  1.0719
  245SOL    HW2  766   0.988   0.304   2.763 -0.3065  0.1437  0.1825
  246SOL     OW  767   1.625   2.945   2.046  0.0276  0.2974  0.5171
  246SOL    HW1  768   1.599   3.034   2.023 -0.4798 -0.2121 -0.9920
  246SOL    HW2  769   1.713   2.955   2.084  0.6011  1.3142 -0.9753
  247SOL     OW  770   2.796   4.471   3.355 -0.2709 -0.5861  0.8394
  247SOL    HW1  771   2.789   4.412   3.430 -0.2419 -0.4862  0.9211
  247SOL    HW2  772   2.777   4.558   3.391  0.5028 -0.4323  0.8807
  248SOL     OW  773   0.003   2.126   2.614  0.1714 -0.8033 -0.2094
  248SOL    HW1  774  -0.056   2.060   2.579 -0.6245 -0.6907  0.8732
  248SOL    HW2  775   0.029   2.093   2.700 -2.1795  1.3370  1.4650
  249SOL     OW  776   4.174   1.870   0.544 -0.0527  0.0005 -0.0350
  249SOL    HW1  777   4.174   1.775   0.537 -1.1523 -0.0270  0.2016
  249SOL    HW2  778   4.245   1.890   0.606 -0.3137 -0.7125  0.5039
  250SOL     OW  779   1.445   2.521   1.991  0.6453 -0.3705 -0.0327
  250SOL    HW1  780   1.414   2.469   2.066  1.7022  0.0210  0.6932
  250SOL    HW2  781   1.535   2.542   2.012  1.4760 -1.5190 -2.1199
  251SOL     OW  782   3.733   0.312   0.595  0.3696  0.4330  0.4188
  251SOL    HW1  783   3.763   0.222   0.583  1.7216  1.0842 -1.7328
  251SOL    HW2  784   3.777   0.341   0.675  0.2243 -0.6997  0.9191
  252SOL     OW  785   1.229   4.334   3.159 -0.0494  0.0378 -0.3237
  252SOL    HW1  786   1.284   4.338   3.238  0.1251  0.0134 -0.4442
  252SOL    HW2  787   1.243   4.419   3.117 -0.9359  0.4537  0.2051
  253SOL     OW  788   2.344   4.124   0.693 -0.3093 -0.2811 -0.3661
  253SOL    HW1  789   2.333   4.181   0.617  0.4828  0.6961  0.2268
  253SOL    HW2  790   2.322   4.179   0.768 -0.6414 -1.0998  0.1510
  254SOL     OW  791   0.315   4.162   2.041  0.6080  0.1087  0.4333
  254SOL    HW1  792   0.321   4.257   2.052  0.4162  0.0566  0.9932
  254SOL    HW2  793   0.388   4.127   2.093  0.9837 -0.0261 -0.1763
  255SOL     OW  794   2.019   2.951   3.305  0.2146  0.5483  0.4271
  255SOL    HW1  795   1.982   2.904   3.230  1.3093 -0.4782  0.4894
  255SOL    HW2  796   2.108   2.975   3.276 -0.2902  2.6020  0.4111
  256SOL     OW  797   4.101   1.139   1.936  0.1690  0.9138  1.0154
  256SOL    HW1  798   4.054   1.106   1.859 -0.4089  3.1014  0.3524
  256SOL    HW2  799   4.039   1.200   1.977  1.7434  2.4879  1.1671
  257SOL     OW  800   0.049   3.096   1.915  0.1457 -0.2424 -0.3550
  257SOL    HW1  801  -0.013   3.081   1.843  0.9421  0.1259 -1.1461
  257SOL    HW2  802  -0.003   3.084   1.994 -0.7479 -0.7295 -0.9877
  258SOL     OW  803   0.969   2.571   0.747 -0.1020  0.0596 -0.1251
  258SOL    HW1  804   1.048   2.605   0.788 -0.0776  0.2935 -0.3666
  258SOL    HW2  805   0.904   2.640   0.756 -0.6691 -0.6039  1.1951
  259SOL     OW  806   3.286   2.240   0.804  0.1345  0.3889 -0.0816
  259SOL    HW1  807   3.290   2.181   0.728  0.8489 -2.1585  1.7886
  259SOL    HW2  808   3.194   2.239   0.830  0.4298 -1.7722  1.1780
  260SOL     OW  809   0.048   2.034   0.023  0.7963 -0.7248  0.2081
  260SOL    HW1  810  -0.042   2.038  -0.007  1.1863 -1.2246 -1.0973
  260SOL    HW2  811   0.087   1.962  -0.026  2.8467  1.6762 -2.0709
  261SOL     OW  812   0.221   3.818   1.020 -0.1453  0.0775 -0.4209
  261SOL    HW1  813   0.192   3.906   0.999  0.2719  0.8843  2.0562
  261SOL    HW2  814   0.314   3.828   1.043 -0.4632 -0.6890  1.3524
  262SOL     OW  815   0.339   2.804   1.291 -0.0404  0.6420 -0.8681
  262SOL    HW1  816   0.382   2.781   1.373  1.2762  1.4819 -1.2844
  262SOL    HW2  817   0.269   2.864   1.317 -1.6269 -1.4271 -0.0900
  263SOL     OW  818   3.057   3.179   1.234 -0.0720  0.4089 -1.0634
  263SOL    HW1  819   3.117   3.240   1.191  1.6033 -1.1973 -1.1419
  263SOL    HW2  820   3.045   3.108   1.171  1.1789 -1.2218  0.4108
  264SOL     OW  821   2.968   4.577   2.532  0.2257  0.0372 -0.1018
  264SOL    HW1  822   2.901   4.626   2.484  0.5978 -0.2461 -0.9338
  264SOL    HW2  823   2.919   4.513   2.583 -0.1834  0.3357 -0.1168
  265SOL     OW  824   3.761   4.329   3.179  0.2158 -0.1125 -0.2578
  265SOL    HW1  825   3.668   4.310   3.163  0.5523 -1.0950 -1.1695
  265SOL    HW2  826   3.784   4.271   3.252  0.2113 -0.1492 -0.2858
  266SOL     OW  827   0.888   2.123   2.491  0.2883  0.8316 -0.2042
  266SOL    HW1  828   0.900   2.041   2.444 -0.6119  1.1484 -1.0170
  266SOL    HW2  829   0.829   2.102   2.563  0.4825  0.6546 -0.0974
  267SOL     OW  830   1.356   4.386   0.023 -0.0422  0.6768 -0.9493
  267SOL    HW1  831   1.326   4.343   0.103  0.6916 -0.1751 -1.1206
  267SOL    HW2  832   1.289   4.452   0.006  0.1158  1.3201  0.7166
  268SOL     OW  833   1.674   0.092   0.076  0.0316  0.1329 -0.0408
  268SOL    HW1  834   1.639   0.049   0.154 -0.1811  0.8500  0.2619
  268SOL    HW2  835   1.616   0.064   0.005  0.6457 -1.0929 -0.0852
  269SOL     OW  836   3.165   3.821   1.513 -0.2298  0.1788 -0.2089
  269SOL    HW1  837   3.141   3.800   1.603 -1.5737 -0.8640 -0.7872
  269SOL    HW2  838   3.087   3.803   1.462  0.5722  0.5621 -1.6332
  270SOL     OW  839   0.747   3.972   2.741  0.4265 -0.3324  0.1482
  270SOL    HW1  840   0.696   3.926   2.674 -0.3513  0.1069  0.4220
  270SOL    HW2  841   0.684   3.990   2.810  1.2247 -0.8046  1.0235
  271SOL     OW  842   2.603   0.452   2.702 -0.8606 -0.3110 -0.4356
  271SOL    HW1  843   2.687   0.406   2.713  0.0416  0.9680 -1.5707
  271SOL    HW2  844   2.538   0.383   2.699  0.0600 -1.3068  1.2387
  272SOL     OW  845   3.007   1.378   2.198 -0.1985  0.5065  0.1963
  272SOL    HW1  846   3.099   1.352   2.209 -0.6793 -0.5059  2.4343
  272SOL    HW2  847   3.011   1.458   2.145  1.9813  0.6230  0.4264
  273SOL     OW  848   3.047   0.885   2.826 -0.1070  0.0180  0.4257
  273SOL    HW1  849   3.013   0.800   2.797 -2.7767  1.2362 -0.3351
  273SOL    HW2  850   3.017   0.892   2.917  0.5373 -0.0518  0.6444
  274SOL     OW  851   0.376   1.338   2.890  0.5124 -0.5882 -0.2004
  274SOL    HW1  852   0.323   1.333   2.969  2.5267  0.2961  1.2837
  274SOL    HW2  853   0.427   1.257   2.889  0.3286 -0.7016 -0.7213
  275SOL     OW  854   4.263   4.582   2.071  0.0940  0.2694 -0.0746
  275SOL    HW1  855   4.249   4.628   1.988  0.7219 -0.6444 -0.7176
  275SOL    HW2  856   4.181   4.592   2.118 -0.2486  0.8806 -0.7717
  276SOL     OW  857   3.698   2.098   2.673 -0.7195 -0.5661  0.1215
  276SOL    HW1  858   3.696   2.017   2.623  2.6905  0.1299 -1.4404
  276SOL    HW2  859   3.683   2.167   2.608  1.7676  0.2401  0.2754
  277SOL     OW  860   3.773   1.808   0.862 -0.4075  0.5890  0.2834
  277SOL    HW1  861   3.788   1.899   0.839 -0.3115  0.7589  0.9971
  277SOL    HW2  862   3.697   1.810   0.921 -0.9926  0.1076 -0.4276
  278SOL     OW  863   3.917   1.841   1.626 -0.0983  0.2873 -0.5432
  278SOL    HW1  864   3.826   1.863   1.608  0.0587  1.1917 -0.2626
  278SOL    HW2  865   3.964   1.866   1.546 -0.2998 -1.6660 -1.3262
  279SOL     OW  866   1.898   4.556   1.305  0.2220 -0.2505 -0.3246
  279SOL    HW1  867   1.879   4.633   1.251 -0.9661  0.5626  1.1717
  279SOL    HW2  868   1.815   4.537   1.349  1.2652 -0.5319  1.6178
  280SOL     OW  869   2.195   2.182   0.043 -0.1995  0.3204  0.4209
  280SOL    HW1  870   2.147   2.108   0.081  1.4644 -0.6687  0.7137
  280SOL    HW2  871   2.248   2.142  -0.027  1.6584  0.9835  1.3863
  281SOL     OW  872   1.527   3.334   1.252  0.5448  1.1059  0.1793
  281SOL    HW1  873   1.594   3.298   1.311  1.4069 -0.1246 -1.4597
  281SOL    HW2  874   1.458   3.366   1.310  0.9903 -0.7692  1.8321
  282SOL     OW  875   3.339   3.548   1.000 -0.2796 -0.3462 -0.2764
  282SOL    HW1  876   3.258   3.550   0.949 -1.2376  0.3252  1.1833
  282SOL    HW2  877   3.387   3.626   0.971  0.2856 -1.2088 -1.7680
  283SOL     OW  878   3.210   2.471   1.814  0.0901 -0.1630 -0.5152
  283SOL    HW1  879   3.154   2.540   1.850  0.0194  0.4316 -1.7158
  283SOL    HW2  880   3.283   2.465   1.875 -0.2817  0.4551 -0.0003
  284SOL     OW  881   4.504   3.837   1.000 -0.0674  0.3369  0.5450
  284SOL    HW1  882   4.571   3.850   0.933 -0.0597 -2.3090 -0.0637
  284SOL    HW2  883   4.545   3.780   1.065 -1.5494 -0.9965  0.3811
  285SOL     OW  884   0.798   3.606   0.810 -0.2249 -0.6288  0.4071
  285SOL    HW1  885   0.728   3.549   0.780 -0.4595 -1.1399  1.8438
  285SOL    HW2  886   0.858   3.612   0.736 -1.8602 -0.0096 -0.9352
  286SOL     OW  887   0.622   1.321   3.235  0.3745 -0.4732 -0.0059
  286SOL    HW1  888   0.638   1.410   3.265  0.6832 -0.0818 -1.3101
  286SOL    HW2  889   0.653   1.266   3.308 -0.0004  0.4621  0.8887
  287SOL     OW  890   2.776   3.158   0.136  0.3762 -0.0680  0.4276
  287SOL    HW1  891   2.819   3.174   0.051  0.8905 -0.3925  0.6223
  287SOL    HW2  892   2.843   3.115   0.189  1.1280  2.8861  2.0759
  288SOL     OW  893   0.401   4.371   0.042 -0.1500 -0.3109 -0.7184
  288SOL    HW1  894   0.471   4.376  -0.024 -0.6235 -0.7989 -1.2725
  288SOL    HW2  895   0.333   4.429   0.009  0.3481  0.8757  0.2861
  289SOL     OW  896   0.811   3.762   2.195 -0.1302  0.1884  0.2774
  289SOL    HW1  897   0.854   3.703   2.132 -0.3633 -0.6749  0.9089
  289SOL    HW2  898   0.882   3.816   2.229 -0.4283  3.0665 -3.1612
  290SOL     OW  899   0.765   2.036   1.719 -0.9108  0.0775  0.3620
  290SOL    HW1  900   0.760   2.009   1.628  0.3558 -1.7687  0.7884
  290SOL    HW2  901   0.674   2.049   1.746 -1.4743 -1.9265 -0.4438
  291SOL     OW  902   1.366   1.524   2.690  0.0386 -0.1624  0.0438
  291SOL    HW1  903   1.455   1.494   2.709 -0.5920 -1.4490  1.1259
  291SOL    HW2  904   1.340   1.473   2.613  0.5186  0.8325 -0.7979
  292SOL     OW  905   3.519   2.266   2.460 -0.1317 -0.7146 -0.4391
  292SOL    HW1  906   3.444   2.274   2.519  0.8568 -1.0155  0.9282
  292SOL    HW2  907   3.506   2.333   2.394 -0.6723  0.4942  0.8423
  293SOL     OW  908   1.837   0.013   1.929  0.2648  0.3038  0.2176
  293SOL    HW1  909   1.802   0.003   2.018 -0.9685  2.1699  0.0086
  293SOL    HW2  910   1.760   0.005   1.872  0.3961  2.6540 -0.3987
  294SOL     OW  911   0.067   1.008   2.509 -0.7271  0.2083 -0.1300
  294SOL    HW1  912   0.146   0.954   2.505  0.5778  1.9874  0.3203
  294SOL    HW2  913   0.067   1.056   2.426 -2.1612 -0.8176 -0.7621
  295SOL     OW  914   0.226   0.302   0.760 -0.5010 -0.1064  0.0274
  295SOL    HW1  915   0.177   0.311   0.842 -0.4892 -1.2253  0.1666
  295SOL    HW2  916   0.248   0.392   0.736  1.7994  0.1419  2.6184
  296SOL     OW  917   3.318   2.710   1.471 -0.4102  0.3451  0.1290
  296SOL    HW1  918   3.406   2.725   1.506 -0.7966  1.6346  0.6261
  296SOL    HW2  919   3.332   2.658   1.392  0.8838  1.1663 -0.2291
  297SOL     OW  920   1.981   1.368   1.289  0.1939  0.5967 -0.1432
  297SOL    HW1  921   1.975   1.340   1.381  0.5854 -2.5250 -0.9660
  297SOL    HW2  922   1.892   1.359   1.256  0.8561 -3.8433 -1.3654
  298SOL     OW  923   1.001   4.113   1.766 -0.1530 -0.1796  0.1796
  298SOL    HW1  924   1.005   4.054   1.690  0.0033 -0.7145  0.6029
  298SOL    HW2  925   0.908   4.137   1.773 -0.3649 -1.0832  0.5426
  299SOL     OW  926   3.279   0.775   3.328 -0.1255 -0.0387 -0.1915
  299SOL    HW1  927   3.189   0.749   3.310 -0.7326  1.1329  1.0079
  299SOL    HW2  928   3.332   0.716   3.274 -1.6091 -0.4555 -1.2564
  300SOL     OW  929   4.357   2.516   2.431 -0.0332  0.3738  0.5105
  300SOL    HW1  930   4.418   2.451   2.467 -1.6438  0.2878  3.3443
  300SOL    HW2  931   4.278   2.466   2.412 -0.0720  0.9135 -0.8482
  301SOL     OW  932   2.370   0.193   2.698 -0.1123 -0.3663  0.6685
  301SOL    HW1  933   2.406   0.124   2.643 -0.1207 -0.8386  1.2551
  301SOL    HW2  934   2.382   0.162   2.788 -1.7733 -0.4359  0.8925
  302SOL     OW  935   0.081   0.370   0.964  0.0703 -0.3659  0.7704
  302SOL    HW1  936   0.081   0.466   0.966 -2.0885 -0.3259  0.6303
  302SOL    HW2  937   0.012   0.345   1.026  1.0993 -1.8784  1.3712
  303SOL     OW  938   4.257   1.877   2.149  0.6422 -0.1910  0.8359
  303SOL    HW1  939   4.207   1.796   2.159  2.1824 -1.1730  0.8818
  303SOL    HW2  940   4.230   1.931   2.223  1.8796 -1.9439  2.6764
  304SOL     OW  941   1.898   3.900   2.437  0.1788  0.1083  0.2648
  304SOL    HW1  942   1.838   3.965   2.474  1.1374  0.1959  1.7333
  304SOL    HW2  943   1.984   3.926   2.469  0.8346 -0.8220 -0.6714
  305SOL     OW  944   3.187   2.865   1.652 -0.4167 -0.6793 -0.6125
  305SOL    HW1  945   3.134   2.895   1.578  0.4222  0.2904 -0.8363
  305SOL    HW2  946   3.253   2.808   1.612  1.4565  1.6310 -0.9675
  306SOL     OW  947   0.711   3.542   1.305 -0.1165  0.4168  0.4080
  306SOL    HW1  948   0.679   3.532   1.395  1.0445 -0.5691  0.7328
  306SOL    HW2  949   0.660   3.480   1.254  0.1528  0.0115  0.6304
  307SOL     OW  950   2.495   1.685   2.142  0.1169  0.1996  0.0225
  307SOL    HW1  951   2.566   1.640   2.096 -0.0611 -0.4742  0.4013
  307SOL    HW2  952   2.512   1.668   2.235  0.2969  1.2870  0.2114
  308SOL     OW  953   4.433   2.857   1.622  0.8270  0.6162  0.7332
  308SOL    HW1  954   4.396   2.778   1.661 -0.9746  0.1829 -1.5987
  308SOL    HW2  955   4.515   2.828   1.582 -0.4495 -0.4838 -1.2401
  309SOL     OW  956   1.380   1.577   2.970  0.2516  0.7280  0.1664
  309SOL    HW1  957   1.405   1.488   2.994  0.4126  0.9745  0.9442
  309SOL    HW2  958   1.377   1.576   2.874  2.3450  0.4456  0.0600
  310SOL     OW  959   0.166   3.005   1.333  0.2821 -0.4173  0.3930
  310SOL    HW1  960   0.202   3.086   1.369  0.9489 -0.5314 -0.0114
  310SOL    HW2  961   0.146   3.026   1.242 -1.4279 -0.1186  0.7948
  311SOL     OW  962   3.743   4.528   0.029  0.2792 -0.5600  0.2320
  311SOL    HW1  963   3.818   4.474   0.054  0.6543 -1.2861 -2.2002
  311SOL    HW2  964   3.779   4.595  -0.029 -0.9212 -1.0993 -1.2243
  312SOL     OW  965   0.296   3.566   2.292  0.1746 -0.8936  0.5918
  312SOL    HW1  966   0.260   3.625   2.359  3.0986 -0.2438  1.7538
  312SOL    HW2  967   0.386   3.551   2.320  1.4710 -0.8407 -3.0704
  313SOL     OW  968   2.711   0.507   2.376 -0.5838 -0.2741 -0.2311
  313SOL    HW1  969   2.666   0.496   2.292  0.1222  2.0990 -0.9991
  313SOL    HW2  970   2.658   0.571   2.423  1.2501  1.6976 -0.6866
  314SOL     OW  971   1.899   2.531   2.230 -0.1962  0.2083  0.6195
  314SOL    HW1  972   1.914   2.588   2.305  1.7454 -0.2300  0.6172
  314SOL    HW2  973   1.984   2.489   2.215 -0.7492 -0.2847 -1.3446
  315SOL     OW  974   3.629   3.951   0.633 -0.0649  0.6593  0.5895
  315SOL    HW1  975   3.538   3.927   0.650 -0.0218  0.3316  0.3745
  315SOL    HW2  976   3.680   3.894   0.691 -0.0039  0.9389  0.8096
  316SOL     OW  977   1.786   1.281   3.246 -0.4629 -0.1770  0.3677
  316SOL    HW1  978   1.780   1.188   3.223 -1.3502  0.4945 -2.5153
  316SOL    HW2  979   1.873   1.290   3.286 -0.2676 -2.1726  0.5013
  317SOL     OW  980   2.586   1.021   1.915  0.1490  0.7611 -0.0868
  317SOL    HW1  981   2.662   1.000   1.861 -0.0256 -0.3801  0.0866
  317SOL    HW2  982   2.612   0.997   2.004 -0.1718  1.0344  0.0867
  318SOL     OW  983   2.869   0.004   0.969 -0.1160  0.1383 -0.3976
  318SOL    HW1  984   2.867  -0.056   0.895  1.9007 -1.1851  0.5428
  318SOL    HW2  985   2.837  -0.048   1.043  1.4559  0.2123  0.3824
  319SOL     OW  986   2.984   2.677   0.770  0.2055  0.0022  0.0756
  319SOL    HW1  987   3.012   2.633   0.851  0.2292  1.2589  0.7802
  319SOL    HW2  988   3.064   2.686   0.718  0.7976  1.7362  1.1875
  320SOL     OW  989   3.258   1.484   2.868 -0.0695 -0.2460  0.3074
  320SOL    HW1  990   3.249   1.460   2.960  1.2081  0.8158  0.7556
  320SOL    HW2  991   3.303   1.410   2.829 -1.7299 -1.2499  0.2304
  321SOL     OW  992   3.162   3.470   2.526  0.3050 -0.4535 -0.3865
  321SOL    HW1  993   3.176   3.523   2.605 -1.1970 -0.1977 -0.2645
  321SOL    HW2  994   3.154   3.534   2.455  0.7003 -0.6382 -0.6045
  322SOL     OW  995   2.350   0.182   1.976 -0.0744  0.6168  0.3956
  322SOL    HW1  996   2.426   0.140   2.015 -1.0406 -0.7438  0.9012
  322SOL    HW2  997   2.341   0.140   1.890 -0.3391  0.6569  0.4021
  323SOL     OW  998   0.721   2.702   0.805  0.7101  0.1071  0.4947
  323SOL    HW1  999   0.715   2.725   0.898 -2.5991  1.1508  0.1457
  323SOL    HW2 1000   0.707   2.785   0.759 -3.8650 -1.0947 -0.7955
  324SOL     OW 1001   1.360   2.244   3.370 -0.3596  0.0616  0.1951
  324SOL    HW1 1002   1.335   2.213   3.457  0.3009 -1.4705 -0.1328
  324SOL    HW2 1003   1.339   2.172   3.312  1.0858  0.2687 -0.6392
  325SOL     OW 1004   1.053   1.557   0.912  0.0191 -0.4537 -0.3793
  325SOL    HW1 1005   1.125   1.619   0.905  0.5612 -0.8031  1.6298
  325SOL    HW2 1006   1.069   1.494   0.842  0.2190  0.8655 -1.5752
  326SOL     OW 1007   0.313   0.279   0.188  0.1899 -0.3772 -0.2922
  326SOL    HW1 1008   0.372   0.233   0.247  0.3040  1.4311  1.0827
  326SOL    HW2 1009   0.227   0.240   0.204  0.3976 -0.5792  0.3327
  327SOL     OW 1010   0.342   4.349   0.836  0.5173 -0.2306  0.4055
  327SOL    HW1 1011   0.433   4.336   0.863  0.7424  1.4142  0.5414
  327SOL    HW2 1012   0.327   4.443   0.845 -1.3246 -0.5007  0.7682
  328SOL     OW 1013   2.070   2.453   0.504  0.0451  0.3089  0.7342
  328SOL    HW1 1014   1.988   2.453   0.555 -0.1708  2.5741  0.5012
  328SOL    HW2 1015   2.046   2.416   0.420 -0.7086  0.7631  0.7420
  329SOL     OW 1016   0.679   3.287   0.052 -0.1918 -0.2684  0.4788
  329SOL    HW1 1017   0.755   3.238   0.083  1.7047  2.0323 -0.2495
  329SOL    HW2 1018   0.705   3.379   0.059 -2.1888  0.5554 -1.6453
  330SOL     OW 1019   3.064   0.599   2.053  0.6575  0.2066 -0.1786
  330SOL    HW1 1020   3.121   0.636   2.120  0.6164  0.0766 -0.0745
  330SOL    HW2 1021   3.089   0.647   1.973  0.0320  1.0636  0.1195
  331SOL     OW 1022   2.393   2.669   2.694  0.5004 -0.6243 -0.3611
  331SOL    HW1 1023   2.422   2.610   2.624 -1.0357  0.1018 -1.6664
  331SOL    HW2 1024   2.351   2.611   2.758  1.1855 -1.1963 -0.4053
  332SOL     OW 1025   3.275   3.518   1.660 -0.0905 -0.2763  0.6943
  332SOL    HW1 1026   3.321   3.498   1.578  1.1690 -1.5156  1.6708
  332SOL    HW2 1027   3.337   3.572   1.709 -1.7258  2.4570 -0.0502
  333SOL     OW 1028   1.560   1.879   1.310 -0.0375 -0.3674  0.0616
  333SOL    HW1 1029   1.587   1.835   1.391  0.6148  1.6688  1.0116
  333SOL    HW2 1030   1.639   1.921   1.278  0.1561 -2.4965 -2.6517
  334SOL     OW 1031   2.810   0.263   0.883  0.0142 -0.2421 -0.0146
  334SOL    HW1 1032   2.821   0.173   0.914  0.2955  0.4016  1.9146
  334SOL    HW2 1033   2.887   0.309   0.918 -1.1697  1.1701  0.8270
  335SOL     OW 1034   2.326   2.339   3.186  0.3504  0.2217 -0.1543
  335SOL    HW1 1035   2.247   2.380   3.221 -0.8189 -0.0232 -2.3827
  335SOL    HW2 1036   2.310   2.245   3.196  0.9105  0.1812  0.4710
  336SOL     OW 1037   1.000   3.626   2.828  0.4787 -0.8823  0.3638
  336SOL    HW1 1038   1.014   3.615   2.922 -1.5033  0.5608  0.8979
  336SOL    HW2 1039   0.925   3.571   2.808 -0.2456  0.1911  0.0329
  337SOL     OW 1040   3.032   2.986   1.981  0.3280 -0.0241  0.0502
  337SOL    HW1 1041   2.989   3.050   2.038  0.1177 -1.0905  1.1097
  337SOL    HW2 1042   3.089   3.039   1.925 -0.0253  1.1131  0.7359
  338SOL     OW 1043   3.950   1.504   0.618  0.1589 -0.1357 -0.2896
  338SOL    HW1 1044   3.939   1.411   0.597 -0.2584  0.0205 -0.8038
  338SOL    HW2 1045   3.897   1.518   0.696  0.6891 -0.4547  0.1264
  339SOL     OW 1046   2.397   2.012   0.247  0.3015 -0.0998 -0.5721
  339SOL    HW1 1047   2.475   2.062   0.224  0.5416  1.0609  2.4284
  339SOL    HW2 1048   2.363   2.054   0.326 -4.2351  0.3566 -2.4261
  340SOL     OW 1049   1.510   3.332   0.892 -0.2430  0.6321  0.2917
  340SOL    HW1 1050   1.587   3.356   0.841  0.0002 -1.1422 -0.2311
  340SOL    HW2 1051   1.545   3.296   0.973 -0.3875 -1.9936 -0.7352
  341SOL     OW 1052   1.116   0.753   0.571 -0.0893  0.1678  0.2730
  341SOL    HW1 1053   1.048   0.755   0.503  1.4502  2.9717 -1.3516
  341SOL    HW2 1054   1.092   0.824   0.631  0.7606  0.4065  0.3435
  342SOL     OW 1055   4.382   1.915   0.736 -0.0589  0.3176 -0.2739
  342SOL    HW1 1056   4.393   1.953   0.823 -2.3027 -0.0081  0.1879
  342SOL    HW2 1057   4.424   1.829   0.741  0.5565  0.6430  0.2115
  343SOL     OW 1058   3.613   3.692   1.192 -0.5653  0.0832 -0.0555
  343SOL    HW1 1059   3.580   3.727   1.275 -0.7260  2.2011 -0.9633
  343SOL    HW2 1060   3.636   3.601   1.212 -2.1615  0.0403  1.8855
  344SOL     OW 1061   1.213   0.104   2.783 -0.4847  0.1315  0.3137
  344SOL    HW1 1062   1.303   0.123   2.756 -0.3380  1.5205  1.6719
  344SOL    HW2 1063   1.172   0.068   2.704  0.9647  0.4489 -0.6302
  345SOL     OW 1064   3.844   0.995   3.298 -0.0862  0.3947 -0.0726
  345SOL    HW1 1065   3.931   1.018   3.329 -0.0680  0.4724 -0.1784
  345SOL    HW2 1066   3.784   1.042   3.356 -0.0665 -0.0481  0.3027
  346SOL     OW 1067   3.992   0.692   0.668  0.0645  0.0356  0.0800
  346SOL    HW1 1068   4.052   0.624   0.702  0.5499  0.7116  0.6029
  346SOL    HW2 1069   3.932   0.644   0.612 -0.5750 -1.0965  1.6540
  347SOL     OW 1070   0.028   1.737   2.926  0.1197 -0.4351 -0.6059
  347SOL    HW1 1071   0.024   1.729   3.022 -0.2387  1.0469 -0.4752
  347SOL    HW2 1072  -0.061   1.720   2.897 -0.2385  1.1015 -0.4793
  348SOL     OW 1073   3.689   4.511   2.208 -0.3769 -0.2265 -0.3651
  348SOL    HW1 1074   3.747   4.569   2.158 -1.7743  1.6600  0.0650
  348SOL    HW2 1075   3.748   4.452   2.254  1.0108 -1.1241 -3.1024
  349SOL     OW 1076   0.965   0.208   3.128  0.2846  0.1632 -0.3203
  349SOL    HW1 1077   0.878   0.238   3.153  0.4891  1.2369 -0.8362
  349SOL    HW2 1078   1.024   0.275   3.161  0.8993 -0.3879 -0.2677
  350SOL     OW 1079   0.346   2.616   0.548 -0.1848 -0.1306 -0.3415
  350SOL    HW1 1080   0.272   2.626   0.489  1.3740  0.2012 -2.3317
  350SOL    HW2 1081   0.360   2.704   0.583 -1.4189 -0.4218  1.0071
  351SOL     OW 1082   0.485   2.186   3.264  0.4845  0.3298 -0.4722
  351SOL    HW1 1083   0.575   2.219   3.268  0.6111 -0.0500 -0.1352
  351SOL    HW2 1084   0.457   2.204   3.174  0.8931  0.4552 -0.5778
  352SOL     OW 1085   1.486   3.369   2.118 -0.1039  0.3467  0.1011
  352SOL    HW1 1086   1.432   3.442   2.086  0.5654  0.5267 -0.6583
  352SOL    HW2 1087   1.424   3.297   2.129 -1.0915  1.4531  2.4775
  353SOL     OW 1088   4.454   1.624   2.802 -0.2815  0.0664 -0.8825
  353SOL    HW1 1089   4.493   1.549   2.756  0.3812 -0.0069 -0.2352
  353SOL    HW2 1090   4.383   1.586   2.854 -1.4037  0.2320 -2.2396
  354SOL     OW 1091   3.520   1.286   0.429  0.1379  0.2078  0.1881
  354SOL    HW1 1092   3.515   1.192   0.416  0.7818  0.3968 -1.8051
  354SOL    HW2 1093   3.577   1.297   0.506 -0.1279 -1.0061  0.5789
  355SOL     OW 1094   2.601   3.455   3.052 -0.2863  0.0701  0.2440
  355SOL    HW1 1095   2.675   3.394   3.057  1.4692  2.1743  1.9962
  355SOL    HW2 1096   2.540   3.423   3.119 -0.5233 -1.0769 -0.4860
  356SOL     OW 1097   2.021   0.756   0.584 -0.0681 -0.2742  0.2789
  356SOL    HW1 1098   2.037   0.734   0.492 -1.3638  1.5798 -0.4428
  356SOL    HW2 1099   2.093   0.814   0.607 -1.1694  1.5059 -0.4867
  357SOL     OW 1100   3.183   1.244   1.056 -0.4465  0.1202 -0.1704
  357SOL    HW1 1101   3.210   1.278   0.971  0.2771  1.9819  0.7500
  357SOL    HW2 1102   3.129   1.314   1.094  2.1340  0.9347  2.3277
  358SOL     OW 1103   3.554   2.913   0.712  0.3949  0.1492 -0.4825
  358SOL    HW1 1104   3.556   2.838   0.771 -2.1209 -0.5461 -1.1839
  358SOL    HW2 1105   3.627   2.898   0.651  1.4188 -0.4310  0.8343
  359SOL     OW 1106   0.094   1.138   1.710 -0.1034  0.0988  0.2042
  359SOL    HW1 1107   0.014   1.189   1.721 -0.6830 -0.3513 -1.5481
  359SOL    HW2 1108   0.076   1.054   1.752 -0.5826 -0.0177 -0.2240
  360SOL     OW 1109   2.333   2.505   0.388  0.1101  0.4905  0.5450
  360SOL    HW1 1110   2.247   2.516   0.429 -0.1856  2.3961 -0.5092
  360SOL    HW2 1111   2.314   2.459   0.306  0.1540  0.5552  0.4991
  361SOL     OW 1112   0.409   2.931   3.121 -0.4182 -0.1098  0.2830
  361SOL    HW1 1113   0.402   2.885   3.037  0.4026 -1.4358  0.8875
  361SOL    HW2 1114   0.503   2.929   3.141 -0.7061 -0.7652  1.7068
  362SOL     OW 1115   2.208   0.326   2.503 -0.0920 -0.0406 -0.0940
  362SOL    HW1 1116   2.252   0.297   2.582  1.1129  0.1143 -0.6767
  362SOL    HW2 1117   2.126   0.366   2.534 -0.2501 -1.1233  0.9461
  363SOL     OW 1118   1.250   2.179   0.863  0.1542 -0.2165 -0.4340
  363SOL    HW1 1119   1.179   2.241   0.879  0.5824  0.4847 -1.2304
  363SOL    HW2 1120   1.277   2.151   0.951 -1.3021 -0.7407 -0.1197
  364SOL     OW 1121   0.149   3.300   2.423  0.1162 -0.1939 -0.2783
  364SOL    HW1 1122   0.171   3.256   2.341 -2.0273  0.1492 -1.0990
  364SOL    HW2 1123   0.057   3.324   2.414  0.6038  2.6343  0.9523
  365SOL     OW 1124   3.986   1.809   2.717 -0.3444  0.0463  0.6123
  365SOL    HW1 1125   3.949   1.867   2.784  0.7617 -0.6124  1.8413
  365SOL    HW2 1126   4.080   1.828   2.719 -0.0467 -1.3801  0.6439
  366SOL     OW 1127   2.546   4.416   0.505 -0.3515  0.2566 -0.3482
  366SOL    HW1 1128   2.597   4.438   0.583 -0.4183  0.1766 -0.2817
  366SOL    HW2 1129   2.606   4.434   0.432 -0.0873 -0.2143 -0.2527
  367SOL     OW 1130   3.877   3.496   1.461 -0.0025  0.0032  0.0983
  367SOL    HW1 1131   3.889   3.590   1.477 -1.5155  0.0555  1.2032
  367SOL    HW2 1132   3.966   3.460   1.459  0.5976  1.4383 -0.2663
  368SOL     OW 1133   1.250   3.501   2.920  0.0442  1.3924  0.5753
  368SOL    HW1 1134   1.257   3.570   2.854  1.3183  1.1712  0.4654
  368SOL    HW2 1135   1.335   3.499   2.963 -0.2111  0.3682  1.0699
  369SOL     OW 1136   0.994   3.898   2.797  0.0481 -0.7779 -0.2651
  369SOL    HW1 1137   0.906   3.933   2.782  0.7656  1.7115  0.8056
  369SOL    HW2 1138   0.979   3.807   2.822 -2.2734 -0.3098  0.3218
  370SOL     OW 1139   4.415   2.983   0.022  0.0998  0.0958 -0.1896
  370SOL    HW1 1140   4.369   3.065   0.003 -2.1372 -1.2172 -0.8247
  370SOL    HW2 1141   4.405   2.970   0.116  0.0439  0.2991 -0.1671
  371SOL     OW 1142   2.646   1.870   0.409  0.4319  0.2536 -0.2762
  371SOL    HW1 1143   2.708   1.910   0.348  0.3815  2.5672  1.0626
  371SOL    HW2 1144   2.563   1.912   0.389  0.0624 -0.2110  0.2796
  372SOL     OW 1145   1.094   3.092   2.370 -0.0802 -0.1600  0.0264
  372SOL    HW1 1146   1.017   3.116   2.320 -1.6119 -1.6919  1.4996
  372SOL    HW2 1147   1.120   3.172   2.416 -1.7433  0.0593  0.6565
  373SOL     OW 1148   2.685   3.425   0.052 -0.6236 -0.4233 -0.3995
  373SOL    HW1 1149   2.742   3.459  -0.016 -0.4702 -0.0344 -0.0812
  373SOL    HW2 1150   2.727   3.344   0.081 -0.5632 -0.4636 -0.6006
  374SOL     OW 1151   4.480   0.962   0.760  0.2746 -0.3951 -0.1611
  374SOL    HW1 1152   4.497   0.877   0.801  0.2646 -0.1311  0.4003
  374SOL    HW2 1153   4.402   0.948   0.706  0.1121 -0.6793  0.1420
  375SOL     OW 1154   2.409   0.706   0.028  0.2740  0.3342  0.0438
  375SOL    HW1 1155   2.324   0.662   0.036  0.5458 -0.2969 -0.4436
  375SOL    HW2 1156   2.463   0.668   0.098 -0.3837  2.0990  1.6110
  376SOL     OW 1157   1.844   1.352   2.350  0.3322 -0.0301 -0.2932
  376SOL    HW1 1158   1.866   1.267   2.388 -0.7526 -0.6772 -1.0695
  376SOL    HW2 1159   1.764   1.336   2.300 -0.3178  1.6214  0.1644
  377SOL     OW 1160   2.137   0.853   0.057  0.1110 -0.1070  0.6195
  377SOL    HW1 1161   2.161   0.920  -0.008  1.5271 -1.0823  0.1007
  377SOL    HW2 1162   2.199   0.867   0.129  0.8454 -1.2362  0.2318
  378SOL     OW 1163   1.936   0.342   1.880  0.3322  0.0608 -0.0713
  378SOL    HW1 1164   1.999   0.355   1.951 -0.1547  0.7378  0.2420
  378SOL    HW2 1165   1.908   0.251   1.890  0.0003  0.2519  0.8212
  379SOL     OW 1166   2.154   1.511   0.837  0.5850 -0.1043 -0.4253
  379SOL    HW1 1167   2.174   1.418   0.833  0.3273 -0.2795  1.4109
  379SOL    HW2 1168   2.207   1.543   0.910 -0.4710  0.8659 -0.0526
  380SOL     OW 1169   3.581   3.438   1.637  0.2470 -0.3263  0.4563
  380SOL    HW1 1170   3.583   3.396   1.723 -2.9663 -2.6981 -0.4481
  380SOL    HW2 1171   3.655   3.401   1.589  0.5138 -0.9702  1.3511
  381SOL     OW 1172   3.444   0.147   3.174  0.3987  0.3191  0.0706
  381SOL    HW1 1173   3.389   0.069   3.163 -1.3026  1.4429  0.2139
  381SOL    HW2 1174   3.533   0.115   3.166 -0.0271 -2.2579  3.3119
  382SOL     OW 1175   2.813   1.489   1.760 -0.1155  0.2483 -0.1859
  382SOL    HW1 1176   2.767   1.554   1.706  1.6471  1.5751 -0.1781
  382SOL    HW2 1177   2.769   1.407   1.740 -0.7525  1.0063 -2.2083
  383SOL     OW 1178   4.368   2.846   2.504 -0.0832 -0.2181  0.8187
  383SOL    HW1 1179   4.374   2.824   2.597 -1.2877  1.0474  1.2337
  383SOL    HW2 1180   4.458   2.864   2.478  0.1049  1.0003  2.1779
  384SOL     OW 1181   0.508   4.399   1.232 -0.9727 -0.1322  0.4999
  384SOL    HW1 1182   0.462   4.419   1.313  0.3158  1.2494  0.9504
  384SOL    HW2 1183   0.465   4.453   1.166 -1.5259 -0.6747  0.4079
  385SOL     OW 1184   4.625   3.062   2.192  0.3949  0.2396  0.2011
  385SOL    HW1 1185   4.717   3.085   2.207  0.2866  1.3920 -0.7207
  385SOL    HW2 1186   4.602   3.007   2.266  1.5043  0.8894  1.0637
  386SOL     OW 1187   0.644   3.696   0.150  0.3221 -0.4420 -0.5780
  386SOL    HW1 1188   0.564   3.696   0.098  0.6159  3.1626 -1.3255
  386SOL    HW2 1189   0.714   3.681   0.086  0.4422 -0.3974 -0.4582
  387SOL     OW 1190   2.623   0.236   1.384 -0.0747 -0.0061 -0.1333
  387SOL    HW1 1191   2.715   0.249   1.364 -0.1058  0.6942  0.1621
  387SOL    HW2 1192   2.577   0.300   1.330 -0.2690  0.7424  0.8857
  388SOL     OW 1193   0.746   4.292   0.142 -0.3266  0.2113  0.3154
  388SOL    HW1 1194   0.790   4.273   0.225 -1.0757  0.8065  0.8666
  388SOL    HW2 1195   0.653   4.297   0.165 -0.4496  1.3841 -0.3702
  389SOL     OW 1196   2.915   1.896   0.920  0.0893  0.1336 -0.4102
  389SOL    HW1 1197   2.925   1.938   1.006 -1.1872  1.5289 -0.8918
  389SOL    HW2 1198   2.830   1.852   0.925  0.4401 -0.5877 -0.6539
  390SOL     OW 1199   3.231   3.657   0.209  0.2321  0.4070 -0.1496
  390SOL    HW1 1200   3.290   3.607   0.265 -0.2337  0.1153  0.0850
  390SOL    HW2 1201   3.158   3.597   0.190 -0.6663  1.1849  0.6863
  391SOL     OW 1202   0.252   3.264   1.433  0.1501  0.1965 -0.0684
  391SOL    HW1 1203   0.196   3.331   1.392 -0.4423 -0.8528 -1.0202
  391SOL    HW2 1204   0.311   3.314   1.490 -1.0685  1.4280  0.1766
  392SOL     OW 1205   3.824   1.548   3.058  0.5187  0.2394  0.1278
  392SOL    HW1 1206   3.894   1.611   3.042  2.4978 -1.5478  1.1229
  392SOL    HW2 1207   3.844   1.512   3.145 -1.8965 -0.0679  0.6108
  393SOL     OW 1208   3.776   4.458   2.756 -0.1529 -0.5273  0.3109
  393SOL    HW1 1209   3.802   4.452   2.848  0.3659  1.8222  0.3710
  393SOL    HW2 1210   3.680   4.458   2.758 -0.1889 -2.3097  0.6472
  394SOL     OW 1211   2.652   3.891   2.286 -0.4831  0.5701 -0.1577
  394SOL    HW1 1212   2.575   3.870   2.339  0.2869 -2.9721 -0.1955
  394SOL    HW2 1213   2.623   3.876   2.196  0.0940 -0.3882 -0.1955
  395SOL     OW 1214   2.274   1.062   3.355  0.0411 -0.1441  0.1151
  395SOL    HW1 1215   2.320   1.122   3.414  1.5171  2.3134 -3.2590
  395SOL    HW2 1216   2.323   1.067   3.273 -3.1125 -1.6956 -2.0408
  396SOL     OW 1217   3.333   4.102   2.850  0.1182  0.4832 -1.1667
  396SOL    HW1 1218   3.334   4.162   2.925  0.4241  1.1757 -1.7161
  396SOL    HW2 1219   3.327   4.015   2.890 -2.9338  0.9316 -0.3952
  397SOL     OW 1220   2.637   4.094   1.013 -0.1204 -0.6323  0.4028
  397SOL    HW1 1221   2.686   4.013   1.022  1.8925  0.2840 -1.3208
  397SOL    HW2 1222   2.628   4.107   0.918 -2.3241  0.0963  0.6350
  398SOL     OW 1223   3.703   0.767   0.239  0.1382 -0.2821  0.0232
  398SOL    HW1 1224   3.609   0.770   0.224  0.5427  0.1039 -2.8843
  398SOL    HW2 1225   3.739   0.722   0.163  2.3725  0.1051  0.7587
  399SOL     OW 1226   1.266   2.215   2.969 -0.3618  0.1337 -0.4522
  399SOL    HW1 1227   1.256   2.171   3.054 -0.3716 -1.3242 -1.1785
  399SOL    HW2 1228   1.252   2.146   2.904 -1.8479  1.5047 -1.6822
  400SOL     OW 1229   1.247   0.358   0.547 -0.0476 -0.0916 -0.0996
  400SOL    HW1 1230   1.321   0.298   0.558  1.0348  1.3938  1.2732
  400SOL    HW2 1231   1.261   0.398   0.461  0.1374 -0.5981 -0.3110
  401SOL     OW 1232   4.070   1.420   1.364 -0.5471  0.6182 -0.2132
  401SOL    HW1 1233   4.072   1.471   1.445 -0.8854  0.2558  0.0251
  401SOL    HW2 1234   4.155   1.374   1.364 -0.2954  1.0792 -0.3656
  402SOL     OW 1235   4.210   4.551   3.090 -0.2942 -0.5363  0.1448
  402SOL    HW1 1236   4.163   4.500   3.157  0.0536 -0.0231  0.7967
  402SOL    HW2 1237   4.249   4.624   3.139 -1.2966  0.7100 -0.8627
  403SOL     OW 1238   0.878   4.561   0.140 -0.0834  0.6399  0.0497
  403SOL    HW1 1239   0.785   4.570   0.160 -0.7036  1.0210 -2.6369
  403SOL    HW2 1240   0.890   4.468   0.123 -0.6475  0.9172 -2.1938
  404SOL     OW 1241   1.088   0.973   0.715  0.0680 -0.0432  0.3042
  404SOL    HW1 1242   1.161   1.032   0.733 -0.2129  0.5188 -0.3893
  404SOL    HW2 1243   1.011   1.018   0.751 -0.3581  0.6590 -1.3901
  405SOL     OW 1244   4.295   0.663   0.743 -0.5297  0.3851 -0.5886
  405SOL    HW1 1245   4.252   0.597   0.798 -0.5810 -0.0382 -1.1281
  405SOL    HW2 1246   4.375   0.684   0.790  0.1108 -0.9893 -1.0057
  406SOL     OW 1247   0.753   2.695   1.830 -0.0288 -0.2551  0.0121
  406SOL    HW1 1248   0.777   2.617   1.780  0.6840  1.1369 -1.9561
  406SOL    HW2 1249   0.832   2.719   1.878 -0.1725 -0.6098  0.4240
  407SOL     OW 1250   3.763   2.872   2.906 -0.2017 -0.4203  0.3104
  407SOL    HW1 1251   3.850   2.878   2.944  0.2039 -1.5448 -0.3973
  407SOL    HW2 1252   3.777   2.835   2.819 -1.4682 -1.7114  0.6087
  408SOL     OW 1253   0.782   3.365   2.443 -0.3691 -0.0472 -0.0551
  408SOL    HW1 1254   0.812   3.456   2.437 -1.2959  0.1646 -3.8601
  408SOL    HW2 1255   0.837   3.318   2.380  0.1852 -2.2224  1.9350
  409SOL     OW 1256   0.936   4.193   1.106  0.1528 -0.0986 -0.0871
  409SOL    HW1 1257   1.002   4.260   1.123 -0.0461  0.2826 -0.7603
  409SOL    HW2 1258   0.866   4.211   1.169 -0.6921  1.4543 -1.3865
  410SOL     OW 1259   3.267   1.317   2.270 -0.6318 -0.1875 -0.2110
  410SOL    HW1 1260   3.352   1.297   2.232 -0.8485 -1.2875 -0.1442
  410SOL    HW2 1261   3.255   1.253   2.340 -0.8117  0.9939  0.8696
  411SOL     OW 1262   2.793   0.949   1.252  0.2758 -0.5168 -0.4699
  411SOL    HW1 1263   2.705   0.985   1.236  0.3860 -0.1758 -0.3283
  411SOL    HW2 1264   2.788   0.912   1.340  0.5513  0.3984 -0.0537
  412SOL     OW 1265   4.276   0.023   2.653  0.3141 -0.2216 -0.2333
  412SOL    HW1 1266   4.241   0.075   2.726  0.5990 -2.1272  1.3257
  412SOL    HW2 1267   4.360   0.064   2.633  1.1626 -0.8084  1.8752
  413SOL     OW 1268   1.567   2.439   3.310 -0.1821 -0.4233  0.3729
  413SOL    HW1 1269   1.476   2.419   3.333 -1.3304  2.1860 -1.3806
  413SOL    HW2 1270   1.588   2.517   3.361  0.9433 -0.7206  0.4013
  414SOL     OW 1271   1.648   3.812   1.709  0.1777  0.2598 -0.3149
  414SOL    HW1 1272   1.732   3.766   1.711 -0.0737 -0.1971  0.1370
  414SOL    HW2 1273   1.672   3.904   1.703  0.7955  0.3052  1.8416
  415SOL     OW 1274   0.588   3.689   2.076  0.0040 -0.4048  0.7462
  415SOL    HW1 1275   0.657   3.716   2.136  0.6517 -1.3549  0.4630
  415SOL    HW2 1276   0.507   3.720   2.116  0.4174 -1.0509  2.1410
  416SOL     OW 1277   3.504   1.607   3.214  0.0661  0.1416  0.1098
  416SOL    HW1 1278   3.462   1.552   3.280 -0.1635  1.4595  1.1029
  416SOL    HW2 1279   3.597   1.590   3.225 -0.0859 -1.8036 -1.2114
  417SOL     OW 1280   1.872   3.599   1.858 -0.4759 -0.3521  0.0627
  417SOL    HW1 1281   1.805   3.621   1.923 -0.4281 -0.5300  0.1730
  417SOL    HW2 1282   1.925   3.531   1.900  0.2621  0.3565  0.2854
  418SOL     OW 1283   2.882   1.658   2.133 -0.8318 -0.0593  0.1594
  418SOL    HW1 1284   2.918   1.705   2.057  0.0001 -1.2868 -0.2475
  418SOL    HW2 1285   2.942   1.678   2.204 -0.9270  0.1229  0.1892
  419SOL     OW 1286   2.984   3.468   0.255  0.6966  0.1075 -0.3460
  419SOL    HW1 1287   3.036   3.427   0.325  0.0432 -1.0555 -0.5092
  419SOL    HW2 1288   2.930   3.533   0.301  0.3628 -0.5603  0.2373
  420SOL     OW 1289   2.833   1.924   0.678 -0.0219  0.0824  0.3462
  420SOL    HW1 1290   2.891   1.925   0.754  2.1396 -3.4231 -1.0120
  420SOL    HW2 1291   2.783   1.843   0.687  0.1155 -0.2989 -1.7646
  421SOL     OW 1292   4.184   1.321   3.399 -0.5674 -0.5342  0.4833
  421SOL    HW1 1293   4.142   1.384   3.458 -2.0619  0.7533 -1.8282
  421SOL    HW2 1294   4.276   1.347   3.399 -0.7842  0.3136  1.1890
  422SOL     OW 1295   3.877   2.512   0.200 -0.4093  0.4987 -0.5893
  422SOL    HW1 1296   3.972   2.508   0.212 -0.4611  1.8243  0.4930
  422SOL    HW2 1297   3.866   2.574   0.127 -0.4422  0.2940 -0.7583
  423SOL     OW 1298   0.002   0.816   0.516 -0.5443  0.4485 -0.0968
  423SOL    HW1 1299  -0.024   0.729   0.486  0.4020  0.4376 -0.9154
  423SOL    HW2 1300  -0.080   0.856   0.547 -0.9231 -0.8762  0.6882
  424SOL     OW 1301   2.936   1.100   2.225 -0.4074  0.2939  0.1096
  424SOL    HW1 1302   2.958   1.192   2.237  1.2202  0.0548 -0.8007
  424SOL    HW2 1303   2.946   1.061   2.312 -1.3791  0.9992  0.5596
  425SOL     OW 1304   0.575   3.686   3.138  0.1992  0.3920  0.2671
  425SOL    HW1 1305   0.504   3.708   3.078  0.5691 -2.3462 -1.3726
  425SOL    HW2 1306   0.532   3.668   3.222 -1.2529 -2.0529 -0.9082
  426SOL     OW 1307   1.795   0.799   0.733 -0.3755 -0.3606 -0.1419
  426SOL    HW1 1308   1.874   0.773   0.687  1.1554  0.4115  1.9205
  426SOL    HW2 1309   1.802   0.894   0.743 -2.0355 -0.1312 -0.6971
  427SOL     OW 1310   1.230   3.200   3.273 -0.0540  0.0015  0.5180
  427SOL    HW1 1311   1.193   3.113   3.285  1.7598 -0.6849  1.6666
  427SOL    HW2 1312   1.165   3.247   3.222 -0.6896 -2.3012 -0.9585
  428SOL     OW 1313   1.566   1.917   2.812  0.4837 -0.5321 -0.8684
  428SOL    HW1 1314   1.577   2.006   2.780  1.1127 -0.4305 -0.3672
  428SOL    HW2 1315   1.530   1.869   2.736 -2.2368  0.6526 -0.4406
  429SOL     OW 1316   1.659   1.077   2.522 -0.1660  0.6216  0.1518
  429SOL    HW1 1317   1.604   1.140   2.569 -1.0609 -0.1274  0.1315
  429SOL    HW2 1318   1.607   0.997   2.519  0.7528  0.0195 -0.2570
  430SOL     OW 1319   2.926   1.603   0.820  0.4309 -0.1896  0.2087
  430SOL    HW1 1320   2.959   1.686   0.853  0.6433 -0.4749  0.7162
  430SOL    HW2 1321   2.866   1.627   0.749 -1.4802  0.5363  1.9737
  431SOL     OW 1322   3.125   1.006   3.378  0.1154 -0.5955 -0.6639
  431SOL    HW1 1323   3.131   1.045   3.465 -2.2523 -0.4916 -0.4840
  431SOL    HW2 1324   3.188   0.935   3.380  1.7628  0.8071  0.3169
  432SOL     OW 1325   4.444   3.627   1.246 -0.2629 -0.1173 -0.1339
  432SOL    HW1 1326   4.524   3.600   1.201  0.5256  1.1276  0.4996
  432SOL    HW2 1327   4.456   3.719   1.265 -2.0485  0.2140 -0.4072
  433SOL     OW 1328   2.878   2.341   2.423  0.6723  0.0975 -0.9509
  433SOL    HW1 1329   2.954   2.398   2.439  2.8527 -3.1441  1.8135
  433SOL    HW2 1330   2.914   2.268   2.372 -0.2681 -1.9186  1.0912
  434SOL     OW 1331   0.076   0.130   2.033 -0.3466  0.2363  0.6677
  434SOL    HW1 1332   0.146   0.190   2.059  0.2754  0.0780 -0.5632
  434SOL    HW2 1333   0.033   0.106   2.115  1.1111  0.2547  1.4759
  435SOL     OW 1334   4.449   0.561   1.141 -0.2289 -0.2232 -0.6886
  435SOL    HW1 1335   4.359   0.543   1.113  0.3558 -0.4723 -2.4983
  435SOL    HW2 1336   4.446   0.651   1.173 -1.2251 -0.4091 -0.1940
  436SOL     OW 1337   3.224   2.009   0.583 -0.7666  0.2039  0.3857
  436SOL    HW1 1338   3.154   1.993   0.520 -0.5100 -0.3338  0.2296
  436SOL    HW2 1339   3.294   2.049   0.532 -0.1772 -1.1238  0.1030
  437SOL     OW 1340   2.236   0.653   2.595  0.2901 -0.4895 -0.1327
  437SOL    HW1 1341   2.287   0.691   2.666 -0.0987 -0.5735  0.1934
  437SOL    HW2 1342   2.164   0.608   2.638  0.0079 -0.4801 -0.5824
  438SOL     OW 1343   1.266   1.954   2.550  0.4062  0.2924  0.0880
  438SOL    HW1 1344   1.216   1.956   2.469 -0.0974 -0.9504  0.3598
  438SOL    HW2 1345   1.326   2.029   2.542  1.8036 -0.9363 -2.3535
  439SOL     OW 1346   2.129   1.339   2.165  0.0142 -0.6938 -0.3372
  439SOL    HW1 1347   2.088   1.417   2.129  2.1076  0.0834 -1.1748
  439SOL    HW2 1348   2.184   1.371   2.236  0.1526 -1.5250 -0.0543
  440SOL     OW 1349   1.851   1.899   1.125  0.3859 -0.6995  0.2501
  440SOL    HW1 1350   1.933   1.861   1.157  1.9114  0.2838 -2.2004
  440SOL    HW2 1351   1.838   1.978   1.178  1.5337 -0.3653  0.0479
  441SOL     OW 1352   2.233   4.374   1.939 -0.3212  0.3427  0.0543
  441SOL    HW1 1353   2.279   4.415   1.866 -0.4917 -0.1545 -0.3437
  441SOL    HW2 1354   2.143   4.362   1.907 -0.0647 -1.1769 -0.2140
  442SOL     OW 1355   1.217   3.537   1.739  0.1498  0.2890 -0.0153
  442SOL    HW1 1356   1.153   3.605   1.715  0.0259 -0.3617 -1.6688
  442SOL    HW2 1357   1.164   3.468   1.779  0.1583  0.7780  0.8574
  443SOL     OW 1358   1.084   0.084   2.527  0.0774  0.0154  0.1017
  443SOL    HW1 1359   1.040   0.159   2.487 -0.0154  0.1130  0.3793
  443SOL    HW2 1360   1.134   0.044   2.456 -2.4746 -1.6633 -0.9002
  444SOL     OW 1361   4.133   4.039   0.640  0.5354 -0.1797 -0.3182
  444SOL    HW1 1362   4.039   4.057   0.646  0.5044 -0.5737  0.5973
  444SOL    HW2 1363   4.173   4.103   0.699  0.8424  0.0057 -0.7323
  445SOL     OW 1364   1.911   2.096   2.478  0.4303 -0.4626  0.0701
  445SOL    HW1 1365   1.935   2.164   2.416 -0.9216  0.0611  0.1120
  445SOL    HW2 1366   1.994   2.073   2.521  0.7329  2.1465  1.0548
  446SOL     OW 1367   4.635   2.891   2.441 -0.0048 -0.4202 -0.7778
  446SOL    HW1 1368   4.717   2.939   2.451 -0.7742  1.4751 -2.8301
  446SOL    HW2 1369   4.657   2.801   2.465  1.9085  0.5712  1.6097
  447SOL     OW 1370   4.010   1.802   1.170  0.5108  0.6261  1.0698
  447SOL    HW1 1371   4.069   1.746   1.119  0.5337  0.2671  1.4869
  447SOL    HW2 1372   4.010   1.886   1.123 -0.4528 -0.0740 -0.2395
  448SOL     OW 1373   4.385   4.332   2.104 -0.8946  0.0952 -0.0498
  448SOL    HW1 1374   4.355   4.422   2.094 -2.0829 -0.0101  2.0721
  448SOL    HW2 1375   4.324   4.292   2.166  1.1800 -1.3640  1.2215
  449SOL     OW 1376   4.536   0.714   0.831 -0.0172  0.3319  0.1649
  449SOL    HW1 1377   4.568   0.682   0.915 -1.2113 -0.6140  0.2829
  449SOL    HW2 1378   4.601   0.683   0.768  0.4800  0.3782  0.6468
  450SOL     OW 1379   4.366   2.329   1.028 -0.1097 -0.2055  0.8914
  450SOL    HW1 1380   4.321   2.389   1.088  0.0248  2.0895 -1.1350
  450SOL    HW2 1381   4.454   2.367   1.018 -0.2852 -0.2376 -1.0894
  451SOL     OW 1382   2.103   0.090   0.817 -0.6329 -0.1561 -0.3546
  451SOL    HW1 1383   2.072   0.180   0.813 -0.2555  0.1282  1.9579
  451SOL    HW2 1384   2.103   0.061   0.726 -1.9367  1.7579 -1.0278
  452SOL     OW 1385   0.033   0.912   3.275  0.7452 -0.5127 -0.2926
  452SOL    HW1 1386   0.126   0.905   3.253  1.0005 -0.2030  0.6617
  452SOL    HW2 1387  -0.012   0.896   3.192  1.5728 -2.7323 -0.3831
  453SOL     OW 1388   0.223   1.307   3.086 -0.0621 -0.7199 -0.1374
  453SOL    HW1 1389   0.273   1.358   3.149 -1.4996  0.8269 -0.1744
  453SOL    HW2 1390   0.149   1.273   3.135 -1.0967  0.3438 -0.8939
  454SOL     OW 1391   0.163   3.762   2.485 -0.0189 -0.3456  0.0281
  454SOL    HW1 1392   0.111   3.783   2.563 -0.3919  0.5664 -0.4489
  454SOL    HW2 1393   0.199   3.847   2.458  0.5498 -0.7450 -0.4787
  455SOL     OW 1394   1.280   1.616   1.856 -0.3448  0.3262 -0.1135
  455SOL    HW1 1395   1.286   1.628   1.761  1.6279 -1.4611 -0.2969
  455SOL    HW2 1396   1.270   1.521   1.867  0.9246  0.3463  1.4928
  456SOL     OW 1397   1.564   3.306   2.789  0.3786  0.1105 -0.2023
  456SOL    HW1 1398   1.656   3.310   2.817  0.2218  0.1363  0.3076
  456SOL    HW2 1399   1.555   3.378   2.727  1.0069 -0.6012 -1.1657
  457SOL     OW 1400   2.696   3.902   0.433  0.0409  0.0194  0.4021
  457SOL    HW1 1401   2.636   3.862   0.496  1.0033 -0.0486  1.3081
  457SOL    HW2 1402   2.646   3.973   0.393 -0.4355  0.4098  1.6412
  458SOL     OW 1403   2.957   4.171   1.555 -0.3531 -0.2082  0.8851
  458SOL    HW1 1404   2.949   4.086   1.598  1.3612 -0.4309  0.8315
  458SOL    HW2 1405   3.029   4.214   1.600 -0.9089  1.0425  0.6150
  459SOL     OW 1406   0.685   0.346   1.361  0.3695  0.2432 -0.3785
  459SOL    HW1 1407   0.654   0.282   1.425  1.7373  0.2774  0.3612
  459SOL    HW2 1408   0.696   0.295   1.280  1.3848 -0.4749  0.1855
  460SOL     OW 1409   2.227   1.090   1.413 -0.0309  0.5789 -0.0904
  460SOL    HW1 1410   2.284   1.016   1.436  1.4293  1.7733  0.2619
  460SOL    HW2 1411   2.160   1.090   1.481  0.2487 -0.1221  0.1977
  461SOL     OW 1412   2.584   0.578   1.982  0.0435  0.3113 -0.0200
  461SOL    HW1 1413   2.670   0.612   2.008  0.8034 -1.9706  0.6438
  461SOL    HW2 1414   2.523   0.622   2.041  0.9952  0.4305  0.9113
  462SOL     OW 1415   4.287   2.154   2.754  0.1584  0.1015 -0.5307
  462SOL    HW1 1416   4.226   2.183   2.822  1.0643  0.0783  0.3176
  462SOL    HW2 1417   4.369   2.138   2.801  0.8838  0.3538 -1.6735
  463SOL     OW 1418   1.135   1.762   2.189  0.1489 -0.5760 -0.7552
  463SOL    HW1 1419   1.201   1.822   2.222  0.4524 -2.2201  1.8371
  463SOL    HW2 1420   1.128   1.784   2.096  2.7489  1.0783 -0.6584
  464SOL     OW 1421   1.890   2.000   3.331 -0.0302  0.0315 -0.0813
  464SOL    HW1 1422   1.858   2.083   3.365 -0.1242 -0.4327  0.9956
  464SOL    HW2 1423   1.832   1.981   3.257  0.8121  1.5420 -1.1784
  465SOL     OW 1424   0.396   4.161   1.762 -0.0967  0.1009  0.8775
  465SOL    HW1 1425   0.363   4.135   1.848  0.9364 -0.4431  1.1150
  465SOL    HW2 1426   0.437   4.246   1.777 -1.3795  0.8037  0.5709
  466SOL     OW 1427   2.162   2.965   2.304 -0.0748  0.3123  0.6636
  466SOL    HW1 1428   2.187   2.873   2.302  2.0113  0.8300 -0.3578
  466SOL    HW2 1429   2.107   2.974   2.381  0.3983 -1.6121  1.2679
  467SOL     OW 1430   2.579   3.449   0.582 -0.2303  0.2478  0.2362
  467SOL    HW1 1431   2.589   3.463   0.488 -2.0733  0.5626  0.0407
  467SOL    HW2 1432   2.484   3.441   0.594 -0.1028  1.3091  2.2148
  468SOL     OW 1433   4.406   4.457   1.832  0.0032 -0.5061  0.1690
  468SOL    HW1 1434   4.389   4.400   1.907 -0.3748 -1.2327 -0.4603
  468SOL    HW2 1435   4.341   4.526   1.839  1.8500  1.1595  2.1964
  469SOL     OW 1436   2.520   4.260   1.389 -0.5022 -0.2861  0.2305
  469SOL    HW1 1437   2.491   4.342   1.350 -0.6115 -0.1789  0.5356
  469SOL    HW2 1438   2.462   4.194   1.351 -2.0465  0.0876  1.8045
  470SOL     OW 1439   3.541   0.216   0.018 -0.2990 -0.2838  0.1844
  470SOL    HW1 1440   3.541   0.310   0.039 -0.1314 -0.1164 -0.5211
  470SOL    HW2 1441   3.508   0.213  -0.072  0.4644 -0.8378 -0.0747
  471SOL     OW 1442   2.828   0.553   1.257 -0.3987 -0.3964 -0.1007
  471SOL    HW1 1443   2.857   0.463   1.272  1.8875  0.3092  0.0766
  471SOL    HW2 1444   2.798   0.553   1.166 -1.1224 -1.4802  0.1126
  472SOL     OW 1445   2.892   3.431   2.878 -0.6464  0.0253 -0.0440
  472SOL    HW1 1446   2.955   3.370   2.916 -0.7141 -0.4155 -0.6246
  472SOL    HW2 1447   2.816   3.377   2.856 -0.1632  0.0327 -1.8676
  473SOL     OW 1448   1.349   3.423   1.448  0.5368  0.3881 -0.8387
  473SOL    HW1 1449   1.412   3.473   1.499  1.9693 -0.0484 -2.1040
  473SOL    HW2 1450   1.267   3.472   1.455  0.9816  0.9270  0.9014
  474SOL     OW 1451   0.778   0.388   0.933 -0.1478  0.0932  0.0249
  474SOL    HW1 1452   0.732   0.462   0.892 -1.5529  0.2060  1.6986
  474SOL    HW2 1453   0.714   0.350   0.993  0.0602 -3.3540 -1.7011
  475SOL     OW 1454   0.095   0.650   1.253 -0.6265 -0.3284 -0.1429
  475SOL    HW1 1455   0.101   0.585   1.323 -3.4033 -0.6715 -0.0797
  475SOL    HW2 1456   0.080   0.733   1.299  0.8612  0.0265 -0.2745
  476SOL     OW 1457   3.984   3.070   0.301  0.1125 -0.1047  0.3025
  476SOL    HW1 1458   3.935   3.152   0.309  1.5317  0.5911  3.2317
  476SOL    HW2 1459   3.955   3.017   0.376  0.7995 -1.4031 -0.3073
  477SOL     OW 1460   3.570   0.337   1.933  0.0629 -0.3019  0.0368
  477SOL    HW1 1461   3.482   0.366   1.960  0.5500  1.1374  0.1288
  477SOL    HW2 1462   3.625   0.355   2.009  0.9701  1.4722 -0.9840
  478SOL     OW 1463   0.333   2.157   1.378  0.3407  0.1031  0.1637
  478SOL    HW1 1464   0.256   2.141   1.434  0.2643 -0.3256 -0.0571
  478SOL    HW2 1465   0.365   2.069   1.356  2.1300  0.2423  1.9192
  479SOL     OW 1466   2.875   1.133   0.399  0.1381 -0.2245  0.4503
  479SOL    HW1 1467   2.917   1.208   0.441 -0.6541  0.6136 -0.1853
  479SOL    HW2 1468   2.911   1.057   0.443  0.8698  0.5388  1.2117
  480SOL     OW 1469   0.781   4.144   2.266 -0.4659 -0.2233  0.2911
  480SOL    HW1 1470   0.838   4.073   2.298  1.8285  1.7300  0.8079
  480SOL    HW2 1471   0.751   4.188   2.345 -1.3534 -0.2132 -0.0470
  481SOL     OW 1472   3.346   2.440   0.947  0.1398  0.0017  0.2896
  481SOL    HW1 1473   3.440   2.448   0.932  0.0359 -0.3191 -0.5622
  481SOL    HW2 1474   3.312   2.394   0.870 -0.8199  0.7300  0.2547
  482SOL     OW 1475   2.917   2.664   0.050 -0.0498 -0.1220 -0.1818
  482SOL    HW1 1476   2.876   2.685   0.134  1.6841 -3.1257  1.6004
  482SOL    HW2 1477   2.843   2.655  -0.011 -1.4157  1.2920  1.1623
  483SOL     OW 1478   0.123   4.200   2.403 -0.0862  0.0063 -0.3255
  483SOL    HW1 1479   0.052   4.161   2.351 -1.0875 -0.3669  1.2498
  483SOL    HW2 1480   0.202   4.156   2.371 -0.5799  0.2391 -1.9379
  484SOL     OW 1481   2.358   2.055   3.268  0.0095  0.0169  0.2232
  484SOL    HW1 1482   2.328   1.985   3.209  1.5406 -0.6953  0.2533
  484SOL    HW2 1483   2.450   2.036   3.283  0.4137  1.9399  0.4047
  485SOL     OW 1484   0.152   1.418   1.703  0.0337  0.1319  0.1462
  485SOL    HW1 1485   0.133   1.324   1.705 -2.0842  0.4935 -0.5668
  485SOL    HW2 1486   0.120   1.447   1.618 -0.1381  1.6523  0.7053
  486SOL     OW 1487   1.452   4.257   1.285 -0.2021 -0.4169 -0.3907
  486SOL    HW1 1488   1.504   4.203   1.345 -0.8516 -0.4124  0.1892
  486SOL    HW2 1489   1.385   4.198   1.251 -0.2260 -0.2580 -0.6231
  487SOL     OW 1490   2.854   0.443   0.227 -0.2119  0.0254 -0.4898
  487SOL    HW1 1491   2.912   0.505   0.182  0.5107 -1.3713 -1.5477
  487SOL    HW2 1492   2.913   0.390   0.280 -0.7548 -0.1837 -0.0881
  488SOL     OW 1493   3.661   2.822   0.407 -0.0878  0.2551 -0.8758
  488SOL    HW1 1494   3.605   2.832   0.330  0.7041  1.1748 -1.3515
  488SOL    HW2 1495   3.666   2.727   0.420  0.8149  0.0096 -2.7546
  489SOL     OW 1496   4.062   4.499   0.511 -0.5106  0.6120 -0.2428
  489SOL    HW1 1497   4.136   4.485   0.571  0.3226 -2.7506 -1.8001
  489SOL    HW2 1498   4.083   4.446   0.434 -3.6224  1.1615 -1.6253
  490SOL     OW 1499   4.160   4.309   1.119  0.5171 -0.3341 -0.2368
  490SOL    HW1 1500   4.191   4.394   1.149 -0.4743 -0.6346  1.7911
  490SOL    HW2 1501   4.237   4.252   1.123  0.4315 -0.3660  1.9049
  491SOL     OW 1502   2.431   4.503   3.383  0.3144  0.6093 -0.3886
  491SOL    HW1 1503   2.428   4.507   3.479  1.1433 -0.5289 -0.2958
  491SOL    HW2 1504   2.439   4.594   3.356 -2.1575  1.1766  0.5030
  492SOL     OW 1505   2.125   2.480   2.490 -0.0446  0.2626  0.4946
  492SOL    HW1 1506   2.085   2.409   2.540  0.7033 -0.3631  0.2233
  492SOL    HW2 1507   2.126   2.554   2.550  1.7897 -0.7519  1.8007
  493SOL     OW 1508   4.088   2.393   2.499 -0.1523  0.1095 -0.0856
  493SOL    HW1 1509   4.054   2.328   2.560  2.0619  0.5187  1.7183
  493SOL    HW2 1510   4.116   2.342   2.423  0.4170 -0.9150  0.7877
  494SOL     OW 1511   1.341   1.657   1.582  1.0618 -0.1442  0.5179
  494SOL    HW1 1512   1.317   1.711   1.506 -0.4867  0.9564  1.7139
  494SOL    HW2 1513   1.383   1.580   1.544  0.3948  0.3840 -1.4522
  495SOL     OW 1514   2.131   4.518   1.439  0.1322  0.9043  0.1807
  495SOL    HW1 1515   2.125   4.444   1.499  0.2399  1.4318  0.8602
  495SOL    HW2 1516   2.048   4.517   1.391  0.2884  0.1240 -0.0928
  496SOL     OW 1517   1.493   3.104   3.250  0.3596  0.0487 -0.4674
  496SOL    HW1 1518   1.543   3.165   3.196  1.2588  2.2344  2.5336
  496SOL    HW2 1519   1.401   3.121   3.228  0.7135  0.3349 -1.7773
  497SOL     OW 1520   2.565   2.904   1.774  0.1728  1.1618  0.0517
  497SOL    HW1 1521   2.555   2.809   1.770  0.1593  1.1957 -2.0575
  497SOL    HW2 1522   2.523   2.929   1.856 -1.5420 -0.4855 -0.2366
  498SOL     OW 1523   1.933   3.365   1.062 -0.0935  0.0346 -0.3056
  498SOL    HW1 1524   1.873   3.434   1.032 -1.3425 -0.8736  0.0085
  498SOL    HW2 1525   1.909   3.351   1.154 -0.4357 -1.3787 -0.5915
  499SOL     OW 1526   2.496   4.141   2.622 -0.3905  0.5309 -0.3859
  499SOL    HW1 1527   2.517   4.235   2.623  1.1333  0.2092  0.4012
  499SOL    HW2 1528   2.579   4.098   2.644 -0.4148 -1.1449 -3.0976
  500SOL     OW 1529   1.916   2.206   2.815  0.0572 -0.4736 -0.7585
  500SOL    HW1 1530   1.858   2.279   2.835  0.6102 -0.7489  2.3756
  500SOL    HW2 1531   1.998   2.247   2.788  0.0156  0.0507 -0.1062
  501SOL     OW 1532   0.290   4.440   2.329 -0.0001 -0.4964 -0.6294
  501SOL    HW1 1533   0.250   4.359   2.360 -1.2165  0.2278 -0.2480
  501SOL    HW2 1534   0.283   4.435   2.233 -1.1295 -0.3312 -0.5658
  502SOL     OW 1535   2.555   3.117   0.277  0.0636 -0.6406  0.4127
  502SOL    HW1 1536   2.595   3.074   0.353 -0.1733  0.8311  1.4181
  502SOL    HW2 1537   2.626   3.167   0.238 -0.0824 -0.4656  0.3701
  503SOL     OW 1538   2.651   1.711   0.701  0.0363 -0.3173  0.3611
  503SOL    HW1 1539   2.606   1.628   0.688  0.6660 -0.4557 -1.1682
  503SOL    HW2 1540   2.640   1.731   0.794 -0.5879 -1.8312  0.6288
  504SOL     OW 1541   2.348   0.881   1.757  0.2991 -0.0586 -0.2985
  504SOL    HW1 1542   2.280   0.831   1.801  0.0362  0.6036  0.0628
  504SOL    HW2 1543   2.389   0.933   1.827  1.0384 -0.3007 -0.5437
  505SOL     OW 1544   0.693   1.725   0.120  0.2185  0.0524  0.4480
  505SOL    HW1 1545   0.622   1.779   0.155  0.4191  0.0374  0.8813
  505SOL    HW2 1546   0.765   1.737   0.182  0.7351  0.3876 -0.1999
  506SOL     OW 1547   1.954   4.359   2.837  0.4559  0.5291  0.2962
  506SOL    HW1 1548   1.917   4.272   2.818 -0.6475  1.1658 -0.5949
  506SOL    HW2 1549   1.947   4.366   2.933 -1.8138  0.5909  0.2012
  507SOL     OW 1550   1.202   2.535   1.094 -0.4283  0.4483 -0.3792
  507SOL    HW1 1551   1.182   2.522   1.187 -1.1497  0.6190 -0.5085
  507SOL    HW2 1552   1.133   2.489   1.047  0.4801 -0.4805 -0.8529
  508SOL     OW 1553   2.424   2.196   2.009 -0.1170 -0.3409  0.2363
  508SOL    HW1 1554   2.502   2.201   1.954 -0.7321 -1.8107 -0.8212
  508SOL    HW2 1555   2.356   2.241   1.959  0.3856  2.6651  1.9753
  509SOL     OW 1556   1.447   2.346   1.079  0.1340  0.2709 -0.5850
  509SOL    HW1 1557   1.364   2.391   1.091 -0.5954 -0.7271 -1.6709
  509SOL    HW2 1558   1.423   2.257   1.053  1.5305  0.1630 -1.6452
  510SOL     OW 1559   0.349   1.472   3.271 -0.4611  0.0309  0.1628
  510SOL    HW1 1560   0.432   1.424   3.268 -0.9146 -0.7747  0.3879
  510SOL    HW2 1561   0.356   1.526   3.349  1.4789  3.0082 -1.8329
  511SOL     OW 1562   2.394   0.664   1.231 -0.3948  0.1071 -0.3505
  511SOL    HW1 1563   2.411   0.725   1.160  0.6442  2.2961  1.6239
  511SOL    HW2 1564   2.309   0.689   1.266  0.1710  0.6691  0.6656
  512SOL     OW 1565   4.164   1.060   0.012 -0.1124  0.2580  0.0050
  512SOL    HW1 1566   4.165   1.152  -0.014 -0.9001  0.3072  0.1104
  512SOL    HW2 1567   4.235   1.020  -0.037 -0.6684  0.6343 -1.1357
  513SOL     OW 1568   4.359   3.081   1.458  0.4789 -0.0610 -0.0455
  513SOL    HW1 1569   4.410   3.001   1.473  1.3942  0.7648  1.4269
  513SOL    HW2 1570   4.301   3.087   1.533  0.0401  0.3824 -0.4183
  514SOL     OW 1571   3.212   2.272   3.232 -0.2516 -0.1837  0.4719
  514SOL    HW1 1572   3.223   2.229   3.147 -1.1236 -0.4539  0.4896
  514SOL    HW2 1573   3.156   2.213   3.282  0.1964  0.0125  1.2152
  515SOL     OW 1574   2.757   1.515   1.035  0.4013  0.6831 -0.1996
  515SOL    HW1 1575   2.739   1.424   1.013  0.3448  1.0890 -1.9688
  515SOL    HW2 1576   2.832   1.539   0.981 -0.7936  2.2342 -1.2623
  516SOL     OW 1577   4.549   4.311   0.987  0.0196  0.4585  0.4155
  516SOL    HW1 1578   4.631   4.263   1.001 -0.6486 -0.2425  2.2444
  516SOL    HW2 1579   4.575   4.403   0.980  0.8824  0.3679  2.0672
  517SOL     OW 1580   3.534   2.282   0.527 -0.6894  0.0975  0.4741
  517SOL    HW1 1581   3.617   2.327   0.512  0.8108 -2.5068  0.3935
  517SOL    HW2 1582   3.505   2.315   0.612  0.6980  0.6987  0.7477
  518SOL     OW 1583   1.337   4.505   1.332  0.2114  0.0608 -0.4634
  518SOL    HW1 1584   1.251   4.506   1.290  0.5286  1.2719 -1.1174
  518SOL    HW2 1585   1.375   4.421   1.306 -1.1005 -0.8970  0.5710
  519SOL     OW 1586   3.662   3.928   3.289  0.4480 -0.1416 -0.3377
  519SOL    HW1 1587   3.741   3.879   3.270  0.7060 -0.5995  1.6620
  519SOL    HW2 1588   3.598   3.861   3.314  0.3179  0.3921  0.8312
  520SOL     OW 1589   3.427   0.814   2.510 -0.6046 -0.2143  0.3385
  520SOL    HW1 1590   3.467   0.734   2.476 -2.0385 -0.4692 -0.8638
  520SOL    HW2 1591   3.357   0.783   2.568 -1.0940  0.1512 -0.0488
  521SOL     OW 1592   3.293   0.750   2.097 -0.8379 -0.3730 -0.0553
  521SOL    HW1 1593   3.331   0.826   2.053  0.5827  0.3606  2.2721
  521SOL    HW2 1594   3.259   0.785   2.179  0.7741 -2.3488  1.5585
  522SOL     OW 1595   3.667   0.403   1.148 -0.2429  0.5312 -0.5396
  522SOL    HW1 1596   3.599   0.408   1.216  0.2195  0.2916 -0.0466
  522SOL    HW2 1597   3.741   0.360   1.192  0.0031  0.2189 -1.2500
  523SOL     OW 1598   4.631   3.357   1.141  0.5114  0.1837  0.1310
  523SOL    HW1 1599   4.599   3.271   1.170  1.9537 -1.2417 -2.1564
  523SOL    HW2 1600   4.578   3.377   1.064  0.7136  0.9809  0.1958
  524SOL     OW 1601   4.401   3.233   0.645 -0.0574 -0.2414  0.4308
  524SOL    HW1 1602   4.317   3.194   0.620  0.4186 -1.3380  0.4728
  524SOL    HW2 1603   4.394   3.245   0.740 -0.7827  1.2468  0.2166
  525SOL     OW 1604   2.866   0.681   2.926 -0.1330 -0.4985  0.3446
  525SOL    HW1 1605   2.948   0.640   2.898 -0.6931 -0.7878 -0.9275
  525SOL    HW2 1606   2.807   0.670   2.852 -1.1595  0.1966  1.0341
  526SOL     OW 1607   3.596   0.680   1.959  0.0477 -0.4513 -0.1263
  526SOL    HW1 1608   3.581   0.730   1.879 -1.1291 -0.2171  0.2204
  526SOL    HW2 1609   3.540   0.603   1.949  0.5842 -0.8723  0.0786
  527SOL     OW 1610   1.442   1.388   0.666 -0.5337  0.0151 -0.0052
  527SOL    HW1 1611   1.449   1.466   0.611 -0.5072 -0.3724 -0.5616
  527SOL    HW2 1612   1.504   1.403   0.738 -1.3942  1.0254  0.5381
  528SOL     OW 1613   3.724   4.156   1.668 -0.5672  0.2596  0.0150
  528SOL    HW1 1614   3.720   4.222   1.599  0.7464 -0.6161 -0.9572
  528SOL    HW2 1615   3.734   4.205   1.749  0.0904  1.2516 -0.6543
  529SOL     OW 1616   3.974   4.219   2.069  0.0012  0.2085  0.0811
  529SOL    HW1 1617   4.018   4.219   2.154 -0.8067 -0.1137  0.5133
  529SOL    HW2 1618   3.882   4.237   2.090 -0.3945 -0.9343 -0.6103
  530SOL     OW 1619   3.645   0.088   1.789 -0.0018 -0.0419 -0.2447
  530SOL    HW1 1620   3.673   0.171   1.828  0.8743  0.1769 -1.3031
  530SOL    HW2 1621   3.574   0.111   1.731 -4.0611 -0.8087  3.8169
  531SOL     OW 1622   3.365   0.536   3.097 -0.1724 -0.3024  0.2273
  531SOL    HW1 1623   3.460   0.536   3.081 -0.1240  2.0644  0.1568
  531SOL    HW2 1624   3.327   0.537   3.009 -0.1336  1.9728  0.1732
  532SOL     OW 1625   4.178   3.782   2.466 -0.4079 -0.2612 -0.4451
  532SOL    HW1 1626   4.082   3.791   2.461 -0.5512 -0.7282  1.0225
  532SOL    HW2 1627   4.195   3.690   2.446 -0.3065 -0.3031 -0.1607
  533SOL     OW 1628   2.347   0.836   1.021 -0.5149 -0.4372 -0.6400
  533SOL    HW1 1629   2.396   0.866   0.945 -2.6833 -0.3116 -2.0832
  533SOL    HW2 1630   2.278   0.902   1.032 -1.2913 -1.3788  0.3370
  534SOL     OW 1631   2.667   1.270   1.797 -0.2923  0.2106 -0.2311
  534SOL    HW1 1632   2.636   1.203   1.859  0.0224 -1.5593 -1.9139
  534SOL    HW2 1633   2.729   1.224   1.741  1.5190  2.4528 -0.1769
  535SOL     OW 1634   2.431   2.699   0.132 -0.0254 -0.0411  0.1009
  535SOL    HW1 1635   2.371   2.772   0.140  0.7935  0.8098 -1.1466
  535SOL    HW2 1636   2.418   2.647   0.211  0.5803  2.3687  1.8712
  536SOL     OW 1637   4.228   2.271   2.264 -0.5570 -0.0952 -0.4218
  536SOL    HW1 1638   4.195   2.202   2.207  0.1171 -1.3549  0.6674
  536SOL    HW2 1639   4.269   2.225   2.337  0.4852  1.4482  0.0247
  537SOL     OW 1640   2.303   1.785   3.205 -0.0207  1.0867 -0.0816
  537SOL    HW1 1641   2.292   1.772   3.299  0.1351  1.7813  0.0351
  537SOL    HW2 1642   2.225   1.744   3.166  0.6270 -0.5160  0.2312
  538SOL     OW 1643   2.588   0.635   0.241  0.1334  0.1158 -0.1307
  538SOL    HW1 1644   2.663   0.679   0.199  0.9579 -0.4859  0.6663
  538SOL    HW2 1645   2.613   0.629   0.334  0.5768 -2.9768 -0.3340
  539SOL     OW 1646   3.133   3.092   3.368  0.2197  0.4101 -0.2067
  539SOL    HW1 1647   3.184   3.137   3.436  1.1991  1.3130 -1.4802
  539SOL    HW2 1648   3.198   3.067   3.302 -0.6505 -0.7975 -0.6402
  540SOL     OW 1649   3.166   0.266   0.128  0.3688 -0.0596 -0.8774
  540SOL    HW1 1650   3.189   0.175   0.107 -2.0342 -0.6588 -1.2846
  540SOL    HW2 1651   3.080   0.259   0.169  0.3424  2.0255 -0.4754
  541SOL     OW 1652   4.624   2.248   0.639  0.0734 -0.6465  0.2882
  541SOL    HW1 1653   4.669   2.333   0.645  1.2483 -0.9404 -2.7923
  541SOL    HW2 1654   4.677   2.190   0.694  0.6830  0.0670  0.4804
  542SOL     OW 1655   0.089   1.012   0.161 -0.4460 -0.2377 -0.0644
  542SOL    HW1 1656   0.165   0.997   0.105  0.7480 -0.7799  1.6066
  542SOL    HW2 1657   0.039   0.931   0.157  0.3785 -0.7950  0.7286
  543SOL     OW 1658   0.226   0.128   2.349  0.3406 -0.2576  0.2745
  543SOL    HW1 1659   0.131   0.134   2.336  0.2503  0.2067  1.0949
  543SOL    HW2 1660   0.243   0.035   2.359 -0.0469 -0.3317  0.2721
  544SOL     OW 1661   0.483   3.105   1.586 -0.0025 -1.0577 -0.0507
  544SOL    HW1 1662   0.470   3.199   1.599  0.1673 -0.9721 -0.4839
  544SOL    HW2 1663   0.537   3.099   1.507  0.4039 -1.4988  0.2517
  545SOL     OW 1664   0.968   1.960   2.731 -0.2025 -0.1597  0.5741
  545SOL    HW1 1665   0.993   1.921   2.647  0.8494  2.6009 -0.5183
  545SOL    HW2 1666   1.037   1.934   2.792  0.6232  0.1636 -0.2013
  546SOL     OW 1667   2.734   3.197   2.938  0.2349 -0.4544 -0.3786
  546SOL    HW1 1668   2.756   3.109   2.968 -1.5745 -1.1035 -0.8277
  546SOL    HW2 1669   2.679   3.183   2.861 -1.4069  1.0183  0.4510
  547SOL     OW 1670   1.904   1.047   0.625  0.4851 -0.5015  0.5847
  547SOL    HW1 1671   1.905   1.139   0.651  0.5637  0.0837 -1.3486
  547SOL    HW2 1672   1.972   1.040   0.557 -0.3700 -1.6905 -0.1879
  548SOL     OW 1673   0.723   3.899   3.217  0.2459 -0.2208  0.2124
  548SOL    HW1 1674   0.796   3.901   3.278  0.3833  2.3266  0.0545
  548SOL    HW2 1675   0.691   3.809   3.221  3.1307 -1.3363  0.5455
  549SOL     OW 1676   4.288   0.929   1.051 -0.3108 -0.1708  0.2294
  549SOL    HW1 1677   4.208   0.939   1.102  0.2640  0.0116  1.1299
  549SOL    HW2 1678   4.330   1.015   1.052 -0.6420  0.0342 -1.2032
  550SOL     OW 1679   0.365   3.067   0.332 -0.4220  0.0312 -0.2391
  550SOL    HW1 1680   0.347   3.067   0.237 -0.6056 -1.2527 -0.2286
  550SOL    HW2 1681   0.457   3.044   0.339 -0.5714 -0.5277 -0.0910
  551SOL     OW 1682   2.185   0.360   3.338 -0.0911 -0.4540  0.2045
  551SOL    HW1 1683   2.131   0.439   3.331  0.0364 -0.4891 -1.9246
  551SOL    HW2 1684   2.214   0.358   3.429 -2.0329  0.6467  0.9137
  552SOL     OW 1685   4.612   3.765   2.218  0.5848  0.3142 -0.2261
  552SOL    HW1 1686   4.665   3.789   2.294 -0.3076  2.3542 -0.2145
  552SOL    HW2 1687   4.560   3.690   2.248  1.1809  0.2697  0.7459
  553SOL     OW 1688   0.358   0.479   1.759 -0.2871  0.2754 -0.5576
  553SOL    HW1 1689   0.361   0.552   1.696  0.6404  0.4991 -0.2606
  553SOL    HW2 1690   0.287   0.502   1.818  0.5713  1.4033  0.0759
  554SOL     OW 1691   0.373   4.068   0.011 -0.0312 -0.0161 -0.1713
  554SOL    HW1 1692   0.310   4.051  -0.058 -1.8273  0.6310  1.2445
  554SOL    HW2 1693   0.426   4.141  -0.022  1.3648 -1.8364 -2.1974
  555SOL     OW 1694   3.611   1.802   2.995  0.2433  0.2749  0.2475
  555SOL    HW1 1695   3.621   1.802   3.090  2.3703 -1.1486  0.1032
  555SOL    HW2 1696   3.649   1.719   2.967 -1.4612  0.1047 -1.7860
  556SOL     OW 1697   4.110   0.931   3.060  0.4343  0.1765 -0.4883
  556SOL    HW1 1698   4.020   0.899   3.066  1.4876 -2.9859  0.4182
  556SOL    HW2 1699   4.130   0.931   2.967  0.1342 -1.2247 -0.5739
  557SOL     OW 1700   2.093   2.920   0.964  0.5089 -0.1266  0.6352
  557SOL    HW1 1701   2.102   3.002   1.013 -1.6846  1.3347 -1.1966
  557SOL    HW2 1702   2.161   2.925   0.897 -1.0223  1.3973 -0.9073
  558SOL     OW 1703   1.611   2.449   2.308 -0.4181 -0.2623 -0.7964
  558SOL    HW1 1704   1.600   2.370   2.362 -0.9726 -0.2442 -0.8785
  558SOL    HW2 1705   1.705   2.452   2.288 -0.3090 -0.6080 -0.3469
  559SOL     OW 1706   2.636   2.140   0.181 -0.7643 -0.0703 -0.1467
  559SOL    HW1 1707   2.688   2.102   0.111 -0.0304  1.1426 -0.2810
  559SOL    HW2 1708   2.685   2.217   0.209 -1.8276  0.3515  0.6389
  560SOL     OW 1709   1.732   3.698   2.062 -0.1890 -0.0890  0.6147
  560SOL    HW1 1710   1.659   3.669   2.116 -1.3337  1.9312  0.2244
  560SOL    HW2 1711   1.804   3.710   2.124 -0.8826  0.2267  1.3787
  561SOL     OW 1712   3.196   2.698   0.598  0.3281 -0.3011 -0.2091
  561SOL    HW1 1713   3.155   2.745   0.525  2.1673  2.1252  0.1906
  561SOL    HW2 1714   3.189   2.605   0.574 -2.7953  0.1234 -1.4326
  562SOL     OW 1715   2.989   4.404   2.077 -0.5030 -0.0058 -0.3304
  562SOL    HW1 1716   3.023   4.471   2.019 -0.4909  0.8573  0.6521
  562SOL    HW2 1717   3.043   4.410   2.156 -0.4479 -1.2277 -0.2459
  563SOL     OW 1718   3.850   0.286   1.306 -0.8219 -0.1998 -0.6441
  563SOL    HW1 1719   3.806   0.265   1.389  0.1381  1.0886  0.2373
  563SOL    HW2 1720   3.881   0.202   1.274  0.4172 -0.5655  1.2975
  564SOL     OW 1721   3.855   3.916   1.187  0.5252 -0.0515 -0.1155
  564SOL    HW1 1722   3.788   3.861   1.145 -1.0811  2.4341 -1.0436
  564SOL    HW2 1723   3.817   3.939   1.272  0.6263  0.5830 -0.2396
  565SOL     OW 1724   4.314   0.121   2.327  0.0916  0.2938  0.2390
  565SOL    HW1 1725   4.244   0.078   2.377 -2.2008  2.0038 -1.3006
  565SOL    HW2 1726   4.306   0.087   2.238  0.8989  0.9066 -0.0878
  566SOL     OW 1727   0.197   3.807   0.485 -0.3823 -0.3124 -0.3199
  566SOL    HW1 1728   0.156   3.881   0.439 -0.0764 -0.9201 -1.5935
  566SOL    HW2 1729   0.125   3.746   0.501 -0.4927 -0.0911  0.0424
  567SOL     OW 1730   1.629   2.481   0.486 -0.1771 -0.1051 -0.3801
  567SOL    HW1 1731   1.696   2.544   0.460 -0.0005 -0.6752 -1.3796
  567SOL    HW2 1732   1.548   2.516   0.449 -1.3060  2.5597  3.8383
  568SOL     OW 1733   0.536   2.807   0.274 -0.5457 -0.1955 -0.4832
  568SOL    HW1 1734   0.572   2.849   0.196  1.0272 -0.0951  0.2497
  568SOL    HW2 1735   0.444   2.790   0.253 -0.1977  0.0054 -2.2678
  569SOL     OW 1736   1.342   2.037   3.163 -0.4957 -0.2392  0.1403
  569SOL    HW1 1737   1.436   2.021   3.162 -0.2058  1.1050  1.4551
  569SOL    HW2 1738   1.302   1.950   3.163  0.7582 -0.8323  0.1644
  570SOL     OW 1739   1.500   1.635   0.206  0.1318  0.3225 -0.1266
  570SOL    HW1 1740   1.529   1.712   0.157  0.9975  0.5630  0.7257
  570SOL    HW2 1741   1.455   1.581   0.142 -0.8285  1.7070 -0.6735
  571SOL     OW 1742   2.034   2.102   0.286  0.0927  0.3413 -0.2595
  571SOL    HW1 1743   2.102   2.052   0.240  0.0654  0.2941 -0.2493
  571SOL    HW2 1744   2.026   2.058   0.371  0.8786  1.0541  0.2003
  572SOL     OW 1745   3.209   2.872   2.376  0.1763  0.3637  0.3279
  572SOL    HW1 1746   3.299   2.873   2.343 -0.1785 -1.0902 -0.7917
  572SOL    HW2 1747   3.186   2.964   2.385  1.3986  0.7703 -0.4372
  573SOL     OW 1748   1.404   2.945   2.279  0.3119  0.0163 -0.4393
  573SOL    HW1 1749   1.401   2.854   2.308  0.7529  0.5065  1.2357
  573SOL    HW2 1750   1.415   2.939   2.184 -1.8880 -1.6555 -0.6605
  574SOL     OW 1751   0.941   2.378   3.168 -0.3213 -0.3806  0.3060
  574SOL    HW1 1752   0.929   2.301   3.112 -1.6899 -1.4665  2.0003
  574SOL    HW2 1753   0.929   2.452   3.109  0.1384 -1.4372 -1.1992
  575SOL     OW 1754   3.712   4.191   2.093  0.1952  0.5061  0.5961
  575SOL    HW1 1755   3.679   4.184   2.183 -0.5034 -1.4704  0.2534
  575SOL    HW2 1756   3.651   4.137   2.042  1.3904  0.4576 -0.8304
  576SOL     OW 1757   1.856   0.222   1.179 -0.6509  0.2699  0.3279
  576SOL    HW1 1758   1.814   0.304   1.150  1.1754  1.3871  0.6832
  576SOL    HW2 1759   1.939   0.220   1.132 -0.6636 -1.4399  0.3169
  577SOL     OW 1760   1.301   2.357   1.601  0.5728  0.9587 -0.1181
  577SOL    HW1 1761   1.360   2.361   1.526  0.7279 -1.0409 -0.1716
  577SOL    HW2 1762   1.217   2.388   1.568  0.4480 -0.5980 -1.3609
  578SOL     OW 1763   1.503   0.063   2.846  0.3382 -0.0482 -0.5540
  578SOL    HW1 1764   1.492  -0.017   2.795 -0.1039  0.8079 -1.8558
  578SOL    HW2 1765   1.567   0.040   2.914 -2.7944 -2.7082  1.8085
  579SOL     OW 1766   0.147   2.131   0.788 -0.2467 -0.8074  0.8360
  579SOL    HW1 1767   0.209   2.061   0.766 -0.1442 -0.4854  0.0678
  579SOL    HW2 1768   0.202   2.200   0.827  0.2671  0.3650 -1.7590
  580SOL     OW 1769   1.099   1.710   0.474  0.0248 -0.6397 -0.2351
  580SOL    HW1 1770   1.051   1.627   0.477 -1.1985  0.0620  0.4579
  580SOL    HW2 1771   1.057   1.759   0.403 -1.1197  0.4426  1.1358
  581SOL     OW 1772   4.397   1.656   3.140 -0.3076 -0.6283  0.0413
  581SOL    HW1 1773   4.431   1.581   3.188 -0.8859 -1.6930 -1.1524
  581SOL    HW2 1774   4.339   1.618   3.074 -0.3568  0.8410 -0.8053
  582SOL     OW 1775   3.016   2.156   2.295 -0.1717 -0.3938  0.3419
  582SOL    HW1 1776   3.109   2.136   2.311  0.3955  1.5230 -0.3133
  582SOL    HW2 1777   2.997   2.114   2.211  0.3129 -0.1843  0.1243
  583SOL     OW 1778   3.128   0.094   1.525 -0.0128 -0.1923 -0.1346
  583SOL    HW1 1779   3.122   0.176   1.476 -0.1306  0.8789  1.6075
  583SOL    HW2 1780   3.041   0.083   1.564  0.0958 -0.9963 -0.0952
  584SOL     OW 1781   1.715   4.143   2.480 -0.6037  0.6293 -0.4559
  584SOL    HW1 1782   1.676   4.130   2.566  1.0898 -0.3206  0.2284
  584SOL    HW2 1783   1.722   4.238   2.471 -1.0140  0.7389  0.3499
  585SOL     OW 1784   4.454   4.307   0.130  0.1762  0.5459 -0.0291
  585SOL    HW1 1785   4.407   4.224   0.124  0.3804  0.5165 -2.8629
  585SOL    HW2 1786   4.395   4.371   0.090  1.6417  0.8943 -1.7611
  586SOL     OW 1787   0.464   3.012   1.159 -0.0122 -0.3728 -0.2589
  586SOL    HW1 1788   0.413   2.934   1.182  0.5700 -1.0250 -1.1168
  586SOL    HW2 1789   0.537   3.013   1.220  0.7074 -1.2644 -1.0599
  587SOL     OW 1790   1.635   4.498   1.331  0.0564  0.2700  0.1336
  587SOL    HW1 1791   1.636   4.516   1.237  0.6127  1.0176  0.2748
  587SOL    HW2 1792   1.568   4.430   1.342 -0.1475  0.3167 -0.7737
  588SOL     OW 1793   1.930   3.343   0.600 -0.3580  0.2885 -0.0170
  588SOL    HW1 1794   1.900   3.306   0.517 -1.5132  0.1037  0.4596
  588SOL    HW2 1795   2.004   3.398   0.577 -0.4385 -0.0430 -1.1217
  589SOL     OW 1796   0.902   0.319   0.592 -0.7657 -0.7173  0.1619
  589SOL    HW1 1797   0.980   0.293   0.544  2.1311  1.0359  3.3904
  589SOL    HW2 1798   0.884   0.246   0.650  0.1387 -0.1847  1.1566
  590SOL     OW 1799   3.456   0.526   2.454  0.0999  0.1839  0.0593
  590SOL    HW1 1800   3.549   0.513   2.476  0.0681  0.5608  0.4472
  590SOL    HW2 1801   3.442   0.472   2.377  1.1511  1.6381 -1.2222
  591SOL     OW 1802   0.293   2.582   2.433 -0.3857  0.3480  0.7240
  591SOL    HW1 1803   0.355   2.573   2.504  0.2656  1.3992  0.3113
  591SOL    HW2 1804   0.305   2.671   2.401 -1.4025  0.2445 -0.0194
  592SOL     OW 1805   0.781   4.168   3.112  0.4941 -0.5056 -0.1861
  592SOL    HW1 1806   0.752   4.082   3.142  1.3612 -1.2622 -1.4313
  592SOL    HW2 1807   0.761   4.169   3.018  1.7331  0.1076 -0.4576
  593SOL     OW 1808   2.618   1.597   0.378 -0.3121 -0.1778 -0.3706
  593SOL    HW1 1809   2.617   1.693   0.383 -0.8370 -0.1773 -0.4468
  593SOL    HW2 1810   2.711   1.575   0.371 -0.1296  0.2847  0.4579
  594SOL     OW 1811   3.539   0.059   0.734  0.2036 -0.0886  0.0572
  594SOL    HW1 1812   3.623   0.037   0.775  0.1043  0.7585  0.7381
  594SOL    HW2 1813   3.547   0.026   0.645  1.2464 -0.0683  0.1274
  595SOL     OW 1814   4.037   2.853   1.057 -0.3319 -0.1045 -0.5152
  595SOL    HW1 1815   4.107   2.869   0.995  0.9165 -0.6852  0.6915
  595SOL    HW2 1816   4.022   2.938   1.099 -0.4505  0.0463 -0.8604
  596SOL     OW 1817   0.934   4.102   2.592  0.3391 -0.4361  0.5766
  596SOL    HW1 1818   0.887   4.174   2.550  0.5689 -0.4635  0.2728
  596SOL    HW2 1819   0.867   4.058   2.644  0.2720  0.1975  1.0314
  597SOL     OW 1820   3.768   1.367   1.890 -0.1271  0.3981 -0.4951
  597SOL    HW1 1821   3.827   1.318   1.947  0.6300  0.2604 -1.3814
  597SOL    HW2 1822   3.789   1.459   1.907 -0.4052  0.3842 -0.0425
  598SOL     OW 1823   0.556   2.436   2.806  0.1376  0.0260 -0.4451
  598SOL    HW1 1824   0.463   2.419   2.821  0.5632 -1.2732  0.9933
  598SOL    HW2 1825   0.591   2.454   2.894  1.3329  0.0460 -0.9078
  599SOL     OW 1826   0.176   3.021   3.210 -0.1619  0.0716 -0.1311
  599SOL    HW1 1827   0.127   3.055   3.136 -2.5604 -0.7149  0.9731
  599SOL    HW2 1828   0.260   2.992   3.174 -1.2087 -0.1756 -2.4968
  600SOL     OW 1829   0.800   2.413   1.759 -0.1900  0.4649  0.3652
  600SOL    HW1 1830   0.774   2.391   1.669 -0.1811  1.4723  0.1051
  600SOL    HW2 1831   0.744   2.358   1.814 -2.6234  2.2103 -0.1801
  601SOL     OW 1832   3.394   0.671   0.353 -0.5351 -0.6175 -0.1287
  601SOL    HW1 1833   3.383   0.682   0.259  0.6588  1.6574 -0.0676
  601SOL    HW2 1834   3.465   0.607   0.362  0.2768  0.1550 -0.8302
  602SOL     OW 1835   1.628   2.847   2.791  0.1368  0.5547  0.1491
  602SOL    HW1 1836   1.560   2.900   2.749  1.4536  2.3010  0.0932
  602SOL    HW2 1837   1.580   2.789   2.850 -1.5878 -0.2642 -1.9085
  603SOL     OW 1838   4.031   3.632   2.712  0.5454 -0.0978 -0.7543
  603SOL    HW1 1839   3.982   3.710   2.687 -0.9470 -1.4289 -2.2723
  603SOL    HW2 1840   4.006   3.615   2.803  3.2456  2.7866  0.7455
  604SOL     OW 1841   3.595   4.280   0.652  0.0958  0.2039 -0.1526
  604SOL    HW1 1842   3.523   4.267   0.715  1.0162 -0.8349  0.7402
  604SOL    HW2 1843   3.600   4.198   0.604  0.4396  0.4131 -0.4807
  605SOL     OW 1844   3.560   2.358   0.251 -0.1486  0.0696  0.0029
  605SOL    HW1 1845   3.569   2.267   0.277  1.0655  0.3587  0.7271
  605SOL    HW2 1846   3.486   2.360   0.191 -1.0344 -1.1637  1.0103
  606SOL     OW 1847   2.703   4.470   2.238  0.2101  0.5497  0.4938
  606SOL    HW1 1848   2.792   4.436   2.247  0.3428  0.9007  0.5392
  606SOL    HW2 1849   2.647   4.403   2.276  0.4717  0.4133  0.6407
  607SOL     OW 1850   4.490   1.123   2.579  0.2335 -0.2416  0.1523
  607SOL    HW1 1851   4.457   1.158   2.496 -0.2911 -1.2623 -0.0982
  607SOL    HW2 1852   4.576   1.088   2.558 -0.2412 -1.2543 -0.1849
  608SOL     OW 1853   3.523   1.103   1.713  0.6346  0.1532  0.1658
  608SOL    HW1 1854   3.556   1.034   1.656  0.5036 -1.3750  1.8540
  608SOL    HW2 1855   3.553   1.185   1.673  1.6215 -0.9251 -1.3614
  609SOL     OW 1856   2.212   3.777   2.483  0.0033  0.1374 -0.3459
  609SOL    HW1 1857   2.127   3.752   2.519 -0.5474  1.0228 -0.9911
  609SOL    HW2 1858   2.235   3.858   2.528  0.3219  0.1029 -0.4421
  610SOL     OW 1859   3.595   0.837   1.635 -0.1557  0.0927  0.8977
  610SOL    HW1 1860   3.512   0.803   1.667  0.3011 -0.4171  1.5812
  610SOL    HW2 1861   3.593   0.822   1.540 -1.6767  1.9345  0.5757
  611SOL     OW 1862   1.640   3.671   1.422  0.1300  0.0933  0.2589
  611SOL    HW1 1863   1.719   3.621   1.402 -1.1714 -1.3974 -1.4711
  611SOL    HW2 1864   1.610   3.638   1.506  0.8220 -0.0017  0.4694
  612SOL     OW 1865   0.979   1.506   0.194 -0.0534  0.0846 -0.3878
  612SOL    HW1 1866   1.064   1.549   0.199 -0.6559  1.6533 -2.3910
  612SOL    HW2 1867   0.999   1.414   0.176  1.2383 -0.4134  2.9371
  613SOL     OW 1868   3.692   3.067   1.564 -0.0150  0.2058 -0.2538
  613SOL    HW1 1869   3.710   3.003   1.632 -0.8388  0.6674  0.4225
  613SOL    HW2 1870   3.745   3.143   1.587 -2.0043  1.2318  1.2346
  614SOL     OW 1871   0.239   1.361   1.082  0.2686 -0.5942 -0.0378
  614SOL    HW1 1872   0.275   1.344   1.168  1.9652  0.6784 -0.4353
  614SOL    HW2 1873   0.279   1.444   1.055 -1.5960 -0.0322 -1.3099
  615SOL     OW 1874   4.134   0.941   2.684 -0.2320 -0.2153  0.2320
  615SOL    HW1 1875   4.055   0.887   2.688  0.1312 -0.6861  2.4776
  615SOL    HW2 1876   4.123   0.995   2.606 -2.8287 -0.1682  0.5643
  616SOL     OW 1877   1.309   1.278   1.058 -0.3600  0.6053  0.0772
  616SOL    HW1 1878   1.267   1.351   1.105 -0.1308 -0.0041  1.2789
  616SOL    HW2 1879   1.296   1.203   1.115  0.7070  0.0127 -0.4387
  617SOL     OW 1880   1.197   3.629   0.523  0.3399 -0.0491  0.0317
  617SOL    HW1 1881   1.176   3.716   0.489  0.0670 -0.3480 -0.5931
  617SOL    HW2 1882   1.292   3.622   0.515  0.3475  0.1414 -0.0487
  618SOL     OW 1883   4.187   0.249   1.222 -0.1058 -0.0429  0.0386
  618SOL    HW1 1884   4.116   0.187   1.206 -0.8882  0.9723 -0.5580
  618SOL    HW2 1885   4.246   0.238   1.147 -0.5816  0.3729 -0.4081
  619SOL     OW 1886   0.706   0.603   1.262 -0.1444 -0.9388  0.6495
  619SOL    HW1 1887   0.684   0.525   1.311  0.1799 -1.7078 -0.3846
  619SOL    HW2 1888   0.801   0.612   1.272 -0.0377 -1.2391  0.0035
  620SOL     OW 1889   4.378   0.809   0.316  0.0189  0.2408 -0.2353
  620SOL    HW1 1890   4.380   0.714   0.332 -1.1426  0.4433  1.4389
  620SOL    HW2 1891   4.435   0.822   0.241 -1.0485 -1.9858 -1.5527
  621SOL     OW 1892   0.505   0.847   0.824 -0.2737 -0.4679  0.0242
  621SOL    HW1 1893   0.522   0.931   0.867  1.3230 -1.2374  0.9744
  621SOL    HW2 1894   0.458   0.797   0.891  1.5155 -1.3887  0.6462
  622SOL     OW 1895   1.439   0.595   0.254  0.0256 -0.3861  0.3968
  622SOL    HW1 1896   1.445   0.528   0.186  0.5146 -1.4060  1.4139
  622SOL    HW2 1897   1.489   0.560   0.328  2.7494  2.2820  0.0517
  623SOL     OW 1898   2.607   3.029   0.535  0.1216  0.0943  0.1184
  623SOL    HW1 1899   2.590   2.943   0.573  0.7285 -0.0895 -0.0202
  623SOL    HW2 1900   2.554   3.089   0.588  0.9056 -0.1657  1.2359
  624SOL     OW 1901   1.073   0.023   0.631 -0.1283  0.2018 -0.1157
  624SOL    HW1 1902   0.996   0.004   0.686  0.7259  2.0320  1.8713
  624SOL    HW2 1903   1.045   0.096   0.576  0.2426  1.0908  0.8443
  625SOL     OW 1904   3.541   3.355   0.071 -0.3703 -0.0990  0.0458
  625SOL    HW1 1905   3.580   3.289   0.013 -1.9579  0.0757 -1.3055
  625SOL    HW2 1906   3.551   3.320   0.159  0.6583 -1.1535 -0.4694
  626SOL     OW 1907   3.656   0.129   2.403 -0.2066  0.4043  0.4194
  626SOL    HW1 1908   3.609   0.104   2.483 -1.6762  1.2575 -0.1267
  626SOL    HW2 1909   3.651   0.052   2.348 -2.1108  0.8371 -0.0996
  627SOL     OW 1910   0.478   3.164   2.717  0.6237  0.7013 -0.2348
  627SOL    HW1 1911   0.449   3.078   2.748  0.7535  1.2986  1.6401
  627SOL    HW2 1912   0.572   3.153   2.702  1.1425  1.1123  2.3735
  628SOL     OW 1913   1.394   2.585   0.143 -0.3767  0.0451 -0.2130
  628SOL    HW1 1914   1.434   2.672   0.145  1.6988 -0.8510 -0.0743
  628SOL    HW2 1915   1.301   2.601   0.160 -0.0478  2.2164 -0.1711
  629SOL     OW 1916   2.162   1.817   2.922  0.0042 -0.3670  0.2596
  629SOL    HW1 1917   2.208   1.901   2.914  0.8224 -0.7407  0.9292
  629SOL    HW2 1918   2.227   1.752   2.895  0.3611 -1.0174  2.4787
  630SOL     OW 1919   2.859   2.733   0.401  0.3204  0.5411  0.8813
  630SOL    HW1 1920   2.828   2.651   0.441  1.7802 -0.1749  0.6356
  630SOL    HW2 1921   2.791   2.758   0.340 -0.5629 -0.0009  1.6232
  631SOL     OW 1922   0.559   0.779   1.896  0.5261 -0.1237  0.1186
  631SOL    HW1 1923   0.550   0.725   1.974 -1.7697  0.9449  0.6971
  631SOL    HW2 1924   0.652   0.803   1.894  1.3840 -2.9928  0.4918
  632SOL     OW 1925   0.924   2.120   0.598  0.0779 -0.1260 -0.0632
  632SOL    HW1 1926   0.910   2.213   0.617 -3.1224 -0.6637  0.8171
  632SOL    HW2 1927   0.866   2.101   0.525  2.3452 -1.0563 -1.7618
  633SOL     OW 1928   3.491   3.021   1.829  0.7097 -0.0088 -0.0486
  633SOL    HW1 1929   3.443   3.072   1.764 -2.3017 -1.5165  0.7651
  633SOL    HW2 1930   3.562   2.980   1.780 -0.2357  0.5158 -1.9601
  634SOL     OW 1931   3.436   3.115   0.998 -0.3267  0.3134  0.2653
  634SOL    HW1 1932   3.505   3.049   1.000 -1.3710 -0.9623 -1.7064
  634SOL    HW2 1933   3.482   3.199   1.003  1.3329 -0.5069 -0.5524
  635SOL     OW 1934   1.969   3.667   2.567  0.6736 -0.4285  0.1042
  635SOL    HW1 1935   1.906   3.714   2.512 -1.3936  1.3765  3.7196
  635SOL    HW2 1936   1.928   3.581   2.582 -0.9020  0.5956  2.1177
  636SOL     OW 1937   3.528   1.564   2.181 -0.4324  0.1078 -0.2492
  636SOL    HW1 1938   3.507   1.474   2.159 -0.1088 -0.6592  2.2299
  636SOL    HW2 1939   3.575   1.558   2.265  2.1541  2.3515 -1.3756
  637SOL     OW 1940   0.056   1.602   3.154  0.6891 -0.1800  0.0128
  637SOL    HW1 1941   0.137   1.555   3.134 -0.6724 -2.6613 -0.0290
  637SOL    HW2 1942  -0.014   1.540   3.134 -1.2141  1.5871  0.8076
  638SOL     OW 1943   3.768   0.393   2.136 -0.0810  0.2415 -0.3655
  638SOL    HW1 1944   3.854   0.414   2.099 -0.3222  0.7352 -0.6433
  638SOL    HW2 1945   3.784   0.390   2.231  0.7454 -1.9805 -0.4940
  639SOL     OW 1946   0.394   0.314   2.296  0.4806 -0.5817  0.1658
  639SOL    HW1 1947   0.342   0.235   2.314 -0.6858  0.1881  0.2688
  639SOL    HW2 1948   0.360   0.380   2.356 -0.2502  0.7030 -1.5835
  640SOL     OW 1949   1.198   2.030   2.291 -0.0286  0.3908  0.2545
  640SOL    HW1 1950   1.136   2.057   2.223 -0.7082  2.5670  1.6364
  640SOL    HW2 1951   1.281   2.072   2.265 -0.0971  0.5860  0.3452
  641SOL     OW 1952   0.572   4.355   1.849 -0.0094  0.3497  0.0336
  641SOL    HW1 1953   0.562   4.448   1.826  2.0965  0.1777 -2.0005
  641SOL    HW2 1954   0.644   4.354   1.912 -0.4045  0.1479  0.4797
  642SOL     OW 1955   0.347   3.764   0.712 -0.0618  0.0664 -0.0748
  642SOL    HW1 1956   0.280   3.782   0.645  0.4232  0.6932 -0.4036
  642SOL    HW2 1957   0.330   3.829   0.780 -0.8328 -0.8557  0.6352
  643SOL     OW 1958   1.743   2.254   3.399 -0.2551 -0.6084  0.3647
  643SOL    HW1 1959   1.724   2.254   3.493  1.9931 -3.4149  0.9608
  643SOL    HW2 1960   1.675   2.309   3.361 -0.8717  1.1631  3.6749
  644SOL     OW 1961   1.058   2.345   0.937  0.2607  0.4072  0.8421
  644SOL    HW1 1962   0.986   2.328   0.998  0.2660 -0.7447  0.5599
  644SOL    HW2 1963   1.020   2.401   0.869  0.0156  0.9555  1.4250
  645SOL     OW 1964   4.260   3.505   2.479 -0.6370  0.1899 -0.1398
  645SOL    HW1 1965   4.202   3.494   2.555 -2.4378  0.3612 -1.4119
  645SOL    HW2 1966   4.333   3.445   2.495 -0.2957  1.1332  2.3016
  646SOL     OW 1967   3.853   2.653   0.897  0.8527 -0.1438 -0.8277
  646SOL    HW1 1968   3.906   2.728   0.925 -1.2518  1.5485 -1.0471
  646SOL    HW2 1969   3.814   2.682   0.814 -1.3472 -0.7460 -0.0608
  647SOL     OW 1970   0.250   2.670   2.881  0.8165  0.3989 -0.3435
  647SOL    HW1 1971   0.271   2.666   2.975 -0.6854  1.5697  0.0712
  647SOL    HW2 1972   0.239   2.578   2.855 -2.0256  0.1113  1.4362
  648SOL     OW 1973   1.655   0.815   2.199  0.6710 -0.0458 -0.3052
  648SOL    HW1 1974   1.559   0.822   2.205  0.8311  0.8706  2.2621
  648SOL    HW2 1975   1.674   0.833   2.107 -1.6663 -1.2750 -1.1361
  649SOL     OW 1976   3.872   2.919   0.771 -0.3268  0.3197 -0.0469
  649SOL    HW1 1977   3.814   2.993   0.791 -0.6453 -0.1297  0.7510
  649SOL    HW2 1978   3.954   2.940   0.816 -0.2417  0.4430 -0.2628
  650SOL     OW 1979   3.517   2.114   0.865  0.3206  0.0176 -0.0975
  650SOL    HW1 1980   3.508   2.032   0.913 -0.0167 -0.8325 -1.5557
  650SOL    HW2 1981   3.431   2.156   0.874  1.1744  1.4798  2.7160
  651SOL     OW 1982   3.840   1.482   3.313  0.4828 -0.6876 -0.0911
  651SOL    HW1 1983   3.826   1.433   3.394 -0.0955  0.2494  0.4017
  651SOL    HW2 1984   3.853   1.572   3.342  4.4619 -0.8527 -0.7215
  652SOL     OW 1985   1.370   3.580   2.007 -0.0714 -0.3797  0.1405
  652SOL    HW1 1986   1.394   3.664   1.968  0.4640 -0.4342  0.3523
  652SOL    HW2 1987   1.302   3.546   1.948 -0.1884  0.1309 -0.0278
  653SOL     OW 1988   2.780   3.685   0.976 -0.1591  0.1175 -0.2826
  653SOL    HW1 1989   2.801   3.636   0.897 -0.6045  0.8114 -0.8403
  653SOL    HW2 1990   2.812   3.630   1.048  1.0350 -0.1249 -0.9730
  654SOL     OW 1991   4.191   3.092   2.244  0.0786  0.2188  0.3750
  654SOL    HW1 1992   4.157   3.009   2.279 -0.8362  0.3126 -0.2476
  654SOL    HW2 1993   4.241   3.130   2.316 -1.3492  0.1789  1.4494
  655SOL     OW 1994   2.872   3.008   2.357 -0.2051  0.3046 -0.1084
  655SOL    HW1 1995   2.884   2.938   2.421 -0.7958 -0.4262 -0.7733
  655SOL    HW2 1996   2.777   3.012   2.344 -0.1510  0.9812 -0.3597
  656SOL     OW 1997   2.696   3.081   1.088  0.0590  0.0791  0.0082
  656SOL    HW1 1998   2.651   3.000   1.066  1.5144 -0.5276 -0.8824
  656SOL    HW2 1999   2.717   3.072   1.181 -0.8533 -0.0088  0.2171
  657SOL     OW 2000   1.524   2.687   1.746 -0.1140  0.2463  0.4363
  657SOL    HW1 2001   1.616   2.661   1.740 -0.3083 -0.1795 -1.0869
  657SOL    HW2 2002   1.505   2.685   1.840  1.4056  0.2818  0.7753
  658SOL     OW 2003   3.365   4.050   1.045  0.2748  0.0580  0.5782
  658SOL    HW1 2004   3.408   4.123   1.088 -0.0295  0.9492 -0.5707
  658SOL    HW2 2005   3.303   4.017   1.109  0.4077  0.8198  1.1073
  659SOL     OW 2006   1.313   1.194   0.800  0.8224  0.4680 -0.0741
  659SOL    HW1 2007   1.304   1.250   0.878 -5.0559  1.0479 -0.7001
  659SOL    HW2 2008   1.341   1.254   0.731 -0.4244  1.5714  0.3254
  660SOL     OW 2009   4.397   0.533   1.592 -0.2784  0.5991  0.3150
  660SOL    HW1 2010   4.364   0.619   1.565  0.8450  1.1382  0.6122
  660SOL    HW2 2011   4.406   0.484   1.509 -0.6878  0.8471  0.1210
  661SOL     OW 2012   3.768   3.428   1.211  0.2315 -0.0066  0.1515
  661SOL    HW1 2013   3.788   3.446   1.303  1.8102 -1.3072  0.1126
  661SOL    HW2 2014   3.698   3.363   1.214 -0.5857  0.8668  0.3943
  662SOL     OW 2015   2.238   2.674   2.309  0.2318  0.2068 -0.4108
  662SOL    HW1 2016   2.186   2.677   2.228 -0.1598  1.3832 -0.1279
  662SOL    HW2 2017   2.190   2.613   2.366  0.9105 -1.2335 -1.2987
  663SOL     OW 2018   0.507   4.073   0.602 -0.3987 -0.0375  0.7786
  663SOL    HW1 2019   0.565   4.001   0.625  0.5698  0.8285  1.1311
  663SOL    HW2 2020   0.553   4.152   0.632 -1.7382  0.6857  1.0579
  664SOL     OW 2021   2.063   3.323   1.721 -0.0152  0.0619 -0.8005
  664SOL    HW1 2022   1.971   3.300   1.709 -0.7958  1.6540  1.3545
  664SOL    HW2 2023   2.064   3.419   1.713  1.4842  0.0531 -0.9061
  665SOL     OW 2024   0.225   1.530   2.493  0.1136 -0.2110  0.1095
  665SOL    HW1 2025   0.156   1.529   2.558 -0.9475 -0.1388 -0.9703
  665SOL    HW2 2026   0.287   1.596   2.524 -0.9318  0.6243  0.4982
  666SOL     OW 2027   3.693   0.708   3.349 -0.3597  0.0947 -0.2043
  666SOL    HW1 2028   3.768   0.764   3.366 -0.8688  0.4295  1.0548
  666SOL    HW2 2029   3.703   0.680   3.258  0.6730  1.0444 -0.3909
  667SOL     OW 2030   2.109   1.175   0.777  0.5608 -0.3070  0.2661
  667SOL    HW1 2031   2.112   1.171   0.873  2.6799 -2.5255  0.1815
  667SOL    HW2 2032   2.181   1.233   0.753  0.9444 -0.8832 -0.0024
  668SOL     OW 2033   1.786   4.050   1.692 -0.7174 -0.0572 -0.1312
  668SOL    HW1 2034   1.876   4.024   1.675 -1.2167 -0.7482 -2.0575
  668SOL    HW2 2035   1.785   4.078   1.783  1.8639  1.8242 -0.5582
  669SOL     OW 2036   1.305   4.057   3.129 -0.2400  0.4217  0.4711
  669SOL    HW1 2037   1.267   4.142   3.152 -1.0374  0.7106 -1.6537
  669SOL    HW2 2038   1.393   4.058   3.167 -0.0848  2.3737  0.1500
  670SOL     OW 2039   3.358   0.032   1.000 -0.2495 -1.1354  0.4504
  670SOL    HW1 2040   3.434   0.063   0.950 -1.3119  3.1801  1.0766
  670SOL    HW2 2041   3.297  -0.000   0.933  0.0518  0.5421 -0.7099
  671SOL     OW 2042   3.814   2.084   0.830  0.2961 -0.5073  0.1992
  671SOL    HW1 2043   3.844   2.051   0.745  0.5251  0.8037 -0.2531
  671SOL    HW2 2044   3.722   2.106   0.815  0.6257  0.8042 -0.0761
  672SOL     OW 2045   2.876   1.535   0.333  0.1421  0.2589  0.6546
  672SOL    HW1 2046   2.931   1.503   0.404 -0.8932 -1.1892  0.8379
  672SOL    HW2 2047   2.864   1.459   0.276  1.0263  1.4079 -1.1583
  673SOL     OW 2048   1.939   1.529   1.586  0.2747  0.3561  0.1160
  673SOL    HW1 2049   1.982   1.537   1.671  1.5588 -2.0163 -0.2095
  673SOL    HW2 2050   1.950   1.437   1.563 -0.3868  0.8495 -2.4495
  674SOL     OW 2051   4.055   4.574   2.222 -0.0399 -0.2952 -0.0391
  674SOL    HW1 2052   3.990   4.571   2.151 -1.9340  1.7424  1.4591
  674SOL    HW2 2053   4.023   4.511   2.286  0.5115 -0.6344 -0.0939
  675SOL     OW 2054   2.000   2.322   3.314  0.6430  0.0285 -0.1860
  675SOL    HW1 2055   1.911   2.306   3.346  0.6003  0.2609 -0.1821
  675SOL    HW2 2056   2.055   2.262   3.363  0.3259 -1.0242 -1.0859
  676SOL     OW 2057   3.853   2.303   3.188 -0.1146  0.6472 -0.1324
  676SOL    HW1 2058   3.821   2.291   3.098 -2.0096  0.1821  0.5648
  676SOL    HW2 2059   3.806   2.380   3.219 -0.6272 -0.0867  0.9524
  677SOL     OW 2060   4.571   4.353   0.405  0.4567 -0.1351 -0.4944
  677SOL    HW1 2061   4.600   4.315   0.488  0.4848 -0.9282 -0.8657
  677SOL    HW2 2062   4.648   4.399   0.371  0.1297  1.1972  0.4642
  678SOL     OW 2063   2.135   4.162   1.657 -0.5418 -0.2053 -0.0398
  678SOL    HW1 2064   2.070   4.222   1.619 -0.7447 -1.6314 -2.1161
  678SOL    HW2 2065   2.205   4.158   1.591  0.6831 -0.3082  1.2298
  679SOL     OW 2066   1.001   1.838   2.452 -0.0378 -0.1416  0.1129
  679SOL    HW1 2067   1.074   1.790   2.490  0.4701  0.6335  0.1508
  679SOL    HW2 2068   1.015   1.831   2.357  0.3380  0.3667  0.1255
  680SOL     OW 2069   0.440   0.659   0.320 -0.0333 -0.2974  0.0472
  680SOL    HW1 2070   0.465   0.713   0.394 -0.6820 -0.4482  0.3932
  680SOL    HW2 2071   0.522   0.632   0.280  0.3717 -1.0782  1.3461
  681SOL     OW 2072   2.290   1.959   1.867 -0.4478 -0.2286  0.2545
  681SOL    HW1 2073   2.293   2.054   1.854 -0.8936 -0.1484  0.6691
  681SOL    HW2 2074   2.211   1.932   1.821  0.3494 -0.5947 -0.9390
  682SOL     OW 2075   1.706   3.708   3.197 -0.1638 -0.6308  0.5117
  682SOL    HW1 2076   1.667   3.676   3.279 -2.5266  1.6904  0.4487
  682SOL    HW2 2077   1.761   3.781   3.224  1.1110 -1.4554  0.2139
  683SOL     OW 2078   2.549   1.236   0.923 -0.2757  0.0089  0.1895
  683SOL    HW1 2079   2.518   1.269   1.008 -2.6274  0.0814 -0.6200
  683SOL    HW2 2080   2.644   1.245   0.927 -0.4823  2.3800  1.8460
  684SOL     OW 2081   2.888   2.025   1.840 -0.4308 -0.2383 -0.3961
  684SOL    HW1 2082   2.838   2.029   1.758 -0.6414 -0.3759 -0.2743
  684SOL    HW2 2083   2.922   2.114   1.851  0.3911 -0.4534 -1.1245
  685SOL     OW 2084   3.855   0.613   0.997  0.1107  0.1607  0.0718
  685SOL    HW1 2085   3.872   0.695   1.042 -0.2767  0.4612 -0.3270
  685SOL    HW2 2086   3.813   0.558   1.063  0.4087  0.2598  0.3501
  686SOL     OW 2087   0.085   1.532   0.310 -0.0476  0.1533 -0.2041
  686SOL    HW1 2088   0.109   1.454   0.361  0.8846  1.0387  0.7883
  686SOL    HW2 2089   0.043   1.498   0.232 -1.7333 -1.2781  1.2404
  687SOL     OW 2090   4.238   0.891   0.636  0.0217 -0.1959 -0.6337
  687SOL    HW1 2091   4.254   0.802   0.667  0.3573 -0.5592 -1.7947
  687SOL    HW2 2092   4.158   0.918   0.681  0.0901 -0.9666 -0.0348
  688SOL     OW 2093   2.152   0.848   3.177 -0.6471  0.5434  0.7413
  688SOL    HW1 2094   2.195   0.763   3.174  1.5570  1.5964 -2.3707
  688SOL    HW2 2095   2.222   0.910   3.196 -2.1562  1.7605  2.6648
  689SOL     OW 2096   4.279   1.590   1.225 -0.0546  0.2897 -0.6285
  689SOL    HW1 2097   4.277   1.569   1.318 -1.2733 -0.3642 -0.7766
  689SOL    HW2 2098   4.225   1.522   1.184  2.4874 -0.9705 -2.1415
  690SOL     OW 2099   2.121   3.043   0.491  0.7137 -0.0522  0.1058
  690SOL    HW1 2100   2.183   3.103   0.450 -0.7052  1.5525  0.1731
  690SOL    HW2 2101   2.174   2.987   0.548  2.4475 -0.8536 -2.1658
  691SOL     OW 2102   1.071   0.146   0.375 -0.2095 -0.1645  0.2329
  691SOL    HW1 2103   1.156   0.188   0.361 -0.2557  0.5002  1.7650
  691SOL    HW2 2104   1.078   0.061   0.331  0.1221  1.1180 -2.3605
  692SOL     OW 2105   0.792   0.931   1.391  0.1449  0.4139  0.7446
  692SOL    HW1 2106   0.704   0.932   1.353  0.5979 -0.8766 -0.4457
  692SOL    HW2 2107   0.835   1.007   1.353  0.3897 -0.5088 -0.9310
  693SOL     OW 2108   2.792   0.421   2.991 -0.6687 -0.0579  0.2525
  693SOL    HW1 2109   2.863   0.363   2.962 -1.8009 -1.1698 -0.3924
  693SOL    HW2 2110   2.822   0.509   2.969  0.3243 -0.5380 -0.3854
  694SOL     OW 2111   4.175   3.757   0.740 -0.2766  0.2825 -0.0253
  694SOL    HW1 2112   4.183   3.806   0.822  0.5010 -0.2250  0.2084
  694SOL    HW2 2113   4.143   3.821   0.677 -1.7807  0.4802  0.8712
  695SOL     OW 2114   1.492   0.760   1.736  0.1760  0.0486 -0.2028
  695SOL    HW1 2115   1.580   0.782   1.705  0.7891 -2.0521 -0.1362
  695SOL    HW2 2116   1.466   0.685   1.682 -0.4409 -1.0679  1.5561
  696SOL     OW 2117   4.363   4.373   2.922 -0.1940  0.0809 -0.7209
  696SOL    HW1 2118   4.300   4.439   2.952 -1.8248 -0.8652 -1.8793
  696SOL    HW2 2119   4.439   4.424   2.894 -1.4129  1.5097 -1.5972
  697SOL     OW 2120   3.133   1.850   0.773 -0.0114 -0.1264 -0.1834
  697SOL    HW1 2121   3.159   1.934   0.735  1.5918 -0.5394 -0.1003
  697SOL    HW2 2122   3.075   1.872   0.845 -0.1928  0.8631 -0.6213
  698SOL     OW 2123   3.699   4.369   1.871 -0.4969  0.2752  0.1686
  698SOL    HW1 2124   3.630   4.436   1.866  0.1487  1.1047  1.6414
  698SOL    HW2 2125   3.687   4.329   1.958  0.1204 -0.4260 -0.0631
  699SOL     OW 2126   3.038   1.677   2.711 -0.5355 -0.4504 -0.0343
  699SOL    HW1 2127   3.033   1.597   2.764 -1.2891  0.2529  1.0063
  699SOL    HW2 2128   3.110   1.661   2.650  1.3243 -0.8082  2.0866
  700SOL     OW 2129   0.594   0.009   0.173 -0.0342 -0.0031  0.2573
  700SOL    HW1 2130   0.506  -0.029   0.178 -1.1497  2.4426  0.4527
  700SOL    HW2 2131   0.596   0.076   0.241  0.1206  3.4707 -2.8357
  701SOL     OW 2132   0.197   3.797   3.208 -0.3452 -0.0295  0.3373
  701SOL    HW1 2133   0.170   3.712   3.242 -1.2183  0.9127  2.1724
  701SOL    HW2 2134   0.128   3.857   3.238  0.4427  1.3839 -0.5898
  702SOL     OW 2135   1.631   0.114   1.537 -0.2896 -0.0899 -0.1006
  702SOL    HW1 2136   1.725   0.127   1.527 -0.0056 -1.2639  0.9004
  702SOL    HW2 2137   1.608   0.051   1.468 -0.2803 -0.0828 -0.1103
  703SOL     OW 2138   2.317   3.230   0.365 -0.6825 -0.1305 -0.3183
  703SOL    HW1 2139   2.355   3.314   0.392 -0.6972 -0.5828  1.1829
  703SOL    HW2 2140   2.390   3.182   0.327  0.0623 -0.5941  1.6069
  704SOL     OW 2141   0.876   1.075   3.037 -0.0523 -0.2732 -0.4147
  704SOL    HW1 2142   0.916   1.075   3.125 -0.2127  1.9940 -0.2666
  704SOL    HW2 2143   0.937   1.126   2.984 -1.5710  1.2992 -0.7478
  705SOL     OW 2144   3.609   1.449   2.925 -0.4516  0.0215 -0.8053
  705SOL    HW1 2145   3.687   1.493   2.959 -1.1908  1.0531 -0.3769
  705SOL    HW2 2146   3.581   1.391   2.996 -0.0228 -0.4317 -1.0016
  706SOL     OW 2147   2.503   2.549   1.105 -0.2284  0.2364 -0.1345
  706SOL    HW1 2148   2.423   2.577   1.060 -0.7020  0.9716  1.1058
  706SOL    HW2 2149   2.472   2.507   1.186  0.6376  0.5900  0.3993
  707SOL     OW 2150   4.228   3.795   1.011  0.1338 -0.3569 -0.2356
  707SOL    HW1 2151   4.324   3.790   1.014  0.1838  0.4134 -0.2955
  707SOL    HW2 2152   4.200   3.707   0.985  0.8395 -0.5120 -0.4919
  708SOL     OW 2153   2.554   4.384   0.969 -0.3790  0.0900  0.1573
  708SOL    HW1 2154   2.563   4.426   1.054  1.9441 -0.1368  0.0828
  708SOL    HW2 2155   2.560   4.290   0.987  1.6246  0.0773 -0.3394
  709SOL     OW 2156   3.350   2.532   1.245  0.6529  0.2262 -0.2891
  709SOL    HW1 2157   3.287   2.537   1.173  0.9035  1.9443 -0.4247
  709SOL    HW2 2158   3.420   2.476   1.213 -1.0659 -2.3378  0.1137
  710SOL     OW 2159   4.169   4.166   2.674  0.5236 -0.4842 -0.1333
  710SOL    HW1 2160   4.214   4.227   2.616  1.7416 -0.8189  0.4438
  710SOL    HW2 2161   4.238   4.117   2.718 -0.3763 -0.7358  1.0846
  711SOL     OW 2162   3.887   3.598   0.619  0.0048  0.3620  0.6664
  711SOL    HW1 2163   3.947   3.603   0.545  0.4960  2.5919  1.1376
  711SOL    HW2 2164   3.919   3.525   0.672  0.9578  0.1312 -0.1976
  712SOL     OW 2165   3.577   2.412   2.817  0.0675 -0.0210  0.1254
  712SOL    HW1 2166   3.487   2.381   2.805 -0.3819  0.9502  0.8585
  712SOL    HW2 2167   3.567   2.500   2.853  1.3025  0.6679 -1.1131
  713SOL     OW 2168   0.974   1.527   1.275 -0.3330  0.1224 -0.3774
  713SOL    HW1 2169   0.984   1.588   1.202 -1.4382  0.9254  0.1044
  713SOL    HW2 2170   0.902   1.470   1.249 -0.8443  0.5213  0.1365
  714SOL     OW 2171   3.128   4.171   0.049  0.0245  0.4932 -0.5932
  714SOL    HW1 2172   3.198   4.232   0.027  0.2390  0.6931  0.5756
  714SOL    HW2 2173   3.088   4.207   0.128 -0.3868 -0.4438 -0.3558
  715SOL     OW 2174   3.436   1.417   1.409  0.2054  0.1921  0.5299
  715SOL    HW1 2175   3.366   1.475   1.439  0.1265 -0.4712  1.7133
  715SOL    HW2 2176   3.497   1.475   1.364 -0.2785  1.0556  0.9450
  716SOL     OW 2177   4.618   4.216   1.750 -0.0613 -0.0791  1.0867
  716SOL    HW1 2178   4.619   4.311   1.756  4.8034  0.1577  0.3453
  716SOL    HW2 2179   4.629   4.186   1.840  0.5697  0.1962  1.1063
  717SOL     OW 2180   4.273   4.470   0.704  0.0772  0.6383 -0.5105
  717SOL    HW1 2181   4.215   4.439   0.773  1.9296 -1.4980  0.2018
  717SOL    HW2 2182   4.287   4.393   0.648  2.5310  0.9307 -0.3970
  718SOL     OW 2183   1.066   2.875   3.045 -0.6788 -0.6338  0.2046
  718SOL    HW1 2184   1.121   2.912   2.976 -0.2351  1.1185  1.4059
  718SOL    HW2 2185   1.112   2.897   3.126 -1.5519 -1.9712  1.0991
  719SOL     OW 2186   2.792   0.706   2.070  0.4202 -0.2534  0.0045
  719SOL    HW1 2187   2.790   0.798   2.097  0.2587 -0.3456  0.3211
  719SOL    HW2 2188   2.884   0.688   2.052  0.2779  0.3408 -1.3910
  720SOL     OW 2189   3.849   0.246   2.666 -0.1367 -0.0835  0.1241
  720SOL    HW1 2190   3.784   0.210   2.727  0.5199  2.3072  2.4506
  720SOL    HW2 2191   3.907   0.173   2.646 -1.6196 -1.4547  0.6829
  721SOL     OW 2192   1.839   0.966   1.904  0.1539 -0.2486  0.2636
  721SOL    HW1 2193   1.888   1.041   1.937  1.8283 -0.3119 -1.8665
  721SOL    HW2 2194   1.880   0.890   1.945  0.0145 -0.1377  0.6077
  722SOL     OW 2195   2.240   3.733   1.453  1.2422 -0.1403  0.0228
  722SOL    HW1 2196   2.323   3.692   1.477  0.2551 -1.7878  0.7768
  722SOL    HW2 2197   2.208   3.773   1.533  1.2248  0.3497 -0.2258
  723SOL     OW 2198   1.448   2.691   0.683 -1.1168 -0.0756 -0.1839
  723SOL    HW1 2199   1.431   2.681   0.589 -0.9618 -1.0898 -0.1193
  723SOL    HW2 2200   1.479   2.605   0.710 -0.8098  0.3134  0.7298
  724SOL     OW 2201   3.292   0.659   0.814 -0.2834  0.2934 -0.0203
  724SOL    HW1 2202   3.358   0.598   0.848  1.6156  0.9810 -2.1881
  724SOL    HW2 2203   3.337   0.744   0.815 -1.7667  1.0953 -0.0149
  725SOL     OW 2204   2.601   1.614   2.377  0.2161 -0.3408  0.0553
  725SOL    HW1 2205   2.635   1.530   2.346  0.0421 -1.1325  1.8769
  725SOL    HW2 2206   2.673   1.653   2.426 -0.1099 -0.0286  0.2961
  726SOL     OW 2207   2.054   3.735   3.321 -0.2908 -0.0460  0.5898
  726SOL    HW1 2208   2.142   3.772   3.334  2.0804 -5.2536  2.1690
  726SOL    HW2 2209   2.008   3.754   3.403  1.5569 -1.9940  2.1944
  727SOL     OW 2210   3.590   3.688   1.519 -0.3082  0.4338 -0.0936
  727SOL    HW1 2211   3.635   3.755   1.571 -0.6061  0.0601  0.6510
  727SOL    HW2 2212   3.592   3.610   1.573 -2.8113  0.6861  0.4732
  728SOL     OW 2213   3.277   0.655   1.450  0.0543  0.1745 -0.1477
  728SOL    HW1 2214   3.343   0.721   1.427  0.0331  1.0765  2.0870
  728SOL    HW2 2215   3.326   0.573   1.454  0.5668  0.4488 -0.7289
  729SOL     OW 2216   1.640   2.154   2.731 -0.0155 -0.1683  0.5688
  729SOL    HW1 2217   1.613   2.201   2.653  0.4571  0.8807  1.0201
  729SOL    HW2 2218   1.735   2.153   2.727  0.0128 -0.0751  1.1449
  730SOL     OW 2219   2.605   3.032   2.309 -0.1715 -0.0731 -0.2213
  730SOL    HW1 2220   2.596   3.090   2.234 -3.0082 -1.2854 -0.9671
  730SOL    HW2 2221   2.526   3.048   2.361  0.5901 -0.9428  1.2571
  731SOL     OW 2222   4.306   0.926   1.921  0.5033  0.5080  0.3833
  731SOL    HW1 2223   4.224   0.975   1.922  0.1479 -0.0377  3.0803
  731SOL    HW2 2224   4.281   0.838   1.895  0.5566  0.7435 -0.5347
  732SOL     OW 2225   2.704   1.779   2.973  0.3079 -0.2692 -0.1491
  732SOL    HW1 2226   2.654   1.752   2.896 -1.1065 -0.7810  0.8978
  732SOL    HW2 2227   2.777   1.717   2.977  1.0099  0.4072 -1.6252
  733SOL     OW 2228   3.257   0.506   0.580  0.2558 -0.0152  0.0637
  733SOL    HW1 2229   3.282   0.562   0.653  0.4428 -0.0204  0.0034
  733SOL    HW2 2230   3.314   0.534   0.508  0.8326 -0.7509  0.2210
  734SOL     OW 2231   2.901   3.738   3.400 -0.0124  0.0270 -0.3554
  734SOL    HW1 2232   2.897   3.670   3.333  2.7179 -0.0484 -0.5699
  734SOL    HW2 2233   2.903   3.820   3.351 -3.7181  0.4358 -0.0889
  735SOL     OW 2234   2.162   2.548   3.359  0.5483 -0.2586  0.1414
  735SOL    HW1 2235   2.173   2.618   3.295  0.5288 -0.3970 -0.0127
  735SOL    HW2 2236   2.078   2.508   3.337 -0.2896  0.7868  1.3055
  736SOL     OW 2237   0.960   1.852   1.955  0.3381 -0.1217  0.5743
  736SOL    HW1 2238   0.884   1.809   1.915  0.6749  0.7572 -1.1151
  736SOL    HW2 2239   0.922   1.913   2.018 -0.4625  0.9093 -0.8384
  737SOL     OW 2240   0.905   1.929   1.070  0.2578 -0.1790  0.0821
  737SOL    HW1 2241   0.918   1.931   0.975 -1.9331 -4.0084 -0.4949
  737SOL    HW2 2242   0.811   1.914   1.081  0.5078 -0.2197  2.8493
  738SOL     OW 2243   3.682   0.751   2.655 -0.0126 -0.3202 -0.2930
  738SOL    HW1 2244   3.658   0.819   2.718  0.8983  0.9272 -1.2395
  738SOL    HW2 2245   3.631   0.674   2.682  0.9379 -0.0912  2.4378
  739SOL     OW 2246   3.408   3.407   2.052 -0.1038  0.5250 -0.5639
  739SOL    HW1 2247   3.332   3.373   2.006  0.8060 -1.4709 -0.7335
  739SOL    HW2 2248   3.483   3.371   2.004  0.8814 -0.1102  1.3341
  740SOL     OW 2249   2.728   2.464   2.231 -0.3220  0.1418 -0.1107
  740SOL    HW1 2250   2.643   2.428   2.205 -0.5651  0.7972 -0.2482
  740SOL    HW2 2251   2.746   2.423   2.316 -1.1212  0.5328  0.2653
  741SOL     OW 2252   2.637   4.283   1.985 -0.3927 -0.1629 -0.3954
  741SOL    HW1 2253   2.718   4.232   1.984 -0.6466 -0.6020  0.7129
  741SOL    HW2 2254   2.666   4.374   1.990  0.0550 -0.1694 -2.0536
  742SOL     OW 2255   2.098   0.275   2.093  1.2841 -0.2221 -0.0228
  742SOL    HW1 2256   2.168   0.221   2.057  1.5207  0.9650 -1.4287
  742SOL    HW2 2257   2.138   0.360   2.109  0.6200 -0.0806  0.9846
  743SOL     OW 2258   0.618   0.804   1.582 -0.6072  0.0557  0.2458
  743SOL    HW1 2259   0.655   0.831   1.666 -0.2705  0.0436  0.1006
  743SOL    HW2 2260   0.687   0.821   1.518 -0.4697 -0.9334  0.1152
  744SOL     OW 2261   3.960   1.205   0.769  0.3716  0.1019 -0.0826
  744SOL    HW1 2262   3.990   1.118   0.796  1.8305  0.7509  0.4901
  744SOL    HW2 2263   4.018   1.229   0.697 -0.7769  0.1314 -1.0056
  745SOL     OW 2264   0.365   1.983   1.003 -0.4588  0.0332  0.2776
  745SOL    HW1 2265   0.311   1.944   1.071 -0.2065 -0.4940  0.1765
  745SOL    HW2 2266   0.351   2.077   1.013 -0.7553 -0.0604  0.7819
  746SOL     OW 2267   0.759   4.377   2.043 -0.1297 -0.5001 -0.0795
  746SOL    HW1 2268   0.758   4.319   2.119  0.0237 -1.0594 -0.4954
  746SOL    HW2 2269   0.745   4.465   2.079  2.7296 -0.3763  0.9090
  747SOL     OW 2270   0.619   0.140   1.516  0.2068  0.2584 -0.4256
  747SOL    HW1 2271   0.623   0.048   1.542 -1.4783  0.4284  0.5540
  747SOL    HW2 2272   0.526   0.157   1.503  0.1887  2.4412  1.8427
  748SOL     OW 2273   3.838   3.718   3.236 -0.1359 -0.1102 -0.2756
  748SOL    HW1 2274   3.815   3.699   3.145 -0.9586  0.0304 -0.1131
  748SOL    HW2 2275   3.806   3.641   3.285  1.4898 -0.7942 -0.2482
  749SOL     OW 2276   4.151   0.390   0.234 -0.1894 -0.3619  1.1493
  749SOL    HW1 2277   4.216   0.453   0.204 -0.8193 -0.3051 -0.1551
  749SOL    HW2 2278   4.109   0.432   0.309  0.3038  0.1971  1.1175
  750SOL     OW 2279   1.187   2.154   0.459  0.4694 -0.3972 -0.3998
  750SOL    HW1 2280   1.116   2.122   0.515  0.5060  0.8758  0.4077
  750SOL    HW2 2281   1.257   2.176   0.520  0.6986  0.5374 -0.9888
  751SOL     OW 2282   4.086   2.430   1.868 -0.4921  0.3550  0.1421
  751SOL    HW1 2283   4.149   2.495   1.899 -0.8426  0.7601  0.0239
  751SOL    HW2 2284   4.140   2.359   1.833 -0.1021  0.6560  0.1247
  752SOL     OW 2285   0.507   4.511   2.481 -0.3086 -0.0876 -0.2236
  752SOL    HW1 2286   0.457   4.453   2.424 -1.1187 -0.7127  1.0805
  752SOL    HW2 2287   0.570   4.453   2.525 -0.9102  0.0573  0.8587
  753SOL     OW 2288   3.284   2.784   3.403  0.3119 -0.0531 -0.3826
  753SOL    HW1 2289   3.325   2.835   3.472 -1.0196 -1.4409  1.5527
  753SOL    HW2 2290   3.217   2.842   3.367 -0.6135 -0.0820  1.1936
  754SOL     OW 2291   1.573   4.064   0.577 -0.5699  0.3573  0.5508
  754SOL    HW1 2292   1.622   4.022   0.647  1.9435  1.5995 -0.3610
  754SOL    HW2 2293   1.600   4.156   0.579 -0.0629  0.3676 -2.2584
  755SOL     OW 2294   1.696   0.503   2.720  0.1948  0.1540 -0.1684
  755SOL    HW1 2295   1.631   0.456   2.772 -0.3759  0.8278 -0.2559
  755SOL    HW2 2296   1.718   0.442   2.649  0.9452 -0.7491  0.8078
  756SOL     OW 2297   0.047   2.732   2.113 -0.5419 -0.5506 -0.0427
  756SOL    HW1 2298   0.119   2.777   2.159 -0.6164 -1.9396  1.5287
  756SOL    HW2 2299  -0.025   2.733   2.175 -1.1943 -1.0421 -0.7802
  757SOL     OW 2300   1.266   2.980   1.879  0.4749 -0.4959  0.3163
  757SOL    HW1 2301   1.301   2.899   1.916 -2.2650 -1.4873  1.0279
  757SOL    HW2 2302   1.197   3.006   1.940 -1.3556  0.1779 -1.9064
  758SOL     OW 2303   2.742   2.518   1.306 -0.9195 -0.2993  0.0689
  758SOL    HW1 2304   2.650   2.525   1.332 -1.0873  0.1811 -0.5910
  758SOL    HW2 2305   2.790   2.565   1.374 -1.4367  1.7794 -0.8831
  759SOL     OW 2306   4.587   3.744   0.510 -0.0807 -0.3625  0.0454
  759SOL    HW1 2307   4.561   3.653   0.523 -0.9827 -0.0233  0.6870
  759SOL    HW2 2308   4.504   3.793   0.509  0.4811  0.7374  2.0312
  760SOL     OW 2309   0.262   1.185   0.869 -0.1628 -0.1123 -0.2911
  760SOL    HW1 2310   0.191   1.137   0.826  0.1710 -1.9114  1.0362
  760SOL    HW2 2311   0.219   1.247   0.927 -0.6472 -0.5072 -0.2272
  761SOL     OW 2312   4.071   3.687   2.986  0.1611 -0.2296  0.3202
  761SOL    HW1 2313   4.076   3.604   3.034  1.6561 -0.2075  0.2529
  761SOL    HW2 2314   4.162   3.715   2.977 -0.1539  0.3437 -1.5130
  762SOL     OW 2315   1.478   0.533   1.544 -0.3764 -0.0152 -0.4190
  762SOL    HW1 2316   1.458   0.443   1.568  1.5681 -0.7119 -1.2480
  762SOL    HW2 2317   1.573   0.536   1.537 -0.3987  2.1048 -0.4630
  763SOL     OW 2318   2.369   0.003   1.753  0.9380  0.5510 -0.2581
  763SOL    HW1 2319   2.381   0.053   1.673  0.6764  0.3566 -0.4186
  763SOL    HW2 2320   2.451  -0.046   1.763  0.6318 -0.1091 -0.8919
  764SOL     OW 2321   4.378   0.358   0.444 -0.1350  0.3390 -0.0582
  764SOL    HW1 2322   4.456   0.304   0.459 -0.2194 -0.0114 -0.8329
  764SOL    HW2 2323   4.304   0.297   0.454 -0.2841  0.5635  0.2004
  765SOL     OW 2324   0.429   2.060   2.531  0.4960  0.0375 -0.4294
  765SOL    HW1 2325   0.355   2.027   2.479 -0.7642 -0.9990  1.8829
  765SOL    HW2 2326   0.406   2.151   2.549  1.1740  0.5528 -2.0040
  766SOL     OW 2327   1.163   4.259   1.415 -0.2095 -0.1358  0.3783
  766SOL    HW1 2328   1.168   4.287   1.324 -1.5024  1.4128  0.7392
  766SOL    HW2 2329   1.138   4.338   1.463 -1.1953 -1.2791  1.8346
  767SOL     OW 2330   2.729   2.697   0.732  0.3543  0.0992  0.7288
  767SOL    HW1 2331   2.715   2.641   0.656 -0.1950 -1.1424  1.6982
  767SOL    HW2 2332   2.822   2.686   0.753  0.0643 -1.1895  1.4363
  768SOL     OW 2333   4.514   0.185   1.678  0.9168  0.6904  0.0315
  768SOL    HW1 2334   4.465   0.243   1.736  1.0011 -0.5433  1.3949
  768SOL    HW2 2335   4.447   0.135   1.632  0.8514  1.6034 -0.8899
  769SOL     OW 2336   2.521   3.912   0.651 -0.1189 -0.0021  0.2329
  769SOL    HW1 2337   2.526   3.850   0.724 -1.4670  0.4281  0.7251
  769SOL    HW2 2338   2.466   3.983   0.685  0.0323  0.6631 -0.8870
  770SOL     OW 2339   0.016   2.787   2.776  0.2137 -0.1789  0.5390
  770SOL    HW1 2340   0.095   2.777   2.830  0.6029  0.9048  0.2016
  770SOL    HW2 2341   0.026   2.722   2.706  0.2615 -0.8014  1.1173
  771SOL     OW 2342   3.460   2.069   2.864  0.3631  0.8548 -0.0911
  771SOL    HW1 2343   3.478   2.079   2.957 -0.1136 -0.3052  0.1486
  771SOL    HW2 2344   3.544   2.084   2.821  0.5918  1.3544  0.5216
  772SOL     OW 2345   1.472   4.413   2.737  0.4848  0.5670 -0.3764
  772SOL    HW1 2346   1.512   4.353   2.674  1.9936  1.3975 -0.2489
  772SOL    HW2 2347   1.468   4.364   2.819 -1.6624 -0.5872 -1.1040
  773SOL     OW 2348   0.211   0.232   3.343  0.6087  0.1268  0.5096
  773SOL    HW1 2349   0.210   0.305   3.281  1.1662 -0.3171 -0.0389
  773SOL    HW2 2350   0.265   0.263   3.416  0.4769  0.4193  0.4854
  774SOL     OW 2351   0.651   3.000   1.799  0.8381  0.3986 -0.0118
  774SOL    HW1 2352   0.668   2.910   1.771 -0.6935  0.1494 -0.2361
  774SOL    HW2 2353   0.574   3.027   1.749 -0.0211  1.0730  1.5940
  775SOL     OW 2354   3.211   0.985   1.468 -0.1964 -0.2315 -0.2662
  775SOL    HW1 2355   3.267   1.040   1.413 -1.9893  2.1520  0.1187
  775SOL    HW2 2356   3.199   0.905   1.417  2.2826 -0.2338 -0.9958
  776SOL     OW 2357   2.974   1.356   1.168 -0.0069  0.2313 -0.1846
  776SOL    HW1 2358   2.963   1.275   1.217  2.0011 -0.0631 -0.1158
  776SOL    HW2 2359   2.959   1.426   1.231  0.2302 -0.1224  0.2639
  777SOL     OW 2360   3.535   2.601   2.161  0.0482  0.0381  0.1520
  777SOL    HW1 2361   3.451   2.636   2.132  0.3954  0.6082 -0.2051
  777SOL    HW2 2362   3.531   2.508   2.142 -0.6054  0.0182  0.3882
  778SOL     OW 2363   2.303   4.310   0.481 -0.0263  0.3338  0.8461
  778SOL    HW1 2364   2.395   4.336   0.493 -0.1404  0.1907  2.1312
  778SOL    HW2 2365   2.294   4.297   0.387  0.7943  2.1434  0.4866
  779SOL     OW 2366   3.062   2.121   3.383 -0.0357 -0.2804 -0.6434
  779SOL    HW1 2367   3.025   2.033   3.373 -0.3760 -0.1102 -0.9063
  779SOL    HW2 2368   3.084   2.127   3.476  2.3449 -1.5711 -1.0420
  780SOL     OW 2369   1.493   2.306   2.529 -0.4700 -0.1718  0.7144
  780SOL    HW1 2370   1.404   2.274   2.545 -0.3303  0.6604  3.6364
  780SOL    HW2 2371   1.493   2.395   2.562  1.3483  0.0035  0.3158
  781SOL     OW 2372   0.445   2.177   0.395  0.3259 -0.0266 -0.4407
  781SOL    HW1 2373   0.367   2.121   0.400  0.9120 -0.7519  1.3101
  781SOL    HW2 2374   0.416   2.262   0.427  0.0016  0.0174 -0.8435
  782SOL     OW 2375   2.438   4.067   1.236 -0.1732 -0.2392 -0.0971
  782SOL    HW1 2376   2.513   4.079   1.177 -0.5190  0.1553 -0.4634
  782SOL    HW2 2377   2.371   4.025   1.182  0.1026 -1.4766  0.4824
  783SOL     OW 2378   1.821   3.665   0.491  0.7177  0.3514 -0.4163
  783SOL    HW1 2379   1.897   3.675   0.549 -0.7649 -0.2813  1.7834
  783SOL    HW2 2380   1.855   3.618   0.415  2.5752  0.2637  0.4046
  784SOL     OW 2381   0.452   0.993   2.792  0.3864  0.2531 -0.0756
  784SOL    HW1 2382   0.521   0.947   2.840  2.1724  0.9191 -1.9103
  784SOL    HW2 2383   0.494   1.070   2.756 -1.4739  0.9802 -0.8099
  785SOL     OW 2384   3.436   0.508   1.041 -0.0810 -0.3791  0.7557
  785SOL    HW1 2385   3.518   0.459   1.035 -0.7498 -1.3385 -0.8735
  785SOL    HW2 2386   3.371   0.445   1.072 -0.6735 -0.2028 -0.0942
  786SOL     OW 2387   3.125   4.453   2.325  0.5456  0.6562  0.3020
  786SOL    HW1 2388   3.092   4.504   2.399  1.5687 -0.2636  1.4488
  786SOL    HW2 2389   3.095   4.363   2.343  1.1037  0.3641 -0.2012
  787SOL     OW 2390   1.357   2.063   1.144  0.2365  0.2448  0.3268
  787SOL    HW1 2391   1.421   2.029   1.205 -1.1436 -1.0739  1.1030
  787SOL    HW2 2392   1.273   2.029   1.175 -0.6563  0.5557 -1.5866
  788SOL     OW 2393   2.431   0.307   0.594  0.0851 -0.7762 -0.1696
  788SOL    HW1 2394   2.479   0.264   0.664 -1.4470 -0.6374  1.0300
  788SOL    HW2 2395   2.362   0.356   0.639 -1.3533 -1.1944 -1.8071
  789SOL     OW 2396   3.150   3.427   0.463  0.1675 -0.2601 -0.5825
  789SOL    HW1 2397   3.126   3.467   0.546  2.6398  0.8754 -0.3253
  789SOL    HW2 2398   3.156   3.333   0.482 -1.2437 -0.2648 -0.0305
  790SOL     OW 2399   0.206   3.546   2.676 -0.7080 -0.2099 -0.2044
  790SOL    HW1 2400   0.130   3.489   2.684 -1.5899  1.0362  0.7362
  790SOL    HW2 2401   0.183   3.608   2.607  0.0859 -0.7359 -0.9590
  791SOL     OW 2402   1.825   2.798   3.166  0.5395 -0.2635 -0.0807
  791SOL    HW1 2403   1.735   2.813   3.136  0.0579  0.4876  1.6125
  791SOL    HW2 2404   1.820   2.717   3.217  0.2078  1.0966  2.1829
  792SOL     OW 2405   0.714   3.707   1.626  0.0670  0.0996 -0.2437
  792SOL    HW1 2406   0.681   3.796   1.638 -0.4383 -0.0060 -0.8196
  792SOL    HW2 2407   0.805   3.718   1.600  0.0782  0.4387 -0.0644
  793SOL     OW 2408   0.796   4.485   0.936 -0.4231  0.1105 -0.1878
  793SOL    HW1 2409   0.819   4.490   1.029  1.2045  0.1133 -0.5567
  793SOL    HW2 2410   0.859   4.424   0.899  0.3557  1.7127 -1.6703
  794SOL     OW 2411   0.715   0.523   0.562 -0.5301  0.6937 -0.0509
  794SOL    HW1 2412   0.758   0.589   0.507  0.9685 -0.1995 -0.0075
  794SOL    HW2 2413   0.785   0.462   0.585 -1.5313  0.0220  1.3226
  795SOL     OW 2414   2.804   3.522   0.723 -0.1416  0.1169  0.4201
  795SOL    HW1 2415   2.854   3.444   0.698  0.3908  0.3150  0.8361
  795SOL    HW2 2416   2.714   3.501   0.700 -0.0452 -0.7277  0.7559
  796SOL     OW 2417   3.765   2.110   3.386  0.3583  0.1553  0.5023
  796SOL    HW1 2418   3.799   2.174   3.325 -0.3974  1.5025  1.4400
  796SOL    HW2 2419   3.806   2.133   3.470 -0.1631 -0.3912  0.9134
  797SOL     OW 2420   4.132   3.006   0.696  0.0042 -0.4116 -0.1157
  797SOL    HW1 2421   4.134   3.084   0.642  2.3799 -0.3346 -0.0394
  797SOL    HW2 2422   4.140   2.933   0.634  0.4424 -0.4405 -0.0295
  798SOL     OW 2423   0.036   2.642   2.539 -0.1809  0.1547 -0.1425
  798SOL    HW1 2424   0.122   2.618   2.503  0.8961  0.1256  2.2298
  798SOL    HW2 2425   0.002   2.561   2.577 -1.5878  0.0211 -1.6141
  799SOL     OW 2426   1.938   2.447   3.033 -0.3697 -0.0525 -0.4406
  799SOL    HW1 2427   1.960   2.401   3.114 -0.1332  1.3879  0.3544
  799SOL    HW2 2428   1.846   2.471   3.042 -0.8089 -1.2720 -1.3391
  800SOL     OW 2429   3.489   4.553   1.998  0.5111 -0.0217 -0.1474
  800SOL    HW1 2430   3.537   4.512   2.070 -0.5671  1.7029  1.6500
  800SOL    HW2 2431   3.557   4.598   1.947  1.3226 -1.5100 -0.4403
  801SOL     OW 2432   3.572   3.619   0.536  0.5564  0.7051 -0.5319
  801SOL    HW1 2433   3.517   3.674   0.592 -0.8346 -0.6521 -0.4940
  801SOL    HW2 2434   3.635   3.578   0.596  1.8312  2.4622 -0.6099
  802SOL     OW 2435   0.505   2.399   1.081 -0.2540 -0.0828  0.2580
  802SOL    HW1 2436   0.546   2.485   1.086  1.5500 -0.9568  1.4203
  802SOL    HW2 2437   0.482   2.378   1.172  0.9760 -1.5525  0.2671
  803SOL     OW 2438   3.357   1.844   1.313  0.2004 -0.7728 -0.3053
  803SOL    HW1 2439   3.337   1.919   1.369  0.0688 -0.0688 -1.2679
  803SOL    HW2 2440   3.314   1.770   1.355 -0.7616 -0.0707 -0.0350
  804SOL     OW 2441   3.352   2.958   0.547 -0.2907 -0.1882 -0.0200
  804SOL    HW1 2442   3.326   2.869   0.523  1.5283 -0.4727 -1.1195
  804SOL    HW2 2443   3.419   2.947   0.615 -1.3737  0.4461  1.2107
  805SOL     OW 2444   1.969   2.620   2.693  0.0872 -0.1458 -0.0818
  805SOL    HW1 2445   1.983   2.640   2.785  1.0733 -1.3388  0.0553
  805SOL    HW2 2446   1.905   2.549   2.693 -0.0868  0.0091 -0.3296
  806SOL     OW 2447   4.363   2.195   2.473  0.1935  0.2607 -0.1340
  806SOL    HW1 2448   4.334   2.211   2.563  1.2418  0.3057  0.2131
  806SOL    HW2 2449   4.425   2.122   2.481 -1.4018 -1.2564 -1.1334
  807SOL     OW 2450   3.090   0.564   2.853 -0.0580 -0.1140 -0.5001
  807SOL    HW1 2451   3.072   0.476   2.884  1.3309 -0.0373  0.6168
  807SOL    HW2 2452   3.171   0.556   2.802  0.2593  0.5439 -0.1247
  808SOL     OW 2453   2.626   0.336   0.171  0.0581 -0.7397 -0.3618
  808SOL    HW1 2454   2.578   0.418   0.185  0.1128 -0.8469  0.4942
  808SOL    HW2 2455   2.718   0.359   0.187  0.1120 -0.8973 -0.4419
  809SOL     OW 2456   3.562   2.081   0.182 -0.0803 -0.2399 -0.2222
  809SOL    HW1 2457   3.589   2.071   0.091 -2.2022 -0.6550 -0.8593
  809SOL    HW2 2458   3.596   2.003   0.226 -0.8412 -1.1158 -1.1434
  810SOL     OW 2459   2.050   1.238   1.053 -0.3636  0.0576  0.0667
  810SOL    HW1 2460   2.088   1.154   1.080  0.6467 -0.0440 -1.5307
  810SOL    HW2 2461   2.025   1.280   1.135  0.8601 -1.0028  1.0379
  811SOL     OW 2462   0.386   4.254   2.975  0.0873 -0.3234  0.2870
  811SOL    HW1 2463   0.304   4.275   3.019 -1.2780  0.0029 -2.2283
  811SOL    HW2 2464   0.436   4.336   2.976 -0.7872  0.2478 -0.4326
  812SOL     OW 2465   3.256   0.315   0.781 -0.0112  0.3985 -0.1221
  812SOL    HW1 2466   3.242   0.357   0.696  0.5824  1.8624  0.4708
  812SOL    HW2 2467   3.350   0.297   0.784 -0.2257 -0.8513 -0.2832
  813SOL     OW 2468   2.823   0.637   2.662 -0.2202  0.6538  0.3080
  813SOL    HW1 2469   2.753   0.594   2.612  0.4465  1.3469 -1.2940
  813SOL    HW2 2470   2.900   0.583   2.645 -0.0107  0.8328  0.6958
  814SOL     OW 2471   3.529   2.043   2.249 -0.4613  0.0203  0.3927
  814SOL    HW1 2472   3.596   1.990   2.293 -1.2014 -0.3341  1.1345
  814SOL    HW2 2473   3.574   2.081   2.173  0.6827  0.1105  1.0822
  815SOL     OW 2474   0.570   3.258   2.242 -0.7565  0.4159 -0.1136
  815SOL    HW1 2475   0.505   3.253   2.312 -0.2200 -0.2000  0.3430
  815SOL    HW2 2476   0.653   3.237   2.284 -0.0614  2.2185 -0.4637
  816SOL     OW 2477   3.681   3.169   0.213 -0.0386 -0.1032  0.2708
  816SOL    HW1 2478   3.700   3.086   0.169  0.0980 -0.7204  1.4596
  816SOL    HW2 2479   3.755   3.225   0.190  1.2874 -1.2098  1.6652
  817SOL     OW 2480   0.525   1.604   0.538 -0.3115  0.2012  0.1347
  817SOL    HW1 2481   0.588   1.670   0.508  0.6056 -0.3527  0.7983
  817SOL    HW2 2482   0.475   1.582   0.459  0.3870  0.5847 -0.4287
  818SOL     OW 2483   4.037   3.994   0.999 -0.0710 -0.0150  0.0049
  818SOL    HW1 2484   3.990   3.945   1.067 -0.2349  0.3548  0.1629
  818SOL    HW2 2485   4.120   3.948   0.990 -0.2885 -0.4169  0.0349
  819SOL     OW 2486   2.231   3.936   1.131  0.4423 -0.0385  0.6881
  819SOL    HW1 2487   2.283   3.856   1.125  0.2813 -0.1361  0.6189
  819SOL    HW2 2488   2.151   3.910   1.176 -0.6989 -0.4543 -1.4707
  820SOL     OW 2489   3.600   0.432   1.667 -0.5305 -0.3832  0.2540
  820SOL    HW1 2490   3.603   0.417   1.762  0.3075 -1.5466  0.0706
  820SOL    HW2 2491   3.672   0.493   1.650  0.0377 -1.0409  0.2436
  821SOL     OW 2492   0.199   0.568   2.280 -0.0230  0.5318  0.6108
  821SOL    HW1 2493   0.149   0.552   2.360 -1.6417 -0.1041 -0.4590
  821SOL    HW2 2494   0.148   0.635   2.234  0.1784 -0.0281 -0.4462
  822SOL     OW 2495   3.702   3.133   2.913 -0.5169  0.2383  0.0408
  822SOL    HW1 2496   3.700   3.038   2.924 -1.1722  0.4153  1.8791
  822SOL    HW2 2497   3.672   3.148   2.823 -0.2182 -1.2854 -0.3374
  823SOL     OW 2498   3.859   4.169   3.379 -0.2405 -0.5631  0.5205
  823SOL    HW1 2499   3.912   4.179   3.458 -0.3771  1.6249  0.3778
  823SOL    HW2 2500   3.896   4.091   3.336  2.8339  0.7655  0.4969
  824SOL     OW 2501   3.249   3.630   2.872 -0.3144  0.1174 -0.0428
  824SOL    HW1 2502   3.210   3.597   2.952 -0.0505  0.2873  0.1590
  824SOL    HW2 2503   3.185   3.693   2.838  0.2598  1.2529  0.8882
  825SOL     OW 2504   1.254   0.821   2.828  0.8592  0.1374 -0.4899
  825SOL    HW1 2505   1.166   0.784   2.814  1.4095 -0.8478 -1.5524
  825SOL    HW2 2506   1.286   0.776   2.906  0.6249  0.1104 -0.4070
  826SOL     OW 2507   4.085   0.740   1.369  0.0596 -0.1367  0.0124
  826SOL    HW1 2508   4.157   0.764   1.428  0.4974  0.8038 -0.8753
  826SOL    HW2 2509   4.077   0.645   1.378  0.1275 -0.0191  1.5610
  827SOL     OW 2510   0.140   4.577   0.544 -0.2258  0.5822  1.0125
  827SOL    HW1 2511   0.181   4.518   0.481 -0.8898  1.0457  0.1007
  827SOL    HW2 2512   0.212   4.619   0.590  0.4117  1.8461 -0.9824
  828SOL     OW 2513   1.228   1.310   2.002 -0.1254  0.3843 -0.0203
  828SOL    HW1 2514   1.247   1.385   2.057 -0.7151 -0.4315  1.3363
  828SOL    HW2 2515   1.226   1.235   2.062  3.3490 -1.2512 -1.6683
  829SOL     OW 2516   0.052   1.281   0.147  0.0194 -0.4366  0.4709
  829SOL    HW1 2517  -0.039   1.271   0.176 -0.6165 -0.7017 -1.4546
  829SOL    HW2 2518   0.093   1.197   0.165 -0.3868 -0.6289  0.5001
  830SOL     OW 2519   3.354   1.705   0.831  0.0553 -0.0213 -1.0128
  830SOL    HW1 2520   3.409   1.782   0.847 -0.9158  0.2044  1.5906
  830SOL    HW2 2521   3.268   1.741   0.810 -0.9972 -0.2599  2.3818
  831SOL     OW 2522   0.803   3.656   3.326 -0.3157 -0.3019 -0.0385
  831SOL    HW1 2523   0.860   3.580   3.339  0.7701  0.8605  2.8563
  831SOL    HW2 2524   0.766   3.643   3.239  0.9458 -3.3725 -0.2642
  832SOL     OW 2525   2.791   2.726   2.279  0.0272  0.2533 -1.2214
  832SOL    HW1 2526   2.778   2.632   2.267 -0.6286  0.5023 -2.6839
  832SOL    HW2 2527   2.714   2.755   2.328  0.9481 -0.1780  0.5765
  833SOL     OW 2528   3.102   3.829   1.041  0.4937  0.1006 -0.2856
  833SOL    HW1 2529   3.119   3.741   1.074  2.1522 -0.1807 -1.7909
  833SOL    HW2 2530   3.117   3.886   1.117 -0.1581 -0.8395  0.5826
  834SOL     OW 2531   0.077   2.544   1.611  0.0712 -0.2639  0.0431
  834SOL    HW1 2532   0.161   2.534   1.654 -0.0977  1.3922  0.8539
  834SOL    HW2 2533   0.071   2.638   1.591 -1.2946 -0.4522 -0.5924
  835SOL     OW 2534   4.409   4.127   2.815  0.1920  0.1327  0.2951
  835SOL    HW1 2535   4.368   4.196   2.867  0.9441  0.7500  0.0854
  835SOL    HW2 2536   4.496   4.160   2.795 -0.3942  0.4120 -2.2306
  836SOL     OW 2537   1.344   0.015   1.827  0.6327 -0.3513  0.2541
  836SOL    HW1 2538   1.278   0.075   1.792  0.8931 -0.8060 -1.0723
  836SOL    HW2 2539   1.305  -0.072   1.818  1.3727 -0.6215 -0.4920
  837SOL     OW 2540   2.884   3.187   1.716 -0.3810 -0.4659  0.2669
  837SOL    HW1 2541   2.979   3.174   1.718 -0.4028 -0.5871  0.4808
  837SOL    HW2 2542   2.856   3.142   1.637  0.1018  1.9589 -1.4119
  838SOL     OW 2543   4.641   0.265   1.434  0.1460 -1.0499 -0.9708
  838SOL    HW1 2544   4.693   0.333   1.475 -0.8815 -1.2132  0.6987
  838SOL    HW2 2545   4.568   0.251   1.494 -0.4791 -2.5581 -2.0172
  839SOL     OW 2546   0.614   1.231   2.255 -0.1839  0.3931 -0.3260
  839SOL    HW1 2547   0.615   1.320   2.292  0.0226 -0.0340  0.7266
  839SOL    HW2 2548   0.606   1.245   2.161 -1.0132  1.5196 -0.1165
  840SOL     OW 2549   2.639   3.911   1.674 -0.6495  0.1146  0.2636
  840SOL    HW1 2550   2.613   3.947   1.759  0.0309  1.0826  0.0782
  840SOL    HW2 2551   2.563   3.860   1.646 -0.3593 -1.4478  2.1061
  841SOL     OW 2552   1.498   1.133   2.085  0.3350 -0.1399 -0.1395
  841SOL    HW1 2553   1.522   1.101   1.998 -2.0368  0.6404 -1.1748
  841SOL    HW2 2554   1.404   1.115   2.092  0.4236 -0.0051  2.2072
  842SOL     OW 2555   2.001   0.752   2.020  0.2068  0.0061 -0.0905
  842SOL    HW1 2556   2.056   0.710   2.087  2.4332 -0.1648 -1.9103
  842SOL    HW2 2557   1.915   0.712   2.032  0.3650  0.3402  2.9499
  843SOL     OW 2558   1.203   4.119   0.978  0.3784  0.3305 -0.0070
  843SOL    HW1 2559   1.244   4.195   0.938  0.6966 -0.9477 -2.3003
  843SOL    HW2 2560   1.175   4.065   0.904 -2.0803 -0.6313  1.4848
  844SOL     OW 2561   3.784   1.117   2.237 -0.1488 -0.4680  0.3243
  844SOL    HW1 2562   3.717   1.101   2.303 -1.0255  0.3437 -0.3476
  844SOL    HW2 2563   3.764   1.056   2.166  1.3055 -1.9625  1.1066
  845SOL     OW 2564   3.886   2.136   1.085 -0.0412 -0.3172 -0.3291
  845SOL    HW1 2565   3.847   2.122   0.998 -0.2883  0.5042 -0.3623
  845SOL    HW2 2566   3.959   2.196   1.069 -1.6227  1.9103  0.3210
  846SOL     OW 2567   1.163   2.030   1.506  0.2946 -0.2141  0.0872
  846SOL    HW1 2568   1.180   2.014   1.599  2.7535 -0.7821 -0.3803
  846SOL    HW2 2569   1.120   1.951   1.475 -1.9919  0.6020  1.0176
  847SOL     OW 2570   1.426   1.930   1.802  0.0947 -0.2391 -0.0591
  847SOL    HW1 2571   1.376   2.006   1.830 -0.0204  0.6191 -2.4091
  847SOL    HW2 2572   1.363   1.875   1.755  0.3895 -1.3552  0.7965
  848SOL     OW 2573   0.262   2.714   0.864 -0.6230  0.3790 -0.3034
  848SOL    HW1 2574   0.320   2.790   0.864 -0.5115  0.2960  0.0776
  848SOL    HW2 2575   0.279   2.671   0.780  1.4533 -0.8249  0.6318
  849SOL     OW 2576   1.940   0.859   1.266 -0.4150 -0.0442 -0.4025
  849SOL    HW1 2577   1.914   0.817   1.348  0.2686  2.4546  1.1941
  849SOL    HW2 2578   1.858   0.886   1.225 -0.7785 -1.6013 -0.7728
  850SOL     OW 2579   1.818   3.947   3.332  0.3653  0.2309  0.3347
  850SOL    HW1 2580   1.824   3.906   3.418 -1.3589 -0.1693  0.2848
  850SOL    HW2 2581   1.898   3.918   3.287 -0.7009 -3.0658  0.3212
  851SOL     OW 2582   0.346   1.047   1.631  0.1925  0.0473 -0.3388
  851SOL    HW1 2583   0.272   1.083   1.680  0.5242 -0.2248  0.3816
  851SOL    HW2 2584   0.415   1.036   1.697 -0.1136 -2.5530 -0.3346
  852SOL     OW 2585   0.086   1.500   1.449  0.3862 -0.3578  0.5087
  852SOL    HW1 2586   0.056   1.485   1.360 -0.2136  0.4809  0.5565
  852SOL    HW2 2587   0.103   1.594   1.453 -4.7899  0.8570  2.7277
  853SOL     OW 2588   1.107   0.254   2.097 -0.0349  0.4331  0.0844
  853SOL    HW1 2589   1.195   0.283   2.076 -0.4113  1.9489  0.5052
  853SOL    HW2 2590   1.057   0.267   2.016  0.0282 -0.0662 -0.0404
  854SOL     OW 2591   1.302   0.883   1.903 -0.2891 -0.2069  0.5081
  854SOL    HW1 2592   1.353   0.825   1.847  0.2219  0.8550 -0.1664
  854SOL    HW2 2593   1.355   0.892   1.982  0.1268  0.1415  0.1970
  855SOL     OW 2594   0.595   4.284   0.926 -0.2395  0.1988  0.1043
  855SOL    HW1 2595   0.664   4.341   0.962 -2.2026  1.7345  1.7002
  855SOL    HW2 2596   0.586   4.214   0.990  0.2928 -0.3994 -0.4636
  856SOL     OW 2597   2.742   0.614   3.311  0.0680  0.5136 -0.1012
  856SOL    HW1 2598   2.663   0.645   3.266 -0.9761  1.7418  2.3708
  856SOL    HW2 2599   2.803   0.594   3.241 -2.0950  0.4531 -2.0962
  857SOL     OW 2600   1.698   2.559   0.137 -0.0342 -0.0072 -0.3517
  857SOL    HW1 2601   1.691   2.507   0.217  3.1480 -1.0290 -0.5893
  857SOL    HW2 2602   1.636   2.631   0.150 -1.3826 -1.4227  1.9304
  858SOL     OW 2603   0.039   3.144   3.407 -0.1495 -0.0964 -0.6279
  858SOL    HW1 2604  -0.054   3.144   3.384 -0.6772 -0.7550  1.2865
  858SOL    HW2 2605   0.082   3.106   3.331 -0.9309  3.3910 -3.0643
  859SOL     OW 2606   4.616   3.062   3.048 -0.6556 -0.1688  0.6522
  859SOL    HW1 2607   4.627   2.972   3.079  1.3020 -0.0242  0.4441
  859SOL    HW2 2608   4.566   3.105   3.117  1.9761 -0.3530  2.8029
  860SOL     OW 2609   0.441   2.852   0.619  0.6795 -0.4640 -0.3947
  860SOL    HW1 2610   0.394   2.897   0.549 -0.0686 -1.1486 -0.3466
  860SOL    HW2 2611   0.525   2.897   0.624  0.1814  0.5363 -0.7466
  861SOL     OW 2612   1.667   4.536   1.038 -1.0408  0.6142 -0.4193
  861SOL    HW1 2613   1.757   4.504   1.029 -1.0053  0.1616  1.2836
  861SOL    HW2 2614   1.670   4.624   1.002  0.6052  1.3902  1.4104
  862SOL     OW 2615   0.924   0.076   2.193  0.3357  0.3712 -0.1032
  862SOL    HW1 2616   0.878   0.048   2.114 -0.7278  1.6938  0.0146
  862SOL    HW2 2617   1.001   0.123   2.160 -0.0076  0.7616 -0.3704
  863SOL     OW 2618   2.266   1.819   2.112 -0.6908  0.2955 -0.1944
  863SOL    HW1 2619   2.352   1.782   2.134 -0.0702  1.5785 -0.4160
  863SOL    HW2 2620   2.282   1.869   2.032 -1.5604  0.9036  0.0146
  864SOL     OW 2621   0.212   4.126   0.672  0.1475 -0.1078 -0.2697
  864SOL    HW1 2622   0.269   4.097   0.743 -1.3493 -2.0213  0.2170
  864SOL    HW2 2623   0.265   4.113   0.593  0.4907 -1.7355  0.1839
  865SOL     OW 2624   0.979   2.187   1.824  0.0654  0.1670  0.2326
  865SOL    HW1 2625   0.941   2.256   1.770  0.1446  0.7800  0.9531
  865SOL    HW2 2626   0.934   2.107   1.795 -1.2607  0.7630  0.5564
  866SOL     OW 2627   4.081   0.366   1.608  0.2221 -0.0564 -0.4064
  866SOL    HW1 2628   4.128   0.355   1.526  1.0343  2.1003 -0.2930
  866SOL    HW2 2629   4.149   0.377   1.674 -0.4278 -0.5577  0.3658
  867SOL     OW 2630   1.380   2.799   2.026  0.0260 -0.5118  0.5036
  867SOL    HW1 2631   1.403   2.710   2.052 -1.0118 -0.6903  0.8255
  867SOL    HW2 2632   1.465   2.843   2.015  0.5658 -0.7788  2.9742
  868SOL     OW 2633   1.661   3.075   1.586 -0.5177  0.1581 -0.1752
  868SOL    HW1 2634   1.690   3.000   1.639 -1.4364 -0.3018 -0.3074
  868SOL    HW2 2635   1.569   3.086   1.609 -0.2061  1.7297  0.3871
  869SOL     OW 2636   3.528   4.421   2.989  0.5287 -0.2759  0.6267
  869SOL    HW1 2637   3.433   4.417   2.994  0.3727 -0.3832 -1.5384
  869SOL    HW2 2638   3.552   4.492   3.049 -0.9678  0.1459  0.7645
  870SOL     OW 2639   0.667   3.445   1.574 -0.1244  0.2110  0.2895
  870SOL    HW1 2640   0.673   3.529   1.620 -0.1501 -0.0739  0.8253
  870SOL    HW2 2641   0.758   3.418   1.562 -0.1247 -0.4336  1.5394
  871SOL     OW 2642   1.601   0.983   0.132 -0.1283 -0.9051  0.1364
  871SOL    HW1 2643   1.579   0.962   0.223 -3.1446 -1.9564 -0.7108
  871SOL    HW2 2644   1.630   1.074   0.134 -1.7651 -0.3631  1.9486
  872SOL     OW 2645   1.694   0.394   1.441  0.6571  0.2562 -0.1895
  872SOL    HW1 2646   1.610   0.348   1.447  0.7330  0.2628  1.1689
  872SOL    HW2 2647   1.744   0.364   1.517  0.9475  2.0724  0.3976
  873SOL     OW 2648   2.201   0.921   0.711  0.0853  0.5197  0.2630
  873SOL    HW1 2649   2.174   1.011   0.725  1.7041  0.9918  0.5577
  873SOL    HW2 2650   2.297   0.924   0.711  0.2262 -1.4572  2.0593
  874SOL     OW 2651   3.342   3.842   2.217 -0.1391 -0.2527  0.0143
  874SOL    HW1 2652   3.285   3.791   2.159 -0.5534 -0.6106  0.7222
  874SOL    HW2 2653   3.300   3.928   2.221 -1.0958 -0.7404  1.1499
  875SOL     OW 2654   3.263   2.792   2.896 -0.0129 -0.3408 -0.1177
  875SOL    HW1 2655   3.213   2.712   2.880  0.2531 -0.6276  0.4578
  875SOL    HW2 2656   3.204   2.863   2.869 -0.7300 -0.6712  0.5240
  876SOL     OW 2657   2.477   3.469   2.243 -0.1300  0.2632 -0.2816
  876SOL    HW1 2658   2.564   3.498   2.215 -0.0445  0.0037 -0.2867
  876SOL    HW2 2659   2.456   3.396   2.184  0.5155 -1.0173  1.0046
  877SOL     OW 2660   2.932   4.495   2.902  0.0495 -0.4048  0.4097
  877SOL    HW1 2661   2.900   4.493   2.812 -0.8416  0.3171  0.6907
  877SOL    HW2 2662   2.874   4.557   2.946 -0.0296 -1.3443  1.6731
  878SOL     OW 2663   1.730   0.467   1.191  0.5387 -0.6705 -0.0646
  878SOL    HW1 2664   1.716   0.419   1.273 -0.4956 -0.5870 -0.1796
  878SOL    HW2 2665   1.643   0.496   1.165  0.9235 -0.2589 -0.9383
  879SOL     OW 2666   1.158   3.245   1.726 -0.0017 -0.0789  0.2596
  879SOL    HW1 2667   1.247   3.211   1.725  0.1475  0.3054 -0.2817
  879SOL    HW2 2668   1.105   3.173   1.760  0.3460 -0.7583 -0.5713
  880SOL     OW 2669   0.810   1.465   0.969  0.5354  0.2416 -0.3320
  880SOL    HW1 2670   0.899   1.497   0.955 -0.0967  1.3846 -2.1508
  880SOL    HW2 2671   0.755   1.542   0.955 -0.8407 -0.8593 -1.2188
  881SOL     OW 2672   2.906   4.019   2.517  0.0345  0.5376 -0.2304
  881SOL    HW1 2673   2.895   3.928   2.489  2.5430  0.7570 -2.2884
  881SOL    HW2 2674   2.978   4.016   2.580 -0.8069  0.9677  0.7774
  882SOL     OW 2675   2.860   4.139   1.238 -0.6766  0.2902  0.0985
  882SOL    HW1 2676   2.813   4.116   1.318  0.8651  0.2444  1.0474
  882SOL    HW2 2677   2.841   4.068   1.177 -0.0750 -0.8788  1.2161
  883SOL     OW 2678   2.200   1.222   2.597 -0.4325 -0.9786 -0.1744
  883SOL    HW1 2679   2.142   1.175   2.537  0.2446 -2.2533  0.1409
  883SOL    HW2 2680   2.284   1.175   2.591  1.0847  1.6977 -1.7718
  884SOL     OW 2681   0.150   0.149   1.642 -0.4948  0.4432 -0.3648
  884SOL    HW1 2682   0.065   0.173   1.681 -1.9382  1.1708 -3.6062
  884SOL    HW2 2683   0.129   0.081   1.579  1.7512 -0.8456  0.1777
  885SOL     OW 2684   3.976   1.456   2.388 -0.5303 -1.0332  0.2519
  885SOL    HW1 2685   3.953   1.396   2.459 -0.5416 -0.9535  0.3163
  885SOL    HW2 2686   4.060   1.424   2.355 -1.1427 -1.8603 -0.5729
  886SOL     OW 2687   2.072   4.567   0.473 -0.0133 -0.3127 -0.0559
  886SOL    HW1 2688   2.109   4.647   0.509 -0.1727 -0.4240  0.3573
  886SOL    HW2 2689   2.010   4.597   0.406 -0.9649 -0.0511  0.9276
  887SOL     OW 2690   1.409   4.239   2.500  0.3443  1.0055 -0.2072
  887SOL    HW1 2691   1.458   4.173   2.549  0.7341 -0.0981 -1.9743
  887SOL    HW2 2692   1.319   4.230   2.531  0.0073 -1.7341 -1.6910
  888SOL     OW 2693   1.811   3.602   0.944 -0.9052 -0.1626 -0.1257
  888SOL    HW1 2694   1.858   3.684   0.952 -0.7826  0.1288 -2.9255
  888SOL    HW2 2695   1.720   3.624   0.967 -0.9114  0.8232 -1.0332
  889SOL     OW 2696   1.207   2.659   0.837  0.1996 -0.1235  0.1799
  889SOL    HW1 2697   1.291   2.679   0.796  1.0839  1.8151  2.6307
  889SOL    HW2 2698   1.229   2.598   0.907 -0.7681 -1.0660 -0.3214
  890SOL     OW 2699   4.227   1.412   2.264 -0.1431  0.6350  0.0202
  890SOL    HW1 2700   4.248   1.453   2.180 -0.1510 -0.0151 -0.3023
  890SOL    HW2 2701   4.292   1.342   2.274 -0.3743  0.4681  0.3786
  891SOL     OW 2702   0.384   1.891   2.732  0.0205  0.2683  0.2260
  891SOL    HW1 2703   0.409   1.805   2.698  0.6407 -0.3068  2.0346
  891SOL    HW2 2704   0.425   1.954   2.672 -2.1936 -0.6027 -2.4002
  892SOL     OW 2705   1.041   2.304   2.889  0.5273 -0.6309 -0.5225
  892SOL    HW1 2706   0.980   2.231   2.899  1.5282 -1.4253 -0.1219
  892SOL    HW2 2707   1.116   2.282   2.944  0.5266  1.0729  0.2370
  893SOL     OW 2708   1.847   2.973   0.666  0.3246  0.1015 -0.0794
  893SOL    HW1 2709   1.873   2.883   0.685 -0.4407  0.2463  1.9207
  893SOL    HW2 2710   1.908   3.027   0.716  1.4586  0.7867 -2.1029
  894SOL     OW 2711   3.330   1.075   3.014 -0.2666  0.1346  0.1939
  894SOL    HW1 2712   3.407   1.131   3.021  1.3164 -2.2109  3.8398
  894SOL    HW2 2713   3.268   1.111   3.078 -0.5723 -0.3617  0.1821
  895SOL     OW 2714   2.141   2.351   2.819 -0.2310 -0.1882 -0.3081
  895SOL    HW1 2715   2.223   2.400   2.827  0.1737 -0.7605 -0.8948
  895SOL    HW2 2716   2.074   2.412   2.850  0.4239  0.2462  0.3004
  896SOL     OW 2717   3.040   4.420   3.277 -0.6588 -0.6441  0.8194
  896SOL    HW1 2718   3.026   4.343   3.222  0.2955  0.1024 -0.5368
  896SOL    HW2 2719   2.952   4.445   3.307 -1.4264 -0.3390 -1.4455
  897SOL     OW 2720   2.617   4.344   0.140 -0.1121  0.1303  0.2273
  897SOL    HW1 2721   2.620   4.428   0.186 -0.0849  1.3378 -1.8155
  897SOL    HW2 2722   2.576   4.365   0.056 -0.5472 -2.0246 -0.1462
  898SOL     OW 2723   3.869   1.738   0.069  0.0678  0.1590  0.1115
  898SOL    HW1 2724   3.887   1.661   0.122 -1.7007 -0.1291  0.3733
  898SOL    HW2 2725   3.933   1.803   0.098  2.1568 -1.4068 -0.7021
  899SOL     OW 2726   4.278   1.811   1.794  0.0384 -0.3505 -0.6183
  899SOL    HW1 2727   4.288   1.890   1.741  0.3057  0.3996  0.5088
  899SOL    HW2 2728   4.368   1.783   1.812  0.2182  2.0283  3.1689
  900SOL     OW 2729   4.590   1.255   1.306  0.0601 -0.8542 -0.1090
  900SOL    HW1 2730   4.586   1.350   1.299 -0.9965 -0.9317 -0.7311
  900SOL    HW2 2731   4.625   1.226   1.222  0.0200 -1.0387 -0.0628
  901SOL     OW 2732   0.544   0.874   0.134  0.5351 -0.6658  0.2190
  901SOL    HW1 2733   0.607   0.847   0.067  0.5653  0.1437 -0.0979
  901SOL    HW2 2734   0.570   0.827   0.213  2.0487  0.2411  0.3061
  902SOL     OW 2735   0.837   0.133   0.784  0.2326 -0.5694  0.3719
  902SOL    HW1 2736   0.807   0.061   0.839 -2.5558  0.0912 -0.1336
  902SOL    HW2 2737   0.832   0.210   0.841  1.8291 -0.5262  0.4915
  903SOL     OW 2738   0.710   2.295   3.297  0.1684  0.2192  0.5280
  903SOL    HW1 2739   0.692   2.356   3.368  0.3496  1.2207 -0.2575
  903SOL    HW2 2740   0.794   2.325   3.261 -0.1546  0.0392 -0.4061
  904SOL     OW 2741   4.482   2.269   1.358 -0.1172  0.0695 -0.1852
  904SOL    HW1 2742   4.480   2.361   1.385 -2.4838 -0.5235  2.1062
  904SOL    HW2 2743   4.569   2.257   1.320 -0.5688  3.7986 -2.9222
  905SOL     OW 2744   3.223   4.445   2.904  0.0763 -0.3184  0.1687
  905SOL    HW1 2745   3.195   4.385   2.835 -0.0240  1.3202 -1.2764
  905SOL    HW2 2746   3.142   4.480   2.940  0.1516 -0.2328  0.2571
  906SOL     OW 2747   3.952   0.718   2.617  0.3020  0.2815  0.5287
  906SOL    HW1 2748   3.969   0.694   2.526  0.8696 -0.7466  0.8887
  906SOL    HW2 2749   3.857   0.729   2.622  0.3417  1.1430 -0.3584
  907SOL     OW 2750   4.224   3.423   0.086 -0.1026  0.1266 -0.1218
  907SOL    HW1 2751   4.140   3.468   0.077 -1.1727 -1.8000 -0.3892
  907SOL    HW2 2752   4.259   3.421  -0.003 -0.0703  0.4018 -0.1149
  908SOL     OW 2753   0.638   4.467   1.550  0.2979  0.0260 -0.9088
  908SOL    HW1 2754   0.673   4.378   1.549  0.1225 -0.0539 -0.1919
  908SOL    HW2 2755   0.544   4.456   1.540  0.1360  0.0503  0.4924
  909SOL     OW 2756   4.191   3.162   0.457  0.3580  0.1090 -0.6568
  909SOL    HW1 2757   4.265   3.199   0.409  0.1111  1.1612 -0.2593
  909SOL    HW2 2758   4.146   3.107   0.393  0.3297  1.0788 -1.5086
  910SOL     OW 2759   3.060   1.905   2.903  0.3634 -0.2565 -0.1951
  910SOL    HW1 2760   3.023   1.878   2.986  1.8755 -1.5955  0.0907
  910SOL    HW2 2761   3.077   1.823   2.856  1.1766  0.3869 -1.0747
  911SOL     OW 2762   2.188   4.293   0.902 -0.2399  0.1364 -0.3404
  911SOL    HW1 2763   2.205   4.371   0.955  0.0255  0.3862 -0.7920
  911SOL    HW2 2764   2.131   4.240   0.957  0.4941  0.1286  0.4406
  912SOL     OW 2765   3.179   1.815   1.074  0.3215 -0.2861  0.2256
  912SOL    HW1 2766   3.266   1.805   1.112  0.9224  0.7264 -0.8162
  912SOL    HW2 2767   3.163   1.909   1.074 -0.3849 -0.3909 -0.4079
  913SOL     OW 2768   2.732   2.510   0.491 -0.1348  0.1300  0.5129
  913SOL    HW1 2769   2.774   2.470   0.415 -0.3781  1.6633 -0.4675
  913SOL    HW2 2770   2.651   2.460   0.503  0.0151 -0.2679 -0.0967
  914SOL     OW 2771   3.340   3.202   0.254 -0.1967 -0.8084 -0.0402
  914SOL    HW1 2772   3.262   3.191   0.307  0.0428 -0.8415  0.3105
  914SOL    HW2 2773   3.315   3.264   0.186 -0.9172 -1.8250 -0.7298
  915SOL     OW 2774   2.458   0.051   1.517 -0.8089 -0.5529  0.4475
  915SOL    HW1 2775   2.416  -0.010   1.456  0.1629 -1.0013  0.2021
  915SOL    HW2 2776   2.486   0.125   1.462  0.7732 -1.3094  0.1495
  916SOL     OW 2777   3.015   3.338   0.708  0.0602  0.7044  0.3968
  916SOL    HW1 2778   2.988   3.267   0.651  2.2403 -0.4099  0.6549
  916SOL    HW2 2779   3.071   3.297   0.774 -0.0809  2.3882  1.6453
  917SOL     OW 2780   3.114   3.595   0.826 -0.0766 -0.3967  0.0094
  917SOL    HW1 2781   3.147   3.662   0.767 -2.0482  0.1834 -0.4846
  917SOL    HW2 2782   3.078   3.527   0.769  2.9624 -2.6199  0.4350
  918SOL     OW 2783   4.573   0.271   3.291 -0.2861 -0.2808  0.3478
  918SOL    HW1 2784   4.659   0.234   3.269 -0.3758 -0.5736  0.4965
  918SOL    HW2 2785   4.586   0.314   3.375 -0.2061 -0.0460  0.2186
  919SOL     OW 2786   3.432   3.418   2.439 -0.3767 -0.6065 -0.8557
  919SOL    HW1 2787   3.342   3.446   2.454 -0.2651 -0.7374  0.0980
  919SOL    HW2 2788   3.463   3.474   2.368 -0.7069  0.5119 -0.1439
  920SOL     OW 2789   0.906   3.032   1.441 -0.0102  0.9048 -0.5879
  920SOL    HW1 2790   0.912   2.940   1.414 -0.5399  0.6666  0.0757
  920SOL    HW2 2791   0.975   3.076   1.391  2.6273 -0.4313  1.5720
  921SOL     OW 2792   2.040   2.372   0.236  0.0638 -0.1561  0.0891
  921SOL    HW1 2793   2.026   2.278   0.249 -1.5899 -0.0052 -0.4304
  921SOL    HW2 2794   2.124   2.377   0.190 -0.3265 -1.4533 -0.8365
  922SOL     OW 2795   3.880   2.821   2.666  1.0400 -0.3240  0.1050
  922SOL    HW1 2796   3.967   2.835   2.705  0.5711 -0.4999  1.2498
  922SOL    HW2 2797   3.893   2.747   2.606  1.8403  0.1245 -0.2929
  923SOL     OW 2798   2.413   4.468   1.268 -0.9033 -0.0681 -0.2535
  923SOL    HW1 2799   2.331   4.445   1.223 -1.4646 -0.3891  0.8873
  923SOL    HW2 2800   2.437   4.554   1.231 -2.0601  0.2955 -0.2065
  924SOL     OW 2801   2.541   3.107   1.609  0.2234  0.7984  0.3304
  924SOL    HW1 2802   2.446   3.117   1.614  0.0935 -0.3732  0.4266
  924SOL    HW2 2803   2.560   3.036   1.670  0.8975 -0.5144 -1.3672
  925SOL     OW 2804   1.264   3.467   0.924 -0.5996  0.5058 -0.2061
  925SOL    HW1 2805   1.352   3.430   0.932 -0.7858 -0.0001 -0.4482
  925SOL    HW2 2806   1.266   3.514   0.840 -0.3981  0.9589  0.0472
  926SOL     OW 2807   1.538   0.467   2.225 -0.0568 -0.6396 -0.0260
  926SOL    HW1 2808   1.515   0.436   2.313 -0.0023 -1.1616 -0.1900
  926SOL    HW2 2809   1.514   0.559   2.225  0.7619 -0.4171  0.8281
  927SOL     OW 2810   2.556   0.923   3.408 -0.4094  0.3014  0.8193
  927SOL    HW1 2811   2.484   0.859   3.399 -1.5814  1.7743 -1.3320
  927SOL    HW2 2812   2.534   0.973   3.486 -1.8624  0.8338  0.1038
  928SOL     OW 2813   1.499   0.223   0.499 -0.2488 -0.5134 -0.0615
  928SOL    HW1 2814   1.495   0.135   0.537  1.0236 -0.3861  0.3933
  928SOL    HW2 2815   1.585   0.256   0.523  0.1692  0.0095 -2.1440
  929SOL     OW 2816   0.963   3.899   0.003  0.4976  0.6063 -0.8001
  929SOL    HW1 2817   0.937   3.823   0.056  2.0793  0.5203 -0.0829
  929SOL    HW2 2818   1.024   3.863  -0.061  2.7399  1.4740  0.7208
  930SOL     OW 2819   1.122   1.879   1.747  0.6838 -0.1957  0.4900
  930SOL    HW1 2820   1.057   1.894   1.816 -0.6750 -0.1955 -0.7425
  930SOL    HW2 2821   1.115   1.786   1.727 -0.1416  0.1152 -0.7767
  931SOL     OW 2822   3.897   2.213   0.184 -0.1556  0.0951 -0.0117
  931SOL    HW1 2823   3.871   2.305   0.179  1.1293  0.5228  0.7381
  931SOL    HW2 2824   3.962   2.209   0.254 -0.8965 -1.5773  0.6418
  932SOL     OW 2825   3.442   1.938   1.658  0.5094 -0.0796 -0.1856
  932SOL    HW1 2826   3.382   2.003   1.621 -0.9384 -0.7119  0.9603
  932SOL    HW2 2827   3.385   1.875   1.702  2.0426 -0.5334  1.2293
  933SOL     OW 2828   4.064   1.110   0.266  0.9472 -0.1803 -0.6122
  933SOL    HW1 2829   4.106   1.102   0.180 -0.7394  0.0047 -1.4838
  933SOL    HW2 2830   4.046   1.020   0.293 -0.4840 -0.1732 -1.4756
  934SOL     OW 2831   4.344   2.845   0.511 -0.1201  0.1707  0.3871
  934SOL    HW1 2832   4.433   2.810   0.505 -0.1544 -0.4471  2.4114
  934SOL    HW2 2833   4.288   2.768   0.502 -0.3881  0.3447  0.5627
  935SOL     OW 2834   0.958   1.500   3.252  0.2684  0.6383  0.1151
  935SOL    HW1 2835   1.016   1.571   3.278  0.6182  0.1939  0.5712
  935SOL    HW2 2836   1.016   1.426   3.237 -0.0712  0.4973 -0.5596
  936SOL     OW 2837   3.139   2.618   1.028 -0.0308 -0.1047 -0.0374
  936SOL    HW1 2838   3.198   2.556   0.986  0.1480  0.2324 -0.2917
  936SOL    HW2 2839   3.074   2.563   1.073 -0.0758 -0.4727 -0.5427
  937SOL     OW 2840   4.454   3.218   0.367  0.1278  0.0658 -0.0531
  937SOL    HW1 2841   4.547   3.221   0.346 -0.0099  1.7898 -0.5567
  937SOL    HW2 2842   4.452   3.225   0.463  0.5064  2.5338 -0.1509
  938SOL     OW 2843   3.196   0.379   1.904  0.1851  0.0208  0.1549
  938SOL    HW1 2844   3.134   0.449   1.924 -0.9199 -0.5735 -1.0826
  938SOL    HW2 2845   3.275   0.402   1.954  0.1449  2.5653 -0.8058
  939SOL     OW 2846   3.169   3.118   1.752 -0.0457  0.7144 -0.2674
  939SOL    HW1 2847   3.170   3.030   1.715 -1.4621  0.2632  0.7023
  939SOL    HW2 2848   3.235   3.166   1.702 -0.6095 -0.3654 -2.1242
  940SOL     OW 2849   1.954   2.690   0.971 -0.3960  0.2653  0.2367
  940SOL    HW1 2850   1.994   2.777   0.969 -1.2699  0.6765 -0.7565
  940SOL    HW2 2851   1.946   2.666   0.879  1.2844 -1.5980  0.5164
  941SOL     OW 2852   2.542   0.316   0.866 -0.2993  0.0157  0.4833
  941SOL    HW1 2853   2.507   0.227   0.860  0.6499 -0.2877 -1.0772
  941SOL    HW2 2854   2.635   0.304   0.883 -0.3361  0.7506  1.2735
  942SOL     OW 2855   0.350   3.230   0.554  0.1129 -0.4516  0.0509
  942SOL    HW1 2856   0.358   3.170   0.479  0.0549 -1.1497  0.5871
  942SOL    HW2 2857   0.258   3.253   0.557  0.2164  0.0367 -0.4360
  943SOL     OW 2858   2.602   2.339   3.223  0.2371 -0.6937  0.4901
  943SOL    HW1 2859   2.509   2.352   3.201  0.8565  0.9085 -1.5334
  943SOL    HW2 2860   2.643   2.317   3.139  2.2060  2.0506  0.5872
  944SOL     OW 2861   1.354   4.271   0.303  0.0611 -0.3334  0.6192
  944SOL    HW1 2862   1.309   4.195   0.265  0.3193 -0.4320  0.5047
  944SOL    HW2 2863   1.306   4.290   0.383 -0.1788 -0.4442  0.5015
  945SOL     OW 2864   0.754   2.360   0.882  0.0048  0.5622 -0.1110
  945SOL    HW1 2865   0.772   2.407   0.964  1.6322  0.7952 -0.5625
  945SOL    HW2 2866   0.724   2.427   0.821 -0.5756  0.4987  0.1009
  946SOL     OW 2867   2.127   2.669   2.024  0.2661  0.3571  0.3025
  946SOL    HW1 2868   2.149   2.595   1.968  0.9952  0.9644 -0.2438
  946SOL    HW2 2869   2.052   2.711   1.981  0.1399  0.1982  0.3679
  947SOL     OW 2870   1.599   3.578   0.310 -0.5095 -0.2482  0.2921
  947SOL    HW1 2871   1.558   3.526   0.380 -2.3151  0.1575 -0.4060
  947SOL    HW2 2872   1.646   3.647   0.357  1.0863 -1.8536  1.1937
  948SOL     OW 2873   0.866   0.801   0.462 -0.1810  0.1504 -0.0524
  948SOL    HW1 2874   0.808   0.860   0.509 -0.9104 -0.2258 -0.4635
  948SOL    HW2 2875   0.886   0.846   0.380 -0.9809 -0.2780 -0.5009
  949SOL     OW 2876   0.773   2.030   0.036  0.5605  0.2475  0.4332
  949SOL    HW1 2877   0.782   2.103   0.098  0.9855 -0.1288  0.8197
  949SOL    HW2 2878   0.707   1.973   0.075  0.1528  0.4738  0.0800
  950SOL     OW 2879   0.314   0.720   1.603 -0.2264 -0.7623 -0.1894
  950SOL    HW1 2880   0.298   0.814   1.613  1.6962 -0.4514  0.3405
  950SOL    HW2 2881   0.405   0.708   1.629 -1.0275 -3.1198  2.0639
  951SOL     OW 2882   3.433   0.035   2.523  0.5127  0.5158 -0.0744
  951SOL    HW1 2883   3.473  -0.051   2.509  0.3613  0.2926  0.8080
  951SOL    HW2 2884   3.382   0.051   2.444 -0.5644 -0.8280  0.3037
  952SOL     OW 2885   2.879   3.549   1.568  0.3705  0.0069 -0.8320
  952SOL    HW1 2886   2.895   3.478   1.506 -1.9391 -0.7046 -0.7040
  952SOL    HW2 2887   2.870   3.627   1.512  1.6654  0.0196 -1.0654
  953SOL     OW 2888   1.016   0.831   3.321  0.6676  0.0459  0.2695
  953SOL    HW1 2889   1.111   0.830   3.306  0.5492 -0.0796 -0.5354
  953SOL    HW2 2890   1.002   0.761   3.384  0.9886 -0.7398 -0.4987
  954SOL     OW 2891   0.720   1.484   3.402  0.0865  0.3416 -0.1654
  954SOL    HW1 2892   0.811   1.503   3.380 -0.4572  2.2666 -1.0112
  954SOL    HW2 2893   0.687   1.567   3.438 -0.9136 -0.7928  1.6884
  955SOL     OW 2894   3.770   3.152   0.861 -0.2104 -0.2301 -0.3271
  955SOL    HW1 2895   3.695   3.210   0.854 -0.4196 -0.4221  0.2637
  955SOL    HW2 2896   3.837   3.204   0.906  0.0227 -0.0473 -0.8852
  956SOL     OW 2897   3.355   4.162   0.794  0.2207 -0.1350  0.4284
  956SOL    HW1 2898   3.260   4.147   0.794  0.5416 -3.0104 -1.2019
  956SOL    HW2 2899   3.384   4.125   0.877 -0.0147  0.1213  0.6265
  957SOL     OW 2900   0.495   0.328   2.913  0.6866  0.1718 -0.1492
  957SOL    HW1 2901   0.476   0.260   2.848 -0.0659 -0.4938  0.7469
  957SOL    HW2 2902   0.566   0.379   2.874  0.1985 -0.1499 -1.5380
  958SOL     OW 2903   2.185   1.523   1.239 -0.7265  0.3071 -0.5505
  958SOL    HW1 2904   2.259   1.471   1.271 -0.4559 -0.4819 -2.3187
  958SOL    HW2 2905   2.107   1.474   1.266 -0.6571  1.0933  1.2373
  959SOL     OW 2906   1.696   2.417   1.074  0.1234 -0.5261  1.0504
  959SOL    HW1 2907   1.671   2.498   1.119  1.6345 -0.3000  1.5664
  959SOL    HW2 2908   1.620   2.359   1.084  0.4390 -0.5659  4.1568
  960SOL     OW 2909   0.342   0.677   2.994 -0.3733 -0.0452 -0.3600
  960SOL    HW1 2910   0.304   0.674   3.082  0.5748  0.0262  0.0662
  960SOL    HW2 2911   0.426   0.722   3.006 -0.0073 -0.4772 -1.2242
  961SOL     OW 2912   2.163   0.998   1.147  0.1678 -0.1398  0.2623
  961SOL    HW1 2913   2.223   1.029   1.215  2.3611 -1.6500 -0.8654
  961SOL    HW2 2914   2.099   0.945   1.194  1.3264 -0.7171  1.2372
  962SOL     OW 2915   0.472   3.046   2.095 -0.0000  0.0070  0.1785
  962SOL    HW1 2916   0.525   3.109   2.144 -0.1264 -0.2409  0.6412
  962SOL    HW2 2917   0.424   3.100   2.032 -0.2990  0.4108  0.7383
  963SOL     OW 2918   1.435   3.799   1.873 -0.2715 -0.2839 -0.4534
  963SOL    HW1 2919   1.459   3.861   1.942  1.3421 -1.8184  0.4623
  963SOL    HW2 2920   1.511   3.797   1.815 -0.9440 -0.2517 -1.3550
  964SOL     OW 2921   0.039   3.808   0.212 -0.0412 -0.2123  0.3761
  964SOL    HW1 2922   0.045   3.892   0.258  1.2294 -0.4720  0.7035
  964SOL    HW2 2923   0.009   3.747   0.279 -3.2595  0.3334 -0.3611
  965SOL     OW 2924   1.743   0.934   3.053  0.3754 -0.5406 -0.5451
  965SOL    HW1 2925   1.750   0.875   2.978  0.6905  0.2396 -1.1420
  965SOL    HW2 2926   1.752   1.022   3.016  0.6979 -0.1448  0.4288
  966SOL     OW 2927   1.505   3.059   2.702  0.1687  0.5020  0.5705
  966SOL    HW1 2928   1.529   3.064   2.610  0.6833  1.1268  0.7280
  966SOL    HW2 2929   1.535   3.142   2.739  1.7240 -0.5196  1.7008
  967SOL     OW 2930   3.030   0.354   2.180  0.4238  0.5221  0.2314
  967SOL    HW1 2931   3.058   0.444   2.159  1.3711  0.5928  1.6770
  967SOL    HW2 2932   2.935   0.356   2.171  0.5951  1.0444 -2.0252
  968SOL     OW 2933   0.359   1.044   3.149  0.1618 -0.5398 -0.4438
  968SOL    HW1 2934   0.444   1.068   3.110 -0.5021  1.8423 -0.5622
  968SOL    HW2 2935   0.296   1.101   3.105 -1.9201 -3.6856 -1.9219
  969SOL     OW 2936   3.831   0.194   3.286  0.4192  0.4288 -0.3681
  969SOL    HW1 2937   3.919   0.227   3.270  0.5599 -0.1093 -0.7345
  969SOL    HW2 2938   3.811   0.220   3.376  0.6731  1.1615 -0.5136
  970SOL     OW 2939   2.186   0.010   2.262 -0.1487  0.5154 -0.5719
  970SOL    HW1 2940   2.150   0.039   2.345 -0.9252  0.1558 -0.7747
  970SOL    HW2 2941   2.114   0.018   2.200  0.6833  1.7068 -1.4338
  971SOL     OW 2942   3.983   0.102   1.640 -0.3459 -0.5964  0.0768
  971SOL    HW1 2943   3.966   0.038   1.709  0.5563  1.5393  2.4241
  971SOL    HW2 2944   3.906   0.097   1.583 -1.6284 -1.7273  1.8137
  972SOL     OW 2945   2.352   1.599   1.035 -0.3919 -0.2892 -0.2266
  972SOL    HW1 2946   2.412   1.525   1.039  0.7527  0.6084 -0.3923
  972SOL    HW2 2947   2.289   1.582   1.105  0.3023 -1.0297  0.2382
  973SOL     OW 2948   1.691   3.172   1.070  0.7628 -0.2206  0.1761
  973SOL    HW1 2949   1.736   3.240   1.120  2.9666 -1.3182 -0.1728
  973SOL    HW2 2950   1.652   3.115   1.137  0.0288  0.6366  0.4943
  974SOL     OW 2951   3.620   2.258   1.884  0.0834  0.3256  0.0748
  974SOL    HW1 2952   3.632   2.288   1.794  1.7027  0.0475  0.1739
  974SOL    HW2 2953   3.703   2.278   1.927 -1.2024  2.0549  1.9918
  975SOL     OW 2954   1.705   0.418   0.351  0.6291  0.0765 -0.2860
  975SOL    HW1 2955   1.716   0.392   0.442 -1.7459  3.5918  1.2631
  975SOL    HW2 2956   1.770   0.487   0.337  0.0122  0.5824 -0.7365
  976SOL     OW 2957   3.426   4.241   2.244  0.8925 -0.0400  0.5467
  976SOL    HW1 2958   3.448   4.331   2.268  0.1263  0.2638  0.1210
  976SOL    HW2 2959   3.475   4.187   2.307  2.1492  0.6287  0.1881
  977SOL     OW 2960   3.378   1.911   3.371  0.1768  0.0405 -0.6996
  977SOL    HW1 2961   3.334   1.898   3.287 -0.4810  0.9547 -0.5230
  977SOL    HW2 2962   3.466   1.878   3.357 -0.6410 -2.1715 -0.9568
  978SOL     OW 2963   1.322   1.795   0.656 -0.1955 -0.3576 -0.1726
  978SOL    HW1 2964   1.265   1.765   0.586 -0.4044  1.1812 -0.7129
  978SOL    HW2 2965   1.277   1.871   0.693  0.1390 -0.8589  1.3362
  979SOL     OW 2966   1.897   1.513   0.681  0.3872 -0.3373  0.3681
  979SOL    HW1 2967   1.962   1.507   0.751 -0.5315 -1.3063  1.1587
  979SOL    HW2 2968   1.947   1.544   0.606  1.4172  0.6495  1.4102
  980SOL     OW 2969   4.384   3.302   2.704 -0.2354  0.1601 -0.8167
  980SOL    HW1 2970   4.418   3.322   2.791  1.2249 -1.7648 -0.8989
  980SOL    HW2 2971   4.292   3.326   2.708  0.0523  1.1031  0.9048
  981SOL     OW 2972   2.703   0.581   1.022  0.4021  0.7376  0.5200
  981SOL    HW1 2973   2.733   0.532   0.946 -1.6232  0.7620 -0.3673
  981SOL    HW2 2974   2.727   0.671   1.003  1.0373  0.5756  0.5222
  982SOL     OW 2975   4.506   4.408   2.361  0.0350  0.3953  0.0187
  982SOL    HW1 2976   4.582   4.358   2.392  1.0490  0.3176 -2.3075
  982SOL    HW2 2977   4.474   4.358   2.286 -1.3516  1.2559  0.0054
  983SOL     OW 2978   0.829   1.275   0.553 -0.1739 -0.2932 -0.1624
  983SOL    HW1 2979   0.831   1.281   0.457 -0.2865 -2.4517 -0.3567
  983SOL    HW2 2980   0.771   1.200   0.571  0.7256 -0.6281  1.5368
  984SOL     OW 2981   4.010   4.221   2.892 -0.1441  0.2341 -0.4106
  984SOL    HW1 2982   4.050   4.205   2.806 -0.8682  0.0813 -0.7217
  984SOL    HW2 2983   3.917   4.234   2.873 -0.1665  1.1320  0.2482
  985SOL     OW 2984   2.513   0.730   3.169 -0.0239 -0.4489  0.3052
  985SOL    HW1 2985   2.466   0.808   3.139  1.0209  0.7100  1.5632
  985SOL    HW2 2986   2.461   0.698   3.242 -0.7215 -1.2618 -0.5197
  986SOL     OW 2987   2.492   2.390   0.567 -0.4425  0.5901 -0.1601
  986SOL    HW1 2988   2.430   2.426   0.505 -0.4784 -1.1166 -1.1795
  986SOL    HW2 2989   2.486   2.295   0.554 -0.8970  0.0957  2.8579
  987SOL     OW 2990   0.854   3.237   3.020  0.0305  0.6940  0.4801
  987SOL    HW1 2991   0.892   3.305   3.076 -0.4615  0.8895  0.5854
  987SOL    HW2 2992   0.911   3.236   2.943  0.8845  0.2185  1.1001
  988SOL     OW 2993   2.599   2.843   2.621 -0.1914  0.5259  0.3651
  988SOL    HW1 2994   2.543   2.790   2.678  0.5668 -2.5282 -1.5339
  988SOL    HW2 2995   2.556   2.841   2.536  2.0245 -0.8009 -0.8161
  989SOL     OW 2996   2.611   1.028   1.585 -0.2061  0.3095  0.0348
  989SOL    HW1 2997   2.527   0.984   1.598  0.4051 -0.7575  0.5314
  989SOL    HW2 2998   2.666   0.994   1.655  0.7114  0.8050 -0.4331
  990SOL     OW 2999   1.181   2.538   2.483 -0.0573  0.1935  0.1201
  990SOL    HW1 3000   1.133   2.457   2.503  0.3792  0.1235  0.9249
  990SOL    HW2 3001   1.112   2.602   2.467 -0.4124 -0.4733 -1.1421
  991SOL     OW 3002   2.001   4.438   1.778 -0.1685  0.2114  0.1562
  991SOL    HW1 3003   1.961   4.512   1.823 -0.1011  0.8166 -0.7445
  991SOL    HW2 3004   1.940   4.417   1.708  0.1863 -0.0756 -0.0722
  992SOL     OW 3005   3.932   1.290   2.104  0.4279 -0.0727  0.8733
  992SOL    HW1 3006   3.953   1.365   2.158  4.3284  0.3080 -0.8806
  992SOL    HW2 3007   3.892   1.227   2.165  0.3127  2.0182  3.0998
  993SOL     OW 3008   0.771   1.755   3.028  0.2511 -0.2776  0.1389
  993SOL    HW1 3009   0.862   1.783   3.044  0.2616  0.1694 -0.6659
  993SOL    HW2 3010   0.719   1.807   3.089  0.3556  0.9110 -0.7577
  994SOL     OW 3011   0.418   3.329   2.507 -0.0763  0.0779  0.3163
  994SOL    HW1 3012   0.444   3.250   2.555  0.7845 -0.4077 -0.9014
  994SOL    HW2 3013   0.322   3.326   2.508 -0.0633 -0.8723  0.4621
  995SOL     OW 3014   0.758   3.925   0.381  0.8396 -0.6332  0.7087
  995SOL    HW1 3015   0.691   3.936   0.314  1.2646 -0.9604  0.2262
  995SOL    HW2 3016   0.709   3.901   0.460  0.5138 -2.8538 -0.1114
  996SOL     OW 3017   0.723   0.793   3.329  0.4693 -0.7261 -0.2665
  996SOL    HW1 3018   0.690   0.739   3.258  0.5675 -2.2588  0.8040
  996SOL    HW2 3019   0.815   0.809   3.308  0.4393 -0.9912 -0.5936
  997SOL     OW 3020   2.710   3.436   2.053 -0.5676 -0.4291  0.5241
  997SOL    HW1 3021   2.676   3.493   1.984  0.0260  0.0603  0.6299
  997SOL    HW2 3022   2.706   3.348   2.016  0.8297 -0.0537 -0.5865
  998SOL     OW 3023   3.327   1.198   1.330  0.0990 -0.1961 -0.2956
  998SOL    HW1 3024   3.366   1.282   1.355 -0.4450 -0.1507  0.4354
  998SOL    HW2 3025   3.294   1.213   1.241 -0.6595  0.6098  0.1016
  999SOL     OW 3026   0.086   1.977   1.041  0.5478  0.0494  0.5769
  999SOL    HW1 3027   0.053   1.888   1.028  0.4139  0.2079 -0.2189
  999SOL    HW2 3028   0.114   2.006   0.954 -1.2459  1.5113  0.4214
 1000SOL     OW 3029   3.054   0.993   2.000  0.0092 -0.0159  0.0039
 1000SOL    HW1 3030   3.148   1.001   2.015 -0.3111  1.6916  1.4381
 1000SOL    HW2 3031   3.014   1.023   2.081 -1.7907 -0.3502 -0.7125
 1001SOL     OW 3032   2.960   3.881   0.816  0.2174 -0.1404  0.2347
 1001SOL    HW1 3033   3.025   3.836   0.869  1.4136  1.4077  0.1562
 1001SOL    HW2 3034   2.966   3.840   0.730  1.1653  0.0499  0.2067
 1002SOL     OW 3035   2.163   2.090   0.620  0.0314  0.1297  0.1676
 1002SOL    HW1 3036   2.176   2.000   0.648  0.1398  0.3173  0.7199
 1002SOL    HW2 3037   2.068   2.103   0.626  0.0723  0.2212  0.5965
 1003SOL     OW 3038   1.228   0.396   2.541  0.3595 -0.2735  0.3493
 1003SOL    HW1 3039   1.139   0.361   2.535  0.0093  0.6015  0.2320
 1003SOL    HW2 3040   1.248   0.395   2.635  0.5795 -1.3043  0.2986
 1004SOL     OW 3041   2.269   3.013   2.058  0.2281 -0.5733  0.1643
 1004SOL    HW1 3042   2.220   2.991   2.137 -1.2225  0.5477 -0.3779
 1004SOL    HW2 3043   2.333   2.943   2.049  0.8568 -0.4239  2.6612
 1005SOL     OW 3044   4.147   2.887   2.762 -0.2591 -0.5226 -0.1113
 1005SOL    HW1 3045   4.229   2.919   2.726 -0.7776  0.2427 -0.6425
 1005SOL    HW2 3046   4.138   2.797   2.729 -1.6685  0.7451 -3.6270
 1006SOL     OW 3047   4.390   4.140   1.140  0.0601 -0.6048  0.6379
 1006SOL    HW1 3048   4.413   4.052   1.109  1.8063  0.2107 -0.5415
 1006SOL    HW2 3049   4.447   4.198   1.090 -1.9877  1.3211  0.3990
 1007SOL     OW 3050   1.673   2.222   0.542 -0.6078  0.1577 -0.4987
 1007SOL    HW1 3051   1.660   2.317   0.541  0.3207  0.3422  1.0113
 1007SOL    HW2 3052   1.616   2.191   0.613  0.0071 -0.2284 -0.1616
 1008SOL     OW 3053   3.144   3.104   2.761  0.3037 -0.5743  0.8136
 1008SOL    HW1 3054   3.055   3.117   2.730  0.2466 -0.5622  0.9835
 1008SOL    HW2 3055   3.195   3.087   2.681 -0.0593 -1.7853  0.8238
 1009SOL     OW 3056   3.835   3.593   0.952 -0.6570 -0.4381  0.3085
 1009SOL    HW1 3057   3.861   3.519   0.898  0.0961  0.5816 -0.7657
 1009SOL    HW2 3058   3.810   3.554   1.036  0.7481 -1.7993  0.1299
 1010SOL     OW 3059   1.539   0.340   0.140  0.1019 -0.0105  0.0890
 1010SOL    HW1 3060   1.590   0.288   0.077  0.8093  0.1153  0.5450
 1010SOL    HW2 3061   1.605   0.388   0.190 -0.5434  1.2948 -0.2812
 1011SOL     OW 3062   2.932   3.708   2.865 -0.2674  0.1283 -0.5872
 1011SOL    HW1 3063   2.903   3.617   2.856  0.5814 -0.1350 -0.7097
 1011SOL    HW2 3064   2.946   3.719   2.959 -0.3698  0.1408 -0.5723
 1012SOL     OW 3065   2.662   3.711   2.606  0.0744 -0.2251 -0.3254
 1012SOL    HW1 3066   2.578   3.689   2.565 -0.2634  0.9226 -0.2906
 1012SOL    HW2 3067   2.727   3.677   2.545 -0.3993 -1.5161 -0.1415
 1013SOL     OW 3068   2.855   1.246   0.926 -0.4392  0.3088  0.4715
 1013SOL    HW1 3069   2.906   1.276   1.000 -0.9494 -0.6592  1.2316
 1013SOL    HW2 3070   2.876   1.153   0.917  0.9383  0.7450 -1.7002
 1014SOL     OW 3071   2.433   3.482   0.354 -0.1683  0.0090 -0.2945
 1014SOL    HW1 3072   2.381   3.557   0.384  1.4916  0.9710  0.3158
 1014SOL    HW2 3073   2.448   3.499   0.261 -1.5529 -0.6668 -0.6570
 1015SOL     OW 3074   2.462   2.872   1.355 -0.2109  0.6301 -0.0939
 1015SOL    HW1 3075   2.514   2.817   1.297  0.4092  1.7024 -0.5876
 1015SOL    HW2 3076   2.479   2.837   1.442  1.9121  1.3307 -0.1542
 1016SOL     OW 3077   4.592   1.015   1.019  0.1293  0.2955  0.6990
 1016SOL    HW1 3078   4.536   0.971   0.955  0.1086  0.9493  0.2608
 1016SOL    HW2 3079   4.668   0.958   1.027  0.4564  0.5524 -0.4428
 1017SOL     OW 3080   1.694   0.016   3.094 -0.0469  0.0886 -0.0018
 1017SOL    HW1 3081   1.628   0.059   3.149 -1.2795  0.1899 -1.4989
 1017SOL    HW2 3082   1.771   0.010   3.151 -1.2585  0.1357  1.7478
 1018SOL     OW 3083   2.176   0.299   1.285  0.0391  0.1722  0.5414
 1018SOL    HW1 3084   2.088   0.319   1.317 -0.6485  0.4773 -1.4130
 1018SOL    HW2 3085   2.181   0.341   1.199  1.7503 -0.6658  0.1821
 1019SOL     OW 3086   1.079   2.465   1.476  0.1825 -0.9102 -0.0559
 1019SOL    HW1 3087   1.012   2.416   1.428 -1.8884  0.6341  1.0456
 1019SOL    HW2 3088   1.035   2.548   1.499  2.5453  0.2261  0.6379
 1020SOL     OW 3089   2.944   3.992   3.330  0.1316 -0.3821 -0.9198
 1020SOL    HW1 3090   2.909   4.068   3.282  0.0441  0.1230 -0.0834
 1020SOL    HW2 3091   3.018   4.028   3.379  0.5927 -1.0225 -1.1294
 1021SOL     OW 3092   2.973   1.148   1.337 -0.0584 -0.1810 -0.2247
 1021SOL    HW1 3093   3.042   1.092   1.373 -0.3538  0.2864  1.1121
 1021SOL    HW2 3094   2.906   1.087   1.308 -0.6041 -0.5613  1.6841
 1022SOL     OW 3095   1.002   0.971   0.232  0.0731  0.0832  0.3463
 1022SOL    HW1 3096   0.937   0.926   0.179 -1.5091  0.9340  1.4642
 1022SOL    HW2 3097   1.086   0.940   0.199 -0.8954 -1.8326 -0.4998
 1023SOL     OW 3098   3.553   4.375   0.392 -0.7516  0.8183 -0.2161
 1023SOL    HW1 3099   3.478   4.435   0.386 -1.6661 -0.3514 -0.9070
 1023SOL    HW2 3100   3.564   4.360   0.486 -1.6142  0.7416 -0.1156
 1024SOL     OW 3101   0.371   3.247   1.082 -0.0356  0.4812 -0.7757
 1024SOL    HW1 3102   0.400   3.161   1.114 -1.3156  0.0627 -0.6677
 1024SOL    HW2 3103   0.278   3.235   1.063  0.0190  1.5553 -1.8241
 1025SOL     OW 3104   0.633   1.176   2.644  0.1924  0.8698 -0.6552
 1025SOL    HW1 3105   0.668   1.126   2.570 -1.9149 -0.7495 -0.6605
 1025SOL    HW2 3106   0.710   1.214   2.686  1.7353 -0.7996 -1.8112
 1026SOL     OW 3107   2.156   1.834   0.993 -0.0862  0.6536 -0.4144
 1026SOL    HW1 3108   2.228   1.775   0.969 -1.2858 -1.4992  0.9984
 1026SOL    HW2 3109   2.098   1.832   0.917  1.1525  2.2275 -1.4718
 1027SOL     OW 3110   3.835   0.865   3.065 -0.2372 -1.4315 -0.2939
 1027SOL    HW1 3111   3.834   0.890   3.157  0.5655 -0.6632 -0.4745
 1027SOL    HW2 3112   3.747   0.886   3.034 -0.0426 -0.1824 -0.0652
 1028SOL     OW 3113   3.831   3.571   2.357 -0.2260  0.1708 -0.0904
 1028SOL    HW1 3114   3.761   3.506   2.365  1.1952 -1.1923  2.1110
 1028SOL    HW2 3115   3.881   3.543   2.280 -0.0735 -0.9304  0.3929
 1029SOL     OW 3116   2.579   3.745   2.065  0.1743 -0.1790 -0.1187
 1029SOL    HW1 3117   2.526   3.709   1.994 -0.4605  2.1031 -0.8699
 1029SOL    HW2 3118   2.655   3.784   2.021 -0.8340  2.3501  0.2482
 1030SOL     OW 3119   3.204   4.334   1.007  0.4856  0.2349  0.8224
 1030SOL    HW1 3120   3.171   4.267   0.946  0.0918  0.9735  0.2002
 1030SOL    HW2 3121   3.186   4.417   0.962  1.9515  0.7184  1.0836
 1031SOL     OW 3122   0.698   4.178   1.240 -0.1730  0.2312 -0.7249
 1031SOL    HW1 3123   0.634   4.248   1.247 -1.3592 -0.8357 -0.6693
 1031SOL    HW2 3124   0.667   4.110   1.300  1.6488  0.1588  0.2184
 1032SOL     OW 3125   1.401   4.397   2.287  0.3078  0.9852  0.2340
 1032SOL    HW1 3126   1.395   4.347   2.369  0.9700  0.4993  0.0014
 1032SOL    HW2 3127   1.494   4.391   2.263 -0.1227 -0.0666 -1.2831
 1033SOL     OW 3128   4.448   3.583   2.292  0.1464  0.0746 -0.3223
 1033SOL    HW1 3129   4.361   3.560   2.326 -0.4521 -0.3155 -2.0136
 1033SOL    HW2 3130   4.473   3.508   2.238  1.2577  0.4561 -0.3572
 1034SOL     OW 3131   2.848   4.047   2.932 -0.1584  0.1437 -0.1554
 1034SOL    HW1 3132   2.889   3.960   2.928  1.5852  0.9542 -1.4263
 1034SOL    HW2 3133   2.771   4.040   2.875  0.5660 -0.3182 -1.1223
 1035SOL     OW 3134   4.515   2.794   1.224 -0.1906  0.2859  0.2681
 1035SOL    HW1 3135   4.521   2.782   1.129  1.3892 -0.7804  0.4621
 1035SOL    HW2 3136   4.430   2.757   1.247  1.2567 -3.9079 -0.2195
 1036SOL     OW 3137   0.804   3.237   0.680  0.4653  0.1462 -0.4922
 1036SOL    HW1 3138   0.750   3.295   0.734 -0.3665  1.2906 -2.4389
 1036SOL    HW2 3139   0.874   3.292   0.647  0.9522 -0.5248 -0.6071
 1037SOL     OW 3140   0.930   2.403   2.583  0.1534 -0.4310  0.2551
 1037SOL    HW1 3141   0.894   2.316   2.568 -0.8076 -0.0271  0.1935
 1037SOL    HW2 3142   0.931   2.412   2.678  0.3478 -0.5426  0.2650
 1038SOL     OW 3143   3.043   0.320   2.937  0.2833 -0.8292  0.0507
 1038SOL    HW1 3144   3.080   0.267   2.867 -0.1360 -1.1144  0.0422
 1038SOL    HW2 3145   3.075   0.279   3.018 -3.0518 -3.5520  0.2551
 1039SOL     OW 3146   1.827   3.928   0.740 -0.3165  0.4594 -0.1565
 1039SOL    HW1 3147   1.841   3.875   0.819 -0.7752 -1.5062 -1.3226
 1039SOL    HW2 3148   1.914   3.938   0.703  0.2299  3.1633  1.5753
 1040SOL     OW 3149   2.536   3.723   0.850  0.1783 -0.4156 -0.3076
 1040SOL    HW1 3150   2.619   3.692   0.887 -0.2988  0.4509  1.6692
 1040SOL    HW2 3151   2.471   3.700   0.917 -1.0387 -0.3209 -1.4313
 1041SOL     OW 3152   2.429   0.985   3.119  0.1544  0.4658 -0.4204
 1041SOL    HW1 3153   2.429   0.975   3.024 -0.4409  0.3908 -0.4177
 1041SOL    HW2 3154   2.507   1.037   3.138 -0.1936  1.2309 -1.0410
 1042SOL     OW 3155   1.688   2.656   2.597  0.5351 -0.0908 -0.1162
 1042SOL    HW1 3156   1.596   2.635   2.578  0.4956  0.0371 -0.0720
 1042SOL    HW2 3157   1.684   2.709   2.677  0.5530  0.8800 -0.7457
 1043SOL     OW 3158   2.320   1.481   2.346 -0.2523  0.0071 -0.6994
 1043SOL    HW1 3159   2.278   1.565   2.362  0.6301  0.4946 -0.8645
 1043SOL    HW2 3160   2.413   1.498   2.359  0.0720 -0.6287 -1.9782
 1044SOL     OW 3161   0.862   0.229   1.912  0.7604  0.6495  0.3147
 1044SOL    HW1 3162   0.861   0.227   1.816 -2.5789 -2.4214  0.1648
 1044SOL    HW2 3163   0.828   0.316   1.934 -1.8632  0.2516 -1.5569
 1045SOL     OW 3164   1.976   3.999   0.507 -0.0743  0.1203  0.6704
 1045SOL    HW1 3165   1.985   4.094   0.514 -0.9311  0.2758 -0.0760
 1045SOL    HW2 3166   1.955   3.984   0.415  0.2443 -0.8143  0.7416
 1046SOL     OW 3167   1.082   0.081   1.756  0.0526  0.3203  0.2423
 1046SOL    HW1 3168   1.028   0.160   1.754 -1.5087 -0.7071 -1.1890
 1046SOL    HW2 3169   1.022   0.012   1.786  0.4973 -0.8833 -1.4945
 1047SOL     OW 3170   2.862   4.268   0.227 -0.0329  1.1836 -0.2324
 1047SOL    HW1 3171   2.877   4.179   0.258 -1.3678  0.7650 -0.7219
 1047SOL    HW2 3172   2.767   4.278   0.229  0.1076  2.6159 -0.1447
 1048SOL     OW 3173   0.520   3.603   0.872  0.3574  0.4112 -0.6066
 1048SOL    HW1 3174   0.449   3.651   0.829  1.0191  0.0723 -2.1486
 1048SOL    HW2 3175   0.534   3.649   0.955  0.5824  2.5121 -1.7500
 1049SOL     OW 3176   3.146   3.597   1.210 -0.0962  0.1625  0.2990
 1049SOL    HW1 3177   3.201   3.583   1.133  0.8857  1.6504  0.6792
 1049SOL    HW2 3178   3.207   3.586   1.284 -0.6864  0.2455  0.8051
 1050SOL     OW 3179   2.759   4.352   0.768  0.4026  0.0152 -0.7050
 1050SOL    HW1 3180   2.674   4.359   0.812 -0.6256  1.7870 -2.7840
 1050SOL    HW2 3181   2.782   4.260   0.774 -1.2146 -0.3388  0.7136
 1051SOL     OW 3182   2.034   4.274   0.504 -0.3522 -0.0396  0.3644
 1051SOL    HW1 3183   2.034   4.370   0.503 -0.4480 -0.0445 -0.1305
 1051SOL    HW2 3184   2.125   4.250   0.517 -0.3064  0.1160  0.3290
 1052SOL     OW 3185   1.802   3.302   1.700  0.2007  0.3599  0.4046
 1052SOL    HW1 3186   1.771   3.246   1.628  1.1188  1.2876 -0.7413
 1052SOL    HW2 3187   1.751   3.382   1.691  0.8616  0.7729  0.3122
 1053SOL     OW 3188   3.107   1.413   3.098  0.2412  0.0172 -0.0686
 1053SOL    HW1 3189   3.183   1.368   3.135  1.0001  1.2074 -0.1352
 1053SOL    HW2 3190   3.033   1.381   3.150  0.7747 -1.1214  0.0307
 1054SOL     OW 3191   2.405   3.029   1.072 -0.0166  0.3946  0.7996
 1054SOL    HW1 3192   2.342   3.041   1.143 -0.8662 -0.1794  0.1538
 1054SOL    HW2 3193   2.469   3.098   1.086 -0.1677  0.3049  2.1219
 1055SOL     OW 3194   0.212   4.522   3.330  0.0276 -0.4637  0.2053
 1055SOL    HW1 3195   0.128   4.541   3.373  0.5977  0.3348  1.0033
 1055SOL    HW2 3196   0.265   4.600   3.345  1.2687 -1.3518  0.5877
 1056SOL     OW 3197   1.364   1.210   0.127 -0.1541  0.0361 -0.6863
 1056SOL    HW1 3198   1.414   1.223   0.207  0.8525 -1.3500 -1.0552
 1056SOL    HW2 3199   1.416   1.250   0.058  0.3823 -1.1989 -1.0348
 1057SOL     OW 3200   0.182   1.445   2.188 -0.4752 -0.0101 -0.2875
 1057SOL    HW1 3201   0.088   1.458   2.205 -0.4001  1.5880 -0.8932
 1057SOL    HW2 3202   0.222   1.446   2.275 -1.0045 -0.5722 -0.0298
 1058SOL     OW 3203   0.074   2.101   1.466 -0.0730 -0.0183 -0.5414
 1058SOL    HW1 3204   0.043   2.019   1.503  1.5323 -0.1986  0.4725
 1058SOL    HW2 3205   0.023   2.169   1.511 -1.0319 -0.4163 -1.0077
 1059SOL     OW 3206   0.048   3.990   0.866  0.3999 -0.3302 -0.6304
 1059SOL    HW1 3207   0.073   4.050   0.935 -1.0564  0.4009 -0.7049
 1059SOL    HW2 3208   0.089   4.025   0.787  0.2852  0.0512 -0.5197
 1060SOL     OW 3209   3.608   2.732   1.569 -0.4483  0.0232 -0.3220
 1060SOL    HW1 3210   3.655   2.773   1.642 -0.4225 -0.6732  0.0656
 1060SOL    HW2 3211   3.673   2.678   1.525 -0.6038 -0.0175 -0.5036
 1061SOL     OW 3212   2.928   3.936   1.682  0.4364 -0.2958  0.0152
 1061SOL    HW1 3213   2.850   3.889   1.653 -0.9925  1.8500  0.1439
 1061SOL    HW2 3214   2.929   3.925   1.777  0.8407 -1.0677 -0.0670
 1062SOL     OW 3215   4.605   0.080   2.291 -0.0070  0.0370 -0.0751
 1062SOL    HW1 3216   4.531   0.141   2.298  0.1188  0.4692 -1.9444
 1062SOL    HW2 3217   4.569  -0.004   2.317 -0.7383  0.5396  0.5669
 1063SOL     OW 3218   2.227   4.325   2.995 -0.4821  0.0269 -0.5606
 1063SOL    HW1 3219   2.258   4.327   2.904 -0.5939  1.3114 -0.5963
 1063SOL    HW2 3220   2.306   4.341   3.047 -0.6200  0.5911 -0.5128
 1064SOL     OW 3221   3.529   3.357   1.025  0.2584  0.2705 -0.1202
 1064SOL    HW1 3222   3.449   3.409   1.019  0.1822  0.0431 -1.1947
 1064SOL    HW2 3223   3.588   3.395   0.959  1.2830  0.8340  1.0676
 1065SOL     OW 3224   2.900   0.299   1.257 -0.4433 -0.8495  0.3240
 1065SOL    HW1 3225   2.893   0.207   1.231  0.1149 -0.3180 -1.9069
 1065SOL    HW2 3226   2.990   0.307   1.287 -0.1355 -0.8117 -0.5657
 1066SOL     OW 3227   0.671   0.072   2.086 -0.1583  0.2881 -0.6350
 1066SOL    HW1 3228   0.723   0.145   2.052 -0.0338  1.2366  1.4375
 1066SOL    HW2 3229   0.583   0.087   2.052 -0.1168  1.3906 -0.2899
 1067SOL     OW 3230   1.469   2.450   1.405  0.1124  0.1283  0.7841
 1067SOL    HW1 3231   1.425   2.530   1.434  0.3017  1.2065 -1.6328
 1067SOL    HW2 3232   1.538   2.481   1.346  0.2416 -1.8076 -0.1536
 1068SOL     OW 3233   1.474   3.384   3.378  0.1894  0.2872 -0.1149
 1068SOL    HW1 3234   1.552   3.338   3.408  0.1198 -0.0818 -0.4883
 1068SOL    HW2 3235   1.422   3.317   3.335 -0.8839  0.2910  1.1490
 1069SOL     OW 3236   3.284   2.109   2.376  0.2412  0.2791  0.4188
 1069SOL    HW1 3237   3.278   2.090   2.470  2.0176 -1.0414  0.3302
 1069SOL    HW2 3238   3.375   2.087   2.354 -0.3339 -0.0860 -1.7476
 1070SOL     OW 3239   3.478   3.281   0.476  0.3152  0.0235  0.0982
 1070SOL    HW1 3240   3.539   3.209   0.493  0.0036 -0.0433  1.0024
 1070SOL    HW2 3241   3.448   3.267   0.387  0.8500 -0.5239 -0.0024
 1071SOL     OW 3242   3.398   0.069   2.790 -0.2711 -0.0293  0.3530
 1071SOL    HW1 3243   3.340   0.012   2.841 -0.5622 -0.9444 -0.9469
 1071SOL    HW2 3244   3.383   0.043   2.699  2.4920 -0.6150 -0.0201
 1072SOL     OW 3245   1.620   4.330   1.739  0.2086 -0.4146 -0.4819
 1072SOL    HW1 3246   1.603   4.423   1.752 -1.0205 -0.6200 -0.5262
 1072SOL    HW2 3247   1.678   4.306   1.812 -0.3542  0.1460  0.1597
 1073SOL     OW 3248   4.203   0.609   0.473  0.0437 -0.2059  0.0330
 1073SOL    HW1 3249   4.266   0.537   0.474  0.4115  0.1271  0.5531
 1073SOL    HW2 3250   4.207   0.647   0.560  1.6307  2.0002 -0.9116
 1074SOL     OW 3251   2.442   3.219   2.125  0.2406  0.1297  0.4902
 1074SOL    HW1 3252   2.486   3.186   2.046  1.4261  0.1151  1.1326
 1074SOL    HW2 3253   2.362   3.166   2.131  0.8783 -0.9183  0.1235
 1075SOL     OW 3254   4.127   4.475   1.420 -0.4639  0.9050 -0.1346
 1075SOL    HW1 3255   4.163   4.400   1.374 -0.9114 -0.1283  1.1436
 1075SOL    HW2 3256   4.080   4.438   1.495  0.4105  2.5206  1.2991
 1076SOL     OW 3257   4.352   3.635   1.648 -0.1558  0.2517 -0.7212
 1076SOL    HW1 3258   4.347   3.725   1.678  0.3261  0.0635 -0.0435
 1076SOL    HW2 3259   4.314   3.584   1.719 -0.8140 -0.0540 -1.2776
 1077SOL     OW 3260   2.078   1.862   0.088  0.1828  0.0273 -0.5719
 1077SOL    HW1 3261   2.011   1.873   0.020 -0.6043  0.4906  0.2460
 1077SOL    HW2 3262   2.040   1.799   0.149  0.7409 -0.1369 -0.3916
 1078SOL     OW 3263   0.184   0.205   2.938  0.0991 -0.0524 -0.2247
 1078SOL    HW1 3264   0.275   0.234   2.947 -0.6447  2.4148  0.2538
 1078SOL    HW2 3265   0.170   0.198   2.844  0.7546 -0.3333 -0.3041
 1079SOL     OW 3266   4.312   3.841   0.484  0.2524  0.3971 -0.5621
 1079SOL    HW1 3267   4.315   3.858   0.390 -0.1461 -1.7239 -1.0294
 1079SOL    HW2 3268   4.263   3.914   0.521 -1.4627  0.2322 -2.3344
 1080SOL     OW 3269   4.590   1.375   0.995  0.2006 -0.5989  0.1328
 1080SOL    HW1 3270   4.684   1.381   0.978  0.1409 -2.0729 -0.8606
 1080SOL    HW2 3271   4.549   1.412   0.917 -0.0665  0.1291  0.6036
 1081SOL     OW 3272   0.409   1.663   0.063  0.3629  0.1000 -0.4777
 1081SOL    HW1 3273   0.363   1.746   0.076  2.2717  0.8486  2.0829
 1081SOL    HW2 3274   0.494   1.688   0.027  0.6683 -0.8067 -0.4031
 1082SOL     OW 3275   4.520   3.126   1.186  0.0665 -0.0051 -0.0582
 1082SOL    HW1 3276   4.518   3.094   1.276  1.3612  0.7289  0.2588
 1082SOL    HW2 3277   4.539   3.048   1.133 -0.8682 -0.4665  0.2679
 1083SOL     OW 3278   1.061   0.878   2.151 -0.0631  0.1846  0.3663
 1083SOL    HW1 3279   1.108   0.847   2.074  1.5467  0.7367  1.0782
 1083SOL    HW2 3280   1.021   0.800   2.189  1.4001 -0.5508  0.4597
 1084SOL     OW 3281   2.674   3.287   2.435  0.1233 -0.1816  0.8171
 1084SOL    HW1 3282   2.589   3.332   2.429 -2.0068 -3.5604  2.1896
 1084SOL    HW2 3283   2.665   3.212   2.376  3.1141  0.5384 -0.6947
 1085SOL     OW 3284   4.287   1.833   2.713  0.0142 -0.1009  0.1223
 1085SOL    HW1 3285   4.273   1.910   2.767  0.0576 -0.7887  1.1417
 1085SOL    HW2 3286   4.374   1.802   2.738  0.6884  0.4245 -1.4469
 1086SOL     OW 3287   1.520   1.830   1.003 -0.1277 -0.0687  0.1597
 1086SOL    HW1 3288   1.537   1.853   1.094 -2.4218 -0.1618  0.6858
 1086SOL    HW2 3289   1.601   1.789   0.973 -0.0070 -2.1236  2.8486
 1087SOL     OW 3290   0.409   0.105   2.024  0.1789 -0.4666 -0.4890
 1087SOL    HW1 3291   0.369   0.178   2.070  0.5995 -0.2724 -0.4193
 1087SOL    HW2 3292   0.431   0.141   1.938 -0.3685 -0.7528 -0.7520
 1088SOL     OW 3293   0.982   2.997   0.660  0.4549 -0.3936 -0.4720
 1088SOL    HW1 3294   0.955   3.089   0.664  1.6687  0.0219 -1.3069
 1088SOL    HW2 3295   1.073   3.000   0.629 -0.3841 -1.9769 -3.4933
 1089SOL     OW 3296   0.242   0.573   0.660  0.3841  0.3974  0.3665
 1089SOL    HW1 3297   0.162   0.627   0.654  0.0974 -0.0023  0.5654
 1089SOL    HW2 3298   0.313   0.633   0.637  0.0692  0.8693  0.6102
 1090SOL     OW 3299   4.533   0.851   3.054  0.2892  0.0520 -0.2968
 1090SOL    HW1 3300   4.596   0.803   3.001  2.0731  0.8842  0.9474
 1090SOL    HW2 3301   4.494   0.915   2.994 -1.5209 -2.2727 -1.7689
 1091SOL     OW 3302   3.784   0.121   0.900 -0.0790  0.4078 -0.2424
 1091SOL    HW1 3303   3.830   0.189   0.852 -0.3749  0.4585 -0.4570
 1091SOL    HW2 3304   3.850   0.053   0.914 -0.6462 -0.9622 -3.2915
 1092SOL     OW 3305   0.601   3.943   1.775 -0.2139  0.1063  0.7979
 1092SOL    HW1 3306   0.658   3.983   1.841 -0.5171  0.0109  1.1238
 1092SOL    HW2 3307   0.533   4.009   1.759  1.5811  1.5125 -1.8114
 1093SOL     OW 3308   2.499   2.650   1.544  0.3522  0.3123  0.3049
 1093SOL    HW1 3309   2.449   2.572   1.518  0.1877  0.4432  0.2306
 1093SOL    HW2 3310   2.572   2.615   1.595  0.4401  0.0857  0.0282
 1094SOL     OW 3311   4.461   1.237   2.338 -0.1160  0.1054  0.3781
 1094SOL    HW1 3312   4.396   1.207   2.274  0.8079 -0.0121 -0.5447
 1094SOL    HW2 3313   4.542   1.245   2.287  0.7828 -0.5171  1.6636
 1095SOL     OW 3314   0.721   0.120   2.412  0.4280  0.2384 -0.4139
 1095SOL    HW1 3315   0.776   0.101   2.336  0.9749 -1.1857  0.3087
 1095SOL    HW2 3316   0.653   0.053   2.411 -0.1444  0.7997 -0.1857
 1096SOL     OW 3317   0.299   2.394   2.876 -0.5221 -0.0830  0.4993
 1096SOL    HW1 3318   0.290   2.334   2.802  2.1631 -2.3684  1.8650
 1096SOL    HW2 3319   0.215   2.389   2.921 -1.5801 -0.0125 -1.3607
 1097SOL     OW 3320   0.614   0.400   0.042 -0.0687  0.1597 -0.2978
 1097SOL    HW1 3321   0.654   0.367  -0.039 -0.8015  0.3074 -0.7280
 1097SOL    HW2 3322   0.520   0.396   0.026 -0.2075  1.0145  0.2111
 1098SOL     OW 3323   4.008   1.060   2.417 -0.3183 -0.0883 -0.2702
 1098SOL    HW1 3324   4.078   1.005   2.383  0.7194  1.7707 -1.3303
 1098SOL    HW2 3325   3.947   1.068   2.343 -0.6218 -0.0817 -0.0205
 1099SOL     OW 3326   1.027   2.596   2.898  0.2886  0.2823 -0.0087
 1099SOL    HW1 3327   1.052   2.504   2.893 -1.3135 -0.1222 -1.7521
 1099SOL    HW2 3328   0.953   2.598   2.959  0.2697  0.3850 -0.0341
 1100SOL     OW 3329   1.410   0.904   2.608  0.0386 -0.1241 -0.2356
 1100SOL    HW1 3330   1.349   0.896   2.682  2.5079  0.8777  2.0990
 1100SOL    HW2 3331   1.486   0.852   2.634  0.5752 -0.6631 -2.6518
 1101SOL     OW 3332   1.594   0.653   3.066  0.2620 -0.6076  0.6500
 1101SOL    HW1 3333   1.647   0.722   3.105  0.8437  1.0050 -2.6141
 1101SOL    HW2 3334   1.653   0.578   3.060  0.7112 -0.3019  1.1832
 1102SOL     OW 3335   2.202   3.223   0.098  0.0288 -0.0518 -0.2168
 1102SOL    HW1 3336   2.240   3.194   0.180 -1.1355 -1.3522 -0.0966
 1102SOL    HW2 3337   2.245   3.169   0.031  0.5199  0.5604 -0.4020
 1103SOL     OW 3338   0.365   0.025   1.104  0.3960  0.2083 -0.1117
 1103SOL    HW1 3339   0.333   0.040   1.015 -0.5479  1.7374  0.4406
 1103SOL    HW2 3340   0.319   0.090   1.157  0.3599 -1.1554  1.6328
 1104SOL     OW 3341   1.821   3.294   0.351  0.3877  0.0661 -0.2695
 1104SOL    HW1 3342   1.791   3.204   0.367  1.0231 -0.0531  0.2938
 1104SOL    HW2 3343   1.740   3.346   0.347  0.0738 -0.2751  1.0527
 1105SOL     OW 3344   1.058   3.108   2.033  0.4519 -0.6229 -0.5074
 1105SOL    HW1 3345   1.018   3.061   2.105  0.1717  1.3503  0.7008
 1105SOL    HW2 3346   0.991   3.108   1.964 -0.5061  0.0990  0.3966
 1106SOL     OW 3347   0.611   4.122   2.039 -0.2764 -0.5949 -0.1952
 1106SOL    HW1 3348   0.669   4.187   2.000 -1.0597 -0.5521 -1.3450
 1106SOL    HW2 3349   0.654   4.097   2.120 -0.0143  1.4304  0.3357
 1107SOL     OW 3350   1.888   2.958   2.826  0.0116 -0.4023 -0.1519
 1107SOL    HW1 3351   1.958   2.897   2.851  0.8639  0.4742 -0.3222
 1107SOL    HW2 3352   1.821   2.903   2.786  1.0814 -1.1542 -0.9728
 1108SOL     OW 3353   2.939   0.909   0.540 -0.7554 -0.4603  0.4932
 1108SOL    HW1 3354   2.888   0.829   0.556 -1.3041 -0.0532  0.8127
 1108SOL    HW2 3355   2.992   0.919   0.619 -0.1513 -0.8964  0.1512
 1109SOL     OW 3356   2.108   3.538   2.331  0.0113  0.4534 -0.0346
 1109SOL    HW1 3357   2.160   3.610   2.368  0.2061  1.2645 -1.8001
 1109SOL    HW2 3358   2.108   3.472   2.400  0.3056  1.8977  1.4305
 1110SOL     OW 3359   1.901   0.467   3.372 -0.4683 -0.3161 -0.4033
 1110SOL    HW1 3360   1.849   0.435   3.298  1.4288 -1.1231 -1.4539
 1110SOL    HW2 3361   1.909   0.391   3.430  0.9925 -0.7324 -1.1196
 1111SOL     OW 3362   4.114   3.431   3.076 -0.0932  0.6065  1.0397
 1111SOL    HW1 3363   4.141   3.341   3.092  0.4091  0.2228 -1.4704
 1111SOL    HW2 3364   4.018   3.427   3.072 -0.0284 -0.3833 -1.4369
 1112SOL     OW 3365   3.510   2.914   3.033 -0.1663  0.0659  0.1843
 1112SOL    HW1 3366   3.440   2.905   2.969 -0.9597 -0.2833  1.0634
 1112SOL    HW2 3367   3.590   2.897   2.984 -0.8529 -1.6697 -0.4281
 1113SOL     OW 3368   2.807   0.688   0.639  0.3249 -0.5065 -0.6884
 1113SOL    HW1 3369   2.884   0.655   0.686 -1.1551 -0.9393  1.5826
 1113SOL    HW2 3370   2.760   0.609   0.613 -0.5405 -0.2553  0.0683
 1114SOL     OW 3371   2.339   2.723   3.225 -0.1564  0.4100 -0.0516
 1114SOL    HW1 3372   2.375   2.753   3.142  0.4393 -1.6061 -0.5802
 1114SOL    HW2 3373   2.414   2.717   3.284 -0.6974  2.7130  0.9943
 1115SOL     OW 3374   4.352   0.202   0.144 -0.5268  0.2029  0.0099
 1115SOL    HW1 3375   4.429   0.257   0.156 -1.4790  1.3404  1.1691
 1115SOL    HW2 3376   4.279   0.263   0.135 -1.7946 -0.7856  2.5292
 1116SOL     OW 3377   1.864   2.015   0.506 -0.1160 -0.3454  0.5150
 1116SOL    HW1 3378   1.822   2.096   0.536  0.8146 -0.2322  1.5705
 1116SOL    HW2 3379   1.821   1.996   0.422 -0.1534  1.3942  0.0968
 1117SOL     OW 3380   4.517   4.004   1.597  0.1591 -0.2002 -0.0282
 1117SOL    HW1 3381   4.567   4.079   1.628  1.0571 -1.0266  0.6148
 1117SOL    HW2 3382   4.453   3.987   1.665  0.0793 -0.1240 -0.0851
 1118SOL     OW 3383   1.564   1.011   1.397 -0.4247  0.4310 -0.0653
 1118SOL    HW1 3384   1.496   1.076   1.377 -0.5359 -0.4014 -2.7826
 1118SOL    HW2 3385   1.586   0.972   1.313  3.8924  1.0352  0.5301
 1119SOL     OW 3386   1.170   0.070   1.049 -0.1447  0.5577  0.7004
 1119SOL    HW1 3387   1.140   0.160   1.067  0.8742  0.9803  0.3249
 1119SOL    HW2 3388   1.226   0.078   0.972  0.0060 -0.3981  0.7003
 1120SOL     OW 3389   3.885   3.341   0.147 -0.6049  0.1137 -0.0466
 1120SOL    HW1 3390   3.936   3.370   0.223 -0.6642  0.6813 -0.2162
 1120SOL    HW2 3391   3.843   3.421   0.115 -1.8392 -0.3838  0.2576
 1121SOL     OW 3392   0.124   4.190   1.064 -0.1573 -0.2660 -0.0134
 1121SOL    HW1 3393   0.214   4.209   1.037  0.2339 -0.6749  0.9778
 1121SOL    HW2 3394   0.126   4.191   1.160 -1.7414  2.2704  0.1052
 1122SOL     OW 3395   3.580   2.717   0.904 -0.1608  0.4489 -0.0379
 1122SOL    HW1 3396   3.619   2.630   0.894  0.7070  0.9270 -1.1289
 1122SOL    HW2 3397   3.486   2.702   0.896 -0.0287 -0.4019 -0.1196
 1123SOL     OW 3398   0.437   4.520   0.528 -0.5313 -0.0860 -0.3673
 1123SOL    HW1 3399   0.379   4.471   0.470  1.2247 -1.1557 -1.3064
 1123SOL    HW2 3400   0.495   4.454   0.565 -0.0221  0.9233  0.7011
 1124SOL     OW 3401   1.132   2.688   0.227  0.1898 -0.0030 -0.0679
 1124SOL    HW1 3402   1.086   2.641   0.297 -0.8104 -0.7742 -1.2015
 1124SOL    HW2 3403   1.077   2.676   0.150 -0.5586  3.7113 -0.2861
 1125SOL     OW 3404   3.705   1.958   1.231 -0.7408 -0.8862  0.0060
 1125SOL    HW1 3405   3.701   1.971   1.326 -1.9548 -3.3117  0.3563
 1125SOL    HW2 3406   3.786   2.001   1.204 -1.9157  2.6825  1.5920
 1126SOL     OW 3407   1.538   2.036   2.106  0.2582 -0.1378  0.3135
 1126SOL    HW1 3408   1.476   2.109   2.098 -2.5640 -2.3987  0.0016
 1126SOL    HW2 3409   1.579   2.050   2.192 -1.7677  0.7195  1.2289
 1127SOL     OW 3410   4.141   2.512   0.253  0.1219  0.4123  0.0091
 1127SOL    HW1 3411   4.187   2.431   0.231  0.3284  0.7547 -0.8475
 1127SOL    HW2 3412   4.177   2.577   0.193 -1.4978  0.6754 -0.7194
 1128SOL     OW 3413   0.885   3.057   0.382  0.1605 -0.1888 -0.3532
 1128SOL    HW1 3414   0.901   3.003   0.460  1.3968 -2.2869 -1.9499
 1128SOL    HW2 3415   0.969   3.101   0.366 -0.4381  1.2053  0.1290
 1129SOL     OW 3416   2.692   2.029   2.897  0.4423  0.4053  0.8209
 1129SOL    HW1 3417   2.709   1.935   2.907 -0.8696  0.1782  1.1104
 1129SOL    HW2 3418   2.759   2.059   2.836  0.5119 -0.8409  0.2473
 1130SOL     OW 3419   0.901   0.716   2.466 -0.6202  0.0933  0.1952
 1130SOL    HW1 3420   0.920   0.623   2.456 -0.1805  0.0451  1.3301
 1130SOL    HW2 3421   0.853   0.739   2.387  0.6171 -0.7279 -0.8328
 1131SOL     OW 3422   4.057   2.593   3.072 -0.2508 -0.4723 -0.5095
 1131SOL    HW1 3423   3.970   2.615   3.040  0.0345  1.4002 -0.1196
 1131SOL    HW2 3424   4.104   2.561   2.995 -2.0495 -4.4710 -0.2307
 1132SOL     OW 3425   0.467   3.290   3.304  0.0007  0.4730  0.1454
 1132SOL    HW1 3426   0.500   3.243   3.228 -1.7472 -1.9266  0.7409
 1132SOL    HW2 3427   0.534   3.279   3.371  2.0548  3.5002 -1.1920
 1133SOL     OW 3428   0.226   0.199   1.286 -0.0310  0.0152 -0.3826
 1133SOL    HW1 3429   0.290   0.198   1.357  0.2173 -3.1928 -0.4902
 1133SOL    HW2 3430   0.144   0.227   1.328  0.4794 -0.1524  0.7641
 1134SOL     OW 3431   1.952   3.535   0.284  0.3921  0.1443 -0.0746
 1134SOL    HW1 3432   2.034   3.532   0.235  0.4355 -1.4918  0.0358
 1134SOL    HW2 3433   1.923   3.444   0.288 -0.0996  0.3372  2.0874
 1135SOL     OW 3434   3.525   3.256   3.075  0.1252 -0.3191 -0.1515
 1135SOL    HW1 3435   3.488   3.316   3.010  0.5244  0.1564  0.0511
 1135SOL    HW2 3436   3.593   3.208   3.027  3.2689  2.8086  0.7537
 1136SOL     OW 3437   2.228   0.523   0.695  0.0077  0.2885 -0.5302
 1136SOL    HW1 3438   2.287   0.565   0.633  1.5395  1.1166  1.4060
 1136SOL    HW2 3439   2.205   0.591   0.758 -1.5686 -0.4998 -0.1885
 1137SOL     OW 3440   2.335   3.429   3.230  0.6020 -0.5327  0.3098
 1137SOL    HW1 3441   2.356   3.467   3.315  0.3150 -1.2554  0.7137
 1137SOL    HW2 3442   2.283   3.352   3.251  0.5829 -0.7520 -0.5214
 1138SOL     OW 3443   0.227   2.337   1.917  0.0861 -0.0052 -0.0324
 1138SOL    HW1 3444   0.246   2.245   1.906 -0.5358 -0.4197  1.8677
 1138SOL    HW2 3445   0.295   2.369   1.977 -1.0381  0.1519  1.2196
 1139SOL     OW 3446   2.239   3.896   0.543 -0.4147  0.1609 -0.2037
 1139SOL    HW1 3447   2.283   3.971   0.583 -1.1442 -0.3798  1.6919
 1139SOL    HW2 3448   2.146   3.918   0.543 -0.7168 -0.9664  0.9808
 1140SOL     OW 3449   3.531   0.315   0.835  0.5889 -0.4334  0.2240
 1140SOL    HW1 3450   3.585   0.294   0.912  1.9151  0.1397 -0.5087
 1140SOL    HW2 3451   3.539   0.239   0.778  1.4780  0.0555 -0.3273
 1141SOL     OW 3452   3.433   3.771   0.688  0.4147  0.4447 -0.2060
 1141SOL    HW1 3453   3.341   3.767   0.659  0.1065 -2.0778  0.8730
 1141SOL    HW2 3454   3.427   3.791   0.782  1.1016  1.9809 -0.4583
 1142SOL     OW 3455   3.018   1.877   0.453 -0.0129 -0.4725 -0.2506
 1142SOL    HW1 3456   2.958   1.880   0.528 -1.2206 -0.1599 -1.1887
 1142SOL    HW2 3457   2.960   1.875   0.377  1.1525  1.7171 -1.2889
 1143SOL     OW 3458   4.507   0.369   1.963  0.1838 -0.1098 -0.2689
 1143SOL    HW1 3459   4.535   0.460   1.975 -0.7017  0.3136 -1.2551
 1143SOL    HW2 3460   4.583   0.317   1.990  1.6676  0.9674 -2.1531
 1144SOL     OW 3461   0.634   1.939   2.346  0.0049 -0.4792  0.4104
 1144SOL    HW1 3462   0.597   1.858   2.311 -0.1447  0.6288 -2.2857
 1144SOL    HW2 3463   0.561   1.982   2.391 -0.9083 -0.3060 -1.1456
 1145SOL     OW 3464   0.616   0.643   2.134  0.6445  0.1855 -1.0139
 1145SOL    HW1 3465   0.668   0.564   2.147  0.6903  0.4221  0.4159
 1145SOL    HW2 3466   0.539   0.631   2.189 -0.8263 -0.1104 -3.0131
 1146SOL     OW 3467   3.353   1.005   2.001  0.1840  0.5892 -0.5226
 1146SOL    HW1 3468   3.333   1.018   1.908  1.0156  2.8670 -0.4339
 1146SOL    HW2 3469   3.442   1.038   2.011  1.5584 -2.9553  0.4497
 1147SOL     OW 3470   4.089   4.074   0.141 -0.0479 -0.0835  0.2401
 1147SOL    HW1 3471   4.117   4.152   0.189  1.1199 -1.0390  1.1792
 1147SOL    HW2 3472   4.159   4.059   0.078 -0.4816 -0.1293 -0.2350
 1148SOL     OW 3473   2.964   0.007   1.286  0.7133  0.0780  0.6265
 1148SOL    HW1 3474   2.877   0.004   1.326  0.3928  2.7110  0.2528
 1148SOL    HW2 3475   2.987  -0.085   1.273 -2.1405 -0.6868  0.4357
 1149SOL     OW 3476   0.272   1.222   2.028 -0.6064 -0.3917  0.1213
 1149SOL    HW1 3477   0.270   1.311   2.063  1.1966  0.6821 -2.2329
 1149SOL    HW2 3478   0.351   1.218   1.975  2.3787 -5.0416  4.0766
 1150SOL     OW 3479   1.778   0.702   2.418  0.3628  0.1218  0.0633
 1150SOL    HW1 3480   1.791   0.610   2.391  0.6360 -0.2051  1.2640
 1150SOL    HW2 3481   1.740   0.744   2.340 -2.0530 -1.5549  0.1944
 1151SOL     OW 3482   1.646   0.004   2.286  0.1647 -0.1119 -0.3730
 1151SOL    HW1 3483   1.587   0.023   2.213  1.4938 -0.7599 -1.6954
 1151SOL    HW2 3484   1.597   0.027   2.364 -2.1909 -1.4819 -1.3427
 1152SOL     OW 3485   4.538   0.038   1.151 -0.2291 -0.4661  0.4021
 1152SOL    HW1 3486   4.552   0.120   1.199 -0.4982  0.4379 -1.0225
 1152SOL    HW2 3487   4.625   0.015   1.119 -0.1192 -0.8649  0.9601
 1153SOL     OW 3488   4.292   0.115   1.523 -0.8117 -0.6436  0.6614
 1153SOL    HW1 3489   4.327   0.026   1.532 -0.7386 -0.4317  3.5260
 1153SOL    HW2 3490   4.199   0.103   1.502 -0.7676 -1.3922  0.8763
 1154SOL     OW 3491   4.075   0.932   1.706  0.1912 -0.4918 -0.1955
 1154SOL    HW1 3492   3.990   0.896   1.730 -1.4097  3.2666  0.5067
 1154SOL    HW2 3493   4.059   0.977   1.623  1.2673  0.9664  0.3591
 1155SOL     OW 3494   0.660   2.576   0.346  0.6115  0.3115  0.1747
 1155SOL    HW1 3495   0.631   2.662   0.316  0.9621  0.5256  0.4540
 1155SOL    HW2 3496   0.636   2.574   0.439 -0.4785 -0.3520 -0.1033
 1156SOL     OW 3497   3.788   2.471   1.074 -0.4807 -0.5119  0.2211
 1156SOL    HW1 3498   3.816   2.540   1.015 -0.8823 -0.6590 -0.1506
 1156SOL    HW2 3499   3.867   2.423   1.095  0.0172  0.7850  1.4459
 1157SOL     OW 3500   1.830   4.161   0.175  0.4703 -0.2903 -0.3039
 1157SOL    HW1 3501   1.750   4.190   0.219  0.3958 -2.0699  0.8342
 1157SOL    HW2 3502   1.816   4.067   0.158  1.5059 -0.1988 -1.9426
 1158SOL     OW 3503   0.877   3.752   1.346 -0.4167 -0.2439 -0.1254
 1158SOL    HW1 3504   0.812   3.684   1.330  0.7903 -1.5090  0.1233
 1158SOL    HW2 3505   0.893   3.790   1.260 -0.0259 -1.3210 -0.5537
 1159SOL     OW 3506   1.529   3.508   0.573  0.3128  0.5113  0.1946
 1159SOL    HW1 3507   1.467   3.533   0.642 -1.3980 -1.1538 -0.6437
 1159SOL    HW2 3508   1.611   3.492   0.619 -0.0437  1.9876  1.4554
 1160SOL     OW 3509   0.289   1.825   1.913  0.4108 -0.1334 -0.0957
 1160SOL    HW1 3510   0.281   1.883   1.989 -1.7971 -0.8344  0.2663
 1160SOL    HW2 3511   0.220   1.760   1.925  0.7529 -0.9459 -2.1340
 1161SOL     OW 3512   3.155   3.331   0.090 -0.0875 -0.8266 -0.8751
 1161SOL    HW1 3513   3.106   3.394   0.143 -0.9611 -0.4133 -2.1462
 1161SOL    HW2 3514   3.195   3.384   0.021 -0.4552 -1.5921 -1.6897
 1162SOL     OW 3515   0.695   1.104   0.001 -0.0459  0.4246 -0.1912
 1162SOL    HW1 3516   0.655   1.047  -0.065 -2.0284  1.3474  0.1537
 1162SOL    HW2 3517   0.790   1.093  -0.012 -0.3865 -1.1508 -1.6504
 1163SOL     OW 3518   0.551   3.963   0.189 -0.4965 -0.1419  0.2249
 1163SOL    HW1 3519   0.585   3.874   0.178 -1.8500 -0.6544  0.0413
 1163SOL    HW2 3520   0.504   3.980   0.108 -2.3004 -0.2117  1.2092
 1164SOL     OW 3521   4.012   1.279   0.470  0.3467 -0.2074 -0.2846
 1164SOL    HW1 3522   4.013   1.230   0.388  0.7001 -0.0628 -0.3650
 1164SOL    HW2 3523   4.101   1.312   0.480 -0.3581  2.2906 -1.3699
 1165SOL     OW 3524   3.224   3.963   1.870  0.0798 -0.0651  0.7106
 1165SOL    HW1 3525   3.287   3.928   1.808  1.1021  0.9224  1.1472
 1165SOL    HW2 3526   3.195   4.045   1.831 -0.1827 -0.0290  0.9785
 1166SOL     OW 3527   4.069   1.898   1.409  0.0326 -0.3922 -0.0764
 1166SOL    HW1 3528   4.113   1.982   1.397 -0.4935 -0.1063 -0.0481
 1166SOL    HW2 3529   4.048   1.870   1.320 -2.4882  0.9839 -0.0108
 1167SOL     OW 3530   0.771   2.081   0.857 -0.2686  0.1793  0.9795
 1167SOL    HW1 3531   0.769   2.175   0.837 -2.7109 -0.3726 -2.2412
 1167SOL    HW2 3532   0.832   2.044   0.793 -0.4009 -0.6042  1.2911
 1168SOL     OW 3533   2.288   3.520   2.975 -0.0156  0.2260 -0.3721
 1168SOL    HW1 3534   2.358   3.578   2.944 -0.1917 -0.2837 -1.7866
 1168SOL    HW2 3535   2.316   3.493   3.062  0.3592  1.9530  0.0849
 1169SOL     OW 3536   4.504   4.547   3.255 -0.1146  0.4406  0.6584
 1169SOL    HW1 3537   4.445   4.615   3.224 -2.2553 -1.6747 -0.1821
 1169SOL    HW2 3538   4.559   4.526   3.180 -2.3465 -1.6308 -0.5092
 1170SOL     OW 3539   3.614   1.392   0.184 -0.7974 -0.2800  0.2852
 1170SOL    HW1 3540   3.658   1.311   0.159  0.3197 -0.0531  1.4178
 1170SOL    HW2 3541   3.579   1.373   0.272  0.4923  0.8107  1.0684
 1171SOL     OW 3542   3.599   1.576   1.231 -0.2515  0.1245 -0.3134
 1171SOL    HW1 3543   3.691   1.559   1.210  0.1293  0.1788  1.1921
 1171SOL    HW2 3544   3.599   1.662   1.273 -1.0216  0.1980 -0.4470
 1172SOL     OW 3545   1.716   3.464   2.261 -1.0387 -0.4626  0.1420
 1172SOL    HW1 3546   1.743   3.377   2.231  0.7472  0.0268  0.2425
 1172SOL    HW2 3547   1.636   3.482   2.211 -0.6910 -1.6059 -0.8870
 1173SOL     OW 3548   1.285   0.839   3.330 -0.6408  0.1631  0.1616
 1173SOL    HW1 3549   1.366   0.884   3.305  0.7846 -1.9113  0.7208
 1173SOL    HW2 3550   1.300   0.812   3.421 -1.4635 -1.1974 -0.0699
 1174SOL     OW 3551   3.822   0.928   1.994  0.3891  0.1417 -0.2603
 1174SOL    HW1 3552   3.827   0.925   1.899  0.5551  1.3509 -0.2958
 1174SOL    HW2 3553   3.902   0.883   2.023  0.6096  0.2500 -0.6944
 1175SOL     OW 3554   0.277   1.732   0.319 -0.4839 -0.1854 -0.2012
 1175SOL    HW1 3555   0.360   1.690   0.340 -1.8397 -1.5592  2.9689
 1175SOL    HW2 3556   0.216   1.660   0.305 -1.4725  0.7997 -1.2897
 1176SOL     OW 3557   3.993   0.921   0.815 -0.1106  0.4958 -0.2184
 1176SOL    HW1 3558   3.999   0.840   0.763 -0.2475  1.5624 -1.9741
 1176SOL    HW2 3559   3.916   0.909   0.869  0.4566 -0.9659  0.3129
 1177SOL     OW 3560   1.727   1.362   1.193  0.1724 -0.3108 -0.0646
 1177SOL    HW1 3561   1.658   1.406   1.243 -0.0685  0.7172 -1.2376
 1177SOL    HW2 3562   1.680   1.313   1.125  0.5725  1.0769 -1.4051
 1178SOL     OW 3563   2.973   2.452   1.177 -0.7040  0.1245 -0.0273
 1178SOL    HW1 3564   2.998   2.403   1.255 -0.9311 -0.3196 -0.2306
 1178SOL    HW2 3565   2.881   2.474   1.192 -0.5959  0.5172  0.0762
 1179SOL     OW 3566   1.238   1.456   1.337  0.3326  0.0969  0.0950
 1179SOL    HW1 3567   1.144   1.478   1.336  0.3222  0.2092  1.4729
 1179SOL    HW2 3568   1.281   1.538   1.314  0.1311  0.4897  1.0503
 1180SOL     OW 3569   1.021   3.489   0.055  0.1881  0.0494  0.2680
 1180SOL    HW1 3570   1.033   3.561   0.117 -1.2224 -0.5111  1.2441
 1180SOL    HW2 3571   1.098   3.433   0.068 -0.2446 -0.2448  1.8256
 1181SOL     OW 3572   2.607   1.867   1.421 -0.0067 -0.5579  0.1927
 1181SOL    HW1 3573   2.512   1.872   1.411  0.0032 -0.0623  0.3201
 1181SOL    HW2 3574   2.641   1.898   1.337  0.0397 -1.5328 -0.1545
 1182SOL     OW 3575   1.420   4.162   1.830 -0.6357 -0.3223  0.6612
 1182SOL    HW1 3576   1.482   4.225   1.792  0.9113 -3.7114 -3.2768
 1182SOL    HW2 3577   1.474   4.110   1.890 -1.2878  0.4270  1.9379
 1183SOL     OW 3578   3.420   3.633   1.885 -0.3487 -0.6431  0.2647
 1183SOL    HW1 3579   3.430   3.554   1.937 -0.9105 -0.7485  0.2254
 1183SOL    HW2 3580   3.499   3.685   1.903 -0.4651 -0.7419  1.0999
 1184SOL     OW 3581   0.990   2.722   1.540  0.0337  0.3944  0.7909
 1184SOL    HW1 3582   0.989   2.755   1.450  2.0450 -1.7603 -0.0951
 1184SOL    HW2 3583   1.052   2.778   1.585 -0.1179  0.7578  0.5587
 1185SOL     OW 3584   4.093   2.198   1.681 -0.8034 -0.4274  0.3561
 1185SOL    HW1 3585   4.059   2.131   1.739 -0.3851 -2.2124 -1.3510
 1185SOL    HW2 3586   4.177   2.164   1.651 -0.4120  1.0264 -0.3094
 1186SOL     OW 3587   1.390   2.966   0.391 -0.4139  0.4738 -0.4432
 1186SOL    HW1 3588   1.474   3.002   0.420 -0.9745  0.3097  1.5332
 1186SOL    HW2 3589   1.330   2.987   0.462 -1.6717 -0.8900 -1.0651
 1187SOL     OW 3590   1.812   3.222   2.921 -0.2653 -0.4803 -0.4028
 1187SOL    HW1 3591   1.843   3.137   2.889  1.3816 -0.9723  2.1843
 1187SOL    HW2 3592   1.889   3.263   2.959 -1.3073  1.6410 -0.4693
 1188SOL     OW 3593   3.547   4.151   2.663 -0.1125 -0.5250 -0.4571
 1188SOL    HW1 3594   3.462   4.132   2.703 -0.1769 -0.6083 -0.6304
 1188SOL    HW2 3595   3.576   4.066   2.627 -0.0390 -0.4602 -0.5533
 1189SOL     OW 3596   0.587   0.943   1.225  0.0445  0.3825 -0.0699
 1189SOL    HW1 3597   0.554   1.025   1.188 -0.5123  0.5337  0.7579
 1189SOL    HW2 3598   0.612   0.891   1.148 -0.2178  1.0601 -0.6251
 1190SOL     OW 3599   1.750   2.911   0.081  0.3254 -1.1846  0.2195
 1190SOL    HW1 3600   1.836   2.923   0.122 -0.3321  1.0495  1.0906
 1190SOL    HW2 3601   1.770   2.875  -0.006  2.1048 -1.0043  0.5097
 1191SOL     OW 3602   4.201   0.647   1.066  0.5991 -0.7124  0.0494
 1191SOL    HW1 3603   4.153   0.678   1.142  2.5685 -0.3459  1.1891
 1191SOL    HW2 3604   4.247   0.724   1.032  0.3446 -1.0275 -1.0778
 1192SOL     OW 3605   1.853   4.428   0.151 -0.0953 -0.2167  0.5234
 1192SOL    HW1 3606   1.878   4.338   0.131 -0.1821 -0.1345  0.0440
 1192SOL    HW2 3607   1.769   4.440   0.108  0.8326  0.7185 -1.1580
 1193SOL     OW 3608   3.805   2.590   2.530  0.2792  0.2976 -0.0685
 1193SOL    HW1 3609   3.728   2.612   2.584  1.6623  0.2844  2.0553
 1193SOL    HW2 3610   3.818   2.496   2.544  0.9316  0.3872 -0.0398
 1194SOL     OW 3611   4.320   0.935   3.241 -0.5099 -0.6175 -0.1028
 1194SOL    HW1 3612   4.243   0.926   3.185 -0.1790  0.3947 -0.7412
 1194SOL    HW2 3613   4.394   0.912   3.184 -0.0314  1.8160 -0.5603
 1195SOL     OW 3614   2.720   2.750   3.014  0.5032  0.0416 -0.2804
 1195SOL    HW1 3615   2.793   2.809   3.034  0.6480 -0.3524  0.3369
 1195SOL    HW2 3616   2.762   2.667   2.991  0.2255 -0.4639  0.9961
 1196SOL     OW 3617   0.131   1.722   0.606 -0.2827 -0.2286  0.2028
 1196SOL    HW1 3618   0.149   1.715   0.512 -0.1890 -0.0485  0.2086
 1196SOL    HW2 3619   0.191   1.789   0.637 -1.3582  0.8000  0.1084
 1197SOL     OW 3620   1.891   4.124   2.712 -0.2495  0.3835 -0.3418
 1197SOL    HW1 3621   1.934   4.039   2.719  0.8206  0.9929  0.7405
 1197SOL    HW2 3622   1.882   4.138   2.618  1.0543 -0.1846 -0.5699
 1198SOL     OW 3623   1.875   0.603   0.308  0.0578  0.1520 -0.6939
 1198SOL    HW1 3624   1.862   0.690   0.346  0.7886  0.6454 -1.5271
 1198SOL    HW2 3625   1.845   0.612   0.218 -0.7988 -0.7470 -0.5048
 1199SOL     OW 3626   4.660   2.237   0.328  0.1846 -0.0595  0.2766
 1199SOL    HW1 3627   4.728   2.174   0.305 -0.5847 -0.3092 -1.4637
 1199SOL    HW2 3628   4.634   2.213   0.417 -1.1757 -3.2577 -0.8278
 1200SOL     OW 3629   1.120   1.979   0.719  0.8182 -0.6292  0.1736
 1200SOL    HW1 3630   1.050   2.036   0.687  0.8759 -0.8216 -0.2919
 1200SOL    HW2 3631   1.175   2.036   0.772  2.4374  0.4323 -2.4817
 1201SOL     OW 3632   0.699   2.259   1.965 -0.6315  0.0283 -0.1480
 1201SOL    HW1 3633   0.764   2.273   2.034 -1.2536 -0.7115  0.6044
 1201SOL    HW2 3634   0.700   2.165   1.950 -1.9317 -0.0786  0.3032
 1202SOL     OW 3635   3.899   3.482   2.121 -0.2033  0.0906 -0.8969
 1202SOL    HW1 3636   3.950   3.528   2.055  1.6153 -0.2191  0.2373
 1202SOL    HW2 3637   3.921   3.390   2.109  0.3292  0.0518  0.2665
 1203SOL     OW 3638   3.748   3.561   0.035 -0.0690  0.8987 -0.4207
 1203SOL    HW1 3639   3.668   3.509   0.043 -0.0228  0.4939 -2.0491
 1203SOL    HW2 3640   3.741   3.629   0.102 -0.3086 -0.9560  1.5311
 1204SOL     OW 3641   0.201   0.127   2.684  0.3321  0.1659  0.3465
 1204SOL    HW1 3642   0.209   0.036   2.654  1.4287  0.5258 -0.5395
 1204SOL    HW2 3643   0.276   0.172   2.644 -1.9833  2.2266 -2.0735
 1205SOL     OW 3644   3.724   3.606   2.897 -0.4448  0.1540 -1.2465
 1205SOL    HW1 3645   3.772   3.680   2.860  0.8867 -0.1983 -0.3342
 1205SOL    HW2 3646   3.698   3.554   2.821 -0.8315  1.2200 -1.8594
 1206SOL     OW 3647   3.946   3.754   1.471  0.6180 -0.4541  0.3687
 1206SOL    HW1 3648   3.892   3.832   1.454 -0.4258 -1.0411  0.8784
 1206SOL    HW2 3649   4.000   3.744   1.393  0.7872  0.7967  0.3085
 1207SOL     OW 3650   0.339   1.845   3.024 -0.5117 -0.0027  0.5152
 1207SOL    HW1 3651   0.338   1.751   3.042 -1.0858 -0.0352  0.3365
 1207SOL    HW2 3652   0.358   1.851   2.931 -1.7092  0.0013  0.2533
 1208SOL     OW 3653   1.036   0.457   3.215 -0.3794 -0.2898  0.6440
 1208SOL    HW1 3654   0.947   0.494   3.206  0.1811  1.6071  2.2146
 1208SOL    HW2 3655   1.050   0.452   3.309  0.9720 -1.1626  0.4099
 1209SOL     OW 3656   3.133   3.703   2.397  0.3750 -0.2074 -0.1469
 1209SOL    HW1 3657   3.179   3.749   2.326 -0.5446  3.0220  1.1704
 1209SOL    HW2 3658   3.042   3.699   2.368  0.6214 -2.7517 -0.8759
 1210SOL     OW 3659   2.866   4.542   0.625 -0.4582 -1.1057 -0.2809
 1210SOL    HW1 3660   2.848   4.457   0.667  1.9773 -0.8783  1.4937
 1210SOL    HW2 3661   2.907   4.519   0.542  1.4702 -1.7701  0.7924
 1211SOL     OW 3662   0.674   1.751   2.775 -0.2690 -0.3313 -0.6692
 1211SOL    HW1 3663   0.711   1.755   2.863 -0.1219 -0.1492 -0.7392
 1211SOL    HW2 3664   0.598   1.692   2.783 -0.5389  0.0641 -0.3193
 1212SOL     OW 3665   1.937   1.004   1.624  0.6404  0.2646 -0.0703
 1212SOL    HW1 3666   1.989   0.931   1.590 -0.6553 -0.3633 -0.7850
 1212SOL    HW2 3667   1.923   0.984   1.716  0.4988 -0.2736 -0.2074
 1213SOL     OW 3668   3.259   4.384   0.232 -0.4766  0.2431  0.2885
 1213SOL    HW1 3669   3.263   4.425   0.318 -1.4348 -0.8050  0.8632
 1213SOL    HW2 3670   3.325   4.315   0.235 -0.3652  0.3421  0.1091
 1214SOL     OW 3671   0.224   0.801   2.529  0.9169  0.4155 -0.8794
 1214SOL    HW1 3672   0.134   0.768   2.532  0.7947  0.5918 -1.9436
 1214SOL    HW2 3673   0.275   0.739   2.580  0.3807 -0.3646 -1.2721
 1215SOL     OW 3674   0.406   1.452   1.934 -0.0272  1.0512  0.2283
 1215SOL    HW1 3675   0.424   1.498   1.852  0.8999 -0.4624 -0.4641
 1215SOL    HW2 3676   0.400   1.521   2.000  1.8485  2.1489 -0.6709
 1216SOL     OW 3677   4.415   1.463   0.410  0.3450 -0.3754  0.1411
 1216SOL    HW1 3678   4.379   1.538   0.362 -1.0050 -1.5198 -0.7292
 1216SOL    HW2 3679   4.496   1.496   0.449  0.9387  0.9427 -2.0120
 1217SOL     OW 3680   2.796   4.169   3.183  0.0386 -0.1052 -0.2028
 1217SOL    HW1 3681   2.799   4.128   3.096 -0.0487 -2.2917  0.7492
 1217SOL    HW2 3682   2.707   4.153   3.213  0.5632 -1.0073  0.9745
 1218SOL     OW 3683   3.360   3.540   1.387  0.1553  0.8177 -0.1136
 1218SOL    HW1 3684   3.400   3.456   1.368 -1.1337  0.1262  0.1369
 1218SOL    HW2 3685   3.423   3.584   1.444  1.1380  0.3014 -0.7849
 1219SOL     OW 3686   3.430   0.167   1.626  0.5777  0.1603 -0.6606
 1219SOL    HW1 3687   3.338   0.143   1.633  0.4567  0.2774 -1.6516
 1219SOL    HW2 3688   3.430   0.263   1.629  0.6693  0.1591 -0.6207
 1220SOL     OW 3689   3.593   3.046   1.296 -0.1840  0.3989 -0.3677
 1220SOL    HW1 3690   3.615   2.999   1.216  1.6690  0.0053  0.3279
 1220SOL    HW2 3691   3.625   2.990   1.367 -1.8395  0.7057  0.6806
 1221SOL     OW 3692   1.039   0.350   1.452 -0.0577 -0.2323  0.4549
 1221SOL    HW1 3693   1.124   0.318   1.421 -0.3410  1.5783 -2.6994
 1221SOL    HW2 3694   0.981   0.337   1.377 -2.7288 -1.6409  2.6053
 1222SOL     OW 3695   4.120   3.624   0.445  0.5580 -0.1871 -0.9631
 1222SOL    HW1 3696   4.199   3.675   0.461  0.5568  0.9202 -3.7872
 1222SOL    HW2 3697   4.078   3.667   0.370 -0.9598 -2.6948 -1.7056
 1223SOL     OW 3698   3.495   2.718   3.213  0.4671  0.6603  0.3289
 1223SOL    HW1 3699   3.425   2.737   3.276  1.3560 -0.0685  1.5869
 1223SOL    HW2 3700   3.504   2.799   3.163 -1.5596  0.6251 -0.1893
 1224SOL     OW 3701   0.581   0.274   1.059 -0.7895  0.2437  0.4231
 1224SOL    HW1 3702   0.559   0.213   0.989  1.7121 -1.0536  0.6307
 1224SOL    HW2 3703   0.497   0.308   1.089 -2.4143 -3.4254  0.5918
 1225SOL     OW 3704   3.587   3.169   2.676 -0.6822  0.2655  0.2183
 1225SOL    HW1 3705   3.497   3.149   2.652 -0.3302 -1.8725  0.4319
 1225SOL    HW2 3706   3.640   3.131   2.605  0.0888  0.2466  0.7865
 1226SOL     OW 3707   2.168   3.599   1.844  0.6218 -0.2290 -0.2596
 1226SOL    HW1 3708   2.146   3.688   1.872  0.8359  0.6978 -2.7391
 1226SOL    HW2 3709   2.123   3.542   1.906 -1.4232  1.6296  0.0770
 1227SOL     OW 3710   0.359   0.268   1.508 -0.1190  0.0175  0.2019
 1227SOL    HW1 3711   0.274   0.281   1.550 -0.5819 -2.9022  0.3541
 1227SOL    HW2 3712   0.420   0.258   1.581 -0.1658 -0.8042  0.1277
 1228SOL     OW 3713   3.674   0.435   3.085 -0.0193  0.3709  0.0011
 1228SOL    HW1 3714   3.752   0.489   3.069  0.1251 -0.1457 -1.0955
 1228SOL    HW2 3715   3.707   0.346   3.087 -0.4814  0.2054  0.3285
 1229SOL     OW 3716   2.538   0.961   1.260  0.3636 -0.0698  0.0043
 1229SOL    HW1 3717   2.525   0.940   1.352  2.2205  1.7256  0.7672
 1229SOL    HW2 3718   2.462   0.924   1.216 -0.8110 -0.6019  2.3057
 1230SOL     OW 3719   4.134   3.168   3.168  0.2157 -0.0581 -0.0513
 1230SOL    HW1 3720   4.114   3.181   3.261  1.3714  1.2994  0.0366
 1230SOL    HW2 3721   4.087   3.088   3.145  0.9450 -1.1839  2.0507
 1231SOL     OW 3722   0.215   2.644   3.165 -1.0076 -0.2058  0.0544
 1231SOL    HW1 3723   0.232   2.550   3.177  1.1629  0.1482  0.1752
 1231SOL    HW2 3724   0.212   2.679   3.254  1.7143  0.3350  0.0060
 1232SOL     OW 3725   1.758   3.474   3.340  0.2202 -0.2630 -0.2420
 1232SOL    HW1 3726   1.681   3.446   3.290  0.7436  0.6873 -1.6148
 1232SOL    HW2 3727   1.765   3.409   3.410 -1.4433 -0.7415 -0.4716
 1233SOL     OW 3728   0.470   1.021   2.389  0.3942  0.3335 -0.1239
 1233SOL    HW1 3729   0.393   1.073   2.411  0.3422  0.3682 -0.3874
 1233SOL    HW2 3730   0.522   1.078   2.332  0.1082 -0.0709 -0.8020
 1234SOL     OW 3731   4.288   3.356   1.324  0.3086  0.0504  0.0464
 1234SOL    HW1 3732   4.351   3.290   1.352  0.8811 -1.0810 -3.4510
 1234SOL    HW2 3733   4.334   3.439   1.334  2.5377 -0.7492 -2.5408
 1235SOL     OW 3734   1.970   4.166   1.368 -0.1916 -0.4200 -0.2270
 1235SOL    HW1 3735   1.906   4.099   1.393 -0.6735  1.2780  3.8560
 1235SOL    HW2 3736   2.054   4.122   1.376 -0.5777 -1.9190 -3.0355
 1236SOL     OW 3737   0.036   4.570   0.133 -0.3696 -0.1847  0.0508
 1236SOL    HW1 3738  -0.041   4.542   0.085 -0.2362 -1.8194  0.7238
 1236SOL    HW2 3739   0.009   4.649   0.179 -1.1571  0.1290 -0.9273
 1237SOL     OW 3740   4.473   3.457   2.940 -0.6055  0.2336 -0.7895
 1237SOL    HW1 3741   4.434   3.539   2.909 -0.5071  1.0353  1.0777
 1237SOL    HW2 3742   4.506   3.478   3.028  0.6042 -1.4593 -0.7915
 1238SOL     OW 3743   1.197   3.859   1.732  0.2285  0.3021 -0.8674
 1238SOL    HW1 3744   1.227   3.920   1.664  0.4506 -0.1160 -1.1457
 1238SOL    HW2 3745   1.278   3.826   1.772  0.1140 -0.0272 -0.9082
 1239SOL     OW 3746   4.001   0.057   1.252 -0.1240  0.1830 -0.0564
 1239SOL    HW1 3747   4.052   0.001   1.311 -1.5557 -0.6056  0.4847
 1239SOL    HW2 3748   3.936  -0.001   1.214 -0.5605  1.1378 -0.8075
 1240SOL     OW 3749   3.898   0.560   3.019 -0.2535  0.2217  0.0645
 1240SOL    HW1 3750   3.954   0.535   2.945  0.0109 -1.5677  0.8217
 1240SOL    HW2 3751   3.908   0.655   3.026 -1.4362  0.7137 -3.1065
 1241SOL     OW 3752   1.877   3.556   1.435  0.0955 -0.2023 -0.7699
 1241SOL    HW1 3753   1.955   3.500   1.436 -0.6417 -1.2700 -1.2606
 1241SOL    HW2 3754   1.896   3.625   1.499  0.2636 -2.0674  1.3152
 1242SOL     OW 3755   1.598   1.043   1.835  0.6082 -0.4854  0.0071
 1242SOL    HW1 3756   1.559   0.965   1.797 -0.5399 -0.0923  0.3518
 1242SOL    HW2 3757   1.688   1.017   1.855  0.4605 -1.4813 -0.5757
 1243SOL     OW 3758   0.535   2.568   1.468  0.1334  0.1292 -0.5003
 1243SOL    HW1 3759   0.496   2.583   1.553 -0.5745  3.1508 -1.2641
 1243SOL    HW2 3760   0.478   2.503   1.426  1.2190 -2.4256  1.6602
 1244SOL     OW 3761   1.252   3.274   2.781  0.0960 -0.0572 -0.7265
 1244SOL    HW1 3762   1.346   3.284   2.763  0.6211 -0.2268  1.5631
 1244SOL    HW2 3763   1.231   3.347   2.840 -0.3621 -1.8491  1.4707
 1245SOL     OW 3764   1.339   0.645   0.908 -0.1205 -0.1386 -0.0170
 1245SOL    HW1 3765   1.266   0.596   0.871 -0.6727  1.8758 -1.8361
 1245SOL    HW2 3766   1.300   0.722   0.948  0.8253 -0.4210  1.5632
 1246SOL     OW 3767   0.669   2.609   1.221 -0.1468 -0.2593 -0.6257
 1246SOL    HW1 3768   0.688   2.701   1.201  0.0153 -0.2932 -0.6259
 1246SOL    HW2 3769   0.621   2.613   1.304 -0.0870 -0.1772 -0.5940
 1247SOL     OW 3770   1.828   4.158   3.038  0.8877  0.1107 -0.4930
 1247SOL    HW1 3771   1.779   4.088   2.996  0.7355  1.0263 -1.9226
 1247SOL    HW2 3772   1.920   4.134   3.027  0.8364  0.1319 -0.9866
 1248SOL     OW 3773   1.515   3.572   3.019  0.5352  0.0566 -0.1094
 1248SOL    HW1 3774   1.560   3.632   3.078  1.6806 -0.9983  0.1348
 1248SOL    HW2 3775   1.566   3.573   2.939 -0.4686  0.7518 -0.7661
 1249SOL     OW 3776   1.370   3.030   1.033 -0.0433 -0.2730  1.0940
 1249SOL    HW1 3777   1.357   3.120   1.062  1.3769  0.6189 -0.8067
 1249SOL    HW2 3778   1.393   2.982   1.112  1.2484  1.4955  1.8483
 1250SOL     OW 3779   1.768   4.368   0.803 -0.2975 -0.0379 -0.2934
 1250SOL    HW1 3780   1.833   4.299   0.818  0.8639  1.1446  0.3283
 1250SOL    HW2 3781   1.820   4.448   0.792 -1.6074  0.7405 -1.0325
 1251SOL     OW 3782   3.593   2.406   0.843 -0.5028 -0.6176  0.4946
 1251SOL    HW1 3783   3.634   2.371   0.922 -1.1225 -1.8506  0.2824
 1251SOL    HW2 3784   3.661   2.401   0.776 -0.5710 -1.3630  0.4809
 1252SOL     OW 3785   3.266   1.082   1.753  0.2534 -0.0027 -0.3747
 1252SOL    HW1 3786   3.221   1.089   1.669 -1.4426  1.6293  0.5883
 1252SOL    HW2 3787   3.359   1.095   1.731 -0.1492  0.4220 -1.9937
 1253SOL     OW 3788   3.004   0.476   0.562 -0.3526 -0.2120 -0.4358
 1253SOL    HW1 3789   3.009   0.509   0.651  0.2286  1.1663 -0.9591
 1253SOL    HW2 3790   3.089   0.497   0.523 -1.3531  1.2316 -1.9796
 1254SOL     OW 3791   1.587   1.176   1.028  0.2909  0.4014  0.8448
 1254SOL    HW1 3792   1.501   1.198   0.992 -0.2506 -2.5440  0.0844
 1254SOL    HW2 3793   1.643   1.162   0.952  1.2471  1.4680  1.3270
 1255SOL     OW 3794   3.304   4.498   0.482  0.2091  0.6104  0.1072
 1255SOL    HW1 3795   3.255   4.446   0.546  0.8763 -1.1520 -0.7570
 1255SOL    HW2 3796   3.310   4.585   0.522  1.8593 -0.7391  3.1960
 1256SOL     OW 3797   0.370   2.730   0.037  0.0114 -0.2506 -0.3031
 1256SOL    HW1 3798   0.387   2.816  -0.001  1.3706 -1.1711 -1.9275
 1256SOL    HW2 3799   0.445   2.677   0.011  0.0438 -1.5127  2.1022
 1257SOL     OW 3800   3.459   0.648   2.811  0.5410 -0.3915  0.1170
 1257SOL    HW1 3801   3.382   0.657   2.754  0.5788  1.1424  0.2566
 1257SOL    HW2 3802   3.509   0.577   2.773  0.0028 -0.1401 -1.1087
 1258SOL     OW 3803   3.019   1.026   1.008  0.2692  0.6429  0.1308
 1258SOL    HW1 3804   3.072   1.102   1.034 -0.0114  1.0950 -0.6118
 1258SOL    HW2 3805   3.071   0.951   1.036  1.4021  1.0734 -0.7295
 1259SOL     OW 3806   2.904   1.879   3.356 -0.4171  0.0264 -0.1447
 1259SOL    HW1 3807   2.922   1.826   3.278 -0.7641  0.9141 -0.8553
 1259SOL    HW2 3808   2.811   1.902   3.349 -0.2977  0.6428  0.1886
 1260SOL     OW 3809   0.393   2.899   2.734  0.0279 -0.1319  0.5401
 1260SOL    HW1 3810   0.342   2.937   2.662  1.5511  1.0799  0.0479
 1260SOL    HW2 3811   0.344   2.821   2.760 -0.5900 -0.5753 -1.7852
 1261SOL     OW 3812   2.991   0.262   0.367  0.0038 -0.7122 -0.2455
 1261SOL    HW1 3813   3.001   0.326   0.438  1.4454 -1.1339 -0.0301
 1261SOL    HW2 3814   2.929   0.197   0.402  0.9500 -1.1001  0.8111
 1262SOL     OW 3815   1.848   3.793   0.154  0.4041  0.0638  0.6730
 1262SOL    HW1 3816   1.797   3.822   0.229  2.1294  2.1016  1.1704
 1262SOL    HW2 3817   1.889   3.711   0.182 -1.0423 -0.5815  0.9452
 1263SOL     OW 3818   1.092   4.129   0.413 -0.3571 -0.5042 -0.6657
 1263SOL    HW1 3819   1.123   4.060   0.471  0.7719  1.0374  0.6748
 1263SOL    HW2 3820   1.117   4.101   0.325  3.4887 -0.1830  0.1395
 1264SOL     OW 3821   0.869   2.925   2.173 -0.2206  0.1105  0.0904
 1264SOL    HW1 3822   0.913   2.866   2.111  0.4582  1.5907 -0.9121
 1264SOL    HW2 3823   0.795   2.875   2.207 -0.4054 -0.8720 -1.6735
 1265SOL     OW 3824   1.428   2.562   2.627 -0.1816 -0.6555 -0.2647
 1265SOL    HW1 3825   1.432   2.514   2.710 -0.6764 -0.4817 -0.1350
 1265SOL    HW2 3826   1.342   2.539   2.591 -0.7420  0.6930  0.1475
 1266SOL     OW 3827   0.808   2.141   1.390 -0.2052  0.0314  0.0461
 1266SOL    HW1 3828   0.800   2.188   1.307  3.0336 -1.2637 -1.1367
 1266SOL    HW2 3829   0.795   2.049   1.367  1.2048 -0.3953  0.8312
 1267SOL     OW 3830   1.696   3.252   0.065 -0.1044 -0.1154  0.1382
 1267SOL    HW1 3831   1.653   3.169   0.044  1.5675 -0.5122 -2.0940
 1267SOL    HW2 3832   1.789   3.229   0.074  0.4392  1.5182 -0.8766
 1268SOL     OW 3833   1.894   1.977   3.022 -0.7829 -0.2004  0.2714
 1268SOL    HW1 3834   1.981   1.942   3.002 -1.4437 -1.7261 -0.1189
 1268SOL    HW2 3835   1.878   2.043   2.955 -0.3933 -0.7592 -0.3825
 1269SOL     OW 3836   0.884   1.265   1.587 -0.9019  0.2825 -0.4811
 1269SOL    HW1 3837   0.891   1.196   1.653 -0.4928 -0.2290 -1.0415
 1269SOL    HW2 3838   0.795   1.299   1.597 -0.8029  0.3096  0.4167
 1270SOL     OW 3839   0.675   0.380   2.222 -0.3528 -0.2008  0.0173
 1270SOL    HW1 3840   0.698   0.298   2.265  0.0599  0.7497  1.6805
 1270SOL    HW2 3841   0.583   0.394   2.245 -0.5756 -0.4366 -0.6971
 1271SOL     OW 3842   1.956   0.480   1.336  0.6445 -0.6014 -0.0060
 1271SOL    HW1 3843   1.914   0.427   1.405 -0.0406 -0.0376  0.0267
 1271SOL    HW2 3844   1.884   0.503   1.277  0.8905  0.4509  0.0859
 1272SOL     OW 3845   2.256   3.501   1.622 -0.0175  0.2737 -0.3503
 1272SOL    HW1 3846   2.336   3.553   1.610 -0.4704  0.8354 -1.0343
 1272SOL    HW2 3847   2.216   3.536   1.702  0.9681 -0.7598  0.6324
 1273SOL     OW 3848   1.565   1.383   3.116 -0.1629 -0.0886  0.5396
 1273SOL    HW1 3849   1.645   1.345   3.150  0.4193 -0.9280 -1.5788
 1273SOL    HW2 3850   1.502   1.311   3.116 -0.0150 -0.2312 -0.5323
 1274SOL     OW 3851   3.335   3.899   3.053  0.3158 -0.0732  0.2797
 1274SOL    HW1 3852   3.364   3.919   3.142  1.8855 -0.4798 -0.1078
 1274SOL    HW2 3853   3.399   3.834   3.021 -1.0459 -1.0154 -0.6407
 1275SOL     OW 3854   4.523   2.915   0.719 -0.0942  0.0863 -0.2449
 1275SOL    HW1 3855   4.585   2.988   0.726  0.5226 -0.4700  0.3703
 1275SOL    HW2 3856   4.437   2.956   0.714  0.0941  0.8511  1.7814
 1276SOL     OW 3857   2.479   4.002   1.913  0.1151 -0.9484 -0.2478
 1276SOL    HW1 3858   2.421   4.004   1.989  2.4833 -0.7273  1.6942
 1276SOL    HW2 3859   2.489   4.095   1.888  0.2367 -0.9174 -0.0834
 1277SOL     OW 3860   0.974   3.916   2.331 -0.4685 -0.1828  0.0238
 1277SOL    HW1 3861   1.050   3.945   2.280 -0.2800 -0.4524  0.1423
 1277SOL    HW2 3862   0.995   3.940   2.421 -0.3630 -0.5623  0.1065
 1278SOL     OW 3863   0.318   0.956   0.018  0.2687  0.2238 -0.5277
 1278SOL    HW1 3864   0.332   0.958  -0.077 -0.7036 -0.9870 -0.7166
 1278SOL    HW2 3865   0.399   0.920   0.054 -0.1784 -1.4252 -1.1044
 1279SOL     OW 3866   2.821   0.320   2.630  0.4727 -0.3257  0.0185
 1279SOL    HW1 3867   2.821   0.229   2.659  2.6744 -1.0599 -1.9756
 1279SOL    HW2 3868   2.767   0.320   2.551  0.2332  0.1978  0.1754
 1280SOL     OW 3869   3.795   1.165   2.825  0.1600  0.4467 -0.1832
 1280SOL    HW1 3870   3.749   1.093   2.780  0.8825  0.0293 -0.2722
 1280SOL    HW2 3871   3.727   1.206   2.879 -0.5669  0.5200 -1.1185
 1281SOL     OW 3872   4.067   2.326   0.990 -0.9334 -0.5818 -0.1645
 1281SOL    HW1 3873   4.073   2.399   0.929 -1.3605  0.2012  0.7116
 1281SOL    HW2 3874   4.158   2.300   1.005 -0.6078  1.1555  1.1346
 1282SOL     OW 3875   2.710   3.962   2.691 -0.5030  0.1826 -0.4447
 1282SOL    HW1 3876   2.784   3.982   2.634  3.0466 -2.8592  2.4869
 1282SOL    HW2 3877   2.677   3.878   2.660 -1.9685  0.8894 -0.9119
 1283SOL     OW 3878   1.371   3.689   2.754  0.4077 -0.3233  0.0487
 1283SOL    HW1 3879   1.382   3.765   2.697 -1.1603  0.2831  0.5116
 1283SOL    HW2 3880   1.449   3.635   2.738  1.1222  0.9595 -0.9149
 1284SOL     OW 3881   0.883   2.375   0.591 -0.0998  0.3590  0.1419
 1284SOL    HW1 3882   0.793   2.362   0.621  0.7263 -1.2261  2.2463
 1284SOL    HW2 3883   0.917   2.446   0.645 -0.2219  1.3510 -1.0498
 1285SOL     OW 3884   1.205   3.918   2.608  0.2994 -0.1393  0.0661
 1285SOL    HW1 3885   1.219   3.980   2.681  1.9311 -1.8627  1.3139
 1285SOL    HW2 3886   1.112   3.896   2.614  0.0297  1.0279  0.5616
 1286SOL     OW 3887   3.568   1.950   1.910  0.1122 -0.6732  0.0208
 1286SOL    HW1 3888   3.581   2.042   1.887 -0.4465 -0.3682  0.8528
 1286SOL    HW2 3889   3.555   1.906   1.826  1.7730 -0.2470 -0.4976
 1287SOL     OW 3890   4.589   0.342   1.176  0.5075  0.0551 -0.5839
 1287SOL    HW1 3891   4.620   0.323   1.265 -1.5034 -2.1923 -0.2643
 1287SOL    HW2 3892   4.519   0.405   1.189  1.9868  1.8565 -0.9128
 1288SOL     OW 3893   0.141   1.966   0.279  0.1234 -0.3469 -0.1619
 1288SOL    HW1 3894   0.195   1.888   0.286 -0.9209 -1.0621  0.2634
 1288SOL    HW2 3895   0.121   1.975   0.186  1.3896  0.2396 -0.3940
 1289SOL     OW 3896   1.030   0.011   1.390 -0.5377 -0.0790  0.1820
 1289SOL    HW1 3897   1.001  -0.006   1.480 -0.2855  1.2126  0.5275
 1289SOL    HW2 3898   1.080   0.092   1.396  0.9678 -0.8831 -0.8372
 1290SOL     OW 3899   2.411   0.210   3.202  0.2937  0.1141 -0.1038
 1290SOL    HW1 3900   2.328   0.238   3.240  0.0777  0.2991 -0.6930
 1290SOL    HW2 3901   2.477   0.259   3.249 -0.0195  0.8922 -0.4634
 1291SOL     OW 3902   3.688   3.205   3.283 -0.0655  0.2832  0.3852
 1291SOL    HW1 3903   3.630   3.219   3.208 -0.0821  1.3281  0.5784
 1291SOL    HW2 3904   3.776   3.220   3.248  0.0189 -0.3495  0.3170
 1292SOL     OW 3905   3.103   2.502   0.211 -0.6009  0.4204 -0.4290
 1292SOL    HW1 3906   3.064   2.561   0.147  1.1637  0.9249 -1.0964
 1292SOL    HW2 3907   3.188   2.480   0.174 -1.0805 -2.3626 -0.0861
 1293SOL     OW 3908   2.838   1.133   0.118  0.1461 -0.1976 -0.2673
 1293SOL    HW1 3909   2.856   1.136   0.212  1.0379 -0.4615 -0.4163
 1293SOL    HW2 3910   2.839   1.040   0.097 -2.5303 -0.3296 -0.1084
 1294SOL     OW 3911   4.627   1.309   2.028  0.1242  0.5565 -0.1907
 1294SOL    HW1 3912   4.720   1.301   2.006 -0.1559  0.3090 -1.4061
 1294SOL    HW2 3913   4.583   1.298   1.944 -0.9240  2.5845  0.0575
 1295SOL     OW 3914   0.986   3.910   1.149 -0.6660 -0.1998  0.5949
 1295SOL    HW1 3915   1.002   4.004   1.140 -1.7465  0.1200  1.7423
 1295SOL    HW2 3916   1.072   3.872   1.163 -0.1172  0.5041 -0.6746
 1296SOL     OW 3917   3.943   4.018   3.136 -0.4424 -0.4547 -0.4190
 1296SOL    HW1 3918   3.918   4.102   3.098  1.4858 -0.6840 -2.3604
 1296SOL    HW2 3919   3.891   3.953   3.088 -0.1480 -0.5347 -0.6327
 1297SOL     OW 3920   2.151   3.156   1.136  0.0760 -0.5828 -0.0145
 1297SOL    HW1 3921   2.090   3.221   1.101  0.7096  0.5351  0.9210
 1297SOL    HW2 3922   2.119   3.138   1.224  0.2975 -1.0679 -0.0271
 1298SOL     OW 3923   1.524   0.053   2.522  0.2674 -0.5463 -0.1391
 1298SOL    HW1 3924   1.470  -0.024   2.543 -0.3213 -0.4210 -1.1213
 1298SOL    HW2 3925   1.605   0.040   2.571 -0.3489 -1.1351  0.7450
 1299SOL     OW 3926   2.732   2.167   0.566  0.5582 -0.1324 -0.4358
 1299SOL    HW1 3927   2.724   2.194   0.658  0.7811  1.7400 -0.9183
 1299SOL    HW2 3928   2.690   2.082   0.562  0.1376 -0.0480  1.3149
 1300SOL     OW 3929   3.618   3.359   0.753 -0.2047  0.3383 -0.4530
 1300SOL    HW1 3930   3.559   3.355   0.678  1.5719 -1.0672 -1.8773
 1300SOL    HW2 3931   3.705   3.350   0.715  0.9283  1.8492  1.6120
 1301SOL     OW 3932   4.350   0.259   1.003  0.1810  0.9663  0.1058
 1301SOL    HW1 3933   4.415   0.328   1.008  1.4133 -0.0833 -0.7024
 1301SOL    HW2 3934   4.391   0.190   0.950 -0.3106 -1.1233  2.2574
 1302SOL     OW 3935   4.055   0.506   2.796  0.0561 -0.0159  0.0755
 1302SOL    HW1 3936   4.138   0.482   2.754  1.7586  3.4788  0.9959
 1302SOL    HW2 3937   4.005   0.549   2.727 -0.8086 -1.6046 -0.3298
 1303SOL     OW 3938   2.434   3.535   0.038  0.1882  0.4878  0.1543
 1303SOL    HW1 3939   2.450   3.595  -0.036  0.3262 -1.1328 -1.1944
 1303SOL    HW2 3940   2.518   3.491   0.051 -0.7062 -1.7293 -1.0830
 1304SOL     OW 3941   0.514   1.158   1.427  0.0787  0.2091 -0.1496
 1304SOL    HW1 3942   0.466   1.114   1.497  1.1090 -1.6811 -0.5663
 1304SOL    HW2 3943   0.532   1.090   1.363  0.5392  1.5599 -1.5337
 1305SOL     OW 3944   1.802   2.697   0.376 -0.0000  0.0894 -0.3980
 1305SOL    HW1 3945   1.737   2.746   0.326  0.3911  0.5956 -0.4144
 1305SOL    HW2 3946   1.881   2.750   0.372 -0.0289  0.2750  0.9798
 1306SOL     OW 3947   3.403   1.977   2.611  0.0751  0.5760 -0.1328
 1306SOL    HW1 3948   3.375   1.886   2.623 -1.6218  0.8415 -1.5960
 1306SOL    HW2 3949   3.402   2.014   2.699 -2.7358  0.0883  0.1369
 1307SOL     OW 3950   3.238   1.563   2.518 -0.1113 -0.5737 -0.3432
 1307SOL    HW1 3951   3.312   1.624   2.523 -0.4543 -0.1216 -0.6729
 1307SOL    HW2 3952   3.267   1.495   2.457  0.4506 -1.0027  0.3886
 1308SOL     OW 3953   3.473   0.914   0.817 -0.1283  0.1503  0.6686
 1308SOL    HW1 3954   3.556   0.871   0.798 -0.4041 -0.4040  0.6883
 1308SOL    HW2 3955   3.497   1.000   0.851  0.3890  1.4119 -2.6152
 1309SOL     OW 3956   3.857   3.364   3.012 -0.6468  0.0028 -0.2027
 1309SOL    HW1 3957   3.780   3.420   2.999 -1.7753 -0.7543  2.5196
 1309SOL    HW2 3958   3.838   3.285   2.962 -0.0566  1.0719 -2.2329
 1310SOL     OW 3959   2.920   4.201   1.933 -0.7032 -0.2085  0.3832
 1310SOL    HW1 3960   2.945   4.284   1.974 -3.2251  0.7613  0.1476
 1310SOL    HW2 3961   2.991   4.182   1.872 -0.3891  2.2411 -0.1388
 1311SOL     OW 3962   4.346   2.959   0.287  0.0314  0.5208 -0.1804
 1311SOL    HW1 3963   4.326   2.907   0.364  1.9833 -1.6743 -1.0099
 1311SOL    HW2 3964   4.396   3.033   0.320 -1.0861  0.8158  0.8651
 1312SOL     OW 3965   1.678   1.681   2.342  0.0093  0.2616  0.3064
 1312SOL    HW1 3966   1.634   1.728   2.414  1.2493  0.5487  0.9023
 1312SOL    HW2 3967   1.767   1.667   2.374 -0.1454 -1.9951 -0.1142
 1313SOL     OW 3968   2.568   2.279   2.911 -0.5434 -0.1445  0.1709
 1313SOL    HW1 3969   2.659   2.304   2.894 -0.2567 -1.1472  0.1137
 1313SOL    HW2 3970   2.570   2.183   2.911 -1.6759 -0.1861 -0.2218
 1314SOL     OW 3971   2.269   4.018   2.646 -0.0692 -0.2759  0.1024
 1314SOL    HW1 3972   2.357   4.055   2.651 -0.7522  1.2280  3.0142
 1314SOL    HW2 3973   2.216   4.087   2.605 -0.5437  0.4008  1.7658
 1315SOL     OW 3974   0.224   2.083   1.816  0.1705 -0.4182  0.2983
 1315SOL    HW1 3975   0.229   1.988   1.829  0.4176 -0.5105 -0.4264
 1315SOL    HW2 3976   0.143   2.096   1.765  0.4668 -0.3069 -0.1518
 1316SOL     OW 3977   3.956   0.791   0.045  0.1600  0.3502 -0.3371
 1316SOL    HW1 3978   3.960   0.753   0.133 -3.0850  2.6933  1.0152
 1316SOL    HW2 3979   4.015   0.866   0.047  0.1118  0.3824 -0.1593
 1317SOL     OW 3980   4.519   1.678   0.600  0.0684 -0.2837  0.2799
 1317SOL    HW1 3981   4.613   1.697   0.612  0.3658 -1.6067  0.2072
 1317SOL    HW2 3982   4.493   1.732   0.525  0.7357  0.1922  0.3772
 1318SOL     OW 3983   2.151   3.504   1.206 -0.6959 -0.1487  0.7792
 1318SOL    HW1 3984   2.123   3.444   1.136 -0.0439 -0.4254  0.7469
 1318SOL    HW2 3985   2.152   3.450   1.285  1.4637 -0.6522  0.4808
 1319SOL     OW 3986   1.326   0.725   3.058 -0.0525 -0.2344  0.1177
 1319SOL    HW1 3987   1.413   0.685   3.055 -0.4235 -1.1263  0.7283
 1319SOL    HW2 3988   1.314   0.750   3.149  0.3925  1.8409 -0.3570
 1320SOL     OW 3989   3.077   0.386   0.959  0.3487  0.6088  0.0768
 1320SOL    HW1 3990   3.147   0.373   0.896  0.6613  2.0404  0.0834
 1320SOL    HW2 3991   3.115   0.363   1.043  0.9063  1.6181  0.1113
 1321SOL     OW 3992   1.151   1.655   2.578 -0.4130 -0.1165  0.3662
 1321SOL    HW1 3993   1.108   1.573   2.553 -0.3830 -0.1342  0.3722
 1321SOL    HW2 3994   1.222   1.627   2.636  0.1106 -0.1559 -0.2895
 1322SOL     OW 3995   1.007   1.131   2.805  0.7608  0.3514 -0.2727
 1322SOL    HW1 3996   0.966   1.077   2.737  1.3552  0.1358 -0.4692
 1322SOL    HW2 3997   0.975   1.219   2.788 -0.8393 -0.0225  0.5148
 1323SOL     OW 3998   3.278   2.094   1.495  0.0069  0.1482  0.1229
 1323SOL    HW1 3999   3.185   2.115   1.501 -0.0608  0.1233 -0.7625
 1323SOL    HW2 4000   3.310   2.146   1.421  0.8659  0.7397  0.8878
 1324SOL     OW 4001   0.042   4.177   0.098  0.6365 -0.6342  0.2426
 1324SOL    HW1 4002   0.040   4.188   0.003  0.2599 -1.6201  0.1240
 1324SOL    HW2 4003  -0.029   4.234   0.130  1.1967  0.2081  0.0001
 1325SOL     OW 4004   3.296   4.544   1.250  0.1013  0.2191 -0.6065
 1325SOL    HW1 4005   3.338   4.558   1.165 -0.0030  0.1493 -0.6698
 1325SOL    HW2 4006   3.203   4.557   1.233 -0.1294 -1.5001 -0.8932
 1326SOL     OW 4007   2.723   2.511   0.941  0.1291  0.0413 -0.3902
 1326SOL    HW1 4008   2.644   2.525   0.993 -1.7691 -0.7952 -2.8411
 1326SOL    HW2 4009   2.735   2.592   0.893  0.0313 -0.2283 -0.8818
 1327SOL     OW 4010   0.367   1.950   3.265  0.6199  0.0075 -0.5387
 1327SOL    HW1 4011   0.405   2.038   3.263  1.2714 -0.2844 -1.8194
 1327SOL    HW2 4012   0.371   1.920   3.174  0.6447 -1.4529 -0.0774
 1328SOL     OW 4013   4.331   3.758   2.982 -0.8920 -0.2815  0.2169
 1328SOL    HW1 4014   4.323   3.781   2.889 -1.6375 -0.0936  0.3237
 1328SOL    HW2 4015   4.425   3.755   2.997 -0.7591 -0.3158 -0.5490
 1329SOL     OW 4016   0.065   1.327   2.845  0.0208  0.1863 -0.4357
 1329SOL    HW1 4017   0.071   1.247   2.794  1.0243  0.5936 -0.9871
 1329SOL    HW2 4018   0.139   1.322   2.906  0.4901  0.9970 -0.9285
 1330SOL     OW 4019   0.566   2.176   2.950 -0.2269 -0.0822 -0.2012
 1330SOL    HW1 4020   0.625   2.111   2.912  0.2663  0.1574  0.1402
 1330SOL    HW2 4021   0.573   2.251   2.891 -1.7091 -0.7299 -1.2787
 1331SOL     OW 4022   0.906   3.643   1.974 -0.5116 -0.2952  0.2921
 1331SOL    HW1 4023   0.843   3.692   1.921 -0.7247 -0.5545  0.3044
 1331SOL    HW2 4024   0.907   3.556   1.936  0.8042  0.0430 -0.5299
 1332SOL     OW 4025   1.899   1.802   1.460 -0.4286  0.1533  0.6514
 1332SOL    HW1 4026   1.904   1.707   1.472 -1.7367  0.1239  1.1371
 1332SOL    HW2 4027   1.966   1.821   1.395 -1.0080 -1.3024 -0.4368
 1333SOL     OW 4028   0.990   1.913   3.301  0.3432  0.1569 -0.2532
 1333SOL    HW1 4029   0.920   1.898   3.364  0.8070 -1.9729 -0.1787
 1333SOL    HW2 4030   1.021   2.001   3.321 -1.1078  0.4545  0.8873
 1334SOL     OW 4031   2.082   1.186   0.429  0.5510 -0.4594 -0.1358
 1334SOL    HW1 4032   2.156   1.150   0.479  1.0444  1.5282  0.6599
 1334SOL    HW2 4033   2.064   1.120   0.363  3.5390 -0.7479 -0.8402
 1335SOL     OW 4034   0.692   2.805   1.484  0.2142 -0.4601 -0.0981
 1335SOL    HW1 4035   0.770   2.749   1.483  0.5792  0.0448 -0.5818
 1335SOL    HW2 4036   0.625   2.752   1.527  0.6557 -1.1325 -0.2226
 1336SOL     OW 4037   1.793   1.545   3.368 -0.1625 -0.6748  0.1223
 1336SOL    HW1 4038   1.862   1.481   3.351 -0.0204 -0.6822  0.6980
 1336SOL    HW2 4039   1.771   1.580   3.282 -0.5687 -1.8281 -0.2597
 1337SOL     OW 4040   0.539   4.504   2.987  0.6588  0.5074 -0.7634
 1337SOL    HW1 4041   0.615   4.562   2.977  0.1981  1.1943 -0.3499
 1337SOL    HW2 4042   0.504   4.526   3.073  0.4104 -0.3181 -0.6451
 1338SOL     OW 4043   1.519   3.489   2.607 -0.3429 -0.9741  0.5889
 1338SOL    HW1 4044   1.457   3.483   2.534  0.2424  0.7177 -0.1002
 1338SOL    HW2 4045   1.591   3.543   2.573  1.4679 -2.7272  1.4030
 1339SOL     OW 4046   4.494   1.227   0.616 -0.1959 -0.1651  0.8159
 1339SOL    HW1 4047   4.464   1.212   0.526 -0.9026  1.5818  0.7174
 1339SOL    HW2 4048   4.506   1.140   0.652  1.3339 -0.9423 -1.3556
 1340SOL     OW 4049   1.616   0.236   0.930 -0.3515 -0.8270  0.4221
 1340SOL    HW1 4050   1.690   0.281   0.889  0.1495 -2.1658 -0.2094
 1340SOL    HW2 4051   1.540   0.268   0.883  0.0916 -1.3015 -0.6752
 1341SOL     OW 4052   0.170   0.581   1.947  0.1439 -0.2846  0.4783
 1341SOL    HW1 4053   0.205   0.670   1.950  1.4299 -0.7854  1.2630
 1341SOL    HW2 4054   0.078   0.591   1.969  0.1867  0.8905  0.2152
 1342SOL     OW 4055   4.051   4.283   0.812 -0.1412  0.6237  0.4167
 1342SOL    HW1 4056   4.081   4.240   0.892 -0.0088  0.3913  0.2415
 1342SOL    HW2 4057   4.000   4.216   0.766  0.2151  0.5933  0.0581
 1343SOL     OW 4058   4.083   3.184   0.039  0.1522  0.4116 -0.0772
 1343SOL    HW1 4059   4.144   3.250   0.073 -0.1070  1.2782 -1.2009
 1343SOL    HW2 4060   3.999   3.206   0.080  0.1479  0.5451 -0.1559
 1344SOL     OW 4061   2.503   2.201   2.495  0.1105 -0.3459  0.7963
 1344SOL    HW1 4062   2.559   2.168   2.425  2.4949 -1.2199  2.9709
 1344SOL    HW2 4063   2.497   2.128   2.558 -1.4665  0.5837  1.7991
 1345SOL     OW 4064   0.382   0.619   0.953 -0.1786 -0.0269  0.1628
 1345SOL    HW1 4065   0.467   0.623   0.909  0.4522 -1.9976  1.1011
 1345SOL    HW2 4066   0.394   0.555   1.022 -2.1484  0.4540  1.0142
 1346SOL     OW 4067   4.282   1.169   1.655 -0.6889 -0.0485 -0.0016
 1346SOL    HW1 4068   4.245   1.101   1.711  0.7261 -1.4948 -0.7461
 1346SOL    HW2 4069   4.221   1.174   1.581 -1.3985  0.3281  0.5898
 1347SOL     OW 4070   1.109   1.253   0.194 -0.2309 -0.2075 -0.0335
 1347SOL    HW1 4071   1.078   1.187   0.256 -0.6130  0.7394  0.8161
 1347SOL    HW2 4072   1.199   1.227   0.174  0.6099  0.4912  2.4424
 1348SOL     OW 4073   3.182   4.393   1.505  0.2026  0.1803 -0.1359
 1348SOL    HW1 4074   3.152   4.482   1.524 -1.3508 -0.6598  1.6409
 1348SOL    HW2 4075   3.139   4.370   1.423 -0.8630  0.4285  0.3399
 1349SOL     OW 4076   0.880   3.977   0.881  0.1216  0.2823 -0.3647
 1349SOL    HW1 4077   0.894   4.041   0.950  0.1315 -1.1908  1.0649
 1349SOL    HW2 4078   0.967   3.941   0.862 -0.0580 -0.2989 -0.1292
 1350SOL     OW 4079   4.544   0.982   2.088 -0.0441 -0.0787 -0.0649
 1350SOL    HW1 4080   4.564   0.987   1.995 -2.1328  1.5751 -0.5167
 1350SOL    HW2 4081   4.467   1.038   2.099  0.4157  0.1553  2.7466
 1351SOL     OW 4082   0.982   3.141   2.760  0.2930  0.4555  0.0699
 1351SOL    HW1 4083   1.002   3.068   2.818  0.2416  0.0956 -0.3651
 1351SOL    HW2 4084   1.060   3.198   2.766 -0.1320  0.9439  1.2732
 1352SOL     OW 4085   3.915   4.125   2.455  0.2737  0.0047  0.1515
 1352SOL    HW1 4086   3.975   4.163   2.519  3.0724 -0.1560 -2.2101
 1352SOL    HW2 4087   3.926   4.030   2.464  0.1674 -0.0341 -0.1078
 1353SOL     OW 4088   1.101   3.204   0.895 -0.2013  0.7470  0.2185
 1353SOL    HW1 4089   1.176   3.172   0.844  0.1248 -0.8109  1.5809
 1353SOL    HW2 4090   1.108   3.299   0.891  2.9234  0.6988  1.7709
 1354SOL     OW 4091   4.333   2.630   1.949  0.5698 -0.6968  0.2039
 1354SOL    HW1 4092   4.372   2.563   2.005 -2.0079 -2.1308  0.4597
 1354SOL    HW2 4093   4.262   2.667   2.002  0.2876  0.4055 -0.8918
 1355SOL     OW 4094   1.743   4.294   0.529 -0.0758  0.4415 -0.1852
 1355SOL    HW1 4095   1.837   4.285   0.512  0.0807  0.9521  0.3530
 1355SOL    HW2 4096   1.738   4.361   0.598 -0.6803 -1.2964  1.5501
 1356SOL     OW 4097   0.556   0.049   3.281  0.1029  0.4425  0.2349
 1356SOL    HW1 4098   0.578   0.040   3.374 -0.7728  0.3897  0.4441
 1356SOL    HW2 4099   0.583  -0.034   3.241  0.7999  0.5984  0.3712
 1357SOL     OW 4100   0.109   0.642   0.970 -0.0406  0.4636  0.0502
 1357SOL    HW1 4101   0.100   0.653   1.064 -0.6327  1.2455 -0.0857
 1357SOL    HW2 4102   0.204   0.634   0.956 -0.0422 -1.5335  0.8780
 1358SOL     OW 4103   1.211   1.087   1.285 -0.2054  0.0327 -0.2553
 1358SOL    HW1 4104   1.124   1.121   1.307 -1.0663 -1.4328 -1.2302
 1358SOL    HW2 4105   1.271   1.141   1.336 -1.6596  1.2334  0.2761
 1359SOL     OW 4106   1.806   0.233   2.750  0.4009  0.5863 -0.6301
 1359SOL    HW1 4107   1.834   0.200   2.835 -2.1849 -1.5865 -0.4810
 1359SOL    HW2 4108   1.804   0.328   2.760 -2.0421  0.3577  2.6181
 1360SOL     OW 4109   2.899   3.205   2.654 -0.3276 -0.0364  0.0336
 1360SOL    HW1 4110   2.867   3.226   2.566  0.5119 -1.2609 -0.5807
 1360SOL    HW2 4111   2.876   3.282   2.706 -0.5656  0.8441 -1.3215
 1361SOL     OW 4112   3.855   1.537   1.188  0.0831 -0.1231  0.1216
 1361SOL    HW1 4113   3.900   1.620   1.198 -0.7891  0.7460 -2.5222
 1361SOL    HW2 4114   3.924   1.472   1.178  0.7675  0.7369 -0.8187
 1362SOL     OW 4115   4.593   1.831   1.823 -0.3426 -0.2517 -0.4111
 1362SOL    HW1 4116   4.549   1.863   1.902  1.3660 -0.9077  0.8731
 1362SOL    HW2 4117   4.660   1.771   1.856  3.0531  2.3180 -2.0182
 1363SOL     OW 4118   3.690   3.103   2.005  0.6093  0.2400 -0.2971
 1363SOL    HW1 4119   3.715   3.047   2.078 -0.7803  0.0279  0.0421
 1363SOL    HW2 4120   3.615   3.059   1.965 -0.2222  1.5958 -0.3066
 1364SOL     OW 4121   1.515   4.454   0.805 -0.0703  0.0029 -1.0448
 1364SOL    HW1 4122   1.514   4.534   0.857  1.1133 -2.3453  3.0953
 1364SOL    HW2 4123   1.605   4.422   0.811 -0.3949 -1.4551 -2.9207
 1365SOL     OW 4124   0.762   2.513   0.092  0.0908 -0.3603  0.4502
 1365SOL    HW1 4125   0.858   2.513   0.099  0.3664 -1.3675 -2.1208
 1365SOL    HW2 4126   0.731   2.531   0.181  2.6535  2.7347  0.8899
 1366SOL     OW 4127   0.175   0.499   1.464  0.4143 -0.0746  0.6203
 1366SOL    HW1 4128   0.188   0.569   1.528  0.0579 -0.8317  1.5456
 1366SOL    HW2 4129   0.253   0.504   1.407  0.6956  0.6636  1.0528
 1367SOL     OW 4130   3.887   2.947   0.497  0.2761  0.6525 -0.4975
 1367SOL    HW1 4131   3.810   2.918   0.448  0.2614  0.3845 -0.3169
 1367SOL    HW2 4132   3.872   2.915   0.586  1.3755 -0.8711 -0.8264
 1368SOL     OW 4133   2.464   1.391   1.625  0.6158  0.5849  0.4688
 1368SOL    HW1 4134   2.524   1.372   1.698  2.0599  1.4147 -0.4630
 1368SOL    HW2 4135   2.441   1.484   1.636 -1.7932 -0.0683  1.6897
 1369SOL     OW 4136   0.170   2.655   1.111 -0.3808 -0.1979  0.1701
 1369SOL    HW1 4137   0.193   2.666   1.019  0.8415  1.3039  0.6138
 1369SOL    HW2 4138   0.246   2.688   1.159 -0.7346 -1.5125  1.7402
 1370SOL     OW 4139   3.275   1.630   1.477 -0.0960  0.2769  0.8234
 1370SOL    HW1 4140   3.201   1.575   1.501  0.0185  0.5769  1.9270
 1370SOL    HW2 4141   3.282   1.694   1.548  0.1059  1.3884 -0.1721
 1371SOL     OW 4142   1.014   2.785   1.982  0.0552 -0.6347  0.1840
 1371SOL    HW1 4143   1.007   2.690   1.976  0.8653 -0.8029  1.3571
 1371SOL    HW2 4144   1.107   2.802   1.966  0.1309 -0.1610  1.0852
 1372SOL     OW 4145   4.206   3.946   3.160  0.9025 -0.0632  0.3449
 1372SOL    HW1 4146   4.113   3.962   3.147  1.0351  0.4754  0.0456
 1372SOL    HW2 4147   4.233   3.897   3.082  0.8853 -0.1602  0.3996
 1373SOL     OW 4148   4.028   1.942   0.193 -0.0148 -0.0894 -0.0406
 1373SOL    HW1 4149   4.008   2.034   0.176  0.6739 -0.0970 -0.9752
 1373SOL    HW2 4150   4.017   1.932   0.288 -0.5511  0.8350  0.0065
 1374SOL     OW 4151   1.884   2.960   2.158  0.6921 -0.5740  0.0501
 1374SOL    HW1 4152   1.911   2.906   2.084 -0.5122  0.5916 -1.3169
 1374SOL    HW2 4153   1.871   2.899   2.230  0.8493 -1.8922 -1.0080
 1375SOL     OW 4154   1.835   3.200   1.304 -0.3829 -0.6597 -0.2414
 1375SOL    HW1 4155   1.896   3.157   1.364  0.3227  0.8868  0.1951
 1375SOL    HW2 4156   1.765   3.136   1.290  1.9216 -3.0677 -1.8103
 1376SOL     OW 4157   0.995   4.182   0.059 -0.3590  0.2251  0.2058
 1376SOL    HW1 4158   0.905   4.214   0.069 -0.1665  2.6295 -3.6375
 1376SOL    HW2 4159   0.984   4.093   0.024 -1.2025  0.1703  0.5653
 1377SOL     OW 4160   4.480   2.552   3.030  0.4463 -0.1385 -0.0124
 1377SOL    HW1 4161   4.512   2.537   3.119 -0.3782  0.5556  0.4125
 1377SOL    HW2 4162   4.433   2.635   3.035  0.0434 -0.2928 -1.0092
 1378SOL     OW 4163   2.943   2.650   1.544 -0.3003  0.7188  0.4226
 1378SOL    HW1 4164   3.008   2.581   1.541  2.0700  2.5075  3.6524
 1378SOL    HW2 4165   2.972   2.714   1.479 -2.0254 -0.8022 -1.9698
 1379SOL     OW 4166   3.091   2.133   0.243  0.2223  0.2400  0.1570
 1379SOL    HW1 4167   3.167   2.159   0.295  0.7026 -0.1550 -0.3411
 1379SOL    HW2 4168   3.064   2.049   0.281  0.5258 -0.0106 -0.1757
 1380SOL     OW 4169   3.265   0.261   1.110 -0.5937 -0.3296 -0.3030
 1380SOL    HW1 4170   3.310   0.255   1.195  0.2117  1.6795 -0.5394
 1380SOL    HW2 4171   3.301   0.188   1.059  0.6055 -0.2058  0.3330
 1381SOL     OW 4172   0.147   2.902   0.254 -0.2011  0.5335 -0.5820
 1381SOL    HW1 4173   0.221   2.959   0.279 -1.7359  2.1478  0.5088
 1381SOL    HW2 4174   0.075   2.963   0.239 -1.8347 -1.1105  0.2999
 1382SOL     OW 4175   3.745   0.384   2.397 -0.0029  0.0647  0.7221
 1382SOL    HW1 4176   3.689   0.308   2.384  0.8468 -0.2451 -1.6008
 1382SOL    HW2 4177   3.786   0.369   2.483 -1.7423 -0.7828  1.4602
 1383SOL     OW 4178   4.343   3.893   1.766  0.5858  0.2801 -0.5338
 1383SOL    HW1 4179   4.248   3.905   1.772  0.4347 -1.2405  1.2459
 1383SOL    HW2 4180   4.371   3.881   1.857  2.6658  1.7419 -0.9211
 1384SOL     OW 4181   3.358   0.278   0.347  0.7142 -0.4298 -0.1498
 1384SOL    HW1 4182   3.286   0.306   0.290  1.3757  0.0815 -0.7559
 1384SOL    HW2 4183   3.392   0.199   0.305  1.2812  0.0169 -0.5303
 1385SOL     OW 4184   2.225   1.521   2.665 -0.0226  0.7137  0.1437
 1385SOL    HW1 4185   2.197   1.463   2.735 -1.7070  0.8569 -0.3822
 1385SOL    HW2 4186   2.228   1.466   2.587 -1.0752  1.1964 -0.2473
 1386SOL     OW 4187   2.693   2.586   3.315  0.5350 -0.4924 -0.2866
 1386SOL    HW1 4188   2.606   2.608   3.348  0.3333 -1.5317 -0.1055
 1386SOL    HW2 4189   2.684   2.499   3.277  1.5093 -0.6444 -0.2030
 1387SOL     OW 4190   2.461   0.583   0.919  0.2952  0.2054 -0.1484
 1387SOL    HW1 4191   2.468   0.491   0.895  0.1076 -0.4195  1.9818
 1387SOL    HW2 4192   2.547   0.604   0.957 -0.2324  0.3758  0.9834
 1388SOL     OW 4193   3.126   1.131   0.228  0.0618 -0.0916  0.4358
 1388SOL    HW1 4194   3.036   1.115   0.257 -0.1725 -0.4296 -0.4543
 1388SOL    HW2 4195   3.151   1.213   0.271 -0.8059  0.2059  0.3827
 1389SOL     OW 4196   1.469   2.703   2.980  0.1932  0.3433 -0.8500
 1389SOL    HW1 4197   1.376   2.694   2.958  0.4418 -0.6859 -1.5493
 1389SOL    HW2 4198   1.469   2.722   3.074 -0.6908 -0.9082 -0.5646
 1390SOL     OW 4199   2.203   0.459   1.066 -0.0381  0.1488 -0.8713
 1390SOL    HW1 4200   2.115   0.492   1.045  0.4585  0.5855 -2.4201
 1390SOL    HW2 4201   2.262   0.526   1.033  0.8882  0.3607  1.1139
 1391SOL     OW 4202   0.305   1.235   2.511  0.1458 -0.2035  0.1947
 1391SOL    HW1 4203   0.379   1.241   2.572 -0.5001 -0.0258  0.9658
 1391SOL    HW2 4204   0.272   1.324   2.504 -2.8478 -0.8414  3.4601
 1392SOL     OW 4205   3.719   4.195   2.880  0.0262  0.1400 -0.0233
 1392SOL    HW1 4206   3.675   4.194   2.795  1.3776  0.4771 -0.7434
 1392SOL    HW2 4207   3.681   4.271   2.925 -1.3660 -0.5725  0.0750
 1393SOL     OW 4208   3.573   0.840   3.014 -0.4825 -0.4359  0.6587
 1393SOL    HW1 4209   3.530   0.772   2.962 -2.0336  2.5791 -2.3660
 1393SOL    HW2 4210   3.514   0.853   3.089 -0.4644 -1.9441  0.9713
 1394SOL     OW 4211   4.531   2.857   3.232  0.2873  0.1111 -0.5041
 1394SOL    HW1 4212   4.579   2.788   3.277 -3.4058 -1.3282  1.7123
 1394SOL    HW2 4213   4.484   2.903   3.302  0.1220  2.8570 -2.2496
 1395SOL     OW 4214   4.081   3.320   1.514  0.3870 -0.4145 -0.4364
 1395SOL    HW1 4215   4.151   3.363   1.464  0.7525  1.1231  1.3027
 1395SOL    HW2 4216   4.126   3.280   1.588 -0.6892  2.3193  1.8410
 1396SOL     OW 4217   4.473   2.708   2.254 -0.4034 -0.5888  0.5475
 1396SOL    HW1 4218   4.436   2.795   2.272  0.6455 -0.0130 -0.0204
 1396SOL    HW2 4219   4.428   2.650   2.316 -0.9815  0.3856  1.0661
 1397SOL     OW 4220   3.878   1.153   1.734  0.1168 -0.3916 -0.0401
 1397SOL    HW1 4221   3.831   1.227   1.773  1.0134 -0.6045  1.5028
 1397SOL    HW2 4222   3.846   1.150   1.643 -2.4651 -0.2050  0.7658
 1398SOL     OW 4223   4.461   2.109   3.351  0.2667 -0.5340  0.6116
 1398SOL    HW1 4224   4.395   2.039   3.352  1.8334 -2.0891  0.7763
 1398SOL    HW2 4225   4.416   2.184   3.388 -1.6323 -1.3051  0.0386
 1399SOL     OW 4226   4.237   3.501   0.713  0.6501  0.0886  0.0453
 1399SOL    HW1 4227   4.271   3.489   0.802 -1.6022 -0.4763  0.8839
 1399SOL    HW2 4228   4.208   3.592   0.710  1.7062  0.4228 -0.5003
 1400SOL     OW 4229   2.767   4.410   1.153  0.2349  0.0486  0.0035
 1400SOL    HW1 4230   2.723   4.394   1.237  0.3950  1.0768  0.2905
 1400SOL    HW2 4231   2.796   4.323   1.125 -0.2399 -0.3750  0.7765
 1401SOL     OW 4232   0.594   3.407   1.992  0.1172  0.2831 -0.2499
 1401SOL    HW1 4233   0.596   3.500   2.014  1.7395  0.0345  0.7816
 1401SOL    HW2 4234   0.585   3.363   2.076  1.9742 -0.5550 -0.4421
 1402SOL     OW 4235   3.610   0.860   2.187  0.0715  0.3000 -0.4621
 1402SOL    HW1 4236   3.657   0.854   2.103 -1.2350 -2.2868 -1.1239
 1402SOL    HW2 4237   3.527   0.816   2.170  0.4853 -1.9667  2.6766
 1403SOL     OW 4238   2.025   3.476   2.054 -0.5695 -0.7390  0.7635
 1403SOL    HW1 4239   2.109   3.492   2.098 -0.5336  0.5814  0.2660
 1403SOL    HW2 4240   1.965   3.454   2.125 -0.2741  0.3618  1.3855
 1404SOL     OW 4241   2.887   3.932   2.150  0.3329  0.0236  0.0668
 1404SOL    HW1 4242   2.815   3.982   2.190 -1.3042 -1.2893 -1.0928
 1404SOL    HW2 4243   2.931   3.996   2.095 -1.4383  0.3793 -1.0356
 1405SOL     OW 4244   3.260   0.591   2.617 -0.0024  0.2897  0.2125
 1405SOL    HW1 4245   3.169   0.572   2.595  0.0832 -1.9858  1.4836
 1405SOL    HW2 4246   3.311   0.540   2.554  0.4417  1.7148 -0.6293
 1406SOL     OW 4247   3.163   0.824   1.092 -0.3156  0.1560  0.3086
 1406SOL    HW1 4248   3.253   0.790   1.089 -0.2322  0.4519 -0.7004
 1406SOL    HW2 4249   3.122   0.775   1.163  0.1316 -1.2686 -0.3718
 1407SOL     OW 4250   3.227   0.004   0.051  0.3499  0.2308 -0.2435
 1407SOL    HW1 4251   3.277  -0.057   0.105 -1.2440 -1.4640 -0.5726
 1407SOL    HW2 4252   3.154  -0.048   0.017 -0.2339  1.9496 -1.8020
 1408SOL     OW 4253   0.471   2.463   1.982  0.2397  0.4782 -0.2420
 1408SOL    HW1 4254   0.554   2.423   2.006 -0.4497 -1.4742 -0.9327
 1408SOL    HW2 4255   0.489   2.557   1.981  2.1302  0.1649  0.7080
 1409SOL     OW 4256   4.242   2.586   1.177  0.2159 -0.0230  0.2742
 1409SOL    HW1 4257   4.153   2.623   1.181  0.5317  0.7874 -0.0020
 1409SOL    HW2 4258   4.259   2.555   1.266 -0.2839 -0.0446  0.3645
 1410SOL     OW 4259   2.562   1.967   1.150 -0.0879 -0.4745 -0.5086
 1410SOL    HW1 4260   2.481   2.018   1.158 -0.0980 -0.8002  2.8530
 1410SOL    HW2 4261   2.632   2.031   1.165  0.1900 -0.5302 -1.5356
 1411SOL     OW 4262   2.814   0.130   2.377 -0.0223 -0.5334  0.3424
 1411SOL    HW1 4263   2.828   0.195   2.308 -1.0111 -0.1554  0.4783
 1411SOL    HW2 4264   2.770   0.057   2.331  0.0669 -0.6315  0.4128
 1412SOL     OW 4265   2.851   2.748   2.736 -0.4417 -0.0494 -0.0411
 1412SOL    HW1 4266   2.901   2.752   2.655 -1.0014 -1.8673 -0.5281
 1412SOL    HW2 4267   2.764   2.782   2.712 -1.6332 -3.4802 -1.1492
 1413SOL     OW 4268   1.835   2.562   3.319  0.1550  0.0883  0.3702
 1413SOL    HW1 4269   1.822   2.474   3.283  0.4188  0.0690  0.3205
 1413SOL    HW2 4270   1.804   2.555   3.409  1.7066 -0.5067  0.8826
 1414SOL     OW 4271   4.260   4.374   2.531 -0.3629 -0.1428 -0.1222
 1414SOL    HW1 4272   4.262   4.449   2.591 -0.3989 -0.6019  0.4586
 1414SOL    HW2 4273   4.329   4.393   2.467 -1.1824  0.9741 -0.7017
 1415SOL     OW 4274   3.738   0.763   0.774  0.3359 -0.1325  0.3881
 1415SOL    HW1 4275   3.755   0.737   0.683 -0.7004 -2.0697  0.6977
 1415SOL    HW2 4276   3.799   0.711   0.825 -0.1051 -0.1539  0.8969
 1416SOL     OW 4277   4.405   1.859   1.188  0.2483  0.1488  0.6550
 1416SOL    HW1 4278   4.411   1.914   1.110  1.1529  0.5796  1.0144
 1416SOL    HW2 4279   4.371   1.776   1.156 -2.0345  1.1768  0.2401
 1417SOL     OW 4280   1.525   0.837   0.368 -0.2937 -0.0937 -0.4194
 1417SOL    HW1 4281   1.531   0.784   0.288 -2.5170  0.3690 -0.9339
 1417SOL    HW2 4282   1.448   0.804   0.413  0.8119 -0.2129  1.5012
 1418SOL     OW 4283   0.261   0.525   0.106  0.0807  0.0909 -0.5999
 1418SOL    HW1 4284   0.285   0.595   0.167  0.0254  0.1180 -0.6095
 1418SOL    HW2 4285   0.298   0.445   0.146 -2.4175 -0.3746  1.0110
 1419SOL     OW 4286   2.372   1.636   1.686 -0.3267 -0.2394 -0.1534
 1419SOL    HW1 4287   2.341   1.647   1.776  2.0625 -1.0594  0.8467
 1419SOL    HW2 4288   2.344   1.716   1.641 -1.5457  0.1981  1.2970
 1420SOL     OW 4289   1.674   2.307   1.501  0.8213  0.1993  0.0851
 1420SOL    HW1 4290   1.746   2.364   1.526  1.5270 -0.2927 -0.7741
 1420SOL    HW2 4291   1.599   2.366   1.492  0.8524  0.5795  1.9347
 1421SOL     OW 4292   0.581   3.210   3.069  0.0258 -0.6054 -0.5204
 1421SOL    HW1 4293   0.676   3.203   3.060  0.4001  0.8038  1.6845
 1421SOL    HW2 4294   0.547   3.174   2.987  2.4500 -0.7402 -1.5558
 1422SOL     OW 4295   2.221   1.681   0.608 -0.1052 -0.2811 -0.4004
 1422SOL    HW1 4296   2.159   1.697   0.538  1.1323  0.6465 -1.3197
 1422SOL    HW2 4297   2.168   1.647   0.680 -1.5171 -0.4391 -1.4832
 1423SOL     OW 4298   0.282   3.539   0.451 -0.1998 -0.0984 -0.5885
 1423SOL    HW1 4299   0.268   3.631   0.475 -2.3302  0.1289 -2.3804
 1423SOL    HW2 4300   0.370   3.538   0.413  1.0123  0.5792  1.9976
 1424SOL     OW 4301   3.854   3.250   0.576 -0.5198 -0.1729 -0.0482
 1424SOL    HW1 4302   3.853   3.272   0.483 -0.8701  1.5461  0.3226
 1424SOL    HW2 4303   3.848   3.155   0.579 -2.2225 -0.1759 -1.7646
 1425SOL     OW 4304   2.917   3.006   3.148  0.4656 -0.3468 -0.1746
 1425SOL    HW1 4305   2.987   2.948   3.176 -1.9984 -4.7741 -2.1137
 1425SOL    HW2 4306   2.915   2.997   3.052 -0.8921  2.0951 -0.4733
 1426SOL     OW 4307   1.780   1.110   2.189 -0.2181  0.3915 -0.6424
 1426SOL    HW1 4308   1.727   1.189   2.181 -1.6144 -0.6066 -1.8043
 1426SOL    HW2 4309   1.717   1.040   2.206  1.1288 -0.2557  2.4543
 1427SOL     OW 4310   2.452   2.419   1.345 -0.4038  0.4998 -0.2143
 1427SOL    HW1 4311   2.364   2.424   1.306 -1.4388 -0.4727  1.8541
 1427SOL    HW2 4312   2.441   2.363   1.421  1.5810  2.0512  1.3081
 1428SOL     OW 4313   2.773   0.850   0.982  0.0401  0.1654  0.3182
 1428SOL    HW1 4314   2.762   0.855   1.077 -0.8397  0.5321  0.2075
 1428SOL    HW2 4315   2.855   0.896   0.965 -0.4510  1.2678  0.7845
 1429SOL     OW 4316   0.941   0.823   1.579 -0.6053 -0.1505  1.0456
 1429SOL    HW1 4317   1.008   0.886   1.604 -2.4760  2.3233  0.2592
 1429SOL    HW2 4318   0.902   0.860   1.499 -0.2067 -3.5961 -0.9656
 1430SOL     OW 4319   0.125   1.605   1.912  0.0236  0.4765 -0.4308
 1430SOL    HW1 4320   0.077   1.557   1.980 -1.5820  0.6008 -1.4186
 1430SOL    HW2 4321   0.149   1.538   1.848 -3.7854  1.0047 -2.7262
 1431SOL     OW 4322   4.341   2.791   3.058  0.1552  0.0888 -0.1040
 1431SOL    HW1 4323   4.414   2.825   3.110  0.7991 -1.4661  0.0489
 1431SOL    HW2 4324   4.265   2.796   3.116 -0.2026  2.8251 -0.6337
 1432SOL     OW 4325   2.640   2.788   1.085  0.1035  0.0066 -0.5788
 1432SOL    HW1 4326   2.608   2.698   1.090  1.3503 -0.4307 -0.2480
 1432SOL    HW2 4327   2.698   2.798   1.160 -0.0752  1.1163 -0.5650
 1433SOL     OW 4328   0.938   0.963   2.573  0.2967  0.1015  0.2818
 1433SOL    HW1 4329   0.944   0.873   2.541 -0.6780  0.2275 -0.2684
 1433SOL    HW2 4330   0.912   1.015   2.497  0.7587  0.8414  0.6157
 1434SOL     OW 4331   2.251   2.931   0.736 -0.2492  0.7603  0.5915
 1434SOL    HW1 4332   2.302   2.851   0.733  0.7009  1.3647  0.2581
 1434SOL    HW2 4333   2.303   2.995   0.687 -2.1848  0.9079 -1.4481
 1435SOL     OW 4334   1.364   3.411   2.405  0.8319 -0.3973 -0.4675
 1435SOL    HW1 4335   1.397   3.383   2.319  0.9801  0.5495 -0.7255
 1435SOL    HW2 4336   1.269   3.396   2.400  0.8548 -0.4565 -0.7472
 1436SOL     OW 4337   1.216   1.647   0.198  0.1723  0.3437 -0.3973
 1436SOL    HW1 4338   1.229   1.740   0.214 -1.4863  0.5575 -0.1033
 1436SOL    HW2 4339   1.298   1.606   0.226  0.7010  1.6484  0.0436
 1437SOL     OW 4340   2.989   2.674   2.950 -0.2511 -0.4730  0.5537
 1437SOL    HW1 4341   2.947   2.700   2.868 -3.1159  0.1980  2.0843
 1437SOL    HW2 4342   2.977   2.579   2.954  2.0451 -0.8794 -0.8298
 1438SOL     OW 4343   3.850   2.502   2.234 -0.4964  0.3201 -0.2424
 1438SOL    HW1 4344   3.862   2.442   2.308 -0.0616  0.3141 -0.3134
 1438SOL    HW2 4345   3.762   2.538   2.246 -1.0416 -0.8754 -0.6017
 1439SOL     OW 4346   3.120   0.339   1.418 -0.2541  0.2101 -0.0192
 1439SOL    HW1 4347   3.200   0.381   1.450 -0.1367 -0.7658  1.0491
 1439SOL    HW2 4348   3.051   0.374   1.474 -0.0023 -1.7486  1.6303
 1440SOL     OW 4349   4.067   1.581   1.586  0.1565 -0.6651  0.0794
 1440SOL    HW1 4350   4.016   1.661   1.598  1.5657  0.3253 -0.1745
 1440SOL    HW2 4351   4.124   1.577   1.663  1.2561 -0.4786 -0.6928
 1441SOL     OW 4352   0.684   1.008   0.560 -0.7164 -0.4509 -0.2308
 1441SOL    HW1 4353   0.597   1.042   0.583 -0.4510  0.2333 -0.2063
 1441SOL    HW2 4354   0.704   1.048   0.475 -0.0968  0.0214  0.1286
 1442SOL     OW 4355   1.305   3.103   1.395  0.3893 -0.1765 -0.3260
 1442SOL    HW1 4356   1.369   3.111   1.324 -0.9496 -2.3292 -1.8962
 1442SOL    HW2 4357   1.278   3.193   1.413  1.4596  0.5081 -1.9086
 1443SOL     OW 4358   1.098   4.400   1.173 -0.1429 -0.7336 -0.6331
 1443SOL    HW1 4359   1.105   4.463   1.101 -3.9977 -1.2557 -1.6520
 1443SOL    HW2 4360   1.024   4.430   1.225  0.8723 -1.8916  1.6221
 1444SOL     OW 4361   1.526   1.588   0.502 -0.0758  0.0565 -0.3101
 1444SOL    HW1 4362   1.607   1.633   0.528  0.6116 -1.6823  0.6902
 1444SOL    HW2 4363   1.515   1.611   0.410  0.2841  2.1705  0.1227
 1445SOL     OW 4364   3.558   1.538   0.742 -0.5754 -0.0234 -0.2439
 1445SOL    HW1 4365   3.516   1.617   0.775 -1.0970 -0.6843  0.7159
 1445SOL    HW2 4366   3.492   1.496   0.687 -0.6148 -0.2609 -0.0135
 1446SOL     OW 4367   1.889   0.868   3.273  0.6908 -0.3812 -0.3216
 1446SOL    HW1 4368   1.978   0.871   3.236  0.3917 -0.3818 -1.0553
 1446SOL    HW2 4369   1.832   0.898   3.202  0.0787 -0.5737  0.0779
 1447SOL     OW 4370   0.619   2.262   2.577  0.4958  1.0414  0.1074
 1447SOL    HW1 4371   0.597   2.321   2.649 -1.8989  1.4331 -0.8420
 1447SOL    HW2 4372   0.641   2.179   2.620  3.5464  2.3959  1.4418
 1448SOL     OW 4373   1.185   3.829   3.229  0.1689  0.7400 -1.1277
 1448SOL    HW1 4374   1.197   3.898   3.164  2.1021  0.5704 -1.0003
 1448SOL    HW2 4375   1.243   3.853   3.301 -0.4659 -0.1072 -0.2987
 1449SOL     OW 4376   1.672   4.248   1.114 -0.0467  0.4847 -0.2148
 1449SOL    HW1 4377   1.617   4.318   1.077 -0.6493 -1.0057 -2.2821
 1449SOL    HW2 4378   1.634   4.232   1.201 -0.5588  1.9679 -0.1322
 1450SOL     OW 4379   1.937   4.529   0.994  0.2227 -0.1450  0.0402
 1450SOL    HW1 4380   1.974   4.552   1.079  1.2788 -0.7449 -0.2431
 1450SOL    HW2 4381   1.996   4.571   0.930 -0.5027  0.2179 -0.4064
 1451SOL     OW 4382   2.951   2.272   1.838 -1.2287 -0.3101  0.7357
 1451SOL    HW1 4383   3.027   2.312   1.795 -0.9378 -1.2765  0.3409
 1451SOL    HW2 4384   2.923   2.338   1.902  0.9991 -0.6179  2.1231
 1452SOL     OW 4385   0.825   1.320   2.762 -0.5048 -0.0626  0.0883
 1452SOL    HW1 4386   0.791   1.394   2.712 -2.3119 -0.1653  1.0699
 1452SOL    HW2 4387   0.855   1.359   2.844 -1.4191 -0.3773  0.5897
 1453SOL     OW 4388   4.372   0.311   2.513  0.0488 -0.4214 -0.0753
 1453SOL    HW1 4389   4.454   0.303   2.561 -1.1647 -0.9440  2.0223
 1453SOL    HW2 4390   4.373   0.238   2.451  1.8438  0.5297 -1.2582
 1454SOL     OW 4391   0.301   3.429   0.867  0.1960 -0.5539  0.2778
 1454SOL    HW1 4392   0.317   3.507   0.921  0.0816 -1.5796  1.8578
 1454SOL    HW2 4393   0.346   3.358   0.914 -1.5171 -1.8493  0.0548
 1455SOL     OW 4394   1.641   4.148   1.435 -0.2266 -0.4172  0.2800
 1455SOL    HW1 4395   1.663   4.060   1.405 -0.9302 -0.8254  0.9139
 1455SOL    HW2 4396   1.667   4.150   1.527 -0.2931  0.0089  0.2924
 1456SOL     OW 4397   3.495   1.722   2.565  0.1785 -0.1050  0.3724
 1456SOL    HW1 4398   3.576   1.679   2.590 -0.3840 -1.2122  0.3282
 1456SOL    HW2 4399   3.522   1.792   2.506  1.1188 -0.2858  0.5772
 1457SOL     OW 4400   1.646   1.469   2.722  0.1353  0.2730  0.1592
 1457SOL    HW1 4401   1.647   1.384   2.765  0.1195 -0.0392 -0.4498
 1457SOL    HW2 4402   1.738   1.490   2.705  0.0847 -0.1417 -0.6860
 1458SOL     OW 4403   2.908   3.741   0.579 -0.0659  0.1043  0.2102
 1458SOL    HW1 4404   2.852   3.717   0.505 -0.1137  1.5176 -0.2497
 1458SOL    HW2 4405   2.881   3.683   0.650  0.3811 -1.6839 -1.0206
 1459SOL     OW 4406   2.442   4.356   3.152 -0.1608 -0.2606 -0.1688
 1459SOL    HW1 4407   2.488   4.279   3.185  0.8877 -0.1211 -1.2228
 1459SOL    HW2 4408   2.440   4.417   3.226  1.9514 -0.0252 -0.2353
 1460SOL     OW 4409   3.377   4.482   1.749 -0.6233  0.2668  0.6364
 1460SOL    HW1 4410   3.405   4.530   1.827 -0.0705  3.1119 -1.1524
 1460SOL    HW2 4411   3.431   4.519   1.678 -1.0591 -2.2143 -1.1222
 1461SOL     OW 4412   1.540   0.926   3.269  0.9460 -0.1957 -0.2081
 1461SOL    HW1 4413   1.574   0.959   3.352  2.0290  0.5171 -0.9055
 1461SOL    HW2 4414   1.614   0.933   3.209  0.1401 -0.5796 -1.2718
 1462SOL     OW 4415   3.705   3.889   1.702  0.2229 -0.1766  0.4040
 1462SOL    HW1 4416   3.725   3.982   1.690 -1.6448  0.2708  0.3469
 1462SOL    HW2 4417   3.677   3.883   1.793  0.1486 -0.6439  0.3512
 1463SOL     OW 4418   0.132   3.861   1.610 -0.3925  0.5236  0.1911
 1463SOL    HW1 4419   0.063   3.917   1.645 -0.1084  1.0006  0.0024
 1463SOL    HW2 4420   0.085   3.793   1.562 -0.7741  0.0791  1.1563
 1464SOL     OW 4421   3.850   0.538   1.667  0.0318 -0.0929 -0.2196
 1464SOL    HW1 4422   3.933   0.492   1.660  1.3297  2.0266  0.2511
 1464SOL    HW2 4423   3.840   0.583   1.582 -0.1830  0.3643  0.0418
 1465SOL     OW 4424   2.102   3.319   2.504  0.2166  0.4533 -0.0009
 1465SOL    HW1 4425   2.068   3.232   2.525 -3.1075  1.5448 -0.3143
 1465SOL    HW2 4426   2.193   3.317   2.534  0.7410 -3.5597 -1.2863
 1466SOL     OW 4427   3.100   3.254   2.998 -0.0148 -0.0009 -0.0911
 1466SOL    HW1 4428   3.112   3.215   2.912  0.6259  0.5141 -0.2416
 1466SOL    HW2 4429   3.134   3.188   3.059 -2.6595 -1.4135 -0.0150
 1467SOL     OW 4430   3.217   1.215   2.620 -0.5684  0.1545  0.3268
 1467SOL    HW1 4431   3.254   1.289   2.667  1.0651  0.8803 -1.9035
 1467SOL    HW2 4432   3.250   1.138   2.666 -0.5983  0.8091  1.4642
 1468SOL     OW 4433   4.031   1.929   1.872 -0.9020 -0.3498 -0.0143
 1468SOL    HW1 4434   4.108   1.878   1.893 -0.2024  0.4193 -0.6490
 1468SOL    HW2 4435   4.011   1.907   1.781 -1.0822 -0.1104 -0.0341
 1469SOL     OW 4436   1.038   2.798   1.270 -0.4118  0.0750  0.2919
 1469SOL    HW1 4437   1.049   2.847   1.189 -0.4700  0.9969  0.8292
 1469SOL    HW2 4438   1.126   2.773   1.296 -0.2608  0.9319  0.6341
 1470SOL     OW 4439   1.863   0.312   1.625  0.2439 -0.1979 -0.4124
 1470SOL    HW1 4440   1.872   0.352   1.712 -0.8175 -1.1047  0.1356
 1470SOL    HW2 4441   1.953   0.299   1.596  0.6257  1.4597 -0.1029
 1471SOL     OW 4442   2.764   1.240   2.568 -0.5770  0.2671 -0.1236
 1471SOL    HW1 4443   2.725   1.285   2.643  0.1420  1.0120 -0.1794
 1471SOL    HW2 4444   2.795   1.156   2.603 -0.0414  0.7050  0.4812
 1472SOL     OW 4445   2.360   0.670   2.810 -0.5065  0.2598 -0.7954
 1472SOL    HW1 4446   2.440   0.618   2.818 -0.0563  1.1161  0.6611
 1472SOL    HW2 4447   2.308   0.647   2.887 -0.6828  1.3116 -0.5812
 1473SOL     OW 4448   0.497   2.184   2.174  0.3908  0.0241  0.1603
 1473SOL    HW1 4449   0.462   2.265   2.209  1.8031  2.1306 -2.8319
 1473SOL    HW2 4450   0.589   2.183   2.201  0.5268 -0.2484 -0.2848
 1474SOL     OW 4451   2.710   1.298   1.446  0.0814  0.2303 -0.0124
 1474SOL    HW1 4452   2.691   1.204   1.451 -0.7699  0.4282  0.7524
 1474SOL    HW2 4453   2.632   1.340   1.483  1.7343  1.1150  2.7639
 1475SOL     OW 4454   3.642   1.124   0.029 -0.0546 -0.7764  0.3401
 1475SOL    HW1 4455   3.555   1.111   0.068  0.1784 -1.4590  0.6449
 1475SOL    HW2 4456   3.699   1.138   0.105 -0.3017  2.3833  0.0736
 1476SOL     OW 4457   2.055   1.831   2.623 -0.0632 -0.1926  0.1070
 1476SOL    HW1 4458   1.962   1.819   2.640 -0.3252  1.6647  0.2375
 1476SOL    HW2 4459   2.098   1.809   2.706 -0.1053 -3.2290 -0.5712
 1477SOL     OW 4460   4.601   0.661   2.695 -0.1726  0.1704  0.1867
 1477SOL    HW1 4461   4.518   0.646   2.741 -0.1850 -0.4011 -0.0107
 1477SOL    HW2 4462   4.650   0.719   2.753  0.0059 -0.9297  1.1907
 1478SOL     OW 4463   4.023   0.739   2.036  0.3439 -0.0144  0.5240
 1478SOL    HW1 4464   4.066   0.701   1.960  0.1119 -1.0789  0.9020
 1478SOL    HW2 4465   4.017   0.667   2.099 -0.3785  0.5755  1.1578
 1479SOL     OW 4466   1.428   3.666   0.798  0.3149  0.1563  0.5781
 1479SOL    HW1 4467   1.497   3.720   0.762 -0.3354  0.1296 -0.7807
 1479SOL    HW2 4468   1.460   3.640   0.885  1.2903  1.4325  0.6275
 1480SOL     OW 4469   1.723   1.312   1.869  0.0689  0.4237 -0.5614
 1480SOL    HW1 4470   1.663   1.239   1.888  0.1583  0.8727  1.7923
 1480SOL    HW2 4471   1.808   1.270   1.853 -0.1822 -0.0685 -0.6116
 1481SOL     OW 4472   2.197   0.886   0.351 -0.4648  0.0056  0.8956
 1481SOL    HW1 4473   2.261   0.939   0.400 -0.9385  0.1521  1.3743
 1481SOL    HW2 4474   2.219   0.796   0.373  1.4256 -0.1426 -1.2546
 1482SOL     OW 4475   0.712   1.048   0.289 -0.7302 -0.2788 -0.1476
 1482SOL    HW1 4476   0.700   1.142   0.287 -1.0237 -0.3269 -0.7199
 1482SOL    HW2 4477   0.669   1.016   0.210 -0.1653 -0.8392 -0.2375
 1483SOL     OW 4478   1.323   0.399   3.059 -0.1031  0.8679 -0.9606
 1483SOL    HW1 4479   1.320   0.495   3.057 -3.0374  0.8717 -1.5772
 1483SOL    HW2 4480   1.302   0.375   3.149  2.2938  0.7110 -0.3622
 1484SOL     OW 4481   3.915   2.045   2.064  0.0378 -0.0272 -0.7446
 1484SOL    HW1 4482   3.966   2.026   1.985  0.4980 -0.3659 -0.3750
 1484SOL    HW2 4483   3.849   1.976   2.067 -1.8712  1.5980 -2.3772
 1485SOL     OW 4484   0.916   3.095   1.769  0.1641  0.0449 -0.3333
 1485SOL    HW1 4485   0.838   3.039   1.779  0.6736 -0.5532  0.4750
 1485SOL    HW2 4486   0.934   3.094   1.675 -0.2646 -0.5687 -0.4189
 1486SOL     OW 4487   2.777   0.461   1.802 -0.1664 -0.4867  0.4144
 1486SOL    HW1 4488   2.705   0.442   1.741  1.0366  2.0825 -2.0097
 1486SOL    HW2 4489   2.734   0.498   1.879 -1.5400  0.2487 -0.6496
 1487SOL     OW 4490   1.624   1.493   0.858  0.4003 -0.2384  0.3452
 1487SOL    HW1 4491   1.693   1.483   0.791 -0.9709 -0.4104 -1.1007
 1487SOL    HW2 4492   1.654   1.566   0.912  1.5618 -0.0821 -0.4568
 1488SOL     OW 4493   3.739   3.038   2.496 -0.1637 -0.1046  0.1446
 1488SOL    HW1 4494   3.809   3.070   2.440  0.3108 -0.9697  0.2166
 1488SOL    HW2 4495   3.724   2.948   2.467 -0.0566 -0.4944  1.2543
 1489SOL     OW 4496   4.441   3.504   0.542 -0.2139 -0.8122 -0.4740
 1489SOL    HW1 4497   4.450   3.409   0.545 -2.3025 -1.0744 -1.1369
 1489SOL    HW2 4498   4.362   3.522   0.593 -0.3560  0.4935 -1.1247
 1490SOL     OW 4499   0.467   1.111   1.021 -0.2352  0.0588  0.4212
 1490SOL    HW1 4500   0.529   1.157   0.964 -0.7677 -0.6677 -0.7745
 1490SOL    HW2 4501   0.381   1.137   0.989 -0.5473 -0.7902  0.5420
 1491SOL     OW 4502   4.325   2.075   1.650 -0.3998 -0.1897  0.2487
 1491SOL    HW1 4503   4.411   2.111   1.672 -0.5252 -0.3204  0.9950
 1491SOL    HW2 4504   4.320   2.079   1.554 -0.3694  1.6824  0.2756
 1492SOL     OW 4505   2.123   1.775   1.249 -0.7345 -0.1466 -0.2847
 1492SOL    HW1 4506   2.121   1.680   1.239 -1.9464 -0.1783  0.0769
 1492SOL    HW2 4507   2.173   1.806   1.174 -0.9957 -1.0183 -0.8306
 1493SOL     OW 4508   0.380   0.417   1.181  0.2513 -0.6640  0.3912
 1493SOL    HW1 4509   0.325   0.352   1.224  0.4265 -0.8725  0.3041
 1493SOL    HW2 4510   0.396   0.484   1.247 -0.3532 -0.4519  0.3251
 1494SOL     OW 4511   0.896   0.539   2.167  0.0174 -0.6126 -0.6744
 1494SOL    HW1 4512   0.830   0.483   2.209 -0.5760  0.5618  0.0263
 1494SOL    HW2 4513   0.902   0.506   2.078 -0.2519 -1.8365 -0.2613
 1495SOL     OW 4514   2.039   0.751   2.882  0.1035  0.0608 -0.2467
 1495SOL    HW1 4515   2.121   0.778   2.922 -0.7018  1.1768  0.7345
 1495SOL    HW2 4516   2.030   0.807   2.805  0.6393 -0.6243 -0.8162
 1496SOL     OW 4517   4.377   1.685   0.296 -0.3010 -0.3194  0.4745
 1496SOL    HW1 4518   4.446   1.741   0.331  2.0331 -3.0365  0.6168
 1496SOL    HW2 4519   4.354   1.724   0.212 -0.3260  1.9371  1.4596
 1497SOL     OW 4520   3.348   3.981   3.302  0.2102  0.5968 -0.3857
 1497SOL    HW1 4521   3.433   4.024   3.309 -0.4461  2.4844 -2.5163
 1497SOL    HW2 4522   3.316   3.975   3.392  1.3584  2.5560  0.2287
 1498SOL     OW 4523   3.121   4.509   1.826  0.4059 -0.5585  0.3160
 1498SOL    HW1 4524   3.139   4.573   1.896  0.1778  0.0412 -0.1594
 1498SOL    HW2 4525   3.206   4.492   1.787  0.2164  1.1858 -1.0035
 1499SOL     OW 4526   2.851   3.505   2.521  0.2023  0.5967 -0.2107
 1499SOL    HW1 4527   2.784   3.453   2.477 -0.4636  1.1058  0.1886
 1499SOL    HW2 4528   2.931   3.454   2.511 -0.6170 -1.0308  1.0334
 1500SOL     OW 4529   4.309   1.131   2.128  0.3078 -0.2052  0.1156
 1500SOL    HW1 4530   4.267   1.052   2.164 -1.0973  1.4900  2.4326
 1500SOL    HW2 4531   4.249   1.161   2.061  1.4301 -1.6741 -1.6402
 1501SOL     OW 4532   3.796   1.174   0.257  0.3395  0.1829  0.2422
 1501SOL    HW1 4533   3.891   1.191   0.258  0.5811 -1.0293 -0.7884
 1501SOL    HW2 4534   3.777   1.141   0.345  0.6911  1.2880  0.7520
 1502SOL     OW 4535   1.803   2.919   1.060 -0.0065 -0.2346  0.1664
 1502SOL    HW1 4536   1.833   2.864   0.987 -0.1977 -0.6645  0.4066
 1502SOL    HW2 4537   1.832   3.007   1.037  0.7924 -0.5174  0.0305
 1503SOL     OW 4538   3.182   3.712   0.568  0.2950  0.3639 -0.1035
 1503SOL    HW1 4539   3.094   3.741   0.545 -0.2356 -0.1658  1.1837
 1503SOL    HW2 4540   3.218   3.677   0.486 -1.5680 -1.5760 -0.1841
 1504SOL     OW 4541   0.551   3.879   2.395  0.3929 -0.5041  0.2877
 1504SOL    HW1 4542   0.586   3.838   2.474  0.7201 -0.3882  0.2053
 1504SOL    HW2 4543   0.610   3.851   2.325 -0.6639 -1.7005 -0.1552
 1505SOL     OW 4544   0.743   3.200   1.988  0.2351  0.1381 -0.0565
 1505SOL    HW1 4545   0.686   3.273   1.964 -1.0844 -1.1732 -1.1267
 1505SOL    HW2 4546   0.705   3.125   1.942  2.1189 -1.0363  0.2219
 1506SOL     OW 4547   4.434   1.682   0.925 -0.2595  0.2996 -0.4119
 1506SOL    HW1 4548   4.424   1.611   0.862 -0.1271  1.0215 -1.2635
 1506SOL    HW2 4549   4.348   1.690   0.965 -0.0007 -1.0468  0.4840
 1507SOL     OW 4550   3.192   2.142   2.973  0.5584  0.1476 -0.6377
 1507SOL    HW1 4551   3.275   2.146   2.925  0.8471 -1.5229 -0.3380
 1507SOL    HW2 4552   3.153   2.059   2.946 -0.9850  0.8669 -0.6891
 1508SOL     OW 4553   3.154   4.010   1.237  0.1556 -0.8765 -0.0477
 1508SOL    HW1 4554   3.069   4.041   1.269  0.0810 -1.6270  0.5066
 1508SOL    HW2 4555   3.196   3.972   1.314  0.8234 -0.8832 -0.4126
 1509SOL     OW 4556   0.051   3.562   3.232  0.8238 -0.3227  0.2841
 1509SOL    HW1 4557   0.116   3.500   3.197  2.8310  0.6211  2.0828
 1509SOL    HW2 4558   0.038   3.535   3.323 -2.9951 -1.7096 -0.4993
 1510SOL     OW 4559   3.061   2.799   3.246 -0.1849 -0.3374 -0.3067
 1510SOL    HW1 4560   3.045   2.752   3.164 -1.0904 -0.0464 -0.3057
 1510SOL    HW2 4561   3.026   2.741   3.314  1.2530 -0.9266 -0.0396
 1511SOL     OW 4562   0.523   0.152   2.650  0.3600 -0.2090 -0.1261
 1511SOL    HW1 4563   0.529   0.065   2.610  0.7547  0.2970 -1.2245
 1511SOL    HW2 4564   0.585   0.206   2.600  1.4005  0.3205  1.6149
 1512SOL     OW 4565   2.757   2.853   2.041 -0.1837 -0.2314  0.7654
 1512SOL    HW1 4566   2.833   2.894   2.001 -0.4617  0.5806  1.0475
 1512SOL    HW2 4567   2.791   2.809   2.118  0.0007  0.1309  0.8918
 1513SOL     OW 4568   4.401   3.549   0.935 -0.1505 -0.3509  0.1488
 1513SOL    HW1 4569   4.323   3.564   0.988 -1.6797  0.0054 -2.0511
 1513SOL    HW2 4570   4.447   3.633   0.936 -1.1175  0.2009 -0.5144
 1514SOL     OW 4571   2.989   0.377   1.646  0.3312  0.8435  0.4868
 1514SOL    HW1 4572   3.014   0.308   1.708 -1.3638  0.2662  0.5680
 1514SOL    HW2 4573   2.927   0.431   1.695 -0.1001  1.0876 -0.3181
 1515SOL     OW 4574   3.398   1.090   0.208 -0.9739  0.5217  0.1052
 1515SOL    HW1 4575   3.404   1.018   0.271 -2.5792 -0.5182 -0.8344
 1515SOL    HW2 4576   3.305   1.112   0.207 -0.7749  1.3599 -0.9870
 1516SOL     OW 4577   0.657   3.133   0.483 -0.4574  0.2831  0.5938
 1516SOL    HW1 4578   0.684   3.154   0.573  0.5690  0.2952  0.2985
 1516SOL    HW2 4579   0.739   3.107   0.440 -1.3349 -2.4952  0.4181
 1517SOL     OW 4580   1.610   2.107   2.381  0.4320 -0.0750  0.2476
 1517SOL    HW1 4581   1.661   2.051   2.440  2.3484 -0.7968 -1.9552
 1517SOL    HW2 4582   1.566   2.169   2.440  0.6876 -1.9229  2.5374
 1518SOL     OW 4583   2.851   1.516   1.388  0.4422  0.2230 -0.0596
 1518SOL    HW1 4584   2.783   1.450   1.404 -0.0231  0.9736  1.1902
 1518SOL    HW2 4585   2.830   1.587   1.449  1.4435  1.1484 -0.7697
 1519SOL     OW 4586   2.094   2.418   0.878  0.2048  0.2155  0.2936
 1519SOL    HW1 4587   2.144   2.493   0.910 -2.9574  1.7740  2.0736
 1519SOL    HW2 4588   2.110   2.349   0.942  2.7947 -0.6240 -1.1244
 1520SOL     OW 4589   3.287   4.199   3.163 -0.8009  0.0887  0.6871
 1520SOL    HW1 4590   3.197   4.212   3.133 -0.8663 -1.7795 -0.0272
 1520SOL    HW2 4591   3.281   4.125   3.224  0.1468  0.4908  1.2916
 1521SOL     OW 4592   4.576   2.778   0.962 -0.2113 -0.1005 -0.6189
 1521SOL    HW1 4593   4.667   2.789   0.992 -0.1631 -0.4540 -0.6346
 1521SOL    HW2 4594   4.583   2.719   0.887 -0.6794 -2.0426  0.7868
 1522SOL     OW 4595   2.506   3.638   1.526  0.1848 -0.0964  0.3223
 1522SOL    HW1 4596   2.561   3.564   1.553 -0.0266  0.3793  2.2271
 1522SOL    HW2 4597   2.556   3.681   1.457  1.8128 -0.2105  1.3670
 1523SOL     OW 4598   0.902   1.737   0.754 -0.0143  0.6226 -0.1421
 1523SOL    HW1 4599   0.952   1.661   0.782 -0.8959  0.4534  1.0555
 1523SOL    HW2 4600   0.965   1.791   0.706  1.6709  0.9503  2.2449
 1524SOL     OW 4601   1.403   0.277   1.624 -0.5373  0.1720  0.4070
 1524SOL    HW1 4602   1.470   0.209   1.615 -1.1734 -1.1860  4.1267
 1524SOL    HW2 4603   1.334   0.251   1.564  0.2625 -1.0810 -0.0238
 1525SOL     OW 4604   4.545   2.405   2.613 -0.0490  0.8097  0.7632
 1525SOL    HW1 4605   4.485   2.400   2.687 -1.1704 -0.8165 -0.2038
 1525SOL    HW2 4606   4.592   2.321   2.614  0.6477  1.1743  0.2152
 1526SOL     OW 4607   0.742   1.784   0.473  0.6987  0.0825  0.2563
 1526SOL    HW1 4608   0.793   1.704   0.480 -1.6815 -1.6893 -1.2317
 1526SOL    HW2 4609   0.788   1.837   0.408  0.7026 -1.4390 -1.0216
 1527SOL     OW 4610   4.483   3.499   0.188  0.2436 -0.4712 -0.1161
 1527SOL    HW1 4611   4.397   3.459   0.175 -0.9715  1.5607  1.1132
 1527SOL    HW2 4612   4.466   3.575   0.243  2.8777 -0.0816  0.3005
 1528SOL     OW 4613   0.133   4.084   0.334 -0.1323 -1.1400 -0.0664
 1528SOL    HW1 4614   0.223   4.104   0.357 -0.0471 -1.2304 -0.3173
 1528SOL    HW2 4615   0.118   4.129   0.251 -0.5939 -0.4032  0.4038
 1529SOL     OW 4616   0.285   2.246   1.019  0.3046  0.0998 -0.5319
 1529SOL    HW1 4617   0.358   2.303   1.043  0.0597  0.6808 -1.1461
 1529SOL    HW2 4618   0.227   2.249   1.095 -0.4890  1.9705 -1.1573
 1530SOL     OW 4619   1.571   4.130   2.262 -0.7515  0.5881 -0.1146
 1530SOL    HW1 4620   1.633   4.136   2.335  1.2000  0.6723 -1.6943
 1530SOL    HW2 4621   1.486   4.118   2.304  0.1314  1.7802  2.1910
 1531SOL     OW 4622   1.454   0.264   1.175  0.3468 -0.7496 -0.8168
 1531SOL    HW1 4623   1.453   0.343   1.121  3.1383  1.5655  2.0908
 1531SOL    HW2 4624   1.500   0.199   1.122 -0.3715  0.1257 -2.5936
 1532SOL     OW 4625   0.001   0.785   1.595 -0.2762  0.0284 -0.0946
 1532SOL    HW1 4626  -0.013   0.864   1.543  2.8322  1.4280  0.9841
 1532SOL    HW2 4627  -0.044   0.716   1.546 -1.9748  2.1849 -1.7671
 1533SOL     OW 4628   1.638   1.989   3.120 -0.3850  0.0151  0.8326
 1533SOL    HW1 4629   1.618   1.942   3.039 -0.9916  0.7984  0.5180
 1533SOL    HW2 4630   1.731   2.013   3.112 -0.2109 -0.6659  0.7664
 1534SOL     OW 4631   3.728   3.933   2.957  0.3500 -0.0127  0.1877
 1534SOL    HW1 4632   3.719   4.027   2.972  0.6881  0.2324 -1.0238
 1534SOL    HW2 4633   3.638   3.900   2.959  0.3298  0.0398  2.2343
 1535SOL     OW 4634   2.311   2.405   0.140 -0.0253  0.4755  0.3928
 1535SOL    HW1 4635   2.293   2.318   0.104  0.1606  0.6291 -0.0762
 1535SOL    HW2 4636   2.294   2.465   0.067 -1.7271  0.9846  1.1550
 1536SOL     OW 4637   2.215   4.023   1.413 -0.2400 -0.6133  0.3930
 1536SOL    HW1 4638   2.186   3.935   1.393 -0.3258 -1.1512  2.6263
 1536SOL    HW2 4639   2.288   4.039   1.353 -1.2870 -1.5238 -1.1715
 1537SOL     OW 4640   4.325   4.286   0.503 -0.4729 -0.0071  0.2012
 1537SOL    HW1 4641   4.347   4.200   0.540  0.8386 -0.7294 -2.0439
 1537SOL    HW2 4642   4.410   4.326   0.485 -1.0842  1.3864  0.3673
 1538SOL     OW 4643   0.121   0.367   0.464  0.1609 -0.2089 -0.2948
 1538SOL    HW1 4644   0.074   0.315   0.528  0.3992  2.2316  2.0690
 1538SOL    HW2 4645   0.208   0.379   0.503  0.0194  2.1089 -0.5219
 1539SOL     OW 4646   0.807   2.282   2.256 -0.2712 -0.2608 -0.3811
 1539SOL    HW1 4647   0.802   2.274   2.351 -1.6871 -0.3563 -0.4419
 1539SOL    HW2 4648   0.822   2.376   2.240  0.0965 -0.2650 -0.0657
 1540SOL     OW 4649   0.465   1.470   0.769 -0.2813  0.3433  0.2173
 1540SOL    HW1 4650   0.484   1.499   0.680 -0.6570 -0.2104 -0.0460
 1540SOL    HW2 4651   0.379   1.427   0.763  0.6769 -1.7088  0.3887
 1541SOL     OW 4652   3.825   3.268   1.665  0.2769 -0.8777 -0.0643
 1541SOL    HW1 4653   3.893   3.236   1.724  0.0725 -0.1263  0.6008
 1541SOL    HW2 4654   3.873   3.300   1.588  0.4231 -3.7468 -1.2806
 1542SOL     OW 4655   1.945   3.732   2.230 -0.2247  0.2973  0.2271
 1542SOL    HW1 4656   1.920   3.780   2.310  0.4041 -0.5906  0.9754
 1542SOL    HW2 4657   1.994   3.657   2.262  3.8236  2.0930 -1.1252
 1543SOL     OW 4658   1.742   4.401   2.440  0.1837  0.1977  0.3305
 1543SOL    HW1 4659   1.715   4.459   2.369  1.6579 -0.4115 -0.7700
 1543SOL    HW2 4660   1.729   4.453   2.519 -1.2670  0.9757 -0.3844
 1544SOL     OW 4661   0.063   1.115   2.259 -0.4662  0.6177  0.7886
 1544SOL    HW1 4662   0.131   1.166   2.214  0.3384 -0.8564  0.2795
 1544SOL    HW2 4663   0.007   1.083   2.188  0.9707 -1.9619  0.6989
 1545SOL     OW 4664   1.037   0.437   1.004  0.1594 -0.1184  0.1051
 1545SOL    HW1 4665   1.061   0.472   0.918  0.1294 -0.4709 -0.0500
 1545SOL    HW2 4666   0.942   0.422   0.998  0.2242 -0.5188  0.0602
 1546SOL     OW 4667   2.275   2.930   2.701 -0.1563  1.0487 -0.3923
 1546SOL    HW1 4668   2.288   2.841   2.667  0.1749  1.0989 -0.4078
 1546SOL    HW2 4669   2.296   2.923   2.795 -0.4260  1.0475 -0.3321
 1547SOL     OW 4670   4.251   2.871   0.905 -0.2111 -0.6295  0.4043
 1547SOL    HW1 4671   4.230   2.928   0.831 -2.0824 -0.2476  1.1824
 1547SOL    HW2 4672   4.342   2.891   0.926 -0.1349  0.3963 -0.7886
 1548SOL     OW 4673   4.303   4.530   1.055  0.5255  0.0171 -0.3037
 1548SOL    HW1 4674   4.355   4.452   1.034  0.7560 -0.4527  1.7681
 1548SOL    HW2 4675   4.367   4.591   1.091  0.5513  1.6802 -2.9508
 1549SOL     OW 4676   2.023   3.939   1.780  0.1235 -0.3206 -0.2028
 1549SOL    HW1 4677   2.065   4.025   1.779  2.2217 -1.2908 -1.7675
 1549SOL    HW2 4678   2.048   3.901   1.864 -2.3037  1.1670  1.3394
 1550SOL     OW 4679   0.100   3.040   2.784  0.0414  0.4770  0.1798
 1550SOL    HW1 4680   0.054   2.957   2.781  2.4497 -1.0525  1.5071
 1550SOL    HW2 4681   0.073   3.080   2.867  0.7255 -0.2066  0.7457
 1551SOL     OW 4682   3.540   1.044   2.375  0.0311  0.0301 -0.0281
 1551SOL    HW1 4683   3.475   1.000   2.430  0.0887  1.5547  1.3413
 1551SOL    HW2 4684   3.577   0.974   2.321 -0.4533 -1.4420  1.4527
 1552SOL     OW 4685   2.597   4.394   2.705 -0.0969 -0.2676 -0.6361
 1552SOL    HW1 4686   2.690   4.376   2.693 -0.0498 -0.4980 -0.0098
 1552SOL    HW2 4687   2.588   4.410   2.799 -0.9306 -1.7496 -0.4294
 1553SOL     OW 4688   0.129   1.526   0.824  0.0715  0.0769  0.5808
 1553SOL    HW1 4689   0.181   1.573   0.889 -1.4303  2.7757 -0.0162
 1553SOL    HW2 4690   0.125   1.585   0.749 -1.2640 -1.3847 -0.5793
 1554SOL     OW 4691   2.071   1.352   2.807 -0.6355  0.1629 -0.4688
 1554SOL    HW1 4692   2.070   1.303   2.889  1.5901  1.0708  0.1933
 1554SOL    HW2 4693   2.092   1.287   2.740  0.4661 -0.1431  0.1362
 1555SOL     OW 4694   4.168   2.576   2.827  0.0654  0.0725 -0.0701
 1555SOL    HW1 4695   4.262   2.555   2.829  0.1921  0.6643  0.3271
 1555SOL    HW2 4696   4.149   2.589   2.734  0.3776 -0.0382 -0.1539
 1556SOL     OW 4697   1.283   3.271   1.141  0.1862 -0.1368  0.6876
 1556SOL    HW1 4698   1.243   3.351   1.110  1.2391 -0.4841 -1.7935
 1556SOL    HW2 4699   1.372   3.297   1.167  0.4490 -0.4361  0.1074
 1557SOL     OW 4700   0.066   2.511   1.359  0.4947 -0.0146  0.3966
 1557SOL    HW1 4701   0.086   2.594   1.314 -0.4319 -0.0662 -0.1461
 1557SOL    HW2 4702   0.077   2.531   1.452 -2.8344  1.7252  0.5658
 1558SOL     OW 4703   0.046   3.658   1.145  0.7811  0.1232  0.3670
 1558SOL    HW1 4704   0.081   3.581   1.190  0.1220 -0.5610 -0.2576
 1558SOL    HW2 4705   0.121   3.696   1.100  0.7800 -1.2569 -0.8702
 1559SOL     OW 4706   3.177   3.155   0.476 -0.0698  0.1449 -0.4123
 1559SOL    HW1 4707   3.240   3.088   0.504 -0.3208 -0.5667 -1.4911
 1559SOL    HW2 4708   3.104   3.105   0.440  0.7859  0.9611 -3.5520
 1560SOL     OW 4709   3.609   0.222   2.823 -0.5671  0.1942 -0.0257
 1560SOL    HW1 4710   3.531   0.172   2.801  1.0138 -1.7499 -1.5773
 1560SOL    HW2 4711   3.641   0.182   2.905  0.1384 -0.7226 -0.7274
 1561SOL     OW 4712   3.887   3.822   2.448  0.3900  0.1157  0.0807
 1561SOL    HW1 4713   3.853   3.809   2.536 -1.7136  0.4505 -0.6411
 1561SOL    HW2 4714   3.894   3.734   2.411  2.8585 -0.1886  1.0650
 1562SOL     OW 4715   1.726   0.667   0.071  0.7528  0.7706  0.7602
 1562SOL    HW1 4716   1.750   0.747   0.025  1.4204  1.2040  1.8273
 1562SOL    HW2 4717   1.767   0.597   0.019 -0.0958  1.0656 -0.3503
 1563SOL     OW 4718   0.294   0.854   1.932  0.4512 -0.1815  0.5251
 1563SOL    HW1 4719   0.325   0.926   1.988  0.4544 -0.8580  1.4232
 1563SOL    HW2 4720   0.372   0.825   1.885  1.1344 -1.4681  2.3156
 1564SOL     OW 4721   0.079   2.204   1.188  0.0727  0.5501  0.2342
 1564SOL    HW1 4722   0.095   2.127   1.133 -1.4240  0.5006 -0.1799
 1564SOL    HW2 4723   0.084   2.171   1.277 -2.7477 -0.5845  0.0597
 1565SOL     OW 4724   3.398   3.524   0.354  0.2003 -0.0545  0.0472
 1565SOL    HW1 4725   3.456   3.577   0.409  1.8323 -1.3415 -0.3472
 1565SOL    HW2 4726   3.366   3.455   0.413 -0.2824  0.1645  0.0494
 1566SOL     OW 4727   4.104   1.518   0.175  0.1626  0.8114 -0.0277
 1566SOL    HW1 4728   4.095   1.524   0.271 -1.2913  1.2097 -0.1590
 1566SOL    HW2 4729   4.161   1.592   0.152  0.1369  0.9985  0.4841
 1567SOL     OW 4730   2.270   4.365   2.401  0.1577 -0.2228  0.2605
 1567SOL    HW1 4731   2.199   4.369   2.464 -0.0362  2.4298 -0.0079
 1567SOL    HW2 4732   2.248   4.432   2.336  2.4258  0.0540 -0.3132
 1568SOL     OW 4733   2.108   4.072   3.061  0.2118 -0.1078 -0.1481
 1568SOL    HW1 4734   2.154   4.153   3.040  0.4151  0.2502  1.5384
 1568SOL    HW2 4735   2.128   4.013   2.988  0.1705  1.2961 -1.3296
 1569SOL     OW 4736   0.341   4.078   0.891 -0.5002 -0.2547 -0.3420
 1569SOL    HW1 4737   0.338   4.172   0.871 -1.4968 -0.1460  0.2106
 1569SOL    HW2 4738   0.433   4.061   0.913 -0.6588  1.1077  1.7384
 1570SOL     OW 4739   2.893   2.283   2.724  0.1868 -0.3146 -0.5469
 1570SOL    HW1 4740   2.864   2.301   2.634  0.8953 -0.0017 -0.7132
 1570SOL    HW2 4741   2.896   2.188   2.730  0.3092 -0.3333 -0.9123
 1571SOL     OW 4742   0.982   1.433   2.971  0.2782 -0.1312 -0.0530
 1571SOL    HW1 4743   0.925   1.451   3.046  0.0441  0.0981 -0.2815
 1571SOL    HW2 4744   1.050   1.499   2.976  0.0779  0.0931 -0.2242
 1572SOL     OW 4745   1.759   2.316   0.262 -0.5246  0.4527 -0.0331
 1572SOL    HW1 4746   1.749   2.329   0.356 -1.6836  0.8899 -0.2023
 1572SOL    HW2 4747   1.849   2.343   0.243  0.2761 -1.1850  1.1903
 1573SOL     OW 4748   2.632   2.262   1.855 -0.3422  0.7221 -0.6688
 1573SOL    HW1 4749   2.708   2.243   1.911 -1.2322 -1.6617 -0.1572
 1573SOL    HW2 4750   2.667   2.265   1.766  0.4763  0.5106 -0.3614
 1574SOL     OW 4751   1.720   3.454   0.735 -0.2865 -0.3784 -0.3974
 1574SOL    HW1 4752   1.773   3.505   0.797 -1.1290 -0.6461  0.5747
 1574SOL    HW2 4753   1.784   3.401   0.687  0.5678  1.2714 -1.1613
 1575SOL     OW 4754   4.556   3.329   2.187  0.2252  0.2416 -0.2696
 1575SOL    HW1 4755   4.568   3.234   2.185  0.9641  0.3329 -0.4633
 1575SOL    HW2 4756   4.639   3.365   2.156 -1.1493  0.9074 -3.5744
 1576SOL     OW 4757   2.318   1.824   1.496 -0.4173  0.2416  0.0120
 1576SOL    HW1 4758   2.267   1.805   1.417 -0.2985 -1.3148  0.2831
 1576SOL    HW2 4759   2.276   1.902   1.533 -1.3032  0.2094 -0.8842
 1577SOL     OW 4760   1.068   2.218   2.084  0.3297  0.6250 -0.5385
 1577SOL    HW1 4761   1.042   2.209   1.992  1.2108 -0.0050 -0.7306
 1577SOL    HW2 4762   1.015   2.153   2.130  0.6010  0.2604 -0.7393
 1578SOL     OW 4763   2.850   3.742   1.365 -0.2441 -0.4001  0.6924
 1578SOL    HW1 4764   2.858   3.715   1.273  1.1802 -1.2151  1.0209
 1578SOL    HW2 4765   2.830   3.835   1.360  0.2233 -0.3358 -0.4536
 1579SOL     OW 4766   0.582   1.948   0.629 -0.2937 -0.5786  0.2804
 1579SOL    HW1 4767   0.656   1.900   0.593  0.5338  1.0438 -0.3044
 1579SOL    HW2 4768   0.618   1.991   0.708 -0.6527  0.0383  0.1170
 1580SOL     OW 4769   1.814   1.816   2.795  0.2257 -0.1139  0.4248
 1580SOL    HW1 4770   1.859   1.884   2.845 -0.5222  0.5386  0.2355
 1580SOL    HW2 4771   1.727   1.853   2.777  0.6505 -0.0748 -1.8487
 1581SOL     OW 4772   2.300   2.064   1.259 -0.5666 -0.0961  0.3314
 1581SOL    HW1 4773   2.323   2.094   1.347 -2.1104  1.8972  0.1137
 1581SOL    HW2 4774   2.223   2.010   1.272  0.9086 -2.3122  0.4604
 1582SOL     OW 4775   3.184   0.133   0.576  0.0421  0.5618 -0.0247
 1582SOL    HW1 4776   3.180   0.167   0.486 -2.8300 -1.5531 -0.8380
 1582SOL    HW2 4777   3.154   0.205   0.630  0.9063  1.5730 -0.8523
 1583SOL     OW 4778   3.897   1.265   2.563  0.1567 -0.5210 -0.4869
 1583SOL    HW1 4779   3.883   1.251   2.656 -2.8476  1.1707 -0.5471
 1583SOL    HW2 4780   3.912   1.178   2.527  1.0407 -1.2392  1.4974
 1584SOL     OW 4781   1.653   1.593   1.539 -0.3671  0.3089 -0.1241
 1584SOL    HW1 4782   1.725   1.532   1.555  0.9398  1.9854  0.6129
 1584SOL    HW2 4783   1.603   1.552   1.468  0.2742 -1.7444  0.5252
 1585SOL     OW 4784   4.388   3.787   3.294  0.4493  0.7135 -0.4831
 1585SOL    HW1 4785   4.443   3.749   3.226 -0.4329  2.0097 -1.9758
 1585SOL    HW2 4786   4.334   3.852   3.249 -0.5877  1.2120  1.3509
 1586SOL     OW 4787   3.605   1.233   3.083 -0.1813  0.1670  0.3538
 1586SOL    HW1 4788   3.690   1.237   3.127  0.5352  0.2775 -0.9984
 1586SOL    HW2 4789   3.550   1.181   3.142  0.7697  0.2323  1.3246
 1587SOL     OW 4790   0.725   2.049   2.732 -0.4180  0.0962 -0.3741
 1587SOL    HW1 4791   0.812   2.017   2.756  0.6035  1.6267 -1.8211
 1587SOL    HW2 4792   0.670   1.970   2.728  1.0452 -0.9767 -0.0632
 1588SOL     OW 4793   3.516   1.875   1.072  0.7498 -0.2861 -0.8660
 1588SOL    HW1 4794   3.597   1.904   1.114  0.3744  1.1520 -1.0877
 1588SOL    HW2 4795   3.456   1.858   1.145  0.7061  0.3349 -0.7534
 1589SOL     OW 4796   3.484   0.807   1.364 -0.5710  0.3952 -0.4052
 1589SOL    HW1 4797   3.524   0.891   1.385 -0.0182 -0.1971  1.0756
 1589SOL    HW2 4798   3.502   0.794   1.271  0.7040  1.1865 -0.2949
 1590SOL     OW 4799   4.143   2.851   2.359  0.2886  0.4292  0.3592
 1590SOL    HW1 4800   4.226   2.861   2.404  0.1192 -0.4698  0.9028
 1590SOL    HW2 4801   4.089   2.799   2.419  0.1012 -0.9123 -0.8936
 1591SOL     OW 4802   0.984   1.104   3.319 -1.2816  0.4081 -0.1495
 1591SOL    HW1 4803   1.000   1.140   3.406 -0.0807 -0.9857  0.2479
 1591SOL    HW2 4804   1.003   1.010   3.328  1.4257  0.5890 -2.4842
 1592SOL     OW 4805   1.843   4.335   3.252 -0.4937  0.4864  0.0266
 1592SOL    HW1 4806   1.840   4.281   3.172 -0.7385 -0.1019  0.4282
 1592SOL    HW2 4807   1.935   4.361   3.259 -0.0005 -1.2792  0.7306
 1593SOL     OW 4808   4.073   0.280   3.362 -0.2466  0.6113 -0.5209
 1593SOL    HW1 4809   4.030   0.276   3.448  2.0736  1.1391  0.7447
 1593SOL    HW2 4810   4.068   0.372   3.337 -0.3078  0.5809 -0.6202
 1594SOL     OW 4811   0.521   2.963   2.380  0.4776  0.5117  0.2808
 1594SOL    HW1 4812   0.575   2.885   2.368 -2.5267 -1.7564  0.3759
 1594SOL    HW2 4813   0.532   2.987   2.472  1.0523 -0.1478  0.3895
 1595SOL     OW 4814   0.055   4.185   1.345 -0.5755 -0.6592 -0.6040
 1595SOL    HW1 4815   0.108   4.190   1.424 -1.2615 -3.0273  0.1200
 1595SOL    HW2 4816  -0.018   4.244   1.361 -0.7308 -1.1395  0.6056
 1596SOL     OW 4817   1.459   0.060   2.101  0.1496  0.0287  0.2519
 1596SOL    HW1 4818   1.425   0.149   2.088  0.9082  0.4167  0.8806
 1596SOL    HW2 4819   1.427   0.012   2.025 -0.0242  0.9079 -0.2488
 1597SOL     OW 4820   2.004   1.314   0.001 -0.1965  0.1860  0.0251
 1597SOL    HW1 4821   2.010   1.350   0.089  1.8382  1.0454 -0.4142
 1597SOL    HW2 4822   2.062   1.238   0.002  0.4094  0.6154 -0.7361
 1598SOL     OW 4823   1.277   0.473   1.779  0.3670 -0.0952 -0.4894
 1598SOL    HW1 4824   1.248   0.522   1.702  1.6224  0.1261 -0.8457
 1598SOL    HW2 4825   1.321   0.395   1.743  0.6346 -0.1787  0.0036
 1599SOL     OW 4826   0.857   3.191   2.236 -0.0937  0.2690 -0.1176
 1599SOL    HW1 4827   0.858   3.209   2.142 -0.0068  0.8393 -0.0075
 1599SOL    HW2 4828   0.836   3.097   2.242  0.1234  0.1814 -0.7076
 1600SOL     OW 4829   0.769   1.835   1.346 -0.0794 -0.1494  0.0669
 1600SOL    HW1 4830   0.860   1.806   1.359  1.1889  2.3803 -2.1372
 1600SOL    HW2 4831   0.730   1.766   1.292  1.2590 -0.2270 -0.8641
 1601SOL     OW 4832   0.689   0.856   2.281  0.3670 -0.3808 -0.2612
 1601SOL    HW1 4833   0.606   0.865   2.328  1.6809 -0.4570  2.1959
 1601SOL    HW2 4834   0.680   0.774   2.232 -0.8068 -0.6857  0.4215
 1602SOL     OW 4835   4.296   0.641   1.919 -0.2789 -0.2320  0.7500
 1602SOL    HW1 4836   4.269   0.549   1.917  0.6627 -0.4966 -0.7784
 1602SOL    HW2 4837   4.337   0.656   1.835  2.2637  0.7915  2.0811
 1603SOL     OW 4838   1.031   1.527   1.707 -0.8266 -0.7595  0.1150
 1603SOL    HW1 4839   1.101   1.502   1.768  0.3089 -1.1994 -1.3099
 1603SOL    HW2 4840   1.006   1.445   1.665 -0.3676 -0.2338 -1.2278
 1604SOL     OW 4841   3.457   4.271   1.157  0.1253 -0.4918  0.4475
 1604SOL    HW1 4842   3.499   4.329   1.094 -0.4705  0.3541  0.8042
 1604SOL    HW2 4843   3.363   4.288   1.147 -0.3812 -3.7334 -1.6994
 1605SOL     OW 4844   0.965   0.692   0.162  0.1588  0.2923  0.2352
 1605SOL    HW1 4845   0.893   0.644   0.202  0.4941 -0.0086  0.4778
 1605SOL    HW2 4846   1.042   0.668   0.214  1.2988 -2.7639 -2.5489
 1606SOL     OW 4847   1.604   3.884   1.120 -0.5808 -0.8702  0.0538
 1606SOL    HW1 4848   1.633   3.975   1.121 -0.9845 -0.6384 -2.5729
 1606SOL    HW2 4849   1.543   3.877   1.193 -0.5951  0.9736  0.2587
 1607SOL     OW 4850   1.204   4.315   1.850  1.0457 -0.2328  0.5312
 1607SOL    HW1 4851   1.138   4.252   1.820  1.9780 -0.7984 -0.3915
 1607SOL    HW2 4852   1.286   4.266   1.850  1.7701  0.9388 -0.0512
 1608SOL     OW 4853   3.164   3.744   2.017 -0.0999 -0.2022  0.2397
 1608SOL    HW1 4854   3.180   3.672   1.956 -0.8132 -0.6752  0.5952
 1608SOL    HW2 4855   3.185   3.823   1.968 -0.2563 -0.6026 -0.4780
 1609SOL     OW 4856   3.066   0.939   0.768 -0.6834 -1.0249  0.3380
 1609SOL    HW1 4857   3.162   0.940   0.761 -0.7608  1.4282 -1.8259
 1609SOL    HW2 4858   3.048   0.964   0.858  0.7353 -0.8660  0.5986
 1610SOL     OW 4859   1.448   3.247   0.514  0.7085 -0.3299 -0.2482
 1610SOL    HW1 4860   1.468   3.340   0.520 -1.4247  0.3108 -1.9346
 1610SOL    HW2 4861   1.521   3.204   0.558  2.5910  2.0459 -0.8557
 1611SOL     OW 4862   2.195   0.585   2.137  0.4177 -0.3277  0.5822
 1611SOL    HW1 4863   2.230   0.563   2.223  2.0271 -1.3636 -0.2820
 1611SOL    HW2 4864   2.268   0.628   2.092  0.5628 -2.2812 -1.1837
 1612SOL     OW 4865   3.815   1.538   0.852 -0.4598 -0.2214 -0.2542
 1612SOL    HW1 4866   3.722   1.515   0.858 -1.3489  3.0140  0.2075
 1612SOL    HW2 4867   3.816   1.633   0.853  2.9810 -0.1267  1.1500
 1613SOL     OW 4868   4.602   2.412   1.059  0.5706 -0.3044 -0.2652
 1613SOL    HW1 4869   4.642   2.355   1.125 -1.8782 -0.3063  1.3588
 1613SOL    HW2 4870   4.657   2.490   1.058  2.7764 -1.7515 -1.0066
 1614SOL     OW 4871   4.127   3.582   3.285  0.1340  0.2269  0.2754
 1614SOL    HW1 4872   4.061   3.651   3.290  0.5058  0.7126 -0.9050
 1614SOL    HW2 4873   4.110   3.538   3.202  2.2660  1.4582 -0.9208
 1615SOL     OW 4874   2.278   2.729   1.057 -0.7037 -0.6592 -0.0160
 1615SOL    HW1 4875   2.184   2.742   1.044 -0.1859  0.7086 -3.0432
 1615SOL    HW2 4876   2.315   2.817   1.059  0.6216 -1.1956  0.4225
 1616SOL     OW 4877   0.049   3.459   0.074 -0.0027 -0.4494 -0.6613
 1616SOL    HW1 4878  -0.027   3.476   0.129  1.1354 -1.7182  1.4186
 1616SOL    HW2 4879   0.049   3.364   0.061 -0.1091 -0.2214 -2.7542
 1617SOL     OW 4880   2.446   2.442   2.197  1.2495  0.0270 -0.5415
 1617SOL    HW1 4881   2.394   2.520   2.176  1.3890  0.0148 -0.9435
 1617SOL    HW2 4882   2.417   2.377   2.133  1.1815 -0.2290 -0.2489
 1618SOL     OW 4883   3.715   1.558   2.382 -0.2410 -0.2130 -0.4566
 1618SOL    HW1 4884   3.716   1.537   2.476 -1.4738  0.3970 -0.2888
 1618SOL    HW2 4885   3.778   1.497   2.344 -0.2139 -0.9342  0.6758
 1619SOL     OW 4886   4.078   2.490   0.736  0.4772  0.0128  0.2405
 1619SOL    HW1 4887   4.135   2.550   0.784 -1.2791  0.0326  2.4759
 1619SOL    HW2 4888   4.137   2.422   0.704  1.9471  0.6936  1.3496
 1620SOL     OW 4889   3.163   2.483   1.534 -0.3289  0.1574 -0.0933
 1620SOL    HW1 4890   3.189   2.450   1.620 -2.5385  0.0030  0.5912
 1620SOL    HW2 4891   3.219   2.559   1.520  0.3615 -0.0576  1.2905
 1621SOL     OW 4892   1.503   1.220   0.374  0.1138  0.3044  0.7939
 1621SOL    HW1 4893   1.597   1.209   0.364  0.1760  0.0926  1.5406
 1621SOL    HW2 4894   1.492   1.252   0.464 -0.3219  3.0387 -0.1341
 1622SOL     OW 4895   2.009   3.456   3.273 -0.1924 -0.7060  0.4705
 1622SOL    HW1 4896   2.038   3.545   3.293  0.3248 -1.1707  1.8720
 1622SOL    HW2 4897   1.921   3.449   3.309  0.0338 -0.9736  0.9788
 1623SOL     OW 4898   1.762   1.723   0.926  0.6531 -0.7783  0.5464
 1623SOL    HW1 4899   1.794   1.779   0.997 -1.3409 -0.1396  0.9847
 1623SOL    HW2 4900   1.810   1.753   0.849  0.0609  1.1881  0.8788
 1624SOL     OW 4901   1.925   0.157   2.970  0.3019  0.0858  0.0834
 1624SOL    HW1 4902   2.003   0.105   2.952 -0.9076 -1.5555 -0.6371
 1624SOL    HW2 4903   1.872   0.102   3.027 -1.0622  0.4473 -0.7816
 1625SOL     OW 4904   0.552   4.395   2.737  0.0756  0.1652 -0.8528
 1625SOL    HW1 4905   0.641   4.375   2.766 -0.7854 -2.1435  0.3873
 1625SOL    HW2 4906   0.519   4.457   2.803 -0.4011 -1.7718  0.8417
 1626SOL     OW 4907   1.910   2.817   1.910  0.1596  0.2586 -0.3691
 1626SOL    HW1 4908   1.936   2.873   1.837  0.3940  0.8149  0.1349
 1626SOL    HW2 4909   1.857   2.748   1.869 -0.7706  1.2625 -0.9162
 1627SOL     OW 4910   2.790   4.256   2.441  0.4361  0.4567  0.3239
 1627SOL    HW1 4911   2.699   4.250   2.411  0.7891  0.2651 -0.7165
 1627SOL    HW2 4912   2.816   4.165   2.456  1.8177  0.0486 -3.5728
 1628SOL     OW 4913   0.161   2.861   1.740 -0.4582 -0.1204  0.7093
 1628SOL    HW1 4914   0.114   2.789   1.783 -0.6236 -0.1601  0.4611
 1628SOL    HW2 4915   0.144   2.937   1.796 -0.2456 -0.2835  0.9973
 1629SOL     OW 4916   1.589   3.309   3.114  0.1923  0.0269 -0.4116
 1629SOL    HW1 4917   1.577   3.404   3.108  0.5919  0.3170  2.3043
 1629SOL    HW2 4918   1.655   3.289   3.048  1.1861  1.8741 -0.0379
 1630SOL     OW 4919   1.978   1.068   2.442 -0.7658  0.5869 -0.4252
 1630SOL    HW1 4920   1.906   1.077   2.379 -0.4332  0.0721 -0.8920
 1630SOL    HW2 4921   1.963   0.983   2.482 -1.1850  1.0733  0.4696
 1631SOL     OW 4922   2.475   1.006   0.836  0.1772 -0.1244 -0.4555
 1631SOL    HW1 4923   2.556   0.976   0.795  0.5118 -0.6922  0.5567
 1631SOL    HW2 4924   2.493   1.096   0.863 -0.6552  0.9213 -3.0571
 1632SOL     OW 4925   2.654   1.773   0.964  0.4374 -0.7129 -0.3782
 1632SOL    HW1 4926   2.592   1.821   1.020  1.3351 -0.9963  0.9112
 1632SOL    HW2 4927   2.665   1.689   1.008  1.7225 -0.6657 -0.5897
 1633SOL     OW 4928   0.560   3.415   0.471 -0.0400  0.3042  0.8431
 1633SOL    HW1 4929   0.588   3.327   0.446  0.1131  0.2410  1.2220
 1633SOL    HW2 4930   0.489   3.401   0.533 -0.1815  0.4511  0.7136
 1634SOL     OW 4931   0.876   1.551   0.488 -0.7759  0.2133  0.0323
 1634SOL    HW1 4932   0.839   1.488   0.551  2.1394 -1.2050  0.5220
 1634SOL    HW2 4933   0.903   1.496   0.414  1.8282  0.7854  0.4618
 1635SOL     OW 4934   1.923   3.617   3.010  0.5367 -0.4793  0.2794
 1635SOL    HW1 4935   1.896   3.622   3.102  0.5575 -1.8259  0.3832
 1635SOL    HW2 4936   1.982   3.541   3.006  0.6356 -0.3677 -0.8235
 1636SOL     OW 4937   0.866   4.286   0.391  0.7244 -0.0326 -0.5470
 1636SOL    HW1 4938   0.954   4.250   0.387  0.4626 -0.7603  0.0657
 1636SOL    HW2 4939   0.829   4.252   0.472 -0.9722 -1.6953 -1.9337
 1637SOL     OW 4940   4.041   3.860   1.745 -0.1554  0.1463  0.3304
 1637SOL    HW1 4941   4.051   3.955   1.740 -0.5926  0.1694 -0.1519
 1637SOL    HW2 4942   3.996   3.835   1.664  2.0335 -0.7710 -0.6934
 1638SOL     OW 4943   0.882   3.604   2.419  0.0151  0.0351  0.2922
 1638SOL    HW1 4944   0.896   3.666   2.348 -1.2974  0.3079  0.2495
 1638SOL    HW2 4945   0.962   3.609   2.471  1.6613 -1.2200 -1.9028
 1639SOL     OW 4946   2.479   0.055   2.202  0.2712  0.8984  0.4757
 1639SOL    HW1 4947   2.557   0.003   2.222  0.5334  1.7905  1.8982
 1639SOL    HW2 4948   2.406   0.001   2.233  0.3839  0.4230 -0.0867
 1640SOL     OW 4949   4.042   0.458   2.052 -0.4106  0.1392 -0.4684
 1640SOL    HW1 4950   4.106   0.408   2.103  0.0588 -0.4952 -1.6443
 1640SOL    HW2 4951   4.029   0.406   1.972 -3.4217 -0.4780  0.2719
 1641SOL     OW 4952   1.370   1.239   1.450  0.8385  0.3865 -0.4097
 1641SOL    HW1 4953   1.345   1.205   1.536 -0.3979 -1.1609 -1.3008
 1641SOL    HW2 4954   1.311   1.313   1.435 -0.4621 -0.6712 -0.7643
 1642SOL     OW 4955   1.473   0.080   3.281  0.3618  0.3366 -0.1258
 1642SOL    HW1 4956   1.478   0.175   3.294  1.2422  0.3172 -0.2601
 1642SOL    HW2 4957   1.403   0.069   3.217 -0.1296  0.8503  0.3110
 1643SOL     OW 4958   0.347   0.063   0.811 -0.3779 -0.0724  0.2021
 1643SOL    HW1 4959   0.302   0.147   0.798  0.9357  0.9405  1.8437
 1643SOL    HW2 4960   0.412   0.060   0.741  0.4122  0.8984  0.8761
 1644SOL     OW 4961   1.432   2.701   0.421 -0.1649  0.0389  0.1718
 1644SOL    HW1 4962   1.405   2.647   0.347 -2.1162  0.2500  0.6942
 1644SOL    HW2 4963   1.426   2.791   0.388  1.4551  0.0671 -0.1642
 1645SOL     OW 4964   0.720   2.224   1.129 -0.6406 -0.4959  0.7145
 1645SOL    HW1 4965   0.659   2.294   1.104  0.6944  1.0619  1.6381
 1645SOL    HW2 4966   0.705   2.155   1.064 -3.2094 -0.1006  0.7868
 1646SOL     OW 4967   4.254   1.465   2.908 -0.0263 -0.3480  0.1352
 1646SOL    HW1 4968   4.161   1.483   2.919  0.2702  1.4239 -0.0049
 1646SOL    HW2 4969   4.265   1.376   2.943 -1.4248  0.1244  1.9418
 1647SOL     OW 4970   0.088   1.324   0.523 -0.1640 -0.3415  0.7101
 1647SOL    HW1 4971   0.131   1.353   0.604 -0.4139  1.4170  0.2554
 1647SOL    HW2 4972   0.003   1.290   0.553 -1.8726  3.6294  1.0356
 1648SOL     OW 4973   3.408   0.434   1.461 -0.0673  0.1297  0.0800
 1648SOL    HW1 4974   3.434   0.356   1.412  0.3067  0.3503 -0.0772
 1648SOL    HW2 4975   3.483   0.452   1.518  1.7714  2.8857 -2.9017
 1649SOL     OW 4976   4.420   2.929   2.764  0.1586 -0.4334  0.7866
 1649SOL    HW1 4977   4.408   2.967   2.851 -0.3871 -0.0622  0.5596
 1649SOL    HW2 4978   4.494   2.869   2.773  0.7189  0.3190  1.2739
 1650SOL     OW 4979   4.393   0.491   3.000  0.5354  0.2720  0.0566
 1650SOL    HW1 4980   4.367   0.497   2.908  1.7230  0.6153 -0.2789
 1650SOL    HW2 4981   4.448   0.413   3.004 -0.6765 -0.5686  0.7940
 1651SOL     OW 4982   2.201   0.306   0.203 -0.3596  0.3160  0.9488
 1651SOL    HW1 4983   2.188   0.258   0.284 -3.1956  1.9568  1.6377
 1651SOL    HW2 4984   2.114   0.307   0.161  0.4348  1.6293 -0.8320
 1652SOL     OW 4985   1.265   0.310   3.313  0.3364 -0.4127  0.0732
 1652SOL    HW1 4986   1.242   0.219   3.293  0.1394 -0.1972 -0.7291
 1652SOL    HW2 4987   1.200   0.337   3.378 -1.2919 -0.0508 -1.6001
 1653SOL     OW 4988   3.517   3.567   2.226  0.1854 -0.3463 -0.1692
 1653SOL    HW1 4989   3.468   3.515   2.162 -3.5776  1.5102  0.8829
 1653SOL    HW2 4990   3.556   3.638   2.174 -1.1619  0.0283 -0.7125
 1654SOL     OW 4991   0.332   2.415   1.358  0.3163 -0.5494 -0.1710
 1654SOL    HW1 4992   0.237   2.422   1.352  0.4128  0.7743 -0.4729
 1654SOL    HW2 4993   0.349   2.321   1.369 -1.0113 -0.8031 -0.1595
 1655SOL     OW 4994   2.607   1.067   0.395  0.2550  0.8848  0.4308
 1655SOL    HW1 4995   2.618   0.974   0.416 -1.7632  0.1801 -1.2783
 1655SOL    HW2 4996   2.696   1.101   0.390  1.2072 -1.5577 -1.2500
 1656SOL     OW 4997   1.016   1.726   1.480 -0.3767 -0.8677 -0.6579
 1656SOL    HW1 4998   1.007   1.652   1.421  0.6728 -1.6121  0.1034
 1656SOL    HW2 4999   1.026   1.688   1.567 -1.3639  0.2002 -0.0315
 1657SOL     OW 5000   1.215   1.103   2.195 -0.2948 -0.4865 -0.0579
 1657SOL    HW1 5001   1.248   1.079   2.282  1.6809 -1.3883 -0.9933
 1657SOL    HW2 5002   1.155   1.033   2.172 -0.8007 -0.2628  0.5577
 1658SOL     OW 5003   3.468   0.205   1.336  0.0355 -0.5016  0.0999
 1658SOL    HW1 5004   3.516   0.162   1.265  0.4845  1.2048 -0.6642
 1658SOL    HW2 5005   3.447   0.133   1.396  2.9605 -1.4713  0.1530
 1659SOL     OW 5006   3.837   3.917   2.076  0.4070  0.3992 -0.1140
 1659SOL    HW1 5007   3.760   3.911   2.133  0.6066  0.9975  0.2334
 1659SOL    HW2 5008   3.817   3.990   2.017  0.2697 -0.1125 -0.7158
 1660SOL     OW 5009   1.432   1.217   2.669  0.4431  0.1978 -0.2782
 1660SOL    HW1 5010   1.358   1.269   2.640  0.5802 -0.1665 -1.3259
 1660SOL    HW2 5011   1.398   1.164   2.741 -0.6619 -0.8879 -1.5613
 1661SOL     OW 5012   2.681   4.568   0.279 -0.1724  0.1477  0.5743
 1661SOL    HW1 5013   2.641   4.638   0.330 -1.8525 -0.0444 -0.4216
 1661SOL    HW2 5014   2.748   4.612   0.226  0.0929  0.6770  1.3386
 1662SOL     OW 5015   3.050   3.591   1.785  0.0993  0.0663  0.0463
 1662SOL    HW1 5016   3.125   3.573   1.728 -0.2261  1.4230 -0.8523
 1662SOL    HW2 5017   2.975   3.553   1.739 -0.1361  0.9979 -0.3601
 1663SOL     OW 5018   0.952   3.515   0.611 -0.1188  0.4720  0.0134
 1663SOL    HW1 5019   0.937   3.507   0.517  1.4322 -0.0929 -0.2135
 1663SOL    HW2 5020   1.038   3.556   0.618  1.3767 -2.5644  1.0985
 1664SOL     OW 5021   0.687   1.552   2.350  0.1634  0.0092  0.3725
 1664SOL    HW1 5022   0.777   1.567   2.320 -0.8857 -0.5276 -3.6874
 1664SOL    HW2 5023   0.637   1.624   2.312 -1.5014 -1.3212 -0.0791
 1665SOL     OW 5024   0.214   0.644   3.231  0.5429  0.0031  0.1176
 1665SOL    HW1 5025   0.121   0.621   3.225  0.4156  0.5086  0.0626
 1665SOL    HW2 5026   0.237   0.630   3.322  0.6846 -1.1229 -0.0841
 1666SOL     OW 5027   0.471   3.759   1.103  0.0756 -0.2958 -0.6246
 1666SOL    HW1 5028   0.565   3.765   1.122  0.3946 -2.5267 -1.2287
 1666SOL    HW2 5029   0.434   3.717   1.180 -0.6685  1.4909  0.0637
 1667SOL     OW 5030   2.387   2.145   0.481  0.3326  0.2340 -0.1578
 1667SOL    HW1 5031   2.415   2.074   0.540 -1.3362 -1.7647 -1.6145
 1667SOL    HW2 5032   2.303   2.173   0.516 -0.2362 -0.3385 -1.0299
 1668SOL     OW 5033   3.998   3.253   2.027 -0.3173  0.3532  0.1130
 1668SOL    HW1 5034   4.093   3.253   2.032 -0.3702  0.5182  1.3505
 1668SOL    HW2 5035   3.975   3.165   1.998  0.1890  0.1407  0.3503
 1669SOL     OW 5036   4.102   4.111   1.806  0.1632  0.4549  0.2799
 1669SOL    HW1 5037   4.185   4.102   1.853 -0.2721  0.8973  1.1549
 1669SOL    HW2 5038   4.056   4.182   1.851 -1.2196 -0.5941  0.6009
 1670SOL     OW 5039   4.506   0.851   0.068 -0.0938 -0.3742  0.0524
 1670SOL    HW1 5040   4.419   0.876   0.037 -0.0395 -1.0723 -0.6931
 1670SOL    HW2 5041   4.564   0.867  -0.007  0.4832  0.3352  0.6210
 1671SOL     OW 5042   2.887   2.961   2.900  0.1029 -0.0344  0.2987
 1671SOL    HW1 5043   2.889   2.874   2.860  0.7783 -0.6990  1.6965
 1671SOL    HW2 5044   2.884   3.022   2.826 -1.7162 -1.2434 -0.6990
 1672SOL     OW 5045   4.410   2.102   0.513 -0.1133  0.2930  0.5474
 1672SOL    HW1 5046   4.407   2.042   0.587  1.3973 -2.6051 -1.5116
 1672SOL    HW2 5047   4.492   2.150   0.524  0.2202 -0.2947  0.7031
 1673SOL     OW 5048   1.972   2.457   1.136  0.4635  0.2084 -0.1879
 1673SOL    HW1 5049   1.982   2.543   1.096 -1.1637 -0.1103 -1.4258
 1673SOL    HW2 5050   1.882   2.432   1.116 -1.0158  0.4960  4.7888
 1674SOL     OW 5051   1.607   3.198   1.961 -0.3353  0.4638 -0.4234
 1674SOL    HW1 5052   1.697   3.223   1.982 -0.2715 -0.0400 -0.0703
 1674SOL    HW2 5053   1.552   3.255   2.015 -0.1664 -1.2441  1.6765
 1675SOL     OW 5054   4.463   3.041   1.816  0.4975 -0.6332 -0.2787
 1675SOL    HW1 5055   4.471   2.971   1.752  0.9969  0.2930 -1.2514
 1675SOL    HW2 5056   4.405   3.005   1.884 -0.1871 -1.5635 -1.3283
 1676SOL     OW 5057   4.137   3.259   1.109 -0.3486 -0.2851  0.0452
 1676SOL    HW1 5058   4.090   3.176   1.120  0.9044 -0.9656  0.5386
 1676SOL    HW2 5059   4.183   3.271   1.192  0.7334  0.0968 -0.5979
 1677SOL     OW 5060   4.385   3.864   2.713  0.4007  0.2371 -0.0279
 1677SOL    HW1 5061   4.409   3.955   2.728  0.6948  0.2793 -0.7248
 1677SOL    HW2 5062   4.345   3.864   2.626 -1.0833 -0.0265  0.6097
 1678SOL     OW 5063   4.462   0.093   0.795  0.7622  0.0807  0.3481
 1678SOL    HW1 5064   4.491   0.118   0.707 -1.7662  2.0621 -0.0387
 1678SOL    HW2 5065   4.396   0.025   0.780  0.8996 -0.1573  0.7950
 1679SOL     OW 5066   0.822   0.631   1.706 -0.0847 -0.4298  0.4981
 1679SOL    HW1 5067   0.726   0.630   1.699 -0.2355  2.0450  1.0398
 1679SOL    HW2 5068   0.848   0.709   1.657  1.6971 -1.1604  0.2185
 1680SOL     OW 5069   0.718   0.782   1.025  0.1761  0.3217  0.1998
 1680SOL    HW1 5070   0.717   0.713   1.092 -0.2675  0.9803  0.8736
 1680SOL    HW2 5071   0.729   0.734   0.943 -1.2508 -0.6501  0.5490
 1681SOL     OW 5072   2.198   3.076   1.798 -0.1278 -0.2098  0.5716
 1681SOL    HW1 5073   2.207   3.065   1.892  0.5254  1.4450  0.7244
 1681SOL    HW2 5074   2.164   3.164   1.786  0.7534 -0.0179 -0.7721
 1682SOL     OW 5075   0.246   2.377   3.210  0.1400 -0.0959  0.5233
 1682SOL    HW1 5076   0.241   2.324   3.289  3.1315 -1.4350 -0.0597
 1682SOL    HW2 5077   0.272   2.315   3.141  0.9307  1.6163 -0.7943
 1683SOL     OW 5078   1.487   2.869   0.112  0.1590  0.6225  0.0814
 1683SOL    HW1 5079   1.461   2.943   0.167 -0.0160  1.0070 -0.5133
 1683SOL    HW2 5080   1.579   2.886   0.091 -0.0781  1.0490 -0.6419
 1684SOL     OW 5081   3.040   0.660   3.176  0.3900 -0.1001  0.0557
 1684SOL    HW1 5082   2.981   0.706   3.117  1.1762  1.3823  0.3826
 1684SOL    HW2 5083   3.092   0.603   3.118 -0.2252 -0.1789 -0.4227
 1685SOL     OW 5084   2.761   4.381   1.451 -0.3808 -0.0047 -0.2841
 1685SOL    HW1 5085   2.682   4.331   1.469 -0.3048  0.3067  0.9985
 1685SOL    HW2 5086   2.832   4.317   1.456 -0.3666  0.0619  0.5414
 1686SOL     OW 5087   2.878   3.770   2.425 -0.4711  0.2880 -0.0207
 1686SOL    HW1 5088   2.865   3.676   2.433 -1.5581  0.2401 -1.8691
 1686SOL    HW2 5089   2.807   3.800   2.368 -1.7483  2.6792  2.6017
 1687SOL     OW 5090   3.668   2.925   1.053 -0.1007  0.4503 -0.1517
 1687SOL    HW1 5091   3.758   2.915   1.022  0.6615 -0.9876  2.2314
 1687SOL    HW2 5092   3.622   2.848   1.020  0.6863 -1.0327  1.9705
 1688SOL     OW 5093   0.705   2.964   0.734 -0.0074  0.0024  0.7916
 1688SOL    HW1 5094   0.788   3.013   0.741 -0.4005  0.6889  0.7764
 1688SOL    HW2 5095   0.639   3.032   0.717 -0.2357 -0.7656 -1.7448
 1689SOL     OW 5096   4.246   1.902   3.252  0.0333  0.4815  0.1557
 1689SOL    HW1 5097   4.317   1.852   3.212  0.0898  1.8269 -1.5204
 1689SOL    HW2 5098   4.171   1.889   3.194 -0.8575 -0.1501  1.3920
 1690SOL     OW 5099   4.345   0.367   1.396  0.5333  0.3943  0.0745
 1690SOL    HW1 5100   4.359   0.292   1.453 -1.4703 -0.8065 -0.9303
 1690SOL    HW2 5101   4.284   0.336   1.329  1.3261  2.2933 -1.6479
 1691SOL     OW 5102   3.353   2.382   0.066 -0.0494 -0.2554  0.3373
 1691SOL    HW1 5103   3.286   2.317   0.048 -1.3489  0.7145  1.4005
 1691SOL    HW2 5104   3.385   2.408  -0.020 -1.2962 -0.4972 -0.2257
 1692SOL     OW 5105   2.991   1.420   0.566  0.4311  0.0508 -0.4351
 1692SOL    HW1 5106   3.035   1.501   0.593  0.0116  0.2237 -0.2675
 1692SOL    HW2 5107   2.953   1.385   0.646  0.1792 -0.0455 -0.5932
 1693SOL     OW 5108   1.762   3.211   2.438  0.7142 -0.2122  0.8859
 1693SOL    HW1 5109   1.787   3.219   2.346  0.2654  5.4064  0.9470
 1693SOL    HW2 5110   1.669   3.185   2.435  0.3809  1.0115 -0.3539
 1694SOL     OW 5111   4.611   3.634   1.510 -0.3392  0.2341 -0.6323
 1694SOL    HW1 5112   4.568   3.655   1.428 -0.2464  0.0072 -0.7377
 1694SOL    HW2 5113   4.540   3.611   1.570 -0.5351  1.6523 -0.2609
 1695SOL     OW 5114   2.942   0.303   3.302  0.0808  0.2423 -0.3895
 1695SOL    HW1 5115   2.956   0.397   3.311  0.4038  0.1289  0.4543
 1695SOL    HW2 5116   3.007   0.275   3.239  0.6008  0.4488  0.0457
 1696SOL     OW 5117   3.052   4.333   1.263 -0.1003  0.2325  0.1525
 1696SOL    HW1 5118   3.124   4.339   1.201  0.8229 -0.5332  1.1087
 1696SOL    HW2 5119   3.005   4.253   1.236  0.7637 -0.5482  0.8748
 1697SOL     OW 5120   1.015   3.158   1.209  0.4890  0.0337  0.1186
 1697SOL    HW1 5121   1.107   3.160   1.180  1.0659  1.1576  1.8666
 1697SOL    HW2 5122   0.992   3.250   1.222 -0.3892 -0.3116  1.1501
 1698SOL     OW 5123   4.344   0.491   2.732  0.2957  0.1182  0.4751
 1698SOL    HW1 5124   4.310   0.577   2.704 -0.7932  0.2516  2.0613
 1698SOL    HW2 5125   4.335   0.436   2.654  0.5381  1.3041 -0.4346
 1699SOL     OW 5126   3.430   2.989   0.079 -0.4865 -0.3101  0.0348
 1699SOL    HW1 5127   3.444   3.059   0.142  1.3796  0.3986 -1.0771
 1699SOL    HW2 5128   3.411   3.034  -0.003  5.2116 -0.5769 -1.8974
 1700SOL     OW 5129   2.913   4.011   0.338 -0.1100  0.1514 -0.0849
 1700SOL    HW1 5130   2.839   3.961   0.374  1.1983 -1.1848  0.8753
 1700SOL    HW2 5131   2.960   3.948   0.284  0.5365  0.8832 -0.3893
 1701SOL     OW 5132   3.898   2.738   0.017 -0.1412 -0.0056  0.2632
 1701SOL    HW1 5133   3.829   2.803   0.008 -0.3285 -0.0134  1.4234
 1701SOL    HW2 5134   3.967   2.783   0.066  1.2564  0.4024 -1.9177
 1702SOL     OW 5135   4.149   0.650   2.319  0.4598  0.6060  0.1304
 1702SOL    HW1 5136   4.054   0.647   2.316  0.4901 -1.3772 -0.6755
 1702SOL    HW2 5137   4.177   0.605   2.239  2.0204 -1.2995  1.6195
 1703SOL     OW 5138   2.461   2.395   1.658 -0.0729 -0.4502  0.1924
 1703SOL    HW1 5139   2.379   2.346   1.671 -0.4656  0.5573  1.7832
 1703SOL    HW2 5140   2.523   2.354   1.718 -0.3891  0.9031  1.4936
 1704SOL     OW 5141   2.554   1.987   2.306  0.5797  0.1560  0.3895
 1704SOL    HW1 5142   2.469   2.009   2.269  1.5448  1.2643 -1.2721
 1704SOL    HW2 5143   2.592   1.925   2.244  1.9943  1.6070 -0.2605
 1705SOL     OW 5144   2.387   2.487   2.918  0.4955 -0.0422 -0.2185
 1705SOL    HW1 5145   2.456   2.421   2.911 -1.3167 -2.0148 -0.6828
 1705SOL    HW2 5146   2.350   2.473   3.005  1.0113  1.3704  0.2432
 1706SOL     OW 5147   2.472   1.308   3.040 -0.5079 -0.1995 -0.2118
 1706SOL    HW1 5148   2.508   1.280   3.124 -0.0884  1.3999  0.1633
 1706SOL    HW2 5149   2.436   1.395   3.057 -0.0667  0.3158 -1.7780
 1707SOL     OW 5150   0.266   3.639   0.124  0.2067  0.0457 -0.3411
 1707SOL    HW1 5151   0.213   3.717   0.138 -1.0041 -0.9611  1.0397
 1707SOL    HW2 5152   0.203   3.567   0.124  1.5533 -1.2837  2.1411
 1708SOL     OW 5153   4.424   3.869   0.251 -0.4310  1.0712  0.0157
 1708SOL    HW1 5154   4.514   3.836   0.248 -0.4156  1.1735 -0.9134
 1708SOL    HW2 5155   4.402   3.887   0.160 -1.6564  0.3271  0.1420
 1709SOL     OW 5156   4.297   0.363   1.787  0.4175 -0.1725 -0.1124
 1709SOL    HW1 5157   4.355   0.363   1.863 -0.7974  1.2046  0.8693
 1709SOL    HW2 5158   4.340   0.422   1.725  0.6535 -0.0757  0.1353
 1710SOL     OW 5159   3.706   4.194   0.248 -0.1705 -0.0705  0.5688
 1710SOL    HW1 5160   3.772   4.254   0.213 -0.4097  0.4264  0.9548
 1710SOL    HW2 5161   3.659   4.246   0.313 -0.4009 -0.6738  0.8888
 1711SOL     OW 5162   0.940   3.361   1.882  0.5530 -0.6511  0.0762
 1711SOL    HW1 5163   0.854   3.350   1.922  0.0630  0.2441 -0.6939
 1711SOL    HW2 5164   0.958   3.276   1.841  0.2978 -1.0206  0.7059
 1712SOL     OW 5165   2.853   0.995   2.670 -0.1682 -0.0773 -0.2311
 1712SOL    HW1 5166   2.925   0.956   2.718 -0.0826  0.3652  0.0091
 1712SOL    HW2 5167   2.799   0.921   2.642  0.5199 -0.4317 -0.6512
 1713SOL     OW 5168   4.366   2.335   0.316  0.2861  0.5185  0.7113
 1713SOL    HW1 5169   4.394   2.248   0.343  1.4511  0.4494 -0.6110
 1713SOL    HW2 5170   4.403   2.346   0.228 -0.5630  2.0086  0.5068
 1714SOL     OW 5171   3.306   1.755   2.789  0.3905  0.1477 -0.0191
 1714SOL    HW1 5172   3.381   1.722   2.740 -0.4106  0.8458 -1.7863
 1714SOL    HW2 5173   3.277   1.680   2.842  0.5528 -1.0103 -1.5178
 1715SOL     OW 5174   0.923   4.453   1.809  0.1362 -0.3593 -0.0927
 1715SOL    HW1 5175   0.944   4.401   1.886  2.4518 -0.4003 -0.6725
 1715SOL    HW2 5176   0.862   4.399   1.759  0.3105 -1.2795  0.6617
 1716SOL     OW 5177   3.410   3.193   1.602  0.0485  0.0245 -0.4738
 1716SOL    HW1 5178   3.415   3.289   1.597 -1.6649  0.1899  0.0826
 1716SOL    HW2 5179   3.486   3.162   1.552 -0.1108  1.6590 -1.8424
 1717SOL     OW 5180   3.570   4.008   1.946  0.5030 -0.1777  0.3726
 1717SOL    HW1 5181   3.510   3.958   2.002 -0.3382 -0.4557 -0.7432
 1717SOL    HW2 5182   3.513   4.066   1.896  1.2012 -0.1995 -0.4673
 1718SOL     OW 5183   2.628   4.421   2.981 -0.0879 -0.1153 -0.2349
 1718SOL    HW1 5184   2.552   4.394   3.033 -0.5297  2.6026  0.6713
 1718SOL    HW2 5185   2.700   4.425   3.044  1.1169 -3.3364 -1.2084
 1719SOL     OW 5186   1.206   2.244   2.619 -0.3241  0.6327  0.2879
 1719SOL    HW1 5187   1.159   2.189   2.556  0.1938 -1.4320  1.5707
 1719SOL    HW2 5188   1.141   2.263   2.687  0.1043 -0.4998  1.0472
 1720SOL     OW 5189   4.166   2.796   3.268 -0.0511  0.4001 -0.1188
 1720SOL    HW1 5190   4.121   2.714   3.290  0.5040  0.5055  1.6116
 1720SOL    HW2 5191   4.163   2.847   3.350  2.2806  0.8391 -0.2332
 1721SOL     OW 5192   1.821   0.957   2.798 -0.3570 -0.1055  0.1571
 1721SOL    HW1 5193   1.731   0.962   2.765 -0.5005 -0.3865  0.5019
 1721SOL    HW2 5194   1.874   0.944   2.719 -0.8420 -2.3007  0.1228
 1722SOL     OW 5195   3.126   3.148   2.390 -0.1450  0.1339  0.2842
 1722SOL    HW1 5196   3.036   3.118   2.376  0.2617 -1.9636  1.6233
 1722SOL    HW2 5197   3.126   3.239   2.361 -1.9098 -0.6465 -2.6846
 1723SOL     OW 5198   3.351   1.349   0.690 -0.3774  0.0325 -0.3702
 1723SOL    HW1 5199   3.331   1.257   0.672  1.1739 -0.5877  0.7984
 1723SOL    HW2 5200   3.285   1.376   0.753  1.7675 -1.7644  2.9365
 1724SOL     OW 5201   2.416   1.900   0.642  0.3473  0.3048 -0.0143
 1724SOL    HW1 5202   2.356   1.826   0.634  1.4973 -0.7878  1.0171
 1724SOL    HW2 5203   2.503   1.861   0.636  0.9774  1.8104 -1.1568
 1725SOL     OW 5204   0.036   3.331   2.792 -0.0792 -0.1808 -0.2090
 1725SOL    HW1 5205  -0.025   3.263   2.765  0.4542 -1.1199  0.8335
 1725SOL    HW2 5206  -0.002   3.368   2.871  0.6810 -0.8029  0.4732
 1726SOL     OW 5207   3.148   0.837   2.301  0.3505  0.0249  0.3178
 1726SOL    HW1 5208   3.138   0.898   2.374 -0.4941 -0.7982  0.9278
 1726SOL    HW2 5209   3.062   0.795   2.294  0.6759 -0.5172 -0.6060
 1727SOL     OW 5210   2.653   3.911   0.027 -0.0632  0.0401 -0.2373
 1727SOL    HW1 5211   2.746   3.898   0.049 -0.1002  0.0455 -0.0807
 1727SOL    HW2 5212   2.624   3.825  -0.002 -0.3194 -0.2488  0.8461
 1728SOL     OW 5213   3.469   4.452   1.449 -0.0889 -0.8278 -0.1778
 1728SOL    HW1 5214   3.408   4.383   1.475 -1.7563 -0.0746 -1.8514
 1728SOL    HW2 5215   3.429   4.491   1.371  1.7152  0.8339 -0.3431
 1729SOL     OW 5216   1.509   3.664   0.066  0.2780 -0.0783  0.0789
 1729SOL    HW1 5217   1.553   3.652   0.150  0.5078  1.5058  0.2172
 1729SOL    HW2 5218   1.492   3.575   0.034  1.7434 -0.7099  0.9775
 1730SOL     OW 5219   3.979   1.908   3.142  0.2044  0.2423 -0.7495
 1730SOL    HW1 5220   3.911   1.936   3.203  1.6293  1.5645  0.3162
 1730SOL    HW2 5221   3.945   1.933   3.056 -0.9226  0.2883 -0.3153
 1731SOL     OW 5222   1.073   1.364   0.707  0.0914  0.0443 -0.2035
 1731SOL    HW1 5223   1.005   1.332   0.648 -1.3259  0.5457  1.1122
 1731SOL    HW2 5224   1.133   1.290   0.717 -0.6352 -0.6442 -0.8342
 1732SOL     OW 5225   4.122   3.375   2.661 -0.5322 -0.0611  0.5754
 1732SOL    HW1 5226   4.064   3.446   2.687 -1.4688 -0.3515 -0.6492
 1732SOL    HW2 5227   4.064   3.300   2.646  0.1495 -0.3894 -0.5495
 1733SOL     OW 5228   0.470   0.236   1.802  0.7652  0.0241 -0.4593
 1733SOL    HW1 5229   0.438   0.327   1.804  0.5464 -0.0481 -0.5927
 1733SOL    HW2 5230   0.565   0.244   1.793  0.6604  0.2463 -1.6313
 1734SOL     OW 5231   2.985   0.960   3.098  0.6048  0.3994 -0.4374
 1734SOL    HW1 5232   2.892   0.958   3.120  1.1045  0.9156  1.9764
 1734SOL    HW2 5233   3.030   0.974   3.182  2.9597 -1.2813 -1.3031
 1735SOL     OW 5234   1.899   0.099   3.302  0.2192  0.1226 -0.5501
 1735SOL    HW1 5235   1.843   0.113   3.378  0.3418  1.9400 -0.7586
 1735SOL    HW2 5236   1.979   0.061   3.338 -0.1699 -0.1260  0.0683
 1736SOL     OW 5237   4.578   1.515   1.225  0.5616 -0.4499  0.4041
 1736SOL    HW1 5238   4.491   1.554   1.223  0.1261 -1.3902  0.6241
 1736SOL    HW2 5239   4.594   1.486   1.135  1.6808  1.8642 -0.2366
 1737SOL     OW 5240   0.600   1.279   1.979  0.1248  0.2554 -0.6917
 1737SOL    HW1 5241   0.684   1.324   1.965  2.1451 -2.7818  0.7120
 1737SOL    HW2 5242   0.534   1.348   1.967  2.8508  3.1397 -0.4761
 1738SOL     OW 5243   4.598   0.563   3.231  0.3306 -0.3625  0.2709
 1738SOL    HW1 5244   4.541   0.629   3.190  0.0600 -0.9874 -0.3949
 1738SOL    HW2 5245   4.562   0.480   3.200  0.7417 -0.8163  1.0050
 1739SOL     OW 5246   2.020   1.284   1.576 -0.2665 -0.0197  0.1239
 1739SOL    HW1 5247   2.102   1.289   1.625  0.7125  0.1332 -1.4409
 1739SOL    HW2 5248   1.991   1.194   1.587  1.1842 -0.6496 -0.8934
 1740SOL     OW 5249   3.538   2.580   2.598 -0.1589  0.0616  0.3238
 1740SOL    HW1 5250   3.456   2.616   2.632 -0.6919 -0.4716 -0.3812
 1740SOL    HW2 5251   3.549   2.497   2.644 -0.5175 -0.3227 -0.2673
 1741SOL     OW 5252   1.497   3.149   2.437  0.2841  0.0489 -0.3635
 1741SOL    HW1 5253   1.433   3.089   2.399 -1.4371  1.0270  0.8822
 1741SOL    HW2 5254   1.448   3.229   2.454  1.9510  0.9796  0.2836
 1742SOL     OW 5255   1.669   2.482   3.036 -0.2931 -0.0141  0.1230
 1742SOL    HW1 5256   1.613   2.434   3.096 -0.8921 -0.5181 -0.8099
 1742SOL    HW2 5257   1.622   2.565   3.021  0.3195  0.5138  1.0690
 1743SOL     OW 5258   4.600   0.201   2.642 -0.1938  0.2124 -0.1544
 1743SOL    HW1 5259   4.581   0.108   2.653 -1.3223  0.3233 -0.8927
 1743SOL    HW2 5260   4.694   0.209   2.656 -0.3678 -0.7247  1.8337
 1744SOL     OW 5261   1.863   0.054   0.317  0.9856 -0.0968  0.1643
 1744SOL    HW1 5262   1.812   0.034   0.396 -0.3890  2.2601 -0.0251
 1744SOL    HW2 5263   1.833  -0.010   0.252  1.0339 -1.0972  1.0977
 1745SOL     OW 5264   2.763   4.067   0.751 -0.3633  0.3876 -0.0343
 1745SOL    HW1 5265   2.815   4.000   0.795 -0.6340 -0.0953 -0.4379
 1745SOL    HW2 5266   2.757   4.036   0.660  0.1693  1.3510 -0.4115
 1746SOL     OW 5267   1.052   3.630   3.091  0.1670 -0.1671 -0.0852
 1746SOL    HW1 5268   1.088   3.701   3.144  0.3734  1.2051 -1.9833
 1746SOL    HW2 5269   1.123   3.606   3.032 -0.7128 -0.2158 -1.1479
 1747SOL     OW 5270   3.912   4.185   1.223  0.2163 -0.4861 -0.2430
 1747SOL    HW1 5271   3.982   4.199   1.158 -0.7909 -1.2954 -1.5511
 1747SOL    HW2 5272   3.885   4.094   1.209 -1.6053  0.0392 -0.2818
 1748SOL     OW 5273   3.945   3.390   0.785  0.6119 -0.2206  0.4755
 1748SOL    HW1 5274   3.905   3.348   0.709  0.4769  0.5461  0.1141
 1748SOL    HW2 5275   4.038   3.395   0.763  0.5910 -0.1117  0.4093
 1749SOL     OW 5276   1.962   2.714   0.640  0.4711  0.7207  0.0914
 1749SOL    HW1 5277   2.039   2.688   0.588  0.3442  1.3843 -0.4481
 1749SOL    HW2 5278   1.889   2.709   0.578  0.1847  0.7499  0.4240
 1750SOL     OW 5279   4.325   1.314   1.345 -0.2463 -0.0950  0.2298
 1750SOL    HW1 5280   4.333   1.272   1.259 -0.4491  0.6920 -0.1825
 1750SOL    HW2 5281   4.416   1.324   1.375 -0.2242 -2.5789  1.2356
 1751SOL     OW 5282   2.772   0.806   0.102 -0.0641  0.2400 -0.1126
 1751SOL    HW1 5283   2.703   0.837   0.043 -1.6360 -0.2108  1.3962
 1751SOL    HW2 5284   2.819   0.740   0.052 -1.9350 -0.7755 -0.5983
 1752SOL     OW 5285   4.410   4.208   1.399 -0.3191 -0.1838 -0.3371
 1752SOL    HW1 5286   4.424   4.140   1.465  2.2546  0.2348 -0.3395
 1752SOL    HW2 5287   4.394   4.159   1.318  0.9636 -0.8119 -0.2349
 1753SOL     OW 5288   0.113   1.848   3.271  0.3686 -0.1738 -0.3436
 1753SOL    HW1 5289   0.207   1.849   3.257  0.6023 -0.6291  1.0527
 1753SOL    HW2 5290   0.084   1.765   3.233  0.6323 -0.3378 -0.1889
 1754SOL     OW 5291   3.711   0.093   1.478  0.0696 -0.1139 -0.1013
 1754SOL    HW1 5292   3.734   0.000   1.477  0.4720 -0.0267 -1.2963
 1754SOL    HW2 5293   3.616   0.095   1.488  0.2557 -0.5633  2.3493
 1755SOL     OW 5294   0.629   3.811   0.609  0.1849 -0.5052  0.1651
 1755SOL    HW1 5295   0.537   3.798   0.629 -0.6739  3.3684 -0.3806
 1755SOL    HW2 5296   0.676   3.767   0.679 -2.2125  0.1968  2.3441
 1756SOL     OW 5297   2.664   0.486   0.479 -0.3627 -0.1396 -0.5007
 1756SOL    HW1 5298   2.749   0.457   0.447 -1.7236 -1.4394 -3.3022
 1756SOL    HW2 5299   2.625   0.407   0.518 -0.0531  0.6317  1.4733
 1757SOL     OW 5300   4.121   0.195   0.406  0.0078  0.4544 -0.5790
 1757SOL    HW1 5301   4.179   0.120   0.396  2.0918  1.8185  0.6034
 1757SOL    HW2 5302   4.146   0.254   0.335 -0.4254  0.7680 -0.4745
 1758SOL     OW 5303   1.201   0.594   2.157  0.2882  0.1472 -0.3365
 1758SOL    HW1 5304   1.247   0.511   2.168  0.1274  0.2951  2.3298
 1758SOL    HW2 5305   1.110   0.575   2.181  0.2968  1.0975  0.5565
 1759SOL     OW 5306   1.172   0.632   0.329 -0.4563 -0.4931  0.0706
 1759SOL    HW1 5307   1.191   0.673   0.414  1.5194 -0.7629 -0.1789
 1759SOL    HW2 5308   1.254   0.641   0.280 -1.0790 -1.6907 -1.2489
 1760SOL     OW 5309   2.130   0.674   1.305 -0.4719 -0.5737  0.6320
 1760SOL    HW1 5310   2.063   0.736   1.279 -0.4894 -1.5552 -1.9211
 1760SOL    HW2 5311   2.083   0.592   1.320 -0.0360 -0.8623  0.4420
 1761SOL     OW 5312   1.261   1.902   0.272 -0.7619 -0.2367  0.6355
 1761SOL    HW1 5313   1.269   1.903   0.367  1.1683 -0.7152  0.5190
 1761SOL    HW2 5314   1.318   1.974   0.242 -1.5932  0.1149 -0.1555
 1762SOL     OW 5315   1.013   2.744   2.392 -0.4751 -0.4296  0.3949
 1762SOL    HW1 5316   1.056   2.790   2.320  0.3739 -1.6548  0.0880
 1762SOL    HW2 5317   0.947   2.805   2.424 -0.4935  0.3497 -1.0648
 1763SOL     OW 5318   4.106   3.941   2.102  0.1126 -0.4859 -0.4938
 1763SOL    HW1 5319   4.160   3.996   2.044  1.1368 -1.5345 -0.5633
 1763SOL    HW2 5320   4.018   3.979   2.095  0.2950 -0.3108 -2.4036
 1764SOL     OW 5321   1.158   0.515   0.757 -0.5556  0.2371 -0.0522
 1764SOL    HW1 5322   1.191   0.456   0.688 -2.0970  1.2518 -1.7490
 1764SOL    HW2 5323   1.169   0.603   0.719 -1.1462  0.8425  1.1488
 1765SOL     OW 5324   0.286   2.395   0.416 -0.5839  0.8080  0.1357
 1765SOL    HW1 5325   0.259   2.448   0.341 -0.3891  0.4455 -0.1901
 1765SOL    HW2 5326   0.325   2.458   0.477 -0.1173  1.0008 -0.3625
 1766SOL     OW 5327   3.034   3.339   2.159 -0.2879 -0.2394 -0.5625
 1766SOL    HW1 5328   3.079   3.340   2.075 -1.0433  0.3182 -0.9641
 1766SOL    HW2 5329   3.033   3.430   2.187  0.6144 -0.5088  0.4198
 1767SOL     OW 5330   0.827   0.440   2.507  0.1337  0.0407 -0.0437
 1767SOL    HW1 5331   0.746   0.391   2.494  0.6452 -0.5290 -1.3478
 1767SOL    HW2 5332   0.825   0.468   2.599 -0.0537 -2.7269  0.8901
 1768SOL     OW 5333   2.876   2.493   1.994 -0.2144 -0.2606 -0.4813
 1768SOL    HW1 5334   2.826   2.489   2.075 -0.6194 -0.0622 -0.7172
 1768SOL    HW2 5335   2.910   2.583   1.991 -1.5774  0.2592 -1.3308
 1769SOL     OW 5336   0.966   0.497   1.881  0.0107 -0.0933 -0.2573
 1769SOL    HW1 5337   0.917   0.541   1.811 -1.1924 -1.4221 -0.2867
 1769SOL    HW2 5338   1.055   0.491   1.847 -0.6138 -0.9762 -1.8308
 1770SOL     OW 5339   1.251   1.974   2.840  0.0091  0.4845 -0.0827
 1770SOL    HW1 5340   1.268   1.958   2.747 -2.5447 -0.9283 -0.4032
 1770SOL    HW2 5341   1.302   1.908   2.886  0.5033  0.5551 -0.5149
 1771SOL     OW 5342   3.278   4.139   1.511 -0.5581 -0.0520  0.2919
 1771SOL    HW1 5343   3.226   4.104   1.582 -0.3305  0.0374  0.5037
 1771SOL    HW2 5344   3.244   4.228   1.498 -0.1439  0.1764  0.7481
 1772SOL     OW 5345   0.281   4.408   0.347 -0.4528 -0.4055 -0.2472
 1772SOL    HW1 5346   0.266   4.444   0.260  0.4106 -0.7878 -0.5754
 1772SOL    HW2 5347   0.325   4.324   0.330 -0.4276 -0.5588  0.5489
 1773SOL     OW 5348   1.829   0.540   2.117  0.3463  0.1827 -0.1673
 1773SOL    HW1 5349   1.852   0.458   2.073 -2.0764 -0.2242 -0.8731
 1773SOL    HW2 5350   1.733   0.538   2.119  0.1965  3.2235 -0.6426
 1774SOL     OW 5351   2.212   1.205   3.007 -0.0239  0.2262 -0.3081
 1774SOL    HW1 5352   2.226   1.110   3.007  1.5214  0.3699 -2.8629
 1774SOL    HW2 5353   2.300   1.241   3.013 -0.6126  1.5491  0.8224
 1775SOL     OW 5354   4.502   0.859   2.464 -0.3030  0.2723  0.0297
 1775SOL    HW1 5355   4.469   0.789   2.521  1.2510 -0.8409 -0.3404
 1775SOL    HW2 5356   4.583   0.889   2.507 -0.4342  1.1605 -0.3257
 1776SOL     OW 5357   0.288   1.304   1.347  1.0510  0.3598  0.0110
 1776SOL    HW1 5358   0.366   1.274   1.392  1.0742  1.0273  0.4196
 1776SOL    HW2 5359   0.220   1.306   1.414  1.1477  1.6065  0.0916
 1777SOL     OW 5360   2.379   0.866   1.476 -0.2377  0.5120  0.2417
 1777SOL    HW1 5361   2.414   0.777   1.486 -2.6877 -0.7608 -1.4185
 1777SOL    HW2 5362   2.324   0.879   1.553 -0.1683  0.4165  0.3077
 1778SOL     OW 5363   0.048   4.556   1.438 -0.1528 -0.4020  0.2230
 1778SOL    HW1 5364  -0.001   4.595   1.366  0.7979  3.0598  1.2518
 1778SOL    HW2 5365  -0.018   4.517   1.495 -1.1596 -0.5989 -1.0424
 1779SOL     OW 5366   4.402   3.272   0.921 -0.2276 -0.3567  0.3847
 1779SOL    HW1 5367   4.337   3.222   0.971 -1.4856  0.0206 -0.8250
 1779SOL    HW2 5368   4.388   3.363   0.948  0.2477 -0.3443  0.5994
 1780SOL     OW 5369   4.013   2.894   1.966 -0.4770  0.1752 -0.5192
 1780SOL    HW1 5370   4.066   2.821   2.001  0.5678  1.4158  0.6180
 1780SOL    HW2 5371   3.932   2.890   2.017 -0.1344  0.2171  0.0503
 1781SOL     OW 5372   2.047   2.908   1.661  0.4716  0.2544 -0.3153
 1781SOL    HW1 5373   2.116   2.856   1.620  1.2050  2.2863 -1.8901
 1781SOL    HW2 5374   2.092   2.962   1.725 -0.0507 -0.0334  0.3069
 1782SOL     OW 5375   2.476   0.186   0.354  0.0618 -0.0868 -0.1217
 1782SOL    HW1 5376   2.459   0.222   0.441 -0.2922 -0.4648 -0.0298
 1782SOL    HW2 5377   2.516   0.258   0.305  1.6752 -0.3011  0.8004
 1783SOL     OW 5378   0.445   0.795   0.558  0.1142 -0.0780 -0.3363
 1783SOL    HW1 5379   0.426   0.880   0.518  2.7574  1.2038  0.8557
 1783SOL    HW2 5380   0.459   0.814   0.650 -0.2919 -2.0228  0.1700
 1784SOL     OW 5381   0.401   3.902   1.439 -0.3150  0.1315 -0.3691
 1784SOL    HW1 5382   0.313   3.906   1.477 -0.7461 -0.0244 -1.3146
 1784SOL    HW2 5383   0.403   3.818   1.393  1.0016 -0.7429  1.1924
 1785SOL     OW 5384   2.883   1.823   0.225  0.0499 -0.4727 -0.3831
 1785SOL    HW1 5385   2.887   1.828   0.129 -3.1826 -0.4776 -0.6474
 1785SOL    HW2 5386   2.866   1.730   0.243  0.6538 -0.4740  0.2071
 1786SOL     OW 5387   3.049   0.583   0.046 -0.6509 -0.2348  0.0529
 1786SOL    HW1 5388   3.031   0.641  -0.028 -1.0198  0.5197  0.7178
 1786SOL    HW2 5389   3.138   0.550   0.030 -0.3470  0.6917 -0.2308
 1787SOL     OW 5390   0.384   1.781   1.653 -0.4330  0.1374 -0.5494
 1787SOL    HW1 5391   0.478   1.794   1.648 -0.0881 -1.9741 -0.1686
 1787SOL    HW2 5392   0.359   1.813   1.740 -0.1767  1.1368 -0.8286
 1788SOL     OW 5393   4.406   4.301   3.189  0.1377  0.3905  0.1650
 1788SOL    HW1 5394   4.447   4.386   3.203  1.8587 -0.3670 -0.0187
 1788SOL    HW2 5395   4.360   4.310   3.106 -0.0319  1.2545  0.3446
 1789SOL     OW 5396   2.252   1.735   2.429  0.1585 -0.2557  0.4903
 1789SOL    HW1 5397   2.333   1.765   2.471 -0.1251  2.0214 -0.4311
 1789SOL    HW2 5398   2.183   1.761   2.489 -0.0287 -0.0075  0.1723
 1790SOL     OW 5399   2.323   1.329   1.381 -0.3932 -0.2626 -0.2426
 1790SOL    HW1 5400   2.295   1.237   1.378  1.9878 -1.0281 -1.1299
 1790SOL    HW2 5401   2.365   1.338   1.467  2.3054 -1.0289 -1.3770
 1791SOL     OW 5402   2.479   3.018   0.046 -0.2698 -0.6433 -0.2898
 1791SOL    HW1 5403   2.513   3.041   0.133 -0.7253  0.3052 -0.3527
 1791SOL    HW2 5404   2.556   2.985  -0.001 -0.2248 -2.2565  0.8113
 1792SOL     OW 5405   2.385   1.660   2.825 -0.3610 -0.5891  0.5040
 1792SOL    HW1 5406   2.471   1.626   2.800 -1.1366 -2.9726  0.8607
 1792SOL    HW2 5407   2.324   1.619   2.764 -1.3077  0.8919  0.3940
 1793SOL     OW 5408   3.584   3.863   2.609  0.0234 -0.2678 -0.1944
 1793SOL    HW1 5409   3.584   3.810   2.529  0.6993  2.0889 -1.8539
 1793SOL    HW2 5410   3.492   3.863   2.638 -0.2901 -0.8886 -1.1647
 1794SOL     OW 5411   0.783   4.318   2.495 -0.3243 -0.0923  0.0659
 1794SOL    HW1 5412   0.793   4.358   2.581 -0.5113 -0.1022  0.0929
 1794SOL    HW2 5413   0.858   4.351   2.444  0.8695 -1.5843  0.7899
 1795SOL     OW 5414   1.750   1.201   0.228 -0.0499  0.2946  0.4491
 1795SOL    HW1 5415   1.769   1.285   0.269  1.4755  0.9788 -1.5169
 1795SOL    HW2 5416   1.832   1.153   0.233  0.7185  0.9891 -2.9832
 1796SOL     OW 5417   0.508   2.587   2.603 -0.3798 -0.1247  0.7049
 1796SOL    HW1 5418   0.534   2.550   2.687  3.3387 -2.1581 -1.1105
 1796SOL    HW2 5419   0.582   2.640   2.574 -0.2946 -1.6536 -2.3852
 1797SOL     OW 5420   4.131   1.396   1.013  0.0535 -0.1567  0.6856
 1797SOL    HW1 5421   4.145   1.441   0.930  0.4553 -1.5651 -0.0379
 1797SOL    HW2 5422   4.036   1.384   1.018 -0.0313  0.5384  0.7618
 1798SOL     OW 5423   0.183   4.204   1.589 -0.7944 -0.3308  0.4795
 1798SOL    HW1 5424   0.125   4.199   1.665 -0.0692  0.6672  1.1143
 1798SOL    HW2 5425   0.270   4.190   1.625 -0.5197 -0.7024 -0.3104
 1799SOL     OW 5426   1.164   4.005   2.198 -0.5591  0.4168  0.2439
 1799SOL    HW1 5427   1.181   3.952   2.120 -1.4930  0.7621 -0.2122
 1799SOL    HW2 5428   1.162   4.095   2.165  1.1490  0.7908  1.0325
 1800SOL     OW 5429   2.400   1.400   0.256 -0.1731  0.0493  0.1426
 1800SOL    HW1 5430   2.421   1.442   0.173  1.5509 -1.7682 -0.4046
 1800SOL    HW2 5431   2.399   1.472   0.320 -1.3195  1.4504 -1.3556
 1801SOL     OW 5432   0.767   2.382   1.497  0.0008 -0.5099 -0.2565
 1801SOL    HW1 5433   0.802   2.298   1.466 -1.5406 -1.8260  1.3958
 1801SOL    HW2 5434   0.684   2.392   1.450  1.0023  1.0981 -1.8519
 1802SOL     OW 5435   1.711   1.626   3.116 -0.1647 -0.2300  0.1813
 1802SOL    HW1 5436   1.660   1.547   3.098 -0.1465  0.4200 -3.3350
 1802SOL    HW2 5437   1.673   1.693   3.060  1.3310  1.6564  1.2915
 1803SOL     OW 5438   0.229   3.858   1.900 -0.4329 -0.3303  0.5975
 1803SOL    HW1 5439   0.325   3.855   1.896 -0.4326 -0.4215  0.6718
 1803SOL    HW2 5440   0.200   3.841   1.811 -0.3815 -0.3548  0.5857
 1804SOL     OW 5441   3.889   0.355   0.814  0.1429  0.5804  0.4313
 1804SOL    HW1 5442   3.871   0.446   0.837  0.9488  1.2557 -1.4290
 1804SOL    HW2 5443   3.984   0.347   0.820 -0.0269 -0.6371  2.1703
 1805SOL     OW 5444   2.349   1.308   0.734 -0.1250 -0.1307 -0.7833
 1805SOL    HW1 5445   2.401   1.280   0.809 -1.2398 -1.2174 -0.3862
 1805SOL    HW2 5446   2.393   1.387   0.703  0.6039  0.1041  0.7453
 1806SOL     OW 5447   4.455   4.463   1.528  0.3305  0.3592 -0.2593
 1806SOL    HW1 5448   4.462   4.437   1.620  1.5325 -1.5736 -0.8434
 1806SOL    HW2 5449   4.420   4.385   1.484  0.8999  0.8425 -1.6185
 1807SOL     OW 5450   3.827   4.444   1.190 -0.0223 -0.3591  0.0387
 1807SOL    HW1 5451   3.864   4.453   1.102  0.6529 -1.0541  0.2396
 1807SOL    HW2 5452   3.849   4.355   1.216 -2.3394 -1.0147 -0.0329
 1808SOL     OW 5453   3.114   3.896   2.780 -0.3435  0.4761 -0.8316
 1808SOL    HW1 5454   3.041   3.836   2.770 -0.7197  1.1050 -2.0296
 1808SOL    HW2 5455   3.125   3.905   2.875 -0.9034 -0.7041 -0.6436
 1809SOL     OW 5456   1.059   0.628   2.873 -0.5989  0.4294 -0.6154
 1809SOL    HW1 5457   1.039   0.536   2.856  1.5095  0.0063 -1.0476
 1809SOL    HW2 5458   1.000   0.652   2.945 -1.2638 -1.2203 -0.5580
 1810SOL     OW 5459   0.891   2.686   3.121  0.0902  0.2678  0.6264
 1810SOL    HW1 5460   0.814   2.728   3.159 -0.7932  0.7801 -1.5363
 1810SOL    HW2 5461   0.942   2.758   3.085 -0.7717 -0.2984 -1.9568
 1811SOL     OW 5462   3.045   1.729   3.141 -0.5223  0.9153 -0.3861
 1811SOL    HW1 5463   3.139   1.746   3.130 -0.6294  0.1788 -2.9476
 1811SOL    HW2 5464   3.037   1.634   3.132 -1.6091  1.0668 -1.1348
 1812SOL     OW 5465   0.230   3.326   3.160 -0.3359 -0.5322  0.8132
 1812SOL    HW1 5466   0.305   3.308   3.216  0.7954  1.1785 -0.0792
 1812SOL    HW2 5467   0.257   3.298   3.073 -0.1341  1.3574  0.2148
 1813SOL     OW 5468   4.214   1.481   0.779 -0.3093 -0.2893  0.6720
 1813SOL    HW1 5469   4.298   1.439   0.759 -1.2759 -2.2846  0.5724
 1813SOL    HW2 5470   4.165   1.477   0.697  0.0003  2.3254  0.2596
 1814SOL     OW 5471   4.246   2.599   0.908 -0.9013  0.5769 -0.3475
 1814SOL    HW1 5472   4.249   2.583   1.002  1.0194  0.7859 -0.3327
 1814SOL    HW2 5473   4.233   2.694   0.899 -0.7541  0.6023 -0.2874
 1815SOL     OW 5474   4.576   1.512   2.188 -0.1301 -0.0576  0.7653
 1815SOL    HW1 5475   4.541   1.460   2.116 -0.5651  1.3269 -0.0465
 1815SOL    HW2 5476   4.498   1.549   2.230  0.1804  0.0525  1.2497
 1816SOL     OW 5477   1.388   1.762   2.075 -0.2122  0.0612  0.0721
 1816SOL    HW1 5478   1.378   1.729   1.986  0.7050 -1.2640  0.4298
 1816SOL    HW2 5479   1.431   1.847   2.064  1.1274 -0.6807 -0.7265
 1817SOL     OW 5480   4.172   0.442   0.873  0.1338  0.1597  0.2038
 1817SOL    HW1 5481   4.188   0.506   0.942  1.6715  0.1280 -0.0743
 1817SOL    HW2 5482   4.207   0.360   0.907  0.3551  0.0128 -0.3522
 1818SOL     OW 5483   0.947   2.225   0.195 -0.4490  0.4865  0.0901
 1818SOL    HW1 5484   1.005   2.240   0.121 -1.5138 -0.0369 -0.8674
 1818SOL    HW2 5485   0.952   2.306   0.246 -0.2436  1.1191 -0.9075
 1819SOL     OW 5486   1.283   1.765   3.151 -0.0099 -0.0218  0.1715
 1819SOL    HW1 5487   1.255   1.703   3.219 -1.0702 -0.3572 -0.5460
 1819SOL    HW2 5488   1.345   1.716   3.097 -1.8560 -0.9702 -1.2054
 1820SOL     OW 5489   3.918   1.939   0.634 -0.3155 -0.3110  0.4489
 1820SOL    HW1 5490   3.875   1.885   0.568  2.2590 -1.0685 -0.7359
 1820SOL    HW2 5491   4.012   1.929   0.617  0.3911  3.9466  0.6097
 1821SOL     OW 5492   2.601   2.282   0.789  0.5272 -0.1615 -0.2374
 1821SOL    HW1 5493   2.666   2.333   0.837 -1.0689  0.8533  0.9745
 1821SOL    HW2 5494   2.580   2.336   0.713  0.8662 -0.3448 -0.4633
 1822SOL     OW 5495   1.312   0.573   1.345  0.4223 -0.0871  0.1947
 1822SOL    HW1 5496   1.227   0.581   1.387  0.3589  2.9225 -0.3122
 1822SOL    HW2 5497   1.375   0.576   1.417  0.2142  2.4475  0.3553
 1823SOL     OW 5498   1.877   4.328   1.556  0.3859  0.5248  0.0357
 1823SOL    HW1 5499   1.786   4.298   1.561  0.8170 -0.9318 -0.1925
 1823SOL    HW2 5500   1.905   4.300   1.468  0.2908  3.3439 -0.9799
 1824SOL     OW 5501   3.818   0.035   0.335 -0.1238 -0.2962  0.0335
 1824SOL    HW1 5502   3.723   0.048   0.334 -0.2812 -1.3221  0.1739
 1824SOL    HW2 5503   3.840   0.027   0.428 -0.2118 -2.0164 -0.0641
 1825SOL     OW 5504   2.637   1.586   2.739  0.1764 -0.0888 -0.4258
 1825SOL    HW1 5505   2.694   1.618   2.669  1.2226  0.9753  0.8638
 1825SOL    HW2 5506   2.697   1.552   2.805 -0.5187  2.3891  1.6225
 1826SOL     OW 5507   1.213   2.518   1.852  0.0108  0.3360  0.4545
 1826SOL    HW1 5508   1.245   2.516   1.762 -0.6532 -0.8648  0.2349
 1826SOL    HW2 5509   1.292   2.531   1.904  0.4686  0.5087 -0.2652
 1827SOL     OW 5510   2.461   2.744   2.970 -0.0340 -0.2345  0.1263
 1827SOL    HW1 5511   2.553   2.752   2.995  1.1120 -1.1646 -3.2766
 1827SOL    HW2 5512   2.456   2.662   2.921 -2.2518  0.6881 -1.3631
 1828SOL     OW 5513   1.673   3.644   2.457 -0.1976  0.1262 -0.4730
 1828SOL    HW1 5514   1.727   3.580   2.412 -1.2226  0.2725 -2.0003
 1828SOL    HW2 5515   1.620   3.684   2.387 -1.5092  0.7146  0.8006
 1829SOL     OW 5516   2.583   0.345   1.614  0.5281 -0.4546  0.2074
 1829SOL    HW1 5517   2.506   0.393   1.584  0.6833  0.1359  0.7473
 1829SOL    HW2 5518   2.599   0.280   1.545  0.9016  0.8999 -1.0265
 1830SOL     OW 5519   3.306   2.331   2.599  0.0681 -0.3727 -0.0877
 1830SOL    HW1 5520   3.221   2.323   2.555  1.0704  0.4866 -2.3408
 1830SOL    HW2 5521   3.286   2.376   2.681 -1.7437 -0.8830 -0.2078
 1831SOL     OW 5522   1.945   3.165   0.045  0.0431 -0.1016  0.5866
 1831SOL    HW1 5523   1.960   3.086  -0.007  0.4534 -0.0337  0.5944
 1831SOL    HW2 5524   2.033   3.196   0.067 -0.0593  1.2208 -0.7150
 1832SOL     OW 5525   1.979   2.844   1.280 -0.1678  0.0353 -0.0568
 1832SOL    HW1 5526   1.888   2.824   1.300 -0.5386  1.1642 -0.5452
 1832SOL    HW2 5527   1.976   2.889   1.195  0.8694 -0.1944 -0.2243
 1833SOL     OW 5528   3.878   4.078   0.732 -0.3805  0.4171 -0.5070
 1833SOL    HW1 5529   3.789   4.077   0.697 -0.9440  2.0938  0.7455
 1833SOL    HW2 5530   3.887   3.996   0.779 -1.4881  0.4957 -0.1476
 1834SOL     OW 5531   3.355   2.157   0.361  0.2551  0.4630 -0.0450
 1834SOL    HW1 5532   3.416   2.209   0.414  1.0790 -2.1368  1.7967
 1834SOL    HW2 5533   3.411   2.104   0.305 -0.4599  0.1539 -0.4845
 1835SOL     OW 5534   0.440   0.412   0.476 -0.5280  0.3433 -0.5431
 1835SOL    HW1 5535   0.534   0.430   0.476 -0.6287  0.9826  1.0280
 1835SOL    HW2 5536   0.398   0.497   0.492 -1.3517 -0.0067 -0.7689
 1836SOL     OW 5537   1.599   0.598   0.642 -0.1245  0.2055 -0.1638
 1836SOL    HW1 5538   1.640   0.676   0.678  1.1677 -0.1215 -0.8550
 1836SOL    HW2 5539   1.521   0.631   0.596 -1.0517  0.7645  1.7072
 1837SOL     OW 5540   0.973   0.859   1.097 -0.1073  0.0187 -0.2428
 1837SOL    HW1 5541   0.888   0.847   1.055  0.1162 -0.3267 -0.6025
 1837SOL    HW2 5542   0.974   0.951   1.123 -0.3717  0.1611 -0.7187
 1838SOL     OW 5543   2.163   3.343   1.418 -0.7959  0.8673 -0.5207
 1838SOL    HW1 5544   2.157   3.252   1.448 -3.1696  0.7707 -1.0315
 1838SOL    HW2 5545   2.198   3.391   1.493  0.4221 -0.4310 -0.2189
 1839SOL     OW 5546   0.819   0.007   2.973  0.6025 -0.9343 -0.2796
 1839SOL    HW1 5547   0.857  -0.073   3.010  2.5869 -0.6251 -1.5278
 1839SOL    HW2 5548   0.869   0.078   3.012 -1.4762 -0.1707  1.2148
 1840SOL     OW 5549   2.463   2.603   1.859 -0.4285  0.6164 -0.0875
 1840SOL    HW1 5550   2.403   2.592   1.785  0.2246  0.6793 -0.6327
 1840SOL    HW2 5551   2.544   2.562   1.831 -0.4685 -0.2540  0.9867
 1841SOL     OW 5552   2.389   2.486   0.859 -0.0995 -0.1078 -0.2742
 1841SOL    HW1 5553   2.389   2.408   0.914 -3.5438  0.9389  1.4903
 1841SOL    HW2 5554   2.404   2.453   0.770 -0.2328 -2.5945  0.5452
 1842SOL     OW 5555   2.416   4.245   2.113 -0.6789  0.4237 -0.1557
 1842SOL    HW1 5556   2.364   4.317   2.075 -1.1785 -1.2358 -2.8845
 1842SOL    HW2 5557   2.496   4.244   2.061 -0.3632 -0.5240  0.3362
 1843SOL     OW 5558   4.287   0.516   3.263 -0.0632  0.1829  0.0205
 1843SOL    HW1 5559   4.195   0.536   3.282 -0.0689  1.6783 -1.4008
 1843SOL    HW2 5560   4.290   0.504   3.168  0.7110 -2.8255  0.3266
 1844SOL     OW 5561   1.215   4.068   0.169  0.2208 -0.4103 -0.3273
 1844SOL    HW1 5562   1.137   4.106   0.129 -0.9322 -1.9441  0.3698
 1844SOL    HW2 5563   1.261   4.025   0.097  0.2825  0.2353 -0.6830
 1845SOL     OW 5564   1.975   2.938   0.296 -0.1409  0.8996  0.1595
 1845SOL    HW1 5565   2.052   2.908   0.248 -1.2389 -1.9755 -0.0303
 1845SOL    HW2 5566   2.010   2.991   0.367  2.0435 -0.4977  0.2111
 1846SOL     OW 5567   2.794   0.143   0.073 -0.4433  0.0619 -0.6336
 1846SOL    HW1 5568   2.869   0.190   0.038  0.8767  0.6228  2.5766
 1846SOL    HW2 5569   2.721   0.206   0.066 -0.5824 -0.2639 -3.1850
 1847SOL     OW 5570   4.650   2.765   1.460 -0.5125  0.4179  0.2169
 1847SOL    HW1 5571   4.630   2.792   1.370  0.0634  0.5804  0.1312
 1847SOL    HW2 5572   4.706   2.835   1.494 -1.1945  0.6379  0.9012
 1848SOL     OW 5573   0.885   1.163   1.878  0.4353  0.5841 -0.6352
 1848SOL    HW1 5574   0.964   1.119   1.847  1.9297  1.3510  1.7725
 1848SOL    HW2 5575   0.825   1.092   1.901  0.9729 -0.0514 -1.1680
 1849SOL     OW 5576   3.004   2.031   1.489  0.5799 -0.6323 -0.3243
 1849SOL    HW1 5577   2.926   2.028   1.543  2.2615 -3.3918  2.2717
 1849SOL    HW2 5578   3.007   1.947   1.444  2.8961 -1.4262  1.1180
 1850SOL     OW 5579   3.107   1.383   1.472  0.0236 -0.1165  0.4886
 1850SOL    HW1 5580   3.146   1.304   1.434 -1.8720 -0.4039 -1.0246
 1850SOL    HW2 5581   3.025   1.395   1.424 -0.6717  1.7056  1.9941
 1851SOL     OW 5582   4.345   1.766   1.463 -0.1407  0.2041 -0.1587
 1851SOL    HW1 5583   4.365   1.774   1.370 -1.3252 -0.1523 -0.4567
 1851SOL    HW2 5584   4.252   1.786   1.470 -0.3028 -0.7807  0.7934
 1852SOL     OW 5585   0.729   0.524   2.877  0.8448 -0.6527  0.1543
 1852SOL    HW1 5586   0.797   0.477   2.828  0.6908  0.3883 -1.1072
 1852SOL    HW2 5587   0.688   0.581   2.812 -2.1160 -2.1570  0.5544
 1853SOL     OW 5588   2.431   2.097   0.871  0.3238 -0.3219  0.5796
 1853SOL    HW1 5589   2.498   2.160   0.846  0.4903 -0.1030  1.5426
 1853SOL    HW2 5590   2.410   2.051   0.790 -0.1106  1.2593 -0.2392
 1854SOL     OW 5591   2.849   2.845   1.277  0.0895  0.1853  0.2031
 1854SOL    HW1 5592   2.901   2.887   1.345  0.6841  0.2558 -0.2848
 1854SOL    HW2 5593   2.912   2.822   1.209 -0.2751 -1.1504  0.2831
 1855SOL     OW 5594   2.102   0.773   1.580  0.6437  0.0271 -0.5020
 1855SOL    HW1 5595   2.112   0.701   1.519 -1.3164 -0.6681 -0.0632
 1855SOL    HW2 5596   2.134   0.738   1.663 -2.2252 -1.1834  0.2194
 1856SOL     OW 5597   0.764   1.329   1.197 -0.5231  0.3749 -0.1045
 1856SOL    HW1 5598   0.688   1.379   1.226  0.5450  2.4098 -0.6464
 1856SOL    HW2 5599   0.783   1.362   1.110  0.1561 -1.1137 -0.5598
 1857SOL     OW 5600   1.830   4.235   1.916 -0.0024  0.7453 -0.1364
 1857SOL    HW1 5601   1.901   4.298   1.901  0.4339 -0.0765 -1.7550
 1857SOL    HW2 5602   1.852   4.194   2.000  1.0169  1.0847 -0.2217
 1858SOL     OW 5603   2.045   1.667   3.109  0.1809 -0.9631 -0.6675
 1858SOL    HW1 5604   1.954   1.689   3.090  0.2442 -1.6192 -1.8063
 1858SOL    HW2 5605   2.094   1.697   3.033  0.7668 -1.5623 -0.5377
 1859SOL     OW 5606   3.477   3.299   1.294 -0.1083 -0.8560 -0.0309
 1859SOL    HW1 5607   3.463   3.292   1.200 -0.4011  0.3059 -0.0913
 1859SOL    HW2 5608   3.501   3.210   1.322  1.0195 -0.9901 -1.3589
 1860SOL     OW 5609   2.518   2.726   2.387 -0.4699  0.3631  0.7218
 1860SOL    HW1 5610   2.496   2.641   2.425 -0.2568 -0.2034 -0.3883
 1860SOL    HW2 5611   2.452   2.739   2.319  0.3536  0.4199 -0.0784
 1861SOL     OW 5612   3.155   4.239   1.772  0.1442 -0.7234  0.4454
 1861SOL    HW1 5613   3.245   4.230   1.803  0.1124 -0.7492  0.5328
 1861SOL    HW2 5614   3.141   4.334   1.766  0.5083 -0.7231 -0.5629
 1862SOL     OW 5615   4.632   3.888   3.359 -0.0479  0.2213  0.5999
 1862SOL    HW1 5616   4.545   3.848   3.352  1.0356 -2.1624 -0.7018
 1862SOL    HW2 5617   4.663   3.863   3.446  0.0895 -0.7167  0.2982
 1863SOL     OW 5618   2.373   0.660   0.453  0.3646 -0.3165  0.4829
 1863SOL    HW1 5619   2.445   0.600   0.470  1.5800  0.0397 -2.7803
 1863SOL    HW2 5620   2.313   0.610   0.398 -1.6200 -0.3536  2.5251
 1864SOL     OW 5621   2.022   0.349   0.755 -0.4731 -0.4948 -0.0191
 1864SOL    HW1 5622   1.967   0.384   0.824  1.4401  0.3471  1.1714
 1864SOL    HW2 5623   2.094   0.411   0.748  0.5491 -1.7383 -1.2006
 1865SOL     OW 5624   0.454   1.237   0.101 -0.0651  0.0933  0.4957
 1865SOL    HW1 5625   0.538   1.190   0.097 -0.3143 -0.3942  0.9311
 1865SOL    HW2 5626   0.392   1.181   0.054 -1.3742 -2.2412  4.4980
 1866SOL     OW 5627   0.903   2.117   3.027 -0.5506 -0.0727  0.1829
 1866SOL    HW1 5628   0.836   2.108   3.094  1.1111  0.4149  2.0222
 1866SOL    HW2 5629   0.936   2.028   3.014  0.6849  0.1087  1.7864
 1867SOL     OW 5630   4.203   0.173   2.871 -0.2355 -0.0244  0.0835
 1867SOL    HW1 5631   4.173   0.107   2.933  1.9182 -0.7695  0.4334
 1867SOL    HW2 5632   4.187   0.257   2.915  2.2144 -0.5526  2.2659
 1868SOL     OW 5633   1.396   2.658   2.291  0.0382  0.2168 -0.1689
 1868SOL    HW1 5634   1.342   2.589   2.329  1.1208 -1.5682 -1.6902
 1868SOL    HW2 5635   1.485   2.621   2.289  0.9105  2.1328  0.0564
 1869SOL     OW 5636   2.886   3.115   0.591  1.2899 -0.5296 -0.3694
 1869SOL    HW1 5637   2.920   3.037   0.635  2.2309  0.2486  0.3202
 1869SOL    HW2 5638   2.821   3.081   0.529  1.5226 -1.8348  0.0724
 1870SOL     OW 5639   3.460   1.307   2.745  0.6675 -0.0429  0.1187
 1870SOL    HW1 5640   3.522   1.247   2.704  1.8672  1.2144  0.0525
 1870SOL    HW2 5641   3.513   1.359   2.806 -0.5644  0.1178  1.1020
 1871SOL     OW 5642   0.443   3.590   3.343 -0.2304  0.3352 -0.0420
 1871SOL    HW1 5643   0.375   3.622   3.403  0.4895  1.8422  0.0119
 1871SOL    HW2 5644   0.416   3.500   3.322 -2.7310  1.1752 -0.7571
 1872SOL     OW 5645   3.119   2.746   0.347  0.5073  1.0053 -0.1415
 1872SOL    HW1 5646   3.133   2.691   0.270 -1.3476  1.4923 -0.8963
 1872SOL    HW2 5647   3.025   2.735   0.367  0.6066  2.1279  1.0746
 1873SOL     OW 5648   3.704   0.118   3.069 -0.2329  0.2265  0.3668
 1873SOL    HW1 5649   3.745   0.124   3.155 -2.5681 -1.8210  1.7902
 1873SOL    HW2 5650   3.761   0.060   3.019  0.8937  1.0400  0.6779
 1874SOL     OW 5651   1.263   3.201   2.187  0.0352 -0.0378  0.2206
 1874SOL    HW1 5652   1.188   3.194   2.128 -0.5717  0.7417  0.8758
 1874SOL    HW2 5653   1.249   3.133   2.253 -0.0669  0.0677  0.3084
 1875SOL     OW 5654   0.431   3.710   1.732 -0.0415  0.0591  0.0136
 1875SOL    HW1 5655   0.515   3.722   1.775  0.0049  1.5832 -0.4480
 1875SOL    HW2 5656   0.438   3.761   1.651 -1.2812 -0.0652 -0.1920
 1876SOL     OW 5657   1.907   2.112   0.803  0.4022  0.2367 -0.0178
 1876SOL    HW1 5658   1.905   2.204   0.778 -0.2680 -0.1278 -1.4248
 1876SOL    HW2 5659   1.904   2.113   0.899 -0.4553  1.6717 -0.0275
 1877SOL     OW 5660   0.657   1.784   1.596  0.6213  0.3536  0.1827
 1877SOL    HW1 5661   0.725   1.774   1.663  1.5184  1.3565 -0.5562
 1877SOL    HW2 5662   0.705   1.791   1.513 -0.4211  0.3398 -0.4466
 1878SOL     OW 5663   1.284   1.082   2.867 -0.1455 -0.2821 -0.4362
 1878SOL    HW1 5664   1.192   1.088   2.840  0.5458  0.9878 -2.7232
 1878SOL    HW2 5665   1.304   0.989   2.863 -0.8538 -0.4068 -1.7720
 1879SOL     OW 5666   1.160   3.935   0.783  0.6564  0.7258 -0.2001
 1879SOL    HW1 5667   1.181   3.846   0.811 -1.2874 -0.0217 -0.8905
 1879SOL    HW2 5668   1.190   3.941   0.692  0.6991  0.7302 -0.1854
 1880SOL     OW 5669   4.658   4.314   0.655 -0.6871  0.0255 -0.3642
 1880SOL    HW1 5670   4.695   4.381   0.711 -1.5252  0.4701 -0.3168
 1880SOL    HW2 5671   4.722   4.243   0.656  0.3348  0.9133 -0.6205
 1881SOL     OW 5672   1.383   2.689   1.482 -0.1364 -0.7155 -0.2966
 1881SOL    HW1 5673   1.326   2.762   1.506 -1.2249 -1.8091  0.5660
 1881SOL    HW2 5674   1.417   2.657   1.566  1.3393 -0.4389 -0.7561
 1882SOL     OW 5675   2.827   1.010   1.792 -0.1119 -0.0498  0.7416
 1882SOL    HW1 5676   2.875   0.953   1.733  0.7609  1.1595  0.2345
 1882SOL    HW2 5677   2.890   1.031   1.862 -0.0821  1.0305  0.4131
 1883SOL     OW 5678   0.179   4.362   3.130  0.1570 -0.1838  0.5687
 1883SOL    HW1 5679   0.205   4.414   3.206  0.6713 -1.9951  1.6795
 1883SOL    HW2 5680   0.142   4.282   3.167  0.2588 -1.0465 -1.0937
 1884SOL     OW 5681   0.143   3.902   2.888  0.4489 -0.2423 -0.1382
 1884SOL    HW1 5682   0.224   3.885   2.936  0.3708  1.3781  0.6534
 1884SOL    HW2 5683   0.171   3.939   2.805  0.5433 -0.3283 -0.1441
 1885SOL     OW 5684   3.625   3.434   2.660  0.3537 -0.0313  0.3643
 1885SOL    HW1 5685   3.626   3.339   2.673  0.3598 -0.0184  0.4559
 1885SOL    HW2 5686   3.561   3.448   2.590  0.4065 -0.1092  0.2999
 1886SOL     OW 5687   2.729   0.887   3.197  0.0175  0.0241 -0.1480
 1886SOL    HW1 5688   2.685   0.834   3.131 -0.6859  0.6510 -0.1895
 1886SOL    HW2 5689   2.661   0.906   3.262  0.0992  1.3458 -0.4201
 1887SOL     OW 5690   3.471   0.701   0.098 -0.3001  0.2502 -0.3625
 1887SOL    HW1 5691   3.540   0.687   0.035  0.4163  2.2832 -0.0983
 1887SOL    HW2 5692   3.394   0.723   0.045 -0.4408 -0.8173 -0.6112
 1888SOL     OW 5693   1.967   1.019   0.254  0.1105  0.4886  0.4700
 1888SOL    HW1 5694   2.022   0.955   0.210  2.3035  1.5169  1.5831
 1888SOL    HW2 5695   1.904   0.967   0.304 -0.8638 -0.7019 -1.8098
 1889SOL     OW 5696   3.829   3.812   2.735  0.3484  0.0287 -0.4954
 1889SOL    HW1 5697   3.832   3.855   2.820 -1.2150 -0.0365 -0.3771
 1889SOL    HW2 5698   3.738   3.823   2.705  0.4963 -1.1650 -1.5038
 1890SOL     OW 5699   4.598   0.163   0.500 -0.3397 -0.4779 -0.5530
 1890SOL    HW1 5700   4.527   0.103   0.480 -0.5203  0.0516 -1.6246
 1890SOL    HW2 5701   4.674   0.107   0.515 -0.9701 -1.0546  0.6725
 1891SOL     OW 5702   0.295   4.511   1.755  0.4050  0.3822  0.3569
 1891SOL    HW1 5703   0.300   4.603   1.728 -0.3427  0.5922  0.9258
 1891SOL    HW2 5704   0.202   4.496   1.773  0.5578 -0.4186  0.5069
 1892SOL     OW 5705   1.710   0.343   0.612 -0.2230 -0.0965  0.1700
 1892SOL    HW1 5706   1.684   0.433   0.635 -0.8137  0.7549 -3.3056
 1892SOL    HW2 5707   1.801   0.336   0.641  0.8427  2.7549 -1.9737
 1893SOL     OW 5708   4.627   2.671   0.067 -0.0202 -0.6251  0.1469
 1893SOL    HW1 5709   4.669   2.586   0.059 -0.0747 -0.6688  0.3239
 1893SOL    HW2 5710   4.692   2.726   0.112  0.3753 -0.3171 -0.7644
 1894SOL     OW 5711   1.518   1.422   1.747 -0.4648 -0.1022  0.4211
 1894SOL    HW1 5712   1.555   1.500   1.706 -1.3270 -0.3075 -0.8352
 1894SOL    HW2 5713   1.592   1.376   1.785  0.4421 -0.0270 -1.1871
 1895SOL     OW 5714   0.584   3.544   2.357  0.2461 -0.3786 -0.1373
 1895SOL    HW1 5715   0.593   3.466   2.411 -0.6437  0.4632  1.2860
 1895SOL    HW2 5716   0.672   3.581   2.353  0.2063 -0.0717  1.3713
 1896SOL     OW 5717   0.594   3.964   0.935  0.1650  0.2746 -0.2296
 1896SOL    HW1 5718   0.688   3.971   0.919  0.2450  0.3587  0.2625
 1896SOL    HW2 5719   0.584   3.883   0.984 -0.2910 -0.9732 -2.2725
 1897SOL     OW 5720   1.592   4.254   2.971 -0.1710 -0.7926 -0.1662
 1897SOL    HW1 5721   1.559   4.272   3.059  0.1032 -0.7080 -0.0790
 1897SOL    HW2 5722   1.670   4.201   2.985  1.1185  1.0092 -0.2462
 1898SOL     OW 5723   2.876   3.514   1.167  0.0618 -0.1303 -0.0302
 1898SOL    HW1 5724   2.967   3.528   1.193  0.3766 -0.1234 -1.1098
 1898SOL    HW2 5725   2.853   3.430   1.207  0.9880 -0.8128 -0.8825
 1899SOL     OW 5726   0.582   2.527   3.093 -0.3457 -0.2883 -0.3463
 1899SOL    HW1 5727   0.643   2.580   3.145 -0.3909 -0.2374 -0.3455
 1899SOL    HW2 5728   0.495   2.550   3.127 -0.5268  1.0934 -1.6457
 1900SOL     OW 5729   0.417   0.628   1.342 -0.2144 -0.3058 -0.2874
 1900SOL    HW1 5730   0.394   0.694   1.407 -0.3243 -1.3695  0.7979
 1900SOL    HW2 5731   0.492   0.664   1.296  0.8459 -0.1368  1.4645
 1901SOL     OW 5732   0.826   0.285   1.654 -0.0824  0.0434 -0.1363
 1901SOL    HW1 5733   0.883   0.326   1.589  0.3253  1.3216  0.9832
 1901SOL    HW2 5734   0.752   0.251   1.604  0.4233  0.6246 -1.3032
 1902SOL     OW 5735   0.495   1.739   2.221  0.3233  0.4334 -0.3494
 1902SOL    HW1 5736   0.471   1.772   2.135 -1.3562 -0.8208 -0.4002
 1902SOL    HW2 5737   0.412   1.727   2.266  1.1714  1.8088  1.7769
 1903SOL     OW 5738   0.555   2.202   0.151 -0.0238  0.2018 -0.2895
 1903SOL    HW1 5739   0.490   2.218   0.220 -0.1923  1.1191 -0.6362
 1903SOL    HW2 5740   0.509   2.224   0.070  1.0816  2.2018 -0.4550
 1904SOL     OW 5741   0.391   3.457   1.560  0.5436 -0.0903  0.1877
 1904SOL    HW1 5742   0.484   3.441   1.573  0.9403  2.1139  0.5542
 1904SOL    HW2 5743   0.362   3.500   1.641 -0.2076  1.3460 -0.7804
 1905SOL     OW 5744   4.108   2.650   2.572  0.3787 -0.5959  0.2006
 1905SOL    HW1 5745   4.202   2.667   2.564  0.2271  0.6585  0.8088
 1905SOL    HW2 5746   4.097   2.560   2.544  1.7632 -0.7394  0.0718
 1906SOL     OW 5747   1.739   3.904   2.923  0.1176  0.7645  0.6223
 1906SOL    HW1 5748   1.762   3.878   2.834 -1.6180  1.8150 -0.1638
 1906SOL    HW2 5749   1.715   3.821   2.966 -0.7123  0.4378 -0.4186
 1907SOL     OW 5750   4.269   3.487   1.859  0.1149 -0.9956  0.2981
 1907SOL    HW1 5751   4.179   3.521   1.864  0.5853  0.3150  0.1215
 1907SOL    HW2 5752   4.277   3.432   1.937 -0.8367 -1.1339  0.3190
 1908SOL     OW 5753   2.181   1.091   2.224 -0.1347  0.3072  0.6777
 1908SOL    HW1 5754   2.175   1.186   2.213 -0.4143  0.2438  0.2605
 1908SOL    HW2 5755   2.114   1.070   2.289 -0.2061  0.3689  0.6239
 1909SOL     OW 5756   2.447   3.170   0.710 -0.6643  0.7561 -0.0272
 1909SOL    HW1 5757   2.364   3.212   0.731 -0.9833 -0.1598  0.6112
 1909SOL    HW2 5758   2.505   3.194   0.782 -0.8713  0.0843  0.3835
 1910SOL     OW 5759   2.465   0.785   2.204 -0.2560  0.0841  0.1099
 1910SOL    HW1 5760   2.525   0.860   2.199 -1.2831  0.8807 -0.7570
 1910SOL    HW2 5761   2.399   0.802   2.137  0.7924 -2.8325 -1.8503
 1911SOL     OW 5762   2.368   0.458   1.876 -0.0478  0.6343  0.7771
 1911SOL    HW1 5763   2.458   0.479   1.899  0.9988 -1.3281 -1.1707
 1911SOL    HW2 5764   2.359   0.364   1.893 -0.4466 -0.0527 -2.5211
 1912SOL     OW 5765   4.612   1.815   2.293  0.0343 -0.3943  0.2847
 1912SOL    HW1 5766   4.591   1.848   2.206 -2.1145 -1.2884  0.3844
 1912SOL    HW2 5767   4.621   1.720   2.281  1.4064 -0.3354  0.7616
 1913SOL     OW 5768   2.332   1.790   0.100 -0.4035  0.2201 -0.4133
 1913SOL    HW1 5769   2.370   1.835   0.176 -0.1620  0.6694 -0.7967
 1913SOL    HW2 5770   2.256   1.844   0.076  0.5337  1.0603 -1.5606
 1914SOL     OW 5771   1.216   4.372   0.533  0.1548 -0.2802  0.1391
 1914SOL    HW1 5772   1.158   4.442   0.564 -0.9501  0.0359 -2.4131
 1914SOL    HW2 5773   1.157   4.300   0.513  1.1112 -1.3611  1.0769
 1915SOL     OW 5774   2.228   1.473   3.179 -0.5258  0.6795  0.2574
 1915SOL    HW1 5775   2.191   1.387   3.158 -1.3589  0.6048  1.8613
 1915SOL    HW2 5776   2.154   1.534   3.169  0.1704  1.3130 -1.3242
 1916SOL     OW 5777   3.100   4.207   2.719 -0.9884 -0.3153 -0.6494
 1916SOL    HW1 5778   3.142   4.204   2.633  1.2611 -0.0349  0.3650
 1916SOL    HW2 5779   3.163   4.165   2.778 -0.8349  2.5413  1.4476
 1917SOL     OW 5780   2.568   4.096   0.248 -0.1705 -0.8338  0.0186
 1917SOL    HW1 5781   2.561   4.187   0.218  0.0998 -0.6456  0.5185
 1917SOL    HW2 5782   2.614   4.051   0.177 -0.1117 -0.5304 -0.1378
 1918SOL     OW 5783   3.348   0.059   2.263  0.0418  0.0435 -0.7405
 1918SOL    HW1 5784   3.290  -0.017   2.268 -0.4187  0.4012 -0.5975
 1918SOL    HW2 5785   3.380   0.059   2.173  1.7072 -1.5292 -0.2144
 1919SOL     OW 5786   0.647   1.551   1.359  0.4928  0.0879 -0.2409
 1919SOL    HW1 5787   0.680   1.479   1.412  1.7030  0.2763 -0.7153
 1919SOL    HW2 5788   0.552   1.549   1.372  0.6799 -0.4247  1.2094
 1920SOL     OW 5789   4.301   1.221   3.022 -0.3021 -0.2950  0.0307
 1920SOL    HW1 5790   4.350   1.164   2.962  0.3731  0.4004 -0.0970
 1920SOL    HW2 5791   4.233   1.165   3.058  0.3193 -1.1686 -0.1258
 1921SOL     OW 5792   1.716   0.404   2.456 -0.7574  0.0202 -0.1491
 1921SOL    HW1 5793   1.751   0.341   2.393 -1.2910 -0.4050 -0.0303
 1921SOL    HW2 5794   1.634   0.365   2.486 -1.2576  0.9161 -0.3055
 1922SOL     OW 5795   1.471   3.612   1.635 -0.4116  0.2304 -0.4434
 1922SOL    HW1 5796   1.390   3.593   1.683 -1.2330  1.6294 -1.2102
[truncated: 86,627 more chars]
