# Supplementary material for: Adding the AMBER 14SB Force Field to the Stochastic Titration CpHMD Method
Source: J Chem Theory Comput. 2025 Jun 16;21(13):6292–304. doi: 10.1021/acs.jctc.5c00415 (PMC12818765; doi:10.1021/acs.jctc.5c00415)
Supplement: Supplementary file 1 [file ct5c00415_si_001.zip › code_availability/MD-runs/dipeptides/CAP-CYS-TYR-CAP/final-CAP-CYS-TYR-CAP.gro]

Protein in water
 6353
    1ACE    CH3    1   4.318   1.901   2.834  0.6583  0.1059  0.3124
    1ACE   HH31    2   4.218   1.942   2.849  0.8418  1.0351 -0.9049
    1ACE   HH32    3   4.326   1.840   2.744  2.7822  1.0043 -0.1578
    1ACE   HH33    4   4.345   1.828   2.910 -0.8857 -0.2886  0.5265
    1ACE      C    5   4.419   2.011   2.821 -0.0945  0.2425  0.2508
    1ACE      O    6   4.489   2.038   2.916  0.0852 -0.8879 -0.2894
    2CYS      N    7   4.413   2.091   2.715  0.3850  0.4639 -0.3226
    2CYS      H    8   4.343   2.058   2.649 -2.2536 -0.9338  2.8740
    2CYS     CA    9   4.479   2.222   2.692  0.2051 -0.0186  0.1862
    2CYS     HA   10   4.537   2.245   2.780 -0.2114 -0.8097  0.6812
    2CYS     CB   11   4.567   2.191   2.565 -0.1989 -0.0483 -0.3536
    2CYS    HB1   12   4.639   2.114   2.594 -0.2341 -0.1728 -0.5977
    2CYS    HB2   13   4.616   2.285   2.544 -1.8039  1.4502  1.9878
    2CYS     SG   14   4.464   2.155   2.419  0.0659  0.0490 -0.2527
    2CYS     HG   15   4.386   2.261   2.445 -0.6627 -0.3120 -0.9104
    2CYS      C   16   4.381   2.341   2.679  0.5889 -0.6828  0.0516
    2CYS      O   17   4.422   2.448   2.634 -0.5664 -0.1432  0.2037
    3TYR      N   18   4.248   2.328   2.703  0.1128  0.1651 -0.0845
    3TYR      H   19   4.221   2.247   2.758 -1.5050  0.0836 -0.9429
    3TYR     CA   20   4.155   2.438   2.688  1.0099 -0.2067 -0.1330
    3TYR     HA   21   4.155   2.457   2.581  0.9031 -0.0657 -0.1082
    3TYR     CB   22   4.009   2.396   2.735 -0.3596 -0.3988 -0.0573
    3TYR    HB1   23   4.023   2.379   2.842  2.4637  2.4534  0.1895
    3TYR    HB2   24   3.975   2.305   2.685 -0.1665 -0.8185  0.5603
    3TYR     CG   25   3.907   2.504   2.709  0.3137  0.2821 -0.3447
    3TYR    CD1   26   3.843   2.504   2.581 -0.6048  0.5797  0.0947
    3TYR    HD1   27   3.874   2.438   2.502  2.0664  0.4180  1.1512
    3TYR    CE1   28   3.741   2.596   2.560 -0.4050  0.2790 -0.1965
    3TYR    HE1   29   3.703   2.626   2.463 -0.2912  0.6427 -0.1335
    3TYR     CZ   30   3.695   2.692   2.653 -0.1642  0.1929  0.2600
    3TYR     OH   31   3.591   2.771   2.625  0.3900  0.5061  0.2544
    3TYR     HH   32   3.583   2.833   2.698 -1.7167  1.1481 -0.4306
    3TYR    CE2   33   3.753   2.684   2.784 -0.3606  1.0131  0.5440
    3TYR    HE2   34   3.716   2.750   2.861 -0.7527  1.1811  0.2129
    3TYR    CD2   35   3.858   2.587   2.810  0.3610 -0.7081  0.1623
    3TYR    HD2   36   3.903   2.578   2.908 -0.9070  2.8105  1.2365
    3TYR      C   37   4.201   2.566   2.764 -0.0505  0.0942  0.1954
    3TYR      O   38   4.243   2.559   2.880  0.4576 -0.4683  0.2913
    4NHE      N   39   4.175   2.685   2.710 -0.8523 -0.1256  0.7170
    4NHE     H1   40   4.128   2.691   2.621  1.0652 -0.8162 -0.3858
    4NHE     H2   41   4.191   2.765   2.770  4.2249  0.9481 -1.6069
    5SOL     OW   42   2.767   3.986   1.452 -0.1482 -0.0535  0.3262
    5SOL    HW1   43   2.847   3.976   1.400 -0.0199  1.6564  0.1498
    5SOL    HW2   44   2.796   3.972   1.542  0.3232  0.4280  0.2532
    6SOL     OW   45   0.464   3.110   2.419 -0.0388 -0.7377 -0.6171
    6SOL    HW1   46   0.514   3.041   2.463  1.0100 -0.4695 -1.3612
    6SOL    HW2   47   0.530   3.174   2.393 -1.0772  1.0804  0.9677
    7SOL     OW   48   1.462   2.926   0.278  0.2373  0.2561 -0.0043
    7SOL    HW1   49   1.367   2.929   0.290  0.3300  0.6781  0.6481
    7SOL    HW2   50   1.474   2.873   0.199 -0.5176 -0.2454  0.2074
    8SOL     OW   51   0.635   3.711   3.177  0.6574 -0.2687  0.2594
    8SOL    HW1   52   0.663   3.787   3.126  0.3839 -0.8752 -0.8113
    8SOL    HW2   53   0.715   3.663   3.196  0.7412 -0.1202  0.2794
    9SOL     OW   54   1.297   3.960   1.984 -0.5194 -0.4673 -0.2749
    9SOL    HW1   55   1.247   4.028   2.029 -1.1312 -0.4626 -0.9568
    9SOL    HW2   56   1.232   3.894   1.961 -0.1569 -0.6138 -0.8844
   10SOL     OW   57   4.144   3.357   2.686 -0.5634  0.0874 -0.9209
   10SOL    HW1   58   4.216   3.318   2.636  0.3253 -0.3482  0.6303
   10SOL    HW2   59   4.187   3.413   2.751 -1.4704 -1.3718  1.0543
   11SOL     OW   60   2.661   1.365   0.160 -0.5154  0.1024  0.4818
   11SOL    HW1   61   2.723   1.433   0.135 -0.0670 -0.2739  0.5615
   11SOL    HW2   62   2.715   1.291   0.187 -0.9961 -0.2234  0.5773
   12SOL     OW   63   4.393   4.395   0.679 -0.1040  0.8315 -0.0957
   12SOL    HW1   64   4.429   4.309   0.656 -2.9472 -0.5157  0.0135
   12SOL    HW2   65   4.388   4.441   0.596  1.1409  0.8037 -0.2099
   13SOL     OW   66   3.940   1.285   2.345 -0.2818  0.7198  0.2560
   13SOL    HW1   67   3.964   1.247   2.429 -0.5775  1.2107  0.5731
   13SOL    HW2   68   3.846   1.268   2.337 -0.1855  0.3683 -0.1402
   14SOL     OW   69   2.808   2.684   3.070  0.1681 -0.4511 -0.0208
   14SOL    HW1   70   2.759   2.605   3.045  0.9129 -0.7695 -0.4844
   14SOL    HW2   71   2.888   2.680   3.019  0.3436  0.4676  0.1701
   15SOL     OW   72   0.459   0.476   0.446 -0.1961  0.4223 -0.1022
   15SOL    HW1   73   0.468   0.472   0.351  0.4631 -1.2713 -0.0173
   15SOL    HW2   74   0.376   0.433   0.465 -1.0713  2.1112  0.0268
   16SOL     OW   75   1.547   3.474   1.576 -0.7414  0.1489  0.2036
   16SOL    HW1   76   1.543   3.415   1.651  0.5783 -2.5909 -1.7317
   16SOL    HW2   77   1.470   3.450   1.523 -0.7025  0.8299 -0.1668
   17SOL     OW   78   1.651   1.147   0.655 -0.1364 -0.3799 -0.2628
   17SOL    HW1   79   1.629   1.106   0.572  0.6545  0.6648 -1.0019
   17SOL    HW2   80   1.567   1.176   0.691 -0.2498  2.3316 -2.4069
   18SOL     OW   81   3.829   3.712   0.469 -0.2718 -0.3709 -0.3638
   18SOL    HW1   82   3.776   3.783   0.432 -0.5787 -0.4328 -0.0542
   18SOL    HW2   83   3.773   3.634   0.460 -0.9614 -0.1525  1.5038
   19SOL     OW   84   2.070   1.961   0.937  0.2414  0.6351  0.1068
   19SOL    HW1   85   1.981   1.996   0.932  1.1490  3.0838 -0.4261
   19SOL    HW2   86   2.114   1.997   0.861  1.4460 -1.4069 -0.2242
   20SOL     OW   87   1.127   2.260   1.361  0.2960 -0.0032  0.0112
   20SOL    HW1   88   1.195   2.245   1.428 -0.8803 -0.4958  1.1333
   20SOL    HW2   89   1.095   2.172   1.341 -1.0730  0.3258  0.6584
   21SOL     OW   90   2.057   1.646   1.010  0.1182 -0.1748 -0.3918
   21SOL    HW1   91   1.980   1.661   1.066 -0.9449  0.7708 -1.9972
   21SOL    HW2   92   2.076   1.733   0.973  2.3139 -0.2917  0.3723
   22SOL     OW   93   1.000   2.511   1.409 -0.1008 -0.0603  0.2303
   22SOL    HW1   94   0.915   2.479   1.441 -1.6723  1.9967 -1.5512
   22SOL    HW2   95   1.058   2.435   1.414 -2.5042 -2.0328 -0.0542
   23SOL     OW   96   3.769   0.607   2.603 -0.2865  0.3579 -0.4733
   23SOL    HW1   97   3.810   0.526   2.572 -0.7579 -0.8903  1.8611
   23SOL    HW2   98   3.814   0.626   2.686 -1.2186  1.6266 -0.2250
   24SOL     OW   99   3.592   4.307   0.409 -0.5041  0.4182 -0.3922
   24SOL    HW1  100   3.631   4.228   0.371  0.6839  1.3754 -1.1967
   24SOL    HW2  101   3.515   4.324   0.355  0.4976  1.0806 -1.6381
   25SOL     OW  102   2.685   2.870   0.980  0.3470 -0.0735 -0.2422
   25SOL    HW1  103   2.604   2.846   0.935 -0.7960  0.8051  1.2251
   25SOL    HW2  104   2.727   2.933   0.923  1.7148 -2.8753 -2.5706
   26SOL     OW  105   0.701   2.243   2.834 -0.5071  0.1190 -0.0595
   26SOL    HW1  106   0.617   2.238   2.880  0.8433  0.9969  2.7318
   26SOL    HW2  107   0.746   2.317   2.875  1.8493 -0.6797 -1.0721
   27SOL     OW  108   0.579   0.596   2.611 -0.0960 -0.1472  0.1954
   27SOL    HW1  109   0.626   0.674   2.641 -2.0964  2.0264 -1.9630
   27SOL    HW2  110   0.487   0.620   2.613 -1.0279 -3.3206  1.6430
   28SOL     OW  111   0.658   3.846   0.021  0.2110 -0.2293 -0.0815
   28SOL    HW1  112   0.653   3.775   0.085  0.7067  0.3808  0.6571
   28SOL    HW2  113   0.710   3.810  -0.051 -0.2639 -0.8908 -0.0954
   29SOL     OW  114   3.636   2.849   1.663  0.5060  0.5456  0.2910
   29SOL    HW1  115   3.600   2.803   1.738 -0.4854 -0.7094 -0.9206
   29SOL    HW2  116   3.576   2.923   1.649  0.9314  1.0380  0.9511
   30SOL     OW  117   3.421   3.278   3.117 -0.0042 -0.1436  0.6641
   30SOL    HW1  118   3.433   3.229   3.035  1.0866  0.3619  0.5039
   30SOL    HW2  119   3.326   3.291   3.123 -0.1859 -1.0013 -0.0307
   31SOL     OW  120   0.481   2.851   1.294  0.7559  0.8789 -0.2036
   31SOL    HW1  121   0.543   2.877   1.362  1.1210  1.5573 -0.7822
   31SOL    HW2  122   0.404   2.906   1.309  0.6298  0.6586 -0.0270
   32SOL     OW  123   4.260   0.089   1.261 -0.5231 -0.0518 -0.8915
   32SOL    HW1  124   4.203   0.048   1.326 -0.9929 -0.3097 -1.4535
   32SOL    HW2  125   4.273   0.021   1.194 -3.0929  1.3129 -2.9642
   33SOL     OW  126   3.117   1.264   2.841  0.3079 -0.1612  0.7320
   33SOL    HW1  127   3.193   1.290   2.789  2.5274 -2.3148  2.6227
   33SOL    HW2  128   3.092   1.178   2.806  0.8423 -0.9215  2.1397
   34SOL     OW  129   0.941   2.773   2.507  0.3733 -0.3704 -0.0662
   34SOL    HW1  130   0.977   2.714   2.441  0.7261 -0.4420  0.1820
   34SOL    HW2  131   0.909   2.715   2.577  0.6820 -0.2746  0.1589
   35SOL     OW  132   2.807   3.255   0.063 -0.3059  0.5826  0.4493
   35SOL    HW1  133   2.746   3.233   0.133 -0.3082  2.2444  0.9942
   35SOL    HW2  134   2.766   3.329   0.018  1.7957  2.5693  1.5829
   36SOL     OW  135   3.822   0.563   0.884  0.2228 -0.1313 -0.0587
   36SOL    HW1  136   3.754   0.522   0.938 -1.1129  1.2762 -0.6160
   36SOL    HW2  137   3.901   0.556   0.936 -0.0486 -2.8216  0.1467
   37SOL     OW  138   0.096   3.453   2.648  0.1242  0.3653 -0.2159
   37SOL    HW1  139   0.078   3.509   2.723 -0.9174 -2.2417  1.6291
   37SOL    HW2  140   0.187   3.472   2.624 -0.3675  3.2053 -0.1359
   38SOL     OW  141   3.847   2.275   1.244 -0.4319  0.6285 -0.2568
   38SOL    HW1  142   3.895   2.355   1.263 -0.1638  0.0042  1.9011
   38SOL    HW2  143   3.769   2.279   1.299 -1.0897 -0.0042 -1.0991
   39SOL     OW  144   0.373   0.634   2.270  0.2695  0.1920  0.2239
   39SOL    HW1  145   0.389   0.647   2.363 -1.7805  0.3171  0.6045
   39SOL    HW2  146   0.420   0.553   2.249  0.6139  0.0615  1.4105
   40SOL     OW  147   2.362   3.177   1.701  0.3704  0.5292  0.3507
   40SOL    HW1  148   2.393   3.265   1.724  2.3634  0.3138 -1.1847
   40SOL    HW2  149   2.298   3.191   1.632  1.6859  0.7785 -0.8679
   41SOL     OW  150   0.646   1.962   2.545  0.2088  0.3289 -0.3920
   41SOL    HW1  151   0.685   2.048   2.556 -0.2974  0.3736  1.3682
   41SOL    HW2  152   0.647   1.924   2.633 -0.8409 -0.9035 -0.8797
   42SOL     OW  153   2.703   0.224   2.811 -0.6789 -0.3870 -0.0103
   42SOL    HW1  154   2.754   0.150   2.779  0.0730  0.4863 -0.9183
   42SOL    HW2  155   2.755   0.301   2.785 -1.1809  0.4412  1.3466
   43SOL     OW  156   4.179   3.297   0.966 -0.2746 -0.4911  0.1054
   43SOL    HW1  157   4.209   3.377   1.008 -1.1391 -0.0831 -0.0289
   43SOL    HW2  158   4.252   3.270   0.910  1.0578 -1.2623  2.1033
   44SOL     OW  159   2.220   0.289   2.940  0.2619  0.2096  0.0101
   44SOL    HW1  160   2.270   0.211   2.916 -0.8585 -0.2884 -0.8241
   44SOL    HW2  161   2.230   0.296   3.035 -1.6063 -2.4375  0.5201
   45SOL     OW  162   2.472   1.149   0.115 -0.3337  0.4243  0.7599
   45SOL    HW1  163   2.537   1.080   0.128 -1.1280 -0.6701 -0.6007
   45SOL    HW2  164   2.522   1.230   0.109  0.7433 -0.1930  1.2268
   46SOL     OW  165   1.954   0.063   0.669 -0.0596 -0.3127  0.0301
   46SOL    HW1  166   2.024   0.128   0.673 -0.6635  0.6891 -2.9722
   46SOL    HW2  167   1.968   0.008   0.745  2.2305  1.5945  1.1142
   47SOL     OW  168   2.753   3.028   2.682  0.3219 -0.1164 -0.1472
   47SOL    HW1  169   2.711   2.956   2.730  1.1568 -1.4761 -1.3649
   47SOL    HW2  170   2.682   3.091   2.667 -0.8170 -1.4100 -0.4053
   48SOL     OW  171   3.912   1.762   0.804 -0.5635 -0.1260  0.7090
   48SOL    HW1  172   3.853   1.739   0.875 -1.7690 -0.0395 -0.2389
   48SOL    HW2  173   3.863   1.743   0.724 -0.4617  2.7455 -0.1406
   49SOL     OW  174   2.037   1.324   0.431  0.2034 -0.5519  0.6006
   49SOL    HW1  175   1.968   1.363   0.377 -0.2257 -0.7981  0.9606
   49SOL    HW2  176   2.002   1.327   0.520  1.4827  1.1492  1.1007
   50SOL     OW  177   1.016   3.725   1.623 -0.4000 -0.3267 -0.0120
   50SOL    HW1  178   0.980   3.809   1.595  0.4627 -0.4503 -1.6323
   50SOL    HW2  179   1.029   3.735   1.717 -2.4471  0.5131  0.2517
   51SOL     OW  180   4.093   2.263   2.398  0.1133 -0.3189 -0.0483
   51SOL    HW1  181   4.050   2.191   2.353 -0.4870  0.0527 -0.0752
   51SOL    HW2  182   4.061   2.342   2.353 -0.9488  0.0991  1.3864
   52SOL     OW  183   2.259   3.416   1.578  0.1814  0.5165 -0.7857
   52SOL    HW1  184   2.343   3.438   1.617 -0.1309  0.8866 -0.3179
   52SOL    HW2  185   2.273   3.426   1.484  1.1351 -1.0387 -0.8475
   53SOL     OW  186   2.912   2.308   0.568 -0.2852 -0.0307  0.0605
   53SOL    HW1  187   2.991   2.316   0.514 -0.8932  0.6793 -0.7413
   53SOL    HW2  188   2.929   2.230   0.622  0.5538 -0.4704 -0.7895
   54SOL     OW  189   1.812   3.376   2.210 -0.3633  0.3646  0.1977
   54SOL    HW1  190   1.803   3.402   2.118 -0.5631  2.8159  0.8360
   54SOL    HW2  191   1.723   3.352   2.237 -0.4605  0.4602 -0.0321
   55SOL     OW  192   0.417   1.059   0.432  0.1770 -0.5178 -0.5642
   55SOL    HW1  193   0.355   0.994   0.401 -0.7382 -0.0256  0.1895
   55SOL    HW2  194   0.468   1.014   0.499  0.0951 -0.6904 -0.6187
   56SOL     OW  195   2.376   2.513   1.610  0.4133 -0.3152 -0.7235
   56SOL    HW1  196   2.290   2.471   1.609  0.0813  0.1096  1.9677
   56SOL    HW2  197   2.408   2.505   1.520 -2.5567 -0.1915 -1.9200
   57SOL     OW  198   2.233   0.571   2.008 -0.4429 -0.1057  0.3928
   57SOL    HW1  199   2.226   0.616   1.924 -0.4384  0.4543  0.6885
   57SOL    HW2  200   2.143   0.546   2.029 -0.7006  1.2652  1.0299
   58SOL     OW  201   0.476   4.157   3.054  0.2339  0.2575  0.3315
   58SOL    HW1  202   0.462   4.141   3.147 -1.2893 -0.2841  0.0354
   58SOL    HW2  203   0.571   4.163   3.044  0.4269 -0.0698  1.8478
   59SOL     OW  204   1.332   3.872   3.134  0.2295  0.6681  0.2230
   59SOL    HW1  205   1.421   3.905   3.149  1.0445 -0.8425 -0.9477
   59SOL    HW2  206   1.276   3.949   3.142  1.8573  2.0548 -0.9282
   60SOL     OW  207   1.505   0.247   1.562  0.0933 -0.0659  0.4620
   60SOL    HW1  208   1.570   0.236   1.493 -1.1094  1.1279 -0.9269
   60SOL    HW2  209   1.549   0.302   1.627  1.1841 -1.0665  0.6051
   61SOL     OW  210   0.661   3.728   1.010  0.5866  0.2487  0.7430
   61SOL    HW1  211   0.694   3.757   1.095  2.1389  0.8228 -0.0344
   61SOL    HW2  212   0.727   3.755   0.947 -0.5751 -0.0932 -0.6832
   62SOL     OW  213   0.532   3.802   1.409 -0.2405  0.0064  0.2115
   62SOL    HW1  214   0.613   3.762   1.377  0.3773  0.2533  1.4372
   62SOL    HW2  215   0.463   3.746   1.375  0.4501 -0.3362 -0.6618
   63SOL     OW  216   4.424   2.725   2.388 -0.2786  0.0183 -0.7951
   63SOL    HW1  217   4.384   2.644   2.358 -0.1309 -0.2312 -0.3199
   63SOL    HW2  218   4.500   2.698   2.440 -0.2653  0.4528 -0.5775
   64SOL     OW  219   0.023   0.204   1.073 -0.2551  0.2661 -0.5652
   64SOL    HW1  220  -0.040   0.133   1.076  0.2014 -0.1440 -0.5646
   64SOL    HW2  221   0.094   0.176   1.131  1.4408 -0.7302 -2.9614
   65SOL     OW  222   0.675   0.911   2.021 -0.4434  0.5667  0.2290
   65SOL    HW1  223   0.727   0.990   2.009  0.2425  0.0452 -0.3453
   65SOL    HW2  224   0.668   0.873   1.933 -2.9759  1.3261  0.0242
   66SOL     OW  225   1.044   1.229   2.458  0.4444 -0.2144 -0.1616
   66SOL    HW1  226   0.976   1.226   2.525  1.6008  2.8990  1.3601
   66SOL    HW2  227   1.076   1.140   2.452 -0.8151 -0.8976  2.2639
   67SOL     OW  228   0.863   2.869   0.990  0.1082 -0.0596  0.3905
   67SOL    HW1  229   0.920   2.792   0.993  0.1410 -0.0609 -0.1983
   67SOL    HW2  230   0.868   2.906   1.078  1.0290 -0.0442  0.3349
   68SOL     OW  231   1.227   0.316   1.406 -0.7481 -0.2769 -0.5262
   68SOL    HW1  232   1.245   0.408   1.386 -1.3103  0.7245  2.8604
   68SOL    HW2  233   1.313   0.278   1.424 -0.7003  0.6324  1.4958
   69SOL     OW  234   3.094   2.539   0.029  0.4333  0.5024  0.2932
   69SOL    HW1  235   3.159   2.608   0.043 -1.6811  2.4343  1.1862
   69SOL    HW2  236   3.025   2.558   0.093 -0.7950 -1.7765 -0.2529
   70SOL     OW  237   4.001   3.479   0.529 -0.2154  0.4581 -0.1816
   70SOL    HW1  238   3.962   3.566   0.538 -0.1286  0.7525 -2.1592
   70SOL    HW2  239   3.975   3.433   0.608 -1.7547  1.7237  0.1068
   71SOL     OW  240   0.251   3.679   2.298  0.0536 -0.2100 -0.0108
   71SOL    HW1  241   0.181   3.658   2.360  2.1425 -0.4541  2.4034
   71SOL    HW2  242   0.286   3.594   2.271  1.4819 -0.1012  1.3593
   72SOL     OW  243   3.849   1.998   1.857 -0.4077 -0.5835 -0.2544
   72SOL    HW1  244   3.941   1.973   1.850 -0.3407 -0.7806  1.0202
   72SOL    HW2  245   3.839   2.071   1.797  0.9650  0.4417  0.7066
   73SOL     OW  246   2.501   1.423   3.073  0.6530  0.1276 -0.1664
   73SOL    HW1  247   2.429   1.364   3.095  1.0414 -0.3569 -0.1935
   73SOL    HW2  248   2.576   1.388   3.120  0.3127  2.1608  2.1102
   74SOL     OW  249   0.652   0.544   2.004 -0.2135  0.3650 -0.3788
   74SOL    HW1  250   0.632   0.560   1.912  1.0244 -1.3935 -1.0270
   74SOL    HW2  251   0.746   0.561   2.012 -0.5091  1.6271  0.8740
   75SOL     OW  252   3.482   2.123   1.043  0.0866  0.2726 -0.8955
   75SOL    HW1  253   3.534   2.044   1.053 -0.0686 -0.1348 -3.0492
   75SOL    HW2  254   3.547   2.193   1.030  0.1952 -0.2297 -3.5555
   76SOL     OW  255   3.138   0.954   2.530 -0.4537  0.1472 -0.1731
   76SOL    HW1  256   3.138   0.861   2.507  1.8209  0.0305  0.0563
   76SOL    HW2  257   3.127   0.954   2.625 -0.1168  0.0833 -0.1322
   77SOL     OW  258   1.947   3.463   2.447  0.1055 -0.2509 -0.1104
   77SOL    HW1  259   1.928   3.556   2.458  0.8823 -0.1203  0.1987
   77SOL    HW2  260   1.894   3.436   2.372  0.3754  0.5952 -0.6150
   78SOL     OW  261   1.753   2.791   3.178 -0.4481  0.4003  0.4359
   78SOL    HW1  262   1.797   2.711   3.150 -0.9915 -0.4303  1.8254
   78SOL    HW2  263   1.812   2.829   3.244  1.3517  2.9046 -2.3208
   79SOL     OW  264   0.966   4.111   2.413  0.1899 -0.4227  0.7881
   79SOL    HW1  265   1.019   4.055   2.469 -0.4335  0.7493  2.6364
   79SOL    HW2  266   0.879   4.111   2.453 -0.2443  0.5420 -0.1043
   80SOL     OW  267   2.260   3.929   1.541  0.0707 -0.3012 -0.3137
   80SOL    HW1  268   2.210   3.881   1.475  0.3430 -0.1620 -0.6292
   80SOL    HW2  269   2.266   4.018   1.505  0.2762 -0.2427 -0.1325
   81SOL     OW  270   2.599   2.726   1.201 -0.2056  0.0776 -0.0322
   81SOL    HW1  271   2.604   2.779   1.122  0.6821 -0.2274 -0.1855
   81SOL    HW2  272   2.689   2.698   1.218 -0.4280 -0.1225  0.9082
   82SOL     OW  273   0.473   0.875   2.437 -0.0920 -0.2049 -0.0424
   82SOL    HW1  274   0.446   0.966   2.429  0.3374 -0.0434  0.3007
   82SOL    HW2  275   0.482   0.844   2.347 -1.7790 -0.3847 -0.1841
   83SOL     OW  276   1.770   1.951   2.495 -0.1606  0.0795 -0.2910
   83SOL    HW1  277   1.766   2.026   2.435  0.5296 -0.4508 -1.0116
   83SOL    HW2  278   1.694   1.963   2.553  0.7947  2.1828  0.6354
   84SOL     OW  279   2.596   0.896   2.845  0.0790  0.1052  0.1238
   84SOL    HW1  280   2.516   0.867   2.801 -0.2525  1.1710  0.0005
   84SOL    HW2  281   2.602   0.990   2.825  1.9207 -0.1435 -0.7728
   85SOL     OW  282   0.388   2.185   2.451 -0.2142 -0.1396 -0.9088
   85SOL    HW1  283   0.391   2.096   2.485  2.7331 -0.3593 -1.4782
   85SOL    HW2  284   0.381   2.241   2.528  0.8905 -0.8005 -0.3132
   86SOL     OW  285   4.278   0.802   2.450  0.6031 -0.4890 -0.2731
   86SOL    HW1  286   4.295   0.741   2.377  0.9191 -0.0506 -0.5662
   86SOL    HW2  287   4.328   0.765   2.523  0.9462 -0.4802 -0.5004
   87SOL     OW  288   0.000   2.938   0.850 -0.2155  0.4498 -0.2488
   87SOL    HW1  289   0.093   2.921   0.867 -0.4613 -1.1950 -0.3792
   87SOL    HW2  290  -0.010   3.032   0.864  1.4415  0.6360 -0.1144
   88SOL     OW  291   0.579   2.280   0.778  0.5389  0.4098  0.0921
   88SOL    HW1  292   0.647   2.340   0.808  0.7023  1.3208 -1.9460
   88SOL    HW2  293   0.603   2.259   0.688 -2.3732  1.5977 -1.0910
   89SOL     OW  294   3.786   4.076   3.009  0.0040  0.1656  0.2932
   89SOL    HW1  295   3.728   4.028   3.068 -0.8416 -0.0207 -0.6667
   89SOL    HW2  296   3.803   4.016   2.937 -0.6316  1.0925 -0.6621
   90SOL     OW  297   3.596   0.007   1.614 -0.7485 -0.2738  0.8750
   90SOL    HW1  298   3.637  -0.071   1.576 -0.3138  0.0761  0.6237
   90SOL    HW2  299   3.644   0.080   1.576  1.0421  0.0729  3.5956
   91SOL     OW  300   1.341   1.652   2.214 -0.0216  0.0569 -0.0117
   91SOL    HW1  301   1.421   1.680   2.258 -0.0381  1.1150 -0.6244
   91SOL    HW2  302   1.330   1.560   2.240  0.9374  0.1386  0.7277
   92SOL     OW  303   1.740   3.995   2.244  0.3370  0.0405 -0.9864
   92SOL    HW1  304   1.778   4.073   2.203  1.0745  0.8240  1.0032
   92SOL    HW2  305   1.656   4.026   2.278  2.3437  1.4381  3.5457
   93SOL     OW  306   3.667   0.483   1.092  0.9028  0.8072 -0.1710
   93SOL    HW1  307   3.684   0.509   1.182  1.5676  1.4863 -0.4853
   93SOL    HW2  308   3.655   0.389   1.096  0.3204  0.9073  0.7155
   94SOL     OW  309   2.139   3.681   2.268 -0.1925 -0.1751 -0.2732
   94SOL    HW1  310   2.046   3.680   2.244  0.2396 -0.6802 -2.0639
   94SOL    HW2  311   2.184   3.701   2.186  1.2864  0.1524  0.5961
   95SOL     OW  312   1.254   2.995   2.632  0.4172  0.0310 -0.1187
   95SOL    HW1  313   1.313   2.921   2.648  0.7626 -0.1968 -2.1577
   95SOL    HW2  314   1.303   3.072   2.660 -0.2652 -0.4844  2.8489
   96SOL     OW  315   2.760   2.446   0.945  0.0722  0.6159  0.5263
   96SOL    HW1  316   2.831   2.382   0.936  0.3724  0.9233  0.6361
   96SOL    HW2  317   2.776   2.487   1.030  0.9651  2.0984 -0.3004
   97SOL     OW  318   2.845   2.988   1.382  0.0116 -0.1554  0.2988
   97SOL    HW1  319   2.750   2.998   1.379  0.1750  1.5612 -2.4661
   97SOL    HW2  320   2.875   3.058   1.440 -0.2670  1.8991 -1.8801
   98SOL     OW  321   3.858   3.152   0.549 -0.8454  0.4760  0.3936
   98SOL    HW1  322   3.832   3.198   0.628 -1.6026 -1.2920  1.2415
   98SOL    HW2  323   3.954   3.150   0.553 -0.8329  1.4215  0.6473
   99SOL     OW  324   0.309   3.674   1.248 -0.5084 -0.2962  0.2685
   99SOL    HW1  325   0.271   3.707   1.329 -0.2206  2.7408 -0.7174
   99SOL    HW2  326   0.265   3.724   1.179  1.1770 -0.8437 -1.2800
  100SOL     OW  327   2.031   0.950   1.878  0.5728 -0.2046  0.4609
  100SOL    HW1  328   1.981   0.931   1.798 -0.0113 -2.1672  1.2353
  100SOL    HW2  329   2.097   0.880   1.882  1.2036  0.4180  1.2103
  101SOL     OW  330   2.558   2.975   0.488 -0.2774  0.5023  0.4357
  101SOL    HW1  331   2.521   2.908   0.545 -1.5833  0.6593 -0.1916
  101SOL    HW2  332   2.641   2.938   0.457 -0.6431 -0.5097  0.6524
  102SOL     OW  333   3.194   3.751   2.086 -0.3751  0.0636 -0.1517
  102SOL    HW1  334   3.223   3.723   2.172 -2.9727  1.1865  1.1911
  102SOL    HW2  335   3.136   3.681   2.056 -3.1397  1.6542  1.1444
  103SOL     OW  336   1.623   3.081   1.663  0.0966 -0.0602  0.3872
  103SOL    HW1  337   1.597   3.159   1.713 -1.6867 -0.5820  0.3611
  103SOL    HW2  338   1.716   3.093   1.647 -0.1167  2.1017  0.3556
  104SOL     OW  339   4.134   1.179   0.860  0.2165  0.3843  0.1294
  104SOL    HW1  340   4.175   1.096   0.838 -2.5083 -1.5567  1.7099
  104SOL    HW2  341   4.139   1.232   0.780  1.5972 -1.4713 -1.0656
  105SOL     OW  342   1.561   2.962   0.517 -0.0170 -0.2686 -0.0750
  105SOL    HW1  343   1.536   2.936   0.428  0.5270 -2.7833  0.4294
  105SOL    HW2  344   1.631   3.025   0.504 -1.0284  0.6556 -1.4144
  106SOL     OW  345   1.385   2.990   1.094  0.1172 -0.0960 -0.1486
  106SOL    HW1  346   1.471   2.992   1.053  0.1497 -0.4750 -0.1046
  106SOL    HW2  347   1.367   3.081   1.118 -0.1785  0.2296 -1.5670
  107SOL     OW  348   4.198   0.973   0.433 -0.1401  0.6354 -0.2840
  107SOL    HW1  349   4.233   0.973   0.522 -0.4943  1.0967 -0.1399
  107SOL    HW2  350   4.249   1.040   0.387 -1.7606  2.3726  0.3196
  108SOL     OW  351   1.388   0.645   0.127  0.1167 -0.4196  0.3624
  108SOL    HW1  352   1.426   0.711   0.070 -0.1034  1.0943  1.9011
  108SOL    HW2  353   1.296   0.670   0.135  0.2032 -0.4522  1.5785
  109SOL     OW  354   0.599   3.782   0.403  0.1187  0.0019 -0.3820
  109SOL    HW1  355   0.583   3.721   0.476 -2.2975 -0.5783 -1.3042
  109SOL    HW2  356   0.693   3.778   0.389  0.2496 -2.2655  0.6853
  110SOL     OW  357   0.772   1.336   3.025 -0.2870 -0.3620 -0.5036
  110SOL    HW1  358   0.824   1.262   2.993 -1.3181 -1.1593 -0.3754
  110SOL    HW2  359   0.734   1.375   2.946 -1.1492 -1.0504 -0.4383
  111SOL     OW  360   3.688   0.210   1.121  0.2057 -0.9103 -0.2378
  111SOL    HW1  361   3.665   0.172   1.036 -0.9510 -0.2777 -0.2260
  111SOL    HW2  362   3.612   0.194   1.177  0.5435 -0.4367  0.3811
  112SOL     OW  363   1.196   4.025   0.594  0.2325  0.0450 -0.2028
  112SOL    HW1  364   1.128   4.083   0.628  0.0688  0.2005 -0.7963
  112SOL    HW2  365   1.267   4.031   0.659 -0.5007 -0.4932  0.6723
  113SOL     OW  366   2.665   2.654   2.546 -0.3676 -0.1771  0.2289
  113SOL    HW1  367   2.723   2.615   2.612 -1.3466 -0.6769  0.8252
  113SOL    HW2  368   2.723   2.706   2.491  0.2251  2.3279  2.9651
  114SOL     OW  369   3.104   3.429   0.943 -0.2054  0.2188  0.0672
  114SOL    HW1  370   3.106   3.345   0.989  0.1820 -0.4132 -1.0790
  114SOL    HW2  371   3.194   3.462   0.950  0.5566 -1.1298 -2.4406
  115SOL     OW  372   2.575   0.745   0.285 -0.3312  0.5662 -0.4544
  115SOL    HW1  373   2.551   0.685   0.356  1.2621  1.4112  0.8744
  115SOL    HW2  374   2.491   0.777   0.251 -1.1586 -0.9253  0.0900
  116SOL     OW  375   1.799   0.018   1.702 -0.0636  1.0398  0.3949
  116SOL    HW1  376   1.876   0.076   1.696  0.3798  0.3978 -0.4059
  116SOL    HW2  377   1.758   0.025   1.615 -0.0734  0.2541  0.3317
  117SOL     OW  378   1.496   2.685   1.826  0.5361  0.5175 -0.0284
  117SOL    HW1  379   1.527   2.618   1.887  2.4615  1.3980  0.0254
  117SOL    HW2  380   1.475   2.760   1.882  0.9098  0.8401 -0.3173
  118SOL     OW  381   2.515   3.940   2.379 -0.0084  0.0994  0.0875
  118SOL    HW1  382   2.433   3.908   2.416  0.0241 -0.3486 -0.2185
  118SOL    HW2  383   2.514   3.908   2.289 -0.6177  2.1065 -0.6736
  119SOL     OW  384   3.784   2.948   1.404 -0.0869  0.1147  0.2437
  119SOL    HW1  385   3.731   2.898   1.343 -1.7186  1.0668  0.8007
  119SOL    HW2  386   3.788   2.893   1.483  1.3268 -0.7476 -0.3853
  120SOL     OW  387   2.513   3.542   0.505 -0.5593  0.1302  0.6486
  120SOL    HW1  388   2.453   3.574   0.572 -0.9626  0.7414  0.0054
  120SOL    HW2  389   2.490   3.450   0.493 -2.0154  0.5868 -0.2679
  121SOL     OW  390   4.460   3.883   2.429 -0.0471 -0.1785 -0.2417
  121SOL    HW1  391   4.521   3.945   2.470 -0.2879  0.3720 -0.6952
  121SOL    HW2  392   4.392   3.939   2.392 -0.2165 -0.7176 -0.7513
  122SOL     OW  393   1.769   3.111   3.146  0.3053  0.5144  0.0650
  122SOL    HW1  394   1.858   3.131   3.176  0.4850 -0.5750  0.2905
  122SOL    HW2  395   1.738   3.043   3.205 -0.1273 -0.1695 -0.9182
  123SOL     OW  396   0.820   3.462   1.618  0.0578 -0.2202  0.4336
  123SOL    HW1  397   0.875   3.424   1.549  0.1928  0.1009  0.3630
  123SOL    HW2  398   0.756   3.516   1.570  1.8309  2.2226  0.6591
  124SOL     OW  399   1.569   3.890   1.896 -0.0190  0.2075 -0.1904
  124SOL    HW1  400   1.582   3.810   1.947 -0.2766 -1.0760 -2.0458
  124SOL    HW2  401   1.479   3.917   1.916 -0.3986 -0.7459 -0.5603
  125SOL     OW  402   2.402   0.222   0.653  0.2461 -0.2006  0.5763
  125SOL    HW1  403   2.377   0.288   0.589  2.8552  0.4096  0.0513
  125SOL    HW2  404   2.445   0.271   0.723  1.4790 -1.2254  0.5831
  126SOL     OW  405   1.613   0.465   0.144 -0.1680 -0.1078 -0.0879
  126SOL    HW1  406   1.556   0.389   0.131 -0.2703  0.0730 -0.7041
  126SOL    HW2  407   1.615   0.508   0.059  1.0773 -0.2483 -0.1441
  127SOL     OW  408   1.512   2.608   0.474  0.1183  0.0296  0.9662
  127SOL    HW1  409   1.450   2.559   0.420  0.2132 -1.0753  1.8329
  127SOL    HW2  410   1.457   2.661   0.532  0.0069  0.3594  0.5606
  128SOL     OW  411   0.831   0.798   2.835 -0.0643 -0.5486 -0.3261
  128SOL    HW1  412   0.915   0.844   2.835  1.0560 -2.4893 -0.1992
  128SOL    HW2  413   0.797   0.809   2.746  0.3262  0.2275 -0.3825
  129SOL     OW  414   0.074   3.436   1.322 -0.0811 -0.0014 -0.1299
  129SOL    HW1  415   0.062   3.426   1.228 -0.7926  0.5746 -0.1032
  129SOL    HW2  416   0.051   3.527   1.340 -1.2394 -0.4473  0.7871
  130SOL     OW  417   0.643   2.150   2.302  0.0641  0.0195 -0.0086
  130SOL    HW1  418   0.624   2.078   2.362  3.0695  2.2387  4.1130
  130SOL    HW2  419   0.583   2.220   2.328  0.5186  0.6264 -0.5602
  131SOL     OW  420   1.666   2.732   0.006  0.5449 -0.3042 -0.0155
  131SOL    HW1  421   1.627   2.788  -0.061 -0.5468  1.1997  1.7742
  131SOL    HW2  422   1.721   2.671  -0.043 -1.6187 -0.4950 -2.4203
  132SOL     OW  423   2.823   1.170   0.317 -0.0557 -0.0452 -0.7043
  132SOL    HW1  424   2.738   1.143   0.350 -0.1193  1.0025  0.0672
  132SOL    HW2  425   2.875   1.186   0.396  1.1619 -1.5422 -1.1632
  133SOL     OW  426   0.024   2.553   0.831  0.2005 -0.5760 -0.1102
  133SOL    HW1  427   0.020   2.481   0.769 -1.9695  0.6301 -1.4933
  133SOL    HW2  428  -0.004   2.515   0.915  1.7486 -1.8945 -0.1579
  134SOL     OW  429   3.994   0.776   0.792  0.1102  0.4106 -0.6455
  134SOL    HW1  430   3.923   0.730   0.836  0.4968  0.3462 -0.0787
  134SOL    HW2  431   3.956   0.860   0.766  0.0717  0.7449  0.4502
  135SOL     OW  432   1.635   3.828   1.376  0.4612  0.0383 -0.6044
  135SOL    HW1  433   1.662   3.744   1.413 -0.3145  0.0082 -0.0926
  135SOL    HW2  434   1.637   3.889   1.450 -2.5274 -0.3380 -0.1156
  136SOL     OW  435   1.133   0.149   0.589 -0.3256  0.0181  0.3269
  136SOL    HW1  436   1.204   0.161   0.652  0.4192 -2.6359  0.1214
  136SOL    HW2  437   1.110   0.238   0.561  2.5893  1.0215  0.7790
  137SOL     OW  438   2.475   2.778   0.659 -0.4517  0.3016 -0.4665
  137SOL    HW1  439   2.493   2.697   0.706  0.4330  0.4909 -0.4749
  137SOL    HW2  440   2.383   2.770   0.633 -0.7572 -0.1073  0.6788
  138SOL     OW  441   0.290   1.269   1.198 -0.1310  0.5814 -0.1338
  138SOL    HW1  442   0.357   1.228   1.143 -0.7096  1.4154 -1.5366
  138SOL    HW2  443   0.219   1.290   1.137 -2.4827 -1.8268  1.5689
  139SOL     OW  444   2.705   2.752   1.641 -0.4376  0.6519 -0.0176
  139SOL    HW1  445   2.678   2.698   1.566  1.1370  1.9958 -1.6182
  139SOL    HW2  446   2.635   2.816   1.650 -1.1597 -0.1644  0.3948
  140SOL     OW  447   2.215   1.093   2.056 -0.5728 -0.0569 -0.1070
  140SOL    HW1  448   2.134   1.079   2.007 -2.0219  2.7008  1.2327
  140SOL    HW2  449   2.245   1.180   2.030  0.7705 -0.1452  0.9926
  141SOL     OW  450   1.367   0.489   0.326 -0.7365  0.0440  0.3754
  141SOL    HW1  451   1.330   0.414   0.278 -2.0093  0.4193  0.7357
  141SOL    HW2  452   1.397   0.549   0.258 -0.1068 -0.5827  0.0816
  142SOL     OW  453   2.235   1.153   0.009  0.5067 -0.1344  0.5592
  142SOL    HW1  454   2.321   1.152   0.052 -0.4382 -0.6535  2.5874
  142SOL    HW2  455   2.178   1.197   0.072 -0.3846  1.8788 -1.5388
  143SOL     OW  456   4.158   1.477   1.549 -0.0337 -0.5858 -0.2578
  143SOL    HW1  457   4.222   1.491   1.619 -1.6845  0.5439  1.0959
  143SOL    HW2  458   4.204   1.506   1.470  0.8461  1.1117  0.8020
  144SOL     OW  459   0.243   0.510   2.957  0.0122  0.5071 -0.5229
  144SOL    HW1  460   0.249   0.606   2.953  0.9147  0.4725 -0.2324
  144SOL    HW2  461   0.321   0.484   3.006 -0.9221 -0.2984  0.5671
  145SOL     OW  462   0.253   0.533   1.519  0.3440  0.1045 -0.4436
  145SOL    HW1  463   0.311   0.567   1.451 -0.8326  0.3586 -1.3615
  145SOL    HW2  464   0.165   0.537   1.480 -0.3575  0.1689  1.0544
  146SOL     OW  465   2.426   1.962   1.226  0.2494  0.1035 -0.0081
  146SOL    HW1  466   2.386   2.023   1.164  0.3754 -0.4490 -0.6472
  146SOL    HW2  467   2.482   1.906   1.172  0.6296 -0.1721  0.6529
  147SOL     OW  468   3.729   2.034   0.078 -0.2655 -0.1017  1.0701
  147SOL    HW1  469   3.774   2.022  -0.006  1.4443 -0.7123  2.0339
  147SOL    HW2  470   3.642   2.067   0.053 -0.1804 -1.2027 -0.9975
  148SOL     OW  471   2.788   1.026   1.360  0.1199 -0.5484 -0.4501
  148SOL    HW1  472   2.694   1.022   1.342 -0.0421 -1.3049  0.4999
  148SOL    HW2  473   2.813   0.936   1.379  0.8751 -0.2283  0.1049
  149SOL     OW  474   3.217   0.299   0.448  0.0293  0.1768  0.0152
  149SOL    HW1  475   3.162   0.369   0.482 -1.5124 -1.1657  0.4257
  149SOL    HW2  476   3.165   0.261   0.377 -0.2612 -2.0169  1.3141
  150SOL     OW  477   4.069   2.091   1.441 -0.0223  0.1653 -0.1500
  150SOL    HW1  478   4.048   2.077   1.348  0.6431  0.1681 -0.3063
  150SOL    HW2  479   4.087   2.004   1.475 -1.8885 -0.0381  0.3984
  151SOL     OW  480   0.218   1.700   0.317 -0.3198 -0.2949 -0.4792
  151SOL    HW1  481   0.215   1.795   0.308 -1.9807 -0.3154 -0.3988
  151SOL    HW2  482   0.308   1.682   0.343  0.1331  1.2142 -0.8736
  152SOL     OW  483   2.680   0.808   1.882  0.1649 -0.6646  0.7102
  152SOL    HW1  484   2.620   0.861   1.935 -0.8713  0.9127 -1.8798
  152SOL    HW2  485   2.624   0.748   1.833  0.7338  0.1701 -1.0426
  153SOL     OW  486   0.306   3.229   2.955 -0.1628 -0.1306 -0.4085
  153SOL    HW1  487   0.233   3.171   2.935 -1.9718  2.4570 -1.8970
  153SOL    HW2  488   0.336   3.261   2.869  0.6004  1.2804  0.3403
  154SOL     OW  489   1.426   2.681   1.450  0.1389 -0.0181  0.1468
  154SOL    HW1  490   1.463   2.758   1.408 -0.3317  0.7451  1.0844
  154SOL    HW2  491   1.363   2.647   1.387  1.1381 -0.3054 -0.7298
  155SOL     OW  492   0.339   3.532   2.920  0.3274  0.5010 -0.0725
  155SOL    HW1  493   0.295   3.457   2.880  1.5650 -0.3485  0.1251
  155SOL    HW2  494   0.296   3.608   2.881 -0.0982 -0.3028 -1.2270
  156SOL     OW  495   4.486   2.907   1.403 -0.2756 -0.0144 -0.1827
  156SOL    HW1  496   4.437   2.899   1.485 -0.8132  2.7492 -0.1224
  156SOL    HW2  497   4.426   2.874   1.336 -1.2658  1.0034  0.1762
  157SOL     OW  498   1.512   0.968   1.188  0.7443 -0.1931 -0.1377
  157SOL    HW1  499   1.462   0.939   1.112 -1.5695  0.0841  1.1607
  157SOL    HW2  500   1.576   1.030   1.153 -1.1509  0.9835 -1.7369
  158SOL     OW  501   3.145   3.674   0.595 -0.5075 -0.0623 -0.8194
  158SOL    HW1  502   3.184   3.714   0.517 -3.0546  0.0187 -2.1687
  158SOL    HW2  503   3.088   3.742   0.630 -0.0138 -0.3910  0.6819
  159SOL     OW  504   1.613   3.986   2.985 -0.0002  0.0096  0.0351
  159SOL    HW1  505   1.601   4.009   2.892 -2.2600 -1.1868 -0.0256
  159SOL    HW2  506   1.604   4.070   3.031  1.2664  0.6383 -0.7990
  160SOL     OW  507   4.395   0.828   1.043  0.3064 -0.1533  0.0347
  160SOL    HW1  508   4.481   0.854   1.077  1.3521 -0.9318 -1.8629
  160SOL    HW2  509   4.415   0.778   0.964 -1.9287  0.1180 -0.7627
  161SOL     OW  510   1.003   3.317   0.164  0.7508 -0.8188  0.5157
  161SOL    HW1  511   1.008   3.387   0.099  1.5159 -1.0143  0.3539
  161SOL    HW2  512   0.993   3.362   0.247  1.2191 -0.5144  0.4087
  162SOL     OW  513   0.529   3.500   2.319  0.0490 -0.4089  0.2208
  162SOL    HW1  514   0.579   3.579   2.297  0.0829  0.0135  1.7228
  162SOL    HW2  515   0.581   3.428   2.284 -0.2632  0.2374 -1.6901
  163SOL     OW  516   3.241   2.617   1.316  0.1937 -0.9419  0.1258
  163SOL    HW1  517   3.196   2.701   1.321  0.3061 -0.8661 -0.1053
  163SOL    HW2  518   3.330   2.639   1.286 -0.1897 -1.2712 -1.3513
  164SOL     OW  519   0.802   0.399   1.151  0.1702  0.3264 -0.7553
  164SOL    HW1  520   0.863   0.359   1.089  0.0014 -1.3576  0.1071
  164SOL    HW2  521   0.765   0.474   1.104  0.1501 -0.8071 -2.6285
  165SOL     OW  522   1.934   1.912   0.052  0.9186  0.1413  0.2091
  165SOL    HW1  523   1.858   1.867   0.089  1.3613 -1.1186 -0.3827
  165SOL    HW2  524   2.009   1.860   0.080  1.4649  0.6680 -0.2493
  166SOL     OW  525   0.735   3.283   1.831  0.5861  0.2461  0.1001
  166SOL    HW1  526   0.644   3.292   1.858  0.5606  3.0382 -0.6211
  166SOL    HW2  527   0.742   3.335   1.751  3.3778  2.6286  1.6720
  167SOL     OW  528   3.628   4.251   0.673 -0.4880 -0.0419 -0.4895
  167SOL    HW1  529   3.645   4.272   0.581 -0.0828  2.3360  0.0764
  167SOL    HW2  530   3.688   4.306   0.722 -0.2198 -1.7671  1.2315
  168SOL     OW  531   1.193   1.816   2.061  0.4164  0.0974  0.0271
  168SOL    HW1  532   1.249   1.758   2.113  1.1551  1.3298  0.6389
  168SOL    HW2  533   1.177   1.892   2.117 -1.3692  0.0658 -0.3857
  169SOL     OW  534   0.801   2.948   1.264 -0.8555  0.2126 -0.0130
  169SOL    HW1  535   0.883   2.902   1.282 -1.7145 -1.5907 -0.4384
  169SOL    HW2  536   0.762   2.962   1.350 -1.1241 -0.9547  0.0745
  170SOL     OW  537   1.915   0.455   3.057  0.0541  0.2197 -0.1600
  170SOL    HW1  538   1.927   0.399   2.980 -0.5596 -0.1886  0.0347
  170SOL    HW2  539   1.831   0.498   3.043  1.2115  2.3340 -1.0577
  171SOL     OW  540   2.293   2.992   0.014 -0.2692  0.5182  0.8354
  171SOL    HW1  541   2.262   2.915  -0.035  0.0589 -0.1914  1.7117
  171SOL    HW2  542   2.261   2.977   0.103 -0.6587  1.6784  0.9007
  172SOL     OW  543   1.083   2.257   0.910 -0.4204  0.2643 -0.4804
  172SOL    HW1  544   1.091   2.197   0.985  0.4785 -0.5551 -1.2093
  172SOL    HW2  545   1.160   2.314   0.917 -0.9285  0.9232 -0.1608
  173SOL     OW  546   2.023   2.261   2.164 -0.1031  0.4279  0.1141
  173SOL    HW1  547   2.087   2.297   2.102 -1.2927  0.1762 -1.3049
  173SOL    HW2  548   1.986   2.185   2.119 -0.3660 -0.3077  1.5144
  174SOL     OW  549   3.290   2.985   1.182  0.2383 -0.3514 -0.2588
  174SOL    HW1  550   3.333   3.024   1.258 -0.8335  1.6091 -0.6091
  174SOL    HW2  551   3.224   2.927   1.219 -0.4113  0.7424  0.3324
  175SOL     OW  552   2.105   3.346   1.048 -0.1871 -0.0610  0.2606
  175SOL    HW1  553   2.110   3.321   0.956  0.6432  0.1875  0.2227
  175SOL    HW2  554   2.021   3.391   1.057 -0.9374 -1.3852 -0.0344
  176SOL     OW  555   1.085   1.807   2.499  0.1812 -0.0442 -0.0580
  176SOL    HW1  556   1.034   1.852   2.566 -1.8775 -0.3644 -1.3377
  176SOL    HW2  557   1.113   1.725   2.541  0.0858  0.3734  0.8376
  177SOL     OW  558   1.556   0.317   1.101 -1.0391  0.7506 -0.1752
  177SOL    HW1  559   1.588   0.368   1.175  0.9746  0.4017 -0.7544
  177SOL    HW2  560   1.515   0.240   1.141  1.4387 -0.2593  0.6290
  178SOL     OW  561   0.619   0.334   2.647 -0.3185 -0.0944 -0.2499
  178SOL    HW1  562   0.626   0.428   2.629  1.1864  0.0416  0.8581
  178SOL    HW2  563   0.627   0.292   2.561  2.6839  0.6853 -0.4713
  179SOL     OW  564   3.656   3.840   2.461  0.2446 -0.4997  0.3777
  179SOL    HW1  565   3.685   3.932   2.463  0.4061 -0.5301 -0.3994
  179SOL    HW2  566   3.688   3.807   2.377  0.6555 -1.4297  0.8915
  180SOL     OW  567   4.428   0.437   0.971 -0.1947  0.5360 -0.2832
  180SOL    HW1  568   4.334   0.431   0.986 -0.0751 -0.3859  0.2092
  180SOL    HW2  569   4.460   0.349   0.991  0.3977 -0.0067 -3.0830
  181SOL     OW  570   0.590   2.665   2.363 -0.8718  0.0886 -0.4835
  181SOL    HW1  571   0.644   2.729   2.410 -2.5209  0.1800  1.4293
  181SOL    HW2  572   0.519   2.717   2.326 -1.6471 -0.4619  0.1915
  182SOL     OW  573   3.563   0.198   2.524  0.0254 -0.0057 -0.6678
  182SOL    HW1  574   3.551   0.270   2.461 -1.0072 -1.1807 -1.8775
  182SOL    HW2  575   3.626   0.140   2.482  0.7805  0.1183  0.2650
  183SOL     OW  576   3.383   0.616   1.226 -0.0590  0.7949  0.1380
  183SOL    HW1  577   3.291   0.635   1.209 -0.1281  1.6931  1.3372
  183SOL    HW2  578   3.431   0.676   1.169 -0.2190  0.5097 -0.2979
  184SOL     OW  579   3.062   0.389   0.775  0.5197 -0.1753  0.4575
  184SOL    HW1  580   2.982   0.350   0.812  0.9088  0.1286  1.6378
  184SOL    HW2  581   3.033   0.426   0.691 -0.5067 -0.3629  0.7119
  185SOL     OW  582   3.692   3.107   2.015  0.1623 -0.5234 -0.2334
  185SOL    HW1  583   3.701   3.013   2.028 -0.6715 -0.3668  1.7617
  185SOL    HW2  584   3.710   3.120   1.922  2.9227 -2.2889 -0.0371
  186SOL     OW  585   2.264   1.047   1.401 -0.1951  0.0096  0.0389
  186SOL    HW1  586   2.200   1.101   1.355 -0.3528 -0.6736 -0.5677
  186SOL    HW2  587   2.272   1.087   1.487 -0.8212  0.5875 -0.1627
  187SOL     OW  588   1.910   0.901   0.095  0.0290  0.1113  0.4770
  187SOL    HW1  589   1.843   0.844   0.133 -1.9582  1.2743 -1.0553
  187SOL    HW2  590   1.944   0.952   0.169  0.0109 -1.2505  1.4509
  188SOL     OW  591   3.993   0.991   2.123 -0.2273 -0.6155  0.4060
  188SOL    HW1  592   3.902   0.978   2.097  0.4806 -1.1466 -2.0828
  188SOL    HW2  593   4.011   1.083   2.104 -0.1799 -0.5739  0.6525
  189SOL     OW  594   2.363   0.034   0.097 -0.0523 -0.0055  0.1691
  189SOL    HW1  595   2.367   0.036   0.001 -0.3349  1.2155  0.1767
  189SOL    HW2  596   2.273   0.007   0.116 -0.1276  0.1869  0.0889
  190SOL     OW  597   3.890   1.059   2.654 -0.4786 -0.0553 -0.6538
  190SOL    HW1  598   3.979   1.036   2.629  0.1123 -1.5122  2.3113
  190SOL    HW2  599   3.855   0.980   2.696 -2.8253  0.7927 -0.8600
  191SOL     OW  600   3.222   2.437   3.061 -0.2331 -0.2920  0.0273
  191SOL    HW1  601   3.313   2.432   3.032  0.2997  2.2537  1.0072
  191SOL    HW2  602   3.179   2.492   2.996 -0.5601  0.2459  0.6897
  192SOL     OW  603   2.076   0.338   0.572  0.3635  0.2609 -0.6193
  192SOL    HW1  604   2.079   0.433   0.573  1.1987  0.2456 -0.2491
  192SOL    HW2  605   2.141   0.313   0.506 -0.5275 -0.0411 -1.3929
  193SOL     OW  606   2.318   0.663   2.979  0.1618 -0.1704  0.0311
  193SOL    HW1  607   2.278   0.664   2.892 -0.0601 -0.0002  0.1335
  193SOL    HW2  608   2.388   0.598   2.973  0.2488 -0.0420 -0.3206
  194SOL     OW  609   3.056   3.741   3.149  0.3994  0.3747 -0.1208
  194SOL    HW1  610   3.005   3.731   3.229  0.8564 -1.6945 -0.0242
  194SOL    HW2  611   3.139   3.698   3.168  1.7694  2.6562 -0.6627
  195SOL     OW  612   1.510   3.986   0.274  0.2013 -0.0144 -0.5574
  195SOL    HW1  613   1.425   3.958   0.240  0.5142 -2.4324  0.4379
  195SOL    HW2  614   1.526   3.929   0.349  2.7168  0.3588 -0.7198
  196SOL     OW  615   0.351   2.944   0.356 -0.4892  0.5755  0.3073
  196SOL    HW1  616   0.312   2.943   0.269 -1.3885  2.7152  0.6027
  196SOL    HW2  617   0.396   2.860   0.364 -1.1760 -0.0584 -1.8376
  197SOL     OW  618   3.448   1.869   2.272 -0.6487 -0.0642  0.5256
  197SOL    HW1  619   3.455   1.775   2.293 -0.2141 -0.5917 -1.6833
  197SOL    HW2  620   3.368   1.876   2.220 -0.5073  0.7230  0.4105
  198SOL     OW  621   3.676   1.929   2.661  0.3059  0.0032 -0.6808
  198SOL    HW1  622   3.674   2.004   2.602 -0.7505 -0.8692 -1.8249
  198SOL    HW2  623   3.602   1.875   2.633  0.5676 -1.0799  0.6159
  199SOL     OW  624   3.172   2.331   1.556  0.5092 -0.1316 -0.2313
  199SOL    HW1  625   3.267   2.339   1.566  0.8096  0.6567 -2.9221
  199SOL    HW2  626   3.137   2.412   1.593  1.0153  0.2930 -0.6819
  200SOL     OW  627   0.060   1.274   1.477 -0.1430 -0.0658 -0.2179
  200SOL    HW1  628   0.137   1.222   1.499 -0.4833 -0.3128  0.4013
  200SOL    HW2  629   0.088   1.365   1.493  0.2281 -0.1000 -0.6387
  201SOL     OW  630   2.932   1.477   1.605  0.0161  0.2824  0.1545
  201SOL    HW1  631   2.860   1.462   1.543 -0.0018  0.1944  0.1956
  201SOL    HW2  632   2.929   1.571   1.623 -1.7899 -0.0886  2.2093
  202SOL     OW  633   0.729   1.440   2.767  0.3113 -0.1546 -0.0488
  202SOL    HW1  634   0.803   1.481   2.722 -0.4561  0.0689 -1.1262
  202SOL    HW2  635   0.678   1.513   2.802  0.4941 -0.3027  0.5381
  203SOL     OW  636   3.628   3.838   1.567 -0.4429  0.8741  0.4715
  203SOL    HW1  637   3.678   3.756   1.563 -0.4227  0.7854  2.0157
  203SOL    HW2  638   3.642   3.879   1.481 -0.7574 -0.8985 -0.4744
  204SOL     OW  639   1.383   2.235   2.739  0.1119  0.6500 -0.0044
  204SOL    HW1  640   1.333   2.304   2.696 -0.3100  1.9621  2.4129
  204SOL    HW2  641   1.317   2.171   2.767  0.4446 -0.5228 -1.6872
  205SOL     OW  642   1.830   1.662   2.590 -0.1879 -0.4266  0.1634
  205SOL    HW1  643   1.821   1.752   2.560 -1.0130 -0.0971  1.3487
  205SOL    HW2  644   1.872   1.617   2.517  0.1875  0.8978 -0.4686
  206SOL     OW  645   0.271   3.012   0.592  0.7085  0.6188 -0.1798
  206SOL    HW1  646   0.198   2.950   0.600  0.9709  0.4066  0.6658
  206SOL    HW2  647   0.299   3.004   0.501 -1.2970  1.8131 -0.9689
  207SOL     OW  648   2.798   3.277   2.290 -0.5383 -0.0956  0.2204
  207SOL    HW1  649   2.818   3.357   2.339  0.3976 -0.0304 -0.2472
  207SOL    HW2  650   2.790   3.306   2.199 -1.0471 -0.4056  0.1644
  208SOL     OW  651   1.963   2.097   3.116  0.0806  0.4565  0.3161
  208SOL    HW1  652   1.884   2.152   3.115  0.8577  1.6661  1.9392
  208SOL    HW2  653   1.989   2.094   3.208  1.4677 -0.6223 -0.0795
  209SOL     OW  654   1.543   4.451   2.533  0.2087  0.2081  0.5410
  209SOL    HW1  655   1.457   4.447   2.575  0.4324  3.3216  1.5584
  209SOL    HW2  656   1.536   4.523   2.471  2.2620  1.1037  1.2363
  210SOL     OW  657   1.979   1.071   0.320  0.1957 -0.1114  0.0593
  210SOL    HW1  658   1.976   1.165   0.339 -0.7330 -0.3936  1.5229
  210SOL    HW2  659   2.069   1.054   0.292  0.1021  1.3801 -1.2664
  211SOL     OW  660   3.885   3.610   2.580 -0.0072 -0.1227 -0.9421
  211SOL    HW1  661   3.927   3.540   2.531  0.7047 -0.1961 -0.2380
  211SOL    HW2  662   3.818   3.644   2.521  0.3670 -0.6756 -1.6894
  212SOL     OW  663   2.487   1.852   2.087 -0.2753 -0.0708  0.6288
  212SOL    HW1  664   2.508   1.822   2.175 -0.5867  0.7327  0.9851
  212SOL    HW2  665   2.441   1.935   2.100 -1.1644 -0.4108 -0.2533
  213SOL     OW  666   0.379   0.095   0.699  0.1124  0.3776  0.6910
  213SOL    HW1  667   0.346   0.163   0.758  0.0600  0.3948  0.6427
  213SOL    HW2  668   0.467   0.123   0.675 -0.3270  1.0161 -0.2334
  214SOL     OW  669   1.731   3.567   1.938  0.0020 -0.2074  0.1558
  214SOL    HW1  670   1.784   3.640   1.907  0.8828 -1.4997 -1.5986
  214SOL    HW2  671   1.770   3.490   1.896 -1.3489 -1.5931  1.3239
  215SOL     OW  672   2.361   1.406   1.556  0.1311  0.2560 -0.3259
  215SOL    HW1  673   2.321   1.331   1.600  0.6554  1.8049  3.0883
  215SOL    HW2  674   2.300   1.478   1.571  0.3700  0.9083 -2.2163
  216SOL     OW  675   2.262   3.173   2.256 -0.5591  0.0316 -0.3286
  216SOL    HW1  676   2.209   3.210   2.327  0.4066  0.2514  0.2907
  216SOL    HW2  677   2.274   3.246   2.195  1.4400  0.8518  0.9456
  217SOL     OW  678   2.046   0.937   0.854  0.2994  0.2269  0.2527
  217SOL    HW1  679   2.003   0.941   0.769  2.3298 -0.8811 -0.9159
  217SOL    HW2  680   2.028   0.849   0.887  0.8955  0.0747  0.1828
  218SOL     OW  681   0.248   3.812   0.545  0.3917 -0.4676 -0.7818
  218SOL    HW1  682   0.240   3.765   0.628 -2.3676  1.7983  0.4038
  218SOL    HW2  683   0.306   3.886   0.564  0.3352 -0.3416 -1.0842
  219SOL     OW  684   0.342   4.091   2.172  0.2111  0.5432  0.1168
  219SOL    HW1  685   0.263   4.131   2.135 -0.9016 -3.5071 -2.6109
  219SOL    HW2  686   0.327   4.091   2.267 -2.7592  0.5732 -0.2653
  220SOL     OW  687   1.270   3.875   1.070  0.2356 -0.2903  0.1139
  220SOL    HW1  688   1.262   3.822   1.149 -0.6905  1.1871  1.0662
  220SOL    HW2  689   1.322   3.951   1.097  0.1972  0.0765 -0.7927
  221SOL     OW  690   1.864   0.998   1.075 -0.4045  0.2959 -0.0939
  221SOL    HW1  691   1.939   0.982   1.017  0.1041 -1.1758  0.9141
  221SOL    HW2  692   1.788   0.999   1.017  0.2274  0.1538 -0.9383
  222SOL     OW  693   1.848   1.808   2.125  0.1835  0.4855  0.4112
  222SOL    HW1  694   1.809   1.742   2.182 -0.5480  0.8159  0.2945
  222SOL    HW2  695   1.938   1.777   2.112  0.0276 -0.1743  0.8384
  223SOL     OW  696   3.258   0.442   2.191  0.1070  0.2846  0.3649
  223SOL    HW1  697   3.197   0.503   2.234 -0.1749 -0.1466  0.5789
  223SOL    HW2  698   3.211   0.412   2.113 -0.3772 -0.8385  1.0670
  224SOL     OW  699   0.769   2.640   0.172  0.0596 -0.3164  0.0104
  224SOL    HW1  700   0.813   2.629   0.257  2.5570 -0.2592 -1.1941
  224SOL    HW2  701   0.839   2.633   0.108 -1.8843 -1.2877 -2.1447
  225SOL     OW  702   2.741   3.176   2.951 -0.1978  0.5523 -0.6052
  225SOL    HW1  703   2.726   3.193   3.044 -1.6735 -0.4448 -0.6391
  225SOL    HW2  704   2.694   3.245   2.905  2.1108  2.2176 -0.6533
  226SOL     OW  705   4.107   0.036   2.059 -0.0213  0.3394  0.1480
  226SOL    HW1  706   4.144   0.072   1.979  1.5204 -0.3530  0.5102
  226SOL    HW2  707   4.139   0.093   2.129 -1.7500  1.2264  0.2649
  227SOL     OW  708   0.116   3.974   1.349 -0.0176 -0.4469  0.7494
  227SOL    HW1  709   0.183   4.042   1.353  0.5133 -0.6979 -1.8464
  227SOL    HW2  710   0.156   3.898   1.391  1.2432 -0.4952 -0.4747
  228SOL     OW  711   1.909   0.196   2.917  0.4253 -0.1174 -0.2839
  228SOL    HW1  712   2.002   0.218   2.916  0.3371  0.2619 -0.4575
  228SOL    HW2  713   1.900   0.130   2.848  0.4519  0.3516 -0.7508
  229SOL     OW  714   0.579   0.864   3.020 -0.2546 -0.9824 -0.4587
  229SOL    HW1  715   0.593   0.899   3.108  2.6758  0.3444 -1.3434
  229SOL    HW2  716   0.637   0.789   3.015  0.1456 -0.6160 -1.4789
  230SOL     OW  717   0.202   3.698   3.110 -0.4026  0.3602 -0.0487
  230SOL    HW1  718   0.284   3.661   3.078  0.7290  1.9848  0.8231
  230SOL    HW2  719   0.227   3.750   3.187 -2.3129  0.5621  0.4882
  231SOL     OW  720   3.067   1.346   1.251  0.0432 -0.1023  0.1506
  231SOL    HW1  721   2.985   1.370   1.293 -0.0028 -0.3689  0.2156
  231SOL    HW2  722   3.041   1.283   1.183  0.3889 -1.7796  1.4871
  232SOL     OW  723   0.325   0.381   1.727 -0.0247  0.0915  0.5492
  232SOL    HW1  724   0.295   0.445   1.662  0.7362 -0.2173 -0.1221
  232SOL    HW2  725   0.313   0.296   1.685  1.3581 -0.0650  0.4025
  233SOL     OW  726   3.831   0.983   0.692 -0.1063 -0.6617  0.2190
  233SOL    HW1  727   3.763   0.928   0.731  0.1029  0.1419  1.7823
  233SOL    HW2  728   3.834   1.061   0.748  2.5088 -0.9387  0.5964
  234SOL     OW  729   2.359   3.224   1.226  0.3548 -0.0628 -0.1968
  234SOL    HW1  730   2.279   3.227   1.173  0.7887 -1.4458 -0.9662
  234SOL    HW2  731   2.332   3.183   1.308  0.3134 -0.7405 -0.5446
  235SOL     OW  732   1.104   3.973   0.888  0.3998 -0.5667 -0.8088
  235SOL    HW1  733   1.167   3.998   0.820  1.4002 -0.2786  0.1893
  235SOL    HW2  734   1.156   3.921   0.950 -0.9559 -2.6460 -1.3138
  236SOL     OW  735   2.772   1.528   2.044 -0.3694  0.4928 -0.2392
  236SOL    HW1  736   2.724   1.536   2.126  1.4930  1.1063  0.8524
  236SOL    HW2  737   2.759   1.612   2.000 -3.2199 -0.5961 -1.7340
  237SOL     OW  738   2.836   2.678   1.895 -0.4079  0.1918 -0.3993
  237SOL    HW1  739   2.898   2.641   1.832  1.1151  2.0894 -0.1238
  237SOL    HW2  740   2.757   2.696   1.844  0.2925  0.3462 -1.4580
  238SOL     OW  741   2.968   2.813   1.020 -0.3223  0.2257 -0.1201
  238SOL    HW1  742   2.882   2.798   0.981 -0.3429  1.0320 -0.3934
  238SOL    HW2  743   3.006   2.884   0.969  0.6835 -0.3928 -0.2686
  239SOL     OW  744   1.046   0.122   1.469 -0.4413 -0.4706 -0.7081
  239SOL    HW1  745   1.099   0.190   1.428  0.1737  0.9667  2.2506
  239SOL    HW2  746   0.964   0.122   1.419 -0.2857  2.1468 -1.0610
  240SOL     OW  747   3.040   3.576   1.950 -0.0863  0.6449  0.2936
  240SOL    HW1  748   3.094   3.499   1.932 -2.7277 -1.7055  1.7650
  240SOL    HW2  749   3.050   3.630   1.872  3.0460 -0.3816 -0.1681
  241SOL     OW  750   4.007   2.047   1.184  0.2368 -0.1569  0.1960
  241SOL    HW1  751   4.052   2.077   1.105  0.7477 -1.0129  0.1559
  241SOL    HW2  752   3.942   2.115   1.201  0.3382  0.2040 -0.7744
  242SOL     OW  753   2.953   2.222   0.961 -0.8428  0.4306  0.3296
  242SOL    HW1  754   3.044   2.203   0.984 -0.7522  0.9667  0.4234
  242SOL    HW2  755   2.940   2.180   0.876 -0.5994  0.1001  0.4534
  243SOL     OW  756   1.359   1.942   1.742  0.4502 -0.2519  0.6114
  243SOL    HW1  757   1.290   1.961   1.805  0.2376  0.0550  0.2946
  243SOL    HW2  758   1.324   1.870   1.689  0.0152  0.4481 -0.0801
  244SOL     OW  759   3.260   1.550   1.407  0.6253 -0.1672 -0.4149
  244SOL    HW1  760   3.230   1.626   1.457  1.0463  0.9953 -1.8627
  244SOL    HW2  761   3.182   1.495   1.399  0.1626  0.3806  0.1610
  245SOL     OW  762   4.378   2.639   0.366  0.4153  0.5635  0.3844
  245SOL    HW1  763   4.344   2.725   0.342 -0.1004  0.6390  1.3576
  245SOL    HW2  764   4.473   2.652   0.374  0.1915  1.4078  1.9640
  246SOL     OW  765   2.053   2.076   1.189 -0.5372  0.0633 -0.5242
  246SOL    HW1  766   2.031   1.988   1.158  0.7524 -1.2952  2.1117
  246SOL    HW2  767   2.125   2.104   1.132 -1.0866 -0.4530 -1.5084
  247SOL     OW  768   4.073   3.838   0.428  0.2253 -0.1616  0.1623
  247SOL    HW1  769   4.058   3.930   0.406 -0.0284 -0.5353 -1.3842
  247SOL    HW2  770   3.985   3.800   0.431  0.2363 -0.1100  2.1122
  248SOL     OW  771   3.542   0.519   1.734  0.0317  0.4819  0.0786
  248SOL    HW1  772   3.451   0.524   1.706 -0.5519  0.0487  1.7534
  248SOL    HW2  773   3.537   0.496   1.827  1.8685 -1.6680 -0.2553
  249SOL     OW  774   3.861   2.766   0.788 -0.3415  0.0045  0.0165
  249SOL    HW1  775   3.928   2.698   0.785 -0.6488 -0.4424  1.8543
  249SOL    HW2  776   3.782   2.721   0.819 -1.4156  0.6035 -1.6803
  250SOL     OW  777   4.112   2.199   0.495 -0.0188  0.1341 -0.3464
  250SOL    HW1  778   4.078   2.157   0.417  1.6658  0.2271 -1.1804
  250SOL    HW2  779   4.132   2.289   0.468  2.9064 -0.4973 -0.5871
  251SOL     OW  780   2.130   3.120   1.393 -0.5942 -0.0153 -0.7596
  251SOL    HW1  781   2.037   3.143   1.390 -0.6810  0.0597  1.1939
  251SOL    HW2  782   2.137   3.059   1.466  1.1287  1.2486  0.2083
  252SOL     OW  783   0.901   0.164   1.843 -0.0288  0.2053 -0.2315
  252SOL    HW1  784   0.898   0.097   1.774 -1.3006  0.0635 -0.0721
  252SOL    HW2  785   0.983   0.148   1.889  0.0564 -0.7435 -0.6874
  253SOL     OW  786   2.203   0.020   2.201  0.0738 -0.1642  0.1231
  253SOL    HW1  787   2.296   0.020   2.221 -0.2003  0.2285  1.5649
  253SOL    HW2  788   2.163  -0.036   2.268 -0.6977 -0.5739 -0.6519
  254SOL     OW  789   3.163   3.380   3.152 -0.1059 -0.3293  0.0951
  254SOL    HW1  790   3.100   3.378   3.224 -1.3325  0.0487 -0.9239
  254SOL    HW2  791   3.109   3.383   3.073  1.2013 -0.1136 -0.8276
  255SOL     OW  792   1.090   1.700   1.058  0.0746  0.3165  0.2470
  255SOL    HW1  793   1.080   1.771   0.994 -1.4399 -0.5288 -0.5186
  255SOL    HW2  794   1.172   1.720   1.103  0.1127  2.0926 -0.5044
  256SOL     OW  795   4.298   1.203   0.336  0.3889  0.3493  0.2797
  256SOL    HW1  796   4.314   1.286   0.292  0.4932 -0.5810 -1.5345
  256SOL    HW2  797   4.356   1.204   0.411  0.5669  1.7980  0.1487
  257SOL     OW  798   3.151   3.228   2.780  0.5851  0.0880 -0.7463
  257SOL    HW1  799   3.094   3.299   2.812 -0.5123 -1.1715  0.2251
  257SOL    HW2  800   3.226   3.273   2.742  0.6732  1.7584  1.2400
  258SOL     OW  801   4.363   1.152   2.667 -0.5328  0.1105  0.2449
  258SOL    HW1  802   4.428   1.145   2.597 -1.9137  1.8097 -1.3256
  258SOL    HW2  803   4.411   1.192   2.740  0.6065 -0.3862 -0.2028
  259SOL     OW  804   3.647   4.017   0.419 -0.9369 -0.1909 -0.4235
  259SOL    HW1  805   3.572   4.039   0.473  0.2352  1.1985  0.7196
  259SOL    HW2  806   3.616   3.949   0.360 -2.4564 -1.2457  1.5238
  260SOL     OW  807   4.086   1.843   2.188 -0.3503  0.4179 -0.1389
  260SOL    HW1  808   4.151   1.907   2.217  0.4411  0.1395 -1.2271
  260SOL    HW2  809   4.108   1.763   2.236 -1.8571  1.1438  1.8539
  261SOL     OW  810   2.945   1.886   2.631 -0.1892  0.3928  0.6693
  261SOL    HW1  811   3.020   1.925   2.585 -0.0944 -0.3265  0.2092
  261SOL    HW2  812   2.963   1.792   2.633 -1.6375  0.0590 -0.5105
  262SOL     OW  813   1.021   4.166   1.070 -0.0902  0.2001  0.0506
  262SOL    HW1  814   1.033   4.118   0.988 -0.5020 -0.2322  0.2382
  262SOL    HW2  815   1.107   4.166   1.111  0.0712  0.2341 -0.2817
  263SOL     OW  816   3.470   0.966   2.551 -0.4869 -0.2188 -0.3953
  263SOL    HW1  817   3.457   1.059   2.535 -1.1447 -0.4008 -0.9729
  263SOL    HW2  818   3.398   0.923   2.505 -0.2490 -1.0094 -0.0571
  264SOL     OW  819   3.158   0.346   1.334 -0.1742  0.4436 -0.4557
  264SOL    HW1  820   3.145   0.361   1.240 -1.9757 -0.0212 -0.3104
  264SOL    HW2  821   3.142   0.253   1.346 -0.3141  0.5683  0.3799
  265SOL     OW  822   1.440   2.003   2.268  0.5741 -0.4235 -0.4020
  265SOL    HW1  823   1.444   2.096   2.290  0.1746 -0.3445 -0.6498
  265SOL    HW2  824   1.350   1.978   2.287  0.2987 -0.4259 -1.6481
  266SOL     OW  825   0.646   3.127   1.122 -0.0225  0.6130  0.5989
  266SOL    HW1  826   0.596   3.087   1.050  0.8256  1.6966 -0.6294
  266SOL    HW2  827   0.676   3.052   1.174 -1.4290 -0.1445  0.3701
  267SOL     OW  828   0.606   0.063   1.483 -0.4869  0.1661 -0.0766
  267SOL    HW1  829   0.572  -0.006   1.425 -0.0067 -0.8092  0.7633
  267SOL    HW2  830   0.685   0.094   1.440 -1.7315  1.5930 -1.4354
  268SOL     OW  831   3.081   0.266   2.802  0.6304  0.0916 -0.7155
  268SOL    HW1  832   3.088   0.235   2.712 -3.3968 -0.6099 -0.9566
  268SOL    HW2  833   3.031   0.348   2.795  0.3379  0.0816  0.8658
  269SOL     OW  834   3.695   0.805   2.424  0.5010 -0.2325 -0.0206
  269SOL    HW1  835   3.613   0.844   2.454  1.1716  1.4405 -0.3095
  269SOL    HW2  836   3.716   0.740   2.491 -0.8717 -0.4657  0.2303
  270SOL     OW  837   0.347   1.194   3.102  0.2360  0.3379  0.3921
  270SOL    HW1  838   0.337   1.148   3.018 -0.6505 -0.8756  1.1334
  270SOL    HW2  839   0.265   1.177   3.148  0.4518  1.5493  1.2513
  271SOL     OW  840   3.760   0.197   1.500  0.1674 -0.2894 -0.3482
  271SOL    HW1  841   3.816   0.206   1.422  0.1798 -2.3404 -0.6483
  271SOL    HW2  842   3.758   0.284   1.539  0.9283  0.5766 -2.1310
  272SOL     OW  843   3.224   0.737   1.473  0.5662  0.2220 -0.5905
  272SOL    HW1  844   3.268   0.664   1.429 -0.2695 -1.9454  1.9347
  272SOL    HW2  845   3.296   0.788   1.512  1.0761 -0.3688 -0.7375
  273SOL     OW  846   3.316   1.578   2.003 -0.5749  0.0405 -0.0531
  273SOL    HW1  847   3.316   1.535   1.918 -0.1122 -0.5531  0.2371
  273SOL    HW2  848   3.383   1.646   1.996  1.3205 -1.6427  0.6060
  274SOL     OW  849   3.648   1.856   2.939  0.2574  0.1244 -0.6289
  274SOL    HW1  850   3.569   1.807   2.917 -0.0419 -0.0517  0.7369
  274SOL    HW2  851   3.682   1.886   2.855 -0.3226 -1.2446 -1.3808
  275SOL     OW  852   0.410   0.642   1.023 -0.5878 -0.2647 -0.8337
  275SOL    HW1  853   0.387   0.685   0.940 -1.4674 -0.9575 -0.9549
  275SOL    HW2  854   0.328   0.608   1.057 -0.0737 -0.8797 -0.1748
  276SOL     OW  855   4.040   2.929   2.861 -0.4919  0.3472  0.6759
  276SOL    HW1  856   4.033   2.904   2.769 -3.1557  2.6937  0.0715
  276SOL    HW2  857   4.061   3.023   2.859  1.0402  0.1187  2.5476
  277SOL     OW  858   1.528   0.263   3.004 -0.4747 -0.3848 -0.0113
  277SOL    HW1  859   1.581   0.228   2.931  0.5091  1.0880 -0.0366
  277SOL    HW2  860   1.588   0.263   3.079 -1.4032 -1.6326  0.7800
  278SOL     OW  861   2.514   0.407   0.854 -0.2400  0.0496  0.1737
  278SOL    HW1  862   2.603   0.442   0.846  0.4456 -1.2385  1.4698
  278SOL    HW2  863   2.523   0.337   0.919 -2.0536 -0.6688 -0.3094
  279SOL     OW  864   2.805   1.550   0.898  0.3784 -0.1143 -0.1970
  279SOL    HW1  865   2.878   1.578   0.954  0.6492 -2.1758  0.6028
  279SOL    HW2  866   2.734   1.531   0.959  0.3362 -1.3916 -0.6026
  280SOL     OW  867   4.401   1.533   0.331  0.4099  0.7767  0.4151
  280SOL    HW1  868   4.419   1.492   0.247 -2.1482  0.9255 -0.2673
  280SOL    HW2  869   4.421   1.625   0.318  0.0540  0.7913 -0.0272
  281SOL     OW  870   0.986   4.485   0.201 -0.3265  0.5239 -0.5065
  281SOL    HW1  871   1.037   4.445   0.131 -0.5560  0.0481 -0.4021
  281SOL    HW2  872   1.046   4.485   0.276 -0.1247  0.9188 -0.6658
  282SOL     OW  873   2.476   0.822   2.272  0.2295 -0.1127 -0.1260
  282SOL    HW1  874   2.554   0.804   2.325  0.2208  0.0138 -0.0688
  282SOL    HW2  875   2.468   0.746   2.215  0.6909  0.1088 -0.4920
  283SOL     OW  876   1.404   1.469   1.808  1.0820  0.2443 -0.0049
  283SOL    HW1  877   1.486   1.426   1.786  0.1563 -0.4311 -2.6071
  283SOL    HW2  878   1.429   1.553   1.845  2.9312 -0.1044 -0.3923
  284SOL     OW  879   2.763   3.824   2.480 -0.4371 -0.5467  0.0771
  284SOL    HW1  880   2.673   3.855   2.469 -1.0245 -1.4270  2.0025
  284SOL    HW2  881   2.800   3.881   2.547 -0.2062 -1.4295  0.7077
  285SOL     OW  882   2.388   2.693   2.622 -0.0498  0.2795 -0.3295
  285SOL    HW1  883   2.471   2.645   2.619  0.2792  0.8641 -1.3204
  285SOL    HW2  884   2.326   2.631   2.659  0.6505 -0.4589 -0.3459
  286SOL     OW  885   1.248   2.573   1.992 -0.2670 -0.2961 -0.1486
  286SOL    HW1  886   1.181   2.641   1.986  0.3769  0.4544  0.8665
  286SOL    HW2  887   1.241   2.526   1.909 -1.2461  0.5145 -0.5541
  287SOL     OW  888   1.904   3.870   0.390  0.1501 -0.5528  0.2286
  287SOL    HW1  889   1.913   3.787   0.343 -2.0343  0.0772 -1.4241
  287SOL    HW2  890   1.856   3.927   0.330 -2.7133  0.3583  3.0947
  288SOL     OW  891   3.369   2.527   0.905  0.2248 -0.5501  0.2503
  288SOL    HW1  892   3.356   2.616   0.937  3.5498  0.2920 -0.3540
  288SOL    HW2  893   3.284   2.502   0.868 -0.9811  2.0950  0.9729
  289SOL     OW  894   0.363   0.280   1.238 -0.6312 -0.0008  0.0435
  289SOL    HW1  895   0.399   0.261   1.324  1.9296  0.1131 -0.9162
  289SOL    HW2  896   0.358   0.375   1.233  3.6685  0.3485 -1.4350
  290SOL     OW  897   1.163   2.219   2.323 -0.5621  0.8156  0.1120
  290SOL    HW1  898   1.095   2.185   2.381 -0.7096 -3.4526 -2.1521
  290SOL    HW2  899   1.244   2.214   2.375 -1.0506 -0.4131  0.7962
  291SOL     OW  900   3.265   4.235   2.388  0.4258 -0.1063 -0.1121
  291SOL    HW1  901   3.321   4.282   2.327 -1.0698  2.3269  0.2686
  291SOL    HW2  902   3.307   4.149   2.398  2.9786  0.9201 -1.2701
  292SOL     OW  903   1.664   2.473   2.312  0.2347  1.0687 -0.7985
  292SOL    HW1  904   1.623   2.488   2.227  1.3872 -1.0444 -1.8280
  292SOL    HW2  905   1.749   2.516   2.305 -0.8814  3.6484  0.5477
  293SOL     OW  906   1.842   3.714   0.131  0.2033 -0.3371  0.0312
  293SOL    HW1  907   1.869   3.641   0.076  0.5395 -1.7910  2.0002
  293SOL    HW2  908   1.916   3.774   0.129  0.6073 -0.8387 -0.3185
  294SOL     OW  909   0.942   4.290   3.130 -0.1059  0.4239  0.1344
  294SOL    HW1  910   0.928   4.382   3.155 -0.4363  0.0486  1.4263
  294SOL    HW2  911   0.872   4.271   3.068 -0.9011  0.6646  0.9318
  295SOL     OW  912   2.205   3.810   0.948 -0.0611 -0.2944  0.2758
  295SOL    HW1  913   2.117   3.781   0.926  0.1483 -1.8729  1.2804
  295SOL    HW2  914   2.244   3.837   0.865 -1.4677  0.4130 -0.1757
  296SOL     OW  915   1.856   3.800   1.899 -0.1040 -0.0151  0.1089
  296SOL    HW1  916   1.803   3.879   1.902 -0.3062  0.0570 -2.4852
  296SOL    HW2  917   1.946   3.831   1.907 -0.2630  0.2808  0.7810
  297SOL     OW  918   3.527   2.451   1.137 -0.2445  0.4783 -0.3906
  297SOL    HW1  919   3.579   2.390   1.085  0.1648  1.3742 -1.0755
  297SOL    HW2  920   3.464   2.487   1.074 -1.0405  0.1438  0.1995
  298SOL     OW  921   2.221   2.362   1.306  0.3208 -0.0504  0.0953
  298SOL    HW1  922   2.215   2.386   1.399 -1.4433 -0.6490  0.1709
  298SOL    HW2  923   2.200   2.268   1.305 -1.5610  0.3478 -1.0974
  299SOL     OW  924   0.974   1.378   0.321 -0.4820 -0.0724  0.0186
  299SOL    HW1  925   1.013   1.316   0.382 -3.3975 -1.2117  0.9204
  299SOL    HW2  926   0.929   1.441   0.377 -1.2174  0.2474 -0.9112
  300SOL     OW  927   0.728   3.319   2.285 -0.5340 -0.0871 -0.1353
  300SOL    HW1  928   0.782   3.319   2.206 -0.3574  0.8697 -0.0241
  300SOL    HW2  929   0.766   3.252   2.341 -1.3960 -1.6609 -1.3482
  301SOL     OW  930   2.587   3.792   2.823 -0.4664 -0.0753  0.3999
  301SOL    HW1  931   2.618   3.882   2.818  1.0783 -0.6379 -2.0859
  301SOL    HW2  932   2.506   3.791   2.773 -0.9216  0.0959  1.1352
  302SOL     OW  933   2.610   1.670   1.243  0.1041  0.3762  0.2778
  302SOL    HW1  934   2.529   1.647   1.289 -0.0751  0.1158 -0.1581
  302SOL    HW2  935   2.580   1.698   1.156  0.4196  1.0761  0.3840
  303SOL     OW  936   4.403   0.434   2.024 -0.0450  0.2864  0.6585
  303SOL    HW1  937   4.417   0.526   2.001  1.2814 -0.0221  0.1133
  303SOL    HW2  938   4.490   0.402   2.046 -0.6238 -0.6258  1.6927
  304SOL     OW  939   0.238   3.000   2.310  0.1056 -0.2687 -0.8821
  304SOL    HW1  940   0.315   3.047   2.342 -0.5005 -0.4562  0.9540
  304SOL    HW2  941   0.260   2.908   2.320 -0.3633 -0.3233 -0.2871
  305SOL     OW  942   2.797   3.103   1.661 -0.5691  0.3075  0.7986
  305SOL    HW1  943   2.889   3.105   1.636 -1.3426 -0.8396 -2.7089
  305SOL    HW2  944   2.793   3.045   1.737  1.6226  1.0423  1.5435
  306SOL     OW  945   2.168   0.138   0.844 -0.0137  0.0686 -0.1009
  306SOL    HW1  946   2.254   0.162   0.810  0.1821  1.5100  1.2844
  306SOL    HW2  947   2.131   0.220   0.876 -0.9964 -0.8679  1.2930
  307SOL     OW  948   3.122   0.711   1.931  0.6220  0.4857 -0.2028
  307SOL    HW1  949   3.149   0.796   1.968 -1.7570  1.6725 -0.9969
  307SOL    HW2  950   3.109   0.729   1.838  1.7075 -1.2225 -0.7232
  308SOL     OW  951   2.978   2.033   2.262 -0.0801 -0.1503 -0.3536
  308SOL    HW1  952   2.943   1.993   2.182  0.6653 -0.5874 -0.4772
  308SOL    HW2  953   3.019   2.114   2.232 -0.9047  0.3298 -0.2181
  309SOL     OW  954   1.491   1.245   2.354  0.2092  0.2640 -0.3570
  309SOL    HW1  955   1.524   1.260   2.266  0.4602 -2.0283 -0.7072
  309SOL    HW2  956   1.402   1.279   2.353 -0.2648 -0.9075 -1.9317
  310SOL     OW  957   2.872   3.454   3.158 -0.3540  0.0512  0.2771
  310SOL    HW1  958   2.790   3.416   3.190 -0.3024  0.4198  0.8613
  310SOL    HW2  959   2.912   3.493   3.236 -0.4094  1.3137 -0.3084
  311SOL     OW  960   0.474   0.531   0.131 -0.2532  0.0528  0.4237
  311SOL    HW1  961   0.492   0.487   0.048  0.1678  1.2618 -0.1539
  311SOL    HW2  962   0.556   0.577   0.152 -0.9357  1.2467  0.5480
  312SOL     OW  963   2.607   1.923   1.709 -0.2095 -0.0323  0.0034
  312SOL    HW1  964   2.544   1.862   1.748 -0.3130 -1.0344 -1.6698
  312SOL    HW2  965   2.650   1.873   1.640  1.3006  1.1341  0.0578
  313SOL     OW  966   4.325   1.536   1.302  0.2663  0.2881  0.1160
  313SOL    HW1  967   4.414   1.510   1.327 -0.0922 -1.0975  0.0785
  313SOL    HW2  968   4.327   1.539   1.206  0.0574 -0.7239  0.0594
  314SOL     OW  969   0.146   1.432   1.824  0.0132  0.3818 -0.1735
  314SOL    HW1  970   0.119   1.340   1.825 -0.5483  0.5286 -0.9097
  314SOL    HW2  971   0.221   1.436   1.883 -0.7119 -0.3126  0.8275
  315SOL     OW  972   1.480   3.880   0.537 -0.1676  0.7149 -0.1584
  315SOL    HW1  973   1.574   3.865   0.534 -0.1224  0.8479  0.4448
  315SOL    HW2  974   1.464   3.916   0.624 -1.0719 -1.3791  0.6180
  316SOL     OW  975   1.732   3.964   0.785 -0.5379 -0.1300  0.3933
  316SOL    HW1  976   1.720   4.051   0.745 -2.3945  0.9007  2.9773
  316SOL    HW2  977   1.760   3.909   0.712  0.0046  2.4502 -1.5094
  317SOL     OW  978   2.982   1.140   2.046  0.2422 -0.0156  0.2482
  317SOL    HW1  979   2.984   1.233   2.068  1.1981 -0.0349  0.2872
  317SOL    HW2  980   2.911   1.104   2.099  0.8246  0.4188  1.3441
  318SOL     OW  981   2.562   1.392   1.006  0.2164  0.4060  0.1549
  318SOL    HW1  982   2.510   1.342   0.944  0.8717 -0.7172  0.4920
  318SOL    HW2  983   2.511   1.473   1.020 -1.1704 -0.4256  0.0877
  319SOL     OW  984   3.402   3.049   1.982 -0.4373  0.3608  0.6853
  319SOL    HW1  985   3.339   3.078   2.047 -0.8694  2.6093 -0.6029
  319SOL    HW2  986   3.487   3.077   2.017 -0.0061 -2.6798  2.4258
  320SOL     OW  987   2.307   4.169   0.951 -0.6384 -0.3817  0.1018
  320SOL    HW1  988   2.298   4.144   1.043 -0.9231  1.0795  0.5050
  320SOL    HW2  989   2.334   4.261   0.954  1.6693 -0.9517 -1.2714
  321SOL     OW  990   2.436   4.264   0.296  0.3702  0.7662 -0.6763
  321SOL    HW1  991   2.365   4.236   0.354  0.1654  0.3142 -1.1296
  321SOL    HW2  992   2.431   4.359   0.296 -0.8088  0.7258 -1.3753
  322SOL     OW  993   2.229   4.065   2.075 -0.2493  0.1430  0.1291
  322SOL    HW1  994   2.212   4.002   2.005  0.5881 -0.3706  0.3639
  322SOL    HW2  995   2.208   4.150   2.037 -0.1564 -0.1612 -0.6272
  323SOL     OW  996   4.212   1.254   0.610 -0.4390  0.0383 -0.2971
  323SOL    HW1  997   4.189   1.297   0.527 -0.8432 -0.0441 -0.2324
  323SOL    HW2  998   4.306   1.240   0.604 -0.4738 -0.0270 -0.7738
  324SOL     OW  999   1.902   1.028   2.124 -0.2612  0.1560  0.0945
  324SOL    HW1 1000   1.933   0.989   2.205  0.9192  0.0034 -0.4056
  324SOL    HW2 1001   1.922   0.962   2.057 -1.6129  0.0953 -0.2732
  325SOL     OW 1002   0.551   0.230   2.885  0.1094 -0.3197 -0.5078
  325SOL    HW1 1003   0.468   0.188   2.866  0.0400 -0.2736 -0.3137
  325SOL    HW2 1004   0.579   0.268   2.801 -0.9206  1.1593 -0.2136
  326SOL     OW 1005   2.011   4.378   1.390 -0.3413 -0.0195  0.0357
  326SOL    HW1 1006   2.000   4.379   1.295  1.1546 -1.3932 -0.2015
  326SOL    HW2 1007   1.966   4.457   1.420  1.3086  1.8891 -2.0811
  327SOL     OW 1008   0.354   2.689   1.889 -0.1911 -0.2485 -0.0300
  327SOL    HW1 1009   0.363   2.761   1.827  1.5492 -1.9817 -1.9407
  327SOL    HW2 1010   0.394   2.614   1.845 -0.1253 -1.9296  2.6471
  328SOL     OW 1011   0.103   1.519   1.325  0.0783 -0.1320 -0.3014
  328SOL    HW1 1012   0.156   1.573   1.266  0.3508 -1.0890 -0.9629
  328SOL    HW2 1013   0.143   1.532   1.411 -0.9634  2.1063 -0.0677
  329SOL     OW 1014   0.449   2.707   0.396 -0.2650 -0.1858  0.2195
  329SOL    HW1 1015   0.484   2.637   0.341 -0.8872 -1.0451  0.9038
  329SOL    HW2 1016   0.486   2.692   0.482 -1.5815 -0.5837  0.7390
  330SOL     OW 1017   3.657   2.209   1.446  0.4947 -0.1372  0.1839
  330SOL    HW1 1018   3.661   2.114   1.434 -0.4629 -0.1215 -0.3453
  330SOL    HW2 1019   3.564   2.231   1.438  0.4803  0.6389  2.0198
  331SOL     OW 1020   3.828   2.322   3.063 -0.3989  0.2616  0.3523
  331SOL    HW1 1021   3.920   2.342   3.083 -0.2464  1.0950 -1.0498
  331SOL    HW2 1022   3.825   2.315   2.968 -2.1049  1.9755  0.2212
  332SOL     OW 1023   3.389   2.137   1.437 -0.7557 -0.4063  0.6875
  332SOL    HW1 1024   3.373   2.054   1.392  1.6178 -0.8551  0.5357
  332SOL    HW2 1025   3.315   2.192   1.414 -1.1662 -1.6735 -1.2178
  333SOL     OW 1026   1.766   2.890   0.211  0.4753  0.2920  0.0606
  333SOL    HW1 1027   1.717   2.871   0.291 -1.0768  2.1344 -0.3541
  333SOL    HW2 1028   1.732   2.828   0.147  0.5187 -0.1094  0.4236
  334SOL     OW 1029   0.015   0.476   1.348  0.3157  0.4550 -0.7759
  334SOL    HW1 1030  -0.062   0.430   1.316 -0.0449  0.6176 -0.1589
  334SOL    HW2 1031  -0.007   0.568   1.342 -0.6570  0.5057  1.9516
  335SOL     OW 1032   2.969   4.323   0.852  0.0868  0.4774  0.2210
  335SOL    HW1 1033   2.961   4.378   0.774 -2.5199  0.9271  0.7126
  335SOL    HW2 1034   2.890   4.268   0.851  2.3844 -3.2002 -0.0887
  336SOL     OW 1035   2.630   1.666   2.497 -0.7899 -0.1445  0.2401
  336SOL    HW1 1036   2.613   1.591   2.554 -2.5745  0.5539  0.7020
  336SOL    HW2 1037   2.667   1.733   2.554 -1.0778  0.0121  0.2430
  337SOL     OW 1038   1.887   3.962   3.070 -0.4103 -0.9167 -0.2087
  337SOL    HW1 1039   1.852   3.966   2.982 -0.6697  0.7075 -0.0611
  337SOL    HW2 1040   1.812   3.938   3.125 -0.6862 -0.0848 -0.2139
  338SOL     OW 1041   0.008   3.985   0.448 -0.2123  0.3188  0.2652
  338SOL    HW1 1042  -0.040   3.922   0.394 -3.2458  0.8944  2.0076
  338SOL    HW2 1043   0.095   3.947   0.459 -0.9761 -2.0405 -1.1973
  339SOL     OW 1044   0.439   2.211   3.014 -0.3687 -0.0854  0.3585
  339SOL    HW1 1045   0.489   2.259   3.080 -0.2653 -0.7079  0.7423
  339SOL    HW2 1046   0.356   2.259   3.008 -0.3177  0.0703  0.8290
  340SOL     OW 1047   3.627   1.011   0.894 -0.3154  0.1879  0.1279
  340SOL    HW1 1048   3.573   1.068   0.950  0.4643  0.1315  0.9514
  340SOL    HW2 1049   3.606   0.922   0.922  2.1510  0.2054  2.3818
  341SOL     OW 1050   1.642   3.143   1.141 -0.7730 -0.5561  0.3959
  341SOL    HW1 1051   1.696   3.145   1.062 -1.8101 -0.2195 -0.3266
  341SOL    HW2 1052   1.633   3.235   1.166 -3.0418 -0.3326 -0.9542
  342SOL     OW 1053   4.193   2.989   0.329 -0.4355  0.5633  0.1177
  342SOL    HW1 1054   4.275   2.949   0.302  0.2229  1.2869  0.9885
  342SOL    HW2 1055   4.180   2.959   0.419 -0.8830  0.8370  0.1487
  343SOL     OW 1056   1.430   1.476   1.079  1.0518  0.5022 -0.8783
  343SOL    HW1 1057   1.390   1.397   1.115  1.3155  1.7424  2.4792
  343SOL    HW2 1058   1.520   1.450   1.058  1.2360 -0.0542  0.4984
  344SOL     OW 1059   3.789   2.787   0.137  0.0967 -0.1452 -0.2565
  344SOL    HW1 1060   3.838   2.860   0.175 -0.8722  0.8675 -0.9025
  344SOL    HW2 1061   3.734   2.827   0.070 -0.7582 -1.4281 -0.3537
  345SOL     OW 1062   3.683   0.357   0.501  0.1279 -0.4430  0.0482
  345SOL    HW1 1063   3.692   0.423   0.571  0.4592 -0.7351  0.2871
  345SOL    HW2 1064   3.738   0.284   0.530 -2.2433 -1.9374  1.1030
  346SOL     OW 1065   4.016   2.440   2.184 -0.1962 -0.3852 -0.1585
  346SOL    HW1 1066   4.076   2.393   2.126 -1.7111  1.3868 -3.4385
  346SOL    HW2 1067   3.929   2.411   2.156 -1.0173  0.4372  1.4042
  347SOL     OW 1068   1.188   1.279   1.774 -0.4513  0.7698  0.4036
  347SOL    HW1 1069   1.252   1.350   1.779  0.8375 -0.0707 -2.4622
  347SOL    HW2 1070   1.132   1.302   1.700 -0.8954 -0.4899  0.3258
  348SOL     OW 1071   4.066   1.721   2.696  0.7237 -0.3741  0.3993
  348SOL    HW1 1072   3.991   1.685   2.744  0.4985  3.3351  3.3628
  348SOL    HW2 1073   4.028   1.787   2.638  1.5028 -0.3909 -0.1417
  349SOL     OW 1074   3.709   2.663   0.408 -0.0171 -0.0002  0.3036
  349SOL    HW1 1075   3.699   2.651   0.314 -1.0040  1.2126  0.2338
  349SOL    HW2 1076   3.786   2.720   0.417  1.3581 -1.7768  0.3722
  350SOL     OW 1077   2.850   0.877   0.397  0.6474 -0.2411 -0.0562
  350SOL    HW1 1078   2.892   0.856   0.481  0.2951  2.3855  0.8704
  350SOL    HW2 1079   2.758   0.892   0.420  0.2240 -0.9664 -1.2029
  351SOL     OW 1080   0.944   3.530   0.381  0.5500  0.9485 -0.2565
  351SOL    HW1 1081   1.015   3.584   0.415  0.5891  1.5322 -1.2201
  351SOL    HW2 1082   0.892   3.590   0.326  1.0486 -0.1488 -1.9933
  352SOL     OW 1083   3.713   4.012   1.788  0.2400 -0.4150 -0.0643
  352SOL    HW1 1084   3.644   4.057   1.837  0.0918 -2.9225  2.2374
  352SOL    HW2 1085   3.666   3.961   1.722  0.2992  1.3966 -1.5770
  353SOL     OW 1086   1.790   3.523   1.454  0.0597  0.2503 -0.1555
  353SOL    HW1 1087   1.858   3.482   1.507 -0.5276 -0.6344 -0.0616
  353SOL    HW2 1088   1.717   3.536   1.515  0.0519  0.9520 -0.3120
  354SOL     OW 1089   4.100   2.202   1.809 -0.2771  0.0204 -0.4781
  354SOL    HW1 1090   4.110   2.117   1.852 -1.4053 -0.0160 -0.2630
  354SOL    HW2 1091   4.021   2.193   1.755  0.2931  0.5337 -1.4403
  355SOL     OW 1092   1.906   3.035   2.369  0.4592  0.2997 -0.3330
  355SOL    HW1 1093   1.961   2.959   2.352  0.7726  0.2789  0.6840
  355SOL    HW2 1094   1.835   3.029   2.306 -0.3246 -1.6310  0.6402
  356SOL     OW 1095   1.116   0.705   0.094  0.7599  0.0196 -0.2995
  356SOL    HW1 1096   1.063   0.672   0.021  1.5209 -1.0639 -0.3866
  356SOL    HW2 1097   1.070   0.784   0.124 -0.1740 -0.1620 -1.2139
  357SOL     OW 1098   3.999   3.198   2.837  0.1856  0.4063  0.3201
  357SOL    HW1 1099   4.053   3.250   2.778 -2.9025  4.6275  0.7461
  357SOL    HW2 1100   3.924   3.171   2.784 -1.2551  1.8530  1.5073
  358SOL     OW 1101   2.956   1.264   0.537  0.2654  0.1616 -0.3793
  358SOL    HW1 1102   2.920   1.245   0.624 -0.7474 -0.9770 -1.0243
  358SOL    HW2 1103   3.051   1.256   0.549  0.1610  0.3719  0.7044
  359SOL     OW 1104   1.783   2.647   0.404  1.1855 -0.7123  0.0001
  359SOL    HW1 1105   1.694   2.615   0.416  0.4964  0.4648 -1.5666
  359SOL    HW2 1106   1.824   2.583   0.345 -0.5715  1.5494 -4.1472
  360SOL     OW 1107   0.200   3.468   1.793  0.3629  0.2211 -0.7075
  360SOL    HW1 1108   0.210   3.485   1.887 -0.7708  1.3778 -0.7623
  360SOL    HW2 1109   0.163   3.380   1.788 -1.2703  0.8145  0.0625
  361SOL     OW 1110   4.075   4.181   2.954 -0.2696 -0.3519  0.1773
  361SOL    HW1 1111   3.990   4.163   2.914  0.1895 -0.3108 -0.8630
  361SOL    HW2 1112   4.070   4.141   3.041 -1.0816 -0.9998 -0.1547
  362SOL     OW 1113   3.139   0.346   1.044  0.4567  0.8859  0.2840
  362SOL    HW1 1114   3.130   0.338   0.949  1.4131  0.4188  0.2125
  362SOL    HW2 1115   3.227   0.313   1.062 -0.2718 -0.5238  1.5168
  363SOL     OW 1116   3.520   1.078   0.183 -0.5096  0.5127 -0.5588
  363SOL    HW1 1117   3.563   1.025   0.250 -1.5449  0.7759  0.3303
  363SOL    HW2 1118   3.565   1.054   0.102  0.2017 -0.4296  0.0881
  364SOL     OW 1119   0.722   0.827   2.568  0.3232 -0.4689 -0.4926
  364SOL    HW1 1120   0.781   0.862   2.501  0.4446  1.1692  0.3974
  364SOL    HW2 1121   0.635   0.835   2.530  0.2461  1.7908  0.0048
  365SOL     OW 1122   0.240   0.044   0.454  0.3008 -0.1199 -0.2696
  365SOL    HW1 1123   0.279  -0.029   0.407  1.1354 -0.8777  1.5178
  365SOL    HW2 1124   0.290   0.051   0.535 -3.5015 -1.5888  2.5370
  366SOL     OW 1125   0.188   3.485   2.050  0.9063  0.3914  0.3702
  366SOL    HW1 1126   0.107   3.434   2.059 -1.1831  3.5204  0.9865
  366SOL    HW2 1127   0.245   3.452   2.120 -0.7656 -0.3615  1.4503
  367SOL     OW 1128   0.758   0.613   0.133  0.9171  0.2308  0.4810
  367SOL    HW1 1129   0.836   0.637   0.083  0.4512  1.3269  0.2735
  367SOL    HW2 1130   0.788   0.542   0.191  1.9984  0.4561  0.2169
  368SOL     OW 1131   0.282   4.236   0.632 -0.3748  0.0911 -0.3500
  368SOL    HW1 1132   0.354   4.256   0.692  0.6140  0.4384 -1.5969
  368SOL    HW2 1133   0.295   4.296   0.558 -1.2009 -0.7206 -1.1802
  369SOL     OW 1134   1.156   1.935   2.287 -0.2537 -0.1629  0.1054
  369SOL    HW1 1135   1.145   1.886   2.369  0.4119  2.0706  1.6436
  369SOL    HW2 1136   1.077   1.988   2.280  0.3646  0.7982  0.1655
  370SOL     OW 1137   0.423   2.375   2.725  0.1782 -0.5007  0.4958
  370SOL    HW1 1138   0.474   2.325   2.789  1.4592 -2.3732 -1.8171
  370SOL    HW2 1139   0.486   2.394   2.654 -1.0961  1.7077 -0.1139
  371SOL     OW 1140   1.510   4.257   2.010  0.0766 -0.7525  0.9878
  371SOL    HW1 1141   1.496   4.226   2.100  0.3426 -0.5460  1.1035
  371SOL    HW2 1142   1.422   4.263   1.973 -0.0708 -0.3992  1.3862
  372SOL     OW 1143   2.045   2.679   2.699 -0.3148 -0.9660  0.5464
  372SOL    HW1 1144   2.068   2.593   2.734  2.3239 -0.8309 -0.5624
  372SOL    HW2 1145   2.083   2.741   2.761  0.3099 -0.6853 -0.0903
  373SOL     OW 1146   2.383   0.455   2.238 -0.3884 -0.2752 -0.1019
  373SOL    HW1 1147   2.348   0.522   2.179  0.0195  0.4833  0.4892
  373SOL    HW2 1148   2.449   0.501   2.289 -1.8879 -0.4231  2.1274
  374SOL     OW 1149   1.255   0.020   0.923  0.0747 -0.5623  0.1431
  374SOL    HW1 1150   1.264   0.097   0.867 -1.0208 -0.0600  0.6110
  374SOL    HW2 1151   1.209  -0.044   0.869 -0.9229 -0.1020  0.4279
  375SOL     OW 1152   3.372   2.769   1.033 -0.0376  0.6688  0.3452
  375SOL    HW1 1153   3.380   2.809   0.946 -2.9708  0.8383  0.0425
  375SOL    HW2 1154   3.331   2.837   1.086 -2.7460 -0.9416  0.5025
  376SOL     OW 1155   1.477   2.859   2.812 -0.1660  0.4191  0.6893
  376SOL    HW1 1156   1.490   2.789   2.876 -1.3771 -0.7281 -0.2514
  376SOL    HW2 1157   1.511   2.938   2.854  1.0414 -0.6905  1.8683
  377SOL     OW 1158   1.597   4.321   1.754 -0.0470 -0.1960 -0.0498
  377SOL    HW1 1159   1.673   4.378   1.739 -1.0569  0.8170 -1.5963
  377SOL    HW2 1160   1.602   4.298   1.846  0.7731  1.8659  0.4718
  378SOL     OW 1161   4.398   2.349   0.074 -0.0078 -0.4178  0.2295
  378SOL    HW1 1162   4.435   2.317   0.156  0.4182 -1.1606 -0.2477
  378SOL    HW2 1163   4.325   2.290   0.056  1.1508 -1.5329 -0.9649
  379SOL     OW 1164   1.324   0.135   2.711 -0.9084 -0.4703 -0.9527
  379SOL    HW1 1165   1.255   0.175   2.765 -0.7191 -0.7475 -0.5069
  379SOL    HW2 1166   1.391   0.108   2.774 -0.4624 -0.3435 -1.3729
  380SOL     OW 1167   3.519   0.369   2.337  0.0854 -0.4291 -0.3141
  380SOL    HW1 1168   3.445   0.365   2.278  0.7374 -2.6619 -1.0620
  380SOL    HW2 1169   3.582   0.427   2.293 -1.4944  2.4015  0.8293
  381SOL     OW 1170   1.507   2.854   2.081 -0.2183  0.1763  0.0794
  381SOL    HW1 1171   1.467   2.941   2.076 -0.9363 -0.0444  1.5037
  381SOL    HW2 1172   1.475   2.818   2.163  0.6339 -1.1698 -0.1549
  382SOL     OW 1173   3.755   0.487   1.957 -0.1317 -0.7796 -0.6110
  382SOL    HW1 1174   3.665   0.478   1.986 -0.3062 -0.1717 -0.9378
  382SOL    HW2 1175   3.790   0.398   1.956 -0.1174 -0.8282  1.4076
  383SOL     OW 1176   3.467   1.019   0.665  0.0441  0.6789  0.7632
  383SOL    HW1 1177   3.543   1.036   0.721  0.6633  2.1049 -0.4619
  383SOL    HW2 1178   3.456   1.099   0.614 -1.1689 -0.1810 -0.3959
  384SOL     OW 1179   2.980   3.497   0.701 -0.3675  0.0236 -0.1441
  384SOL    HW1 1180   3.035   3.575   0.694 -1.1206  0.6517  0.6916
  384SOL    HW2 1181   3.001   3.460   0.787 -0.3756 -0.4213 -0.3296
  385SOL     OW 1182   2.056   0.235   2.197  0.3714  0.0983 -0.0878
  385SOL    HW1 1183   2.081   0.144   2.211 -0.3966 -0.0173  0.6521
  385SOL    HW2 1184   2.089   0.281   2.274 -1.1862  0.0250  0.6689
  386SOL     OW 1185   1.940   1.225   1.637 -0.3846 -0.5683 -0.0388
  386SOL    HW1 1186   1.908   1.309   1.606 -2.3645 -1.4430 -0.5463
  386SOL    HW2 1187   2.034   1.226   1.617 -0.1162  1.9279  1.0505
  387SOL     OW 1188   0.174   3.864   1.077  0.5216  0.6373 -0.3307
  387SOL    HW1 1189   0.163   3.897   1.166  1.0586  1.0139 -0.3955
  387SOL    HW2 1190   0.161   3.940   1.021 -1.8384  0.0063 -0.7229
  388SOL     OW 1191   0.519   2.044   1.920  0.1929  0.1174  0.4730
  388SOL    HW1 1192   0.438   2.044   1.868  0.5372  0.0386 -0.0754
  388SOL    HW2 1193   0.575   2.109   1.877  0.1377  0.7268  1.3099
  389SOL     OW 1194   4.156   0.998   2.601  0.0668  0.2161 -0.1529
  389SOL    HW1 1195   4.156   0.915   2.553 -0.6120  1.0254 -1.6275
  389SOL    HW2 1196   4.245   1.032   2.589 -0.0521  0.3399 -0.7413
  390SOL     OW 1197   2.192   2.645   3.151 -0.6918 -0.2925 -0.0181
  390SOL    HW1 1198   2.235   2.731   3.148  1.1228 -1.1548 -0.1455
  390SOL    HW2 1199   2.208   2.614   3.240 -2.3739 -0.0433  0.4106
  391SOL     OW 1200   3.837   3.917   0.198 -0.1926 -0.3329  0.1234
  391SOL    HW1 1201   3.771   3.853   0.175  0.3549 -0.6675 -0.5595
  391SOL    HW2 1202   3.914   3.892   0.146  0.0075  0.9102 -0.2160
  392SOL     OW 1203   3.378   3.136   0.967 -0.4576 -0.0362 -0.1406
  392SOL    HW1 1204   3.338   3.082   1.036 -3.7247 -0.0103 -1.8412
  392SOL    HW2 1205   3.449   3.082   0.933 -1.5497 -1.9110  0.4043
  393SOL     OW 1206   4.023   4.261   2.660  0.1644 -0.4925 -0.1848
  393SOL    HW1 1207   4.012   4.204   2.584  0.2131  0.9313 -1.2992
  393SOL    HW2 1208   4.109   4.301   2.648 -0.4045  0.8118 -0.1419
  394SOL     OW 1209   0.792   1.236   0.208  0.3176  0.0847  0.1880
  394SOL    HW1 1210   0.733   1.311   0.200  1.9298  1.3552 -0.2152
  394SOL    HW2 1211   0.875   1.274   0.236  1.1026 -1.5983  0.2396
  395SOL     OW 1212   3.731   0.991   1.988 -0.5445 -0.1721  0.8328
  395SOL    HW1 1213   3.654   0.961   1.939  0.0233  1.3506 -1.1761
  395SOL    HW2 1214   3.792   0.918   1.983  0.4997  0.6919 -3.2128
  396SOL     OW 1215   0.236   4.012   0.782  0.4062 -0.0400 -0.5766
  396SOL    HW1 1216   0.244   4.072   0.708  0.2506 -2.1156 -2.3817
  396SOL    HW2 1217   0.145   3.983   0.781  0.6056 -0.7269 -0.1113
  397SOL     OW 1218   2.853   0.158   0.787  0.0704 -0.3669 -0.4315
  397SOL    HW1 1219   2.786   0.091   0.788 -0.2064 -0.1305 -1.4865
  397SOL    HW2 1220   2.824   0.223   0.851  1.0149 -1.8543  1.5845
  398SOL     OW 1221   1.008   2.313   2.779  0.3171  0.6456 -0.0371
  398SOL    HW1 1222   1.035   2.279   2.694  4.4091 -2.9000  2.2814
  398SOL    HW2 1223   1.074   2.380   2.799  1.3194 -0.7185  1.4625
  399SOL     OW 1224   0.748   1.364   0.872  0.1253 -0.5160 -1.0775
  399SOL    HW1 1225   0.709   1.377   0.958  2.1135  1.2346 -0.3557
  399SOL    HW2 1226   0.677   1.381   0.810 -1.4253 -2.1495  0.1586
  400SOL     OW 1227   1.239   2.420   2.578 -0.6030  0.0740  0.3594
  400SOL    HW1 1228   1.171   2.468   2.531  1.6672  1.5467 -1.6813
  400SOL    HW2 1229   1.319   2.436   2.528  2.1036  1.6800  4.5823
  401SOL     OW 1230   0.411   0.738   0.540  0.1683  0.3806  0.1786
  401SOL    HW1 1231   0.455   0.653   0.527 -0.6538 -0.4547  2.3527
  401SOL    HW2 1232   0.353   0.747   0.465  1.6905 -0.0196 -1.1007
  402SOL     OW 1233   3.322   2.453   2.553 -0.3308  0.0829  0.3038
  402SOL    HW1 1234   3.235   2.491   2.548 -0.2888  0.5358  2.2539
  402SOL    HW2 1235   3.379   2.526   2.577  0.2570 -0.5557  0.9349
  403SOL     OW 1236   1.717   3.708   2.989  0.4435  0.2660 -0.7337
  403SOL    HW1 1237   1.687   3.673   3.073  1.7040  0.3562 -0.2336
  403SOL    HW2 1238   1.650   3.773   2.966  0.4907  0.8329  0.6158
  404SOL     OW 1239   0.128   0.085   1.965 -0.0192  0.7027  0.5028
  404SOL    HW1 1240   0.116   0.015   1.901  2.8996 -0.3443  0.9490
  404SOL    HW2 1241   0.086   0.161   1.925 -1.2252 -0.7168 -1.0830
  405SOL     OW 1242   2.146   0.399   2.677  0.5220  0.0686 -0.0557
  405SOL    HW1 1243   2.169   0.360   2.761 -0.2539 -2.1306 -0.7965
  405SOL    HW2 1244   2.052   0.415   2.684  0.4824  0.0096 -0.4671
  406SOL     OW 1245   2.944   2.033   1.398 -0.4781 -0.5769  0.7025
  406SOL    HW1 1246   2.923   2.126   1.409 -0.3241 -0.6168  1.4206
  406SOL    HW2 1247   2.865   1.994   1.362 -0.1617  0.0301 -0.7423
  407SOL     OW 1248   3.031   1.751   1.995  0.4517  0.1508 -0.0702
  407SOL    HW1 1249   3.043   1.657   1.980 -0.9436 -0.1759  0.6866
  407SOL    HW2 1250   2.938   1.766   1.981  0.4176  1.1780  1.0755
  408SOL     OW 1251   2.801   0.034   1.988  0.0979 -0.3202 -1.0542
  408SOL    HW1 1252   2.708   0.030   1.967 -0.5504 -0.8992  1.5739
  408SOL    HW2 1253   2.814   0.121   2.025  1.0073  0.3651 -2.8687
  409SOL     OW 1254   1.255   2.136   0.589  0.1014  0.0514  0.0782
  409SOL    HW1 1255   1.172   2.107   0.626 -1.4008  2.8582 -0.7717
  409SOL    HW2 1256   1.299   2.183   0.660  1.2584 -1.8058  0.6602
  410SOL     OW 1257   2.953   3.851   2.714 -0.1220  0.3562 -0.4504
  410SOL    HW1 1258   2.915   3.892   2.792 -0.2750  1.0409 -0.8755
  410SOL    HW2 1259   3.043   3.883   2.712  0.0746 -0.1677 -0.2108
  411SOL     OW 1260   1.261   1.795   0.502  0.1890  0.5241 -0.2584
  411SOL    HW1 1261   1.245   1.814   0.594 -2.5263  0.3560 -0.6125
  411SOL    HW2 1262   1.332   1.730   0.503  2.7151  3.0878  1.4401
  412SOL     OW 1263   1.007   0.897   1.499  0.4794 -0.0960  0.4551
  412SOL    HW1 1264   1.099   0.903   1.473  0.4374 -1.0922  0.0105
  412SOL    HW2 1265   0.963   0.865   1.421 -0.1260 -0.3306  0.8894
  413SOL     OW 1266   1.941   2.984   2.832 -0.4914  0.2555 -0.2254
  413SOL    HW1 1267   2.012   2.924   2.853 -0.6680  0.6507  1.7246
  413SOL    HW2 1268   1.932   3.040   2.910 -0.7719  2.3918 -1.6851
  414SOL     OW 1269   3.476   2.437   1.994  0.1395  0.5582 -0.1688
  414SOL    HW1 1270   3.387   2.449   2.026 -0.8094  0.6751 -2.6144
  414SOL    HW2 1271   3.467   2.373   1.923  2.4582 -1.5473  1.2633
  415SOL     OW 1272   0.042   3.507   2.935  0.6576 -0.7085  0.1902
  415SOL    HW1 1273   0.008   3.448   3.001 -1.4422  0.1130 -0.0732
  415SOL    HW2 1274   0.089   3.574   2.984 -1.3812  0.2218  0.9784
  416SOL     OW 1275   0.814   1.685   3.134 -0.0378 -0.1197  0.4213
  416SOL    HW1 1276   0.798   1.729   3.218 -0.4898 -0.5980  0.5907
  416SOL    HW2 1277   0.750   1.614   3.132 -1.1423  0.8548 -1.0501
  417SOL     OW 1278   3.953   2.588   0.244  0.4985 -0.6006  0.2324
  417SOL    HW1 1279   3.904   2.656   0.197  0.3612 -0.7845  0.1075
  417SOL    HW2 1280   4.037   2.584   0.198  0.2495 -0.9956 -0.1938
  418SOL     OW 1281   1.680   2.254   0.180  0.3947 -0.3074  0.1107
  418SOL    HW1 1282   1.625   2.188   0.223 -1.5702  0.8957 -0.4424
  418SOL    HW2 1283   1.624   2.331   0.171  1.9827  0.7936 -1.0780
  419SOL     OW 1284   0.394   1.163   2.145 -0.2407  0.3561  0.1908
  419SOL    HW1 1285   0.361   1.075   2.125  1.6029 -0.7262  1.6409
  419SOL    HW2 1286   0.379   1.174   2.239 -0.9110  1.8509 -0.0567
  420SOL     OW 1287   4.441   2.552   2.110 -0.1888 -0.4509  0.1261
  420SOL    HW1 1288   4.457   2.496   2.035 -1.5586 -1.1272  0.3057
  420SOL    HW2 1289   4.390   2.498   2.170 -2.1328  1.1453  0.0219
  421SOL     OW 1290   3.009   3.423   2.929  0.8330  0.1416  0.1309
  421SOL    HW1 1291   2.938   3.393   2.874  1.2164  0.3992 -0.5163
  421SOL    HW2 1292   2.966   3.463   3.005  0.3122 -0.5971  0.2319
  422SOL     OW 1293   3.349   1.887   1.811  0.0903  0.0596  0.2138
  422SOL    HW1 1294   3.411   1.830   1.856 -0.0064  1.4600  2.2303
  422SOL    HW2 1295   3.274   1.893   1.870 -0.5872  0.9868 -0.7002
  423SOL     OW 1296   2.906   0.103   1.441 -0.0239  0.6467 -0.5012
  423SOL    HW1 1297   2.993   0.087   1.404  0.5961  0.8558  0.7918
  423SOL    HW2 1298   2.893   0.030   1.502 -0.2593  1.2215  0.1453
  424SOL     OW 1299   3.055   1.510   1.859  0.2544 -0.6814  0.4334
  424SOL    HW1 1300   3.021   1.491   1.771  0.9894  3.2461 -0.9193
  424SOL    HW2 1301   3.134   1.457   1.867  0.8587 -0.2390 -1.8601
  425SOL     OW 1302   2.192   3.546   1.837 -0.2265  0.1529 -0.3207
  425SOL    HW1 1303   2.155   3.563   1.750 -0.0962 -1.3869 -0.6941
  425SOL    HW2 1304   2.285   3.533   1.821 -0.4868 -2.1698 -0.2942
  426SOL     OW 1305   3.481   3.606   2.546  0.3203 -0.0501 -0.0387
  426SOL    HW1 1306   3.444   3.630   2.630  0.8388  0.6075  0.0117
  426SOL    HW2 1307   3.542   3.676   2.526  0.9928 -0.7400 -0.4606
  427SOL     OW 1308   2.379   0.155   2.444 -0.5671 -0.0789  0.0476
  427SOL    HW1 1309   2.342   0.233   2.402  0.0507  0.6429  0.7981
  427SOL    HW2 1310   2.408   0.100   2.372  0.0232  0.9055 -0.4915
  428SOL     OW 1311   0.728   4.381   2.532  0.2205  0.1650 -0.2212
  428SOL    HW1 1312   0.743   4.421   2.618  1.6212 -1.7538  0.4722
  428SOL    HW2 1313   0.729   4.287   2.548 -1.9386 -0.2495 -1.9751
  429SOL     OW 1314   0.600   3.288   2.852 -0.4212  0.2864  0.3403
  429SOL    HW1 1315   0.565   3.346   2.919 -1.0337 -0.5552  0.7780
  429SOL    HW2 1316   0.552   3.310   2.773 -0.5823  0.4406  0.4818
  430SOL     OW 1317   2.222   0.398   1.591 -0.9665  0.0583  0.4862
  430SOL    HW1 1318   2.272   0.337   1.537 -2.3431  0.6293 -1.5265
  430SOL    HW2 1319   2.196   0.346   1.668  0.5034 -0.9527  0.3434
  431SOL     OW 1320   4.252   1.657   1.762  0.1451 -0.3043  0.3096
  431SOL    HW1 1321   4.306   1.623   1.834  0.1748  1.9799  1.4513
  431SOL    HW2 1322   4.162   1.647   1.793  0.0534 -1.1320 -0.2044
  432SOL     OW 1323   1.021   1.723   0.387 -0.6558 -0.2963 -0.2103
  432SOL    HW1 1324   1.106   1.743   0.425 -0.6938  1.4035 -0.9670
  432SOL    HW2 1325   1.039   1.705   0.295 -1.1167  0.2105 -0.4065
  433SOL     OW 1326   2.995   3.313   1.466  0.0222  0.6367 -0.1761
  433SOL    HW1 1327   3.072   3.338   1.518  0.2217  0.6938 -0.4924
  433SOL    HW2 1328   2.955   3.396   1.441 -1.1225  0.5976  1.4034
  434SOL     OW 1329   1.671   0.846   1.360 -0.4760  0.4455  0.1469
  434SOL    HW1 1330   1.625   0.779   1.410  0.8905 -1.1873 -0.6864
  434SOL    HW2 1331   1.602   0.892   1.311 -1.2847 -1.9285 -1.1000
  435SOL     OW 1332   3.913   0.877   0.451 -0.4719 -0.9038  0.2223
  435SOL    HW1 1333   3.998   0.921   0.450 -0.8108 -0.2569 -0.3507
  435SOL    HW2 1334   3.877   0.894   0.538 -0.1466 -0.9323  0.3620
  436SOL     OW 1335   2.223   1.049   1.011 -0.6074  0.1830 -0.4244
  436SOL    HW1 1336   2.243   0.970   1.061  1.2422  0.7956 -0.0896
  436SOL    HW2 1337   2.163   1.021   0.942 -0.8266 -1.2806  0.3484
  437SOL     OW 1338   3.441   4.226   2.816 -0.0920 -0.2411  0.0226
  437SOL    HW1 1339   3.415   4.310   2.853  0.2385 -0.4875  0.8377
  437SOL    HW2 1340   3.486   4.248   2.735  0.1480  0.3774  0.3221
  438SOL     OW 1341   0.773   0.585   2.999 -0.3750  0.3821  0.4212
  438SOL    HW1 1342   0.843   0.525   3.026 -2.1979 -1.4600  1.4067
  438SOL    HW2 1343   0.818   0.656   2.954  1.9743 -1.6567 -0.7295
  439SOL     OW 1344   2.230   2.765   2.063  0.4949 -0.0578  0.5613
  439SOL    HW1 1345   2.262   2.803   2.144  1.3273 -0.4021  0.4020
  439SOL    HW2 1346   2.217   2.673   2.083 -0.4650  0.0822  0.6354
  440SOL     OW 1347   2.069   0.245   0.129  0.5749 -0.0646 -0.4883
  440SOL    HW1 1348   2.138   0.311   0.136  0.0662  0.7131 -2.1753
  440SOL    HW2 1349   2.104   0.179   0.068  0.2222 -0.1742 -0.5796
  441SOL     OW 1350   3.639   3.393   2.479  0.3405  0.3385  0.0886
  441SOL    HW1 1351   3.580   3.457   2.517 -2.4973 -2.1230  0.2004
  441SOL    HW2 1352   3.611   3.386   2.387  0.1615 -1.1418  0.2331
  442SOL     OW 1353   4.125   1.937   1.897 -0.3757 -0.2575  0.0155
  442SOL    HW1 1354   4.211   1.947   1.856 -0.2633  0.6235  0.4272
  442SOL    HW2 1355   4.143   1.893   1.980 -0.2659  0.2138  0.2491
  443SOL     OW 1356   3.591   4.330   1.092 -0.2179  0.5028 -0.9809
  443SOL    HW1 1357   3.686   4.330   1.093 -0.0630  3.8356  0.1367
  443SOL    HW2 1358   3.566   4.277   1.168  0.6041 -1.5387 -2.0626
  444SOL     OW 1359   3.402   3.760   1.712  0.0025  0.7828 -0.4342
  444SOL    HW1 1360   3.429   3.757   1.803  0.8084  1.7509 -0.6267
  444SOL    HW2 1361   3.472   3.809   1.668 -1.3794  2.1060 -1.2173
  445SOL     OW 1362   4.150   0.114   2.654 -0.5007  0.5577  0.3341
  445SOL    HW1 1363   4.166   0.068   2.736  1.1443 -1.3244 -0.9341
  445SOL    HW2 1364   4.233   0.109   2.607 -1.8013  0.1537 -2.0965
  446SOL     OW 1365   1.163   3.141   0.013  0.1145 -0.0833 -0.1188
  446SOL    HW1 1366   1.117   3.175   0.090 -0.0066 -0.8006  0.1368
  446SOL    HW2 1367   1.108   3.069  -0.017  0.9038 -0.7437 -0.0092
  447SOL     OW 1368   0.642   0.930   0.157  0.3205 -0.7307  0.1180
  447SOL    HW1 1369   0.660   0.850   0.109 -0.1082 -1.4241  1.0797
  447SOL    HW2 1370   0.554   0.955   0.129  0.5575 -0.4393 -0.3809
  448SOL     OW 1371   3.504   3.188   2.282 -0.1394  0.0798  0.0034
  448SOL    HW1 1372   3.585   3.165   2.238  0.2802 -0.4984  1.0216
  448SOL    HW2 1373   3.463   3.103   2.302 -0.0023  0.2764  1.2475
  449SOL     OW 1374   1.774   0.232   0.983 -0.0976  0.7610  0.2855
  449SOL    HW1 1375   1.688   0.235   1.026  0.1665  0.3705  0.8480
  449SOL    HW2 1376   1.806   0.322   0.987 -0.1195  0.7473  0.8225
  450SOL     OW 1377   0.195   0.821   1.655  0.3399 -0.6443 -0.2848
  450SOL    HW1 1378   0.240   0.778   1.728  0.3659 -0.6057 -0.2777
  450SOL    HW2 1379   0.252   0.805   1.580 -0.2055 -1.5771 -0.5132
  451SOL     OW 1380   1.359   0.633   1.194 -0.0603  0.4115  0.6234
  451SOL    HW1 1381   1.274   0.588   1.192 -0.3037  0.8313  1.3534
  451SOL    HW2 1382   1.344   0.713   1.144  0.1495  0.0839  0.0223
  452SOL     OW 1383   0.617   0.059   0.198  0.1253 -0.4570  0.4282
  452SOL    HW1 1384   0.536   0.018   0.169  0.2739 -0.1933 -0.3906
  452SOL    HW2 1385   0.668   0.070   0.118  0.0951  1.3332  0.6058
  453SOL     OW 1386   1.416   0.034   3.086 -0.7078 -0.3196  0.3475
  453SOL    HW1 1387   1.478   0.013   3.156 -1.1354 -1.4857  0.3976
  453SOL    HW2 1388   1.438   0.124   3.061 -1.8352  0.9522  3.3445
  454SOL     OW 1389   0.957   3.348   0.922  0.0642 -0.6800 -0.1909
  454SOL    HW1 1390   0.881   3.388   0.880 -0.0361 -2.1249 -1.4580
  454SOL    HW2 1391   1.029   3.364   0.862  0.8923  0.9957  1.1726
  455SOL     OW 1392   4.116   2.154   0.939 -0.8172 -0.2787 -0.7901
  455SOL    HW1 1393   4.175   2.206   0.885 -0.4819 -0.0115 -0.1645
  455SOL    HW2 1394   4.066   2.102   0.875 -0.0031 -0.4200 -1.3323
  456SOL     OW 1395   2.615   2.024   3.058 -0.1861  0.3627 -0.2060
  456SOL    HW1 1396   2.687   2.067   3.012 -2.5232  3.0533 -1.6393
  456SOL    HW2 1397   2.625   2.051   3.150 -0.1580  1.9609 -0.6483
  457SOL     OW 1398   1.587   1.646   2.775 -0.3116  0.5807 -0.1718
  457SOL    HW1 1399   1.642   1.674   2.702  1.5254  0.5433  1.1236
  457SOL    HW2 1400   1.559   1.728   2.816 -0.2792  0.5937 -0.1756
  458SOL     OW 1401   3.890   2.640   1.175 -0.1342  0.6203 -0.1426
  458SOL    HW1 1402   3.965   2.655   1.232 -0.5563  2.7504 -0.0411
  458SOL    HW2 1403   3.926   2.637   1.087 -0.0488  4.0532 -0.3428
  459SOL     OW 1404   0.793   2.595   2.735 -0.1491 -0.2514 -0.9901
  459SOL    HW1 1405   0.888   2.606   2.731 -0.1152 -0.7575 -1.7520
  459SOL    HW2 1406   0.778   2.534   2.807  0.0428  0.3921 -0.3914
  460SOL     OW 1407   3.669   1.755   1.290  0.3015 -0.0534  0.4862
  460SOL    HW1 1408   3.591   1.709   1.259  1.2398 -0.1269 -2.0427
  460SOL    HW2 1409   3.725   1.687   1.327  0.7068 -0.6462 -1.1351
  461SOL     OW 1410   1.973   3.558   1.261 -0.9653  0.0290 -0.3303
  461SOL    HW1 1411   1.917   3.568   1.185 -1.1411 -0.4183 -0.2581
  461SOL    HW2 1412   1.913   3.557   1.336 -0.7972  0.4390 -0.1851
  462SOL     OW 1413   4.024   3.916   2.274  0.2229  0.0560 -0.3397
  462SOL    HW1 1414   3.974   3.968   2.211 -0.0972 -0.9407 -0.9295
  462SOL    HW2 1415   4.025   3.828   2.237 -1.2348 -0.9106  1.7520
  463SOL     OW 1416   1.600   3.238   2.319 -0.2039 -0.2168 -0.0688
  463SOL    HW1 1417   1.600   3.189   2.401  2.0538 -0.5484 -0.2051
  463SOL    HW2 1418   1.540   3.189   2.262 -2.0773  0.2112  1.4309
  464SOL     OW 1419   3.647   3.990   0.787  0.4581 -0.6425  0.0950
  464SOL    HW1 1420   3.560   3.963   0.816  0.0533 -1.4863 -1.7170
  464SOL    HW2 1421   3.632   4.076   0.747  0.7495 -0.1144  1.1036
  465SOL     OW 1422   1.802   2.583   1.981  0.6224  0.1436  0.0387
  465SOL    HW1 1423   1.724   2.529   1.968 -0.6859  2.2059 -1.3262
  465SOL    HW2 1424   1.818   2.580   2.075 -0.9601 -0.5196  0.3233
  466SOL     OW 1425   2.057   3.753   3.054 -0.0593 -0.7881  0.4460
  466SOL    HW1 1426   2.023   3.710   2.976 -0.2025 -2.4400  1.3568
  466SOL    HW2 1427   2.000   3.828   3.068  0.1890 -0.2547 -1.2081
  467SOL     OW 1428   0.313   2.384   0.728 -0.4043  0.0674 -0.0475
  467SOL    HW1 1429   0.322   2.459   0.669 -0.1299 -1.4488 -2.0774
  467SOL    HW2 1430   0.403   2.360   0.750 -0.3607 -0.8345 -1.0771
  468SOL     OW 1431   1.424   2.579   0.808 -0.4531  0.4865 -0.4819
  468SOL    HW1 1432   1.468   2.661   0.782  1.6457 -0.1755  0.7660
  468SOL    HW2 1433   1.418   2.584   0.903 -1.1245 -0.4285 -0.4632
  469SOL     OW 1434   3.677   4.470   2.395  0.3597 -0.2062  0.1258
  469SOL    HW1 1435   3.691   4.456   2.301 -1.2567 -1.2888 -0.0067
  469SOL    HW2 1436   3.762   4.498   2.429  0.5736  1.9279 -1.9462
  470SOL     OW 1437   3.794   1.253   2.038  0.0586  0.1278 -0.6031
  470SOL    HW1 1438   3.751   1.266   2.122  0.7304 -0.3396 -0.1731
  470SOL    HW2 1439   3.765   1.168   2.007 -0.9412  0.7080 -1.3239
  471SOL     OW 1440   3.731   0.510   2.228 -0.2907 -0.6711 -0.3835
  471SOL    HW1 1441   3.748   0.490   2.136 -2.0800  0.9584 -1.1239
  471SOL    HW2 1442   3.765   0.598   2.241 -0.1872 -0.8279  0.5095
  472SOL     OW 1443   4.388   4.139   0.244  0.4842 -1.2090 -0.7699
  472SOL    HW1 1444   4.423   4.119   0.331  1.8304 -1.2481 -1.3062
  472SOL    HW2 1445   4.303   4.179   0.262  0.5879 -1.5191  0.5489
  473SOL     OW 1446   2.559   2.057   2.540 -0.3870  0.3610 -0.1831
  473SOL    HW1 1447   2.526   2.143   2.512  0.2378 -0.0638 -2.4673
  473SOL    HW2 1448   2.651   2.058   2.515 -0.4984 -1.1471 -0.7793
  474SOL     OW 1449   3.965   2.546   0.931 -0.3955 -0.3360  0.5921
  474SOL    HW1 1450   3.953   2.465   0.881  0.3950  0.6372 -1.2709
  474SOL    HW2 1451   4.058   2.549   0.951  0.1248  1.3266 -1.6798
  475SOL     OW 1452   0.042   2.521   1.596  0.4257  0.2080  0.3067
  475SOL    HW1 1453   0.013   2.587   1.659  1.5422 -0.5311  1.6513
  475SOL    HW2 1454   0.135   2.540   1.583  0.7015 -0.9514  0.5273
  476SOL     OW 1455   1.554   4.309   0.757 -0.3370 -0.1760 -0.2817
  476SOL    HW1 1456   1.530   4.351   0.840 -0.3483  1.1823 -0.9521
  476SOL    HW2 1457   1.647   4.329   0.746  0.1459 -1.9274  0.2830
  477SOL     OW 1458   1.276   2.442   0.405 -0.6540  0.0308 -0.2168
  477SOL    HW1 1459   1.211   2.452   0.336 -1.5862  0.3830  0.6867
  477SOL    HW2 1460   1.229   2.463   0.486  0.2477 -0.9497  0.5956
  478SOL     OW 1461   4.281   3.514   1.112 -0.1497  0.7156  0.3265
  478SOL    HW1 1462   4.231   3.586   1.073 -0.2916  1.6819  2.1716
  478SOL    HW2 1463   4.345   3.558   1.168  2.1508 -0.5302 -1.1858
  479SOL     OW 1464   3.260   4.243   1.251  0.0772  0.1919 -0.1798
  479SOL    HW1 1465   3.338   4.190   1.234  0.5370  0.5137  0.8237
  479SOL    HW2 1466   3.218   4.253   1.166 -0.0098 -1.7619 -0.4088
  480SOL     OW 1467   3.891   3.022   0.855 -0.1053 -0.4892 -0.0816
  480SOL    HW1 1468   3.888   2.926   0.848  2.3142 -0.7184  1.0311
  480SOL    HW2 1469   3.971   3.047   0.810 -1.4655  1.2405 -1.7067
  481SOL     OW 1470   1.791   0.104   2.154  0.0201 -0.7778  0.3381
  481SOL    HW1 1471   1.746   0.120   2.071  0.7554  1.5736  0.3253
  481SOL    HW2 1472   1.869   0.159   2.150 -0.4408  0.2371  3.0084
  482SOL     OW 1473   1.528   0.974   2.339 -0.1236 -0.8403  0.1144
  482SOL    HW1 1474   1.547   1.068   2.345 -0.5458 -0.7961  0.8749
  482SOL    HW2 1475   1.613   0.931   2.341  0.1251 -0.4347 -1.1293
  483SOL     OW 1476   2.266   1.063   0.321 -0.4255  0.1315  0.2809
  483SOL    HW1 1477   2.285   0.984   0.270 -2.0413 -0.3810  0.4010
  483SOL    HW2 1478   2.285   1.039   0.411  1.1838  0.6220  0.1099
  484SOL     OW 1479   4.228   0.963   2.868 -0.8981  0.1615  0.1377
  484SOL    HW1 1480   4.292   0.987   2.935  1.0713 -1.5525 -1.0184
  484SOL    HW2 1481   4.213   1.044   2.819  0.7253  0.5068  0.1678
  485SOL     OW 1482   3.227   2.747   0.240 -0.5945  0.2806 -0.3892
  485SOL    HW1 1483   3.175   2.742   0.321 -0.8187  1.3082 -0.4505
  485SOL    HW2 1484   3.317   2.749   0.271 -0.6206 -0.5479 -0.2324
  486SOL     OW 1485   3.748   3.981   1.056 -0.1572  0.5041  0.0467
  486SOL    HW1 1486   3.835   4.020   1.053  0.2743 -0.4368 -0.1275
  486SOL    HW2 1487   3.712   3.996   0.968  0.2926 -0.0843 -0.2537
  487SOL     OW 1488   1.549   1.568   0.809  0.3871 -0.1888  0.3010
  487SOL    HW1 1489   1.536   1.663   0.812  0.6950 -0.0875 -0.8717
  487SOL    HW2 1490   1.614   1.550   0.877  1.5372  0.6830 -0.5289
  488SOL     OW 1491   2.261   1.186   2.402 -0.7887 -0.5400  0.2936
  488SOL    HW1 1492   2.239   1.266   2.449  0.6185 -1.3271  2.4714
  488SOL    HW2 1493   2.181   1.133   2.404 -1.5502  0.5343 -0.6643
  489SOL     OW 1494   0.650   1.034   2.754 -0.2787  0.5203  0.2298
  489SOL    HW1 1495   0.643   0.999   2.843 -2.4410  0.7605  0.2120
  489SOL    HW2 1496   0.646   0.957   2.697  2.6270  0.2184  0.2949
  490SOL     OW 1497   0.285   0.944   2.633 -0.4657  0.3213 -0.2323
  490SOL    HW1 1498   0.212   0.975   2.579 -0.8239 -0.7653 -0.4001
  490SOL    HW2 1499   0.335   0.887   2.574 -1.8649 -2.3564  1.0220
  491SOL     OW 1500   0.845   0.209   0.743  0.3296 -0.7698 -0.0698
  491SOL    HW1 1501   0.852   0.139   0.678 -2.8255 -1.0574 -0.2497
  491SOL    HW2 1502   0.784   0.272   0.703  0.5400  0.4619  1.4663
  492SOL     OW 1503   3.487   4.285   0.002 -0.5388  0.2767 -0.0597
  492SOL    HW1 1504   3.576   4.265   0.031  0.1553  0.8627 -1.6577
  492SOL    HW2 1505   3.433   4.219   0.043  0.5706  0.1702  1.3103
  493SOL     OW 1506   0.984   3.818   0.256  0.7609 -0.0562 -0.2143
  493SOL    HW1 1507   0.975   3.913   0.253  1.9081  0.0727 -0.2870
  493SOL    HW2 1508   0.896   3.784   0.240  0.7028  0.9720 -2.5358
  494SOL     OW 1509   3.922   4.254   1.380  0.0791 -0.2944  0.2778
  494SOL    HW1 1510   3.832   4.235   1.409 -0.0509  0.1779  0.1906
  494SOL    HW2 1511   3.911   4.289   1.292  0.3544 -0.2616  0.2570
  495SOL     OW 1512   0.295   2.742   2.178  0.0375 -0.2531 -0.2957
  495SOL    HW1 1513   0.331   2.733   2.090  0.3280 -0.5101 -0.1505
  495SOL    HW2 1514   0.242   2.663   2.191  0.7340 -0.6642  0.1047
  496SOL     OW 1515   0.277   0.284   0.865  0.2847 -0.2354 -0.1409
  496SOL    HW1 1516   0.352   0.287   0.925 -1.4044  2.3089  2.0771
  496SOL    HW2 1517   0.202   0.266   0.922 -1.5956  3.5118 -1.1210
  497SOL     OW 1518   0.643   2.202   0.548  0.2272 -0.3730  0.1198
  497SOL    HW1 1519   0.691   2.126   0.514  0.2058  0.4717 -1.9757
  497SOL    HW2 1520   0.665   2.273   0.488 -1.0485  0.8707  1.0554
  498SOL     OW 1521   1.891   0.140   1.381 -0.4831  0.4952 -0.1849
  498SOL    HW1 1522   1.916   0.209   1.443  0.6932  0.0698 -0.1717
  498SOL    HW2 1523   1.941   0.160   1.302  0.2742 -0.6177 -0.0083
  499SOL     OW 1524   0.898   3.345   0.561  0.5024 -1.0621 -0.1453
  499SOL    HW1 1525   0.812   3.307   0.545  0.3978 -0.4626 -1.0445
  499SOL    HW2 1526   0.907   3.414   0.496  1.5676 -0.9555  0.0921
  500SOL     OW 1527   3.471   0.134   1.280  0.1523 -0.1561 -0.5802
  500SOL    HW1 1528   3.511   0.146   1.367  0.8662 -2.1077 -0.5903
  500SOL    HW2 1529   3.441   0.222   1.256 -1.8928  0.1502  2.4812
  501SOL     OW 1530   3.624   1.936   1.479  0.0631  0.7342 -0.3902
  501SOL    HW1 1531   3.620   1.875   1.552  0.6186  0.0663 -0.9111
  501SOL    HW2 1532   3.635   1.881   1.401 -0.1284  1.4516 -0.9439
  502SOL     OW 1533   4.153   2.056   2.557 -0.1638 -0.7545 -0.3703
  502SOL    HW1 1534   4.071   2.016   2.528 -0.4443 -0.6040  0.1996
  502SOL    HW2 1535   4.167   2.128   2.495 -1.1409  0.0290  0.2660
  503SOL     OW 1536   1.230   3.780   2.905  0.1629  0.1775  0.0674
  503SOL    HW1 1537   1.314   3.761   2.864 -0.1202 -0.4209 -0.2480
  503SOL    HW2 1538   1.252   3.794   2.998  0.3008 -2.8264  0.5913
  504SOL     OW 1539   1.440   1.605   0.542  0.6200 -0.5786 -0.1928
  504SOL    HW1 1540   1.413   1.520   0.508 -0.0548 -0.4537  0.0167
  504SOL    HW2 1541   1.495   1.585   0.617  0.2561 -0.8292  0.0088
  505SOL     OW 1542   4.361   4.478   0.936 -0.4522 -0.1713  0.0889
  505SOL    HW1 1543   4.426   4.412   0.962  2.4311  1.7343 -1.6860
  505SOL    HW2 1544   4.372   4.486   0.841 -3.4847  0.1897 -0.3238
  506SOL     OW 1545   0.093   1.612   2.605  0.1861 -0.6408 -0.2883
  506SOL    HW1 1546   0.144   1.531   2.604  1.5176  0.1639 -0.2967
  506SOL    HW2 1547   0.037   1.604   2.682  0.0754 -1.6990 -0.4642
  507SOL     OW 1548   0.657   2.842   0.744  0.3680  0.3195 -0.2655
  507SOL    HW1 1549   0.702   2.760   0.722 -0.1993  0.2504 -1.2507
  507SOL    HW2 1550   0.699   2.872   0.824  0.1608 -1.2673  0.4753
  508SOL     OW 1551   1.434   4.177   0.010 -0.0269 -0.3388 -0.2628
  508SOL    HW1 1552   1.407   4.147  -0.077 -2.2411 -0.5437  0.4369
  508SOL    HW2 1553   1.424   4.101   0.067  1.9370 -0.3614  0.1099
  509SOL     OW 1554   4.001   0.052   1.671  0.3628  0.3121  0.0067
  509SOL    HW1 1555   4.036   0.108   1.740  3.9641  2.5770 -3.2411
  509SOL    HW2 1556   3.934   0.105   1.628  0.9763  0.5686 -0.6485
  510SOL     OW 1557   0.268   1.124   1.522  0.2198 -0.3688 -0.0199
  510SOL    HW1 1558   0.319   1.086   1.451  0.2200 -0.6940  0.1516
  510SOL    HW2 1559   0.324   1.116   1.599  0.0949 -0.3015  0.0795
  511SOL     OW 1560   0.492   3.457   1.224 -0.7075  0.0858  0.3862
  511SOL    HW1 1561   0.439   3.385   1.191 -0.9454  0.5529 -0.2751
  511SOL    HW2 1562   0.429   3.525   1.247 -0.5916 -0.4169  2.3372
  512SOL     OW 1563   0.652   0.844   1.694 -0.6835 -0.1086  0.2451
  512SOL    HW1 1564   0.681   0.926   1.652  0.8074 -0.0175  1.3647
  512SOL    HW2 1565   0.558   0.853   1.702 -0.4379  2.0969  1.4704
  513SOL     OW 1566   2.812   1.831   1.054  0.0965  0.2837 -0.0352
  513SOL    HW1 1567   2.782   1.901   1.111  1.7257 -0.6484  2.1298
  513SOL    HW2 1568   2.902   1.856   1.032  0.2623 -0.4960 -0.2656
  514SOL     OW 1569   4.011   3.750   2.813 -0.1459 -0.3041  0.2715
  514SOL    HW1 1570   4.100   3.719   2.828 -0.3053 -1.2718 -0.6173
  514SOL    HW2 1571   3.982   3.702   2.735 -1.7849 -0.7441  1.0985
  515SOL     OW 1572   2.859   1.814   3.062 -0.4549  0.2514  0.1894
  515SOL    HW1 1573   2.863   1.739   3.121 -1.1763 -0.0055 -0.0791
  515SOL    HW2 1574   2.816   1.781   2.983 -0.5285  0.8751 -0.0412
  516SOL     OW 1575   1.074   4.000   2.177  0.3592  0.0122 -0.4493
  516SOL    HW1 1576   1.024   4.042   2.247 -0.0068 -0.3987 -0.4641
  516SOL    HW2 1577   1.015   4.001   2.101 -1.7362 -4.9171  0.7339
  517SOL     OW 1578   0.652   2.232   0.224 -0.7835 -0.3290  0.3541
  517SOL    HW1 1579   0.685   2.152   0.266  0.9074  0.4191  0.5484
  517SOL    HW2 1580   0.677   2.222   0.132 -3.4135 -1.4189 -0.3219
  518SOL     OW 1581   0.863   4.004   2.002  0.2726  0.7546  0.4384
  518SOL    HW1 1582   0.833   4.089   1.971 -0.0421  0.4826 -0.0041
  518SOL    HW2 1583   0.787   3.947   1.996  0.8780  0.0316 -0.8110
  519SOL     OW 1584   1.697   1.483   1.058  0.6144  0.0555  0.0584
  519SOL    HW1 1585   1.765   1.430   1.099 -0.8201 -0.3506  2.0442
  519SOL    HW2 1586   1.709   1.570   1.095 -0.9242 -0.4004  1.7391
  520SOL     OW 1587   1.049   0.320   2.169  0.7407  0.0624 -0.4600
  520SOL    HW1 1588   1.065   0.409   2.138 -0.7975  1.4103  2.2418
  520SOL    HW2 1589   0.954   0.309   2.163  0.7700 -0.8867  0.4990
  521SOL     OW 1590   2.289   2.410   2.093  0.4988  0.6042 -0.4371
  521SOL    HW1 1591   2.231   2.479   2.059  0.7881  0.5738 -1.0031
  521SOL    HW2 1592   2.325   2.368   2.015 -1.8488 -2.1031 -0.2353
  522SOL     OW 1593   3.375   0.164   0.649  0.1588 -0.0231 -0.3007
  522SOL    HW1 1594   3.350   0.195   0.563 -1.1500 -1.3775 -0.4501
  522SOL    HW2 1595   3.465   0.132   0.638  0.8919  1.9965 -0.5380
  523SOL     OW 1596   0.598   0.089   2.477  0.1797 -0.7228  0.2083
  523SOL    HW1 1597   0.647   0.018   2.517  0.9628 -0.6594 -0.6079
  523SOL    HW2 1598   0.614   0.081   2.383 -0.9986 -0.4123 -0.0496
  524SOL     OW 1599   0.715   2.214   1.777 -0.0063 -0.1615  0.7456
  524SOL    HW1 1600   0.751   2.294   1.817  1.0445  0.3965 -1.1896
  524SOL    HW2 1601   0.791   2.159   1.760 -0.3154 -0.1141 -0.9853
  525SOL     OW 1602   3.279   4.411   1.976 -0.3863  0.4309 -0.2270
  525SOL    HW1 1603   3.306   4.389   1.887 -0.8663 -0.0488 -0.2584
  525SOL    HW2 1604   3.184   4.403   1.975 -0.3979  0.4859  0.3125
  526SOL     OW 1605   3.361   3.899   1.360  0.8186 -0.4505  0.1531
  526SOL    HW1 1606   3.331   3.809   1.372  3.5984 -1.5095 -0.0396
  526SOL    HW2 1607   3.379   3.930   1.449 -1.6662  0.5841  0.3694
  527SOL     OW 1608   0.375   1.213   0.183 -0.0918  0.0649 -0.4501
  527SOL    HW1 1609   0.339   1.301   0.175  0.1420  0.3459  1.2239
  527SOL    HW2 1610   0.422   1.214   0.266 -1.0816 -1.9816  0.2024
  528SOL     OW 1611   2.814   0.220   0.318 -0.3492  0.1658  0.3260
  528SOL    HW1 1612   2.831   0.251   0.407 -0.0142  0.0536  0.3037
  528SOL    HW2 1613   2.895   0.239   0.271  0.6167 -2.3990  0.7602
  529SOL     OW 1614   4.084   2.857   1.089  0.9253  0.3840 -0.3650
  529SOL    HW1 1615   4.167   2.853   1.042 -0.5422 -0.9377 -3.1174
  529SOL    HW2 1616   4.084   2.778   1.144  1.7400  0.7552  0.1848
  530SOL     OW 1617   2.707   1.846   0.195 -0.0905  0.6676  0.4489
  530SOL    HW1 1618   2.652   1.770   0.212 -0.0167 -0.1047 -2.2167
  530SOL    HW2 1619   2.793   1.823   0.231 -0.2796 -0.1849  0.3599
  531SOL     OW 1620   1.270   3.131   1.590 -0.0480  0.0186 -1.2552
  531SOL    HW1 1621   1.357   3.157   1.559 -0.6024  2.5077 -0.9012
  531SOL    HW2 1622   1.216   3.209   1.579 -2.0451 -1.2075 -0.6667
  532SOL     OW 1623   2.148   0.392   1.205  0.0032 -0.0943  0.2157
  532SOL    HW1 1624   2.109   0.466   1.252  0.3074 -1.0877  2.1004
  532SOL    HW2 1625   2.239   0.418   1.192 -0.4279  0.8178 -1.2344
  533SOL     OW 1626   3.949   1.977   3.119 -0.3856 -1.2152  0.1951
  533SOL    HW1 1627   3.968   1.953   3.028  1.8528  1.6412 -0.2440
  533SOL    HW2 1628   3.862   2.016   3.117 -0.4603 -1.4133 -0.6841
  534SOL     OW 1629   3.713   1.315   0.265 -0.5913  0.7940 -0.1488
  534SOL    HW1 1630   3.633   1.275   0.232  0.9229 -2.6009 -0.1348
  534SOL    HW2 1631   3.726   1.276   0.351  0.4828  2.2134  0.3764
  535SOL     OW 1632   3.216   1.240   0.625 -0.2169 -0.1743  0.1846
  535SOL    HW1 1633   3.213   1.184   0.703 -2.4742 -0.1359  0.1994
  535SOL    HW2 1634   3.281   1.199   0.569  1.7523  0.0048  2.2065
  536SOL     OW 1635   1.557   0.740   0.462  0.0524 -0.4690 -0.6191
  536SOL    HW1 1636   1.557   0.667   0.401  2.3537 -0.2043 -1.0297
  536SOL    HW2 1637   1.592   0.702   0.543 -0.3704 -0.1953 -0.3066
  537SOL     OW 1638   1.234   0.482   1.848 -0.4105  0.2046 -0.0527
  537SOL    HW1 1639   1.166   0.493   1.782  0.0088  0.6115 -0.4236
  537SOL    HW2 1640   1.225   0.558   1.905  1.1543  1.4984 -1.4119
  538SOL     OW 1641   1.724   3.340   2.988  0.1205 -0.1067  0.7478
  538SOL    HW1 1642   1.737   3.422   3.035  0.3497  0.0210  0.4712
  538SOL    HW2 1643   1.747   3.272   3.051 -0.9397 -0.0005  1.2697
  539SOL     OW 1644   3.556   2.572   0.115 -0.1910 -0.3465 -0.4496
  539SOL    HW1 1645   3.534   2.582   0.022  1.0863 -0.2256 -0.7497
  539SOL    HW2 1646   3.642   2.531   0.115 -0.7260 -1.5449  0.7058
  540SOL     OW 1647   1.458   0.963   2.075  0.5546 -0.4995 -0.1066
  540SOL    HW1 1648   1.541   0.972   2.028 -0.3241  0.5681 -1.5300
  540SOL    HW2 1649   1.484   0.959   2.168  2.1728  0.0257 -0.4933
  541SOL     OW 1650   3.318   0.969   2.263  0.0704  0.1705  0.3891
  541SOL    HW1 1651   3.274   1.052   2.281  0.0513  1.0501 -3.0370
  541SOL    HW2 1652   3.248   0.911   2.232  0.6343  0.2109 -1.0378
  542SOL     OW 1653   4.445   2.052   0.132 -0.0358  0.1737  0.1218
  542SOL    HW1 1654   4.478   2.129   0.177  0.0754 -0.8353  1.8510
  542SOL    HW2 1655   4.524   2.000   0.113 -0.2339 -0.1954  0.2946
  543SOL     OW 1656   1.186   1.214   1.440 -0.2597  0.2886 -0.2094
  543SOL    HW1 1657   1.108   1.213   1.496  1.4231 -0.6046  2.3075
  543SOL    HW2 1658   1.195   1.123   1.411 -0.2329  0.4202 -0.6135
  544SOL     OW 1659   4.219   4.457   2.911  0.4141 -0.6884  0.4807
  544SOL    HW1 1660   4.154   4.394   2.942 -0.2511 -0.9560 -1.3603
  544SOL    HW2 1661   4.303   4.421   2.938  0.0077 -2.0584 -0.0251
  545SOL     OW 1662   2.650   0.986   0.806 -0.1181 -0.5481  0.2725
  545SOL    HW1 1663   2.659   0.916   0.871 -1.1650  0.5105  1.6481
  545SOL    HW2 1664   2.579   1.041   0.840 -0.8515 -0.0437 -1.9013
  546SOL     OW 1665   2.628   2.384   1.555 -0.4664  0.5650 -0.2003
  546SOL    HW1 1666   2.565   2.422   1.494 -1.5333 -0.5103  0.2011
  546SOL    HW2 1667   2.582   2.380   1.639  1.3746  3.1907  1.0803
  547SOL     OW 1668   1.141   4.315   0.063  0.0867  0.0342 -0.4648
  547SOL    HW1 1669   1.216   4.371   0.042  0.8692 -0.2451  1.4017
  547SOL    HW2 1670   1.176   4.251   0.125 -1.1776 -1.5173 -1.2810
  548SOL     OW 1671   1.104   3.376   2.243  0.0610 -0.0644 -0.2349
  548SOL    HW1 1672   1.013   3.375   2.275 -0.2878  0.5655 -1.1712
  548SOL    HW2 1673   1.144   3.452   2.284 -0.0826  0.1396 -0.4699
  549SOL     OW 1674   3.706   4.225   1.582 -0.2553 -0.4242 -0.3695
  549SOL    HW1 1675   3.798   4.229   1.609 -0.9107  0.4171  1.9434
  549SOL    HW2 1676   3.677   4.137   1.607  0.0213 -0.9017 -1.6293
  550SOL     OW 1677   4.219   1.013   0.049 -0.2766  0.4029  0.2803
  550SOL    HW1 1678   4.155   1.055   0.107 -0.1966 -0.4169  0.9981
  550SOL    HW2 1679   4.251   1.083  -0.007 -1.9228  0.7955 -0.2084
  551SOL     OW 1680   1.104   0.444   0.580  0.8399  0.4126  0.1468
  551SOL    HW1 1681   1.102   0.479   0.491 -1.2459 -0.5655 -0.2526
  551SOL    HW2 1682   1.189   0.472   0.614  2.1920 -0.0942 -2.5020
  552SOL     OW 1683   3.528   1.315   1.304  0.1053  0.3983 -0.0429
  552SOL    HW1 1684   3.526   1.406   1.274 -0.9815  0.3450 -0.1752
  552SOL    HW2 1685   3.458   1.310   1.369  0.9012 -0.0752  0.7965
  553SOL     OW 1686   3.091   0.540   0.486 -0.1876  0.1123  0.3316
  553SOL    HW1 1687   3.162   0.595   0.453  0.5751  0.2213  2.0641
  553SOL    HW2 1688   3.035   0.601   0.536 -1.0810 -0.1184 -0.3626
  554SOL     OW 1689   3.184   2.289   1.291  0.3808  0.1187 -0.1965
  554SOL    HW1 1690   3.234   2.368   1.272 -1.6114  1.2073 -1.2954
  554SOL    HW2 1691   3.149   2.302   1.379 -0.1475  0.6042 -0.4719
  555SOL     OW 1692   4.496   2.381   1.372  0.2614 -0.8059 -0.0089
  555SOL    HW1 1693   4.503   2.436   1.451  0.1705 -1.4777  0.4742
  555SOL    HW2 1694   4.585   2.379   1.337  0.2743 -0.3872 -0.0111
  556SOL     OW 1695   3.455   1.573   1.239 -0.1789  0.1313 -0.1687
  556SOL    HW1 1696   3.388   1.557   1.305  0.0066  1.0755  0.2748
  556SOL    HW2 1697   3.416   1.542   1.157 -1.0561  0.4063  0.1268
  557SOL     OW 1698   2.510   2.261   2.826  1.4948 -0.5180 -0.1757
  557SOL    HW1 1699   2.578   2.196   2.809 -1.1058 -3.3038 -0.9417
  557SOL    HW2 1700   2.468   2.274   2.741 -0.4171 -0.7522  0.6873
  558SOL     OW 1701   2.954   3.588   1.544 -0.1472 -0.0608 -0.0836
  558SOL    HW1 1702   3.007   3.622   1.616  0.4590 -0.6762 -0.2277
  558SOL    HW2 1703   3.013   3.587   1.468 -0.6024  0.0095 -0.4480
  559SOL     OW 1704   3.447   2.712   2.881  0.2159 -0.1866 -0.1517
  559SOL    HW1 1705   3.438   2.620   2.858  0.8159 -0.0305 -1.0911
  559SOL    HW2 1706   3.501   2.713   2.960  0.5801 -0.6177 -0.3945
  560SOL     OW 1707   2.003   2.508   1.190  0.4281 -0.3647 -0.0237
  560SOL    HW1 1708   2.074   2.476   1.246  0.4586  1.1883  0.8716
  560SOL    HW2 1709   2.015   2.603   1.187 -2.3160  0.1315  1.2185
  561SOL     OW 1710   2.020   1.549   2.784 -0.0687  0.0085  0.4848
  561SOL    HW1 1711   2.055   1.618   2.840  0.1277  0.9087 -0.7236
  561SOL    HW2 1712   1.975   1.595   2.713 -0.8450 -1.1114  0.2198
  562SOL     OW 1713   2.309   1.515   0.965 -0.1665 -0.5651 -0.4979
  562SOL    HW1 1714   2.290   1.444   1.027  0.8998  0.9862  1.7491
  562SOL    HW2 1715   2.237   1.576   0.975  0.3136 -0.0179 -0.3348
  563SOL     OW 1716   2.897   1.602   1.237  0.2987 -0.1724 -0.3281
  563SOL    HW1 1717   2.803   1.613   1.248  0.1497 -0.4498 -1.2368
  563SOL    HW2 1718   2.936   1.678   1.281 -0.3458 -0.0485  0.0312
  564SOL     OW 1719   2.252   0.963   0.585  0.3045  0.0106 -0.5269
  564SOL    HW1 1720   2.246   1.027   0.656  1.1542 -0.7962  0.3002
  564SOL    HW2 1721   2.218   0.882   0.623  0.5169 -0.3685 -1.1276
  565SOL     OW 1722   2.721   3.406   0.377  0.5384 -0.1842  0.0284
  565SOL    HW1 1723   2.801   3.453   0.402  0.6600  0.4286 -1.4320
  565SOL    HW2 1724   2.651   3.469   0.394  0.6704  0.4431 -1.6047
  566SOL     OW 1725   3.801   1.066   1.153  0.2096  0.4382 -0.2922
  566SOL    HW1 1726   3.719   1.114   1.162 -0.2149 -0.0940 -1.1606
  566SOL    HW2 1727   3.850   1.114   1.086  0.8993  1.1245  0.6766
  567SOL     OW 1728   3.179   0.407   3.138 -0.5145  0.5338  0.1190
  567SOL    HW1 1729   3.194   0.502   3.141  0.0226  0.4625 -0.1647
  567SOL    HW2 1730   3.258   0.372   3.096 -1.4637  0.1286 -1.3835
  568SOL     OW 1731   1.407   0.142   1.241  0.0030 -0.6026  0.2348
  568SOL    HW1 1732   1.451   0.063   1.270 -0.7913 -0.8469  0.8304
  568SOL    HW2 1733   1.321   0.113   1.213  0.4327 -0.2250 -1.5563
  569SOL     OW 1734   0.192   3.006   2.039  0.0235 -0.5453  0.3603
  569SOL    HW1 1735   0.113   2.952   2.033  0.2464 -0.7781 -0.6373
  569SOL    HW2 1736   0.205   3.019   2.133 -0.8779 -0.9775  0.5567
  570SOL     OW 1737   2.135   0.110   1.136 -0.5071  0.5831 -0.0771
  570SOL    HW1 1738   2.112   0.117   1.044 -1.0705  0.7218  0.0692
  570SOL    HW2 1739   2.150   0.200   1.164  1.9480  0.3875 -0.5825
  571SOL     OW 1740   0.593   3.765   1.662 -0.3653 -0.3380 -0.5200
  571SOL    HW1 1741   0.507   3.774   1.704 -0.8273 -1.5032 -1.1596
  571SOL    HW2 1742   0.576   3.776   1.569  0.5024  1.2840 -0.5226
  572SOL     OW 1743   3.177   1.554   2.242  0.5223 -0.3360  0.1624
  572SOL    HW1 1744   3.255   1.518   2.284  0.8081  0.2006  0.1043
  572SOL    HW2 1745   3.195   1.547   2.148 -0.0640 -1.4240  0.1152
  573SOL     OW 1746   2.989   2.767   1.656 -0.1773  0.6046 -0.2882
  573SOL    HW1 1747   3.022   2.856   1.658 -0.9608  0.9979 -2.4185
  573SOL    HW2 1748   2.895   2.776   1.638 -1.2859 -0.5367  3.9605
  574SOL     OW 1749   1.337   4.309   1.669  0.2263  0.4296  0.0309
  574SOL    HW1 1750   1.420   4.287   1.711 -0.5946  0.0560  1.5211
  574SOL    HW2 1751   1.326   4.403   1.686 -0.9066 -0.0313  2.2497
  575SOL     OW 1752   0.795   2.991   0.436  0.1298  0.1473 -0.4518
  575SOL    HW1 1753   0.750   3.049   0.497  0.0297 -1.0299  0.6469
  575SOL    HW2 1754   0.810   3.044   0.358  0.6661  1.8480  0.7609
  576SOL     OW 1755   0.045   3.090   1.093 -0.3888  0.3346  0.2080
  576SOL    HW1 1756   0.096   3.144   1.152 -1.3066  0.9004  0.4999
  576SOL    HW2 1757  -0.013   3.152   1.047  0.1987 -0.0977 -1.1866
  577SOL     OW 1758   0.066   4.318   1.044 -0.2451  0.1184 -0.0401
  577SOL    HW1 1759   0.106   4.381   0.984 -1.1035  0.1835 -0.5560
  577SOL    HW2 1760   0.130   4.246   1.048  1.3329  1.5037  1.5123
  578SOL     OW 1761   3.267   3.800   0.107  0.4060 -0.6030  0.1090
  578SOL    HW1 1762   3.200   3.845   0.057  1.8828  0.3402 -1.1101
  578SOL    HW2 1763   3.312   3.745   0.043  1.0576 -0.8923  0.7994
  579SOL     OW 1764   0.789   4.282   1.364  0.3541  0.0405 -0.4856
  579SOL    HW1 1765   0.785   4.259   1.271 -1.4751 -2.8136  0.1911
  579SOL    HW2 1766   0.703   4.318   1.384  1.2897  2.2999 -0.1711
  580SOL     OW 1767   2.675   3.350   1.490  0.1026  0.3054  0.1454
  580SOL    HW1 1768   2.749   3.322   1.543 -0.8368 -0.5263  1.0771
  580SOL    HW2 1769   2.652   3.437   1.524  0.8956  0.7446 -0.4280
  581SOL     OW 1770   0.030   3.895   0.125 -0.4275 -0.4446 -0.3453
  581SOL    HW1 1771  -0.046   3.922   0.177  0.5319  1.9840 -0.0691
  581SOL    HW2 1772   0.068   3.823   0.175 -2.2274 -1.3778 -0.2347
  582SOL     OW 1773   3.328   0.350   0.833  0.5461 -0.0541 -0.0774
  582SOL    HW1 1774   3.250   0.391   0.796  0.4674  0.5396  0.7233
  582SOL    HW2 1775   3.349   0.279   0.772  0.4338  0.8910 -1.2760
  583SOL     OW 1776   0.326   0.290   2.393  0.3384  0.3375  0.0098
  583SOL    HW1 1777   0.364   0.205   2.416  1.3846  0.0549 -2.4601
  583SOL    HW2 1778   0.375   0.318   2.317 -2.1778  1.6166 -1.2678
  584SOL     OW 1779   2.207   3.104   3.036 -0.1009  0.0672  0.0741
  584SOL    HW1 1780   2.262   3.149   2.971 -1.0001  0.0135 -0.7314
  584SOL    HW2 1781   2.172   3.175   3.090 -0.0208  0.1802 -0.0212
  585SOL     OW 1782   2.136   1.697   0.205  0.1684 -0.1439 -0.3964
  585SOL    HW1 1783   2.215   1.734   0.244  0.4491 -0.4946 -0.6301
  585SOL    HW2 1784   2.167   1.628   0.147 -0.2285  0.3828 -1.2737
  586SOL     OW 1785   3.135   1.615   0.757  0.1522 -0.5998  0.1548
  586SOL    HW1 1786   3.054   1.652   0.721  0.2046 -1.3144 -0.7293
  586SOL    HW2 1787   3.125   1.624   0.852  0.5102  2.3460  0.0022
  587SOL     OW 1788   2.391   2.042   1.800  0.4962 -0.2622  0.0450
  587SOL    HW1 1789   2.419   2.121   1.847 -0.6604  0.4202 -0.3531
  587SOL    HW2 1790   2.467   2.018   1.747  0.6322  1.0536 -0.4174
  588SOL     OW 1791   3.457   2.786   0.383  0.4472  0.3997 -0.1207
  588SOL    HW1 1792   3.551   2.773   0.385  0.7001  1.4163 -2.1101
  588SOL    HW2 1793   3.444   2.875   0.417  0.0037 -0.3339  1.7228
  589SOL     OW 1794   1.160   0.295   0.182 -0.1126  0.0606  0.2078
  589SOL    HW1 1795   1.070   0.264   0.188 -0.1355  0.2034  0.6003
  589SOL    HW2 1796   1.157   0.364   0.115  0.4328 -2.5683 -2.7675
  590SOL     OW 1797   3.417   3.108   2.887  0.4104 -0.4037  0.3675
  590SOL    HW1 1798   3.332   3.109   2.844 -0.3354 -1.4955  1.7220
  590SOL    HW2 1799   3.471   3.051   2.832  0.0468 -0.2883 -0.1112
  591SOL     OW 1800   4.462   1.167   1.226 -0.6112  0.3343  0.2162
  591SOL    HW1 1801   4.367   1.168   1.216 -0.7904  3.3348  1.2917
  591SOL    HW2 1802   4.476   1.180   1.320  0.8644  0.7840 -0.0427
  592SOL     OW 1803   3.059   1.627   1.014 -0.2184 -0.1463  0.4887
  592SOL    HW1 1804   3.013   1.602   1.094 -0.1890  1.0502  0.8873
  592SOL    HW2 1805   3.079   1.720   1.025 -0.1302  0.0166 -0.8637
  593SOL     OW 1806   0.072   1.052   2.494 -0.6993 -0.3480  0.8161
  593SOL    HW1 1807   0.028   1.004   2.424 -0.6971 -2.4644  2.1731
  593SOL    HW2 1808   0.141   1.101   2.450  0.6251 -3.1938 -0.5237
  594SOL     OW 1809   1.012   0.920   3.115 -0.1627 -0.0972  0.2710
  594SOL    HW1 1810   1.085   0.957   3.164  0.9752 -0.6609 -0.9539
  594SOL    HW2 1811   0.941   0.915   3.179  0.8769  0.4044  1.5095
  595SOL     OW 1812   1.382   3.714   1.319 -0.0737  0.1106 -0.0689
  595SOL    HW1 1813   1.473   3.740   1.336 -0.3735  0.2378  1.4683
  595SOL    HW2 1814   1.332   3.755   1.389 -1.0584 -1.6312  0.2872
  596SOL     OW 1815   4.395   0.972   1.944  0.5614  0.0729  0.3055
  596SOL    HW1 1816   4.406   1.057   1.902  2.1422  0.2217  0.9713
  596SOL    HW2 1817   4.305   0.946   1.922  0.1326  1.7910 -0.1060
  597SOL     OW 1818   3.420   4.283   0.889  0.1133  0.2782 -0.2859
  597SOL    HW1 1819   3.473   4.243   0.820  0.6606  0.5295 -0.0262
  597SOL    HW2 1820   3.483   4.301   0.959 -0.5794 -0.7597  0.6347
  598SOL     OW 1821   2.722   0.539   0.121  0.4997  0.2421 -0.1520
  598SOL    HW1 1822   2.709   0.634   0.111 -3.3843 -0.2956 -2.5768
  598SOL    HW2 1823   2.714   0.524   0.215 -0.1901  2.2244  0.1689
  599SOL     OW 1824   0.883   3.241   1.244 -0.4090 -0.2235  0.4839
  599SOL    HW1 1825   0.800   3.214   1.206 -0.4193  0.9881 -0.4043
  599SOL    HW2 1826   0.948   3.215   1.179 -0.3203  0.8682  0.1217
  600SOL     OW 1827   0.380   2.169   0.172  0.6078  0.2081  0.3352
  600SOL    HW1 1828   0.472   2.163   0.197  0.3348 -0.1428  1.2814
  600SOL    HW2 1829   0.371   2.257   0.134  1.3296  0.2382  0.2339
  601SOL     OW 1830   3.342   0.663   2.872  0.0785  0.1444 -0.4797
  601SOL    HW1 1831   3.386   0.630   2.794  0.0663  0.2442 -0.5290
  601SOL    HW2 1832   3.363   0.756   2.874 -1.3030  0.5058 -1.3093
  602SOL     OW 1833   3.226   1.718   0.503  0.0123 -0.0581  0.0442
  602SOL    HW1 1834   3.272   1.655   0.559 -0.3764 -0.9662 -0.6373
  602SOL    HW2 1835   3.237   1.684   0.415 -2.4072 -0.6204 -0.1126
  603SOL     OW 1836   0.629   1.573   1.509  0.0185  0.5066 -0.1377
  603SOL    HW1 1837   0.562   1.529   1.457  0.1438  0.7904 -0.5437
  603SOL    HW2 1838   0.620   1.535   1.596 -0.0639 -0.1132 -0.4087
  604SOL     OW 1839   3.269   4.111   0.082  0.5374 -0.1996 -0.0571
  604SOL    HW1 1840   3.192   4.138   0.032  2.5912  0.8729 -2.9059
  604SOL    HW2 1841   3.243   4.119   0.173 -4.0290 -3.8247 -0.6960
  605SOL     OW 1842   3.159   4.211   1.018 -0.2281 -0.3565  0.4539
  605SOL    HW1 1843   3.242   4.225   0.972 -0.5048 -0.1864  0.0004
  605SOL    HW2 1844   3.098   4.273   0.977 -0.3392  0.1914  1.4244
  606SOL     OW 1845   0.862   3.589   2.030  0.0844 -0.1399  0.7122
  606SOL    HW1 1846   0.834   3.502   2.056  0.6665 -0.5545 -0.0075
  606SOL    HW2 1847   0.785   3.628   1.989 -0.9471  0.6346  3.1951
  607SOL     OW 1848   2.460   2.539   1.879  0.0617  0.1120 -0.6750
  607SOL    HW1 1849   2.414   2.527   1.796 -1.1489 -0.7803  0.0861
  607SOL    HW2 1850   2.451   2.633   1.898 -1.6524 -0.0639 -0.4616
  608SOL     OW 1851   2.322   3.929   0.400 -0.3170 -0.3254  0.2334
  608SOL    HW1 1852   2.295   4.021   0.404  1.1933  0.1229  1.0751
  608SOL    HW2 1853   2.288   3.898   0.316 -1.2076  0.8854  0.1140
  609SOL     OW 1854   2.165   0.503   3.165 -0.1848 -0.2138  0.1910
  609SOL    HW1 1855   2.186   0.575   3.104 -0.7623  0.8511  1.2165
  609SOL    HW2 1856   2.076   0.477   3.141 -0.3641  0.1204  0.4779
  610SOL     OW 1857   2.964   4.422   1.127 -0.8702  0.6458 -0.3703
  610SOL    HW1 1858   2.947   4.412   1.034 -0.5835 -1.0205 -0.2806
  610SOL    HW2 1859   2.987   4.333   1.157 -0.6677  1.1966  1.2168
  611SOL     OW 1860   1.779   2.951   2.603 -0.1316  0.5936 -0.5166
  611SOL    HW1 1861   1.831   2.971   2.681  0.2299 -1.0094 -0.3213
  611SOL    HW2 1862   1.837   2.971   2.529 -0.2432  1.4661 -0.3871
  612SOL     OW 1863   3.759   3.612   1.623  0.1906  0.0842  0.0255
  612SOL    HW1 1864   3.828   3.669   1.657  1.1035 -0.7651 -0.3515
  612SOL    HW2 1865   3.709   3.586   1.701  0.0400  1.0290  0.2524
  613SOL     OW 1866   3.129   2.869   1.995 -0.2186  0.7214 -0.0249
  613SOL    HW1 1867   3.151   2.783   1.958  0.5922  2.1517 -3.2424
  613SOL    HW2 1868   3.041   2.858   2.031 -0.4354 -1.2794 -1.0195
  614SOL     OW 1869   4.100   0.216   0.831  0.0642  0.5510 -0.4118
  614SOL    HW1 1870   4.174   0.227   0.771  1.6244  0.0317  1.3591
  614SOL    HW2 1871   4.114   0.281   0.899 -0.9612  0.2257  0.1282
  615SOL     OW 1872   3.443   2.440   1.627 -0.4779 -0.2026 -0.4609
  615SOL    HW1 1873   3.506   2.460   1.557  1.7395  0.5760  1.6349
  615SOL    HW2 1874   3.385   2.516   1.629  0.3437  0.4386 -0.5196
  616SOL     OW 1875   1.286   1.328   0.524 -0.2906  0.1380 -0.6705
  616SOL    HW1 1876   1.200   1.292   0.505 -0.3890  0.0215 -0.0130
  616SOL    HW2 1877   1.287   1.341   0.619  0.5995 -0.3576 -0.5982
  617SOL     OW 1878   0.150   4.073   3.179 -0.2899 -0.0790  0.0324
  617SOL    HW1 1879   0.186   4.011   3.243 -0.7558 -0.2924  0.0925
  617SOL    HW2 1880   0.127   4.150   3.232  0.6896  0.3285 -0.1060
  618SOL     OW 1881   4.127   1.133   1.830  0.0756 -0.1152  0.0727
  618SOL    HW1 1882   4.091   1.179   1.754  1.3146  2.4652  0.9289
  618SOL    HW2 1883   4.145   1.045   1.798 -4.2860 -0.8193 -1.1367
  619SOL     OW 1884   4.462   0.240   0.209  0.5008 -0.0426  0.2513
  619SOL    HW1 1885   4.477   0.230   0.303  1.9620 -0.5065 -0.0038
  619SOL    HW2 1886   4.452   0.151   0.176  0.5142  0.0875 -0.1114
  620SOL     OW 1887   0.542   1.488   0.727 -0.1666  0.2258 -0.5019
  620SOL    HW1 1888   0.467   1.455   0.676 -1.0432 -0.4730  1.1366
  620SOL    HW2 1889   0.539   1.583   0.715 -0.6470  0.1207 -1.3377
  621SOL     OW 1890   2.328   2.895   3.164 -0.1061 -0.4168 -0.1707
  621SOL    HW1 1891   2.281   2.955   3.107  0.5285 -0.9243 -1.2562
  621SOL    HW2 1892   2.381   2.841   3.105  0.8834 -0.6974  0.9227
  622SOL     OW 1893   3.289   1.180   1.411  0.9166  0.3288 -0.3402
  622SOL    HW1 1894   3.263   1.214   1.496  1.1125 -0.7747  0.1759
  622SOL    HW2 1895   3.223   1.213   1.351 -0.6643 -0.9174  0.6493
  623SOL     OW 1896   3.767   0.301   2.666  0.6244  0.2926 -0.7131
  623SOL    HW1 1897   3.816   0.308   2.584 -1.7511  1.1460 -2.1430
  623SOL    HW2 1898   3.690   0.249   2.643  0.4480 -0.4210  1.2968
  624SOL     OW 1899   1.319   3.866   2.250  0.1548 -0.7524  0.0908
  624SOL    HW1 1900   1.258   3.929   2.211 -0.7917 -1.1498  0.8800
  624SOL    HW2 1901   1.376   3.841   2.178 -0.6238 -0.3691 -0.6850
  625SOL     OW 1902   2.223   1.240   3.173 -0.1619  0.0933 -0.4813
  625SOL    HW1 1903   2.260   1.190   3.101  0.5537 -0.2505  0.1202
  625SOL    HW2 1904   2.131   1.254   3.148  0.3102  0.7902 -1.8826
  626SOL     OW 1905   2.374   3.726   3.056  0.3680 -0.2135  0.4181
  626SOL    HW1 1906   2.416   3.712   2.971 -0.7243 -1.9665  0.1071
  626SOL    HW2 1907   2.289   3.765   3.035  0.0984 -0.6400  0.6975
  627SOL     OW 1908   3.222   2.302   1.862  0.4973  0.2300  0.4019
  627SOL    HW1 1909   3.266   2.236   1.808 -0.0912 -0.5299  0.8385
  627SOL    HW2 1910   3.170   2.252   1.925  0.2252  1.1088  0.8979
  628SOL     OW 1911   1.870   2.367   1.538 -0.0166  0.0880  0.2322
  628SOL    HW1 1912   1.926   2.432   1.496 -0.4603  0.2142 -0.1749
  628SOL    HW2 1913   1.784   2.408   1.542  0.3046  0.6384  2.5501
  629SOL     OW 1914   0.778   3.180   2.518 -0.7252 -0.1068 -0.1977
  629SOL    HW1 1915   0.870   3.154   2.519 -0.5525  0.3613 -1.4984
  629SOL    HW2 1916   0.778   3.271   2.548 -0.5685  0.3597 -1.5424
  630SOL     OW 1917   0.314   2.941   2.742 -0.5922 -0.2986 -0.6228
  630SOL    HW1 1918   0.335   2.920   2.833  0.8188 -1.8765 -1.2632
  630SOL    HW2 1919   0.332   3.035   2.735  0.4396 -0.3889  0.4335
  631SOL     OW 1920   2.128   0.006   0.433  0.7560  0.0071 -0.0667
  631SOL    HW1 1921   2.179   0.087   0.440  3.2022 -1.4232 -0.3187
  631SOL    HW2 1922   2.081   0.000   0.517  0.6281  1.5883  0.0014
  632SOL     OW 1923   3.593   2.954   0.911 -0.5589 -0.3607  0.1306
  632SOL    HW1 1924   3.613   2.886   0.974 -0.5398  0.0771  0.6057
  632SOL    HW2 1925   3.674   3.004   0.903  0.2073 -1.7889 -2.0195
  633SOL     OW 1926   1.467   2.002   0.176 -0.0632  0.5096 -0.0952
  633SOL    HW1 1927   1.437   2.076   0.229  2.7799  1.2239  0.6984
  633SOL    HW2 1928   1.397   1.937   0.183 -1.0019  1.6534  2.3264
  634SOL     OW 1929   2.824   2.074   2.473 -0.5510 -0.0356  0.3225
  634SOL    HW1 1930   2.871   2.013   2.530  0.1822 -1.5043 -1.7097
  634SOL    HW2 1931   2.870   2.068   2.389 -0.8549  2.8886 -0.1541
  635SOL     OW 1932   0.538   4.114   1.261 -0.0892  0.3283 -0.5565
  635SOL    HW1 1933   0.549   4.028   1.302 -0.7040  0.3397 -0.3551
  635SOL    HW2 1934   0.565   4.101   1.171  2.2943  0.5551  0.0692
  636SOL     OW 1935   2.889   0.484   2.731 -0.1960 -0.3434 -0.1517
  636SOL    HW1 1936   2.968   0.536   2.718  0.3000 -0.9086  0.5078
  636SOL    HW2 1937   2.833   0.539   2.785  0.1682 -0.3358  0.2211
  637SOL     OW 1938   0.952   0.867   0.257 -0.1678  0.5809 -0.0333
  637SOL    HW1 1939   0.899   0.925   0.202 -1.4053 -0.8616 -0.4601
  637SOL    HW2 1940   1.039   0.906   0.256 -0.8952  2.3021 -0.4387
  638SOL     OW 1941   4.236   2.274   0.744 -0.6033 -0.8074 -0.6314
  638SOL    HW1 1942   4.232   2.203   0.681  0.9280 -1.4385 -0.0552
  638SOL    HW2 1943   4.303   2.334   0.710 -0.5735 -0.5792 -0.1846
  639SOL     OW 1944   2.348   2.208   0.526  0.2652  0.2851  0.1932
  639SOL    HW1 1945   2.421   2.173   0.474  0.4108  1.6425 -0.5706
  639SOL    HW2 1946   2.281   2.229   0.461 -1.3102 -1.9274  0.9571
  640SOL     OW 1947   1.982   4.407   3.116 -0.2507 -0.4295  0.2865
  640SOL    HW1 1948   2.056   4.349   3.132 -0.1464 -0.1875  0.6916
  640SOL    HW2 1949   1.954   4.386   3.027 -0.2128 -1.1013  0.4262
  641SOL     OW 1950   1.547   3.710   0.113  0.1011  0.1246 -0.1234
  641SOL    HW1 1951   1.477   3.772   0.090  0.5264  0.1691 -1.3712
  641SOL    HW2 1952   1.627   3.763   0.110  0.5081 -0.5132 -1.4970
  642SOL     OW 1953   0.742   4.458   1.924  0.0482 -0.1539  0.4473
  642SOL    HW1 1954   0.705   4.471   2.011  0.4551  0.1682  0.5764
  642SOL    HW2 1955   0.811   4.524   1.917  1.0611 -1.1833  0.4806
  643SOL     OW 1956   0.252   0.766   3.001 -0.3093 -0.0035 -0.3695
  643SOL    HW1 1957   0.303   0.844   2.977 -0.9881  0.5306 -0.1226
  643SOL    HW2 1958   0.189   0.798   3.067 -0.8543 -0.6754 -0.5518
  644SOL     OW 1959   3.183   4.288   2.642  0.1582  0.8107 -0.0152
  644SOL    HW1 1960   3.215   4.252   2.559 -0.7509 -2.5749  0.9410
  644SOL    HW2 1961   3.257   4.338   2.677  0.7374  1.8474 -2.5368
  645SOL     OW 1962   3.939   0.567   0.416  0.2044 -0.1068  0.3631
  645SOL    HW1 1963   3.887   0.646   0.432 -0.2761 -0.7354  2.0477
  645SOL    HW2 1964   3.881   0.510   0.366  1.0126  1.0663 -2.0882
  646SOL     OW 1965   3.776   1.798   2.017  0.6614  0.1066 -0.1302
  646SOL    HW1 1966   3.832   1.827   2.089  2.3398 -1.2970 -0.8093
  646SOL    HW2 1967   3.801   1.855   1.944  0.2811  0.3189 -0.0948
  647SOL     OW 1968   1.167   1.104   2.764 -0.1406 -0.2940 -0.7182
  647SOL    HW1 1969   1.251   1.103   2.811 -0.3348  2.2515 -0.1740
  647SOL    HW2 1970   1.182   1.162   2.690 -1.4477  0.2565 -0.5666
  648SOL     OW 1971   3.875   4.365   1.130 -0.3718  0.0939  0.3237
  648SOL    HW1 1972   3.916   4.444   1.094 -0.2928 -0.6823 -1.4002
  648SOL    HW2 1973   3.899   4.296   1.069  0.2119 -1.4495  2.2204
  649SOL     OW 1974   1.639   1.489   1.358  0.3397 -0.7547 -0.4078
  649SOL    HW1 1975   1.560   1.495   1.412 -0.3949 -1.4238 -1.3631
  649SOL    HW2 1976   1.617   1.424   1.291  1.4485 -0.4164 -1.1278
  650SOL     OW 1977   1.697   0.580   2.996 -0.3700  0.7622  0.0710
  650SOL    HW1 1978   1.655   0.664   3.016 -0.6383  1.0940 -1.6634
  650SOL    HW2 1979   1.673   0.563   2.904  0.0720 -0.9819  0.2416
  651SOL     OW 1980   3.941   2.690   1.894 -0.1722  0.2661 -0.0760
  651SOL    HW1 1981   3.930   2.669   1.987 -0.6361  1.8854  0.2725
  651SOL    HW2 1982   3.898   2.618   1.847  0.7283 -0.9631  0.9168
  652SOL     OW 1983   0.433   1.468   2.297 -0.1511 -0.2202 -0.1360
  652SOL    HW1 1984   0.489   1.543   2.278 -0.0977 -0.1279  0.3570
  652SOL    HW2 1985   0.344   1.502   2.292 -0.1436 -0.2373 -0.3827
  653SOL     OW 1986   0.102   1.798   0.575  0.0188  0.3339  0.1419
  653SOL    HW1 1987   0.033   1.770   0.514  1.0145 -0.8876 -0.4755
  653SOL    HW2 1988   0.181   1.802   0.521  1.0908 -1.5690  1.4750
  654SOL     OW 1989   0.246   0.873   0.357 -0.4470  0.0883 -0.1010
  654SOL    HW1 1990   0.265   0.824   0.277  0.8488  4.5364 -2.8721
  654SOL    HW2 1991   0.152   0.891   0.351 -0.6525 -0.8233  0.2171
  655SOL     OW 1992   2.677   4.467   0.833 -0.5273  0.1450 -0.0873
  655SOL    HW1 1993   2.615   4.459   0.760  1.7955 -1.9414 -2.0092
  655SOL    HW2 1994   2.698   4.376   0.857  1.8352  0.7626  0.4078
  656SOL     OW 1995   1.125   0.087   1.978  0.5581 -0.2039 -0.2319
  656SOL    HW1 1996   1.099   0.002   1.943 -2.9245  0.1811  0.9765
  656SOL    HW2 1997   1.114   0.078   2.073  0.8643  1.3780 -0.0133
  657SOL     OW 1998   2.234   2.727   0.911  0.0280 -0.0338 -0.1392
  657SOL    HW1 1999   2.197   2.709   0.824  1.5537  0.7693 -0.9978
  657SOL    HW2 2000   2.264   2.642   0.942 -0.7444 -0.3717 -0.2778
  658SOL     OW 2001   2.352   1.523   1.325 -0.0236 -0.0515  0.0453
  658SOL    HW1 2002   2.323   1.454   1.265 -1.9180  1.4011 -0.7936
  658SOL    HW2 2003   2.342   1.485   1.412 -1.6841 -0.6415 -0.3744
  659SOL     OW 2004   3.493   0.610   0.310  0.2039  0.4568  0.0797
  659SOL    HW1 2005   3.405   0.647   0.314 -1.0870 -2.3972  0.6691
  659SOL    HW2 2006   3.501   0.556   0.389  1.4350 -1.4123 -1.2235
  660SOL     OW 2007   4.182   3.891   2.605 -0.4315 -0.0783  0.1808
  660SOL    HW1 2008   4.234   3.937   2.671 -0.5144 -0.2420  0.3583
  660SOL    HW2 2009   4.126   3.959   2.568 -0.7353 -0.0879  0.6216
  661SOL     OW 2010   3.436   4.018   2.183  0.0678  0.1278  0.1926
  661SOL    HW1 2011   3.381   4.037   2.107  0.4778  1.7160  0.2516
  661SOL    HW2 2012   3.374   4.011   2.256 -0.1482  1.2883  0.1493
  662SOL     OW 2013   0.976   2.965   2.745 -0.1341  0.0402  0.0628
  662SOL    HW1 2014   1.014   2.878   2.753  1.6347  0.7704  0.3072
  662SOL    HW2 2015   1.006   2.996   2.660  0.1704  0.8018  0.4364
  663SOL     OW 2016   4.016   1.398   1.947 -0.1824 -0.6948  0.0559
  663SOL    HW1 2017   4.062   1.424   2.027  0.4542 -1.5923  0.0017
  663SOL    HW2 2018   3.939   1.350   1.978 -0.1746 -0.6559  0.1344
  664SOL     OW 2019   2.995   3.072   2.954  0.6246  0.2337  0.1717
  664SOL    HW1 2020   2.919   3.127   2.976  0.9409  0.5092  0.6048
  664SOL    HW2 2021   3.045   3.124   2.891  0.6872  0.2560  0.2381
  665SOL     OW 2022   0.352   2.743   2.999  0.0505 -0.4503  0.2625
  665SOL    HW1 2023   0.434   2.694   2.999  0.4439  0.1738  1.1710
  665SOL    HW2 2024   0.379   2.834   3.014 -0.8390 -0.3101  1.1128
  666SOL     OW 2025   0.483   2.575   0.633 -0.0313 -0.3542 -0.3490
  666SOL    HW1 2026   0.460   2.646   0.694 -0.5214 -0.9080  0.1350
  666SOL    HW2 2027   0.577   2.564   0.644  0.0681  0.2855 -0.5024
  667SOL     OW 2028   3.881   2.914   3.116 -0.5430 -0.0036  0.0651
  667SOL    HW1 2029   3.917   2.887   3.032 -0.4488  1.4738 -0.3948
  667SOL    HW2 2030   3.832   2.994   3.097 -1.4192 -0.2334  1.2356
  668SOL     OW 2031   0.420   1.959   0.574  0.3415 -0.1909 -0.5804
  668SOL    HW1 2032   0.455   1.890   0.518 -0.1589 -0.6642 -0.3244
  668SOL    HW2 2033   0.452   2.041   0.535  0.9296 -0.5662 -0.8906
  669SOL     OW 2034   1.179   0.418   3.055 -0.2371 -0.4073  0.4155
  669SOL    HW1 2035   1.236   0.488   3.026 -0.8362 -0.0832 -0.0185
  669SOL    HW2 2036   1.111   0.462   3.107 -0.4244 -0.6991  0.4227
  670SOL     OW 2037   1.203   2.883   0.918 -0.0273 -0.0867 -0.0244
  670SOL    HW1 2038   1.140   2.903   0.987 -0.1052  0.5583 -0.2684
  670SOL    HW2 2039   1.289   2.899   0.959 -0.0161 -0.9084  0.2901
  671SOL     OW 2040   1.176   2.109   1.862 -0.0269  0.2516  0.5840
  671SOL    HW1 2041   1.106   2.080   1.803 -0.4469 -0.3463  1.3579
  671SOL    HW2 2042   1.131   2.131   1.943  0.6576  0.0786  1.0187
  672SOL     OW 2043   2.968   4.488   3.135  0.7923  0.2795 -0.2962
  672SOL    HW1 2044   2.986   4.470   3.043 -2.8259  0.3228 -1.1687
  672SOL    HW2 2045   2.960   4.583   3.141 -2.0807  0.1633 -0.7797
  673SOL     OW 2046   0.614   1.759   0.698 -0.1720  0.1350  0.6078
  673SOL    HW1 2047   0.580   1.847   0.713 -0.0802 -0.0082  1.6908
  673SOL    HW2 2048   0.707   1.772   0.679 -0.1042  0.2478  1.0207
  674SOL     OW 2049   1.557   3.278   0.743 -0.3962  0.4576  0.4860
  674SOL    HW1 2050   1.602   3.354   0.704 -1.9040  1.9741  1.5400
  674SOL    HW2 2051   1.487   3.317   0.796 -1.0656 -1.6964  1.2689
  675SOL     OW 2052   2.075   3.439   3.047  0.4510  0.3899  0.5178
  675SOL    HW1 2053   2.139   3.456   2.978  2.2340  1.2307  2.2891
  675SOL    HW2 2054   2.065   3.523   3.092 -0.3058 -0.2388  1.5656
  676SOL     OW 2055   2.393   0.904   1.975  0.3374  0.0717  0.6460
  676SOL    HW1 2056   2.315   0.952   2.004 -0.1512  0.6885 -1.5055
  676SOL    HW2 2057   2.359   0.823   1.937  0.9936 -0.9833  2.2262
  677SOL     OW 2058   1.809   4.061   1.808 -0.3572  0.3913  0.2959
  677SOL    HW1 2059   1.719   4.037   1.787 -0.1362  0.6213 -0.9526
  677SOL    HW2 2060   1.849   4.082   1.724  1.7240 -2.4884  0.4175
  678SOL     OW 2061   4.450   3.772   1.952  0.9701 -0.0427 -0.7449
  678SOL    HW1 2062   4.486   3.822   2.026 -0.4554  0.1502 -0.1516
  678SOL    HW2 2063   4.487   3.685   1.963  1.1058  0.0928 -0.0366
  679SOL     OW 2064   2.713   3.594   1.768 -0.0701 -0.0055 -0.8678
  679SOL    HW1 2065   2.782   3.600   1.703  0.3994 -0.6197 -0.4382
  679SOL    HW2 2066   2.712   3.502   1.795 -0.5314  0.1512 -0.3100
  680SOL     OW 2067   1.302   3.454   1.311  0.3464 -0.0354  0.0295
  680SOL    HW1 2068   1.250   3.474   1.389  1.3762  0.0348  0.7238
  680SOL    HW2 2069   1.366   3.525   1.306 -0.1461  0.3348 -1.2967
  681SOL     OW 2070   1.937   2.040   0.471 -0.0046  0.1678 -0.7674
  681SOL    HW1 2071   1.846   2.070   0.461 -0.3782 -0.1621  1.1765
  681SOL    HW2 2072   1.934   1.948   0.447 -0.3228  0.0183 -0.1774
  682SOL     OW 2073   1.010   2.019   0.746 -0.4746 -0.1167  0.3152
  682SOL    HW1 2074   0.997   1.985   0.834  0.3124 -0.7525  0.1934
  682SOL    HW2 2075   1.030   2.112   0.758 -2.4948  0.3183  0.6647
  683SOL     OW 2076   3.684   3.719   1.110 -0.1039 -0.0456  0.0536
  683SOL    HW1 2077   3.723   3.657   1.049  2.4221  1.0070  0.4853
  683SOL    HW2 2078   3.692   3.804   1.067 -1.3911  0.3093  0.4616
  684SOL     OW 2079   2.413   1.181   0.851  0.2573 -0.0199 -0.3254
  684SOL    HW1 2080   2.353   1.221   0.788 -0.3529 -0.0147  0.2467
  684SOL    HW2 2081   2.356   1.136   0.913  0.5853  2.6046  2.1106
  685SOL     OW 2082   4.111   3.653   2.101  0.4942 -0.1707 -0.1982
  685SOL    HW1 2083   4.176   3.624   2.163  1.7582  0.0659 -1.3558
  685SOL    HW2 2084   4.074   3.573   2.064 -0.7094 -0.3229  1.2480
  686SOL     OW 2085   2.553   4.299   0.060 -0.2967 -0.2286 -1.0766
  686SOL    HW1 2086   2.509   4.286   0.144  0.9060 -0.7296 -0.5095
  686SOL    HW2 2087   2.535   4.391   0.037  0.2908  0.2443  0.2754
  687SOL     OW 2088   2.612   1.437   1.807 -0.0569 -0.0709 -0.4977
  687SOL    HW1 2089   2.677   1.446   1.877  1.4748  0.7720 -1.9695
  687SOL    HW2 2090   2.588   1.344   1.809 -0.6020  0.0518  1.5628
  688SOL     OW 2091   3.853   3.608   2.997 -0.4255 -0.2113  0.1815
  688SOL    HW1 2092   3.894   3.675   3.053  1.7070 -0.3983 -1.0534
  688SOL    HW2 2093   3.868   3.638   2.908  0.2238 -2.1145 -0.4000
  689SOL     OW 2094   4.476   2.378   1.920  0.0424 -0.6809  0.5660
  689SOL    HW1 2095   4.563   2.349   1.947  0.2889  0.4600  1.0751
  689SOL    HW2 2096   4.490   2.418   1.834 -0.0595 -0.9054  0.4457
  690SOL     OW 2097   2.844   2.318   1.415 -0.4537 -0.4571  0.5739
  690SOL    HW1 2098   2.909   2.358   1.473  0.5564 -0.7008 -0.3624
  690SOL    HW2 2099   2.761   2.334   1.458  0.4200 -2.9583  3.5336
  691SOL     OW 2100   3.124   3.944   1.090 -0.6979 -0.6338  0.3589
  691SOL    HW1 2101   3.155   4.028   1.124 -0.7024 -0.6174  0.3230
  691SOL    HW2 2102   3.141   3.949   0.996 -0.9938 -0.5429  0.3097
  692SOL     OW 2103   1.483   3.737   2.775  0.5738  0.1850 -0.3434
  692SOL    HW1 2104   1.528   3.813   2.738  0.6428  0.8052  0.9430
  692SOL    HW2 2105   1.540   3.663   2.756  2.3590  0.9893  1.4934
  693SOL     OW 2106   1.076   2.308   0.170  0.5601  0.1976 -0.0229
  693SOL    HW1 2107   1.065   2.403   0.173 -1.0391  0.2470 -2.9629
  693SOL    HW2 2108   1.150   2.295   0.110 -0.2058 -0.3734 -0.8686
  694SOL     OW 2109   1.193   4.064   2.854 -0.3984 -0.7206  0.2264
  694SOL    HW1 2110   1.198   4.124   2.928 -0.0283 -2.7310  1.9070
  694SOL    HW2 2111   1.233   3.983   2.885 -1.1937 -1.9930 -1.8275
  695SOL     OW 2112   1.638   3.179   0.234  0.2062 -0.0825 -0.2455
  695SOL    HW1 2113   1.551   3.140   0.228 -0.2303  0.9570 -0.8649
  695SOL    HW2 2114   1.698   3.105   0.227 -0.6135 -0.7761 -0.0972
  696SOL     OW 2115   1.406   3.640   1.782  0.6882 -0.0163 -0.0272
  696SOL    HW1 2116   1.475   3.606   1.839  0.8677  0.0190 -0.2219
  696SOL    HW2 2117   1.434   3.617   1.693  0.5072  0.0986 -0.1150
  697SOL     OW 2118   0.230   4.489   0.913 -0.7237  0.1034  0.1027
  697SOL    HW1 2119   0.306   4.534   0.949  0.5650 -1.8196 -0.0278
  697SOL    HW2 2120   0.244   4.488   0.819 -1.8919  1.3399 -0.1148
  698SOL     OW 2121   1.675   1.743   0.430  0.0615  1.1799  0.1513
  698SOL    HW1 2122   1.612   1.672   0.443  0.1296  1.0498 -0.2042
  698SOL    HW2 2123   1.653   1.808   0.497 -0.0984  0.8915  0.3821
  699SOL     OW 2124   3.831   0.768   1.711 -0.4541  0.1964 -0.2308
  699SOL    HW1 2125   3.900   0.833   1.699  0.1911 -0.4993 -0.3883
  699SOL    HW2 2126   3.873   0.698   1.760 -0.8799 -0.5074 -0.8553
  700SOL     OW 2127   2.182   2.880   2.830 -0.5245 -0.2052  0.1894
  700SOL    HW1 2128   2.200   2.969   2.859  1.3841 -0.9210  1.4102
  700SOL    HW2 2129   2.265   2.847   2.797 -0.1988 -2.6255  2.9911
  701SOL     OW 2130   3.643   3.233   0.709 -0.1277 -0.2638 -0.3275
  701SOL    HW1 2131   3.662   3.153   0.659 -0.8667 -0.3589 -0.4650
  701SOL    HW2 2132   3.548   3.241   0.706 -0.1667 -0.1387  0.8682
  702SOL     OW 2133   4.460   1.440   0.608 -0.5225 -0.4640  0.4812
  702SOL    HW1 2134   4.388   1.476   0.660 -0.4897 -1.7606  1.4785
  702SOL    HW2 2135   4.433   1.453   0.518 -1.2999  0.4418  0.8267
  703SOL     OW 2136   3.354   0.417   1.536  0.4800  0.1807 -0.3416
  703SOL    HW1 2137   3.296   0.465   1.595  1.2798  0.5483  0.1526
  703SOL    HW2 2138   3.313   0.427   1.449 -0.1538  0.4896 -0.0164
  704SOL     OW 2139   2.995   3.698   0.961  0.1163  0.2860 -0.1706
  704SOL    HW1 2140   3.061   3.727   1.024  0.9987 -0.5903 -0.6719
  704SOL    HW2 2141   3.006   3.603   0.957 -1.7689  0.0171  0.3774
  705SOL     OW 2142   4.308   4.211   2.568  0.1165 -0.0027  0.4992
  705SOL    HW1 2143   4.362   4.137   2.540 -1.2900 -0.6109 -0.7054
  705SOL    HW2 2144   4.265   4.181   2.648  0.6281  0.0701  0.8142
  706SOL     OW 2145   2.466   2.013   0.308  0.2800 -0.4541  0.2744
  706SOL    HW1 2146   2.432   2.087   0.256 -0.4953 -2.1122 -1.7152
  706SOL    HW2 2147   2.548   1.990   0.264  0.8422 -0.4116  1.2774
  707SOL     OW 2148   2.342   2.181   3.069 -0.1173 -0.1672 -0.1576
  707SOL    HW1 2149   2.379   2.269   3.074 -1.5000  0.4473 -0.2018
  707SOL    HW2 2150   2.414   2.126   3.037  0.8240  0.9004  0.0668
  708SOL     OW 2151   2.311   1.134   2.925 -0.4675 -0.5379 -0.8346
  708SOL    HW1 2152   2.386   1.150   2.868 -0.0242  0.2231 -0.0600
  708SOL    HW2 2153   2.323   1.044   2.956  1.4131  0.2726  1.0772
  709SOL     OW 2154   3.519   0.049   3.142  0.1860 -0.2936  0.1780
  709SOL    HW1 2155   3.509   0.087   3.055  0.8061  0.0970  0.2702
  709SOL    HW2 2156   3.569  -0.031   3.128  1.9665  0.7276  0.3634
  710SOL     OW 2157   1.302   1.270   1.192  0.2680 -0.8323  0.5216
  710SOL    HW1 2158   1.235   1.230   1.136 -0.0551  3.0920 -2.3705
  710SOL    HW2 2159   1.253   1.302   1.268 -0.2802 -1.7578  0.5762
  711SOL     OW 2160   2.682   2.574   0.453 -0.0268  0.2512 -0.9521
  711SOL    HW1 2161   2.745   2.643   0.474 -0.0900 -0.1330  0.6382
  711SOL    HW2 2162   2.655   2.539   0.539 -3.5128  1.3435 -1.4693
  712SOL     OW 2163   4.373   3.319   2.517 -0.2435  0.5838  0.0677
  712SOL    HW1 2164   4.446   3.382   2.516  0.1981  0.1768  2.2109
  712SOL    HW2 2165   4.415   3.233   2.518 -0.6856  0.3499  1.9204
  713SOL     OW 2166   3.030   4.317   2.312  0.1296  0.6192  0.0642
  713SOL    HW1 2167   3.053   4.400   2.271  0.9149  0.5599  0.3717
  713SOL    HW2 2168   3.113   4.284   2.348 -0.4957  0.5664  1.5030
  714SOL     OW 2169   4.069   1.494   2.227  0.1605  0.6540 -0.0085
  714SOL    HW1 2170   4.015   1.419   2.252  0.7295  0.1595 -0.2600
  714SOL    HW2 2171   4.098   1.531   2.311  3.4371 -1.9859  0.2353
  715SOL     OW 2172   3.538   1.680   2.675 -0.1903 -0.0747  0.7979
  715SOL    HW1 2173   3.460   1.628   2.657  0.5883 -0.5036 -1.8529
  715SOL    HW2 2174   3.597   1.620   2.721  0.7744 -1.8044 -2.3955
  716SOL     OW 2175   4.230   2.299   1.324 -0.0681  0.0395  0.4865
  716SOL    HW1 2176   4.193   2.215   1.352 -0.2586 -0.4969 -1.2444
  716SOL    HW2 2177   4.323   2.293   1.347 -0.3836  0.0100  1.7991
  717SOL     OW 2178   1.557   3.440   2.732  0.0796  0.2513  0.2093
  717SOL    HW1 2179   1.549   3.439   2.827  0.8453  0.0639  0.2785
  717SOL    HW2 2180   1.651   3.446   2.716  0.0533 -1.0683 -0.5369
  718SOL     OW 2181   2.177   3.977   1.153 -0.4950  0.6303  0.5157
  718SOL    HW1 2182   2.187   3.929   1.070  0.9156  1.5045  0.1554
  718SOL    HW2 2183   2.168   3.908   1.219 -1.3891 -0.0853 -0.3230
  719SOL     OW 2184   3.762   1.540   2.542  0.4475  0.1918 -0.1999
  719SOL    HW1 2185   3.715   1.607   2.492  0.0645 -0.5726 -0.8880
  719SOL    HW2 2186   3.801   1.588   2.615 -1.0344  0.9037  0.1464
  720SOL     OW 2187   1.772   0.129   3.138 -0.2931  0.3053  0.4634
  720SOL    HW1 2188   1.811   0.162   3.056 -2.7570  0.8148 -0.5817
  720SOL    HW2 2189   1.831   0.059   3.165  0.0366 -0.6541 -2.3663
  721SOL     OW 2190   3.480   2.473   0.644 -0.1669  0.2126 -0.3192
  721SOL    HW1 2191   3.555   2.520   0.608 -0.3219  0.3976 -0.4065
  721SOL    HW2 2192   3.482   2.492   0.738 -0.3269  0.5382 -0.3791
  722SOL     OW 2193   3.029   3.671   2.483  0.1786  0.0906 -0.3433
  722SOL    HW1 2194   2.960   3.606   2.471 -1.6571  1.7761  0.3664
  722SOL    HW2 2195   3.000   3.723   2.558  2.4624  0.6223  0.2365
  723SOL     OW 2196   3.261   2.228   2.694 -0.5973  0.1527 -0.5026
  723SOL    HW1 2197   3.342   2.186   2.721 -0.1401  0.4916 -1.2788
  723SOL    HW2 2198   3.290   2.307   2.648 -1.4291  1.4490  1.0978
  724SOL     OW 2199   0.139   3.068   1.616  0.1672 -0.1450  0.3950
  724SOL    HW1 2200   0.201   3.126   1.573  0.3758 -0.1144  0.7297
  724SOL    HW2 2201   0.084   3.035   1.546 -1.0912  1.8128  0.4029
  725SOL     OW 2202   0.336   3.323   2.220  0.0113  0.2419 -0.2211
  725SOL    HW1 2203   0.387   3.243   2.208  1.1499  1.2105 -2.5722
  725SOL    HW2 2204   0.391   3.377   2.277 -0.2377 -0.2201  0.4605
  726SOL     OW 2205   2.522   2.808   1.878  0.2387 -0.1151  0.3477
  726SOL    HW1 2206   2.456   2.871   1.908  0.3874  0.8141 -1.1631
  726SOL    HW2 2207   2.592   2.863   1.841  0.4091 -1.1477 -0.9462
  727SOL     OW 2208   1.343   1.253   0.270 -0.1297  0.0004 -0.1026
  727SOL    HW1 2209   1.315   1.284   0.356 -1.3349 -1.2745  0.0015
  727SOL    HW2 2210   1.434   1.226   0.283 -0.2219  0.0692  0.7038
  728SOL     OW 2211   3.083   2.699   0.470 -0.7452  0.0151 -0.1642
  728SOL    HW1 2212   3.106   2.720   0.561 -0.7978 -0.6493  0.0055
  728SOL    HW2 2213   3.072   2.604   0.470 -0.6430  0.0042 -0.8938
  729SOL     OW 2214   3.865   0.092   2.980  0.0419  0.3558 -0.2550
  729SOL    HW1 2215   3.874   0.173   3.030 -2.0860  0.2644  0.3785
  729SOL    HW2 2216   3.826   0.030   3.042  1.5237 -1.1444 -0.7618
  730SOL     OW 2217   4.483   0.434   2.945 -0.2099  0.0613 -0.0440
  730SOL    HW1 2218   4.483   0.348   2.904 -0.0932 -0.5752  1.2376
  730SOL    HW2 2219   4.576   0.458   2.951 -0.2471  0.3399 -0.4967
  731SOL     OW 2220   2.431   0.108   2.861 -0.1377  0.2420  0.2373
  731SOL    HW1 2221   2.459   0.022   2.892  0.4822  0.8346  1.3821
  731SOL    HW2 2222   2.505   0.166   2.879 -0.5720  1.0481 -0.4457
  732SOL     OW 2223   0.795   3.716   1.268 -0.0846  0.7838 -0.1928
  732SOL    HW1 2224   0.886   3.725   1.297  0.6301 -0.3507 -1.8631
  732SOL    HW2 2225   0.778   3.622   1.274  0.0377  0.4831 -2.9309
  733SOL     OW 2226   2.260   3.863   2.462 -0.5453  1.0515  0.6039
  733SOL    HW1 2227   2.233   3.794   2.400  0.7850  0.9120  0.1523
  733SOL    HW2 2228   2.205   3.848   2.539 -0.4443 -0.3782  0.4280
  734SOL     OW 2229   1.770   3.761   0.603  0.0201 -0.3401  0.1015
  734SOL    HW1 2230   1.831   3.787   0.534 -0.4698 -0.2386 -0.2994
  734SOL    HW2 2231   1.734   3.678   0.573 -1.9883  0.8600 -0.9472
  735SOL     OW 2232   1.845   0.964   2.539 -0.1457  0.3109  1.1495
  735SOL    HW1 2233   1.831   1.046   2.492  0.4453 -0.4530 -0.4463
  735SOL    HW2 2234   1.790   0.900   2.492  2.3502 -1.0152 -0.1720
  736SOL     OW 2235   2.877   0.088   0.015  0.8191 -0.8067  0.4631
  736SOL    HW1 2236   2.899   0.174   0.049 -0.0683 -1.2413  2.2613
  736SOL    HW2 2237   2.876   0.031   0.092  1.7812 -2.5284 -0.7195
  737SOL     OW 2238   2.428   2.283   2.526  0.0799 -0.1316 -0.1001
  737SOL    HW1 2239   2.457   2.355   2.470 -0.9074  0.7823  0.5214
  737SOL    HW2 2240   2.365   2.234   2.473 -0.8006  0.6888  0.1774
  738SOL     OW 2241   1.715   2.873   0.776 -0.3483 -0.2532  0.5367
  738SOL    HW1 2242   1.624   2.852   0.752  0.2457 -0.7460 -1.4466
  738SOL    HW2 2243   1.765   2.859   0.695  1.3570  0.9454  1.3319
  739SOL     OW 2244   0.270   3.197   2.648 -0.2195 -0.7378 -0.2003
  739SOL    HW1 2245   0.332   3.196   2.575  0.1960  0.5909  0.0914
  739SOL    HW2 2246   0.186   3.216   2.608  0.2548  1.5956 -0.2469
  740SOL     OW 2247   0.457   0.293   1.486  0.1363  0.0750  0.6074
  740SOL    HW1 2248   0.460   0.334   1.572  0.7655 -0.2947  0.7709
  740SOL    HW2 2249   0.501   0.209   1.498  3.2438  1.3526 -0.7994
  741SOL     OW 2250   1.777   3.121   0.837  0.6579 -0.3021 -0.6104
  741SOL    HW1 2251   1.721   3.173   0.780 -1.0945 -1.0997  0.3293
  741SOL    HW2 2252   1.747   3.031   0.826  0.2927 -0.4936  1.4946
  742SOL     OW 2253   0.889   1.696   2.108 -0.1729  0.2296  0.1806
  742SOL    HW1 2254   0.803   1.714   2.146  0.1633  2.0085  0.1507
  742SOL    HW2 2255   0.945   1.768   2.138  0.1657  1.7274 -3.4913
  743SOL     OW 2256   2.040   2.923   1.960 -0.2457  0.6961 -0.0691
  743SOL    HW1 2257   2.098   2.857   1.997  1.2471  1.9943 -0.0030
  743SOL    HW2 2258   2.064   2.926   1.867 -0.8385  0.6199 -0.2292
  744SOL     OW 2259   1.887   0.438   2.651  0.2768 -0.1905  0.3692
  744SOL    HW1 2260   1.806   0.475   2.686  0.2880 -0.2456  0.4532
  744SOL    HW2 2261   1.863   0.407   2.563  0.4789  0.8101 -0.0575
  745SOL     OW 2262   1.410   4.084   1.406  0.1077 -0.1353  0.0329
  745SOL    HW1 2263   1.493   4.097   1.450  0.7023 -0.1904 -1.0422
  745SOL    HW2 2264   1.375   4.003   1.444  1.0710 -0.7106 -0.2883
  746SOL     OW 2265   2.131   4.432   2.833 -0.2877  0.3270 -0.5372
  746SOL    HW1 2266   2.124   4.337   2.842 -0.7569  0.4302  0.3264
  746SOL    HW2 2267   2.225   4.449   2.839 -0.2429 -0.0405 -0.1235
  747SOL     OW 2268   1.096   1.605   0.140  0.1836 -0.2342  0.2840
  747SOL    HW1 2269   1.075   1.539   0.207 -0.3964 -0.5891 -0.2387
  747SOL    HW2 2270   1.104   1.555   0.059 -0.9894  0.4139 -0.2547
  748SOL     OW 2271   0.301   0.745   0.114  0.0138 -0.1785 -0.0689
  748SOL    HW1 2272   0.216   0.713   0.084  0.3023 -0.1974 -0.8977
  748SOL    HW2 2273   0.352   0.666   0.131  0.2421 -0.1779 -0.7044
  749SOL     OW 2274   2.307   3.504   2.371  0.1200 -0.2129 -0.3148
  749SOL    HW1 2275   2.242   3.559   2.329 -0.3918 -2.1695 -2.2765
  749SOL    HW2 2276   2.391   3.533   2.334  0.3138  1.4841  1.2960
  750SOL     OW 2277   3.382   4.037   0.517  0.4972  0.6368  0.0424
  750SOL    HW1 2278   3.323   4.043   0.442 -2.0508  0.2553  1.8756
  750SOL    HW2 2279   3.345   4.097   0.582  1.5876 -0.3469  1.6528
  751SOL     OW 2280   3.959   0.913   2.960 -0.0889  0.5690 -0.3141
  751SOL    HW1 2281   3.963   0.884   3.051  0.8249  0.0311 -0.5136
  751SOL    HW2 2282   4.036   0.969   2.949 -1.1442  2.1014 -0.2909
  752SOL     OW 2283   3.443   1.377   0.113  0.3003 -0.4329 -0.2608
  752SOL    HW1 2284   3.423   1.290   0.148  1.0113 -0.0605  1.1449
  752SOL    HW2 2285   3.516   1.362   0.053  1.4678 -0.6431  1.1424
  753SOL     OW 2286   0.434   2.049   2.807 -0.1829  0.4809 -0.0800
  753SOL    HW1 2287   0.449   2.086   2.894  0.7428 -2.8238  1.3217
  753SOL    HW2 2288   0.339   2.037   2.802 -0.4235  2.3064 -0.3013
  754SOL     OW 2289   0.743   4.300   0.191 -0.1870 -0.0856  0.6337
  754SOL    HW1 2290   0.768   4.352   0.267  0.0728 -0.2738  0.6786
  754SOL    HW2 2291   0.742   4.362   0.118 -2.5244  0.5740  1.1377
  755SOL     OW 2292   4.455   3.073   0.544  0.0506  0.1825  0.3016
  755SOL    HW1 2293   4.480   2.985   0.516 -0.0293 -0.0070  0.8299
  755SOL    HW2 2294   4.463   3.126   0.464 -1.1564 -0.5584 -0.3338
  756SOL     OW 2295   0.145   0.597   1.094 -0.0339 -0.1352 -0.4814
  756SOL    HW1 2296   0.072   0.543   1.065  0.4918 -0.6423 -0.8820
  756SOL    HW2 2297   0.145   0.588   1.190  0.6547 -1.6571 -0.6089
  757SOL     OW 2298   1.081   0.265   2.872  0.6461  0.4060  0.1889
  757SOL    HW1 2299   1.005   0.322   2.860  1.2059  1.6315  2.0360
  757SOL    HW2 2300   1.127   0.302   2.947  0.6989 -2.8651  1.9635
  758SOL     OW 2301   0.326   4.269   0.357  0.8179  0.1760 -0.0597
  758SOL    HW1 2302   0.247   4.245   0.309  0.9786 -0.1767 -0.1549
  758SOL    HW2 2303   0.398   4.240   0.301  1.0325 -2.0927  1.2402
  759SOL     OW 2304   1.455   2.832   0.733 -0.7286 -0.9384 -0.4729
  759SOL    HW1 2305   1.458   2.877   0.649 -1.3300 -1.3991 -0.7507
  759SOL    HW2 2306   1.365   2.846   0.764 -0.2520  0.0450  0.5568
  760SOL     OW 2307   2.200   1.604   1.650 -0.2762  0.0299  0.2107
  760SOL    HW1 2308   2.203   1.698   1.664  1.4004  0.2482 -1.1937
  760SOL    HW2 2309   2.122   1.574   1.697  0.9682  1.5821  3.5627
  761SOL     OW 2310   3.563   2.705   3.140  0.0548 -0.1187  0.4376
  761SOL    HW1 2311   3.577   2.770   3.208 -0.6761 -0.0093  0.4985
  761SOL    HW2 2312   3.612   2.628   3.169  1.3624  0.5673  0.0950
  762SOL     OW 2313   4.220   2.743   1.805  0.1970 -0.1271  0.4866
  762SOL    HW1 2314   4.261   2.703   1.882  0.9535  0.1895  0.2485
  762SOL    HW2 2315   4.126   2.726   1.817  0.4963 -2.1191  0.2976
  763SOL     OW 2316   0.394   4.318   2.386 -0.4011 -0.1062  0.0273
  763SOL    HW1 2317   0.389   4.228   2.419  0.0396  0.9888  3.5061
  763SOL    HW2 2318   0.308   4.356   2.406 -0.3605  0.4382 -0.7971
  764SOL     OW 2319   0.686   0.524   1.381  0.7132  0.2395 -0.8544
  764SOL    HW1 2320   0.735   0.528   1.463  0.3445  0.1397 -0.6260
  764SOL    HW2 2321   0.739   0.469   1.324 -0.7812 -2.9153  0.5481
  765SOL     OW 2322   3.181   3.955   0.826  0.3697 -0.2534 -0.1425
  765SOL    HW1 2323   3.189   4.036   0.777  0.3316  0.1761  0.5384
  765SOL    HW2 2324   3.272   3.928   0.843  0.4277  0.7195  1.3172
  766SOL     OW 2325   0.338   4.214   1.840  1.1847  0.6741  0.5523
  766SOL    HW1 2326   0.399   4.262   1.784  1.3657 -1.8848 -1.6763
  766SOL    HW2 2327   0.389   4.140   1.873 -0.0997 -0.2966  0.4524
  767SOL     OW 2328   0.127   3.210   1.853  0.2074 -0.1892 -0.3938
  767SOL    HW1 2329   0.103   3.157   1.777 -1.1237 -2.1833  1.2924
  767SOL    HW2 2330   0.171   3.148   1.912  0.8204  1.1959  0.6631
  768SOL     OW 2331   1.271   2.501   2.268 -0.3459 -0.0796 -0.4080
  768SOL    HW1 2332   1.276   2.406   2.272 -1.3152 -0.1955 -1.3534
  768SOL    HW2 2333   1.263   2.521   2.174 -0.5428  0.9078 -0.1985
  769SOL     OW 2334   2.580   1.079   2.203 -0.3943  0.5505  0.2058
  769SOL    HW1 2335   2.502   1.118   2.162  0.1852  1.1596 -0.3313
  769SOL    HW2 2336   2.558   0.986   2.210 -1.2224  0.7280  0.1711
  770SOL     OW 2337   3.731   3.534   0.907 -0.3012  0.2742  0.0991
  770SOL    HW1 2338   3.782   3.491   0.975 -0.8939  3.6252  2.9781
  770SOL    HW2 2339   3.641   3.509   0.924 -0.2755 -0.5076 -0.8366
  771SOL     OW 2340   2.008   4.479   1.912  0.5562  0.1586 -0.0524
  771SOL    HW1 2341   1.933   4.465   1.854  0.8925  0.8446 -0.6657
  771SOL    HW2 2342   1.973   4.466   2.000 -0.7320  2.1695 -0.2113
  772SOL     OW 2343   0.434   0.920   1.934 -0.4566  0.1408 -0.2620
  772SOL    HW1 2344   0.368   0.872   1.985  0.4652  0.0615  0.8871
  772SOL    HW2 2345   0.511   0.921   1.989 -0.4477  3.0342 -0.1899
  773SOL     OW 2346   0.008   0.917   2.209 -0.6211  0.2037  0.3641
  773SOL    HW1 2347  -0.062   0.981   2.221  0.1103  0.9019  1.0707
  773SOL    HW2 2348   0.021   0.914   2.114 -0.3758  1.4543  0.3389
  774SOL     OW 2349   3.029   2.214   3.150 -0.4448 -0.2240 -0.0707
  774SOL    HW1 2350   3.088   2.285   3.123 -1.7864  0.7832 -0.4883
  774SOL    HW2 2351   3.021   2.159   3.072 -2.0512  1.0847 -0.8869
  775SOL     OW 2352   4.119   4.416   0.939  0.2463  0.1321  0.1816
  775SOL    HW1 2353   4.075   4.486   0.987  1.2031 -0.7063  2.4028
  775SOL    HW2 2354   4.211   4.441   0.940  0.7888 -1.6662  2.0897
  776SOL     OW 2355   3.670   2.238   0.313 -0.1065  0.3700  0.3893
  776SOL    HW1 2356   3.575   2.249   0.324 -0.4419 -1.3228 -0.4230
  776SOL    HW2 2357   3.695   2.307   0.252 -0.7765  0.9396  0.7380
  777SOL     OW 2358   1.528   3.499   2.446 -0.4720 -0.1247 -0.2192
  777SOL    HW1 2359   1.540   3.414   2.403  0.4833 -0.4099  0.5551
  777SOL    HW2 2360   1.492   3.477   2.532 -0.9800  0.3250 -0.3096
  778SOL     OW 2361   1.379   4.321   0.530 -0.0702 -0.4928 -0.1114
  778SOL    HW1 2362   1.435   4.331   0.607 -0.8256  0.6619  0.3069
  778SOL    HW2 2363   1.440   4.321   0.456  0.5808 -0.6602  0.4160
  779SOL     OW 2364   2.361   3.017   1.949 -0.6001  0.1080  0.4635
  779SOL    HW1 2365   2.293   2.983   2.007 -0.9759  1.4973  0.8832
  779SOL    HW2 2366   2.314   3.069   1.884 -0.0623 -0.2949 -0.2572
  780SOL     OW 2367   2.134   4.167   2.895  0.1046 -0.6961 -0.0590
  780SOL    HW1 2368   2.080   4.097   2.930  0.8169 -0.3343  1.8900
  780SOL    HW2 2369   2.204   4.122   2.847 -0.5642 -1.2367 -0.5377
  781SOL     OW 2370   2.408   0.475   1.289 -0.0116  0.4507 -0.2140
  781SOL    HW1 2371   2.402   0.395   1.341  0.3845  0.9110  0.5612
  781SOL    HW2 2372   2.467   0.532   1.340  0.7877  0.7264 -1.4062
  782SOL     OW 2373   4.412   3.963   0.800 -0.2827  0.1151  0.1790
  782SOL    HW1 2374   4.367   3.891   0.756  1.6435 -0.1882 -1.4417
  782SOL    HW2 2375   4.421   4.030   0.732 -0.5877  1.2307  1.2045
  783SOL     OW 2376   2.051   4.136   0.696  0.5947  0.8764 -0.8632
  783SOL    HW1 2377   2.139   4.174   0.697 -0.5085  3.7364 -0.9434
  783SOL    HW2 2378   2.063   4.049   0.658  3.4428  0.8999 -0.2858
  784SOL     OW 2379   1.902   1.285   0.664 -0.0894  0.2027  0.1681
  784SOL    HW1 2380   1.816   1.243   0.659 -0.1792  0.4375 -0.3291
  784SOL    HW2 2381   1.909   1.315   0.754 -0.0442 -0.8298  0.5253
  785SOL     OW 2382   3.876   0.193   0.610 -0.1804  0.1318 -0.3675
  785SOL    HW1 2383   3.916   0.218   0.692 -0.7284 -0.0187 -0.0467
  785SOL    HW2 2384   3.946   0.152   0.560  0.2969  0.7494 -0.2146
  786SOL     OW 2385   0.644   2.743   2.946  0.0718  0.0194  0.3243
  786SOL    HW1 2386   0.651   2.703   2.859  2.7456  0.0645  0.4226
  786SOL    HW2 2387   0.660   2.836   2.930  1.9372 -0.1525  0.9443
  787SOL     OW 2388   2.085   3.212   0.356  0.0650 -0.0876  0.4697
  787SOL    HW1 2389   2.116   3.282   0.414  0.4114  0.0344  0.1474
  787SOL    HW2 2390   2.162   3.157   0.341 -0.1610 -0.4342  0.5708
  788SOL     OW 2391   3.687   0.471   0.023 -0.3895  0.3600  0.4275
  788SOL    HW1 2392   3.729   0.440  -0.058  0.3785  0.3967  0.8098
  788SOL    HW2 2393   3.739   0.546   0.050 -0.2881 -0.0191  1.2872
  789SOL     OW 2394   1.441   4.379   1.043  0.2846 -0.8010  0.1633
  789SOL    HW1 2395   1.522   4.430   1.049 -0.0130 -0.2318 -0.4827
  789SOL    HW2 2396   1.373   4.445   1.024 -0.3700 -1.2344  0.9551
  790SOL     OW 2397   0.109   4.083   2.543  0.3789 -0.2383 -0.0192
  790SOL    HW1 2398   0.183   4.112   2.595  0.5478 -0.0738 -0.3498
  790SOL    HW2 2399   0.107   4.142   2.468  1.4555 -1.7867 -1.3348
  791SOL     OW 2400   2.230   2.224   1.029 -0.4792  1.1302  0.3257
  791SOL    HW1 2401   2.171   2.277   0.976 -0.3170  0.8675 -0.1321
  791SOL    HW2 2402   2.300   2.198   0.968 -0.5093  0.4717  0.5580
  792SOL     OW 2403   0.863   2.382   0.867 -0.4266 -0.1796 -0.2160
  792SOL    HW1 2404   0.867   2.426   0.952 -0.6179  1.2831 -0.9237
  792SOL    HW2 2405   0.945   2.333   0.862 -0.4089 -0.2891  0.8014
  793SOL     OW 2406   3.414   2.266   0.249 -0.4000 -0.0259  0.7915
  793SOL    HW1 2407   3.347   2.267   0.180  0.7352 -0.6064 -0.3476
  793SOL    HW2 2408   3.415   2.356   0.282 -0.2015  0.5434 -0.7109
  794SOL     OW 2409   2.867   2.486   2.793  0.3732  0.1862  0.6059
  794SOL    HW1 2410   2.913   2.407   2.819 -0.3231 -0.4262  0.0081
  794SOL    HW2 2411   2.822   2.463   2.712  0.0423  1.1504  0.4928
  795SOL     OW 2412   4.272   2.061   2.188 -0.6137 -0.3750 -0.1437
  795SOL    HW1 2413   4.251   2.131   2.126  0.5035 -0.1093 -0.2464
  795SOL    HW2 2414   4.360   2.033   2.163  0.1576  0.2065  1.7223
  796SOL     OW 2415   0.710   1.020   0.439  0.2038  0.8187  0.0812
  796SOL    HW1 2416   0.730   1.093   0.380  0.1773 -0.2648 -1.3274
  796SOL    HW2 2417   0.702   0.944   0.381 -0.8987 -0.0999  1.3755
  797SOL     OW 2418   1.440   4.396   1.397  0.0196 -0.3972  0.8182
  797SOL    HW1 2419   1.391   4.321   1.362  1.7787 -2.7734  3.0331
  797SOL    HW2 2420   1.424   4.393   1.492  2.5905  0.1131  1.3263
  798SOL     OW 2421   4.191   0.944   1.198  0.2386 -0.0340 -0.4300
  798SOL    HW1 2422   4.258   0.923   1.134  0.2355  0.7804 -0.7057
  798SOL    HW2 2423   4.133   1.007   1.154  0.1813  0.4606  0.3210
  799SOL     OW 2424   0.260   1.334   0.893  0.4369 -0.1107 -0.0269
  799SOL    HW1 2425   0.269   1.379   0.809  0.2179 -2.0280 -1.1492
  799SOL    HW2 2426   0.173   1.359   0.925 -0.4131 -1.0503 -1.4932
  800SOL     OW 2427   2.389   1.575   2.078  0.7025 -0.0667 -0.8033
  800SOL    HW1 2428   2.450   1.554   2.148  1.4840 -0.7315 -1.6461
  800SOL    HW2 2429   2.422   1.656   2.041 -0.5528  1.0904  0.4949
  801SOL     OW 2430   4.376   2.961   2.789  0.4992  0.0203  0.5243
  801SOL    HW1 2431   4.447   3.024   2.798  1.3735 -1.0365  1.1830
  801SOL    HW2 2432   4.349   2.942   2.879 -0.5478  0.3075  0.2915
  802SOL     OW 2433   0.059   0.607   2.747 -0.1471 -0.5310 -0.6742
  802SOL    HW1 2434  -0.001   0.680   2.731 -1.1923 -0.6008  2.2694
  802SOL    HW2 2435   0.006   0.542   2.793  1.8505 -1.1141  0.9641
  803SOL     OW 2436   4.296   2.909   2.527 -0.1649 -0.4707  0.4208
  803SOL    HW1 2437   4.325   2.841   2.467 -0.8207 -0.2908 -0.1117
  803SOL    HW2 2438   4.362   2.910   2.596  1.2399  0.0911 -0.8738
  804SOL     OW 2439   1.135   0.640   0.364  0.2298 -0.3323 -0.1273
  804SOL    HW1 2440   1.096   0.646   0.277  1.1493  0.2768 -0.5127
  804SOL    HW2 2441   1.226   0.614   0.348  0.0736 -1.4776  0.7314
  805SOL     OW 2442   0.426   0.602   1.309 -0.0355  0.2412  0.0574
  805SOL    HW1 2443   0.509   0.557   1.330 -1.0070 -1.2520  0.9434
  805SOL    HW2 2444   0.425   0.606   1.213  0.4427 -1.0227 -0.0327
  806SOL     OW 2445   2.651   3.885   0.794  0.0495 -0.4891 -0.9370
  806SOL    HW1 2446   2.633   3.792   0.800 -2.5189 -0.0515 -0.4535
  806SOL    HW2 2447   2.624   3.909   0.705  0.4311 -0.1633 -0.9669
  807SOL     OW 2448   4.211   0.549   2.708 -0.0002 -0.2630 -0.1572
  807SOL    HW1 2449   4.173   0.485   2.768 -0.2365 -0.8309 -0.8915
  807SOL    HW2 2450   4.279   0.501   2.661  0.3818  0.2507 -0.1432
  808SOL     OW 2451   4.398   3.530   0.714  0.3427 -0.0594  0.4152
  808SOL    HW1 2452   4.450   3.572   0.783  1.2100  0.0933 -0.3114
  808SOL    HW2 2453   4.340   3.599   0.683  1.8935  0.6959 -0.9016
  809SOL     OW 2454   4.124   1.646   2.435  0.7585  0.1723  0.5897
  809SOL    HW1 2455   4.207   1.693   2.449  1.2533 -0.7541  0.8579
  809SOL    HW2 2456   4.086   1.640   2.523  0.1616  1.0023  0.4050
  810SOL     OW 2457   2.651   0.893   1.057  0.8039  0.1915 -0.4669
  810SOL    HW1 2458   2.628   0.980   1.089 -3.7056 -0.3842 -1.4709
  810SOL    HW2 2459   2.623   0.833   1.126  0.0201 -0.5888 -1.4279
  811SOL     OW 2460   1.074   1.186   2.143 -0.0271  0.0371 -0.7680
  811SOL    HW1 2461   1.143   1.131   2.105  0.2669  0.7900 -1.3499
  811SOL    HW2 2462   1.095   1.191   2.236  1.8492  1.8325 -1.2165
  812SOL     OW 2463   3.301   3.390   0.159 -0.4243  0.0291 -0.4631
  812SOL    HW1 2464   3.210   3.410   0.134 -0.6122 -1.1000 -0.7540
  812SOL    HW2 2465   3.294   3.346   0.244 -0.1395  0.0503 -0.4276
  813SOL     OW 2466   1.038   2.192   2.087  0.2813 -0.1461  0.4420
  813SOL    HW1 2467   0.988   2.272   2.077 -0.9709 -0.8949  0.4910
  813SOL    HW2 2468   1.098   2.210   2.160  0.1726  0.8084  0.3005
  814SOL     OW 2469   1.496   0.291   2.568 -0.3955  0.0535  0.5483
  814SOL    HW1 2470   1.533   0.243   2.494  0.4731 -0.2684  1.1649
  814SOL    HW2 2471   1.432   0.231   2.606 -0.2868 -0.0898  0.5062
  815SOL     OW 2472   1.187   4.158   0.295  0.4227  0.0624  0.2855
  815SOL    HW1 2473   1.183   4.227   0.361  2.9341 -0.0761  0.7017
  815SOL    HW2 2474   1.211   4.079   0.344  2.1757 -0.0786 -0.7213
  816SOL     OW 2475   4.269   3.549   1.488  0.4813  0.1345 -0.2205
  816SOL    HW1 2476   4.216   3.496   1.429  0.5846  0.6405 -0.7795
  816SOL    HW2 2477   4.264   3.638   1.452  1.5349  0.2295 -0.1698
  817SOL     OW 2478   2.920   4.120   2.512  0.2829 -0.2196  0.1344
  817SOL    HW1 2479   2.972   4.192   2.477 -1.0187  0.7100  0.0337
  817SOL    HW2 2480   2.979   4.044   2.508  2.2336  1.1089  1.7108
  818SOL     OW 2481   3.846   1.579   2.793  0.5063 -0.1623  0.3333
  818SOL    HW1 2482   3.886   1.491   2.790  0.7576 -0.0420  0.0498
  818SOL    HW2 2483   3.793   1.579   2.872  0.1795 -0.7156  0.1208
  819SOL     OW 2484   1.469   2.168   1.948  0.0421 -0.1214  0.3207
  819SOL    HW1 2485   1.393   2.140   1.898  0.6774  1.4888 -1.6743
  819SOL    HW2 2486   1.501   2.088   1.990 -1.2383 -1.3108 -0.8542
  820SOL     OW 2487   2.967   0.777   0.629  0.2207 -0.3115  0.0529
  820SOL    HW1 2488   3.054   0.812   0.646 -0.1646  1.4178 -1.2062
  820SOL    HW2 2489   2.920   0.788   0.712  0.8804 -0.2462  0.4252
  821SOL     OW 2490   1.111   3.983   2.599  0.1848 -0.3293  0.1850
  821SOL    HW1 2491   1.195   3.959   2.560  1.1280  0.3308  1.7101
  821SOL    HW2 2492   1.131   3.996   2.692 -1.0771  2.2811  0.1665
  822SOL     OW 2493   1.708   3.646   0.362 -0.7317 -0.0021 -0.0954
  822SOL    HW1 2494   1.628   3.699   0.360 -0.3444  0.7323  1.5304
  822SOL    HW2 2495   1.747   3.657   0.276 -1.2381  1.4931 -0.1594
  823SOL     OW 2496   0.538   4.369   1.740 -0.1074 -0.0346  0.2272
  823SOL    HW1 2497   0.596   4.403   1.808 -1.1971  0.2728  1.0182
  823SOL    HW2 2498   0.548   4.432   1.668  0.5971 -0.0333  0.3183
  824SOL     OW 2499   1.643   0.630   1.144  0.3031 -0.3569 -0.2350
  824SOL    HW1 2500   1.549   0.624   1.128  0.3696 -0.4083 -0.6124
  824SOL    HW2 2501   1.651   0.694   1.215  0.0204  0.0700 -0.5800
  825SOL     OW 2502   2.353   1.778   0.352  0.1205 -0.0807  0.1088
  825SOL    HW1 2503   2.375   1.764   0.445 -0.4466  1.0333  0.4246
  825SOL    HW2 2504   2.386   1.865   0.332 -1.6003  0.5665 -0.1172
  826SOL     OW 2505   2.531   4.002   1.829 -0.1574 -0.1660 -0.8266
  826SOL    HW1 2506   2.622   4.008   1.801  0.5137  1.1712  1.3404
  826SOL    HW2 2507   2.503   4.093   1.841 -1.0796 -0.5935  0.5402
  827SOL     OW 2508   1.325   2.949   1.788  0.2351  0.5115  0.3853
  827SOL    HW1 2509   1.363   2.997   1.861 -0.8675  2.2954 -0.1526
  827SOL    HW2 2510   1.296   3.017   1.727  0.1580 -0.8956 -1.2271
  828SOL     OW 2511   0.586   1.699   2.193  0.0663 -0.1683  0.3283
  828SOL    HW1 2512   0.549   1.676   2.108  0.1945  1.0959 -0.1031
  828SOL    HW2 2513   0.544   1.782   2.215 -0.0324 -0.5322  1.5552
  829SOL     OW 2514   3.525   0.545   3.157  0.2044 -0.0871  0.1447
  829SOL    HW1 2515   3.541   0.477   3.093  0.3304 -0.3567  0.4584
  829SOL    HW2 2516   3.588   0.614   3.136  0.8602 -0.5611  0.5381
  830SOL     OW 2517   3.940   3.065   2.317 -0.3759  0.1004 -0.2969
  830SOL    HW1 2518   4.020   3.109   2.347 -0.5783  0.2813 -0.0120
  830SOL    HW2 2519   3.948   3.062   2.222 -0.1927  0.4422 -0.2936
  831SOL     OW 2520   0.085   3.454   0.534 -0.5250  0.7202  0.0405
  831SOL    HW1 2521   0.012   3.498   0.578 -2.1369  0.4034 -2.1566
  831SOL    HW2 2522   0.082   3.487   0.444  1.9115  0.4851 -0.2011
  832SOL     OW 2523   0.012   4.382   2.672 -0.3737 -0.3712 -0.0560
  832SOL    HW1 2524   0.044   4.397   2.761 -0.0919  0.2714 -0.2637
  832SOL    HW2 2525  -0.054   4.313   2.682 -0.5360 -0.1200  0.6875
  833SOL     OW 2526   3.920   3.285   1.945  0.1360  0.7416 -0.0955
  833SOL    HW1 2527   3.999   3.339   1.936 -0.4483  1.4135 -1.5571
  833SOL    HW2 2528   3.863   3.314   1.874 -0.2080 -1.8230 -0.9997
  834SOL     OW 2529   2.265   0.453   0.192  0.2035 -0.5571  0.2120
  834SOL    HW1 2530   2.320   0.481   0.119 -0.0847 -0.5951 -0.0158
  834SOL    HW2 2531   2.227   0.534   0.226  1.2047 -0.4039  1.0204
  835SOL     OW 2532   0.154   2.235   0.554  0.0043 -0.7091  0.0937
  835SOL    HW1 2533   0.128   2.160   0.608 -0.1876  1.0587  2.6748
  835SOL    HW2 2534   0.230   2.272   0.599 -1.0504  1.7056  0.0895
  836SOL     OW 2535   1.665   3.392   1.216  0.2653 -0.5721  0.9191
  836SOL    HW1 2536   1.665   3.401   1.312 -0.8786  0.0753  0.8693
  836SOL    HW2 2537   1.626   3.473   1.184 -0.7991 -1.4204 -0.0211
  837SOL     OW 2538   1.665   0.106   0.363 -0.2905 -1.2149 -0.4885
  837SOL    HW1 2539   1.573   0.133   0.363 -0.1550 -0.7290 -1.0407
  837SOL    HW2 2540   1.714   0.188   0.360  0.1988 -1.4113  1.0479
  838SOL     OW 2541   2.532   0.658   1.413 -0.4220  0.5580  0.7751
  838SOL    HW1 2542   2.457   0.712   1.389 -0.3178  0.5591  0.4556
  838SOL    HW2 2543   2.605   0.720   1.419  0.0101  0.2566 -1.0056
  839SOL     OW 2544   3.338   4.165   1.533 -0.4497  0.2496 -0.0602
  839SOL    HW1 2545   3.263   4.211   1.495  0.4853  0.7614 -1.3940
  839SOL    HW2 2546   3.392   4.143   1.457  0.6128 -0.3477  0.8481
  840SOL     OW 2547   3.640   0.044   0.587  0.0779 -0.0705 -0.5163
  840SOL    HW1 2548   3.636  -0.036   0.535 -0.1644 -0.1780 -0.3337
  840SOL    HW2 2549   3.730   0.074   0.578  0.3730 -0.7718  0.0336
  841SOL     OW 2550   0.053   1.393   1.075 -0.1282 -0.3820  0.1062
  841SOL    HW1 2551  -0.013   1.324   1.067  0.5723 -1.2969  1.6423
  841SOL    HW2 2552   0.057   1.411   1.169 -1.1592  2.6815 -0.3337
  842SOL     OW 2553   1.238   3.312   1.997 -0.0418  0.0669  0.4573
  842SOL    HW1 2554   1.178   3.332   2.068 -0.9498  2.2823 -0.8268
  842SOL    HW2 2555   1.191   3.338   1.917  1.4317 -1.0824 -0.8623
  843SOL     OW 2556   2.467   1.861   2.676 -0.2030  0.6671  0.0544
  843SOL    HW1 2557   2.501   1.931   2.619  0.4067 -1.3988 -2.3107
  843SOL    HW2 2558   2.371   1.870   2.669 -0.1574  0.2308 -1.7107
  844SOL     OW 2559   3.173   2.867   3.078 -0.0641  0.9849  0.4048
  844SOL    HW1 2560   3.151   2.787   3.031  0.3013 -0.0579  1.9556
  844SOL    HW2 2561   3.120   2.935   3.035  1.1694  0.3838 -2.3237
  845SOL     OW 2562   2.850   4.221   3.127 -0.6266  0.2111  0.3770
  845SOL    HW1 2563   2.907   4.171   3.186 -1.2471 -0.3032  0.5546
  845SOL    HW2 2564   2.901   4.298   3.104  0.9260 -1.1588 -1.0196
  846SOL     OW 2565   3.540   2.535   1.400 -0.8141  0.5729  0.2247
  846SOL    HW1 2566   3.537   2.514   1.307 -0.4431 -1.7740  0.6977
  846SOL    HW2 2567   3.620   2.586   1.410  1.5709 -2.8103 -0.1457
  847SOL     OW 2568   2.978   1.810   0.393 -0.2825 -0.4584  0.6335
  847SOL    HW1 2569   3.010   1.842   0.309 -1.2112 -1.2443 -0.0369
  847SOL    HW2 2570   3.057   1.794   0.445  0.3207 -0.4535 -0.2633
  848SOL     OW 2571   2.095   1.724   0.666  0.0509 -0.1289 -0.2267
  848SOL    HW1 2572   2.036   1.701   0.594 -1.8791  1.5449  0.7432
  848SOL    HW2 2573   2.063   1.808   0.698  1.9425  0.0189  1.4766
  849SOL     OW 2574   0.913   3.626   3.155  0.1309  0.2741  0.3764
  849SOL    HW1 2575   0.881   3.561   3.092  1.3098 -0.8562  0.8965
  849SOL    HW2 2576   1.002   3.597   3.177  1.2065  2.7322 -0.2820
  850SOL     OW 2577   3.085   0.087   2.197  0.9383  0.4059 -0.2409
  850SOL    HW1 2578   3.164   0.119   2.154  0.3155 -0.7979 -2.4346
  850SOL    HW2 2579   3.025   0.161   2.195  2.0501  1.4260  1.7140
  851SOL     OW 2580   2.465   2.274   1.931  0.5417 -0.6049  0.1899
  851SOL    HW1 2581   2.543   2.237   1.890  0.2100 -0.3563 -0.6913
  851SOL    HW2 2582   2.476   2.369   1.921 -0.1727 -0.5914 -0.5238
  852SOL     OW 2583   2.375   4.220   2.599 -0.2972 -0.0495 -0.1843
  852SOL    HW1 2584   2.419   4.245   2.681  0.6896 -2.8532  0.2553
  852SOL    HW2 2585   2.446   4.208   2.536 -0.1711 -4.4516  0.4750
  853SOL     OW 2586   3.679   2.258   0.705 -0.1424 -0.0222  0.1246
  853SOL    HW1 2587   3.601   2.306   0.678 -0.5607 -1.8262 -2.1906
  853SOL    HW2 2588   3.744   2.276   0.638  0.6611 -0.3546  0.7945
  854SOL     OW 2589   1.247   3.868   0.332 -0.6886  0.4423 -0.5420
  854SOL    HW1 2590   1.162   3.826   0.346  0.1355 -1.6527 -1.3835
  854SOL    HW2 2591   1.281   3.882   0.421 -0.8916 -1.0080 -0.1983
  855SOL     OW 2592   0.035   4.340   1.801  0.3700 -0.1007 -0.2666
  855SOL    HW1 2593   0.033   4.350   1.706 -0.0808  2.1699 -0.0759
  855SOL    HW2 2594  -0.032   4.275   1.819  0.5158 -0.6313 -1.4944
  856SOL     OW 2595   0.683   2.498   2.135  0.2704  0.3162 -0.1538
  856SOL    HW1 2596   0.740   2.545   2.074  0.2884  1.0016  0.3867
  856SOL    HW2 2597   0.655   2.564   2.198  1.7309 -0.7103  1.6799
  857SOL     OW 2598   1.870   3.067   0.479  0.2698  0.2545 -0.0942
  857SOL    HW1 2599   1.923   3.077   0.558 -1.0841  0.6291  0.7889
  857SOL    HW2 2600   1.921   3.110   0.411  0.7304  1.3679  0.9126
  858SOL     OW 2601   1.290   2.152   1.593 -0.4545 -0.2601 -0.4842
  858SOL    HW1 2602   1.257   2.094   1.525  0.3883 -1.4930  0.1005
  858SOL    HW2 2603   1.311   2.093   1.666  1.1933  0.6610 -0.1513
  859SOL     OW 2604   1.446   3.472   0.058  1.0583 -0.0218 -0.5819
  859SOL    HW1 2605   1.484   3.559   0.068  1.1292 -0.1844  0.8159
  859SOL    HW2 2606   1.407   3.453   0.144 -2.9583  0.4752 -2.0636
  860SOL     OW 2607   3.372   0.003   2.669 -0.4547  0.2476 -0.0735
  860SOL    HW1 2608   3.440   0.041   2.613 -2.3389  0.6807 -2.2249
  860SOL    HW2 2609   3.416  -0.015   2.751  1.8447  2.0839 -0.7938
  861SOL     OW 2610   3.113   1.281   1.599  0.6862 -0.4637 -0.2485
  861SOL    HW1 2611   3.048   1.351   1.596  2.3047  1.1852  0.7018
  861SOL    HW2 2612   3.066   1.205   1.631 -0.6944  0.7793  0.8221
  862SOL     OW 2613   2.917   2.535   0.227  0.0123 -0.5221 -0.1349
  862SOL    HW1 2614   2.863   2.463   0.195 -0.0670 -0.8118  0.6234
  862SOL    HW2 2615   2.854   2.604   0.250  0.1327  0.1001 -1.5729
  863SOL     OW 2616   4.427   0.685   1.937 -0.3871 -0.3748 -0.1643
  863SOL    HW1 2617   4.441   0.655   1.847  2.0493  0.0792 -0.0283
  863SOL    HW2 2618   4.417   0.780   1.928  0.0312 -0.3086  0.0328
  864SOL     OW 2619   0.903   2.379   0.553 -0.2880 -0.3630  0.0480
  864SOL    HW1 2620   0.986   2.415   0.584  1.4461 -0.8293 -3.5706
  864SOL    HW2 2621   0.888   2.302   0.608  2.0248 -0.6245  0.4097
  865SOL     OW 2622   0.412   2.062   1.062  0.2547  0.1976 -0.3955
  865SOL    HW1 2623   0.414   1.999   0.990  0.8831  1.1368 -1.2282
  865SOL    HW2 2624   0.350   2.129   1.033  1.8860  1.5416 -0.9329
  866SOL     OW 2625   2.715   3.753   3.134 -0.1988 -0.0891  0.1097
  866SOL    HW1 2626   2.624   3.777   3.151 -0.5417 -1.2482  0.0265
  866SOL    HW2 2627   2.711   3.702   3.053  0.3296 -1.2504  0.7862
  867SOL     OW 2628   1.695   1.946   1.151  0.1118 -0.2725  0.1305
  867SOL    HW1 2629   1.655   2.008   1.212 -0.2875  0.2631 -0.6485
  867SOL    HW2 2630   1.767   1.995   1.111 -0.8992  0.1090 -1.3118
  868SOL     OW 2631   0.664   2.963   2.191  0.0801  0.1197  0.4096
  868SOL    HW1 2632   0.756   2.963   2.165  0.1084 -0.1662  0.5062
  868SOL    HW2 2633   0.663   2.918   2.276 -0.1563  0.0554  0.3734
  869SOL     OW 2634   3.103   0.632   2.729 -0.1078  0.0201  0.1809
  869SOL    HW1 2635   3.183   0.623   2.780 -0.2323  0.4658  0.4651
  869SOL    HW2 2636   3.133   0.655   2.641  0.1000 -0.5045  0.1135
  870SOL     OW 2637   1.760   0.430   1.961 -0.1635 -0.2750 -0.1568
  870SOL    HW1 2638   1.674   0.392   1.979 -0.4918  1.0306  1.1926
  870SOL    HW2 2639   1.748   0.479   1.880 -0.2635 -1.3697 -0.8179
  871SOL     OW 2640   4.414   3.698   1.269 -0.4126  0.1928  0.6738
  871SOL    HW1 2641   4.428   3.751   1.190  2.8027 -0.0284  0.9745
  871SOL    HW2 2642   4.419   3.760   1.341 -2.6722  0.2855  0.8374
  872SOL     OW 2643   3.274   4.436   2.945  0.6547  0.2418  0.4686
  872SOL    HW1 2644   3.280   4.378   3.021  0.7025 -2.6875 -1.5827
  872SOL    HW2 2645   3.184   4.428   2.915  1.2461 -0.7906 -1.2258
  873SOL     OW 2646   0.770   0.503   2.375 -0.3996  0.3246 -0.2561
  873SOL    HW1 2647   0.778   0.593   2.344 -2.0030  1.3962  2.1287
  873SOL    HW2 2648   0.677   0.495   2.399  0.0065 -1.5289  0.8339
  874SOL     OW 2649   1.514   1.433   2.119 -0.5913 -0.9889  0.2202
  874SOL    HW1 2650   1.485   1.514   2.077  1.8713  0.3922  0.9551
  874SOL    HW2 2651   1.453   1.366   2.088 -2.1448  0.9674 -1.1651
  875SOL     OW 2652   1.852   1.701   1.172  0.3116 -0.2226  0.2887
  875SOL    HW1 2653   1.785   1.769   1.169  2.4031  1.9734  0.2373
  875SOL    HW2 2654   1.876   1.696   1.265 -0.2059 -1.3061  0.3705
  876SOL     OW 2655   3.489   3.565   0.304  0.5085 -0.3952 -0.0732
  876SOL    HW1 2656   3.545   3.493   0.332  0.3446  0.0427  1.4681
  876SOL    HW2 2657   3.406   3.523   0.279  0.8002 -0.8407 -0.3009
  877SOL     OW 2658   0.449   1.924   2.231 -0.1849  0.5197 -0.4095
  877SOL    HW1 2659   0.382   1.914   2.299  2.3467  1.2340  2.3727
  877SOL    HW2 2660   0.454   2.019   2.217  0.5285  0.5106 -0.2522
  878SOL     OW 2661   0.360   2.814   2.489 -0.0296  0.4114 -0.0481
  878SOL    HW1 2662   0.380   2.848   2.576  0.8063 -0.4819  0.1206
  878SOL    HW2 2663   0.313   2.732   2.505  0.0659  0.2784 -0.4320
  879SOL     OW 2664   4.339   0.013   0.412 -0.4842  0.5194  0.7552
  879SOL    HW1 2665   4.251   0.048   0.426 -0.4808  1.8231 -1.8667
  879SOL    HW2 2666   4.329  -0.049   0.340  0.8961  1.6397 -0.4573
  880SOL     OW 2667   2.439   3.496   1.776 -0.1833  0.3838  0.3951
  880SOL    HW1 2668   2.430   3.585   1.744 -1.8147  0.3584  0.6826
  880SOL    HW2 2669   2.529   3.490   1.807 -0.4333  2.3653  1.6363
  881SOL     OW 2670   2.601   3.133   1.330 -0.2604 -0.2977  0.6153
  881SOL    HW1 2671   2.617   3.211   1.382 -1.3971 -0.8553  1.8665
  881SOL    HW2 2672   2.526   3.155   1.274 -0.6075 -0.4995  0.9983
  882SOL     OW 2673   3.452   3.754   1.986 -0.3924 -0.3231 -0.2122
  882SOL    HW1 2674   3.363   3.749   2.021 -0.1708 -2.5119  0.1509
  882SOL    HW2 2675   3.498   3.815   2.044 -1.1396 -0.6787  0.7723
  883SOL     OW 2676   1.940   0.992   0.608  0.2881 -0.1105  0.0352
  883SOL    HW1 2677   1.977   1.080   0.610  3.0431 -1.0807 -1.8562
  883SOL    HW2 2678   1.920   0.977   0.516 -0.6192 -1.3230  0.4055
  884SOL     OW 2679   1.658   2.330   1.837  0.2313 -0.4070  0.3139
  884SOL    HW1 2680   1.623   2.354   1.752 -1.7310 -0.7333  0.9754
  884SOL    HW2 2681   1.607   2.253   1.863  1.5527 -0.9906  1.3113
  885SOL     OW 2682   1.433   4.266   2.788 -0.2854  0.3934 -0.7830
  885SOL    HW1 2683   1.357   4.307   2.828 -1.0664  0.0724 -1.8868
  885SOL    HW2 2684   1.411   4.259   2.695  1.2465  0.6427 -1.2009
  886SOL     OW 2685   1.439   0.714   3.106 -0.6357  0.1765  0.4446
  886SOL    HW1 2686   1.433   0.809   3.106  0.1703  0.2480 -0.9223
  886SOL    HW2 2687   1.383   0.686   3.034 -1.1995 -0.4357  1.0966
  887SOL     OW 2688   1.835   3.148   1.448  1.0959 -0.4785 -0.3761
  887SOL    HW1 2689   1.801   3.219   1.393 -2.1531  1.0701  3.1733
  887SOL    HW2 2690   1.830   3.071   1.392 -2.6878  0.8204 -2.1894
  888SOL     OW 2691   1.932   0.962   1.620 -0.2458 -0.2692  0.2671
  888SOL    HW1 2692   1.922   0.953   1.526  0.9846  1.2168 -0.0400
  888SOL    HW2 2693   1.927   1.057   1.636 -1.6152 -0.5665  1.8471
  889SOL     OW 2694   3.243   0.546   1.743 -0.3762 -0.3105 -0.4102
  889SOL    HW1 2695   3.224   0.588   1.827  0.7442 -1.1769  0.3064
  889SOL    HW2 2696   3.158   0.540   1.700 -0.4989  3.6257 -1.0603
  890SOL     OW 2697   0.635   0.924   1.113  0.2996  0.2603  0.5883
  890SOL    HW1 2698   0.711   0.956   1.064 -0.8898  0.8960 -0.9388
  890SOL    HW2 2699   0.566   0.916   1.047 -1.2477  0.6725  2.0882
  891SOL     OW 2700   0.230   4.033   1.648 -0.1238  0.0871  0.2885
  891SOL    HW1 2701   0.320   4.008   1.669  0.3887  1.8922  0.4310
  891SOL    HW2 2702   0.207   4.098   1.715 -1.3054  0.1104 -0.1218
  892SOL     OW 2703   1.323   4.222   2.498  0.2822  0.1164 -0.3174
  892SOL    HW1 2704   1.322   4.127   2.510  1.4340  0.3998  2.8971
  892SOL    HW2 2705   1.231   4.247   2.495 -0.0292 -0.9968 -0.2118
  893SOL     OW 2706   3.261   3.640   2.352 -0.3154  0.0483  0.5746
  893SOL    HW1 2707   3.174   3.628   2.391 -0.2224  0.7354  0.9962
  893SOL    HW2 2708   3.322   3.619   2.422 -0.1176 -1.0084  0.1115
  894SOL     OW 2709   1.171   1.730   3.075  0.9909 -0.5325  0.0648
  894SOL    HW1 2710   1.146   1.778   3.153  1.1963 -1.5025  0.7430
  894SOL    HW2 2711   1.181   1.639   3.104  0.5648 -1.0102 -1.1831
  895SOL     OW 2712   2.886   0.634   2.045 -0.3888 -0.3645  0.0199
  895SOL    HW1 2713   2.838   0.708   2.006  1.2832  0.2233 -1.0619
  895SOL    HW2 2714   2.971   0.636   2.002 -0.4541 -3.2969 -0.4473
  896SOL     OW 2715   3.672   2.980   2.811  0.4558  0.2504 -0.2784
  896SOL    HW1 2716   3.683   3.013   2.900 -0.9445  0.2586 -0.0914
  896SOL    HW2 2717   3.714   3.046   2.756 -1.0114  1.6380  0.1929
  897SOL     OW 2718   2.612   0.947   0.535  0.3785 -0.0387  0.1257
  897SOL    HW1 2719   2.616   0.973   0.627  1.3137 -0.2700  0.1595
  897SOL    HW2 2720   2.601   1.029   0.487 -0.1207  0.0824  0.4320
  898SOL     OW 2721   2.683   2.185   0.157  0.1047 -0.0649 -0.1790
  898SOL    HW1 2722   2.751   2.133   0.200  0.0003 -1.0641 -1.1736
  898SOL    HW2 2723   2.731   2.246   0.101  0.2084 -0.5914 -0.6801
  899SOL     OW 2724   1.035   2.515   2.416 -0.2130  0.0838 -0.0297
  899SOL    HW1 2725   1.088   2.512   2.336  1.4685 -0.8238  1.0613
  899SOL    HW2 2726   0.952   2.474   2.391  0.7794 -1.4544 -0.9940
  900SOL     OW 2727   3.119   1.860   0.137  0.6883  0.5980  0.5304
  900SOL    HW1 2728   3.149   1.770   0.125  0.3024  0.4588  0.6036
  900SOL    HW2 2729   3.162   1.910   0.067 -1.1897 -0.1028 -1.2178
  901SOL     OW 2730   0.642   3.426   0.289  0.4760 -0.3385  0.4252
  901SOL    HW1 2731   0.626   3.458   0.378  0.1729 -0.2189  0.3277
  901SOL    HW2 2732   0.595   3.343   0.285  0.1383 -0.1377  0.2385
  902SOL     OW 2733   0.301   1.958   0.828 -0.1034  0.6056  0.5473
  902SOL    HW1 2734   0.213   1.995   0.816 -0.2004  0.3817  0.5736
  902SOL    HW2 2735   0.342   1.964   0.742 -1.2318 -2.1558 -0.2754
  903SOL     OW 2736   1.568   3.091   2.953  0.1429 -0.8042 -0.5921
  903SOL    HW1 2737   1.646   3.049   2.989  0.2795  0.9417  1.3690
  903SOL    HW2 2738   1.598   3.177   2.924 -1.1145  0.2062  0.8963
  904SOL     OW 2739   1.936   4.054   1.028  0.1108 -0.6510  0.2754
  904SOL    HW1 2740   2.029   4.033   1.040  1.2918  2.9812 -1.1980
  904SOL    HW2 2741   1.905   3.989   0.964  1.2961 -2.4994  1.4805
  905SOL     OW 2742   1.602   3.781   2.457  0.0474  0.6495  0.1259
  905SOL    HW1 2743   1.697   3.768   2.464  0.2634  2.0080 -0.1134
  905SOL    HW2 2744   1.567   3.693   2.445  1.3266  0.1758 -0.2991
  906SOL     OW 2745   3.252   0.746   0.307 -0.3412 -0.1555  0.2676
  906SOL    HW1 2746   3.240   0.714   0.218 -2.6296 -1.8560  1.0926
  906SOL    HW2 2747   3.209   0.832   0.307  0.6551  0.3543 -0.5205
  907SOL     OW 2748   3.689   1.481   1.821  0.0396  0.0601  0.4231
  907SOL    HW1 2749   3.698   1.422   1.747  2.8552 -0.6205  1.2047
  907SOL    HW2 2750   3.705   1.426   1.898 -2.3521  0.8345  1.5778
  908SOL     OW 2751   3.119   3.713   1.735 -0.4869  0.8603  0.6369
  908SOL    HW1 2752   3.075   3.797   1.723 -0.2096  0.7682 -1.4925
  908SOL    HW2 2753   3.211   3.732   1.717 -0.1598  0.3932  1.7368
  909SOL     OW 2754   1.875   1.464   1.508 -0.2556 -0.4230  0.7818
  909SOL    HW1 2755   1.831   1.520   1.572 -0.0890 -1.3726  1.7588
  909SOL    HW2 2756   1.823   1.474   1.428 -0.8976  0.2417  1.2698
  910SOL     OW 2757   4.381   2.311   3.086 -0.1476  0.5140 -1.2992
  910SOL    HW1 2758   4.295   2.304   3.044 -0.5912 -0.0911 -0.3394
  910SOL    HW2 2759   4.369   2.268   3.171  1.2213  0.0352 -1.3265
  911SOL     OW 2760   0.689   2.913   1.508  0.1143 -0.3143 -0.3374
  911SOL    HW1 2761   0.675   2.822   1.535 -2.2637 -0.1411 -0.7809
  911SOL    HW2 2762   0.614   2.961   1.543  0.3990  1.1412 -1.6066
  912SOL     OW 2763   3.696   4.327   3.117  0.2467 -0.2798 -0.2104
  912SOL    HW1 2764   3.702   4.319   3.212  1.7364 -0.2608 -0.2836
  912SOL    HW2 2765   3.733   4.246   3.083 -1.6541 -0.9649 -0.7982
  913SOL     OW 2766   2.894   0.962   2.313 -0.0397  0.1147  0.3098
  913SOL    HW1 2767   2.805   0.960   2.348 -0.0830 -0.2025  0.1772
  913SOL    HW2 2768   2.949   0.983   2.389 -0.1532 -0.3878  0.5306
  914SOL     OW 2769   4.123   1.270   3.109 -0.1303 -0.1040 -0.2598
  914SOL    HW1 2770   4.077   1.296   3.029 -1.6678  0.1176  0.6629
  914SOL    HW2 2771   4.063   1.209   3.152  0.4007  0.2595  1.0295
  915SOL     OW 2772   1.648   0.125   2.803 -0.0392 -0.3213 -0.0164
  915SOL    HW1 2773   1.733   0.094   2.772 -0.2014  0.0322 -0.8269
  915SOL    HW2 2774   1.611   0.174   2.729 -1.8023 -2.0883 -0.4080
  916SOL     OW 2775   1.060   3.577   1.051  0.3748 -0.7976  0.6006
  916SOL    HW1 2776   1.051   3.618   1.137 -2.3685 -0.2159  0.1078
  916SOL    HW2 2777   1.024   3.489   1.063  0.3393 -0.8465  0.1450
  917SOL     OW 2778   3.148   4.072   2.821 -0.1206 -0.0594 -0.5281
  917SOL    HW1 2779   3.208   4.102   2.889  0.2453 -1.8313 -0.0005
  917SOL    HW2 2780   3.144   4.144   2.759  2.2759  0.2765 -0.3891
  918SOL     OW 2781   3.004   0.575   2.303  0.3410  0.0098  0.5236
  918SOL    HW1 2782   2.950   0.539   2.373  3.0110 -1.6531  1.8860
  918SOL    HW2 2783   2.955   0.558   2.223 -1.4829 -0.6808  1.7452
  919SOL     OW 2784   1.053   3.109   2.470 -0.2301 -0.1425  0.1985
  919SOL    HW1 2785   1.091   3.196   2.477 -1.5429  0.3072  3.9456
  919SOL    HW2 2786   1.103   3.056   2.533 -1.3792 -1.2987  0.1845
  920SOL     OW 2787   0.246   0.746   0.757  0.3603 -0.1010  0.5185
  920SOL    HW1 2788   0.233   0.651   0.748 -0.9926  0.1907 -1.1911
  920SOL    HW2 2789   0.292   0.771   0.676  1.5375  0.5966  1.3817
  921SOL     OW 2790   2.555   0.805   3.151  0.1759  0.8163 -0.3722
  921SOL    HW1 2791   2.489   0.738   3.168 -1.2025  1.7377 -1.8019
  921SOL    HW2 2792   2.548   0.822   3.057  2.1728  1.2788 -0.4911
  922SOL     OW 2793   2.533   1.817   1.016  0.7155 -0.0282 -0.5368
  922SOL    HW1 2794   2.493   1.824   0.930  3.3519 -1.7065 -2.0108
  922SOL    HW2 2795   2.627   1.819   1.000  1.3907  2.4122  2.6052
  923SOL     OW 2796   1.155   2.552   0.630 -0.2108  0.4252 -0.2782
  923SOL    HW1 2797   1.248   2.575   0.629 -0.1566  0.3710  1.1034
  923SOL    HW2 2798   1.121   2.595   0.708 -1.3186  0.3048 -0.6773
  924SOL     OW 2799   4.120   3.085   0.710 -0.0172  0.1457  0.2544
  924SOL    HW1 2800   4.199   3.137   0.723  0.1342 -0.0578  0.1539
  924SOL    HW2 2801   4.152   2.999   0.681 -0.3187  0.3750 -0.7787
  925SOL     OW 2802   3.566   4.181   1.334 -0.7127  0.1107  0.4559
  925SOL    HW1 2803   3.621   4.105   1.312 -0.6295  0.1514  0.5222
  925SOL    HW2 2804   3.620   4.232   1.394  1.3432  2.8110 -3.2962
  926SOL     OW 2805   0.578   0.245   0.587 -0.0841  0.3081  0.4629
  926SOL    HW1 2806   0.559   0.338   0.584 -0.0920  0.2970  0.1589
  926SOL    HW2 2807   0.617   0.225   0.502  3.2449  0.7470  1.7524
  927SOL     OW 2808   3.057   1.214   2.523 -0.5577 -0.3316 -0.0004
  927SOL    HW1 2809   3.090   1.124   2.529 -1.2284 -0.5694  0.3233
  927SOL    HW2 2810   2.970   1.209   2.562 -0.6315  0.4486 -0.0605
  928SOL     OW 2811   2.736   1.294   2.326  0.2377  0.2270 -0.4131
  928SOL    HW1 2812   2.722   1.214   2.277  0.0617  0.6097 -0.9985
  928SOL    HW2 2813   2.832   1.304   2.328  0.3887 -1.0728  1.4493
  929SOL     OW 2814   3.217   4.003   2.026 -0.4113  0.6656  0.4552
  929SOL    HW1 2815   3.209   3.915   2.062 -0.6206  0.5866  0.2175
  929SOL    HW2 2816   3.128   4.039   2.027 -0.9082 -0.2246 -2.2036
  930SOL     OW 2817   4.038   1.135   0.213  0.8952  0.2112 -0.7772
  930SOL    HW1 2818   4.105   1.159   0.276 -0.1177  1.9162 -0.2554
  930SOL    HW2 2819   3.974   1.084   0.263  1.3050 -0.5750 -1.0410
  931SOL     OW 2820   3.240   3.756   0.374 -0.4183  0.1988 -0.4927
  931SOL    HW1 2821   3.235   3.768   0.279 -0.4659  0.7285 -0.4240
  931SOL    HW2 2822   3.333   3.767   0.394 -0.1289 -1.5789 -0.6910
  932SOL     OW 2823   1.840   0.317   0.260  0.6040 -0.6377 -0.2356
  932SOL    HW1 2824   1.813   0.381   0.194  1.6397  0.7608  0.6146
  932SOL    HW2 2825   1.923   0.283   0.227  0.6073 -0.7005 -0.1617
  933SOL     OW 2826   1.484   1.929   2.958  0.0977 -0.7915  0.6629
  933SOL    HW1 2827   1.510   2.019   2.942 -0.1643 -1.0828 -1.8226
  933SOL    HW2 2828   1.513   1.911   3.048  0.0920  1.7441  1.2536
  934SOL     OW 2829   3.342   3.605   1.504  0.7050 -0.5270  0.2455
  934SOL    HW1 2830   3.368   3.655   1.581  1.4263 -1.2940  0.5139
  934SOL    HW2 2831   3.424   3.580   1.462  0.3827 -1.7577  0.3030
  935SOL     OW 2832   0.495   2.924   1.014 -0.0847  0.5147 -0.4960
  935SOL    HW1 2833   0.488   2.883   1.100 -1.3490  0.1150 -0.7732
  935SOL    HW2 2834   0.503   2.851   0.952  2.2169  0.8094 -0.6597
  936SOL     OW 2835   3.113   0.105   2.561 -0.1396 -0.2976 -0.0127
  936SOL    HW1 2836   3.201   0.072   2.579 -0.4718 -1.2603 -0.1103
  936SOL    HW2 2837   3.127   0.190   2.518  0.7036  1.1764  2.9161
  937SOL     OW 2838   2.504   3.281   0.539  0.1475 -0.8256  0.6207
  937SOL    HW1 2839   2.492   3.186   0.534  1.0738 -1.0539  2.1092
  937SOL    HW2 2840   2.583   3.292   0.592  0.0437  0.7857  0.4808
  938SOL     OW 2841   0.189   2.732   0.924  0.1490 -0.2854 -0.0141
  938SOL    HW1 2842   0.120   2.668   0.905  1.6177 -2.1199  0.6026
  938SOL    HW2 2843   0.245   2.732   0.846  0.6468 -0.4221  0.3398
  939SOL     OW 2844   2.360   2.944   1.010  0.1078  0.7661 -0.0679
  939SOL    HW1 2845   2.315   2.867   0.975  3.3040  0.0260 -3.0703
  939SOL    HW2 2846   2.344   2.939   1.105  0.0580 -3.6049 -0.0807
  940SOL     OW 2847   0.726   0.587   0.970 -0.4578 -0.1290  0.4238
  940SOL    HW1 2848   0.633   0.606   0.955 -0.0302  0.1834 -2.3349
  940SOL    HW2 2849   0.771   0.669   0.949  0.6470 -1.1793 -1.5684
  941SOL     OW 2850   3.239   1.715   1.607 -0.5316  0.1183 -0.2628
  941SOL    HW1 2851   3.152   1.708   1.646 -0.4075  1.7818  0.3815
  941SOL    HW2 2852   3.289   1.767   1.669  0.7303 -0.2430 -0.9535
  942SOL     OW 2853   1.947   0.260   1.839 -0.3993 -0.1075  0.0066
  942SOL    HW1 2854   2.017   0.228   1.896 -1.3212 -2.3844 -0.0558
  942SOL    HW2 2855   1.873   0.276   1.899  0.0080  1.9775  0.0302
  943SOL     OW 2856   2.844   0.306   0.557  0.7411  0.3995 -0.1442
  943SOL    HW1 2857   2.863   0.237   0.620 -0.6138  0.6057  0.5263
  943SOL    HW2 2858   2.796   0.372   0.607 -0.2168  0.6507 -1.3399
  944SOL     OW 2859   3.590   0.070   1.896 -0.3013  0.7390  0.4037
  944SOL    HW1 2860   3.619   0.040   1.810  0.3918  0.6565  0.6531
  944SOL    HW2 2861   3.495   0.072   1.890 -0.2255  2.1720 -0.8378
  945SOL     OW 2862   0.917   0.406   1.727  0.2095  0.0301 -0.4821
  945SOL    HW1 2863   0.932   0.314   1.750  2.4764  0.1231 -1.3301
  945SOL    HW2 2864   0.825   0.422   1.749  0.2885 -1.8685  1.5322
  946SOL     OW 2865   2.421   2.231   0.141  0.3472  0.2543 -0.7236
  946SOL    HW1 2866   2.453   2.313   0.178  1.0597  0.3680 -1.5508
  946SOL    HW2 2867   2.492   2.200   0.085  0.0153 -0.8355 -0.5825
  947SOL     OW 2868   0.179   4.449   2.493 -0.2372 -0.1759  0.2758
  947SOL    HW1 2869   0.121   4.430   2.566  0.5134 -1.4841  0.5523
  947SOL    HW2 2870   0.258   4.485   2.534  0.5482 -1.7688  0.2057
  948SOL     OW 2871   2.161   1.392   2.537  0.2598 -0.6475 -0.0947
  948SOL    HW1 2872   2.127   1.348   2.615  0.0568 -0.9407 -0.3435
  948SOL    HW2 2873   2.087   1.444   2.505  0.5291 -0.0546  0.2507
  949SOL     OW 2874   3.402   0.345   1.126  0.0521 -0.2846  0.1729
  949SOL    HW1 2875   3.428   0.350   1.033  0.2263 -0.1389  0.2284
  949SOL    HW2 2876   3.395   0.436   1.154  1.3473 -0.3089  0.6693
  950SOL     OW 2877   1.556   3.001   2.440 -0.4317  0.4960  0.5836
  950SOL    HW1 2878   1.619   2.994   2.512  0.7678  2.2393 -0.2140
  950SOL    HW2 2879   1.568   2.920   2.390  1.2688  0.8194  0.4081
  951SOL     OW 2880   0.938   1.863   2.967  0.9516  0.2614 -0.7304
  951SOL    HW1 2881   1.021   1.823   2.990  1.2882  1.5349  0.4111
  951SOL    HW2 2882   0.872   1.813   3.015  1.1677 -0.0925 -0.8058
  952SOL     OW 2883   1.904   3.525   0.655 -0.0425  0.2923  0.4504
  952SOL    HW1 2884   1.835   3.485   0.603  1.5320 -0.6633 -1.0270
  952SOL    HW2 2885   1.922   3.609   0.612 -0.9195  0.9969  1.4202
  953SOL     OW 2886   0.247   2.273   1.731 -0.7263  0.2203  0.5747
  953SOL    HW1 2887   0.227   2.207   1.797  0.6964  0.5292  1.3591
  953SOL    HW2 2888   0.166   2.282   1.680 -0.7434 -2.6587 -0.0653
  954SOL     OW 2889   3.745   1.559   2.190  0.3014  0.6819 -0.1589
  954SOL    HW1 2890   3.804   1.495   2.228  0.0942  0.8566  0.4742
  954SOL    HW2 2891   3.799   1.606   2.126  0.8227  0.7572  0.3191
  955SOL     OW 2892   1.128   0.599   2.115  0.5675 -0.1926 -0.8782
  955SOL    HW1 2893   1.182   0.603   2.194  0.1394 -1.8886 -0.4708
  955SOL    HW2 2894   1.140   0.685   2.074  2.4114 -0.0070 -0.0597
  956SOL     OW 2895   1.426   4.054   0.774  0.1896 -0.0861 -0.5016
  956SOL    HW1 2896   1.423   4.063   0.870 -2.3936 -0.0552 -0.5153
  956SOL    HW2 2897   1.467   4.135   0.744  0.1700  0.3367  0.5477
  957SOL     OW 2898   4.128   2.209   3.071  0.0768  0.0875  0.0024
  957SOL    HW1 2899   4.077   2.142   3.025 -3.9527  2.4567  0.5738
  957SOL    HW2 2900   4.115   2.191   3.164  1.4717 -0.0315  0.1942
  958SOL     OW 2901   1.084   2.628   0.871  0.1850 -0.3767  0.7720
  958SOL    HW1 2902   0.994   2.629   0.904  0.2942  0.1020  1.0714
  958SOL    HW2 2903   1.136   2.661   0.944  0.5138  0.0842  0.3320
  959SOL     OW 2904   4.301   2.482   2.367  0.5050  0.1987 -0.2569
  959SOL    HW1 2905   4.249   2.401   2.364 -1.0582  1.1377  0.4127
  959SOL    HW2 2906   4.359   2.470   2.442 -0.6000  0.1879  0.6257
  960SOL     OW 2907   3.025   1.053   1.780  0.0918  0.8222 -0.0265
  960SOL    HW1 2908   3.020   1.089   1.868  0.9679 -0.7326  0.7071
  960SOL    HW2 2909   3.111   1.011   1.776 -0.2549  0.1592 -1.3457
  961SOL     OW 2910   1.359   1.279   2.637 -0.1783 -0.6309 -0.5280
  961SOL    HW1 2911   1.405   1.294   2.555 -1.0256 -2.7933 -1.4731
  961SOL    HW2 2912   1.428   1.278   2.703  0.5722  0.6083 -1.2468
  962SOL     OW 2913   0.463   4.279   0.845 -0.2753  0.5725  0.1015
  962SOL    HW1 2914   0.467   4.363   0.889  0.6926  1.0768 -0.8837
  962SOL    HW2 2915   0.492   4.216   0.911 -1.3842  0.9449  0.9623
  963SOL     OW 2916   1.272   0.932   1.372 -0.1046 -0.7005  0.2855
  963SOL    HW1 2917   1.365   0.945   1.390 -0.0725 -2.4450  1.7848
  963SOL    HW2 2918   1.262   0.948   1.279  1.4308  0.8377  0.3479
  964SOL     OW 2919   2.122   3.811   2.671  0.2818  0.1093 -0.3490
  964SOL    HW1 2920   2.031   3.806   2.700 -0.2334  2.3693 -1.3901
  964SOL    HW2 2921   2.159   3.727   2.697 -2.3205 -1.2635 -0.6889
  965SOL     OW 2922   2.636   0.658   2.506 -0.1010 -0.3948 -0.1631
  965SOL    HW1 2923   2.590   0.629   2.585 -0.4353  0.3204 -0.0793
  965SOL    HW2 2924   2.684   0.582   2.476 -0.4509 -0.8430  0.3974
  966SOL     OW 2925   1.108   2.598   0.179  0.1779  0.1428 -0.3117
  966SOL    HW1 2926   1.058   2.678   0.164  0.9018  0.4675 -1.1044
  966SOL    HW2 2927   1.196   2.618   0.146  0.7070 -0.5663  0.6234
  967SOL     OW 2928   1.498   1.010   1.544  0.8684  0.2430 -0.0518
  967SOL    HW1 2929   1.505   1.093   1.592 -0.1441  0.3134  0.0013
  967SOL    HW2 2930   1.586   0.995   1.510  1.3288  0.7818  0.8542
  968SOL     OW 2931   1.978   3.833   1.557 -0.2097  0.4710  0.3254
  968SOL    HW1 2932   1.980   3.929   1.556  0.3298  0.5300  2.3850
  968SOL    HW2 2933   1.889   3.811   1.586 -0.0544  0.3842  0.7439
  969SOL     OW 2934   0.741   3.460   1.351 -0.4300 -0.3619  0.3262
  969SOL    HW1 2935   0.766   3.378   1.308  0.0464 -0.2461  0.3744
  969SOL    HW2 2936   0.646   3.457   1.355 -0.4954 -0.3535 -0.7902
  970SOL     OW 2937   2.633   4.275   2.106  0.0283  0.8156 -0.2514
  970SOL    HW1 2938   2.539   4.259   2.114 -0.1226  1.4060 -0.7335
  970SOL    HW2 2939   2.668   4.258   2.193 -0.7450  1.9479  0.3185
  971SOL     OW 2940   3.094   2.609   2.515 -0.1531 -0.2755  0.0534
  971SOL    HW1 2941   3.141   2.679   2.470  0.7981 -0.3965  0.8307
  971SOL    HW2 2942   3.098   2.633   2.608 -1.9814 -0.0849  0.1269
  972SOL     OW 2943   4.494   0.268   1.835  0.6667  0.2026  0.0150
  972SOL    HW1 2944   4.440   0.332   1.882  1.3703 -0.4577  1.8368
  972SOL    HW2 2945   4.441   0.241   1.760 -1.5142 -0.3010  1.6313
  973SOL     OW 2946   2.519   4.323   2.846  0.4333 -1.0869  0.4015
  973SOL    HW1 2947   2.592   4.279   2.801  1.7581 -0.0569  1.4729
  973SOL    HW2 2948   2.536   4.308   2.939  0.3867  0.8518  0.7513
  974SOL     OW 2949   2.231   3.563   2.685 -0.3048  0.3361  0.1537
  974SOL    HW1 2950   2.266   3.523   2.765  0.2131 -0.4857 -0.4655
  974SOL    HW2 2951   2.279   3.521   2.614 -0.2381  1.5857 -0.5669
  975SOL     OW 2952   2.770   3.298   0.697 -0.3489  0.5058  0.1566
  975SOL    HW1 2953   2.813   3.382   0.686 -0.2084  0.4946  0.5802
  975SOL    HW2 2954   2.742   3.297   0.789 -1.0434  0.4159 -0.0467
  976SOL     OW 2955   2.825   4.151   1.947  0.3130 -0.0297 -0.2043
  976SOL    HW1 2956   2.765   4.217   1.981  2.7396  2.9698 -1.3210
  976SOL    HW2 2957   2.865   4.113   2.025 -1.2673 -0.3798  0.4695
  977SOL     OW 2958   4.048   3.061   1.407  0.1867 -0.5016 -0.0235
  977SOL    HW1 2959   4.059   3.042   1.314 -0.5135 -0.3999 -0.1301
  977SOL    HW2 2960   3.954   3.052   1.423  0.1310  0.6409  0.4085
  978SOL     OW 2961   4.174   0.219   1.823  0.0603  0.1725  0.1584
  978SOL    HW1 2962   4.245   0.194   1.763 -0.3519 -0.5774 -0.0269
  978SOL    HW2 2963   4.176   0.315   1.823  1.3957  0.1781  0.5380
  979SOL     OW 2964   1.134   0.470   1.181  0.2992 -0.4252  0.2398
  979SOL    HW1 2965   1.151   0.375   1.182 -0.2014 -0.5432 -0.9952
  979SOL    HW2 2966   1.057   0.480   1.126 -0.6981  0.5641  1.7410
  980SOL     OW 2967   1.178   2.057   2.888  0.1401 -0.0233 -0.3373
  980SOL    HW1 2968   1.176   2.095   2.976  0.4818  0.5478 -0.5697
  980SOL    HW2 2969   1.210   1.968   2.901 -0.7993 -0.2901  0.2326
  981SOL     OW 2970   3.382   3.437   1.205  0.4460  0.2926 -0.2150
  981SOL    HW1 2971   3.401   3.416   1.113 -0.4007  1.7107 -0.7471
  981SOL    HW2 2972   3.461   3.480   1.237  0.4413  0.5412 -0.5334
  982SOL     OW 2973   3.688   2.097   2.446 -0.0363  0.0521 -0.0167
  982SOL    HW1 2974   3.757   2.083   2.381 -1.1863  0.8464 -1.4473
  982SOL    HW2 2975   3.662   2.188   2.436 -1.7661 -0.3967  0.0181
  983SOL     OW 2976   1.730   1.076   1.892  0.3704 -0.1832  0.5037
  983SOL    HW1 2977   1.780   1.128   1.956  1.3017 -0.9661  0.4450
  983SOL    HW2 2978   1.776   1.090   1.809  0.7942 -1.2815  0.5359
  984SOL     OW 2979   1.541   2.925   1.314 -0.1855  0.2869  0.3445
  984SOL    HW1 2980   1.485   2.929   1.236  0.2523 -0.5751 -0.0176
  984SOL    HW2 2981   1.629   2.945   1.281  0.2703 -1.6054  0.3207
  985SOL     OW 2982   2.322   2.788   1.660 -0.0664 -0.3499  0.6547
  985SOL    HW1 2983   2.340   2.698   1.632 -1.0196 -0.1058 -0.8693
  985SOL    HW2 2984   2.400   2.837   1.634 -0.4843 -0.3361 -0.6309
  986SOL     OW 2985   2.199   1.949   2.689 -0.0982  0.1990  0.1517
  986SOL    HW1 2986   2.157   1.909   2.613  2.7147 -1.8138 -0.5202
  986SOL    HW2 2987   2.156   2.034   2.699 -1.0625  0.2257 -3.2338
  987SOL     OW 2988   3.221   0.684   2.459  0.3056  0.1022  0.0907
  987SOL    HW1 2989   3.159   0.656   2.393  0.0404  0.1938  0.2990
  987SOL    HW2 2990   3.306   0.683   2.415  0.0691  0.6124 -0.3859
  988SOL     OW 2991   2.701   1.791   1.459 -0.3816  0.2413 -0.2930
  988SOL    HW1 2992   2.650   1.870   1.440  0.0060  0.1544 -1.8889
  988SOL    HW2 2993   2.679   1.731   1.387  0.8448 -0.3414 -0.2089
  989SOL     OW 2994   0.337   3.226   1.471  0.7258  0.1563  0.5971
  989SOL    HW1 2995   0.366   3.317   1.459  0.1189  0.3386  0.5170
  989SOL    HW2 2996   0.305   3.200   1.385  0.3813  0.0461  0.7609
  990SOL     OW 2997   4.405   4.198   1.248  0.0331 -0.1349 -0.3665
  990SOL    HW1 2998   4.476   4.215   1.186  1.0880 -1.5623  0.3807
  990SOL    HW2 2999   4.418   4.107   1.275 -1.5174 -0.1250  0.5380
  991SOL     OW 3000   0.945   0.507   1.479  0.2330 -0.2446 -0.2808
  991SOL    HW1 3001   1.028   0.468   1.452 -0.0147  0.2598 -1.9009
  991SOL    HW2 3002   0.917   0.455   1.554  1.4190 -1.2048 -0.4756
  992SOL     OW 3003   3.200   2.615   1.607 -0.2725  0.2578  0.1010
  992SOL    HW1 3004   3.224   2.633   1.517  1.0430  1.1973  0.6133
  992SOL    HW2 3005   3.120   2.665   1.621  0.0005  0.8106 -0.2957
  993SOL     OW 3006   3.795   3.164   2.642 -0.0372 -0.4600  0.3997
  993SOL    HW1 3007   3.742   3.243   2.631 -0.4999 -0.5056  2.0506
  993SOL    HW2 3008   3.827   3.145   2.554 -0.4363  1.1943 -0.1496
  994SOL     OW 3009   3.733   1.768   2.359  0.2277 -0.0207  0.3635
  994SOL    HW1 3010   3.661   1.829   2.342  0.4817  0.3285  0.5277
  994SOL    HW2 3011   3.729   1.705   2.287 -0.1002  0.1295  0.2482
  995SOL     OW 3012   3.920   3.762   0.823 -0.3616  0.2098  0.1517
  995SOL    HW1 3013   3.834   3.722   0.809  0.5014 -1.2848 -1.2024
  995SOL    HW2 3014   3.926   3.831   0.758 -0.4222  0.1112  0.0410
  996SOL     OW 3015   1.811   3.429   2.679  0.3213  0.5440 -0.1069
  996SOL    HW1 3016   1.889   3.393   2.722  0.2352  1.4547  0.8328
  996SOL    HW2 3017   1.840   3.446   2.589  0.6085 -1.0200 -0.3412
  997SOL     OW 3018   2.053   1.858   2.500  0.3492 -0.3099  0.2235
  997SOL    HW1 3019   2.062   1.815   2.415 -0.4437  0.7629 -0.4110
  997SOL    HW2 3020   1.964   1.893   2.501  0.5885  0.3109  1.2063
  998SOL     OW 3021   0.470   1.716   1.946 -0.5077 -0.4541 -0.1835
  998SOL    HW1 3022   0.453   1.721   1.852  0.7143 -0.9456 -0.4520
  998SOL    HW2 3023   0.463   1.807   1.976 -2.0077 -0.4312 -0.5201
  999SOL     OW 3024   2.896   0.283   2.072 -0.0904 -0.3548 -0.4679
  999SOL    HW1 3025   2.813   0.332   2.072  0.1877  0.1522  0.4856
  999SOL    HW2 3026   2.938   0.307   1.990 -0.8856 -0.6136 -0.9637
 1000SOL     OW 3027   3.598   2.336   2.385  0.0077  0.0982 -0.4367
 1000SOL    HW1 3028   3.554   2.282   2.319  2.9298 -0.0787 -2.4257
 1000SOL    HW2 3029   3.590   2.426   2.351 -0.2936  0.2777  0.1013
 1001SOL     OW 3030   3.450   3.943   1.127  0.4808  0.2333  0.6776
 1001SOL    HW1 3031   3.400   3.936   1.208  1.4880  2.2921  1.5458
 1001SOL    HW2 3032   3.539   3.962   1.154  0.6802  1.8285 -0.8725
 1002SOL     OW 3033   2.625   0.640   2.139 -0.2235  0.3451  0.3548
 1002SOL    HW1 3034   2.719   0.657   2.131 -0.1406 -0.8769 -1.9835
 1002SOL    HW2 3035   2.615   0.547   2.119 -2.0809  0.7816 -1.0436
 1003SOL     OW 3036   0.401   4.068   2.454 -0.1581  0.1140  0.5109
 1003SOL    HW1 3037   0.478   4.012   2.444 -0.7934 -0.7836  0.5033
 1003SOL    HW2 3038   0.395   4.084   2.549 -1.1654 -1.6003  0.7748
 1004SOL     OW 3039   3.211   0.360   2.490 -0.3544 -0.1334 -0.0495
 1004SOL    HW1 3040   3.277   0.370   2.421 -0.3548 -1.4406 -0.2508
 1004SOL    HW2 3041   3.214   0.444   2.538  1.1764 -0.0260 -0.2846
 1005SOL     OW 3042   0.646   1.438   0.180  0.3476 -0.5913 -0.3346
 1005SOL    HW1 3043   0.643   1.507   0.247 -0.4788 -0.6230 -0.3296
 1005SOL    HW2 3044   0.581   1.465   0.115  0.1494 -1.2710 -0.4283
 1006SOL     OW 3045   1.889   4.179   2.071  0.4092 -0.8452 -0.1260
 1006SOL    HW1 3046   1.870   4.152   1.982  2.7744  3.5201 -2.2528
 1006SOL    HW2 3047   1.980   4.154   2.085 -0.0123 -1.7442  1.2990
 1007SOL     OW 3048   3.050   2.576   1.070 -0.1003 -0.0216 -0.4041
 1007SOL    HW1 3049   3.020   2.666   1.061  1.9396  0.5436 -2.5413
 1007SOL    HW2 3050   3.123   2.581   1.131 -0.5766 -0.4176  0.2134
 1008SOL     OW 3051   0.942   2.088   1.701 -0.3643  0.1798 -0.5323
 1008SOL    HW1 3052   0.913   2.018   1.761  0.6774  0.0892 -0.1095
 1008SOL    HW2 3053   0.916   2.057   1.615 -1.7667  0.2419 -0.1494
 1009SOL     OW 3054   0.254   0.125   2.995  0.1397  0.1247 -0.1726
 1009SOL    HW1 3055   0.259   0.220   3.007 -0.3468  0.0733  0.4873
 1009SOL    HW2 3056   0.174   0.111   2.945  0.9516  0.1558 -1.5424
 1010SOL     OW 3057   1.094   2.708   2.742 -0.1489 -0.4164  0.2001
 1010SOL    HW1 3058   1.155   2.674   2.677 -0.0669 -0.1391  0.1333
 1010SOL    HW2 3059   1.135   2.688   2.827  0.7934  1.1541  0.1470
 1011SOL     OW 3060   3.491   3.146   0.102  0.1967  0.0285  0.2019
 1011SOL    HW1 3061   3.509   3.077   0.166 -1.6433 -0.1208  0.6045
 1011SOL    HW2 3062   3.565   3.207   0.111  0.6921 -0.7229  1.4612
 1012SOL     OW 3063   1.975   0.519   2.117 -0.3682 -0.5588  0.2555
 1012SOL    HW1 3064   1.980   0.447   2.181  0.7270 -2.0931 -1.4696
 1012SOL    HW2 3065   1.895   0.501   2.067  0.0664 -0.7421 -0.3739
 1013SOL     OW 3066   4.182   1.114   2.303 -0.6847 -0.4989  0.0577
 1013SOL    HW1 3067   4.148   1.041   2.251 -0.4737  0.2024 -1.1029
 1013SOL    HW2 3068   4.126   1.188   2.281 -1.7269 -0.5616  2.2206
 1014SOL     OW 3069   3.462   0.733   0.664 -0.3801  0.5947 -0.7060
 1014SOL    HW1 3070   3.378   0.740   0.708 -0.7591  1.2294 -1.5039
 1014SOL    HW2 3071   3.455   0.791   0.589 -0.3245 -1.5727 -2.5114
 1015SOL     OW 3072   2.219   0.899   2.270  0.0271  1.1068 -0.2609
 1015SOL    HW1 3073   2.305   0.857   2.275 -0.3414  0.2978 -0.5277
 1015SOL    HW2 3074   2.236   0.984   2.229  0.3758 -0.0548 -2.7318
 1016SOL     OW 3075   4.274   4.043   2.303 -0.0408  0.0779 -0.5995
 1016SOL    HW1 3076   4.193   3.996   2.321 -0.2960  0.2929 -1.1396
 1016SOL    HW2 3077   4.258   4.086   2.218  0.5937  0.2146 -0.6556
 1017SOL     OW 3078   1.090   4.361   2.492  0.1703  0.2506  0.4123
 1017SOL    HW1 3079   1.056   4.361   2.581  1.4166  0.4499  0.9065
 1017SOL    HW2 3080   1.044   4.288   2.449 -0.0204 -0.2162  1.3782
 1018SOL     OW 3081   3.406   4.433   0.228  0.3919 -0.3965  0.3030
 1018SOL    HW1 3082   3.317   4.468   0.221 -0.0094 -1.0546  1.6777
 1018SOL    HW2 3083   3.424   4.395   0.142 -0.0231  1.1465 -0.5013
 1019SOL     OW 3084   2.281   1.525   0.685 -0.3011 -0.1986 -0.0043
 1019SOL    HW1 3085   2.305   1.537   0.777  0.3394  2.2554 -0.4400
 1019SOL    HW2 3086   2.207   1.584   0.672  0.8999  1.0448 -1.5388
 1020SOL     OW 3087   0.420   2.993   3.044  0.5401  0.1191 -1.1051
 1020SOL    HW1 3088   0.504   3.014   3.086 -0.2887  0.5790  0.4162
 1020SOL    HW2 3089   0.378   3.078   3.031 -1.2953 -0.2020  1.7419
 1021SOL     OW 3090   2.764   4.122   0.274 -0.3038  0.0103  0.8092
 1021SOL    HW1 3091   2.730   4.039   0.307 -0.0642 -0.1961  0.5450
 1021SOL    HW2 3092   2.771   4.109   0.180  1.1746 -0.2124  0.9207
 1022SOL     OW 3093   0.726   1.832   1.844 -0.4916  0.5029 -0.5118
 1022SOL    HW1 3094   0.649   1.785   1.814 -1.3307  2.4829 -1.5827
 1022SOL    HW2 3095   0.692   1.903   1.898  0.6967  0.5257  0.2624
 1023SOL     OW 3096   4.096   1.519   0.769 -0.1411  0.6201  0.2865
 1023SOL    HW1 3097   4.041   1.595   0.791 -0.5589 -0.0023  1.4857
 1023SOL    HW2 3098   4.120   1.533   0.678 -2.9271  0.5502 -0.5666
 1024SOL     OW 3099   0.152   0.512   0.382 -0.1433 -0.6283 -0.4088
 1024SOL    HW1 3100   0.140   0.476   0.470  1.3133  0.5336  0.3037
 1024SOL    HW2 3101   0.140   0.437   0.324 -3.2811 -1.0389  0.5653
 1025SOL     OW 3102   0.238   1.452   0.131  0.0211 -0.0009 -0.3432
 1025SOL    HW1 3103   0.182   1.475   0.057 -1.0591  2.2493  1.0478
 1025SOL    HW2 3104   0.204   1.505   0.204  0.7820 -2.3669  1.8883
 1026SOL     OW 3105   2.557   4.317   1.578  0.2340  0.0300  0.5792
 1026SOL    HW1 3106   2.642   4.335   1.618 -0.4472  0.3129  1.9470
 1026SOL    HW2 3107   2.578   4.259   1.505  1.7689  1.2776 -0.0500
 1027SOL     OW 3108   1.323   1.746   2.863  0.4388  0.4410 -0.2188
 1027SOL    HW1 3109   1.262   1.719   2.932  0.4790 -1.1556 -0.7685
 1027SOL    HW2 3110   1.374   1.817   2.903 -0.9634  0.9877  0.6558
 1028SOL     OW 3111   0.449   2.028   1.336 -0.4770  0.1351 -0.5922
 1028SOL    HW1 3112   0.422   2.032   1.244 -0.1058 -0.1445 -0.7153
 1028SOL    HW2 3113   0.508   1.953   1.341 -1.7330 -0.8605  0.1938
 1029SOL     OW 3114   2.199   2.759   0.617  0.0662 -0.2613  0.0574
 1029SOL    HW1 3115   2.116   2.806   0.611  0.4700  0.3981 -0.5428
 1029SOL    HW2 3116   2.177   2.668   0.600 -0.3565  0.0991 -1.4300
 1030SOL     OW 3117   1.952   2.304   1.788 -0.4467  0.0325 -0.1910
 1030SOL    HW1 3118   1.861   2.324   1.810  0.0897  1.5893  0.7605
 1030SOL    HW2 3119   1.960   2.324   1.695 -0.5683  2.0824  0.1854
 1031SOL     OW 3120   2.094   2.841   1.105 -0.1669  0.0981 -0.3688
 1031SOL    HW1 3121   2.163   2.785   1.070 -0.6478 -0.4667 -0.4375
 1031SOL    HW2 3122   2.079   2.907   1.038  1.0854  0.9211  0.1244
 1032SOL     OW 3123   1.953   1.266   3.094 -0.3578 -0.5478  0.5435
 1032SOL    HW1 3124   1.913   1.325   3.031 -0.6259  0.9329  2.0267
 1032SOL    HW2 3125   1.891   1.262   3.167  0.5406 -1.1413  1.3013
 1033SOL     OW 3126   0.394   2.804   0.733 -0.2766 -0.0357 -0.5248
 1033SOL    HW1 3127   0.488   2.824   0.728  0.0226 -1.4342 -0.7323
 1033SOL    HW2 3128   0.352   2.875   0.684  0.6854  0.4980 -0.6029
 1034SOL     OW 3129   1.941   1.219   2.748 -0.5976  0.3764 -0.6393
 1034SOL    HW1 3130   1.863   1.185   2.704 -1.0966  2.6176 -1.6366
 1034SOL    HW2 3131   1.908   1.291   2.803  0.2873 -1.1065  1.9989
 1035SOL     OW 3132   3.346   3.569   0.729 -0.0833  0.5355 -0.6581
 1035SOL    HW1 3133   3.419   3.584   0.669 -0.2695 -0.5255 -1.1804
 1035SOL    HW2 3134   3.271   3.611   0.687  0.0547  0.9396 -0.5081
 1036SOL     OW 3135   2.210   1.268   0.701 -0.2005  0.1777 -0.1162
 1036SOL    HW1 3136   2.220   1.359   0.674 -0.2959 -0.2376 -1.6002
 1036SOL    HW2 3137   2.117   1.260   0.723 -0.3049  0.3089 -0.4982
 1037SOL     OW 3138   4.210   3.739   0.700  0.3689 -0.0708  0.3284
 1037SOL    HW1 3139   4.155   3.759   0.624  0.3906 -0.7888  0.1126
 1037SOL    HW2 3140   4.151   3.745   0.775  0.2218  0.1153  0.1976
 1038SOL     OW 3141   1.065   3.145   1.074  0.5997  0.4854  0.0646
 1038SOL    HW1 3142   1.007   3.203   1.024  0.3331  2.0761  2.0947
 1038SOL    HW2 3143   1.148   3.193   1.079  0.8978 -0.0556  0.4034
 1039SOL     OW 3144   4.130   2.676   1.275  0.3105  0.1402  0.7141
 1039SOL    HW1 3145   4.215   2.647   1.242  0.4968  0.6878  0.7085
 1039SOL    HW2 3146   4.147   2.698   1.367  0.2091  0.4006  0.6706
 1040SOL     OW 3147   2.664   3.130   0.291  0.3286 -0.5265  0.6054
 1040SOL    HW1 3148   2.674   3.206   0.349 -0.9934  0.4014 -0.3314
 1040SOL    HW2 3149   2.638   3.059   0.350  2.0344 -0.4253  1.5673
 1041SOL     OW 3150   1.475   0.671   1.439  0.4214 -0.1646 -0.4423
 1041SOL    HW1 3151   1.435   0.650   1.354 -1.8486  0.5622  0.3688
 1041SOL    HW2 3152   1.404   0.712   1.489  2.1646  0.9637  1.2276
 1042SOL     OW 3153   2.919   2.105   0.211  0.6098  0.3746 -0.0702
 1042SOL    HW1 3154   2.980   2.039   0.178  1.1952 -0.2523  2.1366
 1042SOL    HW2 3155   2.970   2.154   0.276 -0.5875  1.3026  0.1880
 1043SOL     OW 3156   1.696   3.372   0.048  0.0119  0.3567 -0.3243
 1043SOL    HW1 3157   1.679   3.313   0.121  0.5160 -2.1784 -2.1310
 1043SOL    HW2 3158   1.613   3.416   0.033 -0.5327 -0.2618  0.7711
 1044SOL     OW 3159   1.671   2.145   2.646 -0.5879  0.1773  0.3054
 1044SOL    HW1 3160   1.751   2.182   2.683  0.4054 -1.0937 -0.4811
 1044SOL    HW2 3161   1.600   2.198   2.683  0.6170  1.3936  0.9344
 1045SOL     OW 3162   1.454   2.267   2.391 -0.9988  0.4071  0.2864
 1045SOL    HW1 3163   1.494   2.249   2.477 -2.3866  1.5064  1.2093
 1045SOL    HW2 3164   1.521   2.317   2.344 -0.6668  0.8400  1.1931
 1046SOL     OW 3165   0.596   3.498   2.597  0.2371  0.4539 -0.7312
 1046SOL    HW1 3166   0.683   3.525   2.624 -0.8439  2.9212  0.5818
 1046SOL    HW2 3167   0.599   3.501   2.501  1.6827  0.0041 -0.7294
 1047SOL     OW 3168   1.834   4.010   1.287  0.1333  0.2537 -0.6784
 1047SOL    HW1 3169   1.861   3.997   1.196  0.2714  1.5973 -0.8450
 1047SOL    HW2 3170   1.763   3.947   1.300  1.1638 -1.0542 -1.2168
 1048SOL     OW 3171   0.621   2.463   2.551  0.1970 -0.8034  0.5271
 1048SOL    HW1 3172   0.683   2.512   2.605 -1.7444  0.0994  2.0734
 1048SOL    HW2 3173   0.597   2.524   2.481  0.2568 -0.7648  0.5399
 1049SOL     OW 3174   3.336   3.628   3.155 -0.5956  0.1950  0.0203
 1049SOL    HW1 3175   3.419   3.636   3.109  1.1899 -1.5088  2.6248
 1049SOL    HW2 3176   3.328   3.535   3.174 -2.1798  0.5616  1.4020
 1050SOL     OW 3177   0.993   3.216   3.049 -0.0402 -0.1922 -0.6808
 1050SOL    HW1 3178   1.002   3.156   3.123  1.3735  1.8715  0.9664
 1050SOL    HW2 3179   1.083   3.231   3.020 -0.2239  1.8516 -0.3528
 1051SOL     OW 3180   1.852   4.299   2.913  0.4289 -0.2365 -0.0257
 1051SOL    HW1 3181   1.843   4.203   2.910 -1.1495 -0.1349  0.5027
 1051SOL    HW2 3182   1.836   4.327   2.823  1.8464 -0.5175 -0.3830
 1052SOL     OW 3183   4.480   0.746   0.782 -0.0668  0.1437 -0.4977
 1052SOL    HW1 3184   4.574   0.762   0.775 -0.4420  2.4955 -1.0780
 1052SOL    HW2 3185   4.470   0.653   0.762  2.1217 -0.1670 -0.3957
 1053SOL     OW 3186   0.711   0.020   0.979  0.0139  0.3588 -0.4486
 1053SOL    HW1 3187   0.792   0.053   1.018 -0.0215  0.5706 -0.5499
 1053SOL    HW2 3188   0.708   0.060   0.892 -0.7116  1.2004 -0.0671
 1054SOL     OW 3189   1.610   1.350   0.373  0.5801  0.1551  0.3833
 1054SOL    HW1 3190   1.664   1.323   0.298 -0.2224 -0.3627 -0.0160
 1054SOL    HW2 3191   1.609   1.273   0.430  1.5235  0.6792  1.1421
 1055SOL     OW 3192   0.870   0.768   1.309 -0.4044  0.0530 -0.2364
 1055SOL    HW1 3193   0.886   0.678   1.337 -1.5621  0.2797  1.2789
 1055SOL    HW2 3194   0.775   0.772   1.296 -0.4176  1.1732  0.1364
 1056SOL     OW 3195   1.626   1.889   1.799 -0.3392  0.2740 -0.0010
 1056SOL    HW1 3196   1.630   1.923   1.888 -0.2503 -0.7245  0.3971
 1056SOL    HW2 3197   1.534   1.897   1.774  0.1180  3.5548 -1.0837
 1057SOL     OW 3198   4.438   2.303   1.012  0.1163  0.4126 -0.2913
 1057SOL    HW1 3199   4.361   2.359   1.013 -0.0104  0.2354  0.0062
 1057SOL    HW2 3200   4.419   2.234   1.075  1.3171  1.4397  1.2597
 1058SOL     OW 3201   2.657   3.871   0.331 -0.4011  0.2158  0.1381
 1058SOL    HW1 3202   2.621   3.848   0.417 -1.9141 -0.5301 -0.6605
 1058SOL    HW2 3203   2.637   3.797   0.275 -0.1402  1.0184 -1.0684
 1059SOL     OW 3204   0.525   3.152   0.336 -0.3132  0.3462  0.0391
 1059SOL    HW1 3205   0.473   3.199   0.270  0.1012  2.8675  1.3936
 1059SOL    HW2 3206   0.494   3.062   0.330 -0.9792  0.6444 -2.8998
 1060SOL     OW 3207   3.576   3.707   3.017 -0.4914 -0.4180 -0.6658
 1060SOL    HW1 3208   3.563   3.765   3.092 -0.6044 -1.2021 -0.0598
 1060SOL    HW2 3209   3.651   3.652   3.042 -0.0836 -0.2286 -1.4237
 1061SOL     OW 3210   1.285   0.661   2.347  0.1357  0.5606 -0.2596
 1061SOL    HW1 3211   1.277   0.755   2.331  0.5922  0.9086  1.3667
 1061SOL    HW2 3212   1.330   0.654   2.431  0.1628 -1.1228 -0.3672
 1062SOL     OW 3213   2.598   2.066   1.457  0.1822  0.2171 -0.1823
 1062SOL    HW1 3214   2.532   2.054   1.390 -0.0685 -0.6142  0.1933
 1062SOL    HW2 3215   2.574   2.146   1.503 -1.8227 -1.1392  1.3177
 1063SOL     OW 3216   0.739   0.199   0.377 -0.0841 -0.4040 -0.2111
 1063SOL    HW1 3217   0.762   0.279   0.329  0.3674  0.9234  2.0297
 1063SOL    HW2 3218   0.713   0.137   0.310  0.0040  1.4808 -2.1030
 1064SOL     OW 3219   4.398   0.415   2.574  0.0350  0.3625  0.4840
 1064SOL    HW1 3220   4.471   0.452   2.523 -0.9149 -0.2176 -1.4207
 1064SOL    HW2 3221   4.426   0.325   2.593  0.3745  0.5640  0.9374
 1065SOL     OW 3222   4.335   3.822   0.298 -0.2667  0.4271  0.6140
 1065SOL    HW1 3223   4.251   3.862   0.321 -1.2931  1.5968 -4.1132
 1065SOL    HW2 3224   4.314   3.732   0.275 -0.0151  0.3980  0.4938
 1066SOL     OW 3225   4.173   3.416   1.963  0.3211  0.3531 -0.6320
 1066SOL    HW1 3226   4.252   3.466   1.984  0.2705  0.0670  0.3224
 1066SOL    HW2 3227   4.205   3.340   1.915  0.8438 -0.5503  1.0454
 1067SOL     OW 3228   4.165   1.857   1.580  0.0825  0.3416  0.7656
 1067SOL    HW1 3229   4.168   1.781   1.636  0.9416 -1.0317 -1.0406
 1067SOL    HW2 3230   4.237   1.913   1.610  3.1391 -2.1505 -1.2094
 1068SOL     OW 3231   4.156   0.444   0.946  0.2560  0.0498  0.1382
 1068SOL    HW1 3232   4.112   0.496   1.012 -0.2752 -0.8307  0.4973
 1068SOL    HW2 3233   4.141   0.490   0.864  0.8329  1.0965  0.6059
 1069SOL     OW 3234   1.581   4.252   0.357  0.0207  0.2022  0.3010
 1069SOL    HW1 3235   1.654   4.239   0.417 -0.2918 -0.1991  0.5961
 1069SOL    HW2 3236   1.563   4.165   0.322 -0.5740  0.2284  0.5292
 1070SOL     OW 3237   1.218   3.685   0.856  0.2024 -0.3295 -0.5887
 1070SOL    HW1 3238   1.270   3.752   0.901  0.2592 -0.7052 -0.0901
 1070SOL    HW2 3239   1.156   3.655   0.922  0.6351 -1.2667 -0.6001
 1071SOL     OW 3240   2.177   2.797   0.209  0.3670 -0.3141  0.2508
 1071SOL    HW1 3241   2.228   2.734   0.260  1.7303  0.5962  0.0556
 1071SOL    HW2 3242   2.125   2.743   0.149  0.4165 -1.3004  1.0697
 1072SOL     OW 3243   3.315   3.426   2.187  0.4165  0.2400  0.5034
 1072SOL    HW1 3244   3.339   3.358   2.250  1.5324  0.8002  0.6959
 1072SOL    HW2 3245   3.289   3.501   2.241  0.1107  0.2947  0.2877
 1073SOL     OW 3246   3.654   3.207   1.463 -1.0270 -0.3606  0.2793
 1073SOL    HW1 3247   3.678   3.123   1.424  0.8421  1.0164 -1.7681
 1073SOL    HW2 3248   3.561   3.216   1.444 -0.9155 -1.2977 -0.8440
 1074SOL     OW 3249   3.445   0.715   2.282  0.0863  0.4222  0.1741
 1074SOL    HW1 3250   3.539   0.723   2.267  0.1395 -2.2336 -1.5746
 1074SOL    HW2 3251   3.411   0.804   2.269  2.2023  1.1946 -0.4322
 1075SOL     OW 3252   1.909   0.729   0.439 -0.0230 -0.1551  0.3154
 1075SOL    HW1 3253   1.862   0.735   0.522 -0.6465  1.2819 -0.1199
 1075SOL    HW2 3254   1.845   0.753   0.373  1.2871  1.9791 -0.2891
 1076SOL     OW 3255   1.382   0.869   2.732  0.8933 -0.4812  0.2426
 1076SOL    HW1 3256   1.369   0.929   2.805  1.4008 -0.7239  0.5336
 1076SOL    HW2 3257   1.296   0.828   2.720  0.6379  0.0367  0.2697
 1077SOL     OW 3258   0.358   1.143   2.430  0.0032 -0.0511 -0.7793
 1077SOL    HW1 3259   0.389   1.190   2.507  0.5351 -2.8050  0.8085
 1077SOL    HW2 3260   0.287   1.198   2.396 -0.2194  1.3055  1.6151
 1078SOL     OW 3261   4.487   3.555   0.281  0.6079 -0.3013  0.0797
 1078SOL    HW1 3262   4.558   3.620   0.281  0.7540 -0.4626 -0.1866
 1078SOL    HW2 3263   4.499   3.506   0.200  0.3528 -0.5076  0.1665
 1079SOL     OW 3264   4.191   4.119   1.089 -0.2171  0.5485 -0.0358
 1079SOL    HW1 3265   4.253   4.047   1.082 -1.8403 -0.9111 -0.1150
 1079SOL    HW2 3266   4.228   4.176   1.157  1.5285  0.1153 -0.5729
 1080SOL     OW 3267   2.225   2.127   2.410 -0.5081  0.3174 -0.1474
 1080SOL    HW1 3268   2.229   2.106   2.317  2.3141  2.3144 -0.5791
 1080SOL    HW2 3269   2.227   2.042   2.454  2.9336 -0.6890 -1.8895
 1081SOL     OW 3270   4.236   0.920   0.791 -0.1772 -0.4391 -0.7925
 1081SOL    HW1 3271   4.174   0.848   0.799  0.2367 -0.9811 -2.0816
 1081SOL    HW2 3272   4.320   0.877   0.774  0.4534  0.2977  0.3203
 1082SOL     OW 3273   1.620   0.165   2.359  0.0734  0.0767  0.2931
 1082SOL    HW1 3274   1.578   0.178   2.274 -0.7520  1.2333  0.8474
 1082SOL    HW2 3275   1.708   0.136   2.338 -0.4780 -0.7878 -0.9329
 1083SOL     OW 3276   1.034   1.810   1.832  0.3781  0.3944  0.0939
 1083SOL    HW1 3277   0.950   1.781   1.867  0.6688 -2.1359 -1.0548
 1083SOL    HW2 3278   1.094   1.809   1.907 -0.1440  0.1109  0.5072
 1084SOL     OW 3279   4.234   1.893   1.276 -0.3295 -0.3317  0.4549
 1084SOL    HW1 3280   4.147   1.911   1.241 -0.1256  1.4710  0.7714
 1084SOL    HW2 3281   4.218   1.842   1.356 -1.0634 -0.4210  0.2513
 1085SOL     OW 3282   3.840   2.041   0.487  0.2618 -0.1551 -0.2715
 1085SOL    HW1 3283   3.902   2.061   0.417 -0.9928  2.0826 -0.8628
 1085SOL    HW2 3284   3.765   2.098   0.470 -1.1036 -1.2526  1.5793
 1086SOL     OW 3285   1.671   4.481   1.069 -0.9282  0.0996 -0.3043
 1086SOL    HW1 3286   1.728   4.417   1.110 -0.4091  1.0872  0.5843
 1086SOL    HW2 3287   1.730   4.539   1.021 -1.3094  0.3024 -0.5316
 1087SOL     OW 3288   3.531   1.216   2.841  0.5649  0.2233  0.2605
 1087SOL    HW1 3289   3.620   1.224   2.805  0.4235 -0.9338 -0.3994
 1087SOL    HW2 3290   3.543   1.177   2.928  0.7513  0.9041  0.5477
 1088SOL     OW 3291   0.900   2.576   1.094  0.0940 -0.0540 -0.3398
 1088SOL    HW1 3292   0.949   2.552   1.173  0.1403 -0.5800 -0.5258
 1088SOL    HW2 3293   0.811   2.594   1.125 -0.0870 -1.0215 -0.2670
 1089SOL     OW 3294   2.691   2.067   2.119 -0.0205 -0.0052 -0.6257
 1089SOL    HW1 3295   2.708   2.161   2.109 -0.1986  0.4798  2.6478
 1089SOL    HW2 3296   2.595   2.061   2.126  0.0849 -0.0861  1.2833
 1090SOL     OW 3297   4.143   0.800   3.167 -0.4030  0.3948 -0.1239
 1090SOL    HW1 3298   4.167   0.736   3.100  1.0310 -0.9857  1.6003
 1090SOL    HW2 3299   4.119   0.747   3.243  1.5053  1.8429  1.6039
 1091SOL     OW 3300   2.640   0.383   2.026 -0.4838 -0.1615  0.3478
 1091SOL    HW1 3301   2.557   0.355   2.064 -1.6743  0.8189 -1.4030
 1091SOL    HW2 3302   2.641   0.343   1.939 -0.5310  2.1417 -0.7823
 1092SOL     OW 3303   0.764   2.454   2.993  0.1066  0.5642  0.1547
 1092SOL    HW1 3304   0.744   2.396   3.067  1.3404 -0.9325 -0.6276
 1092SOL    HW2 3305   0.731   2.539   3.020 -0.5127 -0.1928  1.9452
 1093SOL     OW 3306   2.662   4.251   0.506 -0.8383 -0.4335 -0.1185
 1093SOL    HW1 3307   2.645   4.344   0.520 -1.5881 -0.6280  0.3885
 1093SOL    HW2 3308   2.653   4.238   0.412 -2.3123 -0.2635 -0.0318
 1094SOL     OW 3309   0.815   3.606   2.709 -0.5247 -0.6840 -0.0638
 1094SOL    HW1 3310   0.802   3.590   2.803  0.3319  0.0025  0.1856
 1094SOL    HW2 3311   0.884   3.672   2.705 -1.7537  0.6049 -1.1405
 1095SOL     OW 3312   3.900   4.233   2.387 -0.1953 -0.0332 -0.3601
 1095SOL    HW1 3313   3.862   4.152   2.353 -0.7000  1.5261 -3.9779
 1095SOL    HW2 3314   3.839   4.302   2.359  0.0538  1.6496  2.8217
 1096SOL     OW 3315   2.686   2.654   0.118  0.1341 -0.3505  0.6197
 1096SOL    HW1 3316   2.672   2.744   0.147  0.8600 -0.2828  0.7739
 1096SOL    HW2 3317   2.721   2.663   0.029 -1.8955 -0.5483 -0.2571
 1097SOL     OW 3318   1.595   3.980   2.643 -0.6749  0.1744 -0.3517
 1097SOL    HW1 3319   1.639   3.926   2.578 -1.2506 -2.1584  1.0780
 1097SOL    HW2 3320   1.649   4.059   2.648  0.5105 -0.4482 -2.1787
 1098SOL     OW 3321   3.011   1.486   2.972  1.0893 -0.0715  0.5760
 1098SOL    HW1 3322   3.038   1.396   2.951 -1.8603 -1.3484  1.7844
 1098SOL    HW2 3323   2.927   1.496   2.929  1.4641  2.2457  0.2900
 1099SOL     OW 3324   4.404   0.082   3.178  0.2346 -0.6394  0.4322
 1099SOL    HW1 3325   4.434   0.146   3.243 -1.1973  1.3048 -0.7178
 1099SOL    HW2 3326   4.342   0.027   3.226  1.0092 -0.7760  1.2941
 1100SOL     OW 3327   0.247   4.138   1.040 -0.3987 -0.1280  0.2330
 1100SOL    HW1 3328   0.338   4.128   1.070  0.0211  1.8129 -0.2293
 1100SOL    HW2 3329   0.248   4.104   0.950 -0.2829 -0.6736  0.4385
 1101SOL     OW 3330   4.199   2.862   0.551 -0.7506 -0.4256 -0.3360
 1101SOL    HW1 3331   4.127   2.799   0.546 -1.1166 -0.3598  2.4523
 1101SOL    HW2 3332   4.272   2.812   0.590 -0.6602  0.5047  0.7517
 1102SOL     OW 3333   4.155   2.765   2.312 -0.1671 -0.2419 -0.0934
 1102SOL    HW1 3334   4.211   2.690   2.333  0.5378  0.8207  2.1044
 1102SOL    HW2 3335   4.204   2.814   2.246  0.9084 -0.0049  0.8635
 1103SOL     OW 3336   2.301   1.335   1.959 -0.3834  0.0147  0.2729
 1103SOL    HW1 3337   2.369   1.311   1.896 -1.3071  1.4950 -1.3722
 1103SOL    HW2 3338   2.342   1.401   2.014  1.1021 -2.7231  2.6970
 1104SOL     OW 3339   0.887   1.356   1.316  0.0074 -0.2644  0.3792
 1104SOL    HW1 3340   0.955   1.351   1.383  1.3163 -1.1030 -0.9485
 1104SOL    HW2 3341   0.917   1.424   1.256 -0.8594  0.0922  0.3393
 1105SOL     OW 3342   2.034   3.546   0.306  0.1700  0.0610  0.2008
 1105SOL    HW1 3343   1.976   3.471   0.290  1.1470 -0.7286  0.3010
 1105SOL    HW2 3344   2.121   3.508   0.316  0.3065  0.9013  3.1312
 1106SOL     OW 3345   3.393   3.251   0.385 -0.4185 -0.2753 -0.2737
 1106SOL    HW1 3346   3.482   3.234   0.353 -0.4766  1.2557 -1.3909
 1106SOL    HW2 3347   3.348   3.167   0.375  0.6631 -0.8546 -0.5209
 1107SOL     OW 3348   3.576   0.372   2.943  0.4145 -0.0451  0.1571
 1107SOL    HW1 3349   3.505   0.314   2.915  0.1234  0.5369 -0.3294
 1107SOL    HW2 3350   3.634   0.379   2.867  0.3850  0.3956  0.1712
 1108SOL     OW 3351   0.033   1.049   1.664 -0.2453 -0.7960  0.6284
 1108SOL    HW1 3352   0.082   0.966   1.655 -0.1387 -0.9574  2.3630
 1108SOL    HW2 3353   0.058   1.099   1.587  0.2146 -2.1259 -0.1248
 1109SOL     OW 3354   3.935   1.043   1.546  0.1656 -0.1175 -0.1416
 1109SOL    HW1 3355   3.920   1.122   1.599 -0.6959 -1.4634  1.7186
 1109SOL    HW2 3356   4.029   1.046   1.526 -0.2170  2.5864 -2.2476
 1110SOL     OW 3357   3.025   4.486   0.531 -0.4299 -0.1173 -0.1019
 1110SOL    HW1 3358   3.037   4.562   0.587 -0.2239 -0.5640  0.4666
 1110SOL    HW2 3359   3.029   4.521   0.442 -1.3400  0.6856  0.1577
 1111SOL     OW 3360   0.466   2.473   1.749 -0.1924 -0.0829  0.1331
 1111SOL    HW1 3361   0.482   2.448   1.840  0.5770  1.5310  0.4827
 1111SOL    HW2 3362   0.414   2.401   1.713  1.8104 -2.0945  1.0297
 1112SOL     OW 3363   0.303   1.824   1.717  0.2795  0.0010 -0.2491
 1112SOL    HW1 3364   0.326   1.912   1.685 -0.7177  0.8045  1.1168
 1112SOL    HW2 3365   0.287   1.773   1.637  0.6797  1.1127 -1.0739
 1113SOL     OW 3366   1.554   1.050   0.411 -0.1420 -0.2219 -0.2027
 1113SOL    HW1 3367   1.579   1.060   0.319  1.8712 -1.3173  0.1806
 1113SOL    HW2 3368   1.534   0.956   0.420  1.0944 -0.4126  0.7756
 1114SOL     OW 3369   2.979   3.832   0.706  0.1911 -0.0753  0.2954
 1114SOL    HW1 3370   3.050   3.883   0.745  0.1937  0.3380 -0.2390
 1114SOL    HW2 3371   2.951   3.773   0.776  0.6684  0.1628  0.6960
 1115SOL     OW 3372   3.558   3.611   1.323 -0.1753  0.6488  0.3119
 1115SOL    HW1 3373   3.603   3.671   1.263 -0.5225  1.8233  1.1850
 1115SOL    HW2 3374   3.624   3.545   1.344  0.1935  0.6538 -0.7421
 1116SOL     OW 3375   3.802   1.771   0.107  0.0713 -0.2119  0.4394
 1116SOL    HW1 3376   3.743   1.752   0.180  0.6983  0.6022  1.1804
 1116SOL    HW2 3377   3.787   1.863   0.087  0.4935 -0.2160  0.0837
 1117SOL     OW 3378   1.926   1.485   2.379  0.6593 -0.2255  0.2992
 1117SOL    HW1 3379   1.849   1.529   2.343 -0.4553 -1.9678  0.4459
 1117SOL    HW2 3380   1.994   1.497   2.312  0.8454  2.7144  0.8637
 1118SOL     OW 3381   0.220   2.372   1.227  0.0536 -0.2966 -0.3619
 1118SOL    HW1 3382   0.237   2.459   1.192 -0.5688  0.1388  0.3845
 1118SOL    HW2 3383   0.212   2.316   1.150 -2.1010  0.7740 -0.9911
 1119SOL     OW 3384   0.966   4.284   1.964  0.4710  0.1770 -0.3271
 1119SOL    HW1 3385   0.911   4.335   1.905  1.7974  2.9032  0.6432
 1119SOL    HW2 3386   0.908   4.261   2.037 -0.8373 -2.1346 -1.9770
 1120SOL     OW 3387   3.657   3.092   0.353 -0.5060 -0.1700  0.7597
 1120SOL    HW1 3388   3.684   3.113   0.442  0.9759 -1.4713  0.6622
 1120SOL    HW2 3389   3.739   3.074   0.307 -1.1604  1.2049 -1.0935
 1121SOL     OW 3390   4.354   1.845   0.362 -0.9833  0.6489 -0.1851
 1121SOL    HW1 3391   4.366   1.904   0.287 -1.9128 -0.1443 -0.9886
 1121SOL    HW2 3392   4.260   1.848   0.381 -1.0872 -0.6883 -0.3688
 1122SOL     OW 3393   1.229   1.559   2.609  0.1816  0.2180 -0.6446
 1122SOL    HW1 3394   1.231   1.490   2.676 -0.8825  0.4143 -0.3897
 1122SOL    HW2 3395   1.319   1.592   2.607  0.5371 -0.6725 -0.2430
 1123SOL     OW 3396   1.385   1.776   2.610  0.1976 -0.0457 -1.0574
 1123SOL    HW1 3397   1.367   1.780   2.704 -0.3212  0.0533 -1.1598
 1123SOL    HW2 3398   1.304   1.805   2.568 -0.1625 -1.7028 -1.5844
 1124SOL     OW 3399   2.839   0.775   3.143 -0.8887 -0.0353 -0.2997
 1124SOL    HW1 3400   2.747   0.804   3.143 -0.4759  1.3173 -0.4986
 1124SOL    HW2 3401   2.849   0.730   3.227 -1.6409  0.1337 -0.1065
 1125SOL     OW 3402   0.947   2.168   3.033 -0.2032  0.5642  0.3825
 1125SOL    HW1 3403   0.942   2.078   3.001 -1.0293 -0.1135  2.2477
 1125SOL    HW2 3404   0.968   2.221   2.956 -0.0238 -1.1790 -0.8068
 1126SOL     OW 3405   2.905   1.807   0.777  0.3474 -0.0164 -0.4616
 1126SOL    HW1 3406   2.881   1.738   0.716  0.0997 -1.1092  0.8311
 1126SOL    HW2 3407   2.837   1.805   0.844  0.9177  0.7746  0.1605
 1127SOL     OW 3408   4.007   0.324   2.789 -0.3601  0.1946 -0.5364
 1127SOL    HW1 3409   3.922   0.309   2.748 -0.6092  0.3624 -0.0904
 1127SOL    HW2 3410   4.065   0.260   2.749  0.0366  1.9356 -3.0205
 1128SOL     OW 3411   1.441   2.326   1.394 -0.0187  0.6801  0.2152
 1128SOL    HW1 3412   1.463   2.356   1.482  3.8169  0.7425 -0.5882
 1128SOL    HW2 3413   1.449   2.405   1.340 -0.7985  0.3352 -0.4150
 1129SOL     OW 3414   2.863   3.780   0.030  0.0002  0.0367  0.4597
 1129SOL    HW1 3415   2.901   3.694   0.010 -0.6310 -0.0436 -0.4583
 1129SOL    HW2 3416   2.816   3.766   0.113 -1.1697 -0.8656 -0.3200
 1130SOL     OW 3417   4.336   0.297   1.619  0.1220 -0.8176 -0.1780
 1130SOL    HW1 3418   4.396   0.303   1.544 -0.5208  0.6631 -0.6169
 1130SOL    HW2 3419   4.260   0.349   1.592 -0.9303 -1.8101  0.7754
 1131SOL     OW 3420   3.453   1.281   2.556 -0.2789 -0.1941 -0.0393
 1131SOL    HW1 3421   3.495   1.270   2.641 -1.5189 -1.3666  0.4483
 1131SOL    HW2 3422   3.384   1.346   2.572 -1.1945 -1.1811  0.1312
 1132SOL     OW 3423   1.759   2.683   2.749 -0.5399  0.3776 -0.3197
 1132SOL    HW1 3424   1.845   2.646   2.727 -0.4045  0.6975 -0.3292
 1132SOL    HW2 3425   1.754   2.764   2.698 -1.5449 -0.4627 -1.6427
 1133SOL     OW 3426   2.889   4.152   1.134 -0.4815 -0.3594 -0.2360
 1133SOL    HW1 3427   2.795   4.130   1.135 -0.6330  0.2609  1.3648
 1133SOL    HW2 3428   2.930   4.074   1.096 -1.5581 -1.0179 -0.1255
 1134SOL     OW 3429   1.044   2.893   0.652  0.3695  0.4175  0.1290
 1134SOL    HW1 3430   0.967   2.951   0.652  0.3617  0.4097 -0.2218
 1134SOL    HW2 3431   1.076   2.897   0.742 -2.1649 -2.4087  1.3243
 1135SOL     OW 3432   1.266   1.989   1.161  0.2081  0.0670 -0.6063
 1135SOL    HW1 3433   1.343   1.932   1.160  0.5873  0.5537  0.2134
 1135SOL    HW2 3434   1.237   1.988   1.253 -0.4857  0.2657 -0.8153
 1136SOL     OW 3435   2.244   1.818   1.390 -0.8590  0.0624  0.0491
 1136SOL    HW1 3436   2.297   1.892   1.360 -0.5687  0.5890  1.7353
 1136SOL    HW2 3437   2.301   1.742   1.385 -0.5608  0.2878  0.0341
 1137SOL     OW 3438   1.452   2.473   1.629 -0.3099 -0.6398  0.1491
 1137SOL    HW1 3439   1.439   2.528   1.552  2.7943  0.7722  0.5047
 1137SOL    HW2 3440   1.455   2.534   1.702  1.7061 -1.3768  0.7485
 1138SOL     OW 3441   3.904   4.326   0.778  0.6126  0.0470  0.3986
 1138SOL    HW1 3442   3.958   4.360   0.706 -1.0588  1.1668 -0.3898
 1138SOL    HW2 3443   3.950   4.352   0.857  0.7627  1.8741 -0.2336
 1139SOL     OW 3444   2.496   0.419   2.971  0.1854  0.1635 -0.3014
 1139SOL    HW1 3445   2.570   0.410   3.032  0.7551  0.6744 -0.9004
 1139SOL    HW2 3446   2.524   0.371   2.893 -0.8243 -1.0671  0.0798
 1140SOL     OW 3447   0.751   1.967   3.177  0.3751  0.3740  0.2494
 1140SOL    HW1 3448   0.790   1.998   3.095  0.8796 -0.9212 -0.0179
 1140SOL    HW2 3449   0.664   1.937   3.151 -0.1400  1.5589  0.5212
 1141SOL     OW 3450   3.240   3.355   1.624 -0.7749  1.0805 -0.2579
 1141SOL    HW1 3451   3.233   3.369   1.719  1.6537 -0.6624  0.2809
 1141SOL    HW2 3452   3.289   3.431   1.593  2.0597 -0.2185  0.6782
 1142SOL     OW 3453   3.735   3.657   0.106 -0.2376 -0.5775  0.1184
 1142SOL    HW1 3454   3.720   3.642   0.013 -1.0444  0.7016  0.0100
 1142SOL    HW2 3455   3.656   3.624   0.150 -0.5215  0.1515  0.1846
 1143SOL     OW 3456   2.717   3.515   1.172  0.2115  0.1658  0.5000
 1143SOL    HW1 3457   2.762   3.598   1.157 -1.2039  0.5838 -2.0860
 1143SOL    HW2 3458   2.689   3.518   1.263  3.6973  0.6662  1.6646
 1144SOL     OW 3459   3.313   1.929   0.928 -0.3751 -0.6201 -0.2126
 1144SOL    HW1 3460   3.364   2.000   0.966  0.0018 -1.5944  1.1735
 1144SOL    HW2 3461   3.290   1.960   0.840  1.2161  0.5010 -0.2626
 1145SOL     OW 3462   3.507   0.555   2.652 -0.1073 -0.5021 -0.3702
 1145SOL    HW1 3463   3.503   0.511   2.567  1.6817  0.0133 -0.7614
 1145SOL    HW2 3464   3.598   0.584   2.660 -0.4088  0.0784  1.4186
 1146SOL     OW 3465   2.700   0.925   2.487 -0.1717 -0.1487  0.2756
 1146SOL    HW1 3466   2.612   0.951   2.512 -0.0747 -1.2568  1.9363
 1146SOL    HW2 3467   2.704   0.831   2.506  1.4530 -0.0610  0.5348
 1147SOL     OW 3468   0.127   0.484   2.428  0.5752  0.3155 -0.1295
 1147SOL    HW1 3469   0.077   0.500   2.348  2.4212  0.0622 -1.3783
 1147SOL    HW2 3470   0.186   0.412   2.406  2.2499  1.2862  0.9266
 1148SOL     OW 3471   2.096   2.785   1.371  0.1022 -0.0497 -0.2523
 1148SOL    HW1 3472   2.191   2.787   1.385  0.3288  0.7486 -1.7438
 1148SOL    HW2 3473   2.085   2.805   1.278 -1.5335 -0.1003 -0.0893
 1149SOL     OW 3474   3.332   0.232   2.957 -0.1601 -0.1710  0.2234
 1149SOL    HW1 3475   3.270   0.275   2.898 -0.2738 -0.5321  0.0761
 1149SOL    HW2 3476   3.303   0.141   2.959  0.2486 -0.2992  0.3108
 1150SOL     OW 3477   1.646   1.089   0.170 -0.0376  0.3860 -0.5121
 1150SOL    HW1 3478   1.738   1.071   0.189 -0.3150 -0.3828  0.1239
 1150SOL    HW2 3479   1.642   1.092   0.074  0.4123 -0.9110 -0.5920
 1151SOL     OW 3480   1.843   0.395   0.685  0.2263 -0.1490 -0.1622
 1151SOL    HW1 3481   1.925   0.345   0.677 -0.5449 -1.7895  1.3953
 1151SOL    HW2 3482   1.798   0.379   0.602  1.0299 -0.0583 -0.6315
 1152SOL     OW 3483   0.913   2.815   3.051  0.0050 -0.0633 -0.0955
 1152SOL    HW1 3484   0.993   2.795   3.003  0.9953 -1.8531  2.1632
 1152SOL    HW2 3485   0.842   2.790   2.991  1.1416 -0.6847 -1.2233
 1153SOL     OW 3486   4.481   3.972   1.743 -0.1705 -0.3629 -0.6737
 1153SOL    HW1 3487   4.574   3.993   1.730 -0.2105  0.0287 -0.3567
 1153SOL    HW2 3488   4.481   3.878   1.763  0.3872  0.0141  1.3914
 1154SOL     OW 3489   3.542   3.824   0.260 -0.0890  0.1940 -0.5106
 1154SOL    HW1 3490   3.502   3.841   0.174 -0.0094  0.3767 -0.5135
 1154SOL    HW2 3491   3.503   3.742   0.289 -1.5021  1.0471  0.1023
 1155SOL     OW 3492   4.468   2.851   2.112 -0.0308 -0.0234 -0.5009
 1155SOL    HW1 3493   4.458   2.856   2.207 -4.7550  1.0205 -0.8071
 1155SOL    HW2 3494   4.486   2.759   2.094 -2.6636 -1.0234  1.3698
 1156SOL     OW 3495   0.161   2.626   0.340  0.1884  0.3444 -0.0569
 1156SOL    HW1 3496   0.135   2.601   0.251  0.8416 -2.5477  0.4737
 1156SOL    HW2 3497   0.255   2.641   0.333  0.2066  0.3010  0.1033
 1157SOL     OW 3498   2.302   3.041   0.322  0.2840 -0.3368 -0.5626
 1157SOL    HW1 3499   2.254   2.959   0.328  0.6606 -0.5591 -0.5761
 1157SOL    HW2 3500   2.368   3.036   0.391  0.7826 -0.3597 -1.0318
 1158SOL     OW 3501   4.193   1.078   1.533  0.1444 -0.1109 -0.4376
 1158SOL    HW1 3502   4.279   1.105   1.563  0.9524 -1.3250 -1.5246
 1158SOL    HW2 3503   4.210   1.030   1.451 -1.6582  0.6065 -1.2932
 1159SOL     OW 3504   2.171   4.274   1.943  0.1010 -0.1041 -0.1339
 1159SOL    HW1 3505   2.117   4.352   1.925  0.3444  0.2213  0.5430
 1159SOL    HW2 3506   2.247   4.284   1.885  0.3065  0.3466  0.2058
 1160SOL     OW 3507   1.132   3.298   0.694  0.1484  0.0655 -0.3614
 1160SOL    HW1 3508   1.043   3.301   0.659  0.4785 -0.1900 -1.2390
 1160SOL    HW2 3509   1.188   3.303   0.618  0.9788  3.4669  0.3369
 1161SOL     OW 3510   0.840   3.955   0.840 -0.1776  0.6007  0.8592
 1161SOL    HW1 3511   0.935   3.949   0.843 -0.1165 -1.2887 -1.6116
 1161SOL    HW2 3512   0.822   4.030   0.783 -0.1409  0.4062  0.5901
 1162SOL     OW 3513   2.219   2.244   1.627 -0.4590 -0.1640 -0.1939
 1162SOL    HW1 3514   2.161   2.172   1.603 -0.7713 -0.2991  0.8857
 1162SOL    HW2 3515   2.243   2.225   1.718  0.5741  0.3602 -0.3444
 1163SOL     OW 3516   3.839   2.422   0.490 -0.3006  0.2648  0.3718
 1163SOL    HW1 3517   3.790   2.490   0.444 -3.6739 -2.5211 -0.5433
 1163SOL    HW2 3518   3.877   2.369   0.420  0.8286  0.1776  1.0347
 1164SOL     OW 3519   4.494   1.116   0.852  0.4946 -0.6913  0.1116
 1164SOL    HW1 3520   4.542   1.082   0.928 -1.6928  0.3573  2.0846
 1164SOL    HW2 3521   4.403   1.089   0.867 -1.1242  4.1774  0.9652
 1165SOL     OW 3522   0.972   4.443   1.700 -0.3637  0.1264  0.1560
 1165SOL    HW1 3523   0.953   4.355   1.669  0.1679 -0.4052  1.2856
 1165SOL    HW2 3524   1.022   4.483   1.629 -1.5243 -0.0769 -0.8275
 1166SOL     OW 3525   2.363   4.251   1.776 -0.3802  0.2969  0.8374
 1166SOL    HW1 3526   2.443   4.267   1.727 -0.1677  1.5171  1.5357
 1166SOL    HW2 3527   2.294   4.251   1.709  0.2118 -1.0673  0.1982
 1167SOL     OW 3528   1.689   4.240   2.675  0.1000 -0.4314  0.1608
 1167SOL    HW1 3529   1.706   4.318   2.622 -1.7232 -1.6633 -2.4215
 1167SOL    HW2 3530   1.599   4.251   2.706 -0.0640 -1.3274  0.0383
 1168SOL     OW 3531   3.334   2.081   0.469  0.4428 -0.1260 -0.3459
 1168SOL    HW1 3532   3.300   2.149   0.528  0.7772 -0.2529 -0.0021
 1168SOL    HW2 3533   3.384   2.129   0.403  0.1771  0.0072 -0.4507
 1169SOL     OW 3534   2.672   4.186   2.371  0.5295 -0.7264  0.4679
 1169SOL    HW1 3535   2.754   4.193   2.419 -1.1362  0.7363  3.3991
 1169SOL    HW2 3536   2.635   4.103   2.399  0.2944 -0.6392  0.4205
 1170SOL     OW 3537   4.046   2.494   3.093 -0.3571 -1.0786  0.1130
 1170SOL    HW1 3538   4.131   2.477   3.051 -0.6197 -0.4716 -0.6861
 1170SOL    HW2 3539   4.067   2.501   3.187  0.7857  0.8906 -0.2350
 1171SOL     OW 3540   2.973   4.084   2.165  0.1282  0.0518  0.1189
 1171SOL    HW1 3541   2.977   4.170   2.208  0.2557  0.2918 -0.3754
 1171SOL    HW2 3542   3.006   4.023   2.232  0.9595  0.5065  0.1404
 1172SOL     OW 3543   3.672   0.898   1.543  0.4961  0.4455 -1.2130
 1172SOL    HW1 3544   3.719   0.981   1.535  0.1638  0.7594 -0.1404
 1172SOL    HW2 3545   3.725   0.845   1.603 -0.1153  0.5222 -0.5817
 1173SOL     OW 3546   3.009   2.026   1.954 -0.0894 -0.1959 -0.4341
 1173SOL    HW1 3547   3.045   1.939   1.965  2.0673  0.6276 -0.5732
 1173SOL    HW2 3548   2.992   2.033   1.860  0.9758 -0.0202 -0.6200
 1174SOL     OW 3549   1.836   4.287   1.184 -0.1220 -0.2173  0.1736
 1174SOL    HW1 3550   1.788   4.215   1.226  2.1996 -1.6502  0.5247
 1174SOL    HW2 3551   1.905   4.243   1.133 -0.1850  1.6819 -1.6696
 1175SOL     OW 3552   3.870   3.328   3.074 -0.1514  0.1536  0.1354
 1175SOL    HW1 3553   3.935   3.285   3.017 -0.7501 -0.9739  0.2778
 1175SOL    HW2 3554   3.849   3.410   3.029  0.9160  0.2518 -0.2140
 1176SOL     OW 3555   2.918   2.015   2.867  0.1030  0.2665  0.0589
 1176SOL    HW1 3556   2.929   1.955   2.941 -1.0695 -0.6829 -0.5032
 1176SOL    HW2 3557   2.915   1.958   2.790 -0.4480  1.0899 -0.5482
 1177SOL     OW 3558   4.199   1.936   0.121 -0.1666 -0.4239  0.4699
 1177SOL    HW1 3559   4.164   1.890   0.045 -0.5272  0.0637  0.3370
 1177SOL    HW2 3560   4.288   1.961   0.096 -0.1116 -0.6918  0.3951
 1178SOL     OW 3561   3.888   1.289   1.310  0.3542  0.1685  0.3771
 1178SOL    HW1 3562   3.903   1.277   1.216 -0.1463  2.2400 -0.0059
 1178SOL    HW2 3563   3.838   1.212   1.336  0.3806 -0.3724 -1.0852
 1179SOL     OW 3564   0.980   1.484   0.819  0.2305  0.8962  0.6448
 1179SOL    HW1 3565   0.905   1.431   0.847  1.2323 -0.5053  0.7909
 1179SOL    HW2 3566   1.010   1.527   0.899  0.7744 -0.1284  1.0200
 1180SOL     OW 3567   1.714   2.450   0.856 -0.5502 -0.4375 -0.8284
 1180SOL    HW1 3568   1.726   2.417   0.945  0.8434  1.6467 -0.1504
 1180SOL    HW2 3569   1.767   2.530   0.853 -2.4255  0.8543 -2.8027
 1181SOL     OW 3570   3.898   0.748   1.998  0.2197  0.3064 -0.1040
 1181SOL    HW1 3571   3.869   0.661   1.970 -0.3945 -0.0749  1.5699
 1181SOL    HW2 3572   3.928   0.735   2.088 -0.2823  1.9164  0.3308
 1182SOL     OW 3573   3.364   1.213   0.907 -0.4884 -0.3048  0.2821
 1182SOL    HW1 3574   3.409   1.197   0.990 -0.9273  0.6403  0.7116
 1182SOL    HW2 3575   3.400   1.296   0.876 -0.9164 -0.2478 -0.0678
 1183SOL     OW 3576   1.442   1.770   1.114 -0.0909  0.2270 -0.6507
 1183SOL    HW1 3577   1.451   1.677   1.133  0.5627  0.2372 -0.9121
 1183SOL    HW2 3578   1.529   1.806   1.127 -0.7618  1.2507  1.7373
 1184SOL     OW 3579   0.593   4.084   0.995 -1.0481 -0.1572  0.2375
 1184SOL    HW1 3580   0.633   4.004   0.962 -2.5889 -1.0241  0.3432
 1184SOL    HW2 3581   0.666   4.138   1.024  0.0139 -1.6868  0.5125
 1185SOL     OW 3582   1.018   4.372   2.760  1.2074 -0.0698 -0.2114
 1185SOL    HW1 3583   0.964   4.450   2.756 -1.8853 -2.0112  0.2300
 1185SOL    HW2 3584   1.090   4.395   2.819  0.0835  2.2281  0.3577
 1186SOL     OW 3585   1.958   4.088   1.560  0.2813  0.0328 -0.1019
 1186SOL    HW1 3586   1.966   4.184   1.564  0.3848  0.0391 -0.4676
 1186SOL    HW2 3587   1.913   4.071   1.477  0.1886 -0.2327  0.0018
 1187SOL     OW 3588   4.142   0.832   1.844 -0.2730 -0.6508 -0.1292
 1187SOL    HW1 3589   4.165   0.741   1.825 -0.2209 -0.7256  0.2720
 1187SOL    HW2 3590   4.071   0.825   1.908 -0.7012 -0.4136 -0.5729
 1188SOL     OW 3591   3.948   3.424   2.384  0.3913  0.1727 -0.3054
 1188SOL    HW1 3592   3.865   3.387   2.356  0.7407 -1.1867  0.3868
 1188SOL    HW2 3593   4.012   3.355   2.367  1.3112  1.0204 -0.3822
 1189SOL     OW 3594   2.449   0.324   2.674  0.4395 -0.1029 -0.7465
 1189SOL    HW1 3595   2.376   0.303   2.615  1.2684  0.8682 -2.1934
 1189SOL    HW2 3596   2.478   0.240   2.707 -0.8552 -0.5685 -0.7305
 1190SOL     OW 3597   2.991   3.532   0.423 -0.0430 -0.3222  0.3001
 1190SOL    HW1 3598   3.054   3.603   0.408  0.7187 -0.9907  0.2496
 1190SOL    HW2 3599   2.981   3.527   0.518 -1.3725  0.9181  0.2639
 1191SOL     OW 3600   4.092   0.711   0.206 -0.2487  0.5837  0.0971
 1191SOL    HW1 3601   4.053   0.674   0.285 -0.2656 -0.7267 -0.5015
 1191SOL    HW2 3602   4.175   0.748   0.236  1.7969 -3.5378  0.1557
 1192SOL     OW 3603   0.836   4.254   0.468 -0.1546 -0.2144  0.3397
 1192SOL    HW1 3604   0.839   4.177   0.411 -2.1198  0.8817 -1.3771
 1192SOL    HW2 3605   0.755   4.245   0.518 -1.3194  1.4691 -1.1122
 1193SOL     OW 3606   3.219   2.218   1.026  0.0201  0.5557  0.6961
 1193SOL    HW1 3607   3.312   2.197   1.033  0.6088  2.0453 -1.4070
 1193SOL    HW2 3608   3.189   2.230   1.116  1.2143 -2.3210  1.5678
 1194SOL     OW 3609   0.588   3.886   2.522 -0.3578  0.6861 -0.2595
 1194SOL    HW1 3610   0.598   3.820   2.453  1.0747  1.9992 -1.3783
 1194SOL    HW2 3611   0.569   3.835   2.601 -0.2246 -0.9888 -1.2550
 1195SOL     OW 3612   0.206   2.564   2.556 -0.1534  0.4387 -0.6603
 1195SOL    HW1 3613   0.272   2.513   2.603  0.4036  1.2918 -0.4920
 1195SOL    HW2 3614   0.146   2.594   2.624  0.4136  1.3167 -0.5270
 1196SOL     OW 3615   1.398   0.454   0.604  0.2069 -0.3018  0.1724
 1196SOL    HW1 3616   1.471   0.506   0.638 -1.5693  1.2300  1.9284
 1196SOL    HW2 3617   1.377   0.493   0.519  0.2542  0.4674  0.5115
 1197SOL     OW 3618   2.446   2.426   3.153  0.7299 -0.3092  0.3277
 1197SOL    HW1 3619   2.438   2.459   3.063 -1.4127 -0.7277  0.2959
 1197SOL    HW2 3620   2.368   2.459   3.197  0.3418 -2.3194  1.2692
 1198SOL     OW 3621   4.291   1.952   0.679 -0.1180  0.3499 -0.2879
 1198SOL    HW1 3622   4.292   1.901   0.598 -0.4562  0.9059 -0.6480
 1198SOL    HW2 3623   4.200   1.979   0.688  0.2616  1.8388 -0.7057
 1199SOL     OW 3624   0.835   4.248   2.205 -0.1530  0.1366  0.5776
 1199SOL    HW1 3625   0.873   4.335   2.219  0.8881 -0.4479  1.6069
 1199SOL    HW2 3626   0.871   4.195   2.276 -0.9927 -1.0745  0.1297
 1200SOL     OW 3627   1.416   2.752   2.573 -0.2101  0.0359  0.2611
 1200SOL    HW1 3628   1.458   2.667   2.584 -1.4538 -0.4914  1.1098
 1200SOL    HW2 3629   1.437   2.800   2.652  0.9954  0.7737 -0.4746
 1201SOL     OW 3630   2.972   1.632   2.479  0.4136 -0.3172 -0.3625
 1201SOL    HW1 3631   3.028   1.608   2.406 -0.7589 -1.2773 -0.9683
 1201SOL    HW2 3632   2.896   1.575   2.472 -0.2836  0.3951  0.9103
 1202SOL     OW 3633   2.393   0.237   1.411  0.1891  0.5353 -0.2368
 1202SOL    HW1 3634   2.403   0.182   1.333  0.2471 -0.7495  0.6497
 1202SOL    HW2 3635   2.452   0.198   1.476 -1.5191  0.1971  1.1825
 1203SOL     OW 3636   0.102   1.820   2.439 -0.0689 -0.2896 -0.6884
 1203SOL    HW1 3637   0.088   1.733   2.477 -0.0373 -0.6439 -1.4628
 1203SOL    HW2 3638   0.190   1.844   2.465 -0.4049 -0.0781  0.3059
 1204SOL     OW 3639   1.830   2.892   1.352 -0.0608 -0.2396  0.0865
 1204SOL    HW1 3640   1.761   2.826   1.356 -1.4407  1.1281 -0.3254
 1204SOL    HW2 3641   1.909   2.845   1.378 -1.4487 -1.4180  2.5321
 1205SOL     OW 3642   4.136   2.804   1.503 -0.3670  0.0523 -0.2219
 1205SOL    HW1 3643   4.206   2.836   1.559 -0.5196  1.9530 -1.0322
 1205SOL    HW2 3644   4.079   2.880   1.490 -1.5637 -0.9543 -1.0799
 1206SOL     OW 3645   2.920   2.090   0.722  0.4737  0.2491 -0.7274
 1206SOL    HW1 3646   2.838   2.041   0.714  0.1212  0.6406  0.4351
 1206SOL    HW2 3647   2.987   2.022   0.736 -0.1358  0.0952  1.8308
 1207SOL     OW 3648   2.302   4.161   0.072 -0.2088 -0.0116 -0.1186
 1207SOL    HW1 3649   2.368   4.161   0.141  0.7859  0.0722 -1.0384
 1207SOL    HW2 3650   2.252   4.241   0.086  0.8143  0.6711 -0.2558
 1208SOL     OW 3651   4.439   4.440   0.121  0.2327 -0.0479 -0.0665
 1208SOL    HW1 3652   4.452   4.435   0.026 -0.3252  1.3323 -0.2363
 1208SOL    HW2 3653   4.497   4.372   0.156  0.7951 -0.2758 -1.3634
 1209SOL     OW 3654   2.062   0.969   2.737  0.2414 -0.2595 -0.1010
 1209SOL    HW1 3655   1.994   0.960   2.671  0.2922 -1.7205  0.0208
 1209SOL    HW2 3656   2.057   1.061   2.764 -0.1492  0.2253 -1.7092
 1210SOL     OW 3657   4.462   0.173   2.814 -0.3159 -0.2521 -0.1306
 1210SOL    HW1 3658   4.404   0.138   2.882 -1.0076  2.2285  0.6512
 1210SOL    HW2 3659   4.455   0.110   2.742 -1.0316 -1.9721  1.3497
 1211SOL     OW 3660   1.145   4.057   1.656 -0.2505 -0.7505 -0.2193
 1211SOL    HW1 3661   1.073   4.119   1.667 -0.2773 -0.5720 -1.3121
 1211SOL    HW2 3662   1.223   4.106   1.685  0.0586  0.6035 -3.0426
 1212SOL     OW 3663   0.961   1.202   1.589 -0.1650 -0.4658 -0.2194
 1212SOL    HW1 3664   0.996   1.115   1.608 -1.1740 -0.7997  0.1770
 1212SOL    HW2 3665   0.866   1.191   1.593 -0.3346  1.0560  1.8692
 1213SOL     OW 3666   4.066   2.948   2.073 -0.6216  0.4473  0.2519
 1213SOL    HW1 3667   4.100   3.027   2.030  0.4308 -0.1650 -0.0969
 1213SOL    HW2 3668   4.048   2.888   2.001 -0.6940  0.0980  0.5593
 1214SOL     OW 3669   3.392   3.033   1.687 -0.0029  0.2344  0.4169
 1214SOL    HW1 3670   3.350   2.992   1.763 -3.0461 -0.3292 -1.4296
 1214SOL    HW2 3671   3.395   3.126   1.709 -0.8780  0.0938  1.1963
 1215SOL     OW 3672   3.954   3.319   0.302 -0.4209 -0.5065 -0.2333
 1215SOL    HW1 3673   3.999   3.349   0.381  1.4037 -1.6257 -0.7810
 1215SOL    HW2 3674   3.972   3.387   0.237 -1.4190  0.1182  0.1146
 1216SOL     OW 3675   0.017   2.229   0.318 -0.1929 -0.4028  0.1836
 1216SOL    HW1 3676   0.091   2.247   0.377 -0.9652  0.3925  0.9281
 1216SOL    HW2 3677  -0.053   2.198   0.376 -1.1116  0.8072 -0.2347
 1217SOL     OW 3678   2.281   0.832   1.147  0.4292  0.3227 -0.2205
 1217SOL    HW1 3679   2.319   0.754   1.106  0.4511  0.7639 -1.0723
 1217SOL    HW2 3680   2.288   0.816   1.241  1.1424 -0.3621 -0.3779
 1218SOL     OW 3681   2.550   4.035   0.588  0.3533  0.0477  0.1778
 1218SOL    HW1 3682   2.489   4.024   0.515  1.0852 -1.4551 -0.2251
 1218SOL    HW2 3683   2.597   4.116   0.567  0.5282 -0.3430 -0.9953
 1219SOL     OW 3684   4.137   4.453   1.457  0.0462 -0.3435  0.4043
 1219SOL    HW1 3685   4.102   4.364   1.447  1.0781 -0.7424  0.2473
 1219SOL    HW2 3686   4.100   4.484   1.540  0.7246 -1.4275  1.1349
 1220SOL     OW 3687   2.985   1.374   2.177  0.5517  0.7991  0.1052
 1220SOL    HW1 3688   2.938   1.426   2.111 -1.8302 -1.5307 -0.1854
 1220SOL    HW2 3689   3.056   1.431   2.205  0.6844  2.5404 -3.2605
 1221SOL     OW 3690   0.361   0.282   1.962 -0.4458 -0.1131 -0.1833
 1221SOL    HW1 3691   0.348   0.188   1.948 -0.0214 -0.2822  0.4999
 1221SOL    HW2 3692   0.326   0.323   1.883 -0.4979 -0.8549 -0.5574
 1222SOL     OW 3693   1.548   0.817   1.782  0.3143  0.3975  0.3839
 1222SOL    HW1 3694   1.639   0.846   1.788  0.2335  0.9898 -1.0382
 1222SOL    HW2 3695   1.508   0.873   1.716 -0.7827 -0.6397  0.1259
 1223SOL     OW 3696   3.542   0.728   0.982  0.1004 -0.1151  0.3319
 1223SOL    HW1 3697   3.623   0.678   0.977  0.4278  0.4527 -0.3293
 1223SOL    HW2 3698   3.495   0.705   0.902  0.5354  1.0723 -0.2952
 1224SOL     OW 3699   3.528   2.577   2.234  0.3245  0.3080 -0.1849
 1224SOL    HW1 3700   3.460   2.643   2.223 -0.9523 -0.6238  1.6033
 1224SOL    HW2 3701   3.516   2.517   2.161 -0.3221  0.5503 -0.2848
 1225SOL     OW 3702   2.081   1.458   1.851 -0.3237  0.3728  0.3257
 1225SOL    HW1 3703   2.012   1.403   1.886 -1.0461  1.1989  0.2270
 1225SOL    HW2 3704   2.162   1.421   1.887 -0.6785 -1.4359 -0.6686
 1226SOL     OW 3705   2.746   3.011   0.749  0.9524 -0.0355  0.3460
 1226SOL    HW1 3706   2.722   3.102   0.733 -0.9053 -0.5516 -0.0111
 1226SOL    HW2 3707   2.784   2.982   0.667  0.4955  0.0943  0.0868
 1227SOL     OW 3708   0.926   4.197   1.590 -0.2048 -0.3926 -0.4035
 1227SOL    HW1 3709   0.867   4.128   1.621  0.3973 -0.9832 -0.5459
 1227SOL    HW2 3710   0.883   4.233   1.513 -0.2136 -1.0717 -0.7232
 1228SOL     OW 3711   2.386   0.559   0.455 -0.0376  0.2109  0.2024
 1228SOL    HW1 3712   2.445   0.502   0.405 -0.1294 -0.0003  0.3343
 1228SOL    HW2 3713   2.440   0.591   0.528  0.0442  0.3767  0.0704
 1229SOL     OW 3714   0.380   1.732   0.960  0.3816 -0.0019 -0.1021
 1229SOL    HW1 3715   0.347   1.813   0.923  0.7350 -0.6021 -1.8138
 1229SOL    HW2 3716   0.334   1.663   0.912  0.1596 -0.8374  1.2506
 1230SOL     OW 3717   1.522   0.820   0.851  0.4993 -0.7164  0.0489
 1230SOL    HW1 3718   1.524   0.735   0.808 -1.8226  0.1986 -2.1269
 1230SOL    HW2 3719   1.430   0.833   0.874  0.4411  1.8930 -1.2943
 1231SOL     OW 3720   0.616   1.808   1.322  0.0503  0.0384 -0.3442
 1231SOL    HW1 3721   0.608   1.764   1.237  0.7580 -2.0138  0.6112
 1231SOL    HW2 3722   0.583   1.745   1.386 -1.8268  2.0726  0.8461
 1232SOL     OW 3723   0.064   2.033   0.691 -0.0232 -0.4097 -0.3296
 1232SOL    HW1 3724   0.075   1.946   0.652 -0.2665  0.2625 -1.9849
 1232SOL    HW2 3725  -0.029   2.038   0.713  0.2687 -1.1028  1.1841
 1233SOL     OW 3726   0.039   3.413   1.064  0.0530  0.0717 -0.1658
 1233SOL    HW1 3727  -0.042   3.463   1.059  0.1656  0.4190  1.0738
 1233SOL    HW2 3728   0.085   3.433   0.983 -0.6699  0.6422 -0.4442
 1234SOL     OW 3729   4.119   3.715   1.022  0.1094 -0.0070  0.4294
 1234SOL    HW1 3730   4.080   3.692   1.107  0.0256  1.5379  0.8377
 1234SOL    HW2 3731   4.044   3.735   0.966  0.2048 -0.1011  0.2665
 1235SOL     OW 3732   0.582   0.939   0.657 -0.3446  0.0933 -0.5473
 1235SOL    HW1 3733   0.546   0.855   0.629  2.4310 -0.9925 -1.1927
 1235SOL    HW2 3734   0.635   0.968   0.583 -0.6575  2.0587 -0.0366
 1236SOL     OW 3735   1.508   3.220   1.437 -0.6316 -0.1207  0.1740
 1236SOL    HW1 3736   1.552   3.149   1.485 -0.7251 -0.9010 -0.8577
 1236SOL    HW2 3737   1.522   3.198   1.345 -0.5495  1.2898 -0.1627
 1237SOL     OW 3738   2.975   0.260   3.056 -0.6021 -0.2647 -0.5593
 1237SOL    HW1 3739   2.999   0.249   2.964  2.4607  0.4831  0.0415
 1237SOL    HW2 3740   3.048   0.309   3.094 -1.4616 -1.0949  2.4268
 1238SOL     OW 3741   4.411   1.372   0.104  0.2360  0.9460  0.1404
 1238SOL    HW1 3742   4.432   1.450   0.053 -1.3494 -0.6662 -3.2557
 1238SOL    HW2 3743   4.467   1.303   0.069 -0.6118 -0.1681  0.8955
 1239SOL     OW 3744   1.570   1.235   1.294  0.2761 -0.9116  0.6022
 1239SOL    HW1 3745   1.548   1.224   1.386 -0.7831 -1.6878  0.2706
 1239SOL    HW2 3746   1.486   1.226   1.248  0.4746  1.2629 -0.3097
 1240SOL     OW 3747   1.332   2.565   1.070  0.1706 -0.0510  0.7181
 1240SOL    HW1 3748   1.310   2.472   1.067 -0.8917  0.2071 -0.7800
 1240SOL    HW2 3749   1.269   2.603   1.131 -0.7683 -0.0129 -0.2444
 1241SOL     OW 3750   0.437   3.982   0.548  0.0682  0.3822  0.3928
 1241SOL    HW1 3751   0.489   3.912   0.510 -4.6200 -2.5266 -1.5614
 1241SOL    HW2 3752   0.402   4.030   0.473 -0.6848  1.6724  1.5244
 1242SOL     OW 3753   3.803   0.406   0.272 -0.0417 -0.0167 -0.5458
 1242SOL    HW1 3754   3.772   0.394   0.182  1.0020 -2.3690 -0.6570
 1242SOL    HW2 3755   3.730   0.377   0.326 -0.2094  0.2122 -0.6454
 1243SOL     OW 3756   0.716   2.222   2.563 -0.9488 -0.3549 -0.6183
 1243SOL    HW1 3757   0.687   2.312   2.549  3.3754  1.1690 -1.2501
 1243SOL    HW2 3758   0.741   2.220   2.656 -0.7281 -0.7974 -0.6855
 1244SOL     OW 3759   4.183   0.377   0.385  0.0859 -0.2720  0.0654
 1244SOL    HW1 3760   4.112   0.441   0.377 -0.4214 -0.5873  1.7182
 1244SOL    HW2 3761   4.241   0.396   0.311 -0.6181  1.3815 -0.0968
 1245SOL     OW 3762   1.088   1.161   0.445 -0.3431 -0.4054  0.0973
 1245SOL    HW1 3763   1.097   1.085   0.503 -1.6561 -1.6537 -1.2700
 1245SOL    HW2 3764   1.093   1.125   0.357 -0.8023  1.1347 -0.5917
 1246SOL     OW 3765   1.368   3.128   3.145  0.0163 -0.1119 -0.0434
 1246SOL    HW1 3766   1.383   3.070   3.220 -2.0539 -0.9024 -0.1935
 1246SOL    HW2 3767   1.446   3.116   3.091  2.0002  1.1583  2.3430
 1247SOL     OW 3768   4.269   1.479   0.999 -0.5497  0.0595 -0.6397
 1247SOL    HW1 3769   4.263   1.383   0.992 -0.2940 -0.0423  0.3876
 1247SOL    HW2 3770   4.198   1.511   0.944 -2.0194 -0.7937  0.6564
 1248SOL     OW 3771   1.969   2.164   0.099  0.3701 -0.4494 -0.1842
 1248SOL    HW1 3772   1.946   2.074   0.077  1.5795 -0.6585 -0.6825
 1248SOL    HW2 3773   1.885   2.209   0.108 -0.2351 -1.3919 -0.9181
 1249SOL     OW 3774   3.454   1.317   2.079 -0.4449 -0.2943 -0.0628
 1249SOL    HW1 3775   3.388   1.349   2.018  0.1565 -1.6375 -1.4862
 1249SOL    HW2 3776   3.408   1.253   2.133 -0.8711  0.5705  0.6220
 1250SOL     OW 3777   2.843   2.869   0.478  0.5056 -0.2840  0.0836
 1250SOL    HW1 3778   2.874   2.956   0.504  0.4788 -0.3175  0.2233
 1250SOL    HW2 3779   2.922   2.821   0.453  0.5894 -0.4432  0.6500
 1251SOL     OW 3780   3.066   0.272   0.201 -0.4249 -0.3952 -0.3482
 1251SOL    HW1 3781   3.115   0.195   0.170 -1.0970 -0.3178 -1.6349
 1251SOL    HW2 3782   3.058   0.328   0.124 -1.7172  0.0309  0.0804
 1252SOL     OW 3783   4.181   0.754   1.441  0.5423  0.1416  0.1719
 1252SOL    HW1 3784   4.169   0.809   1.364  1.6363  0.1770  0.0188
 1252SOL    HW2 3785   4.145   0.669   1.416  1.0663  0.0980 -0.4405
 1253SOL     OW 3786   1.672   1.405   1.876 -0.2342 -0.3602 -0.0370
 1253SOL    HW1 3787   1.699   1.324   1.919 -1.0118  0.4450  2.1078
 1253SOL    HW2 3788   1.627   1.455   1.944  0.0281  1.8030 -1.3388
 1254SOL     OW 3789   1.578   2.526   2.587  0.0348 -0.5721 -0.2551
 1254SOL    HW1 3790   1.648   2.530   2.653 -0.0308  1.4851 -0.2254
 1254SOL    HW2 3791   1.625   2.521   2.503  0.1712 -0.9047 -0.1607
 1255SOL     OW 3792   2.744   1.524   2.914  0.0148 -0.0965 -0.2841
 1255SOL    HW1 3793   2.687   1.575   2.857  0.8460  0.2863 -0.7821
 1255SOL    HW2 3794   2.685   1.461   2.957 -0.5360 -0.8741 -2.0811
 1256SOL     OW 3795   0.092   1.203   0.052 -0.3039  0.8258 -0.2440
 1256SOL    HW1 3796   0.065   1.127   0.104  1.0141  0.7525  0.3720
 1256SOL    HW2 3797   0.171   1.234   0.095  0.1076  1.5499 -1.4778
 1257SOL     OW 3798   2.787   2.943   1.883 -0.1747  0.2073 -0.1220
 1257SOL    HW1 3799   2.828   2.858   1.866 -2.2230 -0.8797 -0.0584
 1257SOL    HW2 3800   2.779   2.947   1.978  0.8146  0.9591 -0.0562
 1258SOL     OW 3801   1.521   2.485   2.060  0.1095 -0.4639  0.0870
 1258SOL    HW1 3802   1.522   2.400   2.016  0.7097 -0.7467  0.6227
 1258SOL    HW2 3803   1.432   2.518   2.046  0.2849 -0.5408 -1.3224
 1259SOL     OW 3804   3.801   1.274   0.789  0.2715  0.4915  0.0885
 1259SOL    HW1 3805   3.727   1.323   0.826  0.8596  1.9634 -0.5860
 1259SOL    HW2 3806   3.868   1.278   0.857  0.0500 -0.0970  0.3520
 1260SOL     OW 3807   3.937   4.314   2.090  0.3815  0.4735  0.4393
 1260SOL    HW1 3808   3.999   4.384   2.072 -0.0147  0.8217  0.4097
 1260SOL    HW2 3809   3.988   4.234   2.082  0.9592  0.7756  0.9681
 1261SOL     OW 3810   0.134   2.127   1.363  0.0490 -0.2009 -0.1915
 1261SOL    HW1 3811   0.067   2.116   1.296  0.3175  0.0218 -0.4951
 1261SOL    HW2 3812   0.181   2.206   1.339  0.5042 -0.4230 -0.0484
 1262SOL     OW 3813   0.835   0.002   0.559  0.2646 -0.0156  0.4366
 1262SOL    HW1 3814   0.839  -0.086   0.522  3.7850  0.9628 -1.9975
 1262SOL    HW2 3815   0.843   0.060   0.483 -1.5604  2.4621  1.9981
 1263SOL     OW 3816   0.462   2.463   1.357  0.0368 -0.1978 -0.1643
 1263SOL    HW1 3817   0.412   2.519   1.417  0.9048  1.4049 -0.8651
 1263SOL    HW2 3818   0.400   2.439   1.289 -0.5666 -0.7957  0.5866
 1264SOL     OW 3819   0.224   1.382   2.643  0.2635 -0.6031  0.5970
 1264SOL    HW1 3820   0.309   1.347   2.668  0.1903 -2.2331 -1.2543
 1264SOL    HW2 3821   0.161   1.330   2.694  0.2849 -1.1429  0.0815
 1265SOL     OW 3822   3.470   0.456   1.991  0.0179 -0.4825 -0.0910
 1265SOL    HW1 3823   3.429   0.503   2.063 -1.0871  3.4092 -2.9238
 1265SOL    HW2 3824   3.411   0.383   1.974 -1.7636  0.7088  0.6260
 1266SOL     OW 3825   3.465   1.486   1.566  0.7355 -0.4952 -0.1386
 1266SOL    HW1 3826   3.399   1.516   1.504  1.1320 -1.3774 -1.0198
 1266SOL    HW2 3827   3.537   1.548   1.557  1.1690 -1.1350 -1.2643
 1267SOL     OW 3828   2.559   2.290   1.060 -0.0134 -0.2062  0.1622
 1267SOL    HW1 3829   2.529   2.239   0.985  0.7966 -0.5536  0.0606
 1267SOL    HW2 3830   2.636   2.337   1.028 -0.5361  0.8125  0.3586
 1268SOL     OW 3831   0.590   1.820   2.777  0.0159 -0.3601 -0.2935
 1268SOL    HW1 3832   0.539   1.766   2.837  0.7161 -0.0180  0.6137
 1268SOL    HW2 3833   0.561   1.910   2.794  0.1251 -0.2706 -0.5623
 1269SOL     OW 3834   0.807   0.258   2.088  0.2524  0.6349  0.3272
 1269SOL    HW1 3835   0.832   0.267   1.996  0.1640  0.2794  0.2672
 1269SOL    HW2 3836   0.711   0.259   2.086  0.2231 -0.7119  0.2697
 1270SOL     OW 3837   1.500   1.684   1.976  0.1430  0.3586 -0.4569
 1270SOL    HW1 3838   1.579   1.710   1.929  2.0497 -1.4157  1.5290
 1270SOL    HW2 3839   1.473   1.763   2.023  1.2592  0.7844 -0.4973
 1271SOL     OW 3840   0.618   2.259   1.302  0.3318 -0.0822  0.0953
 1271SOL    HW1 3841   0.548   2.209   1.343  1.0165 -0.9426  0.2425
 1271SOL    HW2 3842   0.574   2.336   1.265 -0.9167 -1.3149 -1.0891
 1272SOL     OW 3843   3.695   4.398   2.141 -0.6925 -0.0607 -0.4274
 1272SOL    HW1 3844   3.778   4.367   2.105 -0.6611 -0.8746  0.3132
 1272SOL    HW2 3845   3.648   4.434   2.066 -0.1522 -0.6590 -1.0629
 1273SOL     OW 3846   2.425   1.792   0.739 -0.6003  0.4137 -0.5734
 1273SOL    HW1 3847   2.443   1.727   0.672 -2.0027  0.3360 -0.9084
 1273SOL    HW2 3848   2.330   1.802   0.738 -0.4394  2.2801 -0.3549
 1274SOL     OW 3849   1.315   3.921   0.060 -0.8441 -0.4501  0.1692
 1274SOL    HW1 3850   1.256   3.910  -0.014  0.1501 -0.7562 -0.6108
 1274SOL    HW2 3851   1.262   3.903   0.137 -2.1068  0.6929 -0.4030
 1275SOL     OW 3852   0.066   3.662   0.893 -0.5045 -0.1278 -0.1027
 1275SOL    HW1 3853   0.155   3.697   0.901 -0.7661  0.6675 -0.6188
 1275SOL    HW2 3854   0.019   3.696   0.969  0.2573 -2.5691  1.5719
 1276SOL     OW 3855   2.612   2.496   0.705  0.4874  0.4847  0.1347
 1276SOL    HW1 3856   2.538   2.444   0.736 -1.1521  0.6754 -3.1180
 1276SOL    HW2 3857   2.682   2.478   0.768 -1.8739 -0.7346  2.5970
 1277SOL     OW 3858   1.202   2.652   1.280 -0.2277  0.4576  0.4819
 1277SOL    HW1 3859   1.164   2.735   1.251 -1.9645 -0.0232  1.2380
 1277SOL    HW2 3860   1.134   2.613   1.336  0.7136 -1.2815  0.4710
 1278SOL     OW 3861   0.693   4.141   1.813 -0.6584  0.2511 -0.0279
 1278SOL    HW1 3862   0.650   4.220   1.778 -2.1185  0.3445  1.8206
 1278SOL    HW2 3863   0.653   4.129   1.899  1.1881 -1.2360  0.6698
 1279SOL     OW 3864   1.669   3.414   0.510  0.2388 -0.3388  0.4651
 1279SOL    HW1 3865   1.615   3.492   0.497  0.9889  0.1618  0.3241
 1279SOL    HW2 3866   1.676   3.375   0.423  0.6087 -0.0730  0.3772
 1280SOL     OW 3867   1.017   3.619   0.049  0.5605 -0.3693 -0.6351
 1280SOL    HW1 3868   1.031   3.688   0.114 -1.9074 -0.6544  0.3095
 1280SOL    HW2 3869   1.079   3.640  -0.022  0.2577  2.5423 -0.1725
 1281SOL     OW 3870   3.804   3.637   2.272 -0.1552 -0.4592 -0.1309
 1281SOL    HW1 3871   3.849   3.555   2.292  1.1048  0.1401 -0.3575
 1281SOL    HW2 3872   3.791   3.635   2.177 -0.3452 -0.5039 -0.1041
 1282SOL     OW 3873   1.392   2.323   3.154  0.0847  0.4526  0.7604
 1282SOL    HW1 3874   1.347   2.241   3.172  2.4564 -0.8475  1.2770
 1282SOL    HW2 3875   1.334   2.391   3.186 -1.7312 -1.0446  0.7890
 1283SOL     OW 3876   3.366   0.196   1.711 -0.0627 -0.2318 -1.1049
 1283SOL    HW1 3877   3.406   0.137   1.647 -0.5610 -0.1918 -1.4589
 1283SOL    HW2 3878   3.365   0.281   1.667  1.8567  0.3576 -0.1083
 1284SOL     OW 3879   0.630   4.173   0.636  0.1598  0.4627 -0.0646
 1284SOL    HW1 3880   0.561   4.111   0.612  0.6246 -0.0887  0.0314
 1284SOL    HW2 3881   0.600   4.210   0.719  1.0817 -1.5000  1.2074
 1285SOL     OW 3882   0.154   4.209   0.102  0.2657  0.2133 -0.2822
 1285SOL    HW1 3883   0.209   4.167   0.035  0.1393  0.0375 -0.2777
 1285SOL    HW2 3884   0.078   4.152   0.108 -0.0961  0.6604 -0.5653
 1286SOL     OW 3885   3.082   2.761   0.740  0.4090 -0.4027  0.0145
 1286SOL    HW1 3886   3.162   2.804   0.771 -0.3434  0.3267  0.9965
 1286SOL    HW2 3887   3.019   2.774   0.810 -1.3837  1.2978 -1.8152
 1287SOL     OW 3888   1.528   3.741   2.147  0.2286  0.4139  0.1002
 1287SOL    HW1 3889   1.565   3.786   2.223  0.5453  1.7762 -0.8211
 1287SOL    HW2 3890   1.462   3.682   2.183  0.2225  1.1907  1.4080
 1288SOL     OW 3891   0.241   0.607   1.900  0.1505 -0.1586 -0.1037
 1288SOL    HW1 3892   0.267   0.599   1.992  0.1189  0.3164 -0.0531
 1288SOL    HW2 3893   0.284   0.533   1.857 -0.1041 -0.5746  0.3511
 1289SOL     OW 3894   1.352   3.083   2.043  0.0582  0.1403  0.0667
 1289SOL    HW1 3895   1.305   3.165   2.030  0.3517  0.3153  0.1047
 1289SOL    HW2 3896   1.293   3.030   2.098 -0.5375 -0.0389 -0.7274
 1290SOL     OW 3897   1.280   0.874   1.006  0.5353  0.2225  0.0839
 1290SOL    HW1 3898   1.279   0.940   0.936  0.9317  2.3815  2.0109
 1290SOL    HW2 3899   1.191   0.874   1.041  0.3410 -0.8420 -0.3732
 1291SOL     OW 3900   2.273   2.515   1.048 -0.5300  0.0728  0.0163
 1291SOL    HW1 3901   2.218   2.445   1.085  1.0159 -1.3717 -0.2603
 1291SOL    HW2 3902   2.362   2.490   1.073  0.1134  1.6997 -0.5500
 1292SOL     OW 3903   1.909   2.660   1.735  0.4742  0.1267  0.4891
 1292SOL    HW1 3904   1.859   2.632   1.812  1.1864  2.3805  1.8740
 1292SOL    HW2 3905   1.844   2.706   1.681  0.5759  1.2184  1.2662
 1293SOL     OW 3906   0.057   3.916   2.158  0.0812 -0.1405 -0.2272
 1293SOL    HW1 3907   0.142   3.959   2.164  0.9031 -1.7947  1.1527
 1293SOL    HW2 3908   0.033   3.898   2.249 -1.4423 -0.2925 -0.6301
 1294SOL     OW 3909   4.013   0.540   1.353 -0.1375 -0.7343 -0.3635
 1294SOL    HW1 3910   3.948   0.610   1.365  1.7455  1.3484 -1.5576
 1294SOL    HW2 3911   3.961   0.460   1.345 -2.5855  0.8707 -1.6723
 1295SOL     OW 3912   4.491   3.644   1.640 -0.1044 -0.0484  0.1427
 1295SOL    HW1 3913   4.511   3.592   1.718 -1.9140  0.3082  0.8999
 1295SOL    HW2 3914   4.429   3.591   1.590  1.5615 -0.5748 -1.4633
 1296SOL     OW 3915   3.904   1.330   0.054 -0.2814 -0.4214  0.0005
 1296SOL    HW1 3916   3.828   1.351   0.107 -0.3251  1.5863 -0.7755
 1296SOL    HW2 3917   3.957   1.273   0.109 -0.1444  1.8363  2.3888
 1297SOL     OW 3918   2.532   1.000   1.317 -0.1472  0.5958  0.4751
 1297SOL    HW1 3919   2.445   1.008   1.357 -1.1071 -0.1970 -1.3625
 1297SOL    HW2 3920   2.520   1.032   1.228  1.2043 -0.4177 -0.0984
 1298SOL     OW 3921   2.432   2.515   2.899  0.5760  0.6598 -0.4761
 1298SOL    HW1 3922   2.475   2.435   2.868  0.0051  0.2477 -0.2082
 1298SOL    HW2 3923   2.341   2.507   2.869  0.3503  0.8907  0.1375
 1299SOL     OW 3924   1.514   3.585   1.087  0.7736 -0.1301  0.3791
 1299SOL    HW1 3925   1.419   3.595   1.097  0.2168 -2.4138 -1.6477
 1299SOL    HW2 3926   1.546   3.674   1.072 -1.1850  0.5854  0.1487
 1300SOL     OW 3927   3.926   1.561   1.415  0.1034 -0.1349 -0.1876
 1300SOL    HW1 3928   3.891   1.472   1.410 -0.5658 -0.2613  3.7456
 1300SOL    HW2 3929   4.010   1.552   1.458  1.4572  0.9852 -2.3682
 1301SOL     OW 3930   4.215   2.881   3.080 -0.1419  0.2160 -0.1993
 1301SOL    HW1 3931   4.183   2.945   3.144 -0.9614  0.5344 -0.9052
 1301SOL    HW2 3932   4.146   2.878   3.013  0.6731 -0.1458 -1.0382
 1302SOL     OW 3933   2.334   2.085   2.111 -0.2812  0.6189 -0.2288
 1302SOL    HW1 3934   2.384   2.160   2.078  0.8097 -0.2420 -0.5699
 1302SOL    HW2 3935   2.260   2.078   2.051  0.9975 -0.1372 -1.8019
 1303SOL     OW 3936   0.462   1.306   2.735  0.1361 -0.6330  0.2235
 1303SOL    HW1 3937   0.547   1.349   2.746  0.0440 -0.4218  0.1096
 1303SOL    HW2 3938   0.471   1.223   2.782  1.1878 -1.6793 -1.7044
 1304SOL     OW 3939   1.586   2.109   0.786  0.5849  0.3778 -0.3025
 1304SOL    HW1 3940   1.539   2.191   0.797  2.2355  1.2110  1.1641
 1304SOL    HW2 3941   1.649   2.127   0.716  0.7897  0.2980 -0.1400
 1305SOL     OW 3942   3.681   4.121   2.249 -1.4844 -0.3173  0.6440
 1305SOL    HW1 3943   3.601   4.069   2.241 -1.8860  0.1738  1.3355
 1305SOL    HW2 3944   3.653   4.211   2.234 -0.7306 -0.3018 -0.8994
 1306SOL     OW 3945   0.200   1.573   0.712 -0.6316 -0.1925 -0.1333
 1306SOL    HW1 3946   0.136   1.520   0.665  0.1343 -0.4126 -0.9572
 1306SOL    HW2 3947   0.167   1.663   0.703 -0.7627 -0.2896 -0.6629
 1307SOL     OW 3948   1.232   0.797   1.966 -0.1884  0.0826  0.6631
 1307SOL    HW1 3949   1.320   0.831   1.984 -0.3673  0.1046  1.5445
 1307SOL    HW2 3950   1.183   0.872   1.932  0.1239  0.0701  0.1724
 1308SOL     OW 3951   1.400   1.347   0.786 -0.1991 -0.6462 -0.0396
 1308SOL    HW1 3952   1.335   1.352   0.857  0.4509 -0.2598  0.5325
 1308SOL    HW2 3953   1.447   1.430   0.791 -2.6471  1.2008 -3.3999
 1309SOL     OW 3954   2.806   0.575   0.400 -0.2627 -0.1810 -0.0180
 1309SOL    HW1 3955   2.893   0.574   0.359  0.5787  0.0962  1.6611
 1309SOL    HW2 3956   2.789   0.668   0.418 -0.4088 -0.3198  0.6069
 1310SOL     OW 3957   2.108   2.170   2.916 -0.3747 -0.0779  0.7340
 1310SOL    HW1 3958   2.197   2.172   2.951  0.5721  0.8772 -1.5146
 1310SOL    HW2 3959   2.055   2.133   2.986  2.2683 -3.7214  1.0899
 1311SOL     OW 3960   3.179   2.427   0.547  0.3581  0.2302  0.2642
 1311SOL    HW1 3961   3.137   2.429   0.633 -0.5494  1.9607 -0.1638
 1311SOL    HW2 3962   3.263   2.472   0.559 -0.0638  1.0732  0.1274
 1312SOL     OW 3963   3.212   0.327   1.942 -0.1009 -0.0135 -0.2098
 1312SOL    HW1 3964   3.193   0.402   1.885 -0.8301 -0.6211 -0.8080
 1312SOL    HW2 3965   3.253   0.263   1.883  1.2897  0.2270  0.4803
 1313SOL     OW 3966   3.080   1.903   1.062  0.5666 -0.5646 -0.4852
 1313SOL    HW1 3967   3.086   1.967   1.133 -1.4927 -0.3392 -0.4357
 1313SOL    HW2 3968   3.140   1.936   0.994 -0.1535  1.2393 -0.3077
 1314SOL     OW 3969   1.381   1.561   1.476 -0.0162 -0.0452 -0.4194
 1314SOL    HW1 3970   1.360   1.652   1.453  0.3216  0.0627 -0.3160
 1314SOL    HW2 3971   1.296   1.520   1.491 -0.1420  0.8695  1.8575
 1315SOL     OW 3972   3.475   0.273   0.349  0.0559  0.3681 -0.1601
 1315SOL    HW1 3973   3.547   0.301   0.405 -1.4000  0.6827  1.6497
 1315SOL    HW2 3974   3.396   0.303   0.394 -1.3679 -2.3553 -0.5890
 1316SOL     OW 3975   2.871   1.557   0.496  0.2128  0.1196 -0.3360
 1316SOL    HW1 3976   2.901   1.468   0.475 -0.1066  0.3333 -1.7699
 1316SOL    HW2 3977   2.942   1.614   0.466 -0.3543  0.4496 -1.0747
 1317SOL     OW 3978   1.789   0.416   2.381  0.4241  0.7813 -0.6877
 1317SOL    HW1 3979   1.694   0.409   2.374  0.2058 -0.4577  2.2752
 1317SOL    HW2 3980   1.822   0.331   2.353  0.3584  0.0792  1.1935
 1318SOL     OW 3981   3.390   3.390   0.943 -0.2495 -0.4129 -0.7600
 1318SOL    HW1 3982   3.352   3.416   0.859  0.9618  0.2937 -1.1178
 1318SOL    HW2 3983   3.383   3.294   0.944  0.7348 -0.5416 -2.2104
 1319SOL     OW 3984   2.931   1.758   1.607  0.4542  0.4638  0.1195
 1319SOL    HW1 3985   2.974   1.829   1.559  0.7453 -0.1879 -0.5937
 1319SOL    HW2 3986   2.838   1.769   1.587  0.6335 -0.2006 -1.1537
 1320SOL     OW 3987   3.712   0.724   3.035  0.4392 -1.0737 -0.0882
 1320SOL    HW1 3988   3.677   0.807   3.003  0.0629 -0.6779  1.2873
 1320SOL    HW2 3989   3.767   0.692   2.963  0.7702  0.4639 -0.5535
 1321SOL     OW 3990   1.837   3.471   0.969 -0.2379  0.1171 -0.2012
 1321SOL    HW1 3991   1.756   3.424   0.988 -0.1560  0.1119  0.1355
 1321SOL    HW2 3992   1.832   3.489   0.875 -1.7704  2.2975  0.2335
 1322SOL     OW 3993   3.411   3.929   2.715 -0.4017 -0.1526 -0.2901
 1322SOL    HW1 3994   3.455   3.993   2.771  0.4654 -0.0772 -1.0257
 1322SOL    HW2 3995   3.415   3.847   2.764  0.3233 -0.0837 -0.2196
 1323SOL     OW 3996   2.482   0.101   1.651  0.5362  0.0144 -0.3436
 1323SOL    HW1 3997   2.389   0.083   1.662  0.6910 -0.4031  0.3214
 1323SOL    HW2 3998   2.516   0.026   1.602  0.4460  0.3620 -0.9408
 1324SOL     OW 3999   2.739   4.447   2.331 -0.1337 -0.2712 -0.0778
 1324SOL    HW1 4000   2.832   4.456   2.314 -0.0047 -0.8293  0.3028
 1324SOL    HW2 4001   2.726   4.353   2.344 -0.2367  0.0720  2.7974
 1325SOL     OW 4002   4.165   0.321   2.425  0.1021  0.4103 -0.1960
 1325SOL    HW1 4003   4.227   0.377   2.471  0.8530 -0.1705 -0.4752
 1325SOL    HW2 4004   4.143   0.252   2.488 -0.0257  0.4453 -0.2019
 1326SOL     OW 4005   0.124   1.671   3.106 -0.4388 -0.0423  0.2134
 1326SOL    HW1 4006   0.213   1.646   3.132 -0.9401 -0.2330  1.8243
 1326SOL    HW2 4007   0.123   1.766   3.114  0.1675  0.1697 -1.7040
 1327SOL     OW 4008   3.816   0.786   1.182 -0.0225 -0.2805 -0.5186
 1327SOL    HW1 4009   3.831   0.872   1.144 -1.1376  0.4551  0.6294
 1327SOL    HW2 4010   3.732   0.793   1.227 -0.3585 -2.1115 -0.7678
 1328SOL     OW 4011   0.479   4.147   0.132  0.5950  0.0997 -0.0833
 1328SOL    HW1 4012   0.496   4.116   0.043  1.6449  0.9309 -0.2034
 1328SOL    HW2 4013   0.560   4.193   0.157 -0.1568  0.9950  0.8072
 1329SOL     OW 4014   4.337   1.808   2.473 -0.0198 -0.2905  0.0687
 1329SOL    HW1 4015   4.311   1.900   2.477  0.1847 -0.2015 -0.5870
 1329SOL    HW2 4016   4.428   1.810   2.443 -0.3005 -0.7431 -0.8537
 1330SOL     OW 4017   1.968   1.739   1.435 -0.0367  0.3214 -0.3460
 1330SOL    HW1 4018   1.991   1.657   1.480  0.6639  1.4605  1.4754
 1330SOL    HW2 4019   2.052   1.774   1.406 -0.5193 -0.7115 -3.2972
 1331SOL     OW 4020   0.903   2.408   1.867  0.1165 -0.2321  0.0733
 1331SOL    HW1 4021   0.959   2.434   1.793  0.8097 -0.0635  0.6480
 1331SOL    HW2 4022   0.912   2.479   1.930  1.5333 -1.5202  1.3890
 1332SOL     OW 4023   3.711   3.954   1.348 -0.4525 -0.3772 -0.0218
 1332SOL    HW1 4024   3.727   3.923   1.259 -2.3250 -0.1052 -0.4890
 1332SOL    HW2 4025   3.793   3.936   1.395  0.7520 -0.0335 -1.9169
 1333SOL     OW 4026   1.065   1.501   1.590 -0.0521  0.0548  0.3823
 1333SOL    HW1 4027   0.990   1.466   1.639 -0.9110  0.2623 -0.7453
 1333SOL    HW2 4028   1.026   1.550   1.518  1.1705  1.1837  0.4475
 1334SOL     OW 4029   1.298   3.268   1.115  0.0473  0.6072  0.5124
 1334SOL    HW1 4030   1.294   3.341   1.053 -1.3634 -0.4926 -0.7799
 1334SOL    HW2 4031   1.315   3.310   1.199  0.4636  2.3072 -0.3540
 1335SOL     OW 4032   0.222   0.141   1.640  0.8353 -0.0656 -0.1767
 1335SOL    HW1 4033   0.278   0.104   1.572  0.8743  0.7881 -0.6299
 1335SOL    HW2 4034   0.137   0.153   1.597 -0.6513 -3.9814  1.2516
 1336SOL     OW 4035   2.136   4.408   0.177 -0.4278 -0.4506 -0.3552
 1336SOL    HW1 4036   2.056   4.356   0.169 -1.8573  1.4200  0.9447
 1336SOL    HW2 4037   2.134   4.443   0.266  0.4932  1.7043 -1.1012
 1337SOL     OW 4038   1.358   3.958   2.536  0.3349  0.1408 -0.3753
 1337SOL    HW1 4039   1.358   3.909   2.454  1.8616  0.4404 -0.5906
 1337SOL    HW2 4040   1.451   3.977   2.552  0.0674  0.0507  1.4523
 1338SOL     OW 4041   2.439   1.477   0.471  0.1555 -0.2936  0.4487
 1338SOL    HW1 4042   2.352   1.475   0.510 -0.3174 -0.5755 -0.5595
 1338SOL    HW2 4043   2.500   1.474   0.545 -0.6521  1.9453  1.2799
 1339SOL     OW 4044   1.524   0.519   1.776  0.4575 -0.4939 -0.2991
 1339SOL    HW1 4045   1.429   0.506   1.775  0.5478 -1.1735 -1.0680
 1339SOL    HW2 4046   1.535   0.607   1.814 -0.5426  0.1162 -1.3277
 1340SOL     OW 4047   1.334   1.059   0.785 -0.5847 -0.3207  0.6783
 1340SOL    HW1 4048   1.282   1.050   0.705 -0.3222  1.3030  0.2795
 1340SOL    HW2 4049   1.302   1.139   0.825 -0.6736 -1.0945  2.2021
 1341SOL     OW 4050   4.422   0.489   0.716  0.7333 -0.3489  0.1332
 1341SOL    HW1 4051   4.432   0.444   0.800  0.4474 -0.9360 -0.1492
 1341SOL    HW2 4052   4.331   0.517   0.714  0.9238  0.3165  0.3363
 1342SOL     OW 4053   1.796   0.506   0.963  0.4633  0.4194 -0.3468
 1342SOL    HW1 4054   1.746   0.558   1.026  0.3028  0.8193 -0.7979
 1342SOL    HW2 4055   1.731   0.479   0.898  0.3391 -1.1786  0.3879
 1343SOL     OW 4056   1.180   2.688   3.018  0.2910  0.2277  0.0523
 1343SOL    HW1 4057   1.191   2.607   3.068 -0.7217  1.6872  2.7976
 1343SOL    HW2 4058   1.261   2.736   3.031 -0.3315  1.0176  1.1199
 1344SOL     OW 4059   0.806   1.687   2.400  0.3746 -0.0140  0.6977
 1344SOL    HW1 4060   0.730   1.726   2.356 -0.6340 -2.1738  0.3614
 1344SOL    HW2 4061   0.863   1.761   2.421 -1.9395  1.7305  1.2086
 1345SOL     OW 4062   1.714   4.372   1.431 -0.5215  0.6636 -0.1604
 1345SOL    HW1 4063   1.748   4.402   1.347  0.8943  1.8556  0.8027
 1345SOL    HW2 4064   1.619   4.385   1.425 -0.3984  1.0608 -1.4350
 1346SOL     OW 4065   0.442   3.104   2.094 -0.0508  0.3968 -0.6521
 1346SOL    HW1 4066   0.382   3.038   2.059 -0.6546 -0.6533  2.1623
 1346SOL    HW2 4067   0.507   3.055   2.143  0.9062  1.7773 -0.4746
 1347SOL     OW 4068   1.583   1.256   2.855  0.1357 -0.1382  0.6299
 1347SOL    HW1 4069   1.598   1.163   2.872  1.6425  0.1275  0.8914
 1347SOL    HW2 4070   1.664   1.299   2.883 -0.1248  1.1380 -0.4775
 1348SOL     OW 4071   4.467   4.359   1.484  0.3197 -0.1677  0.0950
 1348SOL    HW1 4072   4.380   4.398   1.491 -0.4200 -1.7939  0.5603
 1348SOL    HW2 4073   4.474   4.333   1.392  0.4699  0.2799 -0.0233
 1349SOL     OW 4074   2.774   1.294   1.382  0.1791 -0.1850 -0.1512
 1349SOL    HW1 4075   2.770   1.198   1.387 -1.0283 -0.1050  0.8595
 1349SOL    HW2 4076   2.721   1.315   1.305 -2.2930 -0.2187  1.4273
 1350SOL     OW 4077   3.980   0.600   1.096 -0.3287 -0.4419  0.5056
 1350SOL    HW1 4078   3.911   0.661   1.120  0.5890  0.8241  0.0357
 1350SOL    HW2 4079   4.034   0.592   1.175  1.9830  2.7571 -0.5864
 1351SOL     OW 4080   3.691   3.139   1.740  0.2386  0.0675  0.3411
 1351SOL    HW1 4081   3.769   3.089   1.766 -0.5984 -1.5787 -0.2150
 1351SOL    HW2 4082   3.710   3.169   1.651  0.7956  0.9179  0.7235
 1352SOL     OW 4083   1.088   2.891   1.190  0.3102 -0.3842  0.0096
 1352SOL    HW1 4084   1.086   2.975   1.144  1.7594  0.2947  1.1145
 1352SOL    HW2 4085   1.089   2.915   1.283  2.2642 -1.5329  0.3304
 1353SOL     OW 4086   1.934   2.814   0.572  0.1446 -0.4046 -0.3672
 1353SOL    HW1 4087   1.873   2.751   0.533  0.9991 -2.2321  1.0832
 1353SOL    HW2 4088   1.922   2.894   0.521 -2.5296 -1.0800 -0.9361
 1354SOL     OW 4089   4.319   3.831   1.496  0.6079 -0.3972  0.1421
 1354SOL    HW1 4090   4.368   3.799   1.572 -1.6846 -2.3395  0.9299
 1354SOL    HW2 4091   4.300   3.923   1.517  2.2596 -0.1457  0.6477
 1355SOL     OW 4092   0.179   3.733   0.283  0.3948 -0.5410 -0.2888
 1355SOL    HW1 4093   0.246   3.798   0.263 -0.5799  1.3578  2.0793
 1355SOL    HW2 4094   0.190   3.714   0.376 -3.3528  1.3201  0.7595
 1356SOL     OW 4095   4.178   1.515   0.491  0.5546  0.3756  0.3110
 1356SOL    HW1 4096   4.241   1.544   0.426  0.3707  0.8963  0.3594
 1356SOL    HW2 4097   4.095   1.506   0.443  0.4024  0.8321  0.4884
 1357SOL     OW 4098   0.725   4.235   2.962  0.3181  1.0843  0.5180
 1357SOL    HW1 4099   0.713   4.317   2.913 -0.7358  0.3917 -0.4365
 1357SOL    HW2 4100   0.783   4.183   2.907 -0.5151  0.4707  0.2069
 1358SOL     OW 4101   3.241   2.453   2.110 -0.3066 -0.2197  0.2969
 1358SOL    HW1 4102   3.225   2.370   2.155  0.4973 -0.5759 -0.0498
 1358SOL    HW2 4103   3.163   2.505   2.128 -0.6331 -0.8857  0.8875
 1359SOL     OW 4104   3.991   1.563   1.118  0.2961 -0.4012  0.0553
 1359SOL    HW1 4105   4.052   1.637   1.116  0.8398 -0.8384 -0.0734
 1359SOL    HW2 4106   3.977   1.546   1.211  0.0030 -0.0030  0.0837
 1360SOL     OW 4107   4.181   3.574   0.293 -0.7117  0.2012 -1.0424
 1360SOL    HW1 4108   4.145   3.562   0.381 -0.3643 -0.5034 -0.9832
 1360SOL    HW2 4109   4.263   3.523   0.294  1.0015  2.7763 -0.7423
 1361SOL     OW 4110   1.201   0.997   0.217 -0.1160  0.2019 -0.4987
 1361SOL    HW1 4111   1.252   1.077   0.230  0.9666 -0.6309  0.6972
 1361SOL    HW2 4112   1.184   0.993   0.123 -0.5851  2.0444 -0.5275
 1362SOL     OW 4113   0.871   1.638   1.412  0.0918 -0.6948 -0.3165
 1362SOL    HW1 4114   0.807   1.637   1.482  0.7246 -0.7035  0.2668
 1362SOL    HW2 4115   0.819   1.650   1.332 -0.6533 -0.9942  0.1167
 1363SOL     OW 4116   2.169   1.870   1.750  0.1307  0.1824 -0.1228
 1363SOL    HW1 4117   2.252   1.916   1.766  0.7195 -0.9250  0.0670
 1363SOL    HW2 4118   2.121   1.929   1.692  0.3254  1.6323  1.1202
 1364SOL     OW 4119   2.700   3.625   1.445  0.1524  0.3824 -0.4533
 1364SOL    HW1 4120   2.653   3.666   1.518 -1.2384 -0.7423 -0.6672
 1364SOL    HW2 4121   2.791   3.653   1.456 -0.0101  0.2348  1.7378
 1365SOL     OW 4122   1.928   2.501   0.617 -0.5095 -0.2391  0.0507
 1365SOL    HW1 4123   1.933   2.595   0.636  2.6082  0.0618 -1.5768
 1365SOL    HW2 4124   1.884   2.496   0.532 -0.5133 -0.2456  0.0531
 1366SOL     OW 4125   0.620   3.786   1.941  0.5159 -0.3719  0.4372
 1366SOL    HW1 4126   0.531   3.811   1.963  0.7234 -0.8538  1.9648
 1366SOL    HW2 4127   0.623   3.788   1.845 -0.7021  1.0668  0.3892
 1367SOL     OW 4128   1.974   1.720   0.421  0.2055  0.3216 -0.3682
 1367SOL    HW1 4129   1.890   1.675   0.414  0.0838  0.5947 -0.7481
 1367SOL    HW2 4130   2.010   1.715   0.332 -0.6900  2.6434 -0.9421
 1368SOL     OW 4131   0.281   0.349   2.739 -0.1709  0.2311  0.0355
 1368SOL    HW1 4132   0.289   0.386   2.651  1.8358  0.0783  0.1156
 1368SOL    HW2 4133   0.269   0.426   2.796  2.6385  0.7515  0.0483
 1369SOL     OW 4134   3.468   0.760   1.663 -0.9076  0.3920  0.2966
 1369SOL    HW1 4135   3.513   0.683   1.696 -1.3152 -0.5974 -1.3441
 1369SOL    HW2 4136   3.538   0.818   1.631 -0.6710  0.0342  0.1675
 1370SOL     OW 4137   1.234   4.284   1.957 -0.1392 -0.3620  0.4668
 1370SOL    HW1 4138   1.139   4.276   1.965 -0.0713 -1.3711  0.3964
 1370SOL    HW2 4139   1.249   4.288   1.863 -0.1383  0.3237  0.4890
 1371SOL     OW 4140   0.664   1.763   0.969  0.1830 -0.2948 -0.2439
 1371SOL    HW1 4141   0.575   1.730   0.960 -1.0743  2.6763  0.2350
 1371SOL    HW2 4142   0.690   1.785   0.880  0.1550 -0.4297 -0.2868
 1372SOL     OW 4143   1.328   3.271   2.643  0.7362 -0.2649  0.2664
 1372SOL    HW1 4144   1.283   3.355   2.649  0.7931 -0.3182  2.2341
 1372SOL    HW2 4145   1.419   3.292   2.664  0.6138 -0.9026  1.5012
 1373SOL     OW 4146   2.566   0.009   0.571  0.0520  0.2521  0.1390
 1373SOL    HW1 4147   2.480   0.042   0.598  0.1258  0.0059  0.6803
 1373SOL    HW2 4148   2.593   0.068   0.501  0.2611  1.4867  1.2105
 1374SOL     OW 4149   2.741   0.549   0.736 -0.0074 -0.3608  0.2224
 1374SOL    HW1 4150   2.693   0.605   0.675 -1.3325 -0.5669  1.0406
 1374SOL    HW2 4151   2.757   0.604   0.813 -0.5448 -0.8283  0.6783
 1375SOL     OW 4152   3.207   3.786   2.872 -0.6825 -0.5330 -0.3357
 1375SOL    HW1 4153   3.139   3.800   2.938  0.8817  0.6757  1.1213
 1375SOL    HW2 4154   3.217   3.871   2.829  1.1238 -0.1429  0.7552
 1376SOL     OW 4155   4.232   3.773   3.003  0.3214 -0.1036  0.1222
 1376SOL    HW1 4156   4.237   3.731   2.917  1.4857  0.7982 -0.2659
 1376SOL    HW2 4157   4.295   3.725   3.057 -0.9903 -1.2088  0.7512
 1377SOL     OW 4158   2.368   0.858   0.112 -0.4095 -0.0081  0.1340
 1377SOL    HW1 4159   2.344   0.779   0.064  0.3080 -0.4897  0.5406
 1377SOL    HW2 4160   2.401   0.918   0.045 -1.9843  0.3814 -0.3253
 1378SOL     OW 4161   1.923   1.298   2.062 -0.1882 -0.0187  0.3945
 1378SOL    HW1 4162   1.923   1.210   2.100 -0.4522 -0.2729 -0.1912
 1378SOL    HW2 4163   1.986   1.347   2.116  1.0714 -0.9549 -0.1541
 1379SOL     OW 4164   4.427   3.202   2.161  0.4705 -0.6635  0.0541
 1379SOL    HW1 4165   4.369   3.128   2.143  1.1558 -0.9424 -1.0733
 1379SOL    HW2 4166   4.508   3.181   2.115  1.2529  0.0231  1.0745
 1380SOL     OW 4167   3.757   2.435   2.091 -0.4430 -0.9720  0.5053
 1380SOL    HW1 4168   3.764   2.514   2.144 -0.1888 -0.4899 -0.2195
 1380SOL    HW2 4169   3.678   2.447   2.039  1.2478  0.3630 -1.9871
 1381SOL     OW 4170   0.516   3.604   0.839  0.0451 -0.8514  0.0197
 1381SOL    HW1 4171   0.507   3.517   0.877  0.5400 -0.0247  2.1719
 1381SOL    HW2 4172   0.560   3.656   0.907 -1.1927  1.3436 -0.7454
 1382SOL     OW 4173   1.184   3.708   1.888 -0.6079 -0.2639  0.5434
 1382SOL    HW1 4174   1.274   3.689   1.863 -0.6225  0.3479 -0.0034
 1382SOL    HW2 4175   1.138   3.625   1.876 -0.5644 -0.0657 -1.2985
 1383SOL     OW 4176   3.151   0.041   0.119 -0.2507 -0.0202  0.2073
 1383SOL    HW1 4177   3.155   0.033   0.024 -0.3864 -0.0312  0.2025
 1383SOL    HW2 4178   3.087  -0.025   0.146  0.1604 -0.3676  0.3528
 1384SOL     OW 4179   0.070   4.236   2.325 -0.6876  0.3063  0.9224
 1384SOL    HW1 4180   0.114   4.316   2.356 -2.1666  0.9799  1.3442
 1384SOL    HW2 4181   0.040   4.258   2.237  1.5940 -0.8749 -0.2326
 1385SOL     OW 4182   1.779   4.195   0.673 -0.0762 -0.0452  0.2092
 1385SOL    HW1 4183   1.779   4.284   0.638 -2.0207  0.0034  0.2360
 1385SOL    HW2 4184   1.872   4.173   0.682  0.4440  1.8058 -0.1975
 1386SOL     OW 4185   2.474   2.503   1.349 -0.0144 -0.1126  0.2245
 1386SOL    HW1 4186   2.528   2.562   1.296  0.6512  0.4959  1.5327
 1386SOL    HW2 4187   2.404   2.476   1.290 -0.2798  1.9011 -0.4760
 1387SOL     OW 4188   0.823   1.035   2.302  0.2486 -0.1093  1.0341
 1387SOL    HW1 4189   0.783   1.120   2.321 -2.9301 -1.3486  0.5248
 1387SOL    HW2 4190   0.882   1.052   2.228 -2.5160  1.2294 -1.0347
 1388SOL     OW 4191   2.485   3.962   1.155  0.1735  0.3526  0.3089
 1388SOL    HW1 4192   2.570   3.931   1.123  0.9568  1.9987  0.7010
 1388SOL    HW2 4193   2.436   3.881   1.172  1.4864 -0.6311 -0.3368
 1389SOL     OW 4194   3.140   3.610   1.336  0.1527 -0.6766 -0.7017
 1389SOL    HW1 4195   3.213   3.600   1.396 -1.1419  0.0690  1.0799
 1389SOL    HW2 4196   3.164   3.557   1.260  2.0546 -1.2850  0.2646
 1390SOL     OW 4197   0.189   1.587   2.189 -0.8308 -0.1765 -0.0735
 1390SOL    HW1 4198   0.172   1.519   2.123 -1.8954  1.4748 -1.5692
 1390SOL    HW2 4199   0.106   1.598   2.234 -1.6359  2.2594 -1.9619
 1391SOL     OW 4200   2.160   1.743   2.909 -0.0760 -0.1081  0.0665
 1391SOL    HW1 4201   2.186   1.799   2.836  0.9137 -0.2047  0.3188
 1391SOL    HW2 4202   2.240   1.735   2.962 -0.7465 -0.1300  1.0989
 1392SOL     OW 4203   1.146   1.972   1.434  0.0416  0.7588  0.4156
 1392SOL    HW1 4204   1.066   1.931   1.468  0.4021 -0.5317 -0.2263
 1392SOL    HW2 4205   1.217   1.917   1.468  0.4301 -0.6616 -2.3879
 1393SOL     OW 4206   2.349   3.491   0.075  0.3692  0.1598 -0.1431
 1393SOL    HW1 4207   2.273   3.507   0.019  1.8037  0.1573 -2.2477
 1393SOL    HW2 4208   2.351   3.396   0.088  0.1273  0.1387 -0.2699
 1394SOL     OW 4209   0.862   0.686   0.547  0.5780  0.8441  0.1583
 1394SOL    HW1 4210   0.941   0.632   0.545 -1.2406 -2.1530 -3.5484
 1394SOL    HW2 4211   0.872   0.746   0.474 -0.2899  0.8481  0.0329
 1395SOL     OW 4212   1.201   3.505   3.034  0.0946 -0.2167 -0.0877
 1395SOL    HW1 4213   1.209   3.415   3.002 -0.1083 -0.0825 -0.5149
 1395SOL    HW2 4214   1.157   3.552   2.964 -1.5764 -0.2196  0.9001
 1396SOL     OW 4215   3.496   1.854   0.599 -0.1983  0.1463  0.0287
 1396SOL    HW1 4216   3.522   1.918   0.666 -0.6134  1.3075 -0.8861
 1396SOL    HW2 4217   3.439   1.904   0.540 -2.7533 -1.7286  0.7471
 1397SOL     OW 4218   4.499   2.247   1.614  0.5299  0.3238  0.1296
 1397SOL    HW1 4219   4.516   2.215   1.526 -2.7123 -1.2875 -0.0440
 1397SOL    HW2 4220   4.460   2.334   1.601  1.5293  0.7791  0.1036
 1398SOL     OW 4221   1.711   1.603   2.270 -0.2324 -0.0316 -0.1200
 1398SOL    HW1 4222   1.656   1.647   2.334 -0.8650 -0.7306 -0.1645
 1398SOL    HW2 4223   1.651   1.548   2.220  0.3760 -0.1411 -0.7553
 1399SOL     OW 4224   2.206   2.582   2.363  0.0126 -0.6019  0.0339
 1399SOL    HW1 4225   2.295   2.555   2.339 -0.1187 -0.5527 -0.5293
 1399SOL    HW2 4226   2.218   2.648   2.431  0.5027  0.8997 -1.4477
 1400SOL     OW 4227   4.082   4.372   0.589  0.4192 -0.4303  0.2206
 1400SOL    HW1 4228   4.157   4.375   0.649  0.5876 -2.0649  0.1335
 1400SOL    HW2 4229   4.092   4.451   0.536  2.2787 -0.7569 -0.0021
 1401SOL     OW 4230   0.283   0.862   2.181  0.4613 -0.0449  0.0655
 1401SOL    HW1 4231   0.199   0.873   2.225  1.3582 -0.6877  2.0277
 1401SOL    HW2 4232   0.321   0.784   2.220  1.9865  0.2404 -0.7726
 1402SOL     OW 4233   0.503   3.103   0.725 -0.0701  0.3691 -0.3864
 1402SOL    HW1 4234   0.515   3.021   0.774 -0.2279  0.6094  0.0584
 1402SOL    HW2 4235   0.422   3.090   0.676 -0.9046  0.8087  0.8294
 1403SOL     OW 4236   4.006   3.817   3.169  0.7839 -0.3095  0.3342
 1403SOL    HW1 4237   3.988   3.910   3.157 -1.5102 -0.8909 -1.2725
 1403SOL    HW2 4238   4.081   3.799   3.112  0.8226  0.4283  0.1540
 1404SOL     OW 4239   0.869   3.103   1.591  0.1157  0.3557  0.0589
 1404SOL    HW1 4240   0.799   3.042   1.570 -0.0619  0.9112 -1.0002
 1404SOL    HW2 4241   0.833   3.159   1.660 -0.4194  0.5004 -0.3304
 1405SOL     OW 4242   2.150   0.619   0.564  0.3939 -0.0395  0.1584
 1405SOL    HW1 4243   2.087   0.665   0.508 -0.2568 -0.5440  0.4623
 1405SOL    HW2 4244   2.234   0.634   0.522  0.6249  3.4786  1.5075
 1406SOL     OW 4245   3.364   4.085   3.007  0.6971  0.1015 -0.0240
 1406SOL    HW1 4246   3.413   4.135   2.942  1.1889 -1.1626 -0.6649
 1406SOL    HW2 4247   3.431   4.058   3.071  0.4392  0.2512  0.3129
 1407SOL     OW 4248   2.935   3.133   0.538  0.0585 -0.0100 -0.0972
 1407SOL    HW1 4249   2.946   3.157   0.446  2.1574 -0.6173 -0.0478
 1407SOL    HW2 4250   2.907   3.214   0.581  1.3330  0.8774 -0.8782
 1408SOL     OW 4251   2.090   0.374   0.954  0.1977  0.2397  0.0548
 1408SOL    HW1 4252   2.108   0.387   1.048  0.7112  2.2028 -0.2755
 1408SOL    HW2 4253   2.030   0.445   0.931 -1.0415 -1.0380 -0.8420
 1409SOL     OW 4254   3.403   2.859   1.461  0.1253 -0.0223 -0.5634
 1409SOL    HW1 4255   3.444   2.806   1.529 -1.9387  1.2312  1.8403
 1409SOL    HW2 4256   3.395   2.946   1.500  0.4996  1.2641 -3.1527
 1410SOL     OW 4257   2.186   4.083   2.339 -0.1363 -0.0385 -0.2766
 1410SOL    HW1 4258   2.223   4.013   2.393 -0.8402  0.4848  0.9215
 1410SOL    HW2 4259   2.215   4.062   2.250  1.5490 -0.6102  0.3555
 1411SOL     OW 4260   1.326   1.762   0.074  0.1852  0.2819  0.6672
 1411SOL    HW1 4261   1.388   1.691   0.091 -0.5136 -0.6916 -0.6852
 1411SOL    HW2 4262   1.243   1.730   0.107 -0.4614 -0.2263 -1.2829
 1412SOL     OW 4263   3.797   0.441   1.645 -0.0101  0.6353 -0.0449
 1412SOL    HW1 4264   3.723   0.476   1.695 -0.5751  0.4068 -0.7076
 1412SOL    HW2 4265   3.874   0.481   1.686 -0.5578  1.7344 -0.0345
 1413SOL     OW 4266   2.274   0.760   1.403 -0.1468  0.1754 -0.1093
 1413SOL    HW1 4267   2.265   0.854   1.419 -0.6506 -0.0042  0.6921
 1413SOL    HW2 4268   2.198   0.721   1.445 -0.0911 -0.5747 -0.6776
 1414SOL     OW 4269   4.449   1.660   1.587  0.6776  0.8000 -0.7550
 1414SOL    HW1 4270   4.369   1.696   1.625 -0.1617 -1.7952  0.1096
 1414SOL    HW2 4271   4.490   1.735   1.543 -1.0811  2.6941  0.6357
 1415SOL     OW 4272   3.263   2.810   2.446  0.5722 -0.1186  0.4207
 1415SOL    HW1 4273   3.297   2.874   2.508 -1.3072  0.7244  0.6483
 1415SOL    HW2 4274   3.317   2.823   2.367  0.8204  1.1105  0.7626
 1416SOL     OW 4275   2.876   1.195   0.805 -0.1584  0.1400  0.2743
 1416SOL    HW1 4276   2.818   1.120   0.812 -0.1879  0.0338 -0.9332
 1416SOL    HW2 4277   2.836   1.262   0.861 -0.8086 -0.3196  0.3684
 1417SOL     OW 4278   4.090   2.567   0.616 -0.2212 -0.2457 -0.5769
 1417SOL    HW1 4279   4.078   2.522   0.699  1.5220 -1.1824 -0.7792
 1417SOL    HW2 4280   4.105   2.497   0.553  0.6799  0.5285 -1.2483
 1418SOL     OW 4281   0.166   2.593   2.871 -0.2342  0.1223 -0.0441
 1418SOL    HW1 4282   0.108   2.660   2.836  0.2165  0.6934  0.2870
 1418SOL    HW2 4283   0.234   2.642   2.918 -0.3816 -0.5879  0.9418
 1419SOL     OW 4284   1.808   2.940   2.116  0.0829  0.1706 -0.2395
 1419SOL    HW1 4285   1.740   2.891   2.070  0.2256 -0.0614 -0.2007
 1419SOL    HW2 4286   1.875   2.957   2.050 -0.4274  1.2134 -0.5266
 1420SOL     OW 4287   1.753   2.404   1.122  0.5157 -0.4332 -0.1731
 1420SOL    HW1 4288   1.831   2.457   1.140  0.1057  0.4122 -0.7920
 1420SOL    HW2 4289   1.758   2.332   1.184  1.6820 -0.2785 -0.0596
 1421SOL     OW 4290   0.828   3.088   0.189  0.4170 -0.1460  0.0905
 1421SOL    HW1 4291   0.878   3.169   0.185  0.4462 -0.1082  1.1102
 1421SOL    HW2 4292   0.799   3.073   0.098  0.6937  0.8104 -0.1613
 1422SOL     OW 4293   0.238   2.955   1.335  0.3744 -0.2505  0.0809
 1422SOL    HW1 4294   0.220   2.988   1.247 -0.4158  0.0346  0.3430
 1422SOL    HW2 4295   0.153   2.921   1.365  0.9761 -1.8022  0.1283
 1423SOL     OW 4296   3.781   0.221   1.980  0.4134 -0.1352  0.5254
 1423SOL    HW1 4297   3.859   0.167   1.962  0.6226  0.2434  0.2782
 1423SOL    HW2 4298   3.707   0.162   1.962  0.6254 -0.0675 -0.6801
 1424SOL     OW 4299   1.178   0.886   0.521 -0.3815 -0.2544 -0.3685
 1424SOL    HW1 4300   1.252   0.897   0.461  3.2242 -1.3714  3.3793
 1424SOL    HW2 4301   1.133   0.807   0.491  0.7581 -0.3258 -2.0122
 1425SOL     OW 4302   0.906   0.136   2.655 -0.2081 -0.1384  0.2130
 1425SOL    HW1 4303   0.939   0.198   2.589 -1.4032  0.1598 -0.1162
 1425SOL    HW2 4304   0.965   0.147   2.730  0.0764  0.8135 -0.1413
 1426SOL     OW 4305   3.239   1.625   2.950  0.5425 -0.3387 -0.0363
 1426SOL    HW1 4306   3.152   1.586   2.957  0.4892  0.0135  1.9604
 1426SOL    HW2 4307   3.236   1.700   3.009  1.0104  2.0785 -2.8916
 1427SOL     OW 4308   2.591   3.129   2.487  0.2119  0.3365 -0.2901
 1427SOL    HW1 4309   2.600   3.115   2.393 -2.3072  0.5584 -0.6203
 1427SOL    HW2 4310   2.541   3.210   2.494  0.4575  0.3809  1.2631
 1428SOL     OW 4311   3.580   1.251   1.628  0.8840  0.0954 -0.7703
 1428SOL    HW1 4312   3.553   1.339   1.603  1.5007  0.9225  1.2163
 1428SOL    HW2 4313   3.638   1.222   1.557  1.1113  1.5184 -1.1877
 1429SOL     OW 4314   2.250   1.319   1.160 -0.1274 -0.0042 -0.1734
 1429SOL    HW1 4315   2.251   1.240   1.105  2.3178 -1.5795  1.9246
 1429SOL    HW2 4316   2.181   1.302   1.224 -1.2731  0.7196 -1.1759
 1430SOL     OW 4317   3.469   1.585   2.267  0.6859 -0.5152  0.1691
 1430SOL    HW1 4318   3.431   1.559   2.184 -0.3122  0.6235  0.2483
 1430SOL    HW2 4319   3.559   1.552   2.264  0.9525  0.3097 -1.7445
 1431SOL     OW 4320   2.512   0.207   1.036  0.0289 -0.0739  0.5955
 1431SOL    HW1 4321   2.456   0.158   1.096 -0.6183  1.8623  1.6497
 1431SOL    HW2 4322   2.596   0.160   1.039 -0.6341 -1.2847  1.2975
 1432SOL     OW 4323   3.293   1.353   1.827 -0.1775  0.5600 -0.2033
 1432SOL    HW1 4324   3.261   1.335   1.739  1.7298 -0.5939 -0.7241
 1432SOL    HW2 4325   3.321   1.268   1.861  3.2360  1.5047 -0.2726
 1433SOL     OW 4326   2.554   3.645   0.925 -0.0771 -0.2830  0.2657
 1433SOL    HW1 4327   2.506   3.661   1.007 -1.3811 -2.0917 -0.0810
 1433SOL    HW2 4328   2.572   3.551   0.927  0.6524 -0.1856 -1.1239
 1434SOL     OW 4329   3.961   1.291   1.669 -0.5546  0.7916 -0.1652
 1434SOL    HW1 4330   4.034   1.300   1.608  0.2126  0.4453  0.6765
 1434SOL    HW2 4331   3.992   1.332   1.750 -0.9728 -0.0637  0.4484
 1435SOL     OW 4332   2.831   2.744   2.311 -0.0952  0.2218  0.6249
 1435SOL    HW1 4333   2.865   2.824   2.351  0.6031 -0.0201  0.5393
 1435SOL    HW2 4334   2.747   2.769   2.273 -0.2873  0.6950  1.3612
 1436SOL     OW 4335   0.360   3.822   1.796  1.1171 -0.9735  0.6566
 1436SOL    HW1 4336   0.358   3.822   1.891 -0.1061 -1.3094  0.6489
 1436SOL    HW2 4337   0.316   3.741   1.771 -1.7852  0.7454 -0.1951
 1437SOL     OW 4338   3.210   1.892   2.163 -0.0621  0.2343  0.0125
 1437SOL    HW1 4339   3.155   1.824   2.124  0.1005 -1.3112  2.3059
 1437SOL    HW2 4340   3.149   1.955   2.199 -0.4522 -1.2764  2.1998
 1438SOL     OW 4341   0.369   3.846   2.054  0.2345 -0.1978  0.2242
 1438SOL    HW1 4342   0.322   3.802   2.124 -2.1259  0.8804 -0.5850
 1438SOL    HW2 4343   0.384   3.935   2.087  0.1099 -0.0164 -0.1939
 1439SOL     OW 4344   3.504   0.988   1.334  0.6696 -0.0668  0.1808
 1439SOL    HW1 4345   3.537   0.950   1.415 -3.0259 -0.9963  1.4481
 1439SOL    HW2 4346   3.433   1.046   1.361  0.8711  1.5064 -2.2824
 1440SOL     OW 4347   0.471   1.674   0.435  0.1120  0.5463 -0.0780
 1440SOL    HW1 4348   0.557   1.660   0.396 -0.1572  0.6079 -0.7145
 1440SOL    HW2 4349   0.482   1.652   0.527  0.4530 -0.8652 -0.4280
 1441SOL     OW 4350   4.010   0.554   1.805  0.2758  0.5075  0.8197
 1441SOL    HW1 4351   4.081   0.563   1.742 -0.3981 -0.0941 -0.0560
 1441SOL    HW2 4352   4.052   0.525   1.885  0.9560 -0.4043  0.1468
 1442SOL     OW 4353   2.669   2.924   2.936  0.2501  0.1500  0.0363
 1442SOL    HW1 4354   2.702   3.014   2.934 -0.2191  0.3678  1.3013
 1442SOL    HW2 4355   2.742   2.873   2.968  0.1566  0.2489  0.4055
 1443SOL     OW 4356   3.082   2.833   1.284 -0.1321 -0.4194 -0.4872
 1443SOL    HW1 4357   3.042   2.839   1.198  0.4550 -1.7532 -0.8868
 1443SOL    HW2 4358   3.008   2.832   1.345 -0.5112  2.1667 -0.8066
 1444SOL     OW 4359   2.651   1.519   0.640 -0.8375  0.2337 -0.7095
 1444SOL    HW1 4360   2.728   1.519   0.583 -0.8374 -1.1655 -0.7456
 1444SOL    HW2 4361   2.686   1.535   0.727 -0.3555 -1.1971 -0.5995
 1445SOL     OW 4362   0.988   3.350   2.617 -0.1764 -0.5807 -0.2867
 1445SOL    HW1 4363   0.931   3.401   2.676 -1.3451 -0.5498 -1.3912
 1445SOL    HW2 4364   1.069   3.400   2.613  0.1008 -0.7931  1.5995
 1446SOL     OW 4365   0.215   1.123   1.835  0.1530 -0.2380  0.0974
 1446SOL    HW1 4366   0.271   1.047   1.820  1.3751  0.9071 -1.4605
 1446SOL    HW2 4367   0.134   1.103   1.788 -0.6420 -1.6962  1.9624
 1447SOL     OW 4368   0.472   3.303   1.882  0.2728  0.2528 -0.3729
 1447SOL    HW1 4369   0.404   3.365   1.852  0.2914  0.8530  0.7733
 1447SOL    HW2 4370   0.440   3.271   1.966  1.2562  0.3035  0.0377
 1448SOL     OW 4371   3.008   2.268   2.850  0.3311  0.0940  0.3724
 1448SOL    HW1 4372   3.102   2.262   2.834  0.1825 -0.0426 -0.4983
 1448SOL    HW2 4373   2.977   2.177   2.846  0.1619  0.1394  0.6390
 1449SOL     OW 4374   1.875   3.742   2.446 -0.3876  0.1607 -0.2750
 1449SOL    HW1 4375   1.864   3.751   2.351  0.8856 -0.4255 -0.4943
 1449SOL    HW2 4376   1.915   3.825   2.473 -0.3431  0.1533 -0.3180
 1450SOL     OW 4377   1.920   0.359   1.567 -0.1733 -0.0045 -0.0964
 1450SOL    HW1 4378   1.925   0.351   1.662 -1.6069 -0.4607 -0.0384
 1450SOL    HW2 4379   1.834   0.397   1.550  0.2205  0.4405 -1.1929
 1451SOL     OW 4380   2.326   3.437   2.918  0.4190  0.4221  0.2464
 1451SOL    HW1 4381   2.363   3.350   2.907 -0.7987 -0.1284  0.3402
 1451SOL    HW2 4382   2.360   3.468   3.002 -2.8561 -1.9687  2.7070
 1452SOL     OW 4383   2.163   4.332   2.400  0.4433  0.3915  0.1932
 1452SOL    HW1 4384   2.155   4.238   2.384  0.7208  0.2270  0.9614
 1452SOL    HW2 4385   2.218   4.338   2.478 -1.3615  1.1137  1.4759
 1453SOL     OW 4386   4.374   2.894   1.643 -0.1545 -0.1727 -0.3158
 1453SOL    HW1 4387   4.318   2.842   1.701 -0.8204  0.5445 -0.2938
 1453SOL    HW2 4388   4.367   2.983   1.678  0.7197 -0.0117 -0.5409
 1454SOL     OW 4389   2.223   2.453   0.567  0.3283  0.0508 -0.3019
 1454SOL    HW1 4390   2.277   2.374   0.560 -1.2061 -1.0451 -0.2256
 1454SOL    HW2 4391   2.138   2.421   0.597  0.1788  1.9441  1.5060
 1455SOL     OW 4392   1.204   1.460   3.125  0.0308 -0.1068 -0.6608
 1455SOL    HW1 4393   1.269   1.472   3.056  0.6058  0.4409 -0.0361
 1455SOL    HW2 4394   1.198   1.365   3.136  1.8531 -0.1580  0.2985
 1456SOL     OW 4395   1.803   0.812   3.112  0.0464 -0.3343 -0.5083
 1456SOL    HW1 4396   1.836   0.753   3.044  2.2549 -0.0616  0.2714
 1456SOL    HW2 4397   1.782   0.754   3.186  2.3073 -0.2312  0.2929
 1457SOL     OW 4398   2.496   1.543   2.698 -0.5578 -0.3894  0.6261
 1457SOL    HW1 4399   2.451   1.627   2.696  0.5178  0.1954 -0.2039
 1457SOL    HW2 4400   2.431   1.482   2.731 -2.7158 -0.0405 -2.5225
 1458SOL     OW 4401   2.825   3.305   2.722 -0.5718 -0.1677  0.2754
 1458SOL    HW1 4402   2.878   3.299   2.642  2.3061 -0.8334  2.0657
 1458SOL    HW2 4403   2.796   3.215   2.738  0.4561 -0.4069  0.9118
 1459SOL     OW 4404   1.807   2.407   2.954 -0.0775  0.0884  0.2164
 1459SOL    HW1 4405   1.718   2.374   2.967 -0.3689  0.6645 -0.2647
 1459SOL    HW2 4406   1.843   2.354   2.884  0.4669 -1.0788  1.3328
 1460SOL     OW 4407   2.227   2.049   0.082 -0.4123 -0.1282 -0.1271
 1460SOL    HW1 4408   2.295   2.115   0.093  0.6244 -0.9849 -1.1824
 1460SOL    HW2 4409   2.148   2.099   0.064  0.0141  0.8733  0.7032
 1461SOL     OW 4410   2.492   3.906   2.087 -0.2374  0.8235 -0.0291
 1461SOL    HW1 4411   2.404   3.943   2.092 -0.7367 -0.1181 -1.2414
 1461SOL    HW2 4412   2.523   3.931   2.000  0.4231  0.5514  0.1251
 1462SOL     OW 4413   1.726   0.710   0.224 -0.4028  0.2429 -0.0655
 1462SOL    HW1 4414   1.710   0.617   0.208  0.2056  0.3669 -1.5496
 1462SOL    HW2 4415   1.662   0.755   0.170  0.4083  0.6766 -0.6986
 1463SOL     OW 4416   2.092   3.238   2.461 -0.3638 -0.2562  0.3782
 1463SOL    HW1 4417   2.017   3.184   2.438 -0.7116  0.2994  0.1956
 1463SOL    HW2 4418   2.054   3.323   2.486  0.1731 -0.0937  0.6566
 1464SOL     OW 4419   2.720   4.173   0.808 -0.0282 -0.5023  0.4623
 1464SOL    HW1 4420   2.691   4.087   0.841  0.3343 -0.7730  0.0876
 1464SOL    HW2 4421   2.701   4.170   0.714 -0.7032  0.1181  0.5736
 1465SOL     OW 4422   3.169   3.299   2.449  0.6441 -0.6130  0.1773
 1465SOL    HW1 4423   3.230   3.291   2.522  1.5984 -0.5646 -0.5884
 1465SOL    HW2 4424   3.107   3.227   2.461 -0.3562  0.4795  2.0488
 1466SOL     OW 4425   4.182   1.614   2.962 -0.3471 -0.3526 -0.1781
 1466SOL    HW1 4426   4.173   1.650   2.873 -1.5292  0.9002  0.3978
 1466SOL    HW2 4427   4.094   1.583   2.983 -0.0898 -0.5687  0.5869
 1467SOL     OW 4428   4.360   1.274   1.871 -0.3186 -0.0235  0.4653
 1467SOL    HW1 4429   4.347   1.368   1.884  0.0324  0.0540  0.3046
 1467SOL    HW2 4430   4.273   1.236   1.877 -0.3638  0.2116  1.3159
 1468SOL     OW 4431   2.233   3.773   2.011  0.3513  0.1316  0.2731
 1468SOL    HW1 4432   2.205   3.692   1.970  2.0299 -0.0782 -0.5322
 1468SOL    HW2 4433   2.225   3.840   1.943  0.2743  0.3858  0.5254
 1469SOL     OW 4434   2.520   2.457   0.265 -0.0510  0.3412  0.6406
 1469SOL    HW1 4435   2.550   2.480   0.352 -1.6558  1.6513  0.9053
 1469SOL    HW2 4436   2.570   2.514   0.206  1.3317 -0.8332  0.6189
 1470SOL     OW 4437   2.540   0.714   0.645  0.2771  0.6974 -0.2277
 1470SOL    HW1 4438   2.553   0.793   0.593 -0.6827  0.1996 -1.2761
 1470SOL    HW2 4439   2.482   0.741   0.716  0.7574  1.1558 -0.0085
 1471SOL     OW 4440   3.336   3.378   2.663  0.1301 -0.0345  0.2411
 1471SOL    HW1 4441   3.426   3.370   2.631 -0.3653  0.6555 -1.4105
 1471SOL    HW2 4442   3.337   3.457   2.717  0.6617 -0.4317  0.8253
 1472SOL     OW 4443   1.838   2.108   0.949 -0.5699 -0.5334  0.0187
 1472SOL    HW1 4444   1.746   2.105   0.921  0.4420 -0.0794 -3.8815
 1472SOL    HW2 4445   1.874   2.185   0.906  2.2521 -2.1693 -0.8229
 1473SOL     OW 4446   0.408   0.975   0.064 -0.2995 -0.2724  0.2283
 1473SOL    HW1 4447   0.361   1.034   0.123 -0.3450 -0.3049  0.2251
 1473SOL    HW2 4448   0.358   0.893   0.068  0.1238 -0.5132  0.7202
 1474SOL     OW 4449   1.148   3.645   0.543 -0.3285  0.1084  0.2782
 1474SOL    HW1 4450   1.153   3.733   0.580 -2.1434  0.7128 -0.7695
 1474SOL    HW2 4451   1.146   3.587   0.619  0.0556  1.0281  1.0143
 1475SOL     OW 4452   3.695   1.695   1.612  0.2280 -0.0317  0.0421
 1475SOL    HW1 4453   3.776   1.727   1.573  0.0367  0.5240  0.0971
 1475SOL    HW2 4454   3.724   1.643   1.687  0.6463 -1.8790 -1.3277
 1476SOL     OW 4455   0.698   2.918   2.483 -0.1663  0.2687 -0.3602
 1476SOL    HW1 4456   0.722   3.008   2.508  0.4050  0.7199 -2.3222
 1476SOL    HW2 4457   0.781   2.872   2.479 -0.5029 -0.4888  1.0671
 1477SOL     OW 4458   0.778   4.257   1.089  0.2612 -0.0748  0.2578
 1477SOL    HW1 4459   0.873   4.245   1.080  0.3810 -0.0730  1.4362
 1477SOL    HW2 4460   0.758   4.331   1.031  0.5239 -1.7132 -2.1054
 1478SOL     OW 4461   4.060   0.308   3.060  0.2383  0.3977 -0.2650
 1478SOL    HW1 4462   4.057   0.307   2.964  1.5641  0.1399 -0.3240
 1478SOL    HW2 4463   4.118   0.236   3.083  0.7876  1.1277  0.6941
 1479SOL     OW 4464   1.605   0.589   0.701  0.1316 -0.2853 -0.2106
 1479SOL    HW1 4465   1.651   0.511   0.671  1.0748 -0.2123  0.9378
 1479SOL    HW2 4466   1.674   0.642   0.742 -0.4941  1.1243 -0.9076
 1480SOL     OW 4467   1.777   1.657   1.677  0.0060  0.1354 -0.2404
 1480SOL    HW1 4468   1.863   1.667   1.717 -0.6280 -1.4075  1.6459
 1480SOL    HW2 4469   1.719   1.713   1.729 -0.5311 -0.5865 -0.0485
 1481SOL     OW 4470   1.884   3.740   2.762 -0.1407 -0.3896  0.1554
 1481SOL    HW1 4471   1.828   3.721   2.837 -3.1930  1.3113 -1.5036
 1481SOL    HW2 4472   1.858   3.677   2.695  0.1859  0.1759 -0.5282
 1482SOL     OW 4473   1.054   3.459   1.841  0.0887 -0.0654 -0.0655
 1482SOL    HW1 4474   1.021   3.418   1.761  1.2764  0.6178 -0.9308
 1482SOL    HW2 4475   0.977   3.501   1.880 -0.4804 -0.2817 -0.9247
 1483SOL     OW 4476   0.078   2.783   0.556 -0.6362 -0.4110 -0.1679
 1483SOL    HW1 4477   0.042   2.728   0.625  0.6723 -0.2519  0.6871
 1483SOL    HW2 4478   0.109   2.722   0.489 -2.2657 -0.5508 -0.8341
 1484SOL     OW 4479   1.654   1.046   3.122  0.4155 -0.3853  0.2508
 1484SOL    HW1 4480   1.717   1.113   3.149  1.6161 -0.9563 -1.0214
 1484SOL    HW2 4481   1.705   0.965   3.118 -0.5538 -0.9968 -0.1590
 1485SOL     OW 4482   3.336   1.493   1.011 -0.1033 -0.0339  0.0642
 1485SOL    HW1 4483   3.245   1.523   1.012  0.1250  0.7365 -0.4957
 1485SOL    HW2 4484   3.360   1.493   0.918  0.7215  0.6253  0.2618
 1486SOL     OW 4485   4.441   4.488   2.157 -0.3854  0.0876 -0.0524
 1486SOL    HW1 4486   4.494   4.526   2.087 -0.0710 -1.9035 -0.9709
 1486SOL    HW2 4487   4.359   4.537   2.154 -0.4515 -0.0428 -1.9709
 1487SOL     OW 4488   3.018   3.041   0.898  0.9004  0.4889 -0.2664
 1487SOL    HW1 4489   3.071   3.052   0.819  0.6488  1.8359 -0.2698
 1487SOL    HW2 4490   3.004   3.130   0.930 -0.1906  0.0603  0.5079
 1488SOL     OW 4491   3.383   3.983   2.438 -0.1098 -0.0158  0.3455
 1488SOL    HW1 4492   3.386   4.009   2.530  0.7034 -1.2050  0.6845
 1488SOL    HW2 4493   3.456   3.922   2.428 -0.9421 -0.8815 -0.7749
 1489SOL     OW 4494   1.378   0.189   0.702 -0.2264 -0.3816 -0.2067
 1489SOL    HW1 4495   1.399   0.268   0.652  0.1192 -0.7477 -0.6502
 1489SOL    HW2 4496   1.463   0.149   0.722 -0.3525 -0.1568  0.8259
 1490SOL     OW 4497   0.494   1.217   1.009  0.3740 -0.0442 -0.3460
 1490SOL    HW1 4498   0.488   1.133   0.964  0.1586 -1.2815  1.8525
 1490SOL    HW2 4499   0.426   1.271   0.969 -2.5324 -2.3975  1.0646
 1491SOL     OW 4500   4.474   1.151   0.557 -0.6143 -0.1538  0.1906
 1491SOL    HW1 4501   4.531   1.227   0.546 -1.6387  0.9393  1.9779
 1491SOL    HW2 4502   4.489   1.122   0.647 -1.8268 -0.7133  0.2382
 1492SOL     OW 4503   1.570   0.759   2.559 -0.0830  0.3998 -0.6536
 1492SOL    HW1 4504   1.520   0.815   2.619  2.0334  1.1517  0.5208
 1492SOL    HW2 4505   1.598   0.818   2.489  0.3397  0.3379 -0.5431
 1493SOL     OW 4506   1.879   4.017   2.479  0.0402 -0.4793 -0.1836
 1493SOL    HW1 4507   1.949   4.071   2.443  1.2162 -1.2565  0.8650
 1493SOL    HW2 4508   1.821   4.001   2.404  1.1647 -0.1082 -1.1727
 1494SOL     OW 4509   0.003   3.788   2.777 -0.1707 -0.3204 -0.2441
 1494SOL    HW1 4510   0.014   3.861   2.838  0.3192 -0.2321 -0.4331
 1494SOL    HW2 4511  -0.023   3.828   2.695  0.3922 -0.3348 -0.4281
 1495SOL     OW 4512   3.837   3.933   2.792  0.2543 -0.8503  0.3616
 1495SOL    HW1 4513   3.816   3.916   2.700  0.2068 -2.4815  0.6389
 1495SOL    HW2 4514   3.894   3.860   2.817  1.1418  0.1504  1.3425
 1496SOL     OW 4515   1.979   3.403   1.611 -0.2394  0.0331  0.3109
 1496SOL    HW1 4516   2.061   3.411   1.563 -0.4568  0.3259 -0.0114
 1496SOL    HW2 4517   1.984   3.316   1.651 -0.9721 -1.1697 -2.0041
 1497SOL     OW 4518   0.299   3.753   0.825  0.1094  0.1653  0.3251
 1497SOL    HW1 4519   0.310   3.847   0.806 -1.5180  0.3574  0.1534
 1497SOL    HW2 4520   0.386   3.724   0.852  0.7404  1.6405  0.0166
 1498SOL     OW 4521   0.314   4.341   2.937 -0.2943  0.2619 -0.0666
 1498SOL    HW1 4522   0.317   4.434   2.958 -0.8192  0.0552  0.9865
 1498SOL    HW2 4523   0.374   4.300   2.998  2.7990  0.2392 -2.8490
 1499SOL     OW 4524   1.113   1.022   1.798  0.3507  0.2437 -0.0053
 1499SOL    HW1 4525   1.046   1.033   1.865 -1.3060  3.0645 -1.9146
 1499SOL    HW2 4526   1.144   1.111   1.780  0.2370 -0.2694 -3.3659
 1500SOL     OW 4527   2.310   3.999   2.776 -0.9213 -0.3551  0.2805
 1500SOL    HW1 4528   2.362   4.040   2.706  1.0876 -3.4353 -0.2009
 1500SOL    HW2 4529   2.246   3.944   2.730 -1.0653 -0.6941  0.8745
 1501SOL     OW 4530   2.079   3.883   0.028 -0.6533  0.1592  0.2124
 1501SOL    HW1 4531   2.171   3.860   0.019 -0.0920  1.0705  2.7267
 1501SOL    HW2 4532   2.049   3.900  -0.061  1.6742  0.1453 -0.6362
 1502SOL     OW 4533   3.871   2.892   0.463  0.8997  0.4367 -0.4603
 1502SOL    HW1 4534   3.904   2.958   0.525 -0.3270 -0.0017  0.6883
 1502SOL    HW2 4535   3.877   2.936   0.378  0.2320  2.0093  0.2573
 1503SOL     OW 4536   1.203   4.448   2.945 -0.3405  0.1612 -0.6458
 1503SOL    HW1 4537   1.290   4.477   2.974 -1.1179  1.9983 -0.0184
 1503SOL    HW2 4538   1.144   4.476   3.015 -1.4254 -1.4273 -0.8639
 1504SOL     OW 4539   4.113   3.370   1.329  0.1357  0.0977 -0.2319
 1504SOL    HW1 4540   4.146   3.294   1.280 -0.8668  0.2310 -1.1456
 1504SOL    HW2 4541   4.032   3.338   1.369  0.2133  0.4102  0.1697
 1505SOL     OW 4542   0.477   4.355   1.368 -0.1016  0.1648 -0.2433
 1505SOL    HW1 4543   0.391   4.337   1.406 -0.4645 -0.2126 -1.2297
 1505SOL    HW2 4544   0.499   4.277   1.318  1.1643 -0.0487  0.5871
 1506SOL     OW 4545   1.818   2.167   2.327  0.3851 -0.1417  0.4099
 1506SOL    HW1 4546   1.784   2.254   2.347  0.4683 -0.5190  2.5069
 1506SOL    HW2 4547   1.900   2.183   2.280 -0.4469  0.8425 -0.7594
 1507SOL     OW 4548   2.589   0.242   0.055  0.1185  0.0985 -0.0354
 1507SOL    HW1 4549   2.499   0.211   0.060  0.6637 -1.8476 -1.4244
 1507SOL    HW2 4550   2.585   0.320  -0.000 -0.9647  1.3870  1.7328
 1508SOL     OW 4551   3.324   2.903   2.726  0.3285 -0.1012  0.1270
 1508SOL    HW1 4552   3.369   2.848   2.789  3.1794  0.4187 -1.2689
 1508SOL    HW2 4553   3.234   2.908   2.757  1.0496 -1.7933  2.7562
 1509SOL     OW 4554   2.928   2.965   0.065 -0.5347  0.4667 -0.2365
 1509SOL    HW1 4555   2.832   2.961   0.072 -0.3902 -0.3282  2.2967
 1509SOL    HW2 4556   2.950   2.896   0.003 -1.4909 -0.7760  0.7677
 1510SOL     OW 4557   3.125   0.984   2.787 -0.3407 -0.0557 -0.1213
 1510SOL    HW1 4558   3.219   0.965   2.795 -0.4918 -1.7239 -1.6369
 1510SOL    HW2 4559   3.087   0.948   2.868  0.2552  0.2064  0.2824
 1511SOL     OW 4560   2.494   0.019   2.217  0.5095  0.0834  0.4624
 1511SOL    HW1 4561   2.505   0.042   2.125 -0.0809  2.2275  0.8676
 1511SOL    HW2 4562   2.572  -0.033   2.239  1.3519  0.7287 -0.8933
 1512SOL     OW 4563   3.924   1.497   0.414  0.2790  0.3920 -0.1283
 1512SOL    HW1 4564   3.850   1.509   0.354  0.5124 -1.0360 -0.7670
 1512SOL    HW2 4565   3.893   1.430   0.476  1.0749 -0.3361 -0.5036
 1513SOL     OW 4566   1.009   3.308   1.487 -0.6196  0.0291 -0.0288
 1513SOL    HW1 4567   1.003   3.289   1.393 -0.7288 -0.0401 -0.0083
 1513SOL    HW2 4568   0.956   3.239   1.529 -0.7650  0.1981  0.0677
 1514SOL     OW 4569   2.966   4.195   0.495 -0.0297 -0.2334  0.1233
 1514SOL    HW1 4570   2.872   4.176   0.489  0.1366 -1.3683  0.6757
 1514SOL    HW2 4571   2.971   4.288   0.515 -1.0581 -0.2428  0.4940
 1515SOL     OW 4572   0.008   0.203   1.422 -0.3157  0.6826  0.7852
 1515SOL    HW1 4573  -0.060   0.163   1.368 -1.1431  0.2889  2.0617
 1515SOL    HW2 4574   0.045   0.272   1.368 -1.2897  0.4675 -0.1739
 1516SOL     OW 4575   2.018   2.989   0.900 -0.3184  0.0339 -0.7040
 1516SOL    HW1 4576   1.925   3.011   0.900 -0.1403  0.9628  0.8354
 1516SOL    HW2 4577   2.055   3.040   0.828 -0.9408 -0.1082 -1.1293
 1517SOL     OW 4578   2.452   2.471   2.305 -0.8468 -0.1584  0.0215
 1517SOL    HW1 4579   2.429   2.434   2.220  1.5060 -2.9296  0.4285
 1517SOL    HW2 4580   2.509   2.545   2.285 -0.1061 -0.9472 -0.8490
 1518SOL     OW 4581   0.084   1.272   2.057  0.2713  0.3232 -0.1685
 1518SOL    HW1 4582   0.025   1.216   2.006 -0.0721 -0.6009  1.1786
 1518SOL    HW2 4583   0.170   1.232   2.046  0.1201 -0.1493  0.3372
 1519SOL     OW 4584   0.206   2.263   0.975  0.4481  0.3367  0.0271
 1519SOL    HW1 4585   0.111   2.261   0.967  0.4915 -1.1740 -0.3443
 1519SOL    HW2 4586   0.235   2.314   0.899 -0.0666  1.0299  0.2889
 1520SOL     OW 4587   1.825   1.356   0.169 -0.0012  0.6972  0.0525
 1520SOL    HW1 4588   1.843   1.285   0.108  1.0761 -0.1482  1.3066
 1520SOL    HW2 4589   1.803   1.430   0.114  3.2828  0.6592 -1.4967
 1521SOL     OW 4590   2.435   2.201   0.798  0.4995  0.2407  0.1860
 1521SOL    HW1 4591   2.502   2.138   0.771 -0.4565 -0.5563 -0.3746
 1521SOL    HW2 4592   2.388   2.222   0.717 -0.1537  0.5270  0.6383
 1522SOL     OW 4593   4.363   3.218   3.044  0.0581  0.8869 -0.3422
 1522SOL    HW1 4594   4.419   3.268   3.104  0.5241 -1.1149  0.9755
 1522SOL    HW2 4595   4.310   3.162   3.101 -2.9132  2.2131 -1.5530
 1523SOL     OW 4596   2.212   0.725   1.776  0.4271  0.0393  0.6427
 1523SOL    HW1 4597   2.292   0.694   1.734  0.5182  0.7050  0.3150
 1523SOL    HW2 4598   2.145   0.719   1.707  0.8441  2.3743 -0.0572
 1524SOL     OW 4599   3.056   3.215   1.111 -0.2922  0.5311 -0.0937
 1524SOL    HW1 4600   2.997   3.176   1.176 -0.1959  1.4461  0.5650
 1524SOL    HW2 4601   3.129   3.154   1.105 -1.0192 -0.3248 -0.4849
 1525SOL     OW 4602   0.865   0.410   2.784  0.0027  0.2442  0.0536
 1525SOL    HW1 4603   0.806   0.364   2.724  0.5220  1.0809 -1.1404
 1525SOL    HW2 4604   0.816   0.486   2.813 -0.4311 -0.4215  1.1138
 1526SOL     OW 4605   2.939   0.549   1.363 -0.0479  0.0634  0.1374
 1526SOL    HW1 4606   2.877   0.511   1.300  1.2172  1.0731 -1.8014
 1526SOL    HW2 4607   2.987   0.473   1.396  0.1561 -0.3821 -1.1191
 1527SOL     OW 4608   0.182   3.753   1.482 -0.0015 -0.9761  0.2931
 1527SOL    HW1 4609   0.192   3.813   1.556  1.3737 -0.5893 -0.1729
 1527SOL    HW2 4610   0.101   3.706   1.500 -0.2213 -0.1718  1.5277
 1528SOL     OW 4611   1.637   4.140   1.551 -0.7469  0.2417 -0.5353
 1528SOL    HW1 4612   1.629   4.174   1.640 -1.0091  0.4534 -0.6410
 1528SOL    HW2 4613   1.654   4.217   1.498 -2.1442  0.3223 -0.8940
 1529SOL     OW 4614   0.087   2.547   0.070  0.0616  0.0709  0.3938
 1529SOL    HW1 4615   0.042   2.624   0.033  1.0070 -0.8033 -2.8749
 1529SOL    HW2 4616   0.017   2.484   0.085 -0.4109  0.6222  0.5876
 1530SOL     OW 4617   3.682   3.118   3.113 -0.1176  0.2315 -0.3037
 1530SOL    HW1 4618   3.743   3.191   3.101  0.9052 -0.5523 -0.0126
 1530SOL    HW2 4619   3.599   3.160   3.137  0.4838  1.2932  0.0067
 1531SOL     OW 4620   3.681   0.531   1.397 -1.4041 -0.0102 -0.1879
 1531SOL    HW1 4621   3.721   0.525   1.484 -1.8745  1.1699  0.1368
 1531SOL    HW2 4622   3.593   0.566   1.414 -1.6655 -0.2088 -1.0969
 1532SOL     OW 4623   1.328   2.761   2.309 -0.2467  0.4620 -0.3741
 1532SOL    HW1 4624   1.360   2.776   2.398  0.7470  1.3720 -0.8683
 1532SOL    HW2 4625   1.285   2.675   2.314  0.0176  0.3740  0.9115
 1533SOL     OW 4626   3.699   3.320   0.127 -0.0071 -0.2888  0.0117
 1533SOL    HW1 4627   3.687   3.360   0.213 -3.4838 -1.0468  0.0324
 1533SOL    HW2 4628   3.794   3.313   0.116  0.6015  2.1349  2.6474
 1534SOL     OW 4629   2.483   1.684   1.769  0.2504 -0.0215 -0.2634
 1534SOL    HW1 4630   2.389   1.679   1.749 -0.2397  1.3360  1.4067
 1534SOL    HW2 4631   2.512   1.593   1.772 -1.3215 -0.5457  0.4638
 1535SOL     OW 4632   2.029   2.355   0.888  0.4859  0.0417  0.1913
 1535SOL    HW1 4633   2.027   2.436   0.938 -0.9871  0.2071 -0.0961
 1535SOL    HW2 4634   2.008   2.381   0.798 -1.5714 -0.7829  0.3629
 1536SOL     OW 4635   4.465   1.640   0.086  0.4730  0.0589  0.5566
 1536SOL    HW1 4636   4.527   1.706   0.055  0.8998 -0.0103  1.2587
 1536SOL    HW2 4637   4.379   1.681   0.073  0.6074 -0.1187 -1.0565
 1537SOL     OW 4638   2.487   3.259   2.003 -0.5403  0.0204  0.2814
 1537SOL    HW1 4639   2.456   3.173   1.972 -1.9137  0.0442  1.4990
 1537SOL    HW2 4640   2.408   3.306   2.027  0.1271  1.9756 -1.1028
 1538SOL     OW 4641   0.860   1.839   0.607  0.5269 -0.1019  0.1859
 1538SOL    HW1 4642   0.921   1.789   0.552  1.0257 -0.4902  1.0744
 1538SOL    HW2 4643   0.913   1.911   0.641 -0.8515  2.9043 -3.3902
 1539SOL     OW 4644   0.294   0.624   2.579 -0.4800  0.5471 -0.3612
 1539SOL    HW1 4645   0.248   0.646   2.661 -1.7818 -1.1128 -0.5938
 1539SOL    HW2 4646   0.226   0.589   2.522  0.7600 -0.1663 -1.4589
 1540SOL     OW 4647   2.571   0.390   0.380  0.5136  0.6906  0.0286
 1540SOL    HW1 4648   2.602   0.342   0.304  0.1258  0.7923 -0.1945
 1540SOL    HW2 4649   2.649   0.436   0.412  0.7813  0.2724 -0.0227
 1541SOL     OW 4650   3.794   2.421   0.124  0.3363  0.2473 -0.4797
 1541SOL    HW1 4651   3.843   2.473   0.188  0.0081 -0.6619  0.5214
 1541SOL    HW2 4652   3.859   2.400   0.056  1.0335  0.0568  0.2330
 1542SOL     OW 4653   1.251   3.263   2.922 -0.2343 -1.3447 -0.7051
 1542SOL    HW1 4654   1.266   3.217   2.839  0.6225 -0.9726 -0.7631
 1542SOL    HW2 4655   1.311   3.221   2.984 -1.4032 -2.1358 -0.0597
 1543SOL     OW 4656   3.688   1.000   0.378 -0.0187 -0.1085 -0.0287
 1543SOL    HW1 4657   3.762   0.942   0.399  2.2327  2.5474 -0.0089
 1543SOL    HW2 4658   3.703   1.077   0.432 -2.4544  0.8355 -0.6021
 1544SOL     OW 4659   3.032   2.664   2.904  0.3870 -0.0291  0.5726
 1544SOL    HW1 4660   3.063   2.725   2.837 -0.1075  0.4731  0.7909
 1544SOL    HW2 4661   2.973   2.606   2.857  1.0591 -0.5075  0.3110
 1545SOL     OW 4662   3.234   3.019   0.349 -0.3708  0.1157  0.2459
 1545SOL    HW1 4663   3.145   3.049   0.328 -0.5475 -0.1375  0.6122
 1545SOL    HW2 4664   3.239   2.931   0.311 -0.0429  0.3888 -0.3537
 1546SOL     OW 4665   1.980   0.670   0.854 -0.0142 -0.4037  0.0642
 1546SOL    HW1 4666   1.989   0.646   0.761 -0.4581 -0.4028  0.0170
 1546SOL    HW2 4667   1.916   0.608   0.888  0.4877 -0.7033  0.4887
 1547SOL     OW 4668   3.917   1.885   2.547  0.1876  0.5157 -0.4478
 1547SOL    HW1 4669   3.835   1.897   2.596  1.3214 -0.1899  1.7094
 1547SOL    HW2 4670   3.889   1.843   2.465 -1.5644 -0.1447  0.4319
 1548SOL     OW 4671   0.585   4.124   2.058 -0.2262  0.3994 -0.4902
 1548SOL    HW1 4672   0.641   4.176   2.116 -1.0086  0.5929  0.1077
 1548SOL    HW2 4673   0.502   4.118   2.105 -0.1371 -1.4512 -0.4992
 1549SOL     OW 4674   0.783   2.368   1.502  0.3721  0.1392 -0.0732
 1549SOL    HW1 4675   0.722   2.335   1.437 -0.1462  0.6307  0.1589
 1549SOL    HW2 4676   0.767   2.314   1.579 -1.3234  1.6387  0.7057
 1550SOL     OW 4677   2.654   0.175   2.455 -0.4158 -0.0083  0.5138
 1550SOL    HW1 4678   2.672   0.106   2.391  1.5831  3.0223 -2.5108
 1550SOL    HW2 4679   2.561   0.166   2.474 -0.6677 -2.2382 -1.2957
 1551SOL     OW 4680   0.378   1.885   2.500 -0.4834 -0.2743  0.3167
 1551SOL    HW1 4681   0.471   1.873   2.517 -0.3149  0.3469 -0.1312
 1551SOL    HW2 4682   0.336   1.865   2.583  0.1683  0.8485  0.9403
 1552SOL     OW 4683   3.416   0.934   2.844 -0.2424 -0.3179 -0.5749
 1552SOL    HW1 4684   3.467   0.987   2.905 -1.3840 -0.1892  0.3068
 1552SOL    HW2 4685   3.436   0.969   2.758 -1.0292  1.6334 -0.0158
 1553SOL     OW 4686   0.692   2.620   1.615  0.0991 -0.0944 -0.4223
 1553SOL    HW1 4687   0.652   2.577   1.691 -1.1937 -1.0551 -1.6094
 1553SOL    HW2 4688   0.716   2.548   1.557  1.1780  0.6293 -0.9041
 1554SOL     OW 4689   2.190   2.415   2.740  0.1000 -0.4219 -0.4178
 1554SOL    HW1 4690   2.190   2.330   2.783 -2.2170 -0.2828 -0.0425
 1554SOL    HW2 4691   2.149   2.400   2.655 -2.3624  0.6249  0.4885
 1555SOL     OW 4692   1.911   0.972   1.340  0.0883  0.4249  0.3625
 1555SOL    HW1 4693   1.827   0.927   1.354 -0.2918  0.9892 -0.0475
 1555SOL    HW2 4694   1.920   0.977   1.245 -0.4198  2.1647  0.3701
 1556SOL     OW 4695   4.393   1.987   1.775  0.0092  0.0353  0.5903
 1556SOL    HW1 4696   4.417   2.077   1.752  0.2557 -0.0237  0.6149
 1556SOL    HW2 4697   4.477   1.943   1.788 -0.1252 -0.0462  1.1771
 1557SOL     OW 4698   4.424   3.281   1.493  0.2566 -0.4449 -0.0342
 1557SOL    HW1 4699   4.475   3.334   1.432 -0.0373  1.8749  1.5992
 1557SOL    HW2 4700   4.333   3.298   1.469  0.0643  1.7865  1.9096
 1558SOL     OW 4701   0.081   2.672   1.826  0.2949 -0.6909 -0.4936
 1558SOL    HW1 4702   0.028   2.749   1.806  0.2333 -0.5494  0.1758
 1558SOL    HW2 4703   0.169   2.708   1.843  0.1027 -0.6830  0.5227
 1559SOL     OW 4704   0.765   3.651   0.184  0.2537  0.5827 -0.5788
 1559SOL    HW1 4705   0.823   3.632   0.110 -1.2154  1.0056 -1.9188
 1559SOL    HW2 4706   0.716   3.570   0.197  1.1246  0.2249  0.5458
 1560SOL     OW 4707   3.609   1.021   3.058  0.1705 -0.4428 -0.0974
 1560SOL    HW1 4708   3.542   0.988   3.119 -0.9190 -0.0449 -1.0585
 1560SOL    HW2 4709   3.639   1.102   3.098 -1.7273  0.6949 -0.8449
 1561SOL     OW 4710   1.664   2.357   0.599 -0.4327  0.1269 -0.4217
 1561SOL    HW1 4711   1.602   2.425   0.573 -3.0383 -1.4670  1.2109
 1561SOL    HW2 4712   1.702   2.389   0.681 -1.8267 -0.4003  0.4685
 1562SOL     OW 4713   2.100   0.940   3.082  0.2207  0.3180 -0.7067
 1562SOL    HW1 4714   2.076   0.984   3.001 -1.1360  1.4927  0.2620
 1562SOL    HW2 4715   2.016   0.908   3.117  0.7463 -0.0256  0.2837
 1563SOL     OW 4716   2.374   3.678   1.127 -0.0729  0.5806  0.2404
 1563SOL    HW1 4717   2.316   3.610   1.160 -0.0036  0.9272  1.0957
 1563SOL    HW2 4718   2.321   3.728   1.066  0.4375 -1.4638 -2.0261
 1564SOL     OW 4719   4.424   1.551   2.308 -0.2797  0.5816 -0.3432
 1564SOL    HW1 4720   4.373   1.604   2.369 -0.4772 -0.9741  0.9099
 1564SOL    HW2 4721   4.373   1.552   2.227 -1.6221  0.1769  0.4674
 1565SOL     OW 4722   1.883   1.841   3.008 -0.3336  0.1334  0.5238
 1565SOL    HW1 4723   1.958   1.784   2.991  0.8045  1.0976  2.0571
 1565SOL    HW2 4724   1.922   1.922   3.040 -2.0095  1.0195  0.4103
 1566SOL     OW 4725   4.414   3.244   0.768 -0.1269 -0.6551  0.3509
 1566SOL    HW1 4726   4.425   3.179   0.699  0.7292 -0.5388  0.3638
 1566SOL    HW2 4727   4.407   3.328   0.722 -0.2460 -0.6497  0.3779
 1567SOL     OW 4728   0.918   1.093   2.949  0.4938 -0.0452  0.6522
 1567SOL    HW1 4729   0.948   1.026   3.010  1.7910  0.2998  0.4283
 1567SOL    HW2 4730   0.985   1.096   2.881  0.6744  1.7379  0.8560
 1568SOL     OW 4731   3.116   0.991   0.292  0.3497 -0.0964 -0.6715
 1568SOL    HW1 4732   3.059   1.028   0.225  0.3825  1.7304  0.2518
 1568SOL    HW2 4733   3.056   0.950   0.355  0.0720  1.0848 -0.1390
 1569SOL     OW 4734   0.375   0.994   2.880  0.3765 -0.2249 -0.1282
 1569SOL    HW1 4735   0.341   0.964   2.796  0.1919  1.9305 -0.9009
 1569SOL    HW2 4736   0.466   0.964   2.882 -0.3817 -2.7113  0.2235
 1570SOL     OW 4737   3.966   2.025   0.756  0.1526 -0.1759  0.3782
 1570SOL    HW1 4738   3.960   1.932   0.775  2.7051 -1.5635 -4.0746
 1570SOL    HW2 4739   3.903   2.039   0.685  0.9008  1.1262 -0.0630
 1571SOL     OW 4740   2.357   2.981   2.594  0.2662 -0.2682 -0.0703
 1571SOL    HW1 4741   2.445   3.011   2.569  0.9471 -0.8747  1.4596
 1571SOL    HW2 4742   2.361   2.886   2.588  1.1388 -0.6709  3.9825
 1572SOL     OW 4743   1.222   3.514   2.585 -0.7050 -0.1770 -0.5465
 1572SOL    HW1 4744   1.218   3.535   2.491  1.8903 -0.1054 -0.7116
 1572SOL    HW2 4745   1.256   3.594   2.625 -0.9125 -0.5305  0.3429
 1573SOL     OW 4746   1.556   4.198   2.338 -0.2441  0.2815 -0.0170
 1573SOL    HW1 4747   1.617   4.271   2.334  3.2367 -1.9266  3.7804
 1573SOL    HW2 4748   1.494   4.222   2.407  0.1654  0.2236  0.3841
 1574SOL     OW 4749   0.969   2.852   0.234 -0.1359  0.4543 -0.2735
 1574SOL    HW1 4750   0.938   2.842   0.324  0.4682  0.0018 -0.1126
 1574SOL    HW2 4751   0.942   2.941   0.209 -0.2574  0.6019  0.3726
 1575SOL     OW 4752   0.008   0.572   1.703 -0.0310  0.6329  0.0168
 1575SOL    HW1 4753   0.076   0.638   1.715 -2.0555  2.8527 -0.1209
 1575SOL    HW2 4754   0.053   0.489   1.717  2.6808  1.9883 -0.0349
 1576SOL     OW 4755   1.906   2.533   3.166 -0.0898  0.3830  0.0930
 1576SOL    HW1 4756   1.875   2.469   3.102  0.3400 -0.7221  0.9594
 1576SOL    HW2 4757   1.997   2.550   3.142 -0.0174  0.1935  0.2323
 1577SOL     OW 4758   2.826   0.779   1.452  0.0238 -0.6808 -0.1169
 1577SOL    HW1 4759   2.868   0.788   1.537  1.2133 -1.5668 -0.5842
 1577SOL    HW2 4760   2.840   0.688   1.427 -1.9803 -0.9382 -0.4286
 1578SOL     OW 4761   1.554   2.624   2.972  0.2861  0.6276  0.4167
 1578SOL    HW1 4762   1.635   2.653   2.929 -0.2396 -0.4830 -1.4184
 1578SOL    HW2 4763   1.529   2.544   2.926 -1.9302  0.9793  0.8847
 1579SOL     OW 4764   0.951   3.747   2.271 -0.3328 -0.7104  0.1764
 1579SOL    HW1 4765   0.936   3.708   2.185 -1.3604  0.1485 -0.0571
 1579SOL    HW2 4766   0.972   3.839   2.253 -1.2558 -0.3427  0.8554
 1580SOL     OW 4767   1.465   0.255   0.068  0.7327 -0.0789 -0.3919
 1580SOL    HW1 4768   1.496   0.207  -0.009 -0.1546 -1.1528 -0.1015
 1580SOL    HW2 4769   1.450   0.188   0.134  1.3900  0.8173  0.7109
 1581SOL     OW 4770   3.699   2.289   0.978 -0.0788  0.6836 -0.5664
 1581SOL    HW1 4771   3.766   2.240   1.026 -1.8545 -1.6500 -0.2765
 1581SOL    HW2 4772   3.722   2.279   0.886 -1.2493 -2.2312 -0.6293
 1582SOL     OW 4773   4.105   0.474   2.024 -0.2449 -0.3857  0.3783
 1582SOL    HW1 4774   4.076   0.439   2.108  0.8611 -1.6789  0.2618
 1582SOL    HW2 4775   4.198   0.450   2.018 -0.6341 -1.7112 -1.8426
 1583SOL     OW 4776   1.662   2.112   0.488 -0.3621  0.0229 -0.5286
 1583SOL    HW1 4777   1.572   2.107   0.455 -0.1318  0.0217 -1.1572
 1583SOL    HW2 4778   1.670   2.202   0.521 -0.1644  0.4662 -1.7320
 1584SOL     OW 4779   3.491   1.713   0.830 -0.1040 -0.3787  0.3734
 1584SOL    HW1 4780   3.492   1.760   0.747  0.7903  0.2664  0.7336
 1584SOL    HW2 4781   3.438   1.767   0.888 -0.5894 -0.7468  0.2873
 1585SOL     OW 4782   0.320   2.843   1.655  0.0653  0.4337  0.4265
 1585SOL    HW1 4783   0.249   2.906   1.644  0.5212  0.6056 -2.2506
 1585SOL    HW2 4784   0.400   2.896   1.652  0.4216 -0.1260 -1.1009
 1586SOL     OW 4785   3.093   0.824   2.231 -0.0289 -0.2929 -0.2453
 1586SOL    HW1 4786   3.026   0.889   2.252  1.0862  0.8094  0.0164
 1586SOL    HW2 4787   3.046   0.740   2.235 -1.2881  0.3985  0.3730
 1587SOL     OW 4788   3.764   3.448   1.396 -0.9762 -0.0063 -0.1844
 1587SOL    HW1 4789   3.766   3.502   1.475  0.6694 -0.0332 -0.1675
 1587SOL    HW2 4790   3.724   3.366   1.423 -2.7272  0.8673 -0.0047
 1588SOL     OW 4791   1.539   2.515   1.247  0.2389 -0.4349  0.4036
 1588SOL    HW1 4792   1.495   2.567   1.179  1.6390  1.7561  1.0479
 1588SOL    HW2 4793   1.596   2.456   1.199  1.5305  1.3786 -0.4178
 1589SOL     OW 4794   1.917   2.695   0.912  0.2274  0.1914 -0.2728
 1589SOL    HW1 4795   1.852   2.765   0.905  0.3004  0.5093  1.7220
 1589SOL    HW2 4796   1.990   2.734   0.960  1.8828 -0.2122 -2.3298
 1590SOL     OW 4797   1.391   2.192   0.367  0.1055 -0.0718 -0.0462
 1590SOL    HW1 4798   1.350   2.166   0.450 -1.3132  0.5133 -0.5378
 1590SOL    HW2 4799   1.372   2.285   0.359  0.3506 -0.0913 -0.9616
 1591SOL     OW 4800   2.872   3.976   2.979  0.1970 -0.2322  0.2643
 1591SOL    HW1 4801   2.827   4.054   3.012 -1.8975 -1.1758 -0.1857
 1591SOL    HW2 4802   2.860   3.910   3.048 -0.0670 -0.8162 -0.3280
 1592SOL     OW 4803   1.547   3.339   1.799  0.8648  0.6696 -0.2529
 1592SOL    HW1 4804   1.616   3.317   1.862 -0.3453 -0.0335  0.8794
 1592SOL    HW2 4805   1.466   3.329   1.848 -0.0001  3.5085 -0.9338
 1593SOL     OW 4806   0.904   2.688   2.077 -0.0098 -0.0971 -0.1953
 1593SOL    HW1 4807   0.876   2.711   1.988 -0.1615 -0.7072 -0.3101
 1593SOL    HW2 4808   0.928   2.771   2.117  0.3820  0.1531 -0.9237
 1594SOL     OW 4809   1.202   2.932   0.432 -0.4745  0.2241  0.0632
 1594SOL    HW1 4810   1.127   2.915   0.375 -0.1446 -2.3149  0.2715
 1594SOL    HW2 4811   1.173   2.905   0.519  0.5937 -0.5362  0.1941
 1595SOL     OW 4812   3.971   1.639   1.814  0.0872 -0.7171 -0.2197
 1595SOL    HW1 4813   3.888   1.662   1.857  0.2470  1.2177 -0.8557
 1595SOL    HW2 4814   3.986   1.547   1.838 -0.3651 -0.0732  2.9556
 1596SOL     OW 4815   0.159   2.348   3.005  0.3875 -0.5008  0.0841
 1596SOL    HW1 4816   0.064   2.338   3.008  0.2374  0.4542 -0.7930
 1596SOL    HW2 4817   0.173   2.437   2.973  1.5921  0.0974  2.0769
 1597SOL     OW 4818   1.725   1.823   0.179  0.0460  0.1846 -0.0375
 1597SOL    HW1 4819   1.646   1.867   0.145 -0.7877 -0.1953  1.3433
 1597SOL    HW2 4820   1.708   1.813   0.272  1.0018 -1.4523 -0.0141
 1598SOL     OW 4821   0.190   1.528   1.577  0.3461 -0.1506 -0.0768
 1598SOL    HW1 4822   0.202   1.487   1.663 -0.0972 -2.6488 -1.1393
 1598SOL    HW2 4823   0.124   1.596   1.592 -1.9659 -2.5018  1.0242
 1599SOL     OW 4824   3.355   1.104   0.431  0.1805  0.1100  0.0616
 1599SOL    HW1 4825   3.415   1.072   0.364  0.2593 -0.5848  0.4539
 1599SOL    HW2 4826   3.268   1.084   0.397  0.1541  1.2881 -0.5930
 1600SOL     OW 4827   2.066   3.882   0.600  0.5377 -0.2995 -1.1203
 1600SOL    HW1 4828   2.154   3.917   0.589  1.1092 -1.3267 -0.0759
 1600SOL    HW2 4829   2.025   3.892   0.514  1.0120  1.9071 -1.1421
 1601SOL     OW 4830   2.516   0.132   1.955 -0.0747 -0.1278  0.4931
 1601SOL    HW1 4831   2.511   0.102   1.864 -0.5950 -1.0768  0.8232
 1601SOL    HW2 4832   2.430   0.170   1.972  0.1986  0.5243  0.4330
 1602SOL     OW 4833   0.923   3.002   2.181 -0.1570 -0.1359 -0.1523
 1602SOL    HW1 4834   0.884   3.064   2.242  1.5080 -0.7862  1.6597
 1602SOL    HW2 4835   1.017   3.009   2.196  0.1998 -1.5929 -1.4098
 1603SOL     OW 4836   3.957   3.348   0.786 -0.2395  0.4422 -0.2112
 1603SOL    HW1 4837   3.943   3.257   0.812 -0.4088  0.3474 -0.6381
 1603SOL    HW2 4838   3.967   3.395   0.869 -0.8113  0.1423  0.0339
 1604SOL     OW 4839   2.932   3.106   2.511  0.1563 -1.0325  0.2130
 1604SOL    HW1 4840   2.870   3.144   2.449 -0.6352 -1.8932  0.4574
 1604SOL    HW2 4841   2.878   3.070   2.581  1.0557  1.0074  2.0995
 1605SOL     OW 4842   2.699   1.807   0.549  0.2861 -0.6773  0.2813
 1605SOL    HW1 4843   2.672   1.715   0.558 -0.5459 -0.4372  0.3685
 1605SOL    HW2 4844   2.717   1.818   0.455 -0.3866 -0.7380  0.1356
 1606SOL     OW 4845   1.687   2.797   1.624 -0.0482 -0.0395  0.7114
 1606SOL    HW1 4846   1.607   2.783   1.674 -2.5404  1.4820 -2.4365
 1606SOL    HW2 4847   1.691   2.892   1.612  0.9390 -0.2655 -1.0558
 1607SOL     OW 4848   2.272   0.291   2.021  0.5797 -0.5356 -0.1445
 1607SOL    HW1 4849   2.268   0.384   2.043  1.3143 -0.0411 -1.8601
 1607SOL    HW2 4850   2.225   0.247   2.091  0.1447  1.1390  0.6659
 1608SOL     OW 4851   0.978   0.313   0.955 -0.3112 -0.5024  0.1350
 1608SOL    HW1 4852   0.931   0.296   0.873  0.0663  2.1459 -0.7404
 1608SOL    HW2 4853   1.070   0.313   0.931 -0.2624  2.3973 -0.0084
 1609SOL     OW 4854   1.327   3.870   1.584 -0.3135 -0.1335 -0.2086
 1609SOL    HW1 4855   1.325   3.804   1.654 -0.3939 -0.6984 -0.7340
 1609SOL    HW2 4856   1.256   3.930   1.606 -0.3179 -0.2905  0.2158
 1610SOL     OW 4857   4.485   1.577   2.892 -0.3099 -0.2001  0.5180
 1610SOL    HW1 4858   4.548   1.601   2.960 -0.7845 -0.8113  1.1792
 1610SOL    HW2 4859   4.400   1.576   2.936 -0.9632  1.5536 -0.5601
 1611SOL     OW 4860   3.882   2.744   2.217 -0.3177 -0.2755  0.0266
 1611SOL    HW1 4861   3.922   2.825   2.245 -0.8664 -0.6114  1.9052
 1611SOL    HW2 4862   3.938   2.675   2.253 -0.3136 -0.7487 -0.8457
 1612SOL     OW 4863   3.528   1.152   1.109  0.1013  0.8081  0.5159
 1612SOL    HW1 4864   3.517   1.081   1.173  0.2754  0.8526  0.5968
 1612SOL    HW2 4865   3.546   1.230   1.163 -0.3872  0.9739  0.4415
 1613SOL     OW 4866   2.951   0.521   1.712  0.2282  0.1428  0.0746
 1613SOL    HW1 4867   2.892   0.597   1.713 -0.9186 -0.6959 -0.7706
 1613SOL    HW2 4868   2.912   0.462   1.647  1.1080 -1.1566  0.6979
 1614SOL     OW 4869   2.117   2.055   0.698 -0.4977  0.5835  0.3164
 1614SOL    HW1 4870   2.198   2.094   0.666 -0.9201  2.2478  1.1182
 1614SOL    HW2 4871   2.057   2.061   0.624  0.2785 -1.3096 -0.5073
 1615SOL     OW 4872   2.442   2.778   2.947 -0.0649  0.1353 -0.1461
 1615SOL    HW1 4873   2.432   2.684   2.929 -1.4468  0.0936  0.7146
 1615SOL    HW2 4874   2.533   2.797   2.924  0.9443 -1.9184  1.7940
 1616SOL     OW 4875   0.993   0.753   1.775  0.1786 -0.2147  0.4561
 1616SOL    HW1 4876   0.960   0.717   1.693  1.9970 -0.0221 -0.4121
 1616SOL    HW2 4877   0.974   0.847   1.770 -0.2298 -0.2907  0.5321
 1617SOL     OW 4878   3.390   3.591   2.819 -0.0371  0.4429  0.0819
 1617SOL    HW1 4879   3.313   3.644   2.839  0.7748  1.2878  1.1143
 1617SOL    HW2 4880   3.446   3.599   2.896  0.0672 -2.0938  0.3397
 1618SOL     OW 4881   2.868   2.272   2.016  0.1037 -0.2259 -0.0687
 1618SOL    HW1 4882   2.915   2.189   2.025 -2.4089 -1.7573  0.1278
 1618SOL    HW2 4883   2.807   2.256   1.944 -1.7559  0.7268  1.2092
 1619SOL     OW 4884   3.018   4.416   2.829  0.2519  0.5755  0.2843
 1619SOL    HW1 4885   2.942   4.461   2.792  0.0799 -0.3099 -0.5004
 1619SOL    HW2 4886   3.056   4.369   2.754  0.7164 -0.1554  0.9673
 1620SOL     OW 4887   4.025   3.136   1.128 -0.2909 -0.1519 -0.2537
 1620SOL    HW1 4888   4.079   3.178   1.061  2.1314 -0.2872  1.4806
 1620SOL    HW2 4889   4.031   3.043   1.109 -0.4149 -0.1302 -0.4026
 1621SOL     OW 4890   2.683   3.384   0.956 -0.2277 -0.0624 -0.2399
 1621SOL    HW1 4891   2.704   3.434   1.035  0.2896 -0.9396  0.1929
 1621SOL    HW2 4892   2.673   3.294   0.986 -0.4324 -0.3440 -1.1122
 1622SOL     OW 4893   0.148   3.218   0.311  0.2264  0.0721 -0.7098
 1622SOL    HW1 4894   0.108   3.229   0.398 -1.2330 -2.1394 -1.0324
 1622SOL    HW2 4895   0.241   3.203   0.330  0.2392  1.2649  0.3293
 1623SOL     OW 4896   0.026   4.418   2.950  0.2686 -0.2385  0.5460
 1623SOL    HW1 4897   0.120   4.399   2.951  0.2679 -0.4495 -1.2290
 1623SOL    HW2 4898   0.008   4.454   3.037  2.1811  0.7058  0.6040
 1624SOL     OW 4899   1.528   1.775   2.381 -0.0265 -0.2684 -0.2580
 1624SOL    HW1 4900   1.494   1.764   2.470 -1.1683  1.7186 -0.3825
 1624SOL    HW2 4901   1.522   1.869   2.364  1.6516 -0.3879 -1.8874
 1625SOL     OW 4902   4.458   2.418   0.620 -0.0651 -0.4126 -0.0360
 1625SOL    HW1 4903   4.446   2.497   0.568 -0.0254 -1.4440 -1.6600
 1625SOL    HW2 4904   4.529   2.371   0.577  0.1202 -1.2100  1.0800
 1626SOL     OW 4905   4.172   4.402   2.451  0.8492  0.1688 -0.4338
 1626SOL    HW1 4906   4.241   4.337   2.457  0.5382 -0.2638 -1.3508
 1626SOL    HW2 4907   4.102   4.359   2.402  0.4980  1.0737 -0.7640
 1627SOL     OW 4908   4.386   4.168   1.915 -0.5569  0.9518 -0.2947
 1627SOL    HW1 4909   4.400   4.098   1.852 -0.4780 -0.4669  1.2448
 1627SOL    HW2 4910   4.458   4.159   1.977 -0.4190  2.5566 -0.1860
 1628SOL     OW 4911   2.332   3.293   2.550 -0.2070 -0.4475 -0.2330
 1628SOL    HW1 4912   2.349   3.362   2.485  0.3724  0.0056  0.3882
 1628SOL    HW2 4913   2.246   3.259   2.526  0.3992 -0.9643 -1.8354
 1629SOL     OW 4914   3.040   2.912   2.719  0.8790 -0.3376  0.8548
 1629SOL    HW1 4915   2.980   2.952   2.782 -1.0391 -1.4238 -0.1789
 1629SOL    HW2 4916   3.049   2.977   2.649  0.4226 -0.4058  0.7313
 1630SOL     OW 4917   1.777   4.431   0.536  0.3103  0.1944 -0.3830
 1630SOL    HW1 4918   1.850   4.477   0.577  0.0769  0.1811  0.0516
 1630SOL    HW2 4919   1.735   4.497   0.480  3.0483 -0.7507 -3.9034
 1631SOL     OW 4920   1.512   1.295   1.572 -0.3842  0.1852 -0.0837
 1631SOL    HW1 4921   1.579   1.355   1.603 -0.7718 -0.4706  2.1604
 1631SOL    HW2 4922   1.434   1.349   1.562 -0.2357  0.4168 -0.0022
 1632SOL     OW 4923   0.838   1.192   2.638 -0.4205 -0.2986  0.0280
 1632SOL    HW1 4924   0.758   1.150   2.669  0.5566 -0.6754  2.2132
 1632SOL    HW2 4925   0.837   1.279   2.679 -0.1757  0.0837 -0.7431
 1633SOL     OW 4926   3.891   4.414   0.160 -0.3067  0.9301 -0.4132
 1633SOL    HW1 4927   3.905   4.506   0.142  0.1030  0.7618 -0.9632
 1633SOL    HW2 4928   3.801   4.410   0.194 -0.1362  1.5943  0.1435
 1634SOL     OW 4929   0.563   3.471   3.069  0.0882 -0.4751  0.6824
 1634SOL    HW1 4930   0.469   3.481   3.050 -0.1349 -0.5443  1.7120
 1634SOL    HW2 4931   0.591   3.558   3.097  1.0796  0.4011 -2.5274
 1635SOL     OW 4932   0.560   2.505   0.244  0.4236  0.5325  0.0518
 1635SOL    HW1 4933   0.558   2.420   0.290  1.0170  0.8881  0.7488
 1635SOL    HW2 4934   0.642   2.505   0.196  2.4816  2.2995  3.2241
 1636SOL     OW 4935   1.789   1.427   2.904 -0.0013 -0.0140 -0.0432
 1636SOL    HW1 4936   1.718   1.486   2.877  0.1355 -0.0868 -0.5864
 1636SOL    HW2 4937   1.868   1.467   2.866  0.1801 -0.1903  0.1507
 1637SOL     OW 4938   3.150   2.058   2.518  0.2274 -0.1961  0.1710
 1637SOL    HW1 4939   3.136   2.121   2.447  0.1495 -1.0857 -0.6271
 1637SOL    HW2 4940   3.171   2.112   2.594 -0.1698  0.8072 -0.4075
 1638SOL     OW 4941   0.316   1.480   3.134  0.5605  0.0709  0.2525
 1638SOL    HW1 4942   0.340   1.395   3.098  2.3711  1.2374 -1.4998
 1638SOL    HW2 4943   0.304   1.464   3.228  0.4703 -2.1634 -0.0925
 1639SOL     OW 4944   2.063   2.321   2.518 -0.1885  0.1628  0.0277
 1639SOL    HW1 4945   2.119   2.248   2.490 -0.9472 -0.7901  0.9013
 1639SOL    HW2 4946   2.078   2.389   2.453  0.5912 -0.7567 -0.7886
 1640SOL     OW 4947   3.376   3.203   1.393 -0.0951  0.2697 -0.0701
 1640SOL    HW1 4948   3.358   3.271   1.328 -0.4316 -1.3840 -1.8100
 1640SOL    HW2 4949   3.314   3.221   1.464  0.7142  2.5022  0.1621
 1641SOL     OW 4950   4.173   3.827   1.899 -0.0065  0.2500  0.2760
 1641SOL    HW1 4951   4.262   3.804   1.870  0.3548  2.1739 -0.2842
 1641SOL    HW2 4952   4.145   3.752   1.952  1.9007 -0.4545  0.3739
 1642SOL     OW 4953   0.652   3.737   2.279  0.1415 -0.1895  0.4596
 1642SOL    HW1 4954   0.651   3.798   2.205 -1.8026  0.4308  0.9338
 1642SOL    HW2 4955   0.744   3.732   2.305  0.6105  0.9767 -0.8494
 1643SOL     OW 4956   0.847   3.438   2.948  0.2314 -0.4568  0.4988
 1643SOL    HW1 4957   0.914   3.376   2.976  2.0615  0.4340 -1.6120
 1643SOL    HW2 4958   0.771   3.385   2.927  0.7965 -1.6712  1.4214
 1644SOL     OW 4959   0.193   2.117   1.965 -0.2678  0.0797  0.7477
 1644SOL    HW1 4960   0.167   2.028   1.987 -1.7277  0.4820  0.7882
 1644SOL    HW2 4961   0.237   2.150   2.043  0.2522 -0.5846  0.7412
 1645SOL     OW 4962   2.445   1.862   2.342  0.5283  0.5622 -0.6468
 1645SOL    HW1 4963   2.509   1.927   2.370  2.8367 -1.1765 -1.5466
 1645SOL    HW2 4964   2.460   1.788   2.400  1.8037 -1.1355 -2.9587
 1646SOL     OW 4965   3.731   4.174   0.094  0.2420  0.2491  0.2715
 1646SOL    HW1 4966   3.769   4.098   0.137 -2.6734  0.2543  3.1676
 1646SOL    HW2 4967   3.801   4.240   0.097  2.2658 -1.6879 -0.8888
 1647SOL     OW 4968   4.413   1.579   1.980 -0.1714  0.1287  0.2044
 1647SOL    HW1 4969   4.440   1.670   1.969 -0.3249  0.1524  0.0241
 1647SOL    HW2 4970   4.483   1.528   1.939  0.5606  0.1103  1.4437
 1648SOL     OW 4971   0.828   2.773   1.844 -0.5845 -0.5327 -0.2822
 1648SOL    HW1 4972   0.915   2.807   1.824 -1.0648  1.7335  1.0904
 1648SOL    HW2 4973   0.793   2.746   1.760  0.6258  0.6010 -1.1997
 1649SOL     OW 4974   2.204   0.079   1.724  0.0598  0.0407  0.3311
 1649SOL    HW1 4975   2.147   0.099   1.798  0.4748  0.6100  0.5063
 1649SOL    HW2 4976   2.194  -0.015   1.710  0.3141 -0.1583  1.4015
 1650SOL     OW 4977   2.060   0.629   1.566 -0.0743 -0.6516 -0.2679
 1650SOL    HW1 4978   2.111   0.550   1.586  1.5147  0.6953  1.3447
 1650SOL    HW2 4979   1.989   0.598   1.510 -0.2683 -3.4220  1.3526
 1651SOL     OW 4980   2.313   0.625   2.705 -0.4411  0.2909 -0.6681
 1651SOL    HW1 4981   2.232   0.576   2.691  0.3070 -0.4740 -2.6291
 1651SOL    HW2 4982   2.380   0.558   2.719 -0.1409  0.9186  1.1012
 1652SOL     OW 4983   4.416   2.694   3.058  0.0078  0.6573  0.2048
 1652SOL    HW1 4984   4.343   2.748   3.088 -0.0165  1.3168 -0.9851
 1652SOL    HW2 4985   4.375   2.628   3.003  0.2435  0.6009  0.0966
 1653SOL     OW 4986   2.999   2.455   1.862  0.2888  0.1656 -0.0729
 1653SOL    HW1 4987   3.080   2.405   1.852  1.0820  1.3910  0.0326
 1653SOL    HW2 4988   2.955   2.413   1.936  1.1776 -0.0718  0.3398
 1654SOL     OW 4989   4.259   0.242   2.152 -0.2867 -0.4634 -0.3080
 1654SOL    HW1 4990   4.251   0.264   2.245 -2.2914  1.9245 -0.9416
 1654SOL    HW2 4991   4.311   0.314   2.115  1.0946 -1.7555 -0.9580
 1655SOL     OW 4992   0.690   1.117   1.584 -0.1799  0.5450  0.1417
 1655SOL    HW1 4993   0.658   1.144   1.498 -2.3658 -2.0034  0.0245
 1655SOL    HW2 4994   0.624   1.149   1.646  0.7535  1.3151  0.7750
 1656SOL     OW 4995   4.009   1.308   2.877  0.1415 -0.1643 -0.5037
 1656SOL    HW1 4996   4.054   1.321   2.793  0.5314 -0.5692 -0.3586
 1656SOL    HW2 4997   3.968   1.222   2.870 -0.5225  0.1484 -0.5870
 1657SOL     OW 4998   4.439   0.723   1.303  0.8861  0.5314  0.5815
 1657SOL    HW1 4999   4.415   0.802   1.351  1.9187  1.3739 -0.2495
 1657SOL    HW2 5000   4.404   0.738   1.215 -1.3606 -1.1700  1.0917
 1658SOL     OW 5001   3.875   2.472   1.773 -0.5050  0.1989  0.3728
 1658SOL    HW1 5002   3.787   2.434   1.780 -0.3474 -0.5082 -1.1149
 1658SOL    HW2 5003   3.931   2.398   1.749  0.3618  0.7970  0.5173
 1659SOL     OW 5004   1.189   4.212   1.294  0.0029  0.2576  0.2952
 1659SOL    HW1 5005   1.261   4.149   1.302  0.1898  0.3824 -0.2965
 1659SOL    HW2 5006   1.112   4.166   1.328  0.3022  0.0054  0.6301
 1660SOL     OW 5007   1.756   4.350   2.236  0.7884 -0.1221 -0.4977
 1660SOL    HW1 5008   1.778   4.299   2.159  1.2043 -0.7427  0.0213
 1660SOL    HW2 5009   1.787   4.438   2.217 -0.7384  0.1799 -1.7692
 1661SOL     OW 5010   0.885   0.779   0.856  0.1907 -0.2763  0.0615
 1661SOL    HW1 5011   0.904   0.753   0.766 -2.2650  0.6770 -0.8026
 1661SOL    HW2 5012   0.854   0.869   0.849 -1.3293 -0.6221  1.7036
 1662SOL     OW 5013   0.387   3.256   0.136  0.1164 -0.3433 -0.0839
 1662SOL    HW1 5014   0.317   3.217   0.085 -1.0720  0.1500  1.1259
 1662SOL    HW2 5015   0.390   3.348   0.108  0.3491 -0.3793 -0.1865
 1663SOL     OW 5016   2.678   2.143   1.855  0.4048  0.1980 -0.4720
 1663SOL    HW1 5017   2.684   2.122   1.762  1.0801 -0.4080 -0.2968
 1663SOL    HW2 5018   2.715   2.067   1.899 -0.6530  0.1128  0.3304
 1664SOL     OW 5019   3.742   1.934   1.089  0.3706  0.1876  0.2626
 1664SOL    HW1 5020   3.721   1.873   1.160  1.4261 -0.9923 -0.3887
 1664SOL    HW2 5021   3.819   1.982   1.120 -0.2226  0.9193  0.6151
 1665SOL     OW 5022   4.153   4.226   0.357 -0.0478  0.2554 -0.6804
 1665SOL    HW1 5023   4.099   4.173   0.415  0.7525  0.1656  0.0103
 1665SOL    HW2 5024   4.102   4.306   0.344 -0.3247  0.2011  0.0088
 1666SOL     OW 5025   3.050   4.164   1.391  0.2619  0.2445 -0.2093
 1666SOL    HW1 5026   2.984   4.139   1.327 -2.5399  1.9641  1.7623
 1666SOL    HW2 5027   3.122   4.201   1.339 -1.5729  0.9646 -2.3938
 1667SOL     OW 5028   3.852   4.017   2.061  0.7604  0.3261 -0.1614
 1667SOL    HW1 5029   3.779   4.044   2.117 -0.2789  0.5721 -1.5675
 1667SOL    HW2 5030   3.841   4.069   1.981  2.6839  0.6080 -0.3000
 1668SOL     OW 5031   3.933   0.269   1.273 -1.4133 -0.2572  0.0167
 1668SOL    HW1 5032   3.994   0.204   1.238 -1.8278 -1.0114  0.6625
 1668SOL    HW2 5033   3.856   0.261   1.218 -0.5041  1.5866 -1.6150
 1669SOL     OW 5034   3.438   4.316   1.754 -0.2053  0.1331 -0.3165
 1669SOL    HW1 5035   3.388   4.267   1.688 -0.3442  1.6071 -1.3447
 1669SOL    HW2 5036   3.520   4.338   1.711  1.4059 -2.2010  1.3445
 1670SOL     OW 5037   1.307   0.780   1.662 -0.1047 -0.3681  0.4873
 1670SOL    HW1 5038   1.218   0.810   1.679 -0.2982  0.2263 -1.3301
 1670SOL    HW2 5039   1.343   0.762   1.748 -0.9536  2.3195  1.5063
 1671SOL     OW 5040   0.491   3.061   1.642  0.0302 -0.1713 -0.2237
 1671SOL    HW1 5041   0.419   3.095   1.590  0.5179 -0.4104 -1.0786
 1671SOL    HW2 5042   0.507   3.128   1.708 -1.0685 -0.1912  0.0724
 1672SOL     OW 5043   2.371   3.655   0.710  0.2307  0.3124  0.7728
 1672SOL    HW1 5044   2.429   3.643   0.786 -2.9816  0.2941  3.4360
 1672SOL    HW2 5045   2.361   3.750   0.703 -0.8155  0.2804  1.5591
 1673SOL     OW 5046   0.738   3.838   2.923  0.3512 -0.2300 -0.1393
 1673SOL    HW1 5047   0.655   3.812   2.883  0.0496 -0.2485  0.4864
 1673SOL    HW2 5048   0.805   3.802   2.865 -0.0765 -0.5282 -0.4544
 1674SOL     OW 5049   3.817   4.430   2.744 -0.2265  0.2914  0.3028
 1674SOL    HW1 5050   3.848   4.494   2.809 -0.2553  0.7338 -0.1135
 1674SOL    HW2 5051   3.897   4.386   2.714  0.3263  2.6474 -2.0724
 1675SOL     OW 5052   0.650   4.481   2.786 -0.5963  0.6945  0.5911
 1675SOL    HW1 5053   0.579   4.491   2.724  0.2406  1.2260 -0.3125
 1675SOL    HW2 5054   0.669   4.570   2.816  1.2245  0.8926 -0.9751
 1676SOL     OW 5055   0.131   2.857   3.169  0.3048 -0.2659  1.1019
 1676SOL    HW1 5056   0.217   2.818   3.154  1.2432  1.3152  2.0103
 1676SOL    HW2 5057   0.072   2.811   3.109  2.3379  0.5588 -1.7279
 1677SOL     OW 5058   3.137   1.494   0.316 -0.9123  0.3867 -0.1618
 1677SOL    HW1 5059   3.180   1.560   0.262  2.0263 -0.6447  0.7320
 1677SOL    HW2 5060   3.131   1.417   0.258 -3.6649  1.1024 -0.9667
 1678SOL     OW 5061   0.333   1.780   1.423  0.0692 -0.0251  0.5095
 1678SOL    HW1 5062   0.378   1.861   1.401  0.1471 -0.4519 -1.0043
 1678SOL    HW2 5063   0.252   1.782   1.373  0.0453 -0.8412  0.4874
 1679SOL     OW 5064   3.370   1.473   0.695 -0.8218  0.3986 -0.1693
 1679SOL    HW1 5065   3.304   1.533   0.732 -0.9409 -0.2926  0.7835
 1679SOL    HW2 5066   3.320   1.400   0.659 -0.6121  0.1372  0.0581
 1680SOL     OW 5067   0.764   2.068   1.162  0.2702  0.6103  0.2625
 1680SOL    HW1 5068   0.717   1.987   1.185  1.0303  0.3237  0.8582
 1680SOL    HW2 5069   0.715   2.137   1.207 -1.0749  0.6473 -1.2017
 1681SOL     OW 5070   3.107   3.035   2.246 -0.0050  0.0640 -0.4792
 1681SOL    HW1 5071   3.131   2.944   2.261  1.3024  0.0565 -2.2104
 1681SOL    HW2 5072   3.131   3.080   2.326  2.0576 -0.6715 -0.6333
 1682SOL     OW 5073   4.192   2.424   1.047 -0.0689 -0.8380 -0.2897
 1682SOL    HW1 5074   4.184   2.411   1.142 -0.6671  2.0625  0.1411
 1682SOL    HW2 5075   4.158   2.343   1.009  1.2356 -2.5499  1.9291
 1683SOL     OW 5076   1.181   2.980   2.246  0.3750 -0.0936  0.3532
 1683SOL    HW1 5077   1.227   2.906   2.285  0.8019  0.6752  1.3371
 1683SOL    HW2 5078   1.156   3.036   2.320 -0.8598  0.2422 -0.2773
 1684SOL     OW 5079   3.466   1.140   1.850  0.1474 -0.9071  0.3003
 1684SOL    HW1 5080   3.493   1.180   1.767  0.8705 -0.7881  0.5894
 1684SOL    HW2 5081   3.524   1.179   1.916 -2.0724  0.9166  1.2854
 1685SOL     OW 5082   3.168   1.929   0.683 -0.9454 -0.4382  0.0986
 1685SOL    HW1 5083   3.217   1.936   0.602 -0.9003 -0.3855  0.1307
 1685SOL    HW2 5084   3.130   1.841   0.680 -1.4236 -0.2209 -0.2480
 1686SOL     OW 5085   2.350   3.167   2.812 -0.1024 -0.1889  0.1978
 1686SOL    HW1 5086   2.380   3.088   2.767  0.1625  0.3534 -0.5984
 1686SOL    HW2 5087   2.348   3.234   2.743 -0.2608  0.5115  0.8774
 1687SOL     OW 5088   0.921   3.912   3.127  0.1397 -0.1073 -0.5669
 1687SOL    HW1 5089   0.914   3.822   3.159 -0.9659  0.3586  0.5479
 1687SOL    HW2 5090   0.857   3.917   3.056 -0.8882  0.2171  0.3728
 1688SOL     OW 5091   1.581   2.081   1.376 -0.1284 -0.2976 -0.0257
 1688SOL    HW1 5092   1.667   2.120   1.393  0.2859 -1.7349  1.3954
 1688SOL    HW2 5093   1.522   2.157   1.368  1.2628  0.7201 -1.2002
 1689SOL     OW 5094   3.767   3.328   2.176  0.0235 -0.5401 -0.1990
 1689SOL    HW1 5095   3.698   3.380   2.137 -0.3736 -0.2546  0.8384
 1689SOL    HW2 5096   3.784   3.258   2.114 -0.9559 -0.4129 -0.6136
 1690SOL     OW 5097   0.896   0.643   2.003  0.2827 -0.0836 -0.2483
 1690SOL    HW1 5098   0.977   0.635   2.055  0.1966  0.7656  0.0349
 1690SOL    HW2 5099   0.925   0.679   1.919 -0.0784  3.2720  0.8923
 1691SOL     OW 5100   0.664   0.558   1.681 -0.0661  0.2185  0.5095
 1691SOL    HW1 5101   0.580   0.554   1.634 -0.6188 -0.3579  1.5067
 1691SOL    HW2 5102   0.692   0.649   1.673 -0.5028  0.2864 -0.3172
 1692SOL     OW 5103   0.880   1.105   1.934  0.1156 -0.3459 -0.3162
 1692SOL    HW1 5104   0.800   1.157   1.933  0.0311 -0.4719 -0.1282
 1692SOL    HW2 5105   0.931   1.142   2.006 -1.8919 -3.4326  3.0043
 1693SOL     OW 5106   0.423   1.672   2.939  0.1969 -0.1160  0.2774
 1693SOL    HW1 5107   0.345   1.642   2.893  0.0387  0.6193  0.0523
 1693SOL    HW2 5108   0.430   1.614   3.015  0.4221 -1.2796 -0.6250
 1694SOL     OW 5109   1.459   1.498   0.137  0.6156 -0.3223  0.6425
 1694SOL    HW1 5110   1.397   1.431   0.166  1.3415 -2.2456 -1.8179
 1694SOL    HW2 5111   1.535   1.487   0.194  0.7285 -1.6861  0.2837
 1695SOL     OW 5112   1.875   0.017   2.701  0.0554  0.8143 -0.9818
 1695SOL    HW1 5113   1.967   0.003   2.722  0.2635  1.0604 -1.6966
 1695SOL    HW2 5114   1.868  -0.005   2.608 -1.3568 -2.6642 -0.1801
 1696SOL     OW 5115   1.624   0.521   2.720  0.4568  0.0616  0.2355
 1696SOL    HW1 5116   1.582   0.444   2.683  0.9490  0.1768 -0.5765
 1696SOL    HW2 5117   1.620   0.587   2.651  1.6231  0.1918  0.2731
 1697SOL     OW 5118   1.086   2.800   1.742  0.6965 -0.3617  0.1290
 1697SOL    HW1 5119   1.092   2.791   1.647  0.3848  2.9367 -0.3473
 1697SOL    HW2 5120   1.171   2.834   1.768  0.3177  0.1153  0.7754
 1698SOL     OW 5121   2.750   3.870   1.068  0.1566 -0.1650  0.0484
 1698SOL    HW1 5122   2.716   3.867   0.978  0.4806 -1.1456 -0.0473
 1698SOL    HW2 5123   2.829   3.816   1.065  0.4107  0.1542  0.8324
 1699SOL     OW 5124   0.417   0.804   1.480  0.5191  0.2843  0.1124
 1699SOL    HW1 5125   0.446   0.725   1.433  3.3833  1.5398 -0.4906
 1699SOL    HW2 5126   0.428   0.874   1.416  2.1221  1.7055  1.8234
 1700SOL     OW 5127   3.906   0.709   2.272 -0.2879  0.0128  0.0055
 1700SOL    HW1 5128   3.839   0.762   2.315 -0.7808  0.8625 -1.7065
 1700SOL    HW2 5129   3.984   0.722   2.325 -1.3869 -0.8832  1.9660
 1701SOL     OW 5130   3.953   1.270   1.038 -0.1530 -0.6418  1.0038
 1701SOL    HW1 5131   4.019   1.248   0.972 -2.5979 -0.7887 -1.6144
 1701SOL    HW2 5132   3.953   1.365   1.042 -0.9104 -0.5596 -0.3318
 1702SOL     OW 5133   3.262   0.672   3.128  0.0918  0.6814  0.2826
 1702SOL    HW1 5134   3.325   0.619   3.176  0.3712  0.1627 -0.6226
 1702SOL    HW2 5135   3.299   0.679   3.040 -0.1380  2.0649  0.2776
 1703SOL     OW 5136   2.425   3.229   0.837  0.1502  0.1425  0.0424
 1703SOL    HW1 5137   2.426   3.141   0.875 -1.5672  0.1580  0.1862
 1703SOL    HW2 5138   2.479   3.281   0.897  1.5841 -0.8762 -0.3008
 1704SOL     OW 5139   2.694   3.331   1.803 -0.3873 -0.5745 -0.2618
 1704SOL    HW1 5140   2.624   3.306   1.863 -1.7455  0.7607 -1.2219
 1704SOL    HW2 5141   2.743   3.250   1.789 -2.1847 -1.7436 -0.1467
 1705SOL     OW 5142   2.939   1.148   3.036 -0.0293 -0.0253  0.0895
 1705SOL    HW1 5143   3.001   1.199   2.984  0.2948  1.1945  1.5835
 1705SOL    HW2 5144   2.976   1.060   3.040  0.5289  0.1658 -0.7492
 1706SOL     OW 5145   4.387   3.807   1.041  0.5637  0.0368 -0.4584
 1706SOL    HW1 5146   4.298   3.797   1.007  0.2451 -0.8603  0.5689
 1706SOL    HW2 5147   4.434   3.851   0.971 -0.9227  1.4250 -0.6514
 1707SOL     OW 5148   0.962   0.299   2.449 -0.1211  0.0914  0.2314
 1707SOL    HW1 5149   0.898   0.366   2.426  0.5923  0.6194 -0.2459
 1707SOL    HW2 5150   1.019   0.292   2.372  0.0851 -0.7403  0.4459
 1708SOL     OW 5151   1.381   0.171   0.324 -0.2023 -0.1289 -0.2430
 1708SOL    HW1 5152   1.320   0.207   0.260 -0.8603 -3.0347 -1.4106
 1708SOL    HW2 5153   1.326   0.122   0.385  0.7690 -0.9968 -0.0385
 1709SOL     OW 5154   0.119   1.283   2.320  0.0655 -0.1258  0.1341
 1709SOL    HW1 5155   0.114   1.367   2.365  0.7280  1.0235 -1.8161
 1709SOL    HW2 5156   0.081   1.300   2.233  0.7204 -1.6929 -0.4974
 1710SOL     OW 5157   3.222   4.432   0.761 -0.0299 -0.0071 -0.9334
 1710SOL    HW1 5158   3.278   4.386   0.823  0.8567  0.4418 -1.3887
 1710SOL    HW2 5159   3.273   4.508   0.734 -1.4543  1.2733 -0.2019
 1711SOL     OW 5160   1.741   3.783   1.648  0.4921  0.5501  0.6439
 1711SOL    HW1 5161   1.787   3.766   1.730  0.9322 -2.6630 -0.1257
 1711SOL    HW2 5162   1.650   3.798   1.674  0.1156 -2.8269  1.6972
 1712SOL     OW 5163   3.496   2.728   1.885 -0.3037  0.0820  0.5650
 1712SOL    HW1 5164   3.400   2.720   1.884 -0.3455  0.3154 -0.9147
 1712SOL    HW2 5165   3.527   2.644   1.918 -1.0255  0.2384  1.6791
 1713SOL     OW 5166   2.100   3.958   1.823  0.9646 -0.1398  0.1032
 1713SOL    HW1 5167   2.043   4.019   1.777  0.0666 -0.4180  0.8158
 1713SOL    HW2 5168   2.140   3.905   1.754 -1.8807 -1.9162 -0.3141
 1714SOL     OW 5169   2.398   0.604   1.038  0.0991 -0.0063 -0.1282
 1714SOL    HW1 5170   2.423   0.555   1.117  0.1397  0.9387  0.4671
 1714SOL    HW2 5171   2.411   0.543   0.966  0.6470 -0.6939  0.5421
 1715SOL     OW 5172   2.262   1.421   2.800  0.4090 -0.1004  0.0994
 1715SOL    HW1 5173   2.259   1.341   2.852  1.0607  0.5315  1.1439
 1715SOL    HW2 5174   2.175   1.458   2.807 -0.2077 -1.1993 -1.2180
 1716SOL     OW 5175   2.819   2.398   0.023  0.8577  0.4765  0.3941
 1716SOL    HW1 5176   2.915   2.395   0.017  0.8327  0.8050 -0.3077
 1716SOL    HW2 5177   2.792   2.444  -0.057  0.2493  2.6360  1.7386
 1717SOL     OW 5178   0.337   2.392   0.044 -0.0404  0.4072 -0.1657
 1717SOL    HW1 5179   0.401   2.459   0.019 -0.9300  0.7770 -1.5793
 1717SOL    HW2 5180   0.255   2.441   0.056 -1.0748 -0.5572 -2.7393
 1718SOL     OW 5181   1.596   4.263   3.018  0.1227 -0.6272 -0.0034
 1718SOL    HW1 5182   1.672   4.317   2.999 -1.0269  0.8935 -0.4735
 1718SOL    HW2 5183   1.552   4.252   2.933 -0.3902 -1.1642  0.3186
 1719SOL     OW 5184   0.868   3.307   2.060 -0.5921 -0.4379  0.1118
 1719SOL    HW1 5185   0.922   3.227   2.065 -1.3152 -0.9259  0.2350
 1719SOL    HW2 5186   0.812   3.293   1.983 -0.8119 -0.1020  0.2093
 1720SOL     OW 5187   2.249   2.541   0.279 -0.0522  1.1579  0.4649
 1720SOL    HW1 5188   2.335   2.498   0.278  0.2866  1.8098 -0.6782
 1720SOL    HW2 5189   2.216   2.527   0.368 -0.5233 -2.5028 -0.1158
 1721SOL     OW 5190   2.825   2.480   1.196 -0.8252  0.4001 -0.2973
 1721SOL    HW1 5191   2.917   2.486   1.169 -0.4650  2.5195  1.2026
 1721SOL    HW2 5192   2.827   2.427   1.276 -1.0664 -0.4011 -0.8090
 1722SOL     OW 5193   4.149   1.774   1.068  0.0367  0.3981  0.1214
 1722SOL    HW1 5194   4.229   1.801   1.114  0.7636  0.2409 -1.0092
 1722SOL    HW2 5195   4.123   1.851   1.017 -0.7458  0.5579  0.7263
 1723SOL     OW 5196   3.927   4.078   0.413 -0.1738 -0.3761  0.0026
 1723SOL    HW1 5197   3.869   4.147   0.442 -0.5481 -1.2178  1.3271
 1723SOL    HW2 5198   3.869   4.013   0.373  0.0252 -0.5405 -0.0205
 1724SOL     OW 5199   2.602   0.366   1.737  0.0939  0.2084  0.1413
 1724SOL    HW1 5200   2.679   0.378   1.682 -1.0503  0.5053 -1.4918
 1724SOL    HW2 5201   2.564   0.283   1.708  0.3873 -0.5103  1.7134
 1725SOL     OW 5202   2.850   3.514   2.116  0.0472 -0.2205  0.1113
 1725SOL    HW1 5203   2.917   3.538   2.053  0.6082  1.7061  1.3737
 1725SOL    HW2 5204   2.784   3.584   2.110  0.4308  0.3864  2.0530
 1726SOL     OW 5205   3.937   2.077   2.273  0.0442 -0.0012 -0.0831
 1726SOL    HW1 5206   3.878   2.097   2.201  0.4990  1.6606 -0.0397
 1726SOL    HW2 5207   3.973   1.990   2.252 -0.5118  0.0618 -1.3741
 1727SOL     OW 5208   3.889   2.938   1.748 -0.7768 -0.2747  0.2441
 1727SOL    HW1 5209   3.921   2.863   1.797 -0.4995 -0.8318 -0.7710
 1727SOL    HW2 5210   3.812   2.906   1.701 -1.4228  0.4230  0.8035
 1728SOL     OW 5211   0.211   0.476   0.693  0.1689 -0.0662  0.1623
 1728SOL    HW1 5212   0.123   0.468   0.656  0.5340 -1.2531 -0.5172
 1728SOL    HW2 5213   0.221   0.397   0.747  1.7080 -1.3080 -1.8045
 1729SOL     OW 5214   4.101   1.788   0.468 -0.1639 -0.2209  0.3042
 1729SOL    HW1 5215   4.061   1.730   0.533 -0.6240  1.1689  1.2934
 1729SOL    HW2 5216   4.050   1.773   0.388  0.0630 -1.5426  0.3826
 1730SOL     OW 5217   2.391   2.845   1.355 -0.2971  0.4327  0.0239
 1730SOL    HW1 5218   2.460   2.904   1.385  0.6154 -0.9747  0.8532
 1730SOL    HW2 5219   2.436   2.782   1.299 -0.5848 -1.3116  1.6292
 1731SOL     OW 5220   3.289   2.015   2.993 -0.7407 -0.6509 -0.0127
 1731SOL    HW1 5221   3.309   2.039   3.083 -1.2097 -1.2121  0.2517
 1731SOL    HW2 5222   3.221   1.948   3.001 -1.2462 -0.2437 -0.8075
 1732SOL     OW 5223   0.860   1.913   1.484 -0.3519 -0.3659 -0.1756
 1732SOL    HW1 5224   0.772   1.911   1.446 -0.2549  0.4596 -0.4634
 1732SOL    HW2 5225   0.891   1.822   1.477 -1.3957 -0.7909  0.4807
 1733SOL     OW 5226   4.252   0.374   1.341 -0.4221  0.0699  0.4875
 1733SOL    HW1 5227   4.243   0.287   1.302  0.3670 -0.2962  1.0784
 1733SOL    HW2 5228   4.163   0.408   1.346 -0.6207 -0.1980 -0.8719
 1734SOL     OW 5229   2.302   4.162   1.341  0.5060 -0.0900  0.1617
 1734SOL    HW1 5230   2.253   4.120   1.270 -1.0645 -0.6865  1.5374
 1734SOL    HW2 5231   2.391   4.130   1.330  0.0509 -1.1004 -0.8317
 1735SOL     OW 5232   0.482   0.414   2.170  0.0835 -0.1605  0.8903
 1735SOL    HW1 5233   0.458   0.347   2.106 -1.2803  1.0768  0.0418
 1735SOL    HW2 5234   0.538   0.474   2.122 -1.1892  0.9388  0.7264
 1736SOL     OW 5235   1.505   2.439   0.086  0.2723 -0.0579  0.3463
 1736SOL    HW1 5236   1.524   2.532   0.074  0.3509  0.2355  2.3134
 1736SOL    HW2 5237   1.415   2.428   0.055  1.3058 -0.0896 -3.0209
 1737SOL     OW 5238   1.129   3.546   1.490 -0.0672 -0.3985 -0.9448
 1737SOL    HW1 5239   1.087   3.461   1.478 -0.4571 -0.1196 -1.5645
 1737SOL    HW2 5240   1.072   3.593   1.551  0.7619 -0.9949  0.3582
 1738SOL     OW 5241   1.164   4.472   1.264 -0.1156 -0.3207 -0.0693
 1738SOL    HW1 5242   1.188   4.379   1.271 -0.3394 -0.4447 -0.9027
 1738SOL    HW2 5243   1.137   4.496   1.353  0.1270 -1.0002  0.1978
 1739SOL     OW 5244   0.295   3.240   1.175 -0.6774 -0.0249 -0.2529
 1739SOL    HW1 5245   0.238   3.317   1.167  1.0506  1.2953 -0.4762
 1739SOL    HW2 5246   0.325   3.224   1.086 -0.0309 -0.1444 -0.0187
 1740SOL     OW 5247   4.029   2.903   2.572 -0.4204 -0.0644  0.3889
 1740SOL    HW1 5248   4.004   2.931   2.484 -1.0925  0.1278  0.6394
 1740SOL    HW2 5249   4.125   2.909   2.572 -0.4638  0.8445 -0.0332
 1741SOL     OW 5250   3.896   0.621   2.851  0.4346 -0.6507  0.6198
 1741SOL    HW1 5251   3.971   0.681   2.844  2.0765 -2.5564  0.9342
 1741SOL    HW2 5252   3.936   0.534   2.852 -1.9436 -1.9194 -1.9681
 1742SOL     OW 5253   1.233   1.194   3.167  0.4168 -0.5998  0.7464
 1742SOL    HW1 5254   1.310   1.164   3.214  1.2740  0.8182  0.2912
 1742SOL    HW2 5255   1.160   1.177   3.227  1.3484  0.1305  2.1358
 1743SOL     OW 5256   2.716   1.763   1.922  0.5836 -0.2581  0.2914
 1743SOL    HW1 5257   2.683   1.724   1.841  0.5728  0.8558 -0.2687
 1743SOL    HW2 5258   2.640   1.807   1.960  0.3271 -1.6717  1.4901
 1744SOL     OW 5259   1.297   0.074   1.639  0.3010  0.2757 -0.1185
 1744SOL    HW1 5260   1.218   0.117   1.604  0.4989  0.3884 -0.4277
 1744SOL    HW2 5261   1.365   0.140   1.632  0.3236  0.3250  0.5665
 1745SOL     OW 5262   2.984   0.584   1.053 -0.0127  0.2667  0.3466
 1745SOL    HW1 5263   3.031   0.503   1.072 -1.3435 -0.1712  2.0376
 1745SOL    HW2 5264   3.032   0.652   1.100 -0.2594  0.0494  0.9180
 1746SOL     OW 5265   2.787   1.149   2.606  0.1408  0.1889 -0.1702
 1746SOL    HW1 5266   2.740   1.196   2.537  2.1145  0.2455 -1.5470
 1746SOL    HW2 5267   2.758   1.058   2.597 -3.3192  0.8541  2.1864
 1747SOL     OW 5268   2.593   4.282   3.087  0.1178 -0.0796 -0.3558
 1747SOL    HW1 5269   2.586   4.347   3.156 -0.4072 -0.7521  0.2459
 1747SOL    HW2 5270   2.681   4.245   3.098  0.1109 -0.0419 -0.1700
 1748SOL     OW 5271   3.483   2.072   2.798  0.3667 -0.3134 -0.5943
 1748SOL    HW1 5272   3.456   2.006   2.734 -0.2318 -2.3626  1.6529
 1748SOL    HW2 5273   3.423   2.061   2.872  0.8280  2.1756  0.2639
 1749SOL     OW 5274   1.837   3.736   2.178  0.1806  0.0450  0.2809
 1749SOL    HW1 5275   1.790   3.820   2.184 -1.5335 -0.9356  1.9674
 1749SOL    HW2 5276   1.782   3.682   2.121  0.6759 -0.2810  0.1100
 1750SOL     OW 5277   1.817   4.402   0.153 -0.1752 -0.6674  0.0070
 1750SOL    HW1 5278   1.739   4.351   0.133 -1.0413  0.9594 -0.9618
 1750SOL    HW2 5279   1.804   4.433   0.243 -0.2539 -1.0696  0.1343
 1751SOL     OW 5280   1.914   2.549   2.240  0.2684  0.2804  0.2976
 1751SOL    HW1 5281   1.957   2.465   2.226  0.5001  0.4542 -0.0467
 1751SOL    HW2 5282   1.984   2.610   2.262  0.2419  0.6263 -0.5424
 1752SOL     OW 5283   3.729   2.198   2.800 -0.0276  0.3025 -0.2507
 1752SOL    HW1 5284   3.657   2.136   2.814  0.8299 -0.2337  2.2206
 1752SOL    HW2 5285   3.686   2.277   2.769 -2.0699  0.6796  3.0189
 1753SOL     OW 5286   0.012   0.880   0.151 -0.3525 -0.2047 -0.0684
 1753SOL    HW1 5287  -0.083   0.876   0.163 -0.5065 -1.0043 -1.3684
 1753SOL    HW2 5288   0.031   0.811   0.088  0.8860  1.0393 -1.1124
 1754SOL     OW 5289   3.378   3.289   0.662  0.2598  0.1333  0.0456
 1754SOL    HW1 5290   3.377   3.280   0.567  0.0924  2.2360 -0.2047
 1754SOL    HW2 5291   3.343   3.377   0.678 -1.2263 -0.7669  2.1493
 1755SOL     OW 5292   3.792   2.927   1.091 -0.1882  0.8898 -0.1747
 1755SOL    HW1 5293   3.846   2.850   1.075 -2.4174 -0.8361  0.0269
 1755SOL    HW2 5294   3.838   2.999   1.048  1.1530 -0.8603 -1.8267
 1756SOL     OW 5295   1.818   3.281   1.898  0.2118  0.9496 -0.5079
 1756SOL    HW1 5296   1.889   3.272   1.961 -2.0105  0.9934  2.1991
 1756SOL    HW2 5297   1.842   3.223   1.826  2.1543 -0.3408  1.0703
 1757SOL     OW 5298   3.520   1.731   1.919  0.7808  0.6982  0.8805
 1757SOL    HW1 5299   3.597   1.783   1.943  0.3842  1.5648  0.3165
 1757SOL    HW2 5300   3.557   1.651   1.880  1.3957  0.8080  1.2302
 1758SOL     OW 5301   2.761   0.100   1.206 -0.3072 -0.0441 -0.0774
 1758SOL    HW1 5302   2.809   0.030   1.162 -1.0081  0.0141 -0.9708
 1758SOL    HW2 5303   2.800   0.105   1.293  2.8207  1.4474 -1.4021
 1759SOL     OW 5304   2.683   0.943   0.109  0.4771  0.2923 -0.2952
 1759SOL    HW1 5305   2.764   0.919   0.064  2.3399  2.2653  1.6895
 1759SOL    HW2 5306   2.670   0.874   0.173  0.7552  0.0728 -0.4715
 1760SOL     OW 5307   1.912   3.100   1.703 -0.3805 -0.0307 -0.1326
 1760SOL    HW1 5308   1.969   3.026   1.723 -0.0596  0.5179  1.0192
 1760SOL    HW2 5309   1.895   3.091   1.609  0.5569 -0.9272 -0.2419
 1761SOL     OW 5310   2.559   2.693   2.196 -0.0591  0.4676 -0.1995
 1761SOL    HW1 5311   2.569   2.690   2.101 -2.4152 -0.3237 -0.4995
 1761SOL    HW2 5312   2.496   2.763   2.211  0.7949  1.0401  0.8704
 1762SOL     OW 5313   2.527   1.621   0.165  0.3030  0.4307 -0.0695
 1762SOL    HW1 5314   2.578   1.544   0.189  2.1082  2.0317  1.6164
 1762SOL    HW2 5315   2.458   1.625   0.231 -0.9697 -0.7131 -1.2672
 1763SOL     OW 5316   3.484   4.095   1.869  0.1471 -0.6542 -0.1156
 1763SOL    HW1 5317   3.451   4.180   1.839  0.2806  0.0373  1.5983
 1763SOL    HW2 5318   3.405   4.041   1.877  0.0889 -0.8149 -1.4787
 1764SOL     OW 5319   4.384   0.676   2.199 -0.0556  0.2855  0.4765
 1764SOL    HW1 5320   4.425   0.756   2.230  0.4153 -0.2579  1.3030
 1764SOL    HW2 5321   4.389   0.682   2.103 -1.6584  2.0499  0.4549
 1765SOL     OW 5322   4.276   0.554   3.121 -0.1481 -0.2019  0.0700
 1765SOL    HW1 5323   4.343   0.527   3.058  1.8989 -0.0210  2.0615
 1765SOL    HW2 5324   4.270   0.481   3.183 -2.1547 -0.3951 -0.2752
 1766SOL     OW 5325   4.231   2.330   2.005  0.2757  0.1016  0.0505
 1766SOL    HW1 5326   4.319   2.356   1.975 -0.2427  0.4689 -1.2284
 1766SOL    HW2 5327   4.193   2.284   1.930 -0.2238 -1.0582  0.9886
 1767SOL     OW 5328   1.296   0.268   2.274 -0.1913 -0.1970  0.0913
 1767SOL    HW1 5329   1.277   0.202   2.341 -0.3994 -0.8835 -0.6295
 1767SOL    HW2 5330   1.210   0.289   2.236  0.0116 -0.4643 -0.5422
 1768SOL     OW 5331   1.792   1.995   1.591 -0.0405  0.2219  0.1190
 1768SOL    HW1 5332   1.723   1.978   1.655 -0.9080  2.5457 -0.0964
 1768SOL    HW2 5333   1.814   1.909   1.556  0.1564 -1.1106  3.1671
 1769SOL     OW 5334   3.131   0.079   1.291 -0.0445  0.4401 -0.2349
 1769SOL    HW1 5335   3.100   0.047   1.207 -0.8728  0.6037  0.0034
 1769SOL    HW2 5336   3.216   0.036   1.303 -0.6521 -0.8586 -0.4042
 1770SOL     OW 5337   3.776   2.158   2.072 -0.2437  0.0885 -0.0173
 1770SOL    HW1 5338   3.756   2.246   2.041 -2.3293 -0.7312 -1.1815
 1770SOL    HW2 5339   3.811   2.113   1.996  1.6119  0.0741  0.7781
 1771SOL     OW 5340   0.633   2.619   1.195  0.1065  0.2685  0.1585
 1771SOL    HW1 5341   0.605   2.585   1.280  4.1647 -0.1902  1.5198
 1771SOL    HW2 5342   0.617   2.713   1.200 -0.6454  0.1095  0.9769
 1772SOL     OW 5343   0.655   1.210   2.038 -0.1204  0.3057  0.3212
 1772SOL    HW1 5344   0.696   1.272   2.098  1.4325 -1.1554  0.8784
 1772SOL    HW2 5345   0.567   1.196   2.074 -0.8476  2.7633 -0.3201
 1773SOL     OW 5346   3.947   4.126   0.970  0.1235 -0.3632 -0.3184
 1773SOL    HW1 5347   3.961   4.138   0.876  1.8532 -2.0830 -0.3458
 1773SOL    HW2 5348   4.035   4.124   1.008 -0.5540  1.7600  1.5966
 1774SOL     OW 5349   1.029   1.174   1.091  0.1459  0.0033  0.8320
 1774SOL    HW1 5350   0.957   1.185   1.153 -1.0256 -0.9053 -0.2973
 1774SOL    HW2 5351   1.033   1.079   1.076 -0.3365  0.2531 -1.2528
 1775SOL     OW 5352   1.888   0.750   2.776 -0.6216 -0.0594  0.0455
 1775SOL    HW1 5353   1.894   0.700   2.695 -2.5132 -0.6655  0.2288
 1775SOL    HW2 5354   1.958   0.814   2.769  1.5065 -2.3069 -0.4655
 1776SOL     OW 5355   4.190   2.567   0.109  0.4331  0.1966  0.0810
 1776SOL    HW1 5356   4.163   2.599   0.023 -1.3763 -0.9527  0.1810
 1776SOL    HW2 5357   4.263   2.508   0.091 -0.5588 -0.7944 -0.7887
 1777SOL     OW 5358   1.701   3.795   1.028  0.2623 -0.5247  0.3128
 1777SOL    HW1 5359   1.712   3.873   0.973  1.1868  0.4754  1.8518
 1777SOL    HW2 5360   1.723   3.722   0.970 -1.0884  0.2853 -1.2992
 1778SOL     OW 5361   2.948   4.372   0.204 -0.2062  0.2669  0.3519
 1778SOL    HW1 5362   2.905   4.325   0.275 -2.2763  0.7942 -0.4695
 1778SOL    HW2 5363   2.974   4.304   0.143  0.2523 -0.0798  0.9314
 1779SOL     OW 5364   1.185   3.631   2.356 -0.6540  0.4295  0.5003
 1779SOL    HW1 5365   1.248   3.690   2.314 -0.2505  0.0590  0.5866
 1779SOL    HW2 5366   1.101   3.676   2.347 -0.4139  0.8194  0.1831
 1780SOL     OW 5367   2.391   4.431   0.965  0.4237  0.4922  0.0764
 1780SOL    HW1 5368   2.460   4.461   0.907  0.6498 -0.4491 -0.1528
 1780SOL    HW2 5369   2.313   4.481   0.938  0.3094 -0.5505 -1.6175
 1781SOL     OW 5370   0.823   1.694   2.671  0.3779 -0.4158  0.1550
 1781SOL    HW1 5371   0.804   1.696   2.577 -0.4620  0.7498  0.3240
 1781SOL    HW2 5372   0.740   1.720   2.712  1.1345  0.5086  1.1463
 1782SOL     OW 5373   2.258   3.484   1.311 -0.1469  0.5086 -0.5697
 1782SOL    HW1 5374   2.166   3.493   1.287 -0.8299  0.7741  1.8448
 1782SOL    HW2 5375   2.290   3.411   1.259 -1.3691  1.1578 -2.3202
 1783SOL     OW 5376   2.400   1.723   3.094  0.1795 -0.6076 -0.2712
 1783SOL    HW1 5377   2.356   1.694   3.173  0.0632 -1.1841 -0.5416
 1783SOL    HW2 5378   2.449   1.646   3.064  0.8255 -0.1738 -0.3465
 1784SOL     OW 5379   0.978   4.165   0.682  0.4797 -0.6404 -0.5084
 1784SOL    HW1 5380   0.969   4.249   0.729 -1.5790 -1.7545  1.2498
 1784SOL    HW2 5381   0.947   4.184   0.594 -1.3008  0.1769  0.2392
 1785SOL     OW 5382   3.208   3.066   0.647  0.0083  0.4110 -0.1348
 1785SOL    HW1 5383   3.245   3.150   0.672 -2.4223  1.4613  0.1713
 1785SOL    HW2 5384   3.174   3.079   0.559 -0.3874 -0.2183 -0.0868
 1786SOL     OW 5385   3.734   1.259   0.533 -0.3452  0.3375 -0.1114
 1786SOL    HW1 5386   3.677   1.336   0.540  1.0497  1.4033 -0.0602
 1786SOL    HW2 5387   3.776   1.253   0.619  1.2847  0.9414 -0.8296
 1787SOL     OW 5388   1.514   2.368   2.922  0.4917  0.1636  0.3326
 1787SOL    HW1 5389   1.477   2.322   2.846 -1.0809  0.5756  0.8162
 1787SOL    HW2 5390   1.450   2.355   2.992  0.4525  2.2564  0.7600
 1788SOL     OW 5391   2.194   1.489   0.021  0.4869  0.0823 -0.2506
 1788SOL    HW1 5392   2.196   1.437   0.101  1.0021 -1.6532 -1.3382
 1788SOL    HW2 5393   2.284   1.487  -0.012 -0.0042 -0.5140 -1.6407
 1789SOL     OW 5394   0.998   0.928   2.659  0.3491  0.0861  0.3028
 1789SOL    HW1 5395   0.928   0.988   2.633  0.7081 -0.0877 -1.1363
 1789SOL    HW2 5396   1.057   0.981   2.712  0.7623  1.0704 -1.1010
 1790SOL     OW 5397   0.369   3.938   0.240 -0.3129 -0.3633  0.5168
 1790SOL    HW1 5398   0.455   3.906   0.268 -0.4237 -2.0626 -0.9161
 1790SOL    HW2 5399   0.389   4.005   0.174 -0.0776 -0.8887  0.0490
 1791SOL     OW 5400   0.318   2.241   2.189  0.3812 -0.4113 -0.1996
 1791SOL    HW1 5401   0.347   2.223   2.279  0.0645  0.4085  0.0729
 1791SOL    HW2 5402   0.271   2.324   2.195  4.1959  2.1595 -1.8380
 1792SOL     OW 5403   0.811   1.828   0.106  0.3571 -0.4328 -0.2116
 1792SOL    HW1 5404   0.873   1.900   0.123  0.3605 -0.6324  0.6569
 1792SOL    HW2 5405   0.855   1.774   0.040  1.3673 -0.8893  0.8151
 1793SOL     OW 5406   0.505   0.462   3.037  0.2352  0.0599  0.2787
 1793SOL    HW1 5407   0.578   0.518   3.010 -0.0630 -0.3047 -1.4324
 1793SOL    HW2 5408   0.522   0.378   2.993 -0.8775 -0.2208  0.3554
 1794SOL     OW 5409   0.854   0.216   0.121  0.8363 -0.0146  0.2910
 1794SOL    HW1 5410   0.893   0.135   0.152  0.1123 -0.9622 -1.1427
 1794SOL    HW2 5411   0.886   0.226   0.031 -1.8003 -0.6478 -0.8227
 1795SOL     OW 5412   3.488   2.133   2.211  0.1282 -0.3318  0.4751
 1795SOL    HW1 5413   3.580   2.140   2.187 -0.1745  1.7787 -0.2846
 1795SOL    HW2 5414   3.479   2.044   2.245  2.1510 -1.0338 -0.6373
 1796SOL     OW 5415   0.986   1.982   1.033  0.2987 -0.9406  0.1297
 1796SOL    HW1 5416   1.033   1.976   1.117 -1.7577 -2.2166  1.2662
 1796SOL    HW2 5417   0.896   2.005   1.058 -0.8306 -3.1956 -1.5390
 1797SOL     OW 5418   0.208   1.874   2.731 -0.8672  0.2050 -0.0784
 1797SOL    HW1 5419   0.165   1.789   2.726  0.7083 -0.7157  0.9323
 1797SOL    HW2 5420   0.200   1.900   2.822 -0.9278  0.9231 -0.2829
 1798SOL     OW 5421   2.612   1.161   1.116  0.1438  0.0863  0.0512
 1798SOL    HW1 5422   2.708   1.156   1.121  0.1054 -0.6637  0.2041
 1798SOL    HW2 5423   2.594   1.252   1.094  0.9143  0.1027 -0.5638
 1799SOL     OW 5424   0.594   2.869   0.181 -0.3448 -0.0731 -0.6016
 1799SOL    HW1 5425   0.646   2.896   0.257 -1.4186 -0.4013  0.2690
 1799SOL    HW2 5426   0.644   2.797   0.143 -0.2060 -0.4785  0.3050
 1800SOL     OW 5427   1.877   4.034   2.810  0.2748 -0.2064  1.0716
 1800SOL    HW1 5428   1.851   3.942   2.805  0.7191 -0.4004  2.1340
 1800SOL    HW2 5429   1.855   4.070   2.724  0.6848 -1.4546  0.4236
 1801SOL     OW 5430   2.920   4.363   1.586 -0.2627 -0.4089 -0.0794
 1801SOL    HW1 5431   2.960   4.292   1.536 -0.6067 -0.6324 -0.0409
 1801SOL    HW2 5432   2.958   4.356   1.673  3.0544  2.1351 -1.1315
 1802SOL     OW 5433   0.776   2.013   0.356 -0.0502 -0.0500  0.2914
 1802SOL    HW1 5434   0.804   1.942   0.413  1.3005 -0.3056 -0.6421
 1802SOL    HW2 5435   0.856   2.042   0.312 -0.5148  2.2339  0.8154
 1803SOL     OW 5436   0.531   3.749   2.757  0.4729 -0.0344 -0.2705
 1803SOL    HW1 5437   0.439   3.740   2.781  0.3697  0.0828 -0.6228
 1803SOL    HW2 5438   0.560   3.660   2.736  0.5124 -0.1098  0.0987
 1804SOL     OW 5439   4.400   1.915   0.937 -0.5334  0.2179 -0.4127
 1804SOL    HW1 5440   4.365   1.924   0.848 -2.7765 -1.4161  0.2066
 1804SOL    HW2 5441   4.444   1.830   0.936 -2.7013 -1.0058  0.5801
 1805SOL     OW 5442   0.132   1.877   0.063 -0.0501  0.4341  0.2139
 1805SOL    HW1 5443   0.178   1.899  -0.018  0.5510  1.5244  0.8179
 1805SOL    HW2 5444   0.195   1.898   0.132 -0.3615 -0.9674  0.9558
 1806SOL     OW 5445   1.425   3.548   0.451 -0.3848  0.0547 -0.0693
 1806SOL    HW1 5446   1.376   3.466   0.459 -1.2242 -0.0081 -3.9057
 1806SOL    HW2 5447   1.370   3.614   0.494 -2.1411 -0.6425 -1.1577
 1807SOL     OW 5448   2.335   3.980   0.747  0.0161  0.1083  0.0790
 1807SOL    HW1 5449   2.331   4.040   0.821 -0.7533  2.2830 -1.6157
 1807SOL    HW2 5450   2.422   3.994   0.710 -0.2821  0.4577 -0.5086
 1808SOL     OW 5451   4.316   2.799   0.942  0.0662 -0.2838  0.2540
 1808SOL    HW1 5452   4.370   2.874   0.916  1.1883 -0.0900  2.8073
 1808SOL    HW2 5453   4.374   2.724   0.935  0.0936 -0.3574  1.1986
 1809SOL     OW 5454   3.677   2.651   0.964 -0.4094  0.0563  0.3986
 1809SOL    HW1 5455   3.624   2.571   0.977 -0.1003  0.0375  1.6408
 1809SOL    HW2 5456   3.751   2.640   1.023  2.6220 -1.2425 -3.2488
 1810SOL     OW 5457   3.388   2.503   0.341  0.1338 -0.1714  0.2618
 1810SOL    HW1 5458   3.441   2.523   0.264 -0.8972  0.6381 -0.2640
 1810SOL    HW2 5459   3.401   2.578   0.400  0.6288 -0.6153  0.7312
 1811SOL     OW 5460   1.075   0.677   2.730 -0.0442 -1.0163  0.3508
 1811SOL    HW1 5461   1.047   0.752   2.677  0.8817 -1.6258 -1.0734
 1811SOL    HW2 5462   1.043   0.601   2.681  1.0531 -1.6053  0.5290
 1812SOL     OW 5463   2.758   2.326   2.593 -0.0846  0.4770  0.0416
 1812SOL    HW1 5464   2.768   2.360   2.504  0.2649 -0.5065 -0.3076
 1812SOL    HW2 5465   2.807   2.243   2.593 -1.0951 -0.1389  0.8027
 1813SOL     OW 5466   4.399   0.122   2.534  0.2994 -0.0370 -0.5307
 1813SOL    HW1 5467   4.367   0.112   2.444  0.1311  0.4281 -0.5263
 1813SOL    HW2 5468   4.452   0.043   2.550 -0.5679 -0.6507 -0.6498
 1814SOL     OW 5469   2.008   3.191   2.096 -0.2684 -0.0791  0.2713
 1814SOL    HW1 5470   2.012   3.096   2.082 -1.2262 -0.1359  0.3569
 1814SOL    HW2 5471   1.997   3.201   2.190  1.3090  0.1719  0.4504
 1815SOL     OW 5472   3.610   2.969   0.620 -0.9746  0.1543 -0.0840
 1815SOL    HW1 5473   3.682   2.918   0.583 -0.0153  1.2194  0.2780
 1815SOL    HW2 5474   3.611   2.948   0.714 -1.7751 -0.5662 -0.2164
 1816SOL     OW 5475   2.556   3.643   0.241  0.0180  0.1125  0.2570
 1816SOL    HW1 5476   2.537   3.599   0.324  0.0848  0.0424  0.2347
 1816SOL    HW2 5477   2.533   3.579   0.174 -0.5051  0.3466  0.2083
 1817SOL     OW 5478   0.813   0.136   1.317 -0.0215 -0.9580  0.6312
 1817SOL    HW1 5479   0.781   0.221   1.288 -0.4695 -1.0740  0.7850
 1817SOL    HW2 5480   0.811   0.081   1.238 -0.8358 -1.1528  0.7806
 1818SOL     OW 5481   2.862   0.792   0.895 -0.1935 -0.0532  0.0659
 1818SOL    HW1 5482   2.806   0.833   0.961  0.0513 -1.3949  1.1459
 1818SOL    HW2 5483   2.920   0.734   0.944  0.5425 -0.4880 -1.2524
 1819SOL     OW 5484   1.028   0.886   1.066 -0.2050 -0.0133  0.2760
 1819SOL    HW1 5485   0.987   0.835   0.995  2.0522 -1.8922  0.1854
 1819SOL    HW2 5486   0.988   0.852   1.146  0.3746 -1.0953  0.1298
 1820SOL     OW 5487   2.084   2.505   1.933  0.1085 -0.1578  0.2051
 1820SOL    HW1 5488   2.000   2.549   1.943 -0.5754 -1.4524  0.4002
 1820SOL    HW2 5489   2.064   2.428   1.880  1.3341 -0.0571 -0.4237
 1821SOL     OW 5490   2.546   2.996   1.634 -0.1803 -0.1576 -0.2500
 1821SOL    HW1 5491   2.625   3.044   1.611 -1.9132  1.7814 -2.5952
 1821SOL    HW2 5492   2.480   3.063   1.648 -1.1399 -1.5949  3.5462
 1822SOL     OW 5493   1.498   0.501   2.215 -0.2706  0.8168  0.1891
 1822SOL    HW1 5494   1.459   0.585   2.238  0.7610  1.1401  0.8517
 1822SOL    HW2 5495   1.435   0.436   2.247 -0.6020  1.3284  0.5993
 1823SOL     OW 5496   2.659   2.261   0.458  0.4047 -0.0857 -0.0822
 1823SOL    HW1 5497   2.655   2.314   0.378 -1.2396  1.4075  0.8959
 1823SOL    HW2 5498   2.737   2.293   0.503  1.2141 -0.7778 -0.9566
 1824SOL     OW 5499   2.908   2.437   2.402  0.8621  0.2308 -0.1534
 1824SOL    HW1 5500   2.863   2.510   2.358  0.4162 -0.3962 -0.7572
 1824SOL    HW2 5501   2.960   2.479   2.470 -1.7083  0.9109  1.5265
 1825SOL     OW 5502   0.204   1.941   3.002  0.5039  0.2916 -0.4504
 1825SOL    HW1 5503   0.218   1.964   3.094  0.3134 -0.4540 -0.2321
 1825SOL    HW2 5504   0.115   1.971   2.983  0.6203  0.6419 -0.4626
 1826SOL     OW 5505   2.033   4.097   0.206  0.3159 -0.4002  0.5528
 1826SOL    HW1 5506   2.072   4.042   0.137  0.0279  0.6973 -0.5295
 1826SOL    HW2 5507   1.939   4.082   0.199  0.1228  1.0801 -0.5710
 1827SOL     OW 5508   0.312   4.498   2.148  0.1807  0.4654  0.4753
 1827SOL    HW1 5509   0.237   4.542   2.108  1.0080  0.4003 -1.2593
 1827SOL    HW2 5510   0.304   4.407   2.118  0.2143  0.1547  1.4039
 1828SOL     OW 5511   1.332   2.269   1.089  0.1204  0.5563  0.3100
 1828SOL    HW1 5512   1.337   2.287   1.183 -0.3003  1.6891  0.1369
 1828SOL    HW2 5513   1.298   2.180   1.084  1.7202 -0.1507  1.2284
 1829SOL     OW 5514   2.232   3.347   2.026 -0.9449  0.8193  0.1137
 1829SOL    HW1 5515   2.155   3.294   2.007 -0.8601  0.9597 -0.6345
 1829SOL    HW2 5516   2.216   3.430   1.982 -0.2145  0.7288 -0.3372
 1830SOL     OW 5517   2.021   0.632   1.249  0.3874  0.1827 -0.5496
 1830SOL    HW1 5518   1.931   0.619   1.219  0.8172  0.1967 -1.8930
 1830SOL    HW2 5519   2.043   0.721   1.219  0.1661  1.0191  1.6019
 1831SOL     OW 5520   3.960   2.355   0.734  0.1942  0.7529  0.8339
 1831SOL    HW1 5521   3.916   2.398   0.660 -0.7084 -1.1309  0.1914
 1831SOL    HW2 5522   4.020   2.292   0.693 -2.0828 -2.1005  1.5288
 1832SOL     OW 5523   1.008   2.176   2.530 -0.3086  0.4682  0.2061
 1832SOL    HW1 5524   0.976   2.101   2.580 -1.3163 -0.6051 -1.8887
 1832SOL    HW2 5525   0.930   2.228   2.511  0.4663  2.5869  2.2848
 1833SOL     OW 5526   3.298   0.744   0.023 -0.0594 -0.2645  0.4820
 1833SOL    HW1 5527   3.387   0.736  -0.012 -0.0782  1.0305  0.0664
 1833SOL    HW2 5528   3.248   0.677  -0.023 -0.3186  2.0128 -2.9029
 1834SOL     OW 5529   3.177   4.176   0.337 -0.0473 -0.1842  0.1992
 1834SOL    HW1 5530   3.247   4.212   0.391 -1.3192  0.3595  1.5420
 1834SOL    HW2 5531   3.099   4.178   0.393 -0.9664 -1.5917 -0.9369
 1835SOL     OW 5532   2.133   3.787   1.340 -0.3228 -0.4467 -0.6383
 1835SOL    HW1 5533   2.145   3.692   1.345  0.3372 -0.3724 -0.7245
 1835SOL    HW2 5534   2.062   3.805   1.402  0.5982 -0.8146  0.5452
 1836SOL     OW 5535   0.646   1.455   1.762  0.0551 -0.2210 -0.2006
 1836SOL    HW1 5536   0.632   1.369   1.801 -0.8839  0.0764  0.1596
 1836SOL    HW2 5537   0.696   1.503   1.829  1.0546 -0.6436 -0.6276
 1837SOL     OW 5538   1.297   0.627   2.898 -0.2737  0.4240  0.3185
 1837SOL    HW1 5539   1.206   0.641   2.871  0.1669  1.4603 -0.6712
 1837SOL    HW2 5540   1.341   0.595   2.820  0.0114 -1.1716  1.0724
 1838SOL     OW 5541   0.838   1.682   1.148  0.8534  0.2484 -0.2052
 1838SOL    HW1 5542   0.928   1.701   1.124  0.4555 -0.0076 -2.0844
 1838SOL    HW2 5543   0.785   1.729   1.083 -0.3954  0.6075  1.0065
 1839SOL     OW 5544   2.211   4.296   1.566  0.0679 -0.6594  0.0746
 1839SOL    HW1 5545   2.269   4.255   1.501  0.9294  0.5677  0.0366
 1839SOL    HW2 5546   2.130   4.314   1.518  0.7426  0.3673 -0.7313
 1840SOL     OW 5547   1.336   3.274   0.495 -0.1149 -0.1334 -0.1203
 1840SOL    HW1 5548   1.300   3.201   0.446 -0.8215 -0.0265  0.2237
 1840SOL    HW2 5549   1.393   3.233   0.560 -1.7845 -0.5371  1.1710
 1841SOL     OW 5550   1.313   3.406   0.870 -0.0168  0.1642  0.2741
 1841SOL    HW1 5551   1.292   3.498   0.850 -0.0643  0.0087 -0.3966
 1841SOL    HW2 5552   1.255   3.355   0.815  1.1087 -0.2733 -0.5515
 1842SOL     OW 5553   3.559   2.387   2.692  0.2389 -0.5550 -0.2660
 1842SOL    HW1 5554   3.498   2.353   2.626 -3.9785  2.6544  1.4865
 1842SOL    HW2 5555   3.610   2.452   2.644 -1.0656  0.0229 -0.9452
 1843SOL     OW 5556   0.887   1.492   0.557  0.2613 -0.5181 -0.4395
 1843SOL    HW1 5557   0.810   1.530   0.599  0.5536 -1.4935  1.0462
 1843SOL    HW2 5558   0.950   1.481   0.627  3.2541  3.5744 -2.1298
 1844SOL     OW 5559   0.676   3.218   0.557 -0.1403  0.5893  0.3378
 1844SOL    HW1 5560   0.611   3.202   0.488 -0.3946 -1.9521  1.0613
 1844SOL    HW2 5561   0.631   3.194   0.638  0.5530  2.3755  1.3089
 1845SOL     OW 5562   3.702   0.045   0.908  0.0814 -0.2265  0.1265
 1845SOL    HW1 5563   3.643  -0.007   0.963  0.0006  0.6136  0.8564
 1845SOL    HW2 5564   3.680   0.020   0.818 -2.3760  1.0675  0.2866
 1846SOL     OW 5565   3.955   2.114   0.223  0.4500  0.4844 -0.0218
 1846SOL    HW1 5566   3.876   2.066   0.201 -0.1007  1.7607 -0.9372
 1846SOL    HW2 5567   4.014   2.099   0.149  0.5371  0.6219  0.0181
 1847SOL     OW 5568   1.375   1.231   1.995  0.1247  0.1105  0.7275
 1847SOL    HW1 5569   1.307   1.241   1.928  0.2642  0.9251  0.6919
 1847SOL    HW2 5570   1.390   1.137   2.000 -1.3104 -0.1268  1.0476
 1848SOL     OW 5571   0.148   0.334   2.146  0.4716 -0.1014  0.0817
 1848SOL    HW1 5572   0.189   0.303   2.227  1.0737  0.4185 -0.0156
 1848SOL    HW2 5573   0.192   0.287   2.077 -0.7773 -1.3455  0.0926
 1849SOL     OW 5574   3.190   2.244   2.274 -0.5434  0.4887 -0.5433
 1849SOL    HW1 5575   3.212   2.300   2.349 -0.0804 -0.7480  0.2680
 1849SOL    HW2 5576   3.271   2.198   2.253 -1.0145 -0.1926 -0.9208
 1850SOL     OW 5577   1.401   4.129   1.115 -0.3500  0.0088  0.4118
 1850SOL    HW1 5578   1.464   4.129   1.187 -1.0853  1.5390  1.1153
 1850SOL    HW2 5579   1.404   4.219   1.081 -1.0721 -0.2993 -0.5135
 1851SOL     OW 5580   3.119   0.710   1.227 -0.0659  0.3921  0.1489
 1851SOL    HW1 5581   3.087   0.648   1.293  2.6667 -1.3433 -0.0222
 1851SOL    HW2 5582   3.159   0.781   1.278  0.0593  0.1785  0.3477
 1852SOL     OW 5583   1.817   2.207   1.306  0.1122 -1.4208 -0.2546
 1852SOL    HW1 5584   1.840   2.255   1.386 -0.9870  1.6935 -1.6669
 1852SOL    HW2 5585   1.902   2.183   1.268  0.7143 -0.8046  0.6548
 1853SOL     OW 5586   4.142   0.572   0.698 -0.0352 -0.3805  0.6859
 1853SOL    HW1 5587   4.097   0.655   0.714 -1.7241 -0.8678 -1.0862
 1853SOL    HW2 5588   4.102   0.539   0.617 -0.0804 -3.3680  1.8159
 1854SOL     OW 5589   3.848   3.402   1.105  0.1121 -0.2227  0.0161
 1854SOL    HW1 5590   3.834   3.443   1.191  2.5766  1.0252 -0.0939
 1854SOL    HW2 5591   3.890   3.318   1.125 -0.3085 -0.4248  0.0593
 1855SOL     OW 5592   4.493   1.638   0.968  0.0522  0.2739 -0.7078
 1855SOL    HW1 5593   4.413   1.586   0.976  0.9166 -1.1377 -0.9070
 1855SOL    HW2 5594   4.563   1.574   0.960  1.7693  1.2675  3.6007
 1856SOL     OW 5595   4.005   3.532   0.093  0.0241  0.2935 -0.1039
 1856SOL    HW1 5596   4.080   3.571   0.138 -0.5949 -0.7381  1.9710
 1856SOL    HW2 5597   3.934   3.595   0.105  0.6598  1.6269 -2.7222
 1857SOL     OW 5598   3.399   4.356   2.212 -0.4168  0.2795  0.2401
 1857SOL    HW1 5599   3.475   4.414   2.222  3.1906 -3.8280 -0.1403
 1857SOL    HW2 5600   3.363   4.378   2.126  1.2013  1.4586 -0.1890
 1858SOL     OW 5601   1.204   2.888   1.464 -0.1621 -0.4379 -0.3463
 1858SOL    HW1 5602   1.209   2.970   1.512 -1.2760 -0.0490 -0.8625
 1858SOL    HW2 5603   1.268   2.831   1.507  0.0866  0.4453  0.4873
 1859SOL     OW 5604   3.179   2.277   0.051  0.2864  0.6627 -0.4873
 1859SOL    HW1 5605   3.173   2.366   0.018 -0.4567  0.4825 -0.8775
 1859SOL    HW2 5606   3.141   2.281   0.139  0.1599  0.7153 -0.5438
 1860SOL     OW 5607   3.220   1.218   2.225 -0.3552 -0.5919 -0.1851
 1860SOL    HW1 5608   3.143   1.175   2.185  1.2852 -1.8573 -2.1795
 1860SOL    HW2 5609   3.186   1.254   2.307 -2.3241 -4.2949  0.9113
 1861SOL     OW 5610   3.579   1.399   0.856  0.3290 -0.2284 -0.4276
 1861SOL    HW1 5611   3.577   1.469   0.922 -1.2766  0.2106 -0.8950
 1861SOL    HW2 5612   3.539   1.439   0.778  1.6742 -0.9098 -1.5102
 1862SOL     OW 5613   0.237   4.266   1.438 -0.1442  0.1662 -0.0891
 1862SOL    HW1 5614   0.161   4.320   1.461 -0.8372 -0.4202 -0.9295
 1862SOL    HW2 5615   0.243   4.202   1.508 -0.5060  0.1409 -0.0785
 1863SOL     OW 5616   2.605   1.529   2.250 -0.2839  0.1737  0.0387
 1863SOL    HW1 5617   2.627   1.438   2.271  0.5186  0.4078  0.2467
 1863SOL    HW2 5618   2.589   1.570   2.334  1.9762  0.8682  0.1943
 1864SOL     OW 5619   0.074   2.812   2.684 -0.0850 -0.2527 -0.2037
 1864SOL    HW1 5620   0.154   2.865   2.686 -0.5277  0.7291 -3.4664
 1864SOL    HW2 5621   0.011   2.862   2.735  0.5859  0.3390  0.0698
 1865SOL     OW 5622   2.565   1.200   0.419 -1.0984 -0.1720 -1.2197
 1865SOL    HW1 5623   2.496   1.180   0.355 -3.0450  0.0663  0.6874
 1865SOL    HW2 5624   2.560   1.295   0.430 -0.3080 -0.1286 -1.1994
 1866SOL     OW 5625   1.145   1.263   0.838  0.5169 -0.1507 -0.1683
 1866SOL    HW1 5626   1.100   1.218   0.909 -3.7493  0.0536 -2.4546
 1866SOL    HW2 5627   1.096   1.344   0.826  2.7819  1.1169 -1.6973
 1867SOL     OW 5628   2.837   0.345   0.988  0.0584  0.0033  0.7404
 1867SOL    HW1 5629   2.888   0.424   1.004  2.5476 -1.5688  1.0886
 1867SOL    HW2 5630   2.841   0.296   1.070 -1.2980 -0.6136  0.4832
 1868SOL     OW 5631   2.829   3.602   2.832  0.8623 -1.0364  0.5735
 1868SOL    HW1 5632   2.794   3.688   2.811  0.9070 -1.0092  0.6092
 1868SOL    HW2 5633   2.919   3.619   2.859  1.2689 -1.2390 -0.6234
 1869SOL     OW 5634   1.680   0.511   1.546 -0.1465 -0.8705 -0.0715
 1869SOL    HW1 5635   1.645   0.516   1.635  0.4868  1.4252  0.1103
 1869SOL    HW2 5636   1.633   0.579   1.498  0.6746 -0.9793 -1.0485
 1870SOL     OW 5637   3.196   0.893   0.771  0.3250 -0.2161 -0.3868
 1870SOL    HW1 5638   3.283   0.926   0.750  1.3017 -1.9068  0.7246
 1870SOL    HW2 5639   3.166   0.949   0.842  0.9327 -0.2108 -0.1245
 1871SOL     OW 5640   0.027   4.183   0.613  0.2398  0.2835  0.3824
 1871SOL    HW1 5641   0.117   4.212   0.626  0.8748 -1.8117  0.9180
 1871SOL    HW2 5642   0.033   4.112   0.549 -1.0595  0.2453  0.2745
 1872SOL     OW 5643   2.020   3.170   0.677  0.6967 -0.2009 -0.2795
 1872SOL    HW1 5644   1.941   3.223   0.685  1.5412  0.8682  1.9966
 1872SOL    HW2 5645   2.090   3.233   0.665  1.3552 -1.0556 -1.0660
 1873SOL     OW 5646   0.330   1.284   0.585 -0.2234  0.1105  0.0054
 1873SOL    HW1 5647   0.376   1.200   0.587  0.2330  0.3726  0.6286
 1873SOL    HW2 5648   0.322   1.303   0.492  1.4699  0.3417 -0.1306
 1874SOL     OW 5649   3.047   3.858   1.358  0.2251 -0.7453 -0.5093
 1874SOL    HW1 5650   3.066   3.878   1.266  0.8158  0.3750 -0.1646
 1874SOL    HW2 5651   3.068   3.765   1.367 -0.0161 -0.9149 -1.5417
 1875SOL     OW 5652   0.588   3.367   0.994 -0.4498 -0.0309 -0.5047
 1875SOL    HW1 5653   0.607   3.278   1.023 -0.9454 -0.1525 -0.5473
 1875SOL    HW2 5654   0.576   3.416   1.075  1.6418  0.4323 -0.4053
 1876SOL     OW 5655   0.048   3.059   0.115 -0.1000 -0.7138  0.4864
 1876SOL    HW1 5656   0.096   3.127   0.161  0.1383 -0.8721  0.4748
 1876SOL    HW2 5657  -0.011   3.106   0.056  2.1884 -0.4778 -1.7949
 1877SOL     OW 5658   0.669   3.087   3.162  0.0853  0.1372  0.2014
 1877SOL    HW1 5659   0.687   3.168   3.210 -0.5824  1.0374 -1.0107
 1877SOL    HW2 5660   0.752   3.065   3.121  0.9186 -1.1318  2.3662
 1878SOL     OW 5661   4.442   2.051   1.162  0.1896  0.2616 -0.6325
 1878SOL    HW1 5662   4.373   2.011   1.214  0.7825 -1.2544 -0.9650
 1878SOL    HW2 5663   4.431   2.013   1.075  1.4211  0.0286 -0.7000
 1879SOL     OW 5664   1.428   1.854   1.422 -0.1640 -0.1319 -0.3523
 1879SOL    HW1 5665   1.479   1.935   1.431 -0.1770 -0.3038  1.7313
 1879SOL    HW2 5666   1.488   1.785   1.450 -0.5539 -0.7281 -0.9483
 1880SOL     OW 5667   1.100   0.945   2.380 -0.0500 -0.2344  0.1337
 1880SOL    HW1 5668   1.103   0.892   2.459 -1.3380 -1.9361 -0.8823
 1880SOL    HW2 5669   1.007   0.961   2.365  0.2849  3.1844  0.8808
 1881SOL     OW 5670   3.958   0.101   1.034 -0.4390 -0.3943  0.1893
 1881SOL    HW1 5671   3.998   0.151   0.962  0.7054 -2.5077 -0.7451
 1881SOL    HW2 5672   3.864   0.105   1.017 -0.2895  0.4704 -0.5044
 1882SOL     OW 5673   2.561   3.559   2.303 -0.5391  0.3911  0.0428
 1882SOL    HW1 5674   2.646   3.528   2.334 -0.2330  1.1859  0.0320
 1882SOL    HW2 5675   2.578   3.592   2.215 -1.5617 -2.6253 -1.4212
 1883SOL     OW 5676   2.432   3.229   0.119  0.2314 -0.5270 -0.0029
 1883SOL    HW1 5677   2.380   3.149   0.122  0.7207 -0.8200  1.8398
 1883SOL    HW2 5678   2.503   3.214   0.182  2.0544  0.2107 -1.7524
 1884SOL     OW 5679   0.301   3.234   0.904  0.0996  0.6034  0.3054
 1884SOL    HW1 5680   0.394   3.237   0.881 -0.2328  1.6204 -0.9427
 1884SOL    HW2 5681   0.259   3.298   0.848 -1.5077 -0.4297  0.2492
 1885SOL     OW 5682   3.941   3.033   0.239  0.3753  0.0224  0.2749
 1885SOL    HW1 5683   3.951   3.127   0.231  1.0488 -0.0471  0.2260
 1885SOL    HW2 5684   4.027   3.002   0.268 -0.2565 -0.4187  1.7630
 1886SOL     OW 5685   2.156   1.752   2.255  0.4276  0.4309  0.1293
 1886SOL    HW1 5686   2.245   1.786   2.257  1.4691 -2.1511  0.8787
 1886SOL    HW2 5687   2.138   1.736   2.163  0.4574  1.5928 -0.0883
 1887SOL     OW 5688   1.760   0.812   0.700  0.1174  0.1133 -0.5443
 1887SOL    HW1 5689   1.688   0.852   0.749  0.5257 -0.6355  0.7341
 1887SOL    HW2 5690   1.814   0.886   0.672 -0.0601  0.5705  0.2776
 1888SOL     OW 5691   3.656   2.886   2.223  0.6230  0.3044  0.7819
 1888SOL    HW1 5692   3.706   2.954   2.268 -1.6105  1.0068  2.3586
 1888SOL    HW2 5693   3.714   2.810   2.224  2.2777  1.5039  1.0575
 1889SOL     OW 5694   0.741   1.386   2.204  0.0186 -0.6375 -0.0419
 1889SOL    HW1 5695   0.832   1.414   2.193 -0.7542  0.9028 -4.3596
 1889SOL    HW2 5696   0.693   1.467   2.222 -0.6295 -1.4115  1.9971
 1890SOL     OW 5697   4.303   3.549   2.809  0.0069 -0.1082  0.7635
 1890SOL    HW1 5698   4.385   3.552   2.858 -1.7411  2.9727  4.0399
 1890SOL    HW2 5699   4.322   3.593   2.726  2.1183 -1.5890  0.4033
 1891SOL     OW 5700   3.116   2.492   0.820  0.2707  0.0679 -0.7133
 1891SOL    HW1 5701   3.105   2.468   0.912 -0.2002 -0.3957 -0.8805
 1891SOL    HW2 5702   3.073   2.577   0.812 -0.4148 -0.2657 -0.6716
 1892SOL     OW 5703   3.876   2.190   1.662 -0.0299 -0.0769  0.0356
 1892SOL    HW1 5704   3.913   2.156   1.581  0.0925 -2.1262  0.8909
 1892SOL    HW2 5705   3.787   2.215   1.638 -0.2214 -1.2779 -0.6235
 1893SOL     OW 5706   0.386   2.054   1.641  0.4694  0.0281 -0.4316
 1893SOL    HW1 5707   0.334   2.131   1.665  0.0850 -0.4630  0.3551
 1893SOL    HW2 5708   0.420   2.074   1.554  1.0852  1.4497  0.1154
 1894SOL     OW 5709   3.016   2.615   2.113 -0.3451  0.5274 -0.3242
 1894SOL    HW1 5710   2.956   2.658   2.175 -1.4017 -0.8047 -0.3713
 1894SOL    HW2 5711   2.965   2.609   2.032  0.0601 -0.1232 -0.5342
 1895SOL     OW 5712   3.552   3.500   2.047  0.0857 -0.0925  0.2347
 1895SOL    HW1 5713   3.516   3.587   2.030 -0.2391 -0.2895 -0.1031
 1895SOL    HW2 5714   3.482   3.455   2.095  0.5030  0.0429  0.9950
 1896SOL     OW 5715   3.780   1.306   2.703 -0.0220  0.4191 -0.2644
 1896SOL    HW1 5716   3.762   1.361   2.627  2.4866  1.5438 -0.1590
 1896SOL    HW2 5717   3.822   1.228   2.667  1.1039  0.9210 -0.0881
 1897SOL     OW 5718   0.844   2.338   2.302  0.2511 -0.5378  0.2425
 1897SOL    HW1 5719   0.782   2.266   2.313 -0.1624 -0.1804  0.2803
 1897SOL    HW2 5720   0.805   2.392   2.233  1.5253 -1.3891 -1.2144
 1898SOL     OW 5721   3.793   2.643   1.455 -0.1134 -0.0104 -0.0054
 1898SOL    HW1 5722   3.841   2.639   1.372 -0.0094 -1.4385  0.0968
 1898SOL    HW2 5723   3.851   2.603   1.519 -0.8611 -0.4564  0.4129
 1899SOL     OW 5724   2.393   3.756   1.707  0.4362 -0.0352  0.2320
 1899SOL    HW1 5725   2.334   3.799   1.645  0.1947 -0.5911  0.0686
 1899SOL    HW2 5726   2.460   3.821   1.725  0.0674  0.4171  0.0029
 1900SOL     OW 5727   4.212   3.126   2.349 -0.1335  0.1782  0.4162
 1900SOL    HW1 5728   4.266   3.205   2.357  1.2854 -0.5881 -1.0621
 1900SOL    HW2 5729   4.256   3.060   2.403  0.1833 -0.3340 -0.4539
 1901SOL     OW 5730   0.913   4.104   2.842  0.2881 -0.5803  0.5514
 1901SOL    HW1 5731   0.918   4.039   2.911  0.9159  0.6766  1.7435
 1901SOL    HW2 5732   1.004   4.115   2.813  0.3008  0.2472  0.8613
 1902SOL     OW 5733   0.427   0.948   0.926 -0.0745  0.3017  0.5924
 1902SOL    HW1 5734   0.333   0.962   0.913 -0.1703 -0.4016  0.4722
 1902SOL    HW2 5735   0.460   0.925   0.839  0.2901  0.9328  0.5536
 1903SOL     OW 5736   0.749   2.585   0.677  0.6124  0.3550  0.3477
 1903SOL    HW1 5737   0.802   2.531   0.736  0.6697 -1.8528 -1.5622
 1903SOL    HW2 5738   0.791   2.575   0.591 -0.1503  2.4672 -0.3274
 1904SOL     OW 5739   3.680   3.491   0.634  0.1763  0.0755  0.1068
 1904SOL    HW1 5740   3.709   3.522   0.719 -2.3675 -1.7405  1.8107
 1904SOL    HW2 5741   3.648   3.402   0.651  0.8651 -0.8970 -3.0636
 1905SOL     OW 5742   1.430   1.444   2.944 -0.4935  0.2170 -0.2225
 1905SOL    HW1 5743   1.432   1.520   2.886 -0.8451  0.4102  0.0083
 1905SOL    HW2 5744   1.486   1.379   2.902 -1.6941 -0.0997 -1.4191
 1906SOL     OW 5745   2.849   3.026   2.164  0.1170  0.0762  0.0058
 1906SOL    HW1 5746   2.944   3.032   2.178  0.1906 -1.1794  0.1617
 1906SOL    HW2 5747   2.813   3.100   2.212  1.1114  1.4192 -1.2140
 1907SOL     OW 5748   4.116   4.114   1.954  0.0017 -0.4473  0.2301
 1907SOL    HW1 5749   4.211   4.122   1.959  0.0757 -0.7303 -0.6022
 1907SOL    HW2 5750   4.099   4.024   1.982 -0.1250 -0.0486  1.4799
 1908SOL     OW 5751   3.717   3.417   0.379  0.0408 -0.3073  0.1555
 1908SOL    HW1 5752   3.688   3.441   0.467 -1.0385  0.9891 -0.5051
 1908SOL    HW2 5753   3.806   3.383   0.390 -0.4966 -1.2652  1.8675
 1909SOL     OW 5754   4.354   0.777   2.734  0.7152  0.9227  0.6735
 1909SOL    HW1 5755   4.301   0.840   2.782  0.9369  0.1891  1.9130
 1909SOL    HW2 5756   4.301   0.698   2.730  0.8316  0.8708 -0.0129
 1910SOL     OW 5757   4.113   3.063   1.684  0.4533  0.3295 -0.0476
 1910SOL    HW1 5758   4.041   3.013   1.723  1.9309 -1.7232  0.1733
 1910SOL    HW2 5759   4.075   3.103   1.606 -0.9331 -0.6682  0.0799
 1911SOL     OW 5760   3.336   1.640   0.212 -0.1114 -0.6320  0.1335
 1911SOL    HW1 5761   3.382   1.559   0.193  1.2258 -0.3926  2.0188
 1911SOL    HW2 5762   3.403   1.708   0.204 -0.4871 -0.0825  1.3826
 1912SOL     OW 5763   1.673   1.033   0.893  0.1136 -0.0354 -1.0592
 1912SOL    HW1 5764   1.607   0.969   0.865 -0.5194 -0.1660  0.6401
 1912SOL    HW2 5765   1.673   1.099   0.823 -1.1399 -0.5161 -1.5457
 1913SOL     OW 5766   2.332   0.888   2.728 -0.2080 -0.8352 -0.0436
 1913SOL    HW1 5767   2.243   0.925   2.730 -0.3603 -1.1244 -0.8211
 1913SOL    HW2 5768   2.318   0.793   2.724  0.1760 -1.0044  1.9641
 1914SOL     OW 5769   3.672   1.283   2.292  0.0045 -0.4025 -0.6247
 1914SOL    HW1 5770   3.595   1.289   2.235 -0.1017  0.2748 -0.4168
 1914SOL    HW2 5771   3.636   1.277   2.380  0.1609  1.7770 -0.3428
 1915SOL     OW 5772   0.055   3.095   2.493  0.0065  0.0720 -0.6015
 1915SOL    HW1 5773   0.124   3.056   2.440 -0.9123 -0.5841 -1.3682
 1915SOL    HW2 5774  -0.026   3.054   2.460 -0.8289  1.4289 -0.2967
 1916SOL     OW 5775   2.647   2.074   0.647  0.1492  0.6725  0.0595
 1916SOL    HW1 5776   2.642   2.140   0.578 -1.5034  0.4434 -0.0863
 1916SOL    HW2 5777   2.660   1.991   0.601 -2.0701  0.3714 -0.1124
 1917SOL     OW 5778   2.036   1.311   1.355  0.3690 -0.4005 -0.1032
 1917SOL    HW1 5779   1.968   1.257   1.315 -0.3122  1.5299 -1.7146
 1917SOL    HW2 5780   1.988   1.372   1.411  1.1368 -1.4983  1.8389
 1918SOL     OW 5781   1.504   1.856   0.831  0.2730 -0.2154 -0.3821
 1918SOL    HW1 5782   1.460   1.854   0.916 -0.8690 -0.5422 -0.9613
 1918SOL    HW2 5783   1.538   1.945   0.825  0.4608 -0.2206  0.4651
 1919SOL     OW 5784   3.585   4.481   2.881  0.0226 -0.2172  0.3586
 1919SOL    HW1 5785   3.619   4.411   2.938  0.8633  0.0742  0.2295
 1919SOL    HW2 5786   3.659   4.504   2.825 -0.8135 -0.5474 -0.9223
 1920SOL     OW 5787   4.274   4.048   2.808  0.4079  0.0933  0.4415
 1920SOL    HW1 5788   4.333   4.026   2.880 -0.3957  1.4392  1.5739
 1920SOL    HW2 5789   4.205   4.100   2.849 -1.7269 -1.6101 -0.7959
 1921SOL     OW 5790   1.251   1.398   2.382 -0.0975  0.5985 -0.3916
 1921SOL    HW1 5791   1.241   1.466   2.449  0.4320 -1.1736  1.6046
 1921SOL    HW2 5792   1.177   1.339   2.396  0.7750 -0.5444 -0.4237
 1922SOL     OW 5793   1.021   0.605   3.164 -0.0236  0.1354  0.5232
 1922SOL    HW1 5794   1.037   0.696   3.140  0.3379  0.1335  0.7530
 1922SOL    HW2 5795   1.003   0.608   3.258 -0.6159  0.0426  0.4169
 1923SOL     OW 5796   2.122   2.850   2.480 -0.3964  0.3858 -0.2260
[truncated: 38,525 more chars]
